# Supplementary material for: A software pipeline for processing and identification of fungal ITS sequences
Source: Source Code Biol Med. 2009 Jan 15;4:1. doi: 10.1186/1751-0473-4-1 (PMC2649129; doi:10.1186/1751-0473-4-1)
Supplement: Additional file 1 — The software pipeline. The software pipeline described in the paper, together with its documentation, installation instructions, and the seed of a BLAST database. [file 1751-0473-4-1-S1.zip]

Archive with 24 entries (18 files):
- FungalITSPipeline/
- FungalITSPipeline/.DS_Store
- FungalITSPipeline/BLASTdatabase/
- FungalITSPipeline/BLASTdatabase/fungalITSdatabase.fasta
- FungalITSPipeline/BLASTdatabase/fungalITSdatabase.fasta.nhr
- FungalITSPipeline/BLASTdatabase/fungalITSdatabase.fasta.nin
- FungalITSPipeline/BLASTdatabase/fungalITSdatabase.fasta.nsq
- FungalITSPipeline/BLASTdatabase/fungalITSdatabaseID.fasta
- FungalITSPipeline/doc/
- FungalITSPipeline/doc/manual.pdf
- FungalITSPipeline/FungalITSPipeline.pl
- FungalITSPipeline/gpl.txt
- FungalITSPipeline/HMMs/
- FungalITSPipeline/HMMs/58endjames51.HMM
- FungalITSPipeline/HMMs/58james1t54.HMM
- FungalITSPipeline/HMMs/nLSUjamesKH17.HMM
- FungalITSPipeline/HMMs/nLSUjamesKH33.HMM
- FungalITSPipeline/HMMs/nSSUtehler17bp.HMM
- FungalITSPipeline/HMMs/nSSUtehler29bp.HMM
- FungalITSPipeline/indata/
- FungalITSPipeline/indata/indata.fasta
- FungalITSPipeline/outdata/
- FungalITSPipeline/outdata/.DS_Store
- FungalITSPipeline/README.txt
