# Supplementary material for: A software pipeline for processing and identification of fungal ITS sequences
Source: Source Code Biol Med. 2009 Jan 15;4:1. doi: 10.1186/1751-0473-4-1 (PMC2649129; doi:10.1186/1751-0473-4-1)
Supplement: Additional file 1 — The software pipeline. The software pipeline described in the paper, together with its documentation, installation instructions, and the seed of a BLAST database. [file 1751-0473-4-1-S1.zip › FungalITSPipeline/BLASTdatabase/fungalITSdatabase.fasta]

>AB000001_Rhizoctonia_solani
AATTTTAATGAAGAGTTTGGTTGTAGCTGGCCCATTAATTTAGGCATGTGCACACCTTTCTCTTTCATCCCATACACACCTGTGAACTTGTGAGACAGATGGGGAATTTATTTATTGTTTTTTTTTGTAATATAAAGATGATAAGTCATTGAACCCTTCTGTCTACTCAACTCATATAAACTCAATTTATTTTAAAATGAATGTAATGGATGTAACGCATCTAATACTAAGTTTCAACAACGGATCTCTTGGCTCTCGCATCGATGAAGAACGCAGCGAAATGCGATAAGTAATGTGAATTGCAGAATTCAGTGAATCATCGAATCTTTGAACGCACCTTGCGCTCCTTGGTATTCCTTGGAGCATGCCTGTTTGAGTATCATGAAATCTTCAAAATCAAGTCTTTTGTTAATTCAATTGGCTTTGACTTTGGTATTGGAGGTCTTTGCAGCTTCACACCTGCTCCTCTTTGTACATTAGCTGGATCTCAGTGTTATGCTTGGTTCCACTCAGCGTGATAAGTTATCTATCGCTGAGGACACTGTAAAAAGGTGGCCAAGGTAAATGCAGATGAACCGCTTCTAATAGTCCATTGACTTGGACAATATTTTTATGATCTGATCTCAAATCAGGTAGGACTACCCGCTGAACTTAAGCATA
>AB000002_Rhizoctonia_solani
AATTTTAATGAAGAGTTTGGTTGTAGCTGGCCCATTAATTTAGGCATGTGCACACCTTTCTCTTTCATCCCATACACACCTGTGAACTTGTGAGACAGATGGGGAATTTATTTATTGTTTTTTTTTGTAATATAAAGATGATAAGTCATTGAACCCTTCTGTCTACTCAACTCATATAAACTCAATTTATTTTAAAATGAATGTAATGGATGTAACGCATCTAATACTAAGTTTCAACAACGGATCTCTTGGCTCTCGCATCGATGAAGAACGCAGCGAAATGCGATAAGTAATGTGAATTGCAGAATTCAGTGAATCATCGAATCTTTGAACGCACCTTGCGCTCCTTGGTATTCCTTGGAGCATGCCTGTTTGAGTATCATGAAATCTTCAAAATCAAGTCTTTTGTTAATTCAATTGGCTTTGACTTTGGTATTGGAGGTCTTTGCAGCTTCACACCTGCTCCTCTTTGTACATTAGCTGGATCTCAGTGTTATGCTTGGTTCCACTCAGCGTGATAAGTTATCTATCGCTGAGGACACTGTAAAAAGGTGGCCAAGGTAAATGCAGATGAACCGCTTCTAATAGTCCATTGACTTGGACAATATTTTTATGATCTGATCTCAAATCAGGTAGGACTACCCGCTGAACTTAAGCATA
>AB000003_Rhizoctonia_solani
AATTAAATGTGGAGTTGGTTGTAGCTGGCCTTGATTCATTTTCTAGGCATGTGCACACCTTCTCTTTCATCCACACACACCTGTGCACCTGTGAGACAGTTAGGGTGGGAGGACTTTATTGGACTCTCTCCCTCTCTGTCTACTCAATTTTTACACAAACTCAATTTACTTTAAAATGAATGTCATTGATGTAACGCATCTAATACTAAGTTTCAACAACGGATCTCTTGGCTCTCGCATCGATGAAGAACGCAGCGAAATGCGATAAGTAATGTGAATTGCAGAATTCAGTGAATCATCGAATCTTTGAACGCACCTTGCGCTCCTTGGTATTCCTTGGAGCATGCCTGTTTGAGTATCATGAAATCTTCAAAGTGAAATCTTTTGTTAATTCAATCGGTTCTACTTTGGTATTTGGAGGTCTTTTGCAGCTTCACACCTGCTCCTCTTTGTGCATTAGCTGGATCTCAGTGTTATGCTTGGTTCCACTCAGCGTGATAAGTTATCTATCGCTGAGGACACTGTAAAAAGGTGGCCAAGGTAAATACAGATGAACCGCTTCTAATAGTCCATTGACTTGGACAAATCCATTTATGATCTGATCTCAAATCAGGTAGGACTACCCGCTGAACTTAAGCATA
>AB000004_Rhizoctonia_solani
AATTTTAATGAAGAGTTTGGTTGTAGCTGGCCCATTAATTTAGGCATGTGCACACCTTTCTCTTTCATCCCATACACACCTGTGAACTTGTGAGACAGATGGGGAATTTATTTATTGTTTTTTTTTGTAATATAAAGATGATAAGTCATTGAACCCTTCTGTCTACTCAACTCATATAAACTCAATTTATTTTAAAATGAATGTAATGGATGTAACGCATCTAATACTAAGTTTCAACAACGGATCTCTTGGCTCTCGCATCGATGAAGAACGCAGCGAAATGCGATAAGTAATGTGAATTGCAGAATTCAGTGAATCATCGAATCTTTGAACGCACCTTGCGCTCCTTGGTATTCCTTGGAGCATGCCTGTTTGAGTATCATGAAATCTTCAAAATCAAGTCTTTTGTTAATTCAATTGGCTTTGACTTTGGTATTGGAGGTCTTTGCAGCTTCACACCTGCTCCTCTTTGTACATTAGCTGGATCTCAGTGTTATGCTTGGTTCCACTCAGCGTGATAAGTTATCTATCGCTGAGGACACTGTAAAAAGGTGGCCAAGGTAAATGCAGATGAACCGCTTCTAATAGTCCATTGACTTGGACAATATTTTTATGATCTGATCTCAAATCAGGTAGGACTACCCGCTGAACTTAAGCATA
>AB000005_Rhizoctonia_solani
AATTTTAATGAAGAGTTTGGTTGTAGCTGGCCCATTAATTTAGGCATGTGCACACCTTTCTCTTTCATCCCATACACACCTGTGAACTTGTGAGACAGATGGGGAATTTATTTATTGTTTTTTTTTGTAATATAAAGATGATAAGTCATTGAACCCTTCTGTCTACTCAACTCATATAAACTCAATTTATTTTAAAATGAATGTAATGGATGTAACGCATCTAATACTAAGTTTCAACAACGGATCTCTTGGCTCTCGCATCGATGAAGAACGCAGCGAAATGCGATAAGTAATGTGAATTGCAGAATTCAGTGAATCATCGAATCTTTGAACGCACCTTGCGCTCCTTGGTATTCCTTGGAGCATGCCTGTTTGAGTATCATGAAATCTTCAAAATCAAGTCTTTTGTTAATTCAATTGGCTTTGACTTTGGTATTGGAGGTCTTTGCAGCTTCACACCTGCTCCTCTTTGTACATTAGCTGGATCTCAGTGTTATGCTTGGTTCCACTCAGCGTGATAAGTTATCTATCGCTGAGGACACTGTAAAAAGGTGGCCAAGGTAAATGCAGATGAACCGCTTCTAATAGTCCATTGACTTGGACAATATTTTTATGATCTGATCTCAAATCAGGTAGGACTACCCGCTGAACTTAAGCATA
>AB000006_Rhizoctonia_solani
GAATTAATGTAGAGTTTGGTTGTAGCTGGCTCCTAATTAAACTTGGGGGCATGTGCACACCTTTCTCTTTCATCCCATACACACCTGTGCACCTGTGAGACAGATGTTTTGTGGGGGGGAAGGAACTTTATTGGACCTTCTACTCCCCCTTGACTTCTGTCTACTTAATTCATATAAACTCAATTTATTTTAAAACGGATGTAATGGATGTAACACATCTAATACTAAGTTTCAACAACGGATCTCTTGGCTCTCGCATCGATGAAGAACGCAGCGAAATGCGATAAGTAATGTGAATTGCAGAATTCAGTGAATCATCGAATCTTTGAACGCACCTTGCGCTCCTTGGTATTCCTTGGAGCATGCCTGTTTGAGTATCATGAAATCTTCAAAGTCAAACCTTTTGTTAATTCAATTGGTTCTGCTTTGGTATTGGAGGATTATTGCAGCTTCACACCTGCTCCTCTTTGTGCATTAGCTGGATCTCAGTGTTATGCTTGGTTCCACTCAGCGTGATAAGTTATCTATCGCTGAGGACACCCTGTTAAAAAGGGGTGGCCAAGGTAAATGCAGATGAACCGCTTCTAATAGTCCATTGACTTGGACAATATCTAATTTATGATCTGATCTCAAATCAGGTAGGACTACCCGCTGAACTTAAGCATA
>AB000007_Rhizoctonia_solani
GAATTAATGTAGAGTTTGGTTGTAGCTGGTCCCTAATTAACTTGGGGGCATGTGCACACCTTTCTCTTTCATCCCATACACACCTGTGCACCTGTGAGACAGATGTTTTCTAGGGGGGGAAGGAACTTTATTGGACCTACTCTCTTTGGACTTCTGTCTACTTAATCTATATAAACTCAATTTATTTTAAAATGAATGTAATGGATGTAACACATCTAATACTAAGTTTCAACAACGGATCTCTTGGCTCTCGCATCGATGAAGAACGCAGCGAAATGCGATAAGTAATGTGAATTGCAGAATTCAGTGAATCATCGAATCTTTGAACGCACCTTGCGCTCCTTGGTATTCCTTGGAGCATGCCTGTTTGAGTATCATGAAATCTTCAAAGTCAAACCTTTTGTTAACTCAATTGGTTCTGCTTTGGTATTGGAGGTCTATTGCAGCTTCACACCTGCTCCTCTTTGTGCATTAGCTGGATCTCAGTGTTATGCTTGGTTCCACTCAGCGTGATAAGTTATCTATCGCTGAGGACACCCTGTTAAAAAGGGGTGGCCAAGGTAAATGCAGATGAACTGCTTCTAACAGTCCATTGACTTGGACAAATATTCATTTTATGATCTGATCTCAAATCAGGTAGGACTACCCGCTGAACTTAAGCATA
>AB000008_Rhizoctonia_solani
GAATTAATGTAGAGTTTGGTTGTAGCTGGCTCCTAATTAAACTTGGGGGCATGTGCACACCTTTCTCTTTCATCCCATACACACCTGTGCACCTGTGAGACAGATGTTTTGTGGGGGGGAAGGAACTTTATTGGACCTTCTACTCCCCCTTGACTTCTGTCTACTTAATTCATATAAACTCAATTTATTTTAAAACGGATGTAATGGATGTAACACATCTAATACTAAGTTTCAACAACGGATCTCTTGGCTCTCGCATCGATGAAGAACGCAGCGAAATGCGATAAGTAATGTGAATTGCAGAATTCAGTGAATCATCGAATCTTTGAACGCACCTTGCGCTCCTTGGTATTCCTTGGAGCATGCCTGTTTGAGTATCATGAAATCTTCAAAGTCAAACCTTTTGTTAATTCAATTGGTTCTGCTTTGGTATTGGAGGATTATTGCAGCTTCACACCTGCTCCTCTTTGTGCATTAGCTGGATCTCAGTGTTATGCTTGGTTCCACTCAGCGTGATAAGTTATCTATCGCTGAGGACACCCTGTTAAAAAGGGGTGGCCAAGGTAAATGCAGATGAACCGCTTCTAATAGTCCATTGACTTGGACAATATCTAATTTATGATCTGATCTCAAATCAGGTAGGACTACCCGCTGAACTTAAGCATA
>AB000009_Rhizoctonia_solani
GAATTAATGTAGAGTTTGGTTGTAGCTGGCTCCTAATTAAACTTGGGGGCATGTGCACACCTTTCTCTTTCATCCCATACACACCTGTGCACCTGTGAGACAGATGTTTTGTGGGGGGGAAGGAACTTTATTGGACCTTCTACTCCCCCTTGACTTCTGTCTACTTAATTCATATAAACTCAATTTATTTTAAAACGGATGTAATGGATGTAACACATCTAATACTAAGTTTCAACAACGGATCTCTTGGCTCTCGCATCGATGAAGAACGCAGCGAAATGCGATAAGTAATGTGAATTGCAGAATTCAGTGAATCATCGAATCTTTGAACGCACCTTGCGCTCCTTGGTATTCCTTGGAGCATGCCTGTTTGAGTATCATGAAATCTTCAAAGTCAAACCTTTTGTTAATTCAATTGGTTCTGCTTTGGTATTGGAGGATTATTGCAGCTTCACACCTGCTCCTCTTTGTGCATTAGCTGGATCTCAGTGTTATGCTTGGTTCCACTCAGCGTGATAAGTTATCTATCGCTGAGGACACCCTGTTAAAAAGGGGTGGCCAAGGTAAATGCAGATGAACCGCTTCTAATAGTCCATTGACTTGGACAATATCTAATTTATGATCTGATCTCAAATCAGGTAGGACTACCCGCTGAACTTAAGCATA
>AB000010_Rhizoctonia_solani
TTATTAATGAGGAGTTGAGTTGTTGCTGGCCTTTTCTACCTTAATTTGGCAGGAGGGGCATGTGCACACCTTCTCTTTCATCCATCACACCCCCTGTGCACTTGTGAGACAGCAATAGTTGGTGGATTTAATTCCATCCATTTGCTGTCTACTTAATTTACACACACTCTACTTAATTTAAACTGAATGTAATTGATGTAACGCATCTAATACTAAGTTTCAACAACGGATCTCTTGGCTCTCGCATCGATGAAGAACGCAGCGAAATGCGATAAGTAATGTGAATTGCAGAATTCAGTGAATCATCGAATCTTTGAACGCACCTTGCGCTCCTTGGTATTCCTTGGAGCATGCCTGTTTGAGTATCATGAAATCTTCAAAGTAAACCTTTTGTTAATTCAATTGGTCTTTTTTACTTGTTTTGGAGGATCTTATTGCAGCTTCACACCTGCTCCTCTTTGTGCATTAGCTGGATCTCAGTGTTATGCTTGGTTCCACTCGGCGTGATAAGTTATCTATCGCTGAGGACACCCGTAAAAAAGGTGGCCAAGGTAAATGCAGATGAACCGCTTCTAATAGTCCATTGACTTGGACAATATTCTATTTTATGATCTGATCTCAAATCAGGTAGGACTACCCGCTGAACTTAAGCATA
>AB000011_Rhizoctonia_solani
AATTTAATGAAGAGTTGGTTGTAGCTGGTCCATTAATTTGGGCAATGTGCACACCTCCTCTTTCATCCACACACACCTGTGCACCTGTGAGACAGATGGGGGAATTTATTCATTTATTGGACCCCTCTGTCTACTCAATTCATATAAACTCAATTTATTTAAAAATGAATGTAATGATGTAACACATCTAATACTAAGTTTCAACAACGGATCTCTTGGCTCTCGCATCGATGAAGAACGCAGCGAAATGCGATAAGTAATGTGAATTGCAGAATTCAGTGAATCATCGAATCTTTGAACGCACCTTGCGCTCCTTGGTATTCCTTGGAGCATGCCTGTTTGAGTATCATGAAATCTTCAAAGTAAATCTTTTGTTAATTCAATTGGTTCTACTTTGGTATTGGAGGTCTTTTGCAGCTTCACACCTGCTCCTCTTTGTGCATTAGCTGGATCTCAGTGTTATGCTTGGTTCCACTCAGCGTGATAAATTATCTATCGCTGAGGACACTGTAAAAAGTGGCCAAGGTAAATGCAGATGAACCGCTTCTAATAGTCCATTGACTTGGACAATATTATTATGATCTGATCTCAAATCAGGTAGGACTACCCGCTGAACTTAAGCATA
>AB000012_Rhizoctonia_solani
GAATTAATGTAGAGTTTGGTTGTAGCTGGTCCCTAATTAACTTGGGGGCATGTGCACACCTTTCTCTTTCATCCCATACACACCTGTGCACCTGTGAGACAGATGTTTTCTAGGGGGGGAAGGAACTTTATTGGACCTACTCTCTTTGGACTTCTGTCTACTTAATCTATATAAACTCAATTTATTTTAAAATGAATGTAATGGATGTAACACATCTAATACTAAGTTTCAACAACGGATCTCTTGGCTCTCGCATCGATGAAGAACGCAGCGAAATGCGATAAGTAATGTGAATTGCAGAATTCAGTGAATCATCGAATCTTTGAACGCACCTTGCGCTCCTTGGTATTCCTTGGAGCATGCCTGTTTGAGTATCATGAAATCTTCAAAGTCAAACCTTTTGTTAACTCAATTGGTTCTGCTTTGGTATTGGAGGTCTATTGCAGCTTCACACCTGCTCCTCTTTGTGCATTAGCTGGATCTCAGTGTTATGCTTGGTTCCACTCAGCGTGATAAGTTATCTATCGCTGAGGACACCCTGTTAAAAAGGGGTGGCCAAGGTAAATGCAGATGAACTGCTTCTAACAGTCCATTGACTTGGACAAATATTAATTTTATGATCTGATCTCAAATCAGGTAGGACTACCCGCTGAACTTAAGCATA
>AB000013_Rhizoctonia_solani
AATTTAAACAAAGGGTATTTCGGTTGTAGCTGGCTCCATTAGTTTGGAGCATGTGCACACCTTTTGCTCTTTTTTTAATCCACACACACCTGTGAACCTGTGAGGCAGAGACATGGATGGGAGAACTTTTATTTACTTTAAAATGAATGATTGGGACCCCCCCTCTGTCTACTCAACTCTAATATAAACCCAATTTATTTTAAAATGAATGTAATGGATGTAACGCATCTAATACTAAGTTTCAACAACGGATCTCTTGGCTCTCGCATCGATGAAGAACGCAGCGAAATGCGATAAGTAATGTGAATTGCAGAATTCAGTGAATCATCGAATCTTTGAACGCACCTTGCGCTCCTTGGTATTCCTTGGAGCATGCCTGTTTGAGTATCATGAAATCTTCAAAGTAAATCTTTTGTTAACTCAAGGTGGTTCTACTTTGGTATTGGAGGTTCTTGCAGCTTACAGCTGCTCCTCTTTGTTCATTAGCTGGATCTCAGTGTTATGCTTGGTTCCACTCGTCGTGATAAATTATCTATCGCTGAGGACACTGATAAAGGAGGTTGGCCAAGGTAAATGCAGATGAACCGCTTCTAATAGTCCATGTACTTGGACCATTAAATTATTATTATTTTATGATCTGATCTCAAATCAGGTAGGACTACCCGCTGAACTTAAGCATA
>AB000014_Rhizoctonia_solani
AATTTAAACAAAGGGTATTTCGGTTGTAGCTGGCTCCATTAGTTTGGAGCATGTGCACACCTTTTGCTCTTTTTTTTAATCCACACACCCCTGTGAACCTGTGAGGCAGAGACATGGATGGGAAAACTTTCATTTACTTTTAGGTGAATGATTGGGACCCCTACCCCCCTCTGTCTACTCAACTCTAATACAAACCCAATTTATTTTAAAATGAATGTAATGGATGTAACGCATCTAATACTAAGTTTCAACAACGGATCTCTTGGCTCTCGCATCGATGAAGAACGCAGCGAAATGCGATAAGTAATGTGAATTGCAGAATTCAGTGAATCATCGAATCTTTGAACGCACCTTGCGCTCCTTGGTATTCCTTGGAGCATGCCTGTTTGAGTATCATGAAATCTTCAAAGTAAATCTTTTGTTAACTCAATTTGGTTTCACTTTGGTATTGGAGGTTCTTGCAGCTTCACACGCTGCTCCTCTTTGTTCATTAGCTGGATCTCAGTGTTATGCTTGGTTCCACTCGGCGTGATAAATTATCTATCGCTGAGGACACCCCGGTAAAAAAGGGGTGGCCAAGGTAAATGCAGATGAACCGCTTCTAATAGTCCATTGACTTGGACAATTAAAATTATTATTTTATGATCTGATCTCAAATCAGGTAGGACTACCCGCTGAACTTAAGCATA
>AB000015_Rhizoctonia_solani
GAATTAATGTAGAGTTTGGTTGTAGCTGGCCCCTAATTAACTTGGGGGCATGTGCACACCTTTCTCTTTCATCCCATACACACCTGTGCACCTGTGAGACAGATGTTTTCTAGGGGGGGAGGGACCTTTATTGGACCTACTCTCTTTGGACTTCTGTCTACTTAATCTATATAAACTCAATTTATTTTAAAATGAATGTAATGGATGTAACACATCTAATACTAAGTTTCAACAACGGATCTCTTGGCTCTCGCATCGATGAAGAACGCAGCGAAATGCGATAAGTAATGTGAATTGCAGAATTCAGTGAATCATCGAATCTTTGAACGCACCTTGCGCTCCTTGGTATTCCTTGGAGCATGCCTGTTTGAGTATCATGAAATCTTCAAAGTCAAACCTTTTGTTAACTCAATTGGTTCTGCTTTGGTATTGGAGGTCTATTGCAGCTTCACACCTGCTCCTCTTTGTGCATTAGCTGGATCTCAGTGTTATGCTTGGTTCCACTCAGCGTGATAAGTTATCTATCGCTGAGGACACCCTGTTAAAAAGGGGTGGCCAAGGTAAATGCAGATGAACTGCTTCTAACAGTCCATTGACTTGGACAAATATTCATTTTATGATCTGATCTCAAATCAGGTAGGACTACCCGCTGAACTTAAGCATA
>AB000016_Rhizoctonia_solani
TTATTAATGAGGAGTTGAGTTGTTGCTGGCCTTTTCTACCTTAATTTGGCAGGAGGGGGCATGTGCACACCTTCTCTTTCATCCATCACACCCCCTGTGCACTTGTGAGACAGCAATAGTTGGTGGATTTAATTCCATCCATTTGCTGTCTACTTAATTTACACACACTCTACTTAATTTAAACTGAATGTAATTGATGTAACGCATCTAATACTAAGTTTCAACAACGGATCTCTTGGCTCTCGCATCGATGAAGAACGCAGCGAAATGCGATAAGTAATGTGAATTGCAGAATTCAGTGAATCATCGAATCTTTGAACGCACCTTGCGCTCCTTGGTATTCCTTGGAGCATGCCTGTTTGAGTATCATGAAATCTTCAAAGTAAACCTTTTGTTAATTCAATTGGTCTTTTTTACTTTGGTTTTGGAGGATCTTATTGCAGCTTCACACCTGCTCCTCTTTGTGCATTAGCTGGATCTCAGTGTTATGCTTGGTTCCACTCGGCGTGATAAGTTATCTATCGCTGAGGACACCCGTAAAAAAGGTGGCCAAGGTAAATGCAGATGAACCGCTTCTAATAGTCCATTGACTTGGACAATATTCTATTTTATGATCTGATCTCAAATCAGGTAGGACTACCCGCTGAACTTAAGCATA
>AB000017_Rhizoctonia_solani
TTATTAATGAGGAGTTGAGTTGTTGCTGGCCTTTTCTACCTTAATTTGGCAGGAGGGGGCATGTGCACACCTTCTCTTTCATCCATCACACCCCCTGTGCACTTGTGAGACAGCAATAGTTGGTGGATTTAATTCCATCCATTTGCTGTCTACTTAATTTACACACACTCTACTTAATTTAAACTGAATGTAATTGATGTAACGCATCTAATACTAAGTTTCAACAACGGATCTCTTGGCTCTCGCATCGATGAAGAACGCAGCGAAATGCGATAAGTAATGTGAATTGCAGAATTCAGTGAATCATCGAATCTTTGAACGCACCTTGCGCTCCTTGGTATTCCTTGGAGCATGCCTGTTTGAGTATCATGAAATCTTCAAAGTAAACCTTTTGTTAATTCAATTGGTCTTTTTTACTTTGGTTTTGGAGGATCTTATTGCAGCTTCACACCTGCTCCTCTTTGTGCATTAGCTGGATCTCAGTGTTATGCTTGGTTCCACTCGGCGTGATAAGTTATCTATCGCTGAGGACACCCGTAAAAAAGGTGGCCAAGGTAAATGCAGATGAACCGCTTCTAATAGTCCATTGACTTGGACAATATTCTATTTTATGATCTGATCTCAAATCAGGTAGGACTACCCGCTGAACTTAAGCATA
>AB000018_Rhizoctonia_solani
GAATTAATGTAGAGTTTGGTTGTAGCTGGCCTCTAATTAACTTGGGGGCATGTGCACACCTTTCTCTTTCATCCCATACACACCTGTGCACCTGTGAGACAGATGTTTTCTAGGAGGGAAGGAACTTTATTGGACCTACTCTCCTTGGACTTCTGTCTACTTAATCTATATAAACTCAATTTATTTTAAAATGAATGTAATGGATGTAACACATCTAATACTAAGTTTCAACAACGGATCTCTTGGCTCTCGCATCGATGAAGAACGCAGCGAAATGCGATAAGTAATGTGAATTGCAGAATTCAGTGAATCATCGAATCTTTGAACGCACCTTGCGCTCCTTGGTATTCCTTGGAGCATGCCTGTTTGAGTATCATGAAATCTTCAAAGTCAAACCTTTTGTTAACTCAATTGGTTTTGCTTTGGTATTGGAGGTCTATTGCAGCTTCACACCTGCTCCTCTTTGTGCATTAGCTGGATCTCAGTGTTATGCTTGGTTCCACTCAGCGTGATAAGTTATCTATCGCTGAGGACACCCTGTTAAAAAGGGGTGGCCAAGGTAAATGCAGATGAACTGCTTCTAACAGTCCATTGACTTGGACAAATATTAATTTTATGATCTGATCTCAAATCAGGTAGGACTACCCGCTGAACTTAAGCATA
>AB000019_Rhizoctonia_solani
AATTTAATGTAGAGTTGGTTGTAGCTGGCCCGATTTAATATTTGGGCATGTGCACACCTTCTCTTTCATCCACACACACCTGTGCACCTGTGAGGCAGAAGTGGGACTTTTAATTCAATTTAATTGTACCCTCTGTCTACTCAATCCACACAAACCCAATTTATTTTAAAATGAATGTAACTGGATGTAACGCATCTAATACTAAGTTTCAACAACGGATCTCTTGGCTCTCGCATCGATGAAGAACGCAGCGAAATGCGATAAGTAATGTGAATTGCAGAATTCAGTGAATCATCGAATCTTTGAACGCACCTTGCGCTCCTTGGTATTCCTTGGAGCATGCCTGTTTGAGTATCATGAAATCTTCAAAGTAAATCTTTTGTTAACTCAATTGGTTCTGCTTTGGTATTGGAGGTTATTGCAGCTTACACCTGCTCCTCTTTGTGCATTAGCTGGATCTCAGTGTTATGCTTGGTTCCACTCAGCGTGATAAGTATCTATCGCTGAGGACACTGTACAGGTGGCCAAGGTAAATGCAGATGAACCGCTTCCAATAGTCCATTGACTTGGACAACATTCTTATGATCTGATCTCAAATCAGGTAGGACTACCCGCTGAACTTAAGCATA
>AB000020_Rhizoctonia_solani
GAATTAATGTAGAGTTTGGTTGTAGCTGGCTCCTAATTAAACTTGGGGGCATGTGCACACCTTTCTCTTTCATCCCATACACACCTGTGCACCTGTGAGACAGATGTTTTGTGGGGGGGAAGGAACTTTATTGGACCTTCTACTCCCCCTTGACTTCTGTCTACTTAATTCATATAAACTCAATTTATTTTAAAACGGATGTAATGGATGTAACACATCTAATACTAAGTTTCAACAACGGATCTCTTGGCTCTCGCATCGATGAAGAACGCAGCGAAATGCGATAAGTAATGTGAATTGCAGAATTCAGTGAATCATCGAATCTTTGAACGCACCTTGCGCTCCTTGGTATTCCTTGGAGCATGCCTGTTTGAGTATCATGAAATCTTCAAAGTCAAACCTTTTGTTAATTCAATTGGTTCTGCTTTGGTATTGGAGGATTATTGCAGCTTCACACCTGCTCCTCTTTGTGCATTAGCTGGATCTCAGTGTTATGCTTGGTTCCACTCAGCGTGATAAGTTATCTATCGCTGAGGACACCCTGTTAAAAAGGGGTGGCCAAGGTAAATGCAGATGAACCGCTTCTAATAGTCCATTGACTTGGACAATATCTAATTTATGATCTGATCTCAAATCAGGTAGGACTACCCGCTGAACTTAAGCATA
>AB000021_Rhizoctonia_solani
AATTTAATGAGGGGATATTTGGTTGTAGCTGGCTCATCAATTTGGGCATGTGCACACCTATCTCTTTCATCCACACACACCTGTGCACTTGTGAGGCAGATGGGGAATTTATTGATTGTTTTTTAAGAACAATTGGTGCTGGACCCTCTGTCTACTCAATATATAAACTCAATTTATTTAGAAATGAATGTAATGGATGTAACGCATCTAATACTAAGTTTCAACAACGGATCTCTTGGCTCTCGCATCGATGAAGAACGCAGCGAAATGCGATAAGTAATGTGAATTGCAGAATTCAGTGAATCATCGAATCTTTGAACGCACCTTGCGCTCCTTGGTATTCCTTGGAGCATGCCTGTTTGAGTATCATGAAATCTTCAAAGTAAATCTTTTGTTAACTCAATTGGTTCTACTTTGGTATTGGAGGTCTTTGCAGCTTCACACCTGCTCCTCTTTGTTCATTAGCTGGATCTCAGTGTTATGCTTGGTTCCACTCAGCGTGATAAGTTATCTATCGCTGAGGACACTGTACAGGTGGCCAAGGGAAATGCAGATGAACCGCTTCTAATAGTCCATTGACTTGGACACTATTTTTATGATCTGATCTCAAATCAGGTAGGACTACCCGCTGAACTTAAGCATA
>AB000022_Rhizoctonia_solani
AATTTAATGTAGAGTTGGTTGTAGCTGGCCTGATTTTAATATCTGGGCATGTGCACACCTTCTCTTTCATCCACACACACCTGTGCACCTGTGAGACAGAAGTGGGACTTTTAATTTAATTTAATTGAACCCTCTGTCTACTCAATCCACACAAACTCAATTTATCTTAAAATGAATGTAACTGGATGTAACGCATCTAATACTAAGTTTCAACAACGGATCTCTTGGCTCTCGCATCGATGAAGAACGCAGCGAAATGCGATAAGTAATGTGAATTGCAGAATTCAGTGAATCATCGAATCTTTGAACGCACCTTGCGCTCCTTGGTATTCCTTGGAGCATGCCTGTTTGAGTATCATGAAATCTTCAAAGTGAACCTTTTGTTAACTCAATTGGTTCTGCTTTGGTATTGGAGGTTATTGCAGCTTACACCTGCTCCTCTTTGTACATTAGCTGGATCTCAGTGTTATGCTTGGTTCCACTCAGCGTGATAAGTATCTATCGCTGAGGACACTGTACAGGTGGCCAAGGTAAATGCAGATGAACCGCTTCCAACAGTCCATTCACTTGGACAATACTCTTATGATCTGATCTCAAATCAGGTAGGACTACCCGCTGAACTTAAGCATA
>AB000023_Rhizoctonia_solani
AATTTTAATGAAGAGTTTGGTTGTAGCTGGTCTATTTATTTAGGCATGTGCACACCTTTCTCTTTCATCCCATACACACCTGTGAACTTGTGAGACAGTTGGGGAATTTATTTGTTATTTTTTGTAATAAAATGATAATAAGTCATTGAACCCTTCTGTCTACTCAACTTATATAAACTCAATTTATTTTAAATGAATGTAATGGATGTAACACATCTCATACTAAGTTTCAACAACGGATCTCTTGGCTCTCGCATCGATGAAGAACGCAGCGAAATGCGATAAGTAATGTGAATTGCAGAATTCAGTGAATCATCGAATCTTTGAACGCACCTTGCGCTCCTTGGTATTCCTTGGAGCATGCCTGTTTGAGTATCATGAAATCTTCAAAATCAAACTTTTTGTTAACTCAATTAGTCTGATTTTGGTATTGGAGGTCTTTGCAGCTTCACACCTGCTCCTCTTTGTGTATTAGCTGGATCTCAGTGTTATGCTTGGTTCCACTCAGCGTGATAAATTATCTATCGCTGAGGACACTGTAAAAAGTGGCCAAGGTAAATGCAGATGAACCGCTTCTAATAGTCCATTGACTTGGACACTATTTTTATGATCTGATCTCAAATCAGGTAGGACTACCCGCTGAACTTAAGCATA
>AB000024_Rhizoctonia_solani
AATTTTAATGAAGAGTTTGGTTGTAGCTGGTCTATTTATTTAGGCATGTGCACACCTTTCTCTTTCATCCCATACACACCTGTGAACTTGTGAGACAGTTGGGGAATTTATTTGTTATTTTTTGTAATAAAATGATAATAAGTCATTGAACCCTTCTGTCTACTCAACTTATATAAACTCAATTTATTTTAAATGAATGTAATGGATGTAACACATCTCATACTAAGTTTCAACAACGGATCTCTTGGCTCTCGCATCGATGAAGAACGCAGCGAAATGCGATAAGTAATGTGAATTGCAGAATTCAGTGAATCATCGAATCTTTGAACGCACCTTGCGCTCCTTGGTATTCCTTGGAGCATGCCTGTTTGAGTATCATGAAATCTTCAAAATCAAACTTTTTGTTAACTCAATTAGTCTGATTTTGGTATTGGAGGTCTTTGCAGCTTCACACCTGCTCCTCTTTGTGTATTAGCTGGATCTCAGTGTTATGCTTGGTTCCACTCAGCGTGATAAATTATCTATCGCTGAGGACACTGTAAAAAGTGGCCAAGGTAAATGCAGATGAACCGCTTCTAATAGTCCATTGACTTGGACACTATTTTTATGATCTGATCTCAAATCAGGTAGGACTACCCGCTGAACTTAAGCATA
>AB000025_Rhizoctonia_solani
TATTAATGAGGAGTTGAGTTGTAGCTGGCCTTTTAACATTGGCATGTGCACACTCTTCTCTTTCATCCACACACCCCTGTGCACTTGTGAGACAGTCAAGGTCCTTTGGGGTTGGGGGGCAGAGCTTTATTGCAAAACCCTTTTTCCCCTTTTGCCTTTGCTGTCTACTCAATTTATACACACTCTAATTAATTTTAAAACGAATGTAATTGATGTAACGCATCTAATACTAAGTTTCAACAACGGATCTCTTGGCTCTCGCATCGATGAAGAACGCAGCGAAATGCGATAAGTAATGTGAATTGCAGAATTCAGTGAATCATCGAATCTTTGAACGCACCTTGCGCTCCTTGGTATTCCTTGGAGCATGCCTGTTTGAGTATCATGAAATCTTCAAAGCAAACCTTTTGTTAATTCAATCGGGTCTCTTGCTTTGGTATTGGAGGTCTTTGCACCTGCTCCTCTTGTTCATTAGCTGGATCTCAGTGTTATGCTTGGTTCCACTCGGCGTGATAAGTTATCTATCGCTGAGGACACCGTAAAAAAGTGGCCAAGGTAAATGCAGACGAACCGCTTCTAATAGTCCATTGACTTGGACAATTAAATTTTTATGATCTGATCTCAAATCAGGTAGGACTACCCGCTGAACTTAAGCATA
>AB000026_Rhizoctonia_solani
AATTTTAATGAAGAGTTTGGTTGTAGCTGGCCCATTCATTTGGGCATGTGCACACCTTTCTCTTTCATCCCACACACACCTGTGAACCTGTGAGATCAGATGGGGAATTTACTTGTTGCTTTTTGGAATACAAAGGCAATAGGTTATTGGACCCTCTGTCTACTCAATTAATATAAACTCAATTTATTTTAAAACGAATGTAATGGATGTAACACATCTCATACTAAGTTTCAACAACGGATCTCTTGGCTCTCGCATCGATGAAGAACGCAGCGAAATGCGATAAGTAATGTGAATTGCAGAATTCAGTGAATCATCGAATCTTTGAACGCACCTTGCGCTCCTTGGTATTCCTTGGAGCATGCCTGTTTGAGTATCATGAATTCTTCAAAGTAAATCTTTTGTTAACTCAATTGGTTTCACTTTGGTATTGGAGGTCTTTTGCAGCTTCACACCTGCTCCTCTTTGTTCATTAGCTGGATCTCAGTGTTATGCTTGGTTCCACTCGGCGTGATAAATTATCTATCGCTGAGGACACTGTAAAAGGTGGCCAAGGTAAATGCAGATGAACCGCTTCTAATAGTCCATTGACTTGGACAATACCTTTATGATCTGATCTCAAATCAGGTAGGACTACCCGCTGAACTTAAGCATA
>AB000027_Rhizoctonia_solani
AATTTTAATGAAGAGTTTGGTTGTAGCTGGCCCATTCATTTGGGCATGTGCACACCTTTCTCTTTCATCCCACACACACCTGTGAACCTGTGAGATTAGATGGGGAATTTACTTGTTGCTTTTTGGAATACAAAGGCAATAGGTTATTGGAACCTCTGTCTACTCAATTAATATAAACTCAATTTATTTTAAAACGAATGTAATGGATGTAACACATCTCATACTAAGTTTCAACAACGGATCTCTTGGCTCTCGCATCGATGAAGAACGCAGCGAAATGCGATAAGTAATGTGAATTGCAGAATTCAGTGAATCATCGAATCTTTGAACGCACCTTGCGCTCCTTGGTATTCCTTGGAGCATGCCTGTTTGAGTATCATGAATTCTTCAAAGTAAATCTTTTGTTAACTCAATTGGTTTCACTTTGGTATTGGAGGTCTTTTGCAGCTTCACACCTGCTCCTCTTTGTTCATTAGCTGGATCTCAGTGTTATGCTTGGTTCCACTCGGCGTGATAAATTATCTATCGCTGAGGACACTGTAAAAGGTGGCCAAGGTAAATGCAGATGAACCGCTTCTAATAGTCCATTGACTTGGACAATACCTTTATGATCTGATCTCAAATCAGGTAGGACTACCCGCTGAACTTAAGCATA
>AB000028_Rhizoctonia_solani
GAATTAATGTAGAGTTTGGTTGTAGCTGGTCCCTAATTAACTTGGGGGCATGTGCACACCTTTCTCTTTCATCCCATACACACCTGTGCACCTGTGAGACAGATGTTTTCTAGGGGGGAAGGAACTTTATTGGACCTACTCTCCTTGGACTTCTGTCTACTTAATCTATATAAACTCAATTTATTTTAAAATGAATGTAATGGATGTAACACATCTAATACTAAGTTTCAACAACGGATCTCTTGGCTCTCGCATCGATGAAGAACGCAGCGAAATGCGATAAGTAATGTGAATTGCAGAATTCAGTGAATCATCGAATCTTTGAACGCACCTTGCGCTCCTTGGTATTCCTTGGAGCATGCCTGTTTGAGTATCATGAAATCTTCAAAGTCAAACCTTTTGTTAACTCAATTGGTTCTGCTTTGGTATTGGAGGTCTATTGCAGCTTCACACCTGCTCCTCTTTGTGCATTAGCTGGATCTCAGTGTTATGCTTGGTTCCACTCAGCGTGATAAGTTATCTATCGCTGAGGACACCCTGTTAAAAAGGGGTGGCCAAGGTAAATGCAGATGAACTGCTTCTAACAGTCCATTGACTTGGACAAATATTAATTTTATGATCTGATCTCAAATCAGGTAGGACTACCCGCTGAACTTAAGCATA
>AB000029_Rhizoctonia_solani
TTTCTAATGAGGAGTTGAGTTGTTGCTGGCCTCTGGGGATTAGTTTCTCCAAGGCATGTGCACACCTTCTCTTTCATCCACACACCCCTGTGCACTTGTGAGACAGTAAGGTTTCTTTTTTTGGGGGGCCTTGCTGTCTACTTAATCTACACACACTCTATTTATTTTAAAACGAATGTAATTGATGTAACGCATCTAATACTAAGTTTCAACAACGGATCTCTTGGCTCTCGCATCGATGAAGAACGCAGCGAAATGCGATAAGTAATGTGAATTGCAGAATTCAGTGAATCATCGAATCTTTGAACGCACCTTGCGCTCCTTGGTATTCCTTGGAGCATGCCTGTTTGAGTATCATGAAATCTTCAAAGTAAACCTTTTTTGTTAATTCAATTTAGGTCTCTTACTTTGGTCTTGGAGGTTATTGCAGCTTCACACCTGCTCCTCTTTGTGCATTAGCTGGATCTCAGTGTTATGCTTGGTTCCACTCAGCGTGATAAGTTATCTATCGCTGAGGACACTGGTAAAAAGGTGGCCAAGGTAAACGCAGATGAACCGCTTCCAATAGTCCATTGACTTGGACAATTATTTATGATCTGATCTCAAATCAGGTAGGACTACCCGCTGAACTTAAGCATA
>AB000030_Rhizoctonia_solani
AATTTAATGAAGAGTTTGGTTGTAGCTGGCCCATAATTAATATTTTGGGAATGTGCACACCTTCCTCTTTAATCCCACACACACCTGTGAACCTGTGAGACAGATGGGGAATTTACTTGCTGCTTTTTGCAATACAAAGGCAATAGGTTATTGGACCCTCTGTCTACTCAATTAATATAAAATCAATTTATTTTAAAACGAATGTAATGGATGTAACACATCTCATACTAAGTTTCAACAACGGATCTCTTGGCTCTCGCATCGATGAAGAACGCAGCGAAATGCGATAAGTAATGTGAATTGCAGAATTCAGTGAATCATCGAATCTTTGAACGCACCTTGCGCTCCTTGGTATTCCTTGGAGCATGCCTGTTTGAGTATCATGAAATCTTCAAAGTAAATCTTTTGTTAACTCAATTTGGTTTCACTTTGGTATTGGAGGTTCTTTTGCACCTTACACCTGCTCCTCTTTGTTCATTAGCTGGATCTCAGTGTTATGCTTGGTTCCACTCGCCGTGATAAATTATCTATCGCTGAGGACACTGTAAAAGGTGGCCAAGGTAAATGCAGATGAACCGCTTCCAATAGTCCATTGACTTGGACAACTACCTTTATGATCTGATCTCAAATCAGGTAGGACTACCCGCTGAACTTAAGCATA
>AB000031_Rhizoctonia_solani
GAATTAATGTAGAGTTTGGTTGTAGCTGGCCCCTAATTAACTTGGGGGCATGTGCACACCTTTCTCTTTCATCCCATACACACCTGTGCACCTGTGAGACAGATGTTTTCTAGGGGGGAAGGAACTTTATTGGACCTACTCTCCTTGGACTTCTGTCTACTTAATCTATATAAACTCAATTTATTTTAAAATGAATGTAATGGATGTAACACATCTAATACTAAGTTTCAACAACGGATCTCTTGGCTCTCGCATCGATGAAGAACGCAGCGAAATGCGATAAGTAATGTGAATTGCAGAATTCAGTGAATCATCGAATCTTTGAACGCACCTTGCGCTCCTTGGTATTCCTTGGAGCATGCCTGTTTGAGTATCATGAAATCTTCAAAGTCAAACCTTTTGTTAACTCAATTGGTTCTGCTTTGGTATTGGAGGTCTATTGCAGCTTCACACCTGCTCCTCTTTGTGCATTAGCTGGATCTCAGTGTTATGCTTGGTTCCACTCAGCGTGATAAGTTATCTATCGCTGAGGACACCCTGTTAAAAAGGGGTGGCCAAGGTAAATGCAGATGAACTGCTTCTAACAGTCCATTGACTTGGACAAATATTAATTTTATGATCTGATCTCAAATCAGGTAGGACTACCCGCTGAACTTAAGCATA
>AB000032_Rhizoctonia_solani
GAATTAATGTAGAGTTTGGTTGTAGCTGGCTCCTAATTAAACTTGGGGGCATGTGCACACCTTTCTCTTTCATCCCATACACACCTGTGCACCTGTGAGACAGATGTTTTGTGGGGGGGAAGGAACTTTATTGGACCTTCTACTCCCCCTTGACTTCTGTCTACTTAATTCATATAAACTCAATTTATTTTAAAACGGATGTAATGGATGTAACACATCTAATACTAAGTTTCAACAACGGATCTCTTGGCTCTCGCATCGATGAAGAACGCAGCGAAATGCGATAAGTAATGTGAATTGCAGAATTCAGTGAATCATCGAATCTTTGAACGCACCTTGCGCTCCTTGGTATTCCTTGGAGCATGCCTGTTTGAGTATCATGAAATCTTCAAAGTCAAACCTTTTGTTAATTCAATTGGTTCTGCTTTGGTATTGGAGGATTATTGCAGCTTCACACCTGCTCCTCTTTGTGCATTAGCTGGATCTCAGTGTTATGCTTGGTTCCACTCAGCGTGATAAGTTATCTATCGCTGAGGACACCCTGTTAAAAAGGGGTGGCCAAGGTAAATGCAGATGAACCGCTTCTAATAGTCCATTGACTTGGACAATATCTAATTTATGATCTGATCTCAAATCAGGTAGGACTACCCGCTGAACTTAAGCATA
>AB000033_Rhizoctonia_solani
GAATTAATGTAGAGTTTGGTTGTAGCTGGCTCCTAATTAAACTTGGGGGCATGTGCACACCTTTCTCTTTCATCCCATACACACCTGTGCACCTGTGAGACAGATGTTTTGTGGGGGGGAAGGAACTTTATTGGACCTTCTACTCCCCCTTGACTTCTGTCTACTTAATTCATATAAACTCAATTTATTTTAAAACGGATGTAATGGATGTAACACATCTAATACTAAGTTTCAACAACGGATCTCTTGGCTCTCGCATCGATGAAGAACGCAGCGAAATGCGATAAGTAATGTGAATTGCAGAATTCAGTGAATCATCGAATCTTTGAACGCACCTTGCGCTCCTTGGTATTCCTTGGAGCATGCCTGTTTGAGTATCATGAAATCTTCAAAGTCAAACCTTTTGTTAATTCAATTGGTTCTGCTTTGGTATTGGAGGATTATTGCAGCTTCACACCTGCTCCTCTTTGTGCATTAGCTGGATCTCAGTGTTATGCTTGGTTCCACTCAGCGTGATAAGTTATCTATCGCTGAGGACACCCTGTTAAAAAGGGGTGGCCAAGGTAAATGCAGATGAACCGCTTCTAATAGTCCATTGACTTGGACAATATCTAATTTATGATCTGATCTCAAATCAGGTAGGACTACCCGCTGAACTTAAGCATA
>AB000034_Rhizoctonia_solani
GAATTAATGTAGAGTTTGGTTGTAGCTGGCTCCTAATTAAACTTGGGGGCATGTGCACACCTTTCTCTTTCATCCCATACACACCTGTGCACCTGTGAGACAGATGTTTTGTGGGGGGGAAGGAACTTTATTGGACCTTCTACTCCCCCTTGACTTCTGTCTACTTAATTCATATAAACTCAATTTATTTTAAAACGGATGTAATGGATGTAACACATCTAATACTAAGTTTCAACAACGGATCTCTTGGCTCTCGCATCGATGAAGAACGCAGCGAAATGCGATAAGTAATGTGAATTGCAGAATTCAGTGAATCATCGAATCTTTGAACGCACCTTGCGCTCCTTGGTATTCCTTGGAGCATGCCTGTTTGAGTATCATGAAATCTTCAAAGTCAAACCTTTTGTTAATTCAATTGGTTCTGCTTTGGTATTGGAGGATTATTGCAGCTTCACACCTGCTCCTCTTTGTGCATTAGCTGGATCTCAGTGTTATGCTTGGTTCCACTCAGCGTGATAAGTTATCTATCGCTGAGGACACCCTGTTAAAAAGGGGTGGCCAAGGTAAATGCAGATGAACCGCTTCTAATAGTCCATTGACTTGGACAATATCTAATTTATGATCTGATCTCAAATCAGGTAGGACTACCCGCTGAACTTAAGCATA
>AB000035_Rhizoctonia_solani
TTTCTAATGAGGAGTTGAGTTGTTGCTGGCCTCTGGGGATTAGTTTCTCCAAGGCATGTGCACACCTTCTCTTTCATCCACACACCCCTGTGCACTTGTGAGACAGTAAGGTTTCTTTTTTTGGGGGGCCTTGCTGTCTACTTAATCTACACACACTCTATTTATTTTAAAACGAATGTAATTGATGTAACGCATCTAATACTAAGTTTCAACAACGGATCTCTTGGCTCTCGCATCGATGAAGAACGCAGCGAAATGCGATAAGTAATGTGAATTGCAGAATTCAGTGAATCATCGAATCTTTGAACGCACCTTGCGCTCCTTGGTATTCCTTGGAGCATGCCTGTTTGAGTATCATGAAATCTTCAAAGTAAACCTTTTTTGTTAATTCAATTTAGGTCTCTTACTTTGGTCTTGGAGGTTATTGCAGCTTCACACCTGCTCCTCTTTGTGCATTAGCTGGATCTCAGTGTTATGCTTGGTTCCACTCAGCGTGATAAGTTATCTATCGCTGAGGACACTGGTAAAAAGGTGGCCAAGGTAAACGCAGATGAACCGCTTCCAATAGTCCATTGACTTGGACAATTATTTATGATCTGATCTCAAATCAGGTAGGACTACCCGCTGAACTTAAGCATA
>AB000036_Rhizoctonia_solani
GAATTAATGTAGAGTTTGGTTGTAGCTGGCTCCTAATTAAACTTGGGGGCATGTGCACACCTTTCTCTTTCATCCCATACACACCTGTGCACCTGTGAGACAGATGTTTTGTGGGGGGGAAGGAACTTTATTGGACCTTCTACTCCCCCTTGACTTCTGTCTACTTAATTCATATAAACTCAATTTATTTTAAAACGGATGTAATGGATGTAACACATCTAATACTAAGTTTCAACAACGGATCTCTTGGCTCTCGCATCGATGAAGAACGCAGCGAAATGCGATAAGTAATGTGAATTGCAGAATTCAGTGAATCATCGAATCTTTGAACGCACCTTGCGCTCCTTGGTATTCCTTGGAGCATGCCTGTTTGAGTATCATGAAATCTTCAAAGTCAAACCTTTTGTTAATTCAATTGGTTCTGCTTTGGTATTGGAGGATTATTGCAGCTTCACACCTGCTCCTCTTTGTGCATTAGCTGGATCTCAGTGTTATGCTTGGTTCCACTCAGCGTGATAAGTTATCTATCGCTGAGGACACCCTGTTAAAAAGGGGTGGCCAAGGTAAATGCAGATGAACCGCTTCTAATAGTCCATTGACTTGGACAATATCTAATTTATGATCTGATCTCAAATCAGGTAGGACTACCCGCTGAACTTAAGCATA
>AB000037_Rhizoctonia_solani
AATTTTAATGAGGAGTTTGGTTGTAGCTGGCCTATTCATTTGGGCATGTGCACACCTTTCTCTTTCATCCCCACACACACCTGTGAACCTGTGAGACAGATGGGAAATTTATTTGTTGCTTTTTGAAATACAAAGGCAATGAGTTATTGGACCCTCTGTCTACTCAATTAACATAAACTCAATTTATTTTAAAATGAATGTAATGGATGTAACACATCTAATACTAAGTTTCAACAACGGATCTCTTGGCTCTCGCATCGATGAAGAACGCAGCGAAATGCGATAAGTAATGTGAATTGCAGAATTCAGTGAATCATCGAATCTTTGAACGCACCTTGCGCTCCTTGGTATTCCTTGGAGCATGCCTGTTTGAGTATCATGAAATCTTCAAAGTAAATCTTTTGTTAATTCATTTGGTTTCACTTTGGTATTGGAGGTCTTGCAGCTTCACACCTGCTCCTCTTTGTGCATTAGCTGGATCTCAGTGTTATGCTTGGTTCCACTCGGCGTGATAAATTATCTATCGCTGAGGACACAGTAAAAGGTGGCCAAGGTAAATGCAGATGAACTGCTTCTAATAGTCCATTGACTTGGACAATATATTTATGATCTGATCTCAAATCAGGTAGGACTACCCGCTGAACTTAAGCATA
>AB000038_Rhizoctonia_solani
TATTAATGAGGAGTTGAGTTGTAGCTGGCCTTTTAACATTGGCATGTGCACACTCTTCTCTTTCATCCACACACCCCTGTGCACTTGTGAGACAGTCAAGGTCCTTTGGGGTTGGGGGGCAGAGCTTTATTGCAAAACCCTTTTTCCCCTTTTGCCTTTGCTGTCTACTCAATTTATACACACTCTAATTAATTTTAAAACGAATGTAATTGATGTAACGCATCTAATACTAAGTTTCAACAACGGATCTCTTGGCTCTCGCATCGATGAAGAACGCAGCGAAATGCGATAAGTAATGTGAATTGCAGAATTCAGTGAATCATCGAATCTTTGAACGCACCTTGCGCTCCTTGGTATTCCTTGGAGCATGCCTGTTTGAGTATCATGAAATCTTCAAAGCAAACCTTTTGTTAATTCAATCGGGTCTCTTGCTTTGGTATTGGAGGTCTTTGCACCTGCTCCTCTTGTTCATTAGCTGGATCTCAGTGTTATGCTTGGTTCCACTCGGCGTGATAAGTTATCTATCGCTGAGGACACCGTAAAAAAGTGGCCAAGGTAAATGCAGACGAACCGCTTCTAATAGTCCATTGACTTGGACAATTAAATTTTTATGATCTGATCTCAAATCAGGTAGGACTACCCGCTGAACTTAAGCATA
>AB000039_Rhizoctonia_solani
TATTAATGAGGAGTTGAGTTGTAGCTGGCCTTTTAACATTGGCATGTGCACACTCTTCTCTTTCATCCACACACCCCTGTGCACTTGTGAGACAGTCAAGGTCCTTTGGGGTTGGGGGGCAGAGCTTTATTGCAAAACCCTTTTTCCCCTTTTGCCTTTGCTGTCTACTCAATTTATACACACTCTAATTAATTTTAAAACGAATGTAATTGATGTAACGCATCTAATACTAAGTTTCAACAACGGATCTCTTGGCTCTCGCATCGATGAAGAACGCAGCGAAATGCGATAAGTAATGTGAATTGCAGAATTCAGTGAATCATCGAATCTTTGAACGCACCTTGCGCTCCTTGGTATTCCTTGGAGCATGCCTGTTTGAGTATCATGAAATCTTCAAAGCAAACCTTTTGTTAATTCAATCGGGTCTCTTGCTTTGGTATTGGAGGTCTTTGCAGCTTCACACCTGCTCCTCTTTGTTTATTAGCTGGATCTCAGTGTTATGCTTGGTTCCACTCGGCGTGATAAGTTATCTATCGCTGAGGACACCGTAAAAAAGTGGCCAAGGTAAATGCAGACGAACCGCTTCTAATAGTCCATTGACTTGGACAATTAAATTTTTATGATCTGATCTCAAATCAGGTAGGACTACCCGCTGAACTTAAGCATA
>AB000040_Rhizoctonia_sp
GAATGAACTTAGAGTCTGGTTGTCGCTGGCTGTCTTTGGCAGCATGTGCACGCCTTCTCTCATTTCATCCACACACCCCTGTGCACTCTGTGAGACTGGAGGCCGTAAAAAGCCTTTCAGTCTGCTAAATTCATATACAAACTCATTTAATTGAACTGAATGTACTTGATGTAACGCATCATTAAACTAAGTTTCAACAACGGATCTCTTGGCTCTCGCATCGATGAAGAACGCAGCGAAATGCGATAAGTAATGTGAATTGCAGAATTCAGTGAATCATCGAATCTTTGAACGCACCTTGCGCTCCTTGGTATTCCTTGGAGCATGCCTGTTTGAGTATCATGAAATCTCAAAGTAAACCTTTTGTTAATTCAACTGGCCTTGCTTTGGATTTGGAGGTCTTGCAGATGTCACAGTCTGCTCCTCTTAAATATATTAGCTGGATCTCAGTATACACTTGGTTCCACTCGGCGTGATAAGTATCACTCGCTGAGGACACTGTAAAAGGTGGCCAGGCAATGCAGATGAACCGCTTCTAATAGTCCATTCACTTGGACAATTACATTTATGATCTGATCTCAAATCAGGTAGGACTACCCGCTGAACTTAAGCATA
>AB000041_Rhizoctonia_solani
AATTTTAATGAAGAGTTTGGTTGTAGCTGGTCTATTTATTTAGGCATGTGCACACCTCCCTCTTTCATCCCACACACACCTGTGAACTTGTGAGACAGTTGGGGAATTTATTTGTTATTTTTTGTAATAAAATGATAATAAGTCATTGAACCCTTCTGTCTACTCAACTCATATAAAATCAATTTATCATAAATGAATGTAATGGATGTAACACATCTCATACTAAGTTTCAACAACGGATCTCTTGGCTCTCGCATCGATGAAGAACGCAGCGAAATGCGATAAGTAATGTGAATTGCAGAATTCAGTGAATCATCGAATCTTTGAACGCACCTTGCGCTCCTTGGTATTCCTTGGAGCATGCCTGTTTGAGTATCATGAAATCTTCAAAATCAATCTTTTTGTTAACTCAATTAGTTTGATTTTGGTATTGGAGGTCTTTTGCAGCTTCACACCTGCTCCTCTTTGTGTATTAGCTGGATCTCAGTGTTATGCTTGGTTCCACTCAGCGTGATAAATTATCTATCGCTGAGGACACTGTAAAAAGTGGCCAAGGTAAATGCAGATGAACCGCTTCTAATAGTCCATTGACTTGGACACTATTATTATGATCTGATCTCAAATCAGGTAGGACTACCCGCTGAACTTAAGCATA
>AB000042_Rhizoctonia_solani
AATTTTAATGAAGAGTTTGGTTGTAGCTGGTCTATTTATTTAGGCATGTGCACACCTCCCTCTTTCATCCCACACACACCTGTGAACTTGTGAGACAGTTGGGGAATTTATTTGTTATTTTTTGTAATAAAATGATAATAAATCATTGAACCCTTCTGTCTACTCAACTCATATAAAATCAATTTATTTTAAATGAATGTAATGGATGTAACACATCTCATACTAAGTTTCAACAACGGATCTCTTGGCTCTCGCATCGATGAAGAACGCAGCGAAATGCGATAAGTAATGTGAATTGCAGAATTCAGTGAATCATCGAATCTTTGAACGCACCTTGCGCTCCTTGGTATTCCTTGGAGCATGCCTGTTTGAGTATCATGAAATCTTCAAAATCAATCTTTTTGTTAACTCAATTAGTTTGATCTTGGTATTGGAGGTCTTTTGCAGCTTCACACCTGCTCCTCTTTGTGTATTAGCTGGATCTCAGTGTTATGCTTGGTTCCACTCAGCGTGATAAATTATCTATCGCTGAGGACACTGTAAAAAGTGGCCAAGGTAAATGCAGATGAACCGCTTCTAATAGTCCATTGACTTGGACACTATTATTATGATCTGATCTCAAATCAGGTAGGACTACCCGCTGAACTTAAGCATA
>AB000043_Rhizoctonia_solani
AATTTTAATGAAGAGTTTGGTTGTAGCTGGTCTATTTATTTAGGCATGTGCACACCTCTCTCTTTCATCCCACACACACCTGTGAACTTGTGAGACAGTTGGGGAATTTATTTGTTATTTTTTGTAATAAAATAATAATAAGTCACTGAACCCTTCTGTCTACTCAACTCATATACACTCAATTTATTTTAAATGAATGTAATGGATGTAACACATCTCATACTAAGTTTCAACAACGGATCTCTTGGCTCTCGCATCGATGAAGAACGCAGCGAAATGCGATAAGTAATGTGAATTGCAGAATTCAGTGAATCATCGAATCTTTGAACGCACCTTGCGCTCCTTGGTATTCCTTGGAGCATGCCTGTTTGAGTATCATGAAATCTTCAAAATCAATCTTTTTGTTAACTCAATTAGTTTGATTTTGGTATTGGAGGTCTTTTGCAGCTTCACACCTGCTCCTCTTTGTGTATTAGCTGGATCTCAGTGTTATGCTTGGTTCCACTCAGCGTGATAAATTATCTATCGCTGAGGACACTGTAAAAAGTGGCCAAGGTAAATGCAGATGAACCGCTTCTAATAGTCCATTGACTTGGACACTATTATTATGATCTGATCTCAAATCAGGTAGGACTACCCGCTGAACTTAAGCATA
>AB000044_Rhizoctonia_solani
AATTTTTAATGAAGAGTTTGGTTGTAGCTGGTCCATTAATTTGGGCAACGTGCACACCTTTCTCTTTCATCCATACACACACCTGTGAACCTGTGAGACAGACGGGGGAAATTTTTATTTTGTTCAGATAACAATGAATGAAGTAATCGGGAACCCCTCTGTCTACTTAATCTCATATAAACTCAATTTATTTAAAAATGAATGTAATGGATGTAACACATCTAATACTAAGTTTCAACAACGGATCTCTTGGCTCTCGCATCGATGAAGAACGCAGCGAAATGCGATAAGTAATGTGAATTGCAGAATTCAGTGAATCATCGAATCTTTGAACGCACCTTGCGCTCCTTGGTATTCCTTGGAGCATGCCTGTTTGAGTATCATGAAATCTTCAAAGTAAATCTTTTGTTAATTCAAGGTGGTTTCACTTTGGTATTGGAGGTCTTGCAGCTTCACACCTGCTCCTCTTTGTGTATTAGCTGGATCTCAGTGTTATGCGGTGGTTCCACTCGGCGTGATAACTTATCTACCGCTGAGGACACTCTTTCTTTTTTTCCTTAAAAAAATAAAATAAAGGTGGCCAAGGGAAATGCAGATGAACCGCTTCCAATAGTCCATTAGCTTGGACAATATTTTTATGATCTGATCTCAAATCAGGTAGGACTACCCGCTGAACTTAAGCATA
>AB000045_Rhizoctonia_solani
GAATTAATGTAGAGTTTGGTTGTAGCTGGCTCCTAATTAAACTTGGGGGCATGTGCACACCTTTCTCTTTCATCCCATACACACCTGTGCACCTGTGAGACAGATGTTTTGTGGGGGGGAAGGAACTTTATTGGACCTTCTACTCCCCCTTGACTTCTGTCTACTTAATTCATATAAACTCAATTTATTTTAAAACGGATGTAATGGATGTAACACATCTAATACTAAGTTTCAACAACGGATCTCTTGGCTCTCGCATCGATGAAGAACGCAGCGAAATGCGATAAGTAATGTGAATTGCAGAATTCAGTGAATCATCGAATCTTTGAACGCACCTTGCGCTCCTTGGTATTCCTTGGAGCATGCCTGTTTGAGTATCATGAAATCTTCAAAGTCAAACCTTTTGTTAATTCAATTGGTTCTGCTTTGGTATTGGAGGATTATTGCAGCTTCACACCTGCTCCTCTTTGTGCATTAGCTGGATCTCAGTGTTATGCTTGGTTCCACTCAGCGTGATAAGTTATCTATCGCTGAGGACACCCTGTTAAAAAGGGGTGGCCAAGGTAAATGCAGATGAACCGCTTCTAATAGTCCATTGACTTGGACAATATCTAATTTATGATCTGATCTCAAATCAGGTAGGACTACCCGCTGAACTTAAGCATA
>AB000046_Rhizoctonia_solani
AATTTTAATGAGGAGTTTGGTTGTAGCTGGCCTATTCATTTGGGCATGTGCACACCTTTCTCTTTCATCCCCACACACACCTGTGAACCTGTGAGACAGATGGGAAATTTATTTGTTGCTTTTTGAAATACAAAGGCAATGAGTTATTGGACCCTCTGTCTACTCAATTAACATAAACTCAATTTATTTTAAAATGAATGTAATGGATGTAACACATCTAATACTAAGTTTCAACAACGGATCTCTTGGCTCTCGCATCGATGAAGAACGCAGCGAAATGCGATAAGTAATGTGAATTGCAGAATTCAGTGAATCATCGAATCTTTGAACGCACCTTGCGCTCCTTGGTATTCCTTGGAGCATGCCTGTTTGAGTATCATGAAATCTTCAAAGTAAATCTTTTGTTAATTCATTTGGTTTCACTTTGGTATTGGAGGTCTTGCAGCTTCACACCTGCTCCTCTTTGTGCATTAGCTGGATCTCAGTGTTATGCTTGGTTCCACTCGGCGTGATAAATTATCTATCGCTGAGGACACAGTAAAAGGTGGCCAAGGTAAATGCAGATGAACCGCTTCTAATAGTCCATTGACTTGGACAATATATTTATGATCTGATCTCAAATCAGGTAGGACTACCCGCTGAACTTAAGCATA
>AB000532_Aspergillus_flavus
AAGGATCATTACCGAGTGTAGGGTTCCTAGCGAGCCCAACCTCCCACCCGTGTTTACTGTACCTTAGTTGCTTCGGCGGGCCCGCCATTCGTGGCCGCCGGGGGCTCTCAGCCCCGGGCCCGCGCCCGCCGGAGACACCACGAACTCTGTCTGATCTAGTGAAGTCTGAGTTGATTGTATCGCAATCAGTTAAAACTTTCAACAATGGATCTCTTGGTTCCGGCATCGATGAAGAACGCAGCGAAATGCGATAACTAGTGTGAATTGCAGAATTCCGTGAATCATCGAGTCTTTGAACGCACATTGCGCCCCCTGGTATTCCGGGGGGCATGCCTGTCCGAGCGTCATTGCTGCCCATCAAGCACGGCTTGTGTGTTGGGTCGTCGTCCCCTCTCCGGGGGGGACGGGCCCCAAAGGCAGCGGCGGCACCGCGTCCGATCCTCGAGCGTATGGGGCTTTGTCACCCGCTCTGTAGGCCCGGCCGGCGCTTGCCGAACGCAAATCAATCTTTTTCCAGGTTGACCTCGGATCAGGTAGGGATACCCGCTGAACTTAA
>AB000533_Aspergillus_oryzae
AAGGATCATTACCGAGTGTAGGGTTCCTAGCGAGCCCAACCTCCCACCCGTGTTTACTGTACCTTAGTTGCTTCGGCGGGCCCGCCATTCATGGCCGCCGGGGGCTCTCAGCCCCGGGCCCGCGCCCGCCGGAGACACCACGAACTCTGTCTGATCTAGTGAAGTCTGAGTTGATTGTATCGCAATCAGTTAAAACTTTCAACAATGGATCTCTTGGTTCCGGCATCGATGAAGAACGCAGCGAAATGCGATAACTAGTGTGAATTGCAGAATTCCGTGAATCATCGAGTCTTTGAACGCACATTGCGCCCCCTGGTATTCCGGGGGGCATGCCTGTCCGAGCGTCATTGCTGCCCATCAAGCACGGCTTGTGTGTTGGGTCGTCGTCCCCTCTCCGGGGGGGACGGGCCCCAAAGGCAGCGGCGGCACCGCGTCCGATCCTCGAGCGTATGGGGCTTTGTCACCCGCTCTGTAGGCCCGGCCGGCGCTTGCCGAACGCAAATCAATCTTTTCCAGGTTGACCTCGGATCAGGTAGGGATACCCGCTGAACTTAA
>AB000534_Aspergillus_nomius
AAGGATCATTACCGAGTGTAGGGTTCCTAGCGAGCCCAACCTCCCACCCGTGTTTACTGTACCTTAGTTGCTTCGGCGGGCCCGCCGCAAGGCCGCCGGGGGGCATCTGCCCCCGGGCCCGCGCCCGCCGGAGACACCACGAACTCTGAACGATCTAGTGAAGTCTGAGTTGATTGTATCGCAATCAGTTAAAACTTTCAACAATGGATCTCTTGGTTCCGGCATCGATGAAGAACGCAGCGAAATGCGATAACTAGTGTGAATTGCAGAATTCCGTGAATCATCGAGTCTTTGAACGCACATTGCGCCCCCTGGTATTCCGGGGGGCATGCCTGTCCGAGCGTCATTGCTGCCCATCAAGCACGGCTTGTGTGTTGGGTCGTCGTCCCCCTCTCCGGGGGGGGACGGGCCCTAAAGGCAGCGGCGGCACCGCGTCCGATCCTCGAGCGTATGGGGCTTTGTCACCCGCTCTGTAGGCCCGGCCGGCGCTTGCCGAACGCAAAACAACCATTCTTTCCAGGTTGACCTCGGATCAGGTAGGGATACCCGCTGAACTTAA
>AB000535_Aspergillus_nomius
AAGGATCATTACCGAGTGTAGGGTTCCTAGCGAGCCCAACCTCCCACCCGTGTTTACTGTACCTTAGTTGCTTCGGCGGGCCCGCCGTCAAGGCCGCCGGGGGGCATCCGCCCCCGGGCCCGCGCCCGCCGGAGACACCACGAACTCTGTCTGATCTAGTGAAGTCTGAGTTGATTGTATCGCAATCAGTTAAAACTTTCAACAATGGATCTCTTGGTTCCGGCATCGATGAAGAACGCAGCGAAATGCGATAACTAGTGTGAATTGCAGAATTCCGTGAATCATCGAGTCTTTGAACGCACATTGCGCCCCCTGGTATTCCGGGGGGCATGCCTGTCCGAGCGTCATTGCTGCCCATCAAGCACGGCTTGTGTGTTGGGTCGTCGTCCCCTCTTCGGGGGGGACGGGCCCTAAAGGCAGCGGCGGCACCGCGTCCGATCCTCGAGCGTATGGGGCTTTGTCACCCGCTCTGTAGGCCCGGCCGGCGCTTGCCGAACGCAAAACAACCATTCTTTCCAGGTTGACCTCGGATCAGGTAGGGATACCCGCTGAACTTAA
>AB000536_Aspergillus_nomius
AAGGATCATTACCGAGTGTAGGGTTCCTAGCGAGCCCAACCTCCCACCCGTGTTTACTGTACCTTAGTTGCTTCGGCGGGCCCGCCGCAAGGCCGCCGGGGGGCATCCGCCCCCGGGCCCGCGCCCGCCGGAGACACCACGAACTCTGAACGATCTAGTGAAGTCTGAGTTGATTGTATCGCAATCAGTTAAAACTTTCAACAATGGATCTCTTGGTTCCGGCATCGATGAAGAACGCAGCGAAATGCGATAACTAGTGTGAATTGCAGAATTCCGTGAATCATCGAGTCTTTGAACGCACATTGCGCCCCCTGGTATTCCGGGGGGCATGCCTGTCCGAGCGTCATTGCTGCCCATCAAGCACGGCTTGTGTGTTGGGTCGTCGTCCCCTCCTCCGGGGGGGGACGGGCCCTAAAGGCAGCGGCGGCACCGCGTCCGATCCTCGAGCGTATGGGGCTTTGTCACCCGCTCTGTAGGCCCGGCCGGCGCTTGCCGAACGCAAAACAACCATTCTTTCCAGGTTGACCTCGGATCAGGTAGGGATACCCGCTGAACTTAA
>AB000932_Cystotheca_wrightii
CTGAGCGTGAGGCCACGCTGGGCGCCTGGCGCCAGGCGTGGCTGACCCTCCACCCGTGTCTATCTTCTCATGTTGCTTTGGCGGGCCGGGCCCTGTGCCCTCCCGGCGCCTGCTGGGACGCGCCCGCCAGAGCCACCCTAACGCGTGCTGTTTGTGTGGTCAGAGTGGTAGCAGAATTAGAATAAAACTTTCAACAACGGATCTCTTGGCTCCGGCATCGATGAAGAACGCAGCGAAATGCGATAAGTAATGTGAATTGCAGAATTTAGTGAATCATCGAATCTTTGAACGCACATTGCGCCCCCCGGTATTCCGAGGGGCATGCCTGTCCGAGCGTCAGTACAACCCCTCAAGCCTGGCTTGGTCTTGGAGCGCGCCCCGCGGGGCGGCTCTTAAATGCAGTGGCGGTGCCGTCGGGCTCTACGCGTAGTTATTTCTCTCGCGACAGGGTGGTGACGGGACCTGCCAGAAGCCTCATCATACTAGGTTGACCTCGGATCAGGTAGGGATACCCGCTGAACTTAAGCATATCAATAAGCGGAGGAAAAGAAACCACCAGGGATTACCTCAGTAACGGCGAGTGAAGCGGC
>AB000933_Cystotheca_lanestris
ATTAGAGATCANNACTGAGCGTGAGGCCACGCTGGGCGCCTGGCGCCGGGCGTGGCTGACCCTCCACCCGTGTCTATCTTCTCATGTTGCTTTGGCGGGCCGGGCCGCGTGCCCTCCTGGCACCTGCTGGGACGTGCCCGCCAGAGCCCCCTTAACGCGTGCTGTTTGTGTGGTCAGAGTGGTAGCAAAATTAGAATAAAACTTTCAACAACGGATCTCTTGGCTCCGGCATCGATGAAGAACGCAGCGAAATGCGATAAGTAATGTGAATTGCAGAATTTAGTGAATCATCGAATCTTTGAACGCACATTGCGCCCCCCGGTATTCCGAGGGGCATGCCTGTCCGAGCGTCAGTACAACCCCTCAAGCCTAGCTTGGTCTTGGGGCGCGCCCTGAGGGGCAGCCCTTAAATGCAGTGGCGGTGCCGTCCGGCTCTACGCGTAGTTATTTCTCTCGCGACAGAGTGGTGACGGGACCTGCCAGAATACCCATCTTAACAGGTTGACCTCGGATCAGGTAGGGATACCCGCTGAACTTAAGCATATCAATAAGCGGAGGAAAAGAAACCACCAGGGATTACCTCAGTAACGGCGAGTGAAGCGGC
>AB000934_Golovinomyces_cichoracearum_var
TCATTACAGAGCGTGAGACTCTGCCCGGGCTTGCCCCGCGCGCAGAGTTGACCCTCCACCCGTGTTGACTTATCTCATGTTGCTTTGGCGGGCCAGGTGCCTCGCGCGCCGGCCGGCTCTGTGCTGGCTCGTGTCCGCCAAAGACCCAACCTAACTCGTGTTGTCGTGTAGTCTGAGGAAAACTATTTGAATTGTTAAAACTTTCAACAACGGATCTCTTGGCTCTGGCATCGATGAAGAACGCAGCGAAATGCGATACGTAATGTGAATTGCAGAATTTAGTGAATCATCGAATCTTTGAACGCACATTGCGCCCCTTGGCATTCCGAGGGGCATGCCTGTTCGAGCGTCGTCACACCCCCTCAAGCCGCGCCGTGTGTGTGGTTTGGTGTTGGGGCTCGCCCGTCGGGCGGCCCTTAAAGACAGTGGCGGTGCCGTGGTGGTCTCTACGCGTAGTACGATTCTCGCGACAGAGCTGCTGTGGCCGCTTGCCAATCAATCCATCATCTCAAGGTTGACCTCGAATCAGGTAGGGATACCCGCTGAACTTAAGCATATCAATAAGCGGAGGAAAAGAAACCANCCGGGATTACCTCAGTAACGGCGAGTGAAGCGGC
>AB000935_Blumeria_graminis_f_sp
TCATTACAGAGCGTGATGCTATGCAGAACTTGTTCTGTGTAGCTGACCCTCCACCCGTGTCGATTATCTCATGTTGCTTTGGCGGATCGGGCTTGCCCGCGCCCACTTTGGTGGGAGTTATCCGCCAGGGAAGACCAAAACTCTCGTTATCAGTGATGTCTGAGGATGATATAAAATCATGAAAACTTTCAACAACGGATCTCTTGGCTCTGGCATCGATGAAGAACGCAGCGAAATGCGATAAGTAATGTGAATTGCAGAATTTAGTGAATCATCGAATCTTTGAACGCACATTGCGCCCCTGGGAATTCCTAGGGGCATGCCTGTTCGAGCGTCCGTAACAACCTCTCAAGCCTAGCTTGGTCTTGGGACATGCTGCTCTAGTGGCGGCAGTCCTCAAAAGAAGTGGCGGGCCCATGTAACTCTCCGCGTAGTAATACATCTCGCGACAGGGAAGCAGCGGGACTTGCCAAAACTCCTTAATTGCTCAGGTTGACCTCGAATCAGGTAGGGATACCCGCTGAACTTAAGCATATCAATAAGCGGAGGAAAAGAAACCAACAGGGATTACCTCAGTAACGGCGAGTGAAGCGGC
>AB000936_Sawadaea_polyfida_var
ATTACCGAGCGCGAGGCCGCGCAGGGCGCCAGCCCCGCGCGGCCGACCCTCCACCCGTGCTGATATATCAGGCTGCTCTGGTGGGCCAGGCTCGACCTGACCGGCTCCGGCCGGGAGCGCCCGCCAGAGAGGCCCCAACTCGTGCTGTCAGTGATGTCTGAGTTGCAATTAATAAAGTAAAACTTTCAACAACGGATCTCTTGGCTCTGGCATCGATGAAGAACGCAGCGAAATGCGATAAGTAATGTGAATTGCAGAATTTAGTGAATCATCGAATCTTTGAACGCACATTGCGCCCCCCGGTATTCCGAGGGGCATGCCTGTTCGAGCGTCATAACAACCCCTCAAGCCTAGCTTGGTCCTGGGGCCCGCCCGCCGGGCGGCCCTTAAACACAGTGGCGGCGCCGTCGTGCTCTACGCGTAGTAACTCTTCTCGCGACAGGGCGCTGACGGGGCCTGCCGAAGCTCCTTCTCTCGGTTGACCTCGGATCAGGTAGGGATACCCGCTGAACTTAAGCATATCAATAAGCGGAGGAAAAGAAACCAACAGGGATTACCTCAGTAACGGCGAGTGAAGCGGC
>AB000937_Phyllactinia_kakicola
TCATTACAGAGCGTGAAGACCCCCCTCGGGCCCCTCCAGCGGCGCAAGTCGGTGTGAGGGATACATGCCTCGGGGTCGACCCTCCCACCCGTGTCGATATTATTCTCCTGTTGCTTTGGCAGGCCGGGGCAACCCGCTGGCCCTTGGGCTGGAGCGTGCCTGCCAGAGAATGTATTTTCAATGTGTTTTGGAACAACTCGTGTTATTGGTGAAGTCTGAGCACAATGTGGGAAATTAGTTAAAACTTTCAACAACGGATCTCTTGGCTCTGGCATCGATGAAGAACGCAGCGAAATGCGATAAGTAATGTGAATTGCAGAATCTAGTGAATCATCGAATCTTTGAACGCACATTGCGCCCCTTGGTATTCCGAGGGGCATGCCTGTTCGAGCGTCATAACAACCCCTCAAGCCGCTCTGGCTTGGTCTTGGGGCTCGCCCGCATCTGCGCGGCGTCCCTTAAACCCAGTGGCGGAACCGGTGGTGCTCTCCGCGTAGTCACGTTCTCGCGACAGGGTGGCACTGGATCCAGCCAAAAAGACCCACGGCGTCGTTGCGCGTCGTGTCTCTCTCAATGGTTGACCTCGAATCAGGTAGGGATACCCGCTGAACTTAAGCATATCAATAAGCGGAGGAAAAGAAACCAACCGGGATTACCCTAGTAACGGCGAGTGAAGCGGC
>AB000938_Podosphaera_aphanis_var
ATTACTGAGCGTGAAGCCACGCAGGGCGCCTGTCCTGCGCGGCTGACCCTCCACCCGTGTGAACTGATTATGTTGCTTTGGCGGGCCGGGCTCGACCTACCGGCTCCGGCTGGGGAGTGCCCGCCAGAGAAGCCCCAACTCATGTAGTTAGTGCAGTCTGAGAAACATTTAATAAGTAAAACTTTCAACAACGGATCTCTTGGCTCTGGCATCGATGAAGAACGCAGCGAAATGCGATAAGTAATGTGAATTGCAGAATTTAGTGAATCATCGAATCTTTGAACGCACATTGCGCCCCCCGGTATTCCGAGGGGCATGCCTGTTCGAGCGTCAGAACATCCTCTCAAGCCTGGCTTGGTCTTGGGGCGCGCCGGTTCGGCGTCCCCTAAACATAGTGGCGGTACCGTTGTGCTCTCCGCGTAGTCACGTATCTCGCGACAGAGTGGCGATGGGACCTGCCAAAACCCACATATTCTTTGGATGACCTCGGATCAGGTAGGGATACCCGCTGAACTTAAGCATATCAATAAGCGGAGGAAAAGAAACCAACAGGGATTACCTCAGTAACGGCGAGTGAAGCGG
>AB000939_Erysiphe_friesii_var
ATTACCGAGTGCGAGGCTCAGTCGTGGCGTCTGCTGCGTGCTGGGCCGACCCTCCCACCCGTGTCGATTTGTATCTTGTTGCTTTGGCGGGCCGGGCCGCGTCGTCGCTGTCCGCATGGACATGCGTCGGCCGCCCACCGGTTTCGACTGGAGCGCGCCCGCCAAAGACCCAACCAAAAACTCATGTTGTTTGTGTCGTCTTAGTTTGATAATGAAAATTGATAAAACTTTCAACAACGGATCTCTTGGCTCTGGCATCGATGAAGAACGCAGCGAAATGCGATAAGTAATGTGAATTGCAGAATTTAGTGAATCATCGAATCTTTGAACGCACATTGCGCCCCTTGGTATTCCGAGGGGCATGCCTGTTCGAGCGTCATAACACCCCCTCCAGCTGCCGTTGTGTGGCTGCGGTGTTGGGGCTCGTCGCGACGCGGCGGCCCTTAAAGACAGTGCCGGTCCCGGCGTGGGCTCTACGCGTAGTAACTTGCTTCTCGCGACAGAGTGACGACGGTGGCTTGCCAGAACAACCCCCTTTTGCTCCAGTCACATGGATCACAGGTTGACCTCGATTCAGGTAGGAATACCCGCTGAAC
>AB000940_Leveillula_taurica
ATTACAGGCGTGAAGACTCGGCCCTCCACAGCGCAAGCTGGTGCGAGGGACACATGCCGGGGTCGACCCTCCCACCCGTGTCGACTCGTCTCCTGTTGCTTTGGGAGGCCGACTGCCTAGCGGTCCTCTGGCTCTCGGGCTGGAGTGCGCCTGCCAGAGACTATTCAACTCGTGTTCTGGATGAAGTCTGAGCAATCAAGCAATAAAAATGAATAAGTTAAAACTTTCAACAACGGATCTCTTGGCTCTGGCATCGATGAAGAACGCAGCGAAATGCGATAAGTAATGTGAATTGCAGAATTTAGTGAATCATCGAATCTTTGAACGCACATTGCGCCCCTGGGTACTCCTAGGGGCATGCCTGTTCGAGCGTCATAACAACCCGTCGAGCCGACTAGGCTTGGTCTTGGGGCTCGCCCGCATTTGGCGCGGCGGCTCTTAAACGCAGTGGCGGTGCCGGTGGTGCTTTCCGCGTAGTCACATTTCTCGCGCGAGGGCAGAATCCGGACCCAGCCAGCAACCACAAAGTCCCCAGCGCTCTGCGCGGCGACTTTTGTACTTCTTCTGGTTGACCTCGAATCAGGTAGGGATACCCGCTGAACTTAAGCATATCAATAAGCGGAGGAAAAGAAACCACC
>AB000941_Erysiphe_pulchra_var
ATTACAGAGCGTGAGGCTCAGTCGTGGCATTTGCCGCGTGCTGGGCCGACCCTCCCACCCGTGTCGATTTATATCTTGTTGCTTTGGCGGGCCGGGCTGCGCCGACGCTGTCCGCAAGGAAAGATGCGTCGGTCGCCCCCGCCGGCTTCGGCTGGAGCGCGTCCGCCAAAGACCCAACCAAAAAAAACTCATGTTATCATTGCAGTCTAAGTCTTTATTATTGAATTGATAAAACTTTCAACAACGGATCTCTTGGCTCTGGCATCGATGAAGAACGCAGCGAAATGCGATAAGTAATGTGAATTGCAGAATTTAGTGAATCATCGAATCTTTGAACGCACATTGCGCCCCTTGGTATTCCGAGGGGCATGCCTGTTCGAGCGTCATAAACACCCCCTCCAGCTGCCTTTGCGTGGCTGCGGTGTTGGGGCACGTCGCGGTGCGACGGCCCTGAAAGACAGTGGCGGTCCCGGCGTGGGCTCTACGCGTAGTAACTTGCTTCTCGCGACAGAGTGACGACGGTTGGCTTGCCAAAAGCCCGTTTGTTCCAGTCACATGGATCACAGGTTGACCTCGAATCAGGTAGGAATACCCGCTGAACTTAAGCATATCAATAAGCGGAGGAAAAGAAACCAACCGGGATTACCTCAGTAACG
>AB000942_Erysiphe_heraclei
CATTACAGAGTGCGAGGCTCAGTCGTGGCATCTGCTGCGCGCTGGGCCGACCCTCCCACCCGTGTCGATTTGTATCTTGTTGCTTTGGCGGGCCGGGCTGCGTCGTCGCTGTCCGCCTGGACACGCGTCGGCCGCCCACCGGTTTCGACTGGAGCGCGCCCGCCAAAGACCCAACCAAAAAACTCATGTTGTCTGTGTCGTCTTAGCTTTATAATGAAAATTGATAAAACTTTCAACAACGGATCTCTTGGCTCTGGCATCGATGAAGAACGCAGCGAAATGCGATAAGTAATGTGAATTGCAGAATTTAGTGAATCATCGAATCTTTGAACGCACATTGCGCCCCTTGGTATTCCGAGGGGGATGCCTGTTCGAGCGTCATAACACCCCCTCCAGCTGCCGTTGTGTGGCTGCGGTGTTGGGGCTCGTCGCGATGCGGCGGCCCTTAAAGACAGTGGCGGTCCCGGCGTGGGCTCTACGCGTAGTAACTTGCTTCTCGCGACAGAGTGACGCCTGGTGGCTTGCCAGAACAACCCCTATTGGGTCCAGTCACATGGATCACAGGTTGACCTCGAATCAGGTAGGAATACCCGCTGAACTTAAGCATATCAATAAGCGGAGGAAAAGAAACCAACCGGGATTACCTCAGTAACGGCGAGTGAAGCGGC
>AB000943_Podosphaera_tridactyla_var
GATCATTACCGAGCGCGAGGCCACGCAGGGCGCCTGTCCTGTGTTGGCTGACCCTCCACCCGTGTGAATTATATCTATTGTTGCTTTGGCGGGCCGGGCTCGACCTGCCGGCTCCGGCTGGGGAGTGCCCGCCAGAGAAGCCCCAACTCGTGCTGTCAGTGTTGTCTGAGTGAATGTGGAATTAATAAAACTTTCAACAACGGATCTCTTGGCTCTGGCATCGATGAAGAACGCAGCGAAATGCGATAAGTAATGTGAATTGCAGAATTTAGTGAATCATCGAATCTTTGAACGCACATTGCGCCCCCCGGCATTCCGAGGGGCATGCCTGTTCGAGCGTCAGAACACCCCTCAAGCCTAGCTTGGTCTTGGGGCTCGCCGGCTGGCGGCCCCTAAACGCAGTGGCGGTGCCGTTGTGCTCTCCGTGTAGTCATGTATCTCGCGACAGAGCGGCGACGGGACCTGCCAGAACCCCCCAATTTTCTTGATGACCTCGGATCAGGTAGGGATACCCGCTGAACTTAAGCATATCAATAAGCGGAGGAAAAGAAACCAACAGGGATTACCTCAGTAACGGCGAGTGAAGCGGC
>AB000944_Erysiphe_aquilegiae_var
ATTACAGAGCGTGAGGCTCAGTCGTGGCGTCAGCTGCGTGCTGGGCCGACCCTCCCACCCGTGTCGATTTCTATCTTGTTGCTTTGGCGGGCCGGGCTACGTCGTCGCTGCCCGTACGGACATGCGTCGGCCGCCCACCGGTTTCGACTGGAGCGCGTCCGCCAAAGACCTAACCAAAACTCATGTTGTCTTTGTCGTCTCAGGTTTATTATAGAATTGATAAAACTTTCAACAACGGATCTCTTGGCTCTGGCATCGATGAAGAACGCAGCGAAATGCGATAAGTAATGTGAATTGCAGAATTTAGTGAATCATCGAATCTTTGAACGCACATTGCGCCCCTTGGTATTCCGAGGGGCATGCCTGTTCGAGCGTCATAACACCCCCTCCAGCTGCCTTTGTGTGGTTGCGGTGTTGGGGCCCGTCGCGTTGCGGCAGCTCTTAAAGACAGTGGCGGTCCTGGCGTGGGCTCTACGCGTAGTAACTTGCTTCTCGCGACAGAGTGACGACAGTGGCTTGCCAAAAGCCCGTTTGTTCCAGTCACATGGATCACAGGTTGACCTCGAATCAGGTAGGAATACCCGCTGAACTTAAGCATATCAATAAGCGGAGGAAAAGAAACCAACCGGGATTACCTCAGTAACGGCGAGTGAAGCGG
>AB000945_Podosphaera_longiseta
TCATTACCGAGCGCGAGGCCACGCGGGGCGCCTGTCCTGCGTTGGCTGACCCTCCACCCGTGTGAACTATATCTATTGTTGCTTTGGCGGGCCGGGCTCGACCTGCCGGCTCCGGCTGGGGAGTGCCCGCCAGAGAAGCCCCAACTCGTGCTGTCAGTGTGGTCTGAGTGAATGTGGAATTAATAAAACTTTCAACAACGGATCTCTTGGCTCTGGCATCGATGAAGAACGCAGCGAAATGCGATAAGTAATGTGAATTGCAGAATTTAGTGAATCATCGAATCTTTGAACGCACATTGCGCCCCCCGGCATTCCGAGGGGCATGCCTGTTCGAGCGTCAGAACACCCCTCAAGCCTTGCTTGGTCTTGGGGCTCGCCGGCTGGCGGCCCCTAAACGCAGTGGCGGTGCCGTTGTGCTCTCCGTGTAGTCATGTATCTCGCGACAGAGCGGCGACGGGACCTGCCAGAAGCCTCAATTTTCTAGATGACCTCGGATCAGGTAGGGATACCCGCTGAACTTAAGCATATCAATAAGCGGAGGAAAAGAAACCAACAGGGATTACCTCAGTAACGGNGAGTGAAGCGG
>AB000946_Erysiphe_mori
CATTACAGAGCGTGAGGTCCAGCCGTGGCAGTTGTCGCGCGCTGGATCGACCCTCCACACCCGTGTCGACTTGTATTTTTTGTTGCTTTGGCGGGCCGGGCTCGCCCATGTTCGCTTGAGCATGGCGTGCTGCCCACCGGCTTCGGCTGGAGCGCGTCCGCCAGAGACCTTACACCCAAACTCATGTTGTCCCCCTGTAGTCTAAGATAAGATTTTAGAATGGAATAAAACTTTCAACAACGGATCTCTTGGCTCTGGTATCGATGAAGAACGCAGCGAAATGCGATAAGTAATGTGAATTGCAGAATCTAGTGAATCATCGAATCTTTGAACGCACATTGCGCCCCTTGGTATTCCGAGGGGCATGCCTGTTCGAGCGTCATAACAACCCCCTCGAGCTACCATTCTGTGTGGCTGCGGTGTTGGGGCTCGCCGCATTTGGCGGCCCTTAAAGACAGTGGCGGTACCGGCGCCGGCTCTACGCGTAGTAAAAGACTCGCGACAGAGTGGCGATGGGCGACTAGCCAGAAAACAAAAAGCACCTTGTGTGCCTTCTACATCATAGGTTGACCTCGAATCAGGTAGGAATACCCGCTGAACTTAAGCATATCAATAAGCGGAGGAAAAGAAACCAACCGGGATTACCTCAGTAACGGCGAGTGAAGCGGC
>AB006425_Eurotium_rubrum
TACCGAGTGCGGGCCCTCTGGGTCCAACCTCCCATCCGTGTCTATCTGTACCCTGTTGCTTCGGCGTGGCTACGGCCCGCCGAAGACTAACATTTGAACACTGTCTGAAGTTTGCAGTCTGAGTTTTTAGTTAAACAATAATTAAAACTTTCAACAACGGATCTCTTGGTTCCGGCATCGATGAAGAACGCAGCGAAATGCGATAATTAATGTGAATTGCAGAATTCAGTGAATCATCGAGTCTTTGAACGCACATTGCGCCCCCTGGTATTCCGGGGGGCATGCCTGTCCGAGCGTCATTGCTGCCCTCAAGCACGGCTTGTGTGTTGGGCTTCCGTCCCTGGTAACGGGGACGGGCCCAAAAGGCAGTGGCGGCACCATGTCTGGTCCTCGAGCGTATGGGGCTTTGTCACCCGCTCCCGTAGGTCCAGCTGGCAGCTAGCCTCGCAACCAATCTTTTTAACCAGGTTGACCTCGGATCAGGTAGGGATACCCGCTGAACTTAAGCATATCAATAAGCGG
>AB006426_Eurotium_repens
TACCGAGTGCGGGCCCTCTGGGTCCAACCTCCCATCCGTGTCTATCTGTACCCTGTTGCTTCGGCGTGGCCACGGCCCGCCGAAGACTAACATTTGAACACTGTCTGAAGTTTGCAGTCTGAGTTTTTAGTTAAACAATAATTAAAACTTTCAACAACGGATCTCTTGGTTCCGGCATCGATGAAGAACGCAGCGGAAATGCGATAATTAATGTGAATTGCAGAATTCAGTGAATCATCGAGTCTTTGAACGCACATTGCGCCCCCTGGTATTCCGGGGGGCATGCCTGTCCGAGCGTCATTGCTGCCCTCAAGCACGGCTTGTGTGTTGGGCTTCCGTCCCTGGTAACGGGGACGGGCCCAAAAGGCAGTGGCGGCACCATGTCTGGTCCTCGAGCGTATGGGGCTTTGTCAACCGCTCCCGTAGGTCCAGCTGGCAGCTAAGCTCGGAACCAATCTTTTCTAACCAGG
>AB006427_Eurotium_amstelodami
TACCGAGTGCGGGCCCTCTGGGTCCAACCTCCCATCCGTGTCTATCTGTACCCTGTTGCTTCGGCGTGGCCACGGCCCGCCGGAGACTAACATTTGAACGCTGTCTGAAGTTTGCAGTCTGAGTTTTTAGTTAAACAATCGTTAAAACTTTCAACAACGGATCTCTTGGTTCCGGCATCGATGAAGAACGCAGCCGAAATGCGATAATTAATGTGAATTGCAGAATTCAGTGAATCATCGAGTCTTTGAACGCACATTGCGCCCCCTGGTATTCCGGGGGGCATGCCTGTCCGAGCGTCATTGCTGCCCTCAAGCACGGCTTGTGTGTTGGGCTTCCGTCCCTGGCAACGGGGACGGGCCCAAAAGGCAGTGGCGGCACCATGTCTGGTCCTCGAGCGTATGGGGCTTTGTCACCCGCTCCCGTAGTCCAGCTGGCAGCTAGCCTCGCAACCAATCTTTTTAACCAGG
>AB006428_Aspergillus_restrictus
CCGAGTGCGGGCCCTCTGGGTCCAACCTCCCATCCGTGTCTACTTGTACCCTGTTGCTTCGGCGGGCCCGCCTTCATGGCCGCCGGGGGGCTTCTGCCCCCGAAGTTTGCAGTCTGAGCATAAACTAAATAAGTTAAAACTTTCAACAACGGATCTCTTGGTTCCGGCATCGATGAAGAACGCAGCGGAAATGCGATAACTAATGTGAATTGCAGAATTCAGTGAATCATCGAGTCTTTGAACGCACATTGCGCCCCCTGGTATTCCGGGGGGCATGCCTGTCCGAGCGTCATTGCTGCCCTCAAGCACGGCTTGTGTGTTGGGCTTCCGTCCCTGGTAACGGGGACGGGCCCGAAAGGCAGCGGCGGCACCGTGTCCGGTCCTCGAGTGTATGGGGCTCTGTCACTCACTCGTGTAGGTCCGCCGGCGGCCAGCCTCTTCAACCATTTTTTAACCAGG
>AB006429_Aspergillus_penicillioides
GGAAGTAAAAGTCGTAACAAGGTTTCCGTAGTGCAACCTGCGGAAGGATCATTACCGAGTTTGGATGCCCTTCTCGGGGTGTCCGTCCTCCCATCCGTGTCTATTTGTACCCTGTTGCTTCGGCGGGCCCGCCCTTCGTGGCCGCCGGGGGGCTTCCCTGCCCCCGGGCCCGTGCCCGCCGGAGACCTCAACCATGAACACTGTCTGAAGGTTGCAGTCTGAGTACCGATATAAAAAATCGTTAAAACTTTCAACAACGGATCTCTTGGTTCCGGCATCGATGAAGAACGCAGCGGAAATGCGATACGTAATGTGAATTGCAGAATTCAGTGAATCATCGAGTCTTTGAACGCACATTGCGCCCCCTGGTATTCCGGGGGGCATGCCTGTCCGAGCGTCATTGCTGCCCTCAAGCACGGCTTGTGTGTTGGGCTTCCGTCCCCCCGGGGACGGGTTCCGAAAGGCAGCGGCGGCACCGAGTCCGGTCCTCGAGCGTATGGGGCTTTGTCACCCGCTCTGTAGGCCCGGCCGGCGCCAGCCCACAACCAATCATCCTTTTTCAGGTTGACCTCGG
>AB006430_Aspergillus_penicillioides
GGAAGTAAAAGTCGTAACAAGGTTTCCCTAGTGAACCTGCGGAAGGATCATTACTGAGTGAGGGCCCTCTGGGTCCAACCTCCCACCCGTGTTTATTGTACCTTGTTGCTTCGGTGCGCCCGCCTCAGGCCGCCGGGGGGCTTTCTGCCCCGGGGTCCGCGCGCACCGGAGACACTATTGAACTCTGTCTGAAGATTGCAGTCTGAGCATAAACTAAATAAGTTAAAACTTTCAACAACGGATCTCTTGGTTCCGGCATCGATGAAGAACGCAACGGAAATGCGATAACTAATGTGAATTGCAGAATTCAGTGAATCATCGAGTCTTTGAACGCACATTGCGCCCCCTGGTATTCCGGGGGGCATGCCTGTCCGAGCGTCATTGCTGCCCTCAAGCACGGCTTGTGTGTTGGGCTTCCGTCCCCTTCCCCCCGGGGACGGGCCCGAAAGGCAGCGGCGGCACCGAGTCCGGTCCTCGAGCGTATGGGGCTTTGTCACCCGCTCCTGTAGGCCCGGCTGGCGCCAGCCCACAACCAATCATCCTTTTTCAGGTTGACCTCGG
>AB006431_Aspergillus_penicillioides
GGAAGTAAAAGTCGTAACAAGGTTTCCGTAGTGAACCTGCGGAAGGATCATTACCGAGTGTTTNGATGCCCCTTCTCGGGGTGTCCGTCCTCCCATCCGTGGCTATTTGTACCCTGTTGCTTCGGCGGGCCCGCCCTTCGTGGCCGCCGGGGGGCTTCCCTGCCCCCCGGGCCCGTGCCCGCCGGAGACCTCAACCATGAAACACTGTCTGAAGGTTGCAGTCTGAGTACCGATATAAAAAATCGTTAAAACTTTCAACAACGGATCTCTTGGTTCCGGCATCGATGAAGAACGCAGCGGAAATGCGATACGTAATGTGAATTGCAGAATTCAGTGAATCATCGAGTCTTTGAACGCACATTGCGCCCCCTGGTATTCCGGGGGGCATGCCTGTCCGAGCGTCATTGCTGCCCTCAAGCACGGCTTGTGTGTTGGGCCCCCGTCCCCCTCCAGGAAGGGGACGGCCCCGAAAGGCAGTGGCGGCACCGTGTCCGGTCCTCGAGCGTATGGGAAGCAACTTTTTTGTCACCCGCTCCTGTAGGTNCCGCCGGCGGCCTGCCCAACCCCAACCTTCTTTTTAACCAGG
>AB006432_Aspergillus_penicillioides
GGAAGTAAAAGTCGTAACAAGGTTTCCGTAGTGAACCTGCGGAAGGATCATTACCGAGTGTTTGGATGCCCCTTCTCGGGGTGTCCGTCCTCCCATCCGTGTCTATTTGTACCCTGTTGCTTCGGCGGGCCCGCCCTTCGTGGCCGCCGGGGGGCTTCCCTGCCCCCGGGCCCGTGCCCGCCGGAGACCTCAACCATGAACACTGTCTGAAGGTTGCAGTCTGAGTACCGATATAAAAAATCGTTAAAACTTTCAACAACGGATCTCTTGGTTCCGGCATCGATGAAGAACGCAGCGGAAATGCGATACGTAATGTGAATTGCAGAATTCAGTGAATCATCGAGTCTTTGAACGCACATTGCGCCCCCTGGTATTCCGGGGGGCATGCCTGTCCGAGCGTCATTGCTGCCCTCAAGCACGGCTTGTGTGTTGGGCCCCCGTCCCCCTCCCAGGAAGGGGACGGGCCCGAAGGCAGCGGCGGCACCGTGTCCGGTCCTCGAGCGTATGGGAAGCAACTTTTTTGTCACCCGCTCCTGTAGGTCCGGCCGGCGGCCTGCCCAACCCCAACCTTCTTTTTAACCAGG
>AB006433_Aspergillus_penicillioides
GGAAGTAAAAGTCGTAACAAGGTTTCCGTAGTGAACCTGCGGAAGGATCATTACCGAGTGCGGGCCCTCTGGGTCCAACCTCCCATCCGTGTCATATTCATACCCTGTTGCTTCGGCGGGCCCGCTGGCTGCCCCCTCCTGGGGGGCGCCGGCCGCCCGGGGGGCTACCCTGCCCCCGGGCCCGTGCCCGCCGGGGACACCAACACTGAACACTGTCTGAAGGTTGCAGTCTGAGTTTTCATAAAGAGAAATTGTTAAAACTTTCAACAACGGATCTCTTGGTTCCGGCATCGATGAAGAACGCAGCCGAAATGCGATACGTAATGTGAATTGCAGAATTCAGTGAATCATCGAGTCTTTGAACGCACATTGCGCCCTCTGGTATTCCGGGGGGCATGCCTGTCCGAGCGTCATTGCTGCCCTCAAGCACGGCTTGTGTGTTGGGCTTCCGTCCCTGGTAACGGGGACGGGCCCAAAAGGCAGTGGCGGCACCATGTCTGGTCCTCGAGCGTATGGGGCTTTGTCACCCGCTCCCGTAGGTCCAGCTGGCAGCTAAGGGCCCAACCAATCTTTTTAACCAGG
>AB006434_Aspergillus_penicillioides
AAACTTTCAACAACGGATCTCTTGGTTCCGGCATCGATGAAGAACGCAGCGGAAATGCGATACGTAATGTGAATTGCAGAATTCAGTGAATCATCGAGTCTTTGAACGCACATTGCGCCCCCTGGTATTCCGGGGGGCATCCCTGTCCGAGCGTCATTGCTGCCCTCAAGCACGGCTTGTGTGTTGGCCCCCCGTCCCCCTCCCACCAAGGGGACGGCCCCGAAAGGCAGCGGCGGCACCTGTCCGGTCCTCGAGCGTATGGGAAGCAACTTTTTGTCACCCGCTCCTGTAGGTGGCGCCGGCGGCCTGCCCAACCCCAACCTTTTTTTAACCAGG
>AB008414_Aspergillus_flavus
TTTCCGTAGGTGAACTGCGGAAGGATCATTACCGAGTGTAGGGTTCCTAGCGAGCCCAACCTCCCACCCGTGTTTACTGTACCTTAGTTGCTTCGGCGGGCCCGCCATTCATGGCCGCCGGGGGCTCTCAGCCCCGGGCCCGCGCCCGCCGGAGACACCACGAACTCTGTCTGATCTAGTGAAGTCTGAGTTGATTGTATCGCAATCAGTTAAAACTTTCAACAATGGATCTCTTGGTTCCGGCATCGATGAAGAACGCAGCGAAATGCGATAACTAGTGTGAATTGCAGAATTCCGTGAATCATCGAGTCTTTGAACGCACATTGCGCCCCCTGGTATTCCGGGGGGCATGCCTGTCCGAGCGTCATTGCTGCCCATCAAGCACGGCTTGTGTGTTGGGTCGTCGTCCCCTCTCCGGGGGGGACGGGCCCCAAAGGCAGCGGCGGCACCGCGTCCGATCCTCGAGCGTATGGGGCTTTGTCACCCGCTCTGTAGGCCCGGCCGGCGCTTGCCGAACGCAAATCAATCTTTTCCAGGTTGACCTCGGATCAGGTAGGGATACCCGCTGAACTTAA
>AB008415_Aspergillus_flavus
TTTCCGTAGGTGAACTGCGGAAGGATCATTACCGAGTGTAGGGTTCCTAGCGAGCCCAACCTCCCACCCGTGTTTACTGTACCTTAGTTGCTTCGGCGGGCCCGCCATTCATGGCCGCCGGGGGCTCTCAGCCCCGGGCCCGCGCCCGCCGGAGACACCACGAACTCTGTCTGATCTAGTGAAGTCTGAGTTGATTGTATCGCAATCAGTTAAAACTTTCAACAATGGATCTCTTGGTTCCGGCATCGATGAAGAACGCAGCGAAATGCGATAACTAGTGTGAATTGCAGAATTCCGTGAATCATCGAGTCTTTGAACGCACATTGCGCCCCCTGGTATTCCGGGGGGCATGCCTGTCCGAGCGTCATTGCTGCCCATCAAGCACGGCTTGTGTGTTGGGTCGTCGTCCCCTCTGCGGGGGGGACGGGCCCCAAAGGCAGCGGCGGCACCGCGTCCGATCCTCGAGCGTATGGGGCTTTGTCACCCGCTCTGTAGGCCCGGCCGGCGCTTGCCGAACGCAAATCAATCTTTTCCAGGTTGACCTCGGATCAGGTAGGGATACCCGCTGAACTTAA
>AB008416_Aspergillus_flavus
TTTCCGTAGGTGAACTGCGGAAGGATCATTACCGAGTGTAGGGTTCCTAGCGAGCCCAACCTCCCACCCGTGTTTACTGTACCTTAGTTGCTTCGGCGGGCCCGCCATTCATGGCCGCCGGGGGCTCTCAGCCCCGGGCCCGCGCCCGCCGGAGACACCACGAACTCTGTCTGATCTAGTGAAGTCTGAGTTGATTGTATCGCAATCAGTTAAAACTTTCAACAATGGATCTCTTGGTTCCGGCATCGATGAAGAACGCAGCGAAATGCGATAACTAGTGTGAATTGCAGAATTCCGTGAATCATCGAGTCTTTGAACGCACATTGCGCCCCCTGGTATTCCGGGGGGCATGCCTGTCCGAGCGTCATTGCTGCCCATCAAGCACGGCTTGTGTGTTGGGTCGTCGTCCCCTCTCCGGGGGGGACGGGCCCCAAAGGCAGCGGCGGCACCGCGTCCGATCCTCGAGCGTATGGGGCTTTGTCACCCGCTCTGTAGGCCCGGCCGGCGCTTGCCGAACGCAAATCAATCTTTTTCCAGGTTGACCTCGGATCAGGTAGGGATACCCGCTGAACTTAA
>AB008417_Aspergillus_oryzae
TTTCCGTAGGTGAACTGCGGAAGGATCATTACCGAGTGTAGGGTTCCTAGCGAGCCCAACCTCCCACCCGTGTTTACTGTACCTTAGTTGCTTCGGCGGGCCCGCCATTCATGGCCGCCGGGGGCTCTCAGCCCCGGGCCCGCGCCCGCCGGAGACACCACGAACTCTGTCTGATCTAGTGAAGTCTGAGTTGATTGTATCGCAATCAGTTAAAACTTTCAACAATGGATCTCTTGGTTCCGGCATCGATGAAGAACGCAGCGAAATGCGATAACTAGTGTGAATTGCAGAATTCCGTGAATCATCGAGTCTTTGAACGCACATTGCGCCCCCTGGTATTCCGGGGGGCATGCCTGTCCGAGCGTCATTGCTGCCCATCAAGCACGGCTTGTGTGTTGGGTCGTCGTCCCCTCTCCGGGGGGGACGGGCCCCAAAGGCAGCGGCGGCACCGCGTCCGATCCTCGAGCGTATGGGGCTTTGTCACCCGCTCTGTAGGCCCGGCCGGCGCTTGCCGAACGCAAATCAATCTTTTTCCAGGTTGACCTCGGATCAGGTAGGGATACCCGCTGAACTTAA
>AB008418_Aspergillus_parasiticus
TTTCCGTAGGTGAACTGCGGAAGGATCATTACCGAGTGTAGGGTTCCTAGCGAGCCCAACCTCCCACCCGTGTTTACTGTACCTTAGTTGCTTCGGCGGGCCCGCCGTCATGGCCGCCGGGGGCGTCAGCCCCGGGCCCGCGCCCGCCGGAGACACCACGAACTCTGTCTGATCTAGTGAAGTCTGAGTTGATTGTATCGCAATCAGTTAAAACTTTCAACAATGGATCTCTTGGTTCCGGCATCGATGAAGAACGCAGCGAAATGCGATAACTAGTGTGAATTGCAGAATTCCGTGAATCATCGAGTCTTTGAACGCACATTGCGCCCCCTGGTATTCCGGGGGGCATGCCTGTCCGAGCGTCATTGCTGCCCATCAAGCACGGCTTGTGTGTTGGGTCGTCGTCCCCTCTCCGGGGGGGACGGGCCCCAAAGGCAGCGGCGGCACCGCGTCCGATCCTCGAGCGTATGGGGCTTTGTCACCCGCTCTGTAGGCCCGGCCGGCGCTTGCCGAACGCAAAACAACCATTTTTTCCAGGTTGACCTCGGATCAGGTAGGGATACCCGCTGAACTTAA
>AB008419_Aspergillus_sojae
TTTCCGTAGGTGAACTGCGGAAGGATCATTACCGAGTGTAGGGTTCCTAGCGAGCCCAACCTCCCACCCGTGTTTACTGTACCTTAGTTGCTTCGGCGGGCCCGCCGTCATGGCCGCCGGGGGCGTCAGCCCCGGGCCCGCGCCCGCCGGAGACACCACGAACTCTGTCTGATCTAGTGAAGTCTGAGTTGATTGTATCGCAATCAGTTAAAACTTTCAACAATGGATCTCTTGGTTCCGGCATCGATGAAGAACGCAGCGAAATGCGATAACTAGTGTGAATTGCAGAATTCCGTGAATCATCGAGTCTTTGAACGCACATTGCGCCCCCTGGTATTCCGGGGGGCATGCCTGTCCGAGCGTCATTGCTGCCCATCAAGCACGGCTTGTGTGTTGGGTCGTCGTCCCCTCTCCGGGGGGGACGGGCCCCAAAGGCAGCGGCGGCACCGCGTCCGATCCTCGAGCGTATGGGGCTTTGTCACCCGCTCTGTAGGCCCGGCCGGCGCTTGCCGAACGCAAAACAACCATTTTTTCCAGGTTGACCTCGGATCAGGTAGGGATACCCGCTGAACTTAA
>AB008420_Aspergillus_tamarii
TTTCCGTAGGTGAACTGCGGAAGGATCATTACCGAGTGTAGGGTTCCTAGCGAGCCCAACCTCCCACCCGTGTTTACTGTAACCTTAGTTGCTTCGGCGGGCCCGCCTTTAAGGCCGCCGGGGGGCATCAGCCCCCGGGCCCGCGCCCGCCGGAGACACCACGAACTCTGTCTGATCTAGTGAAGTCTGAGTTGATTGTATCGCAATCAGTTAAAACTTTCAACAATGGATCTCTTGGTTCCGGCATCGATGAAGAACGCAGCGAAATGCGATAACTAGTGTGAATTGCAGAATTCCGTGAATCATCGAGTCTTTGAACGCACATTGCGCCCCCTGGTATTCCGGGGGGCATGCCTGTCCGAGCGTCATTGCTGCCCATCAAGCACGGCTTGTGTGTTGGGTCGTCGTCCCCTCTTCGGGGGGGACGGGCCCCAAAGGCAGCGGCGGCACCGCGTCCGATCCTCGAGCGTATGGGGCTTTGTCACCCGCTCTGTAGGCCCGGCCGGCGCTTGCCGAACGCAAAACAACCATTCTTTCCAGGTTGACCTCGGATCAGGTAGGGATACCCGCTGAACTTAA
>AB008421_Aspergillus_toxicarius
TTTCCGTAGGTGAACTGCGGAAGGATCATTACCGAGTGTAGGGTTCCTAGCGAGCCCAACCTCCCACCCGTGTTTACTGTACCTTAGTTGCTTCGGCGGGCCCGCCGTCATGGCCGCCGGGGGCGTCAGCCCCGGGCCCGCGCCCGCCGGAGACACCACGAACTCTGTCTGATCTAGTGAAGTCTGAGTTGATTGTATCGCAATCAGTTAAAACTTTCAACAATGGATCTCTTGGTTCCGGCATCGATGAAGAACGCAGCGAAATGCGATAACTAGTGTGAATTGCAGAATTCCGTGAATCATCGAGTCTTTGAACGCACATTGCGCCCCCTGGTATTCCGGGGGGCATGCCTGTCCGAGCGTCATTGCTGCCCATCAAGCACGGCTTGTGTGTTGGGTCGTCGTCCCCTCTCCGGGGGGGACGGGCCCCAAAGGCAGCGGCGGCACCGCGTCCGATCCTCGAGCGTATGGGGCTTTGTCACCCGCTCTGTAGGCCCGGCCGGCGCTTGCCGAACGCAAAACAACCATTTTTTCCAGGTTGACCTCGGATCAGGTAGGGATACCCGCTGAACTTAA
>AB008756_Typhula_ishikariensis
TCCGTAGGTGAACCTGCGGAAGGATCATTATCGAATTTAAAGCTTGGTTGAGCTGTCGCTTCGGCGTTACGTGCTCGCCTTGCCGTCCATTCTTCAACACCTGTGCACACTTCAAAGTAATCGTTCTGTCCCATCCCACTTGTATGGGGGAGTTGTAAGGATCATTCATTTGGTTCTTCTCTCTCCAAAGAGAGGGTAAGACGCTACAAGAACGATCTTTGCCTTATAATATACCCTTCTTTTAAAAATGTTTATGAACGTCAAAAAAATGTAGGCTCGCCTTAAAAACGTGTAGCTGAAATTATAAAATTATACAACTTTTAACAACGGATCTCTTGGCTCTCGCATCGATGAAGAACGCAGCGAAATGCGATAAGTAATGTGAATGGCAGAATTCAGNGAATCATCGAATCTTTGAACGCACCTTGCGCTCCCCTGGTATTCCGGGGAGCATGCCTGTTTGAGTGTCATTAAATTCTCAACCTCGAATCGTTTGTTTACAGACTTTACGAGGCTTGGACTTTGGAGTGTGCCGGTCTCTAACGAGATCGACTCCTCTTTAAATGCATTAGCTGGAACCTCTTGTGGACCAGACTACGGTGTGATAATTATCTACGCTGTTGGTCTTGTGAAGCACTTTATTGTTACGAGGTTCTGCTTCTAATCGTCCTTTACTGCGACAATGAGGGTTTTCTTTTTTGGAATTCCTTTGACATTTTGACCTCAAATCAGGTAAGACTACCCGCTGAACTTAAGCATATCAATAAGCGGAGGA
>AB011453_Trichophyton_rubrum
ACGCGCAGGCCGGAGGCTGGCCCCCCACGATAGGGACCGACGTTCCATCAGGGGTGAGCAGACGTGCGCCGGCCGTACGCCCCCATTCTTGTCTACCTCACCCGGTTGCCTCGGCGGGCCGCGCTCCCCCTGCCAGGGAGAGCCGTCCGGCGGGCCCCTTCTGGGAGCCTCGAGCCGGACCGCGCCCGCCGGAGGACAGACACCAAGAAAAAATTCTCTGAAGAGCTGTCAGTCTGAGCGTTTAGCAAGCACAATCAGTTA
>AB011454_Arthroderma_benhamiae
ACGCGCAGGCCGGAGGCTGGCCCCCCACGATAGGGATCAAATGTTCCATCAGGGGTGTGCAGATGTGCGCCGGCCGTTCGCCCCATTCTTGTCTACCTTACTCGGTTGCCTCGGCGGGCCGCGCTCTCCTGGGAGAGTCGTCCGGCGAGCCTCCCCCCGGGGGGCTTTAGCTGGACCGCGCTCGCCGGAGGACAGACACCAAAAATCCTTGAAGAGCTGTCAGTCTGAGCGTTAGCAAGTTAAAATCAGTTA
>AB011455_Arthroderma_benhamiae
ACGCGCAGGCCGGAGGCTGGCCCCCCACGATAGGGATCAACGTTCCATCAGGGGTGTGCAGATGTGCGCCGGCCTTACGCCCCATTCTTGTCTACCTTACTCGGTTGCCTCGGCGGGCCGCGCTCTCCTGGGAGAGTCGTCCGGCGAGCCTCTTCGGGGGCTTTAGCTGGATCGCGCCCGCCGGAGGACAGACATCAAAAAATCTTGAAAAGCTGTTAGTCTGAGCGTTAGCAAGCAAAATCAGTTA
>AB011456_Arthroderma_benhamiae
ACGCGCAGGCCGGAGGCTGGCCCCCCACGATAGGGACCAACGTTCCGTCAGGGGTGTGCAGATGTGCGCCGGCCTTACGCCCCATTCTTGTCTACCTTACTCGGTTGCCTCGGCGGGCCGCGCTCTCCTGGGAGAGTCGTCCGGCGAGCCTCTTCGGGGGCTTTAGCTGGATCGCGCCCGCCGGAGGACAGACATCAAAAAATCTTGGAAAGCTGTCAGTCTGAGCGTTAGCAAGTAAAATCAGTTA
>AB011457_Arthroderma_benhamiae
ACGCGCAGGCCGGAGGCTGGCCCCCCACGATAGGAATCAACGTTCCATCAGGGGTGTGCAGATGTGCGCCGGCCTTACGCCCCATTCTTGTCTACCTTACTCGGTTGCCTCGGCGGGCCGCGCTCTCCTGGGAGAGTCGTCCGGCGAGCCTCTTTGGGGGCTTTAGCTGGATCGCGCCCGCCGGAGGACAGACATCAAAAAATCTTGGAAAGCTGTCAGTCTGAGCGTTAGCAAGTAAAATTAGTTA
>AB011459_Arthroderma_simii
ACGCGCAGGCCGGAGGCTGGCCCCCCCGCGATAGGGCCAAACGCCCGTCGGGGGTGAGCAGATGTGCGCCGGCCGTACCGCCCCATTCTTGTCTACCTTACTCGGTTGCCTCGGCGGGCCGCGCTCTCTCCCAGGAGAGCCGTTCGGCGAGCCTCCCTTCAGGGGCTCAACGCTGGACCGCGCCCGCCGGAGGACAGACGCAAAAAAAATTCTTTCAGAAGAGCTGTCAGTCTGAGCGTTAGCAAGCAAAAATCAGTTA
>AB011460_Arthroderma_simii
ACGCGCAGGCCGGAGGCTGGCCCCCCACGATAGGGCCAAACGTCCATCGGGGGTGAGCAGATGTGCGCCGGCCGTACCGCCCCATTCTTGTCTACCTTACTCGGTTGCCTCGGCGGGCCGCGCTCTCTCCCAGGAGAGCCGTTCGGCGAGCCTCCCTTCAGGGGCTCAACGCTGGACCGCGCCCGCCGGAGGACAGACGCAAAAAAAATTCTTTCAGAAGAGCTGTCAGTCTGAGCGTTAGCAAGCAAAAATCAGTTA
>AB011461_Arthroderma_simii
ACGCGCAGGCCGGAGGCTGGCCCCCCCACGATAGGGCCAAACGTCCATCGGGGGTGAGCAGATGTGCGCCGGCCGTACCGCCCCATTCTTGTCTACCTTACTCGGTTGCCTCGGCGGGCCGCGCTCTCTCCCAGGAGAGCCGTTCGGCGAGCCTCCCTTCAGGGGCTCAACGCTGGACCGCGCCCGCCGGAGGACAGACGCAAAAAAAATTCTTTCAGAAGAGCTGTCAGTCTGAGCGTTAGCAAGCAAAAATCAGTTA
>AB011462_Arthroderma_benhamiae
ACGCGCAGGCCGGAGGCTGGCCCCCCACGATAGGGCCAAACGTCCGTCAGGGGTGAGCAGATGTGCGCCGGCCGTACCGCCCCATTCTTGTCTACCTTACTCGGTTGCCTCGGCGGGCCGCGCTCTCCCAGGAGAGCCGTTCGGCGAGCCTCTCTTTAGTGGCTAAACGCTGGACCGCGCCCGCCGGAGGACAGACGCAAAAAAATTCTTTCAGAAGAGCTGTCAGTCTGAGCGTTAGCAAGCAAAAATCAGTTA
>AB011463_Arthroderma_benhamiae
GCGCGCAGGCCGGAGGCTGGCCCCCCACGATAGGGCCAAACGTCCGTCAGGGGTGAGCAGATGTGCGCCGGCCGTACCGCCCCATTCTTGTCTACATTACTCGGTTGCCTCGGCGGGCCGCGCTCTCCCAGGAGAGCCGTTCGGCGAGCCTCTCTTTAGTGGCTAAACGCTGGACCGCGCCCGCCGGAGGACAGACGCAAAAAAATTCTTTCAGAAGAGCTGTCAGTCTGAGCGTTAGCAAGCAAAAATCAGTTA
>AB011464_Arthroderma_benhamiae
ACGCGCAGGCCGGAGGCTGGCCCCCCACGATAGGGCCAAACGTCCGTCAGGGGTGAGCAGATGTGCGCCGGCCGTACCGCCCCATTCTTGTCTACATTACTCGGTTGCCTCGGCGGGCCGCGCTCTCCCAGGAGAGCCGTTCGGCGAGCCTCTCTTTAGTGGCTAAACGCTGGACCGCGCCCGCCGGAGGACAGACGCAAAAAAATTCTTTCAGAAGAGCTGTCAGTCTGAGCGTTAGCAAGCAAAAATCAGTTA
>AB011465_Arthroderma_benhamiae
ACGCGCAGGCCGGACGCTGGCCCCCCACGATAGGGCCAAACGTCCGTCAGGGGTGAGCAGATGTGCGCCGGCCGTACCGCCCCATTCTTGTCTACCTTACTCGGTTGCCTCGGCGGGCCGCGCTCTCTCAGGAGAGCCGTTCGGCGAGCCTCTCTTTAGTGGCTCAACGCTGGACCGCGCCCGCCGGAGGACAGACGCAAAAAAAATTCTTTCAGAAGAGCTGTCAGTCTGAGCGTTAGCAAGCAAAAATCAGTTA
>AB011466_Arthroderma_vanbreuseghemii
ACGCGCAGGCCGGAGGCTGGCCCCCCACGATAGGGCCAAACGTCCGTCAGGGGTGAGCAGATGTGCGCCGGCCGTACCGCCCCATTCTTGTCTACCTTACTCGGTTGCCTCGGCGGGCCGCGCTCTCTCAGGAGAGCCGTTCGGCGAGCCTCTCTTTAGTGGCTCAACGCTGGACCGCGCCCGCCGGAGGACAGACGCAAAAAAATTCTTTCAGAAGAGCTGTCAGTCTGAGCGTTAGCAAGCAAAAATCAGTTA
>AB011507_Kluyveromyces_nonfermentans
GTCATATGCTTGTCTCAAAGATTAAGCCATGCATGTCTAAGTATAAGCAATTTATACAGTGAAACTGCGAATGGCTCATTAAATCAGTTATCGTTTATTTGATAGTTCCTTTACTACATGGATATCTGTGGTAATTCTAGAGCTAATACATGCTTAAAATCTCGACCCTTTGGAAGAGATGTATTTATTAGATAAAAAATCAATGTCTTCGGACTCATTGATGATTCATAATAACTTTTCGAATCGCATGGCCTTGTGCTGGCGATGGTTCATTCAAATTTCTGCCCTATCAACTTTCGATGGTAGGATAGTGGCCTACCATGGTTTCAACGGGTAACGGGGAATAAGGGTTCGATTCCGGAGAGGGAGCCTGAGAAACGGCTACCACATCCAAGGAAGGCAGCAGGCGCGCAAATTACCCAATCCTAATTCAGGGAGGTAGTGACAATAAATAACGATGCAGGGCCCTTACGGGTCTTGTAATTGGAATGAGTACAATGTAAATACCTTAACGAGGAACAACTGGAGGGCAAGTCTGGTGCCAGCAGCCGCGGTAATTCCAGCTCCAGTAGCGTATATTAAAGTTGTTGCAGTTAAAAAGCTCGTAGTTGAACTTTGGGTCTGGTTGGCCGGTCCGATTTTATGTCGCGCACTGGTTTTCAACCGGATCTTTCCTTCTGGCTAACCTGTGCTCCTTGTGGGTGCAGGCGAACCAGGACTTTTACTTTGAAAAAATTAGAGTGTTCAAAGCAGGCGAAAGCTCGAATATATTAGCATGGAATAATAGAATAGGACGTTTGGTTCTATTTTGTTGGTTTCTAGGACCATCGTAATGATTAATAGGGACGGTCGGGGGCATCAGTATTCAATTGTCAGAGGTGAAATTCTTGGATTTATTGAAGACTAACTACTGCGAAAGCATTTGCCAAGGACGTTTTCATTAATCAAGAACGAAAGTTAGGGGATCGAAGATGATCAGATACCGTCGTAGTCTTAACCATAAACTATGCCGACTAGGGATCGGGTGGTGTTTTTCTTATGACCCACTCGGCACCTTACGAGAAATCAAAGTCTTTGGGTTCTGGGGGGAGTATGGTCGCAAGGCTGAAACTTAAAGGAATTGACGGAAGGGCACCACCAGGAGTGGAGCCTGCGGCTTAATTTGACTCAACACGGGGAAACTCACCAGGTCCAGACACAATAAGGATTGACAGATTGAGAGCTCTTTCTTGATTTTGTGGGTGGTGGTGCATGGCCGTTCTTAGTTGGTGGAGTGATTTGTCTGCTTAATTGCGATAACGAACGAGACCTTAACCTACTAAATAGGGTTGCTGGCAATTTGCTGGTTAACTCTTCTTAGAGGGACTATCGGTTTCAAGCCGATGGAAGTNTGAGGCAATAACAGGTCTGTGATGCCCTTAGACGTTCTGGGCCGCACGCGCGCTACACTGACGGAGCCAGCGAGTACAACCTTGGCCGAGAGGTCTGGGTAATCTTGTGAAACTCCGTCGTGCTGGGGATAGAGCATTGTAATTATTGCTCTTCAACGAGGAATTCCTAGTAAGCGCAAGTCATCAGCTTGCGTTGATTACGTCCCTGCCCTTTGTACACACCGCCCGTCGCTAGTACCGATTGAATGGCTTAGTGAGGCCTCAGGATTTGCTTAGAGAAGGGGGCAACTCCATCTCAGAGCGAAGAATCTGGTCAAACTTGGTCATTTAGAGGAACTAAAAGTCGTAACAAGGTTTCCGTAGTGAACCTGCGGAAGGATCATTAAAGATTATGAATGAGTAGTTTACTGGGAGCGTCATCAAGAGCTTGAGCCTGCGCTTAATTGCGCGGCCGGTTCCCGACACTCTGCTATCAGTATTCTATTTCTCATCCTAAACACATTGGAGTTTTTCTCTATCAACTACTTCCCTGGAGAACTTGTTTCTCCAGTGGACATAAACACAAACAATATTTTGTATTATGAAACACTATTTTAAAACGAATTTAATATTCAAAACTTTCAACAACGGATCTCTTGGTTCTCGCATCGATGAAGAACGCAGCGAATTGCGATAAGTATTGTGAATTGCAGATTTTCGTGAATCATCGAATCTTTGAACGCACATTGCGCCCTCTGGTATTCCGGGGGGCATGCCTGTTTGAGCGTCATTTCCTTCTCAAACCTCTGGGTTTGGTTGTGAGTGATACTCTCTTCTGGGTTAACTTGAAAGTGTTTAGCCGTTGCCTTCTGCGCGAGCAGGGCTGCGTGGTCAAGTCTACAGACTCGACTTTTGCGTATCTACGTCTTAGGTTTGCGCCGATTCGTGGTAAGCTAAAGTCATAGCAGTGTGTAGGTGTTATAAAGACTCGCTGGTGTTTGTCTCTCCAAGGCTTCACGGTTTTACCAAAAACTCTCAAAGTTTG
>AB011508_Kluyveromyces_nonfermentans
CAGTCATATGCTTGTCTCAAAGATTAAGCCATGCATGTCTAAGTATAAGCAATTTATACAGTGAAACTGCGAATGGCTCATTAAATCAGTTATCGTTTATTTGATAGTTCCTTTACTACATGGATATCTGTGGTAATTCTAGAGCTAATACATGCTTAAAATCTCGACCCTTTGGAAGAGATGTATTTATTAGATAAAAAATCAATGTCTTCGGACTCATTGATGATTCATAATAACTTTTCGAATCGCATGGCCTTGTGCTGGCGATGGTTCATTCAAATTTCTGCCCTATCAACTTTCGATGGTAGGATAGTGGCCTACCATGGTTTCAACGGGTAACGGGGAATAAGGGTTCGATTCCGGAGAGGGAGCCTGAGAAACGGCTACCACATCCAAGGAAGGCAGCAGGCGCGCAAATTACCCAATCCTAATTCAGGGAGGTAGTGACAATAAATAACGATGCAGGGCCCTTACGGGTCTTGTAATTGGAATGAGTACAATGTAAATACCTTAACGAGGAACAACTGGAGGGCAAGTCTGGTGCCAGCAGCCGCGGTAATTCCAGCTCCAGTAGCGTATATTAAAGTTGTTGCAGTTAAAAAGCTCGTAGTTGAACTTTGGGTCTGGTTGGCCGGTCCGATTTTATGTCGCGCACTGGTTTTCAACCGGATCTTTCCTTCTGGCTAACCTGTGCTCCTTGTGGGTGCAGGCGAACCAGGACTTTTACTTTGAAAAAATTAGAGTGTTCAAAGCAGGCGAAAGCTCGAATATATTAGCATGGAATAATAGAATAGGACGTTTGGTTCTATTTTGTTGGTTTCTAGGACCATCGTAATGATTAATAGGGACGGTCGGGGGCATCAGTATTCAATTGTCAGAGGTGAAATTCTTGGATTTATTGAAGACTAACTACTGCGAAAGCATTTGCCAAGGACGTTTTCATTAATCAAGAACGAAAGTTAGGGGATCGAAGATGATCAGATACCGTCGTAGTCTTAACCATAAACTATGCCGACTAGGGATCGGGTGGTGTTTTTCTTATGACCCACTCGGCACCTTACGAGAAATCAAAGTCTTTGGGTTCTGGGGGGAGTATGGTCGCAAGGCTGAAACTTAAAGGAATTGACGGAAGGGCACCACCAGGAGTGGAGCCTGCGGCTTAATTTGACTCAACACGGGGAAACTCACCAGGTCCAGACACAATAAGGATTGACAGATTGAGAGCTCTTTCTTGATTTTGTGGGTGGTGGTGCATGGCCGTTCTTAGTTGGTGGAGTGATTTGTCTGCTTAATTGCGATAACGAACGAGACCTTAACCTACTAAATAGGGTTGCTGGCAATTTGCTGGTTAACTCTTCTTAGAGGGACTATCGGTTTCAAGCCGATGGAAGTTTGAGGCAATAACAGGTCTGTGATGCCCTTAGACGTTCTGGGCCGCACGCGCGCTACACTGACGGAGCCAGCGAGTACAACCTTGGCCGAGAGGTCTGGGTAATCTTGTGAAACTCCGTCGTGCTGGGGATAGAGCATTGTAATTATTGCTCTTCAACGAGGAATTCCTAGTAAGCGCAAGTCATCAGCTTGCGTTGATTACGTCCCTGCCCTTTGTACACACCGCCCGTCGCTAGTACCGATTGAATGGCTTAGTGAGGCCTCAGGATTTGCTTAGAGAAGGGGGCAACTCCATCTCAGAGCGAAGAATCTGGTCAAACTTGGTCATTTAGAGGAACTAAAAGTCGTAACAAGGTTTCCGTAGTGAACCTGCGGAAGGATCATTAAAGATTATGAATGAGTAGTTTACTGGGAGCGTCATCAAGAGCTTGAGCCTGCGCTTAATTGCGCGGCCGGTTCCCGACACTCTGCTATCAGTATTCTATTTCTCATCCTAAACACATTGGAGTTTTTCTCTATCAACTACTTCCCTGGAGAACTTGTTTCTCCAGTGGACATAAACACAAACAATATTTTGTATTATGAAACACTATTTTAAAACGAATTTAATATTCAAAACTTTCAACAACGGATCTCTTGGTTCTCGCATCGATGAAGAACGCAGCGAATTGCGATAAGTATTGTGAATTGCAGATTTTCGTGAATCATCGAATCTTTGAACGCACATTGCGCCCTCTGGTATTCCGGGGGGCATGCCTGTTTGAGCGTCATTTCCTTCTCAAACCTCTGGGTTTGGTTGTGAGTGATACTCTCTTCTGGGTTAACTTGAAAGTGTTTAGCCGTTGCCTTCTGCGCGAGCAGGGCTGCGTGGTCAAGTCTACAGACTCGACTTTTGCGTATCTACGTCTTAGGTTTGCGCCGATTCGTGGTAAGCTAAAGTCATAGCAGTGTGTAGGTGTTATAAAGACTCGCTGGTGTTTGTCTCTCCAAGGCTTCACGGTTTTACCAAAAACTCTCAAAGTT
>AB011509_Kluyveromyces_nonfermentans
CAGTCATATGCTTGTCTCAAAGATTAAGCCATGCATGTCTAAGTATAAGCAATTTATACAGTGAAACTGCGAATGGCTCATTAAATCAGTTATCGTTTATTTGATAGTTCCTTTACTACATGGATATCTGTGGTAATTCTAGAGCTAATACATGCTTAAAATCTCGACCCTTTGGAAGAGATGTATTTATTAGATAAAAAATCAATGTCTTCGGACTCATTGATGATTCATAATAACTTTTCGAATCGCATGGCCTTGTGCTGGCGATGGTTCATTCAAATTTCTGCCCTATCAACTTTCGATGGTAGGATAGTGGCCTACCATGGTTTCAACGGGTAACGGGGAATAAGGGTTCGATTCCGGAGAGGGAGCCTGAGAAACGGCTACCACATCCAAGGAAGGCAGCAGGCGCGCAAATTACCCAATCCTAATTCAGGGAGGTAGTGACAATAAATAACGATGCAGGGCCCTTACGGGTCTTGTAATTGGAATGAGTACAATGTAAATACCTTAACGAGGAACAACTGGAGGGCAAGTCTGGTGCCAGCAGCCGCGGTAATTCCAGCTCCAGTAGCGTATATTAAAGTTGTTGCAGTTAAAAAGCTCGTAGTTGAACTTTGGGTCTGGTTGGCCGGTCCGATTTTATGTCGCGCACTGGTTTTCAACCGGATCTTTCCTTCTGGCTAACCTGTGCTCCTTGTGGGTGCAGGCGAACCAGGACTTTTACTTTGAAAAAATTAGAGTGTTCAAAGCAGGCGAAAGCTCGAATATATTAGCATGGAATAATAGAATAGGACGTTTGGTTCTATTTTGTTGGTTTCTAGGACCATCGTAATGATTAATAGGGACGGTCGGGGGCATCAGTATTCAATTGTCAGAGGTGAAATTCTTGGATTTATTGAAGACTAACTACTGCGAAAGCATTTGCCAAGGACGTTTTCATTAATCAAGAACGAAAGTTAGGGGATCGAAGATGATCAGATACCGTCGTAGTCTTAACCATAAACTATGCCGACTAGGGATCGGGTGGTGTTTTTCTTATGACCCACTCGGCACCTTACGAGAAATCAAAGTCTTTGGGTTCTGGGGGGAGTATGGTCGCAAGGCTGAAACTTAAAGGAATTGACGGAAGGGCACCACCAGGAGTGGAGCCTGCGGCTTAATTTGACTCAACACGGGGAAACTCACCAGGTCCAGACACAATAAGGATTGACAGATTGAGAGCTCTTTCTTGATTTTGTGGGTGGTGGTGCATGGCCGTTCTTAGTTGGTGGAGTGATTTGTCTGCTTAATTGCGATAACGAACGAGACCTTAACCTACTAAATAGGGTTGCTGGCAATTTGCTGGTTAACTCTTCTTAGAGGGACTATCGGTTTCAAGCCGATGGAAGTTTGAGGCAATAACAGGTCTGTGATGCCCTTAGACGTTCTGGGCCGCACGCGCGCTACACTGACGGAGCCAGCGAGTACAACCTTGGCCGAGAGGTCTGGGTAATCTTGTGAAACTCCGTCGTGCTGGGGATAGAGCATTGTAATTATTGCTCTTCAACGAGGAATTCCTAGTAAGCGCAAGTCATCAGCTTGCGTTGATTACGTCCCTGCCCTTTGTACACACCGCCCGTCGCTAGTACCGATTGAATGGCTTAGTGAGGCCTCAGGATTTGCTTAGAGAAGGGGGCAACTCCATCTCAGAGCGAAGAATCTGGTCAAACTTGGTCATTTAGAGGAACTAAAAGTCGTAACAAGGTTTCCGTAGTGAACCTGCGGAAGGATCATTAAAGATTATGAATGAGTAGTTTACTGGGAGCGTCATCAAGAGCTTGAGCCTGCGCTTAATTGCGCGGCCGGTTCCCGACACTCTGCTATCAGTATTCTATTTCTCATCCTAAACACATTGGAGTTTTTCTCTATCAACTACTTCCCTGGAGAACTTGTTTCTCCAGTGGACATAAACACAAACAATATTTTGTATTATGAAACACTATTTTAAAACGAATTTAATATTCAAAACTTTCAACAACGGATCTCTTGGTTCTCGCATCGATGAAGAACGCAGCGAATTGCGATAAGTATTGTGAATTGCAGATTTTCGTGAATCATCGAATCTTTGAACGCACATTGCGCCCTCTGGTATTCCGGGGGGCATGCCTGTTTGAGCGTCATTTCCTTCTCAAACCTCTGGGTTTGGTTGTGAGTGATACTCTCTTCTGGGTTAACTTGAAAGTGTTTAGCCGTTGCCTTCTGCGCGAGCAGGGCTGCGTGGTCAAGTCTACAGACTCGACTTTTGCGTATCTACGTCTTAGGTTTGCGCCGATTCGTGGTAAGCTAAAGTCATAGCAGTGTGTAGGTGTTATAAAGACTCGCTGGTGTTTGTCTCTCCAAGGCTTCACGGTTTTACCAAAAACTCTCAAAGTTTGCCTCAAATCA
>AB011510_Kluyveromyces_nonfermentans
AGTCATATGCTTGTCTCAAAGATTAAGCCATGCATGTCTAAGTATAAGCAATTTATACAGTGAAACTGCGAATGGCTCATTAAATCAGTTATCGTTTATTTGATAGTTCCTTTACTACATGGATATCTGTGGTAATTCTAGAGCTAATACATGCTTAAAATCTCGACCCTTTGGAAGAGATGTATTTATTAGATAAAAAATCAATGTCTTCGGACTCATTGATGATTCATAATAACTTTTCGAATCGCATGGCCTTGTGCTGGCGATGGTTCATTCAAATTTCTGCCCTATCAACTTTCGATGGTAGGATAGTGGCCTACCATGGTTTCAACGGGTAACGGGGAATAAGGGTTCGATTCCGGAGAGGGAGCCTGAGAAACGGCTACCACATCCAAGGAAGGCAGCAGGCGCGCAAATTACCCAATCCTAATTCAGGGAGGTAGTGACAATAAATAACGATGCAGGGCCCTTACGGGTCTTGTAATTGGAATGAGTACAATGTAAATACCTTAACGAGGAACAACTGGAGGGCAAGTCTGGTGCCAGCAGCCGCGGTAATTCCAGCTCCAGTAGCGTATATTAAAGTTGTTGCAGTTAAAAAGCTCGTAGTTGAACTTTGGGTCTGGTTGGCCGGTCCGATTTTATGTCGCGCACTGGTTTTCAACCGGATCTTTCCTTCTGGCTAACCTGTGCTCCTTGTGGGTGCAGGCGAACCAGGACTTTTACTTTGAAAAAATTAGAGTGTTCAAAGCAGGCGAAAGCTCGAATATATTAGCATGGAATAATAGAATAGGACGTTTGGTTCTATTTTGTTGGTTTCTAGGACCATCGTAATGATTAATAGGGACGGTCGGGGGCATCAGTATTCAATTGTCAGAGGTGAAATTCTTGGATTTATTGAAGACTAACTACTGCGAAAGCATTTGCCAAGGACGTTTTCATTAATCAAGAACGAAAGTTAGGGGATCGAAGATGATCAGATACCGTCGTAGTCTTAACCATAAACTATGCCGACTAGGGATCGGGTGGTGTTTTTCTTATGACCCACTCGGCACCTTACGAGAAATCAAAGTCTTTGGGTTCTGGGGGGAGTATGGTCGCAAGGCTGAAACTTAAAGGAATTGACGGAAGGGCACCACCAGGAGTGGAGCCTGCGGCTTAATTTGACTCAACACGGGGAAACTCACCAGGTCCAGACACAATAAGGATTGACAGATTGAGAGCTCTTTCTTGATTTTGTGGGTGGTGGTGCATGGCCGTTCTTAGTTGGTGGAGTGATTTGTCTGCTTAATTGCGATAACGAACGAGACCTTAACCTACTAAATAGGGTTGCTGGCAATTTGCTGGTTAACTCTTCTTAGAGGGACTATCGGTTTCAAGCCGATGGAAGTTTGAGGCAATAACAGGTCTGTGATGCCCTTAGACGTTCTGGGCCGCACGCGCGCTACACTGACGGAGCCAGCGAGTACAACCTTGGCCGAGAGGTCTGGGTAATCTTGTGAAACTCCGTCGTGCTGGGGATAGAGCATTGTAATTATTGCTCTTCAACGAGGAATTCCTAGTAAGCGCAAGTCATCAGCTTGCGTTGATTACGTCCCTGCCCTTTGTACACACCGCCCGTCGCTAGTACCGATTGAATGGCTTAGTGAGGCCTCAGGATTTGCTTAGAGAAGGGGGCAACTCCATCTCAGAGCGAAGAATCTGGTCAAACTTGGTCATTTAGAGGAACTAAAAGTCGTAACAAGGTTTCCGTAGTGAACCTGCGGAAGGATCATTAAAGATTATGAATGAGTAGTTTACTGGGAGCGTCATCAAGAGCTTGAGCCTGCGCTTAATTGCGCGGCCGGTTCCCGACACTCTGCTATCAGTATTCTATTTCTCATCCTAAACACATTGGAGTTTTTCTCTATCAACTACTTCCCTGGAGAACTTGTTTCTCCAGTGGACATAAACACAAACAATATTTTGTATTATGAAACACTATTTTAAAACGAATTTAATATTCAAAACTTTCAACAACGGATCTCTTGGTTCTCGCATCGATGAAGAACGCAGCGAATTGCGATAAGTATTGTGAATTGCAGATTTTCGTGAATCATCGAATCTTTGAACGCACATTGCGCCCTCTGGTATTCCGGGGGGCATGCCTGTTTGAGCGTCATTTCCTTCTCAAACCTCTGGGTTTGGTTGTGAGTGATACTCTCTTCTGGGTTAACTTGAAAGTGTTTAGCCGTTGCCTTCTGCGCGAGCAGGGCTGCGTGGTCAAGTCTACAGACTCGACTTTTGCGTATCTACGTCTTAGGTTTGCGCCGATTCGTGGTAAGCTAAAGTCATAGCAGTGTGTAGGTGTTATAAAGACTCGCTGGTGTTTGTCTCTCCAAGGCTTCACGGTTTTACCAAAAACTCTCAAAGTTT
>AB011512_Kluyveromyces_nonfermentans
AAGATTATGAATGAGTAGTTTACTGGGAGCGTCATCAAGAGCTTGAGCCTGCGCTTAATTGCGCGGCCGGTTCCCGACACTCTGCTATCAGTATTCTATTTCTCATCCTAAACACATTGGAGTTTTTCTCTATCAACTACTTCCCTGGAGAACTTGTTTCTCCAGTGGACATAAACACAAACAATATTTTGTATTATGAAACACTATTTTAAAACGAATTTAATATTCAAAACTTTCAACAACGGATCTCTTGGTTCTCGCATCGATGAAGAACGCAGCGAATTGCGATAAGTATTGTGAATTGCAGATTTTCGTGAATCATCGAATCTTTGAACGCACATTGCGCCCTCTGGTATTCCGGGGGGCATGCCTGTTTGAGCGTCATTTCCTTCTCAAACCTCTGGGTTTGGTTGTGAGTGATACTCTCTTCTGGGTTAACTTGAAAGTGTTTAGCCGTTGCCTTCTGCGCGAGCAGGGCTGCGTGGTCAAGTCTACAGACTCGACTTTTGCGTATCTACGTCTTAGGTTTGCGCCGATTCGTGGTAAGCTAAAGTCATAGCAGTGTGTAGGTGTTATAAAGACTCGCTGGTGTTTGTCTCTCCAAGGCTTCACGGTTTTACCAAAAACTCTCAAAG
>AB011513_Kluyveromyces_aestuarii
AAGATTATGTATGAGTAGTTTACTGGGGAAGTCACAAAGAACTTGAGCCTGCGCTTAATTGCGCGGCCAATTCCTGACTNTCTGCTATCAGTATTCTATTTNTCATCCTAAACACAATGGAGTTTTTTCTCTATAAACTACTTCCCTGGAGAACTCGTGTCTCCAGTGGACATAAACACAAACAATNTTTTGTATTATGAAAACTTATTTATCAATAAATTTAATATTCAAAACTTTCAACAACGGATCTCTTGGTTCTCGCATCGATGAAGAACGCAGCGAATTGCGATAAGTATTGTGAATTGCAGATTTTCGTGAATCATCGAATCTTTGAACGCACATTGCGCCCTTTGGTATTCCAGGGGGCATGCCTGTTTGAGCGTCATTTCCTTCTCAAACCTCTGGGTTTGGTTGTGAGTGATACTCTCTTCTGGGTTAACTTGAAAGTGTTTAGCCGTTGCCTTCTGCGCGAGCAGGGCTGCGTGGTCAAGTCTACAGACTCGACTTTTGCGTATCTACGTCTTAGGTTTGCGCCGATTCGTGGTAAGCTAAGGTCATACAAGTGTGTGGGTGTTACAAAGACTGCTAGTGTGTGTCTCTCCGAGNTTCACGCTTCACCAAAAACTNTCAAAG
>AB011514_Kluyveromyces_dobzhanskii
AAGATTATGAATGAGTAGATTACTGGGGGAATTGCTGAACGAGGCCTGCGCTTAATTGCGCGGCCAGTTCATGATTCTCTGCTATCAGTTTTCTTTTCTCTCATCCTAAACACAATGGAGTTTTTTCTCTATGAACTACTTCCCTGGAAAGCTCGTCTTTCCAGTGGACATAAACACAAACAATATTTTGCATTATGAAAAACTATTATACCAATAAATTTAATATTTAAAACTTTCAACAACGGATCTCTTGGTTCTCGCATCGATGAAGAACGCAGCGAATTGCGATATGTATTGTGAATTGCAGATTTTCGTGAATCATCAAATCTTTGAACGCACATTGCGCCCTCTGGTATTCCAGGGGGCATGCCTGTTTGAGCGTCATTTCTCTCTCAAACCTTTGGGTTTGGTAGTGAGTGATACTCGTTTCCGGGTTAACTTGAAAGTGGCTAGCCGTTGCCTTCTGCGTGAGCAGGGCTGCGTGTCAAGTCTATGGACTCGACTCTTGCACATCTACGTCTTAGGTTTGCGCCAATTCGTGGTAAGCTTGGGTCAAAGAGCTTATAGGTGTTATAAAGACTCGCTGGTGTTTGTCTCCTTGAGNCATACGCTTAACCACAAACTCTCAAA
>AB011515_Kluyveromyces_lactis
AAGATTATGAATGAGTAGATTACTGGGGGAATCGCTGAATATGGCCTGCGCTTAATTGCGCGGCTAATTCTTGATTTTCTGCTATCAGTTTTCTGTCTCTCATCCTAAACACAATGGAGTTTTTTCTCTATGAACTACTTCCCTGGAGAGCTCGTCTCTCCAGTGGACATAAACACAAACAACATTTTGCATTATGAAAAACTATTTATCAAGAAATTTAATATTCAAAACTTTCAACAACGGATCTCTTGGTTCTCGCATCGATGAAGAACGCAGCGAATTGCGATATGTATTGTGAATTGCAGATTTTCGTGAATCATCAAATCTTTGAACGCACATTGCGCCCTCTGGTATTCCAGGGGGCATGCCTGTTTGAGCGTCATTTCTCTCTCAAACCTTTGGGTTTGGTAGTGAGTGATACTCGTTTTTCGGGTTAACTTGAAAGTGGCTAGCCGTTGCCTTCTGCGTGAGCAGGGCTGCGTGTCAAGTCTATGGACTCGACTCTTGCACATCTACGTCTTAGGTTTGCGCCAATTCGTGGTAAGCTAGGGTCAATGAGCTTATAGGTGTTATAAAGACTNGCTGGTGTTTGTCTCCTTGAGGCATACGGCTTAATCAAAACTNTCAAAG
>AB011516_Kluyveromyces_lactis
AAGATTATGAATGAGTAGATTACTGGGGGAATCGCTGAATATGGCCTGCGCTTAATTGCGCGGCTAATTCTTGATTTTCTGCTATCAGTTTTCTNTCTCTCATCCTAAACACAATGGAGTTTTTTCTCTATGAACTACTTCCCTGGAGAGCTCGTCTCTCCAGTGGACATAAACACAAACAACATTTTGCATTATGAAAAACTATTTATCAAGAAATTTAATATTCAAAACTTTCAACAACGGATCTCTTGGTTCTCGCATCGATGAAGAACGCAGCGAATTGCGATATGTATTGTGAATTGCAGATTTTCGTGAATCATCAAATCTTTGAACGCACATTGCGCCCTCTGGTATTCCAGGGGGCATGCCTGTTTGAGCGTCATTTCTCTCTCAAACCTTTGGGTTTGGTAGTGAGTGATACTCGTTTTTCGGGTTAACTTGAAAGTGGCTAGCCGTTGCCTTCTGCGTGAGCAGGGCTGCGTGTCAAGTCTATGGACTCGACTCTTGCACATCTACGTCTTAGGTTTGCGCCAATTCGTGGTAAGCTAGGGTCAATGAGCTTATAGGTGTTATAAAGACTNGCTGGTGTGTGTCTCCTTGAGGCATACGGCTTAATCAAAACTNTCAAAG
>AB011517_Kluyveromyces_lactis
AAGATTATGAATGAGTAGATTACTGGGGGAATCGCTGGATATGGCCTGCGCTTAATTGCGCGGCTAATTCTTGATTTTCTGCTATCAGTTTTCTNTCTCTCATCCTAAACACAATGGAGTTTTTTCTCTATGAACTACTTCCCTGGAGAGCTCGTCTCTCCAGTGGACATAAACACAAACAACATTTTGCATTATGAAAAACTATTTATCAAGAAATTTAATATTCAAAACTTTCAACAACGGATCTCTTGGTTCTCGCATCGATGAAGAACGCAGCGAATTGCGATATGTATTGTGAATTGCAGATTTTCGTGAATCATCAAATCTTTGAACGCACATTGCGCCCTCTGGTATTCCAGGGGGCATGCCTGTTTGAGCGTCATTTCTCTCTCAAACCTTTGGGTTTGGTAGTGAGTGATACTCGTTTTTCGGGTTAACTTGAAAGTGGCTAGCCGTTGCCTTCTGCGTGAGCAGGGCTGCGTGTCAAGTCTATGGACTCGACTCTTGCACATCTACGTCTTAGGTTTGCGCCAATTCGTGGTAAGCTAGGGTCAATGAGCTTATAGGTGTTATAAAGACTCGCTGGTGTTTGTCTCCTTGAGGCATACGGCTTAACCAAAACTNTCAAAG
>AB011518_Kluyveromyces_marxianus
AAGATTATGAATGAATAGATNACTGGGGGAATCGTCTGAACAAGGCCTGCGCTTAATTGCGCGGCCAGTTCTTGATTCTCTGCTATCAGTTTTCTATTTCTCATCCTAAACACAATGGAGTTTTTTCTCTATGAACTACTTCCCTGGAGAGCTCGTCTCTCCAGTGGACATAAACACAAACAATATTTTGTATTATGAAAAACTATTATACTANAAAATTTAATATTCAAAACTTTCAACAACGGATCTCTTGGTTCTCGCATCGATGAAGAACGCAGCGAATTGCGATATGTATTGTGAATTGCAGATTTTCGTGAATCATCAAATCTTTGAACGCACATTGCGCCCTCTGGTATTCCAGGGGGCATGCCTGTTTGAGCGTCATTTCTCTCTCAAACCTTTGGGTTTGGTAGTGAGTGATACTCGTCTCGGGTTAACTTGAAAGTGGCTAGCCGTTGCCATCTGCGTGAGCAGGGCTGCGTGTCAAGTCTATGGACTCGACTCTTGCACATCTACGTCTTAGGTTTGCGCCAATTCGTGGTAAGCTTGGGTCATAGAGACTCATAGGTGTTATAAAGACTGGCTGGTGTTTGTCTCCTTGAGGCATACGGCTTTAACCAAAACTNTCAAAG
>AB011519_Kluyveromyces_marxianus
AAGATTATGAATGAATAGATTACTGGGGGAATCGTCTGAACAAGGCCTGCGCTTAATTGCGCGGCCAGTTCTTGATTCTCTGCTATCAGTTTTCTATTTCTCATCCTAAACACAATGGAGTTTTTTCTCTATGAACTACTTCCCTGGAGAGCTCGTCTCTCCAGTGGACATAAACACAAACAATATTTTGTATTATGAAAAACTATTATACTANAAAATTTAATATTCAAAACTTTCAACAACGGATCTCTTGGTTCTCGCATCGATGAAGAACGCAGCGAATTGCGATATGTATTGTGAATTGCAGATTTTCGTGAATCATCAAATCTTTGAACGCACATTGCGCCCTCTGGTATTCCAGGGGGCATGCCTGTTTGAGCGTCATTTCTCTCTCAAACCTTTGGGTTTGGTAGTGAGTGATACTCGTCTCGGGTTAACTTGAAAGTGGCTAGCCGTTGCCATCTGCGTGAGCAGGGCTGCGTGTCAAGTCTATGGACTCGACTCTTGCACATCTACGTCTTAGGTTTGCGCCAATTCGTGGTAAGCTTGGGTCANAGAGACTCATAGGTGTTATAAAGACTCGCTGGTGTTTGTCTCCTTGAGGCATACGGCTTTAACCAAAACTCTCAAAG
>AB011520_Kluyveromyces_marxianus
AAGATTATGAATGAATAGATNACTGGGGGAATCGTCTGAACAAGGCCTGCGCTTAATTGCGCGGCCAGTTCTTGATTCTCTGCTATCAGTTTTCTATTTCTCATCCTAAACACAATGGAGTTTTTTCTCTATGAACTACTTCCCTGGAGAGCTCGTCTCTCCAGTGGACATAAACACAAACAATATTTTGTATTATGAAAAACTATTATACTAGAAAATTTAATATTCAAAACTTTCAACAACGGATCTCTTGGTTCTCGCATCGATGAAGAACGCAGCGAATTGCGATATGTATTGTGAATTGCAGATTTTCGTGAATCATCAAATCTTTGAACGCACATTGCGCCCTCTGGTATTCCAGGGGGCATGCCTGTTTGAGCGTCATTTCTCTCTCAAACCTTTGGGTTTGGTAGTGAGTGATACTCGTCTCGGGTTAACTTGAAAGTGGCTAGCCGTTGCCATCTGCGTGAGCAGGGCTGCGTGTCAAGTCTATGGACTCGACTCTTGCACATCTACGTCTTAGGTTTGCGCCAATTCGTGGTAAGCTTGGGTCATAGAGACTCATAGGTGTTATAAAGACTNGCTGGTGTTTGTCTCCTTGAGGCATACGGCTTTAACCAAAACTNTCAAAG
>AB011521_Kluyveromyces_wickerhamii
AAGATTATGAATGAGTGGATTATTGGGAGAATCGCCGGAGCTCGAGCCTGCGCTTAATTGCGCGGCCGGTTCTTGATTCTCTGTTATCAATGATCTATCTCTCATCCTAAACACAATGGAGTTTTCTTCTCTATGAACTACTTCCCTGGAGAGACTTGTTTCTCCAGTGGACATAAACACAAACAATATTTTGCATTATGAAAAACTATTTATCAAGAAATTCAATATTTAAAACTTTCAACAACGGATCTCTTGGTTCTCGCATCGATGAAGAACGCAGCGAATTGCGATATGTATTGTGAATTGCAGATTTTCGTGAATCATCAAATCTTTGAACGCACATTGCGCCCTCTGGTATTCCAGGGGGCATGCCTGTTTGAGCGTCATTTCTCTCTCAAACCTTTGGGTTTGGTAGTGAGTGATACTCGTTTCTGGGTTAACTTGAAAGTGGCTAGCCGTTGCCTTCTGCGTGAGCAGGGCTGCGTGTCAAGTCTATGGACTCGACTCTTGCACATCTACGTCTTAGGTTTGCGCCAATTCGTGGTAAGCATGGGTCATTGAGCTTATAGGTGTTATAAAGACTGGCTGGTGTTTGTCTCCTTGAGGCTACACGCTTAACCAAACCTNTCAAAG
>AB011806_Saccharomyces_kunashirensis
CCGTAGGTGAACCTGCGGAAGGATCATTAAAGAAATTTATGATTTGAGAGCTAGTGTTAGGACCAGCGCTTAATTGCGCGGTCTGTGCTGTTCTCTAAATTTACACACTGTGGAGATTTATCTTCTACTTTTCGGTGCTTTGGGAGGACCTTTACGGGTCTTCCCAGAGTATACAAACACAAACAACTTTGTAATATGATATTAACAAGTCAAAAAACTGTTTTTTTACAGAAACAAAATATTCAAAACTTTCAACAACGGATCTCTTGGTTCTCGCATCGATGAAGAACGCAGCGAAATGCGATACGTAATGTGAATTGCAGAATTCCGTGAATCATCGAATCTTTGAACGCACATTGCGCCCCTTGGTATTCCAGGGGGCATGCCTGTTTGAGCGTCATTTCCTTCTCAAATATTCGTATTTGGTTGTGAGTGACACTCTGTTCTTGAGTTAGCTTGAAATTGTTGGCCGTTTAGTGTCATTGCAACTAATTGTCTTTTGCATGCAAGCGAATAGAATTAATTGTCGTATTAGGTTTTACCAACTTCGGCAGCTGTTTCTGTTTTGTGAGTGTACTTGAGCGTGGTAGCTAGGGCATGGCGAACAGTGTTCTTTAAGTTTGACCTCAAATCAGGTAGGAATACCCGCTGAACTTAAGCATATCAATAAGCG
>AB011807_Saccharomyces_martiniae
CCGTAGGTGAACCTGCGGAAGGATCATTAAAGAAATTTAATAATCTGAATTGAATAAGGTCACAAGAGAGTATTTGTGTCTTACCAGCGCTTAACTGCGCGGTTTGATGTAGATGCTTGTTAATCTTGCGATGTCTGTTCTTTTCAACTATACACACTGTGGAGTTTTCTTCATACTTACTTTCTTCTTTGGGAGAGACTTGTCTTTCCCAAAGGTGACAAACACAAACAATTTTGTAATTTTGATATACTAGTCAATAACCAAATTTCGTAATTGAGATTTAAAAATATTTAAAACTTTCAACAACGGATCTCTTGGTTCTCGCATCGATGAAGAACGCAGCGAAATGCGATACGTAATGTGAATTGCAGAATTCCGTGAATCATCGAATCTTTGAACGCACATTGCGCCCCTTGGTATTCCAGGGGGCATGCCTGTTTGAGCGTCATTTCCTTCTCAAACAATTATGTTTGGTTGTGAGTGATACTCATTGAGTTAACTTAAAATTGTTAGCCGATTAGGCTGTTATGCTGATTTGGATTAAGATATAAAAGTTTCTATCCAGTCTGCTAATACAAAATTGTCGTATTAGGTTTTACCAACTTCGGCAGGACTTGTGTTTTCAGGCGCTATAAAGATTTTAACCAGAGTATTTTGAAACGTTAGCTGCGGTCTGGCAAACAGTATTCATAAAGTTTGACCTCAAATCAGGTAGGAATACCCGCTGAACTTAAGCATATCAATAAGCG
>AB011808_Saccharomyces_transvaalensis
CCGTAGGTGAACCTGCGGAAGGATCATTATAGAATAATATCCTGGATTGACACTGGGTGCTAGTTTGAGTGGTTGTAAGTTGACCTGCGCTTAATTGCGCGGTTGGTTGCACTGCTTTTAAGCTGGTGCTAATTATAAACGGTGTCTTTCTGCTTTACACACTGTGGAGATTTCTTCTTTCAGTATTTTTCTTTGGGTTCATTTTTGAGCCCAGAGGTATTAAACACAAACAATTTTGTAATTTTATACTAGTCTAGATCAGTTTTATTTTGAAACTACAAACTTCAAAACTTTCAACAACGGATCTCTTGGTTCTCGCATCGATGAAGAACGCAGCGAAATGCGATACGTAATGTGAATTGCAGAATTCCGTGAATCATCGAATCTTTGAACGCACATTGCGCCCCTTGGTATTCCAGGGGGCATGCCTGTTTGAGCGTCATTTCCTTCTCAAACACCTGTGTTTGGTTGTGAGTGATACTCTCTCTTTTGAGTTAGCTTGAAAGTGTTGGCCGATTGCAGTTGTATTGCAAATGTGTACAGTTTTAGATTGAGTAGTGTTGTGTGTGTGAATTTTATTTACACGGGCAAGCTGTCCATTCAACTGTGTGTATTTTGAGATACTGTGCTGTGAAGATGTACAAGGTCGTATTAGGTTTTACCAACTCGATTGCGTGTGTTTTTATGGTTGTGGTATGTTTGAGATATGCATGGGGATTAGTGAGTCTAGCAATATTGCTTTTCTGAGTTGTGCTTTATTTTGTTTTTTCTGTGGCGAACAATATTCTCCAAGTTTGACCTCAAATCAGGTAGGAATACCCGCTGAACTTAAGCATATCAATAAGCG
>AB011809_Saccharomyces_rosinii
CCGTAGGTGAACCTGCGGAAGGATCATTAAAGATTTTCGAAGAGTTAGGTTGGTTGAGGAGAGATGAGTAGGGGAGCAGCCTGCGCTTAACTGCGCGGCGACTTCACTGCGTGTCGCTAATTTCCTCTGCCTATAACCGAGCTTCTTTCACACACACACTGGAGTAATTTTTTATTCTTCTTCTTTGGGTGGCTTCGGCTGCCCAGAGTACACAACACAAACAATTTTGTAATTTACAATAGTCATTATTTATTTGCTCTAACCAGCAAACCAAAATATTCAAAACTTTCAACAACGGATCTCTTGGTTCTCGCATCGATGAAGAACGCAGCGAAATGCGATACGTAATGTGAATTGCAGAATTCCGTGAATCATCGAATCTTTGAACGCACATTGCGCCCCTTGGCATTCCAGGGGGCATGCCTGTTTGAGCGTCATTTCCTTCTCAAATAATTACTATTTGGTTGTGAGTGATACTCTGCTGAGTTAACTTGAAATTGTCGGCCGTTTTGTGTCTTTTGCAGGATGCTTTTTTCTCGAATGAGAAGGAAATCATTTTTGTCGTATTAGGTTTTACCAACTTCGGCAGCAGTCGTTTCTCTCTCGCTAAGTTCTGGACTGAAGTCTTGCAGCGCATTGGCAAACAATACTCTTTAAGTTTGACCTCAAATCAGGTAGGAATACCCGCTGAACTTAAGCATATCAATAAGCG
>AB012264_Kluyveromyces_nonfermentans
GTCATATGCTTGTCTCAAAGATTAAGCCATGCATGTCTAAGTATAAGCAATTTATACAGTGAAACTGCGAATGGCTCATTAAATCAGTTATCGTTTATTTGATAGTTCCTTTACTACATGGATATCTGTGGTAATTCTAGAGCTAATACATGCTTAAAATCTCGACCCTTTGGAAGAGATGTATTTATTAGATAAAAAATCAATGTCTTCGGACTCATTGATGATTCATAATAACTTTTCGAATCGCATGGCCTTGTGCTGGCGATGGTTCATTCAAATTTCTGCCCTATCAACTTTCGATGGTAGGATAGTGGCCTACCATGGTTTCAACGGGTAACGGGGAATAAGGGTTCGATTCCGGAGAGGGAGCCTGAGAAACGGCTACCACATCCAAGGAAGGCAGCAGGCGCGCAAATTACCCAATCCTAATTCAGGGAGGTAGTGACAATAAATAACGATGCAGGGCCCTTACGGGTCTTGTAATTGGAATGAGTACAATGTAAATACCTTAACGAGGAACAACTGGAGGGCAAGTCTGGTGCCAGCAGCCGCGGTAATTCCAGCTCCAGTAGCGTATATTAAAGTTGTTGCAGTTAAAAAGCTCGTAGTTGAACTTTGGGTCTGGTTGGCCGGTCCGATTTTATGTCGCGCACTGGTTTTCAACCGGATCTTTCCTTCTGGCTAACCTGTGCTCCTTGTGGGTGCAGGCGAACCAGGACTTTTACTTTGAAAAAATTAGAGTGTTCAAAGCAGGCGAAAGCTCGAATATATTAGCATGGAATAATAGAATAGGACGTTTGGTTCTATTTTGTTGGTTTCTAGGACCATCGTAATGATTAATAGGGACGGTCGGGGGCATCAGTATTCAATTGTCAGAGGTGAAATTCTTGGATTTATTGAAGACTAACTACTGCGAAAGCATTTGCCAAGGACGTTTTCATTAATCAAGAACGAAAGTTAGGGGATCGAAGATGATCAGATACCGTCGTAGTCTTAACCATAAACTATGCCGACTAGGGATCGGGTGGTGTTTTTCTTATGACCCACTCGGCACCTTACGAGAAATCAAAGTCTTTGGGTTCTGGGGGGAGTATGGTCGCAAGGCTGAAACTTAAAGGAATTGACGGAAGGGCACCACCAGGAGTGGAGCCTGCGGCTTAATTTGACTCAACACGGGGAAACTCACCAGGTCCAGACACAATAAGGATTGACAGATTGAGAGCTCTTTCTTGATTTTGTGGGTGGTGGTGCATGGCCGTTCTTAGTTGGTGGAGTGATTTGTCTGCTTAATTGCGATAACGAACGAGACCTTAACCTACTAAATAGGGTTGCTGGCAATTTGCTGGTTAACTCTTCTTAGAGGGACTATCGGTTTCAAGCCGATGGAAGTTTGAGGCAATAACAGGTCTGTGATGCCCTTAGACGTTCTGGGCCGCACGCGCGCTACACTGACGGAGCCAGCGAGTACAACCTTGGCCGAGAGGTCTGGGTAATCTTGTGAAACTCCGTCGTGCTGGGGATAGAGCATTGTAATTATTGCTCTTCAACGAGGAATTCCTAGTAAGCGCAAGTCATCAGCTTGCGTTGATTACGTCCCTGCCCTTTGTACACACCGCCCGTCGCTAGTACCGATTGAATGGCTTAGTGAGGCCTCAGGATTTGCTTAGAGAAGGGGGCAACTCCATCTCAGAGCGAAGAATCTGGTCAAACTTGGTCATTTAGAGGAACTAAAAGTCGTAACAAGGTTTCCGTAGTGAACCTGCGGAAGGATCATTAAAGATTATGAATGAGTAGTTTACTGGGAGCGTCATCAAGAGCTTGAGCCTGCGCTTAATTGCGCGGCCGGTTCCCGACACTCTGCTATCAGTATTCTATTTCTCATCCTAAACACATTGGAGTTTTTCTCTATCAACTACTTCCCTGGAGAACTTGTTTCTCCAGTGGACATAAACACAAACAATATTTTGTATTATGAAACACTATTTTAAAACGAATTTAATATTCAAAACTTTCAACAACGGATCTCTTGGTTCTCGCATCGATGAAGAACGCAGCGAATTGCGATAAGTATTGTGAATTGCAGATTTTCGTGAATCATCGAATCTTTGAACGCACATTGCGCCCTCTGGTATTCCGGGGGGCATGCCTGTTTGAGCGTCATTTCCTTCTCAAACCTCTGGGTTTGGTTGTGAGTGATACTCTCTTCTGGGTTAACTTGAAAGTGTTTAGCCGTTGCCTTCTGCGCGAGCAGGGCTGCGTGGTCAAGTCTACAGACTCGACTTTTGCGTATCTACGTCTTAGGTTTGCGCCGATTCGTGGTAAGCTAAAGTCATAGCAGTGTGTAGGTGTTATAAAGACTCGCTGGTGTTTGTCTCTCCAAGGCTTCACGGTTTTACCAAAAACTCTCAAAGTTTGCCTCAA
>AB015676_Amanita_virosa
GGAAGTAAAAGTCGTAACAAGGTTTCCGTAGGTGAACCTGCGGAAGGATCATTACTGAAATGAACCTTGAGGCTGTTGCTGGCCCATCTGGGCATGTGCACGTCTCTGGTCATTACCAATTCCACCTGTGCACACACTTGTAGACACTTGGGAATGAGAGACTTTGACCAGTCTCTTGAGAGATTTCATATCTGGGTGTCTATGCCTTTTTATTACACACTAGTTGCATGTTTATAGAATGATGATTTGATTAAATATAAAATACAACTTTCAACAACGGATCTCTTGGCTCTCGCATCGATGAAGAACGCAGCGAAATGCGATAAGTAATGTGAATTGCAGAATTCAGTGAATCATCGAATCTTTGAACGCACCTTGCACTCCTTGGCATTCCGAGGAGCATGCCTGTTTGAGTGTCATTAACATCTCAAGACCTGTCTGTTTTTGATAGGTATTGGATTTTTGGGGGTTTGCAGGCTGTTTCAGATAGCTTGCTCTCCTTGAATGTATTAGTGGAGAAAGAGCCATTGAACTCCATTGGTGTGATAAAATCTATCAATGCCAGGAGCCATGTTAGTTCTCTCTGCTGTCTAACCGCTAACAGTTGTCTGTAAAAAAAATGGACAACTTGACCAACTTGACCTCAAATCAGGTAGGACTACCCGCTGAACTTAAGCATATCAATAAGCGGAGGA
>AB015677_Amanita_porphyria
GGAAGTAAAAGTCGTAACAAGGTTTCCGTAGGTGAACCTGCGGAAGGATCATTATTGAAGGACAATGGGTGGCAAAGGCTGTCGCTGGCTTGAATGAGCATGTGCACGTCTTTTGCTGCTTATTTCATTCATTTTTCCTCCTGTGCACATTTTGTAGACACTTGGGAATGAGAGGTTGGTTGTAATGTAATGATATATATTGACCTCTTGAGATCAGTCTGGGTGTCTATGTCATTTTTATAAACACGGCTGCATGTCTATAGAATGAGATTGTAGGTTTTTAATAAAAAGCCTTTAAATGATAAAGTACAACTTTCAACAACGGATCTCTTGGCTCTCGCATCGATGAAGAACGCAGCGAAATGCGATAAGTAATGTGAATTGCAGAATTCAGTGAATCATCGAATCTTTGAACGCATCTTGCGCTCCTTGGTATTCCGAGGAGCATGCCTGTTTGAGTGTCATTCAAGTATCTCAAAAGTTCTTATGCACTATGCAAGGAACTTTTGGATATTGGGAGTTGCTGGTCACTGATAAAGTGGTTGGCTCTTCTGAAAAGCATTAGTTGAGGAGCTCCTTGCACTCTATTGGTGTGATAGACTATCTATGCCAGGAGAAGCATTATGAAGCCTCTGCTGTCTAACAGTCCTAATTGGACAATATGATAAAATTGACCTCAAATCAGGTAGGACTACCCGCTGAACTTAAGCATATCAATAAGCGGAGGA
>AB015678_Amanita_longistriata
GGAAGTAAAAGTCGTAACAAGGTTTCCGTAGGTGAACCTGCGGAAGGATCATTATTGGAATTGAAACCCTTTGCAGGAGGCTGTTGCTGTGCCCCTTGGGTATGTGCACGTCTCTTGTGTGTTTCTTCCTTTATCTCCCACCTGTGCACTGATTTGTAGACTACCTTTGGTGTCTATGATTATAATATACATCACACATATATTGAATGTATTAGTTTCGAGGCCCTTTTGTGCGCCTTTATAAACAAATATACAACTTTCAACAATGGATCTCTTGGCTCTTGCATCGATGAAGAACGCAGCGAAATGCGATAAGTAATGTGAATTGCAGAATTCAGTGAATCATCGAATCTTTGAACGCATCTTGCGCTCCTTGGTATTCCGAGGAGCATGCCTGTTTGAGTGTCATTAATCTTCTCAAAACATTTAACTTTGTAATGTTTTGGATTTTGGGAGTCATTGCTGGCCGGTTGGAGTCAGCTCTCCTTAAAAGTAAATAGGATGGGAAAGGCCCTTTCTCCACTCATTTGGTGTGATAATTATCTATGCCAAGGGGGGGTCAAGGCTTTTTTCAAGTCCGGGTCCTAAACCCATGTAGACCAAATTGACCTCAAATCAGGTAGGACTACCCGCTGAACTTAAGCATATCAATAAGCGGAGGA
>AB015679_Amanita_citrina
GGAAGTAAAAGTCGTAACAAGGTTTCCGTAGGTGAACCTGCGGAAGGATCATTATTGAAGGACAAATGGGTGGCAAAGGCTGTCGCTGGCTTGAATGAGCATGTGCACGTCTTTTGTTGCTTATTTCATTCATCTTTTCCTCCTGTGCACGTTTTGTAGACACTTGGGAATGAGAGGGTTGGTTGTAATGTAATGTAATGATTGACCTCTTGAGATGAGTCTGGGTGTCTATGGCATTTTTATAAACACGGCTGGATGTGTATAGAATGAGATTGTAGGTTTTTAATAAAAAGCTATTAAATGATAAAGTACAACTTTCAACAACGGATCTCTTGGCTCTCGCATCGATGAAGAACGCAGCGAAATGCGATAAGTAATGTGAATTGCAGAATTCAGTGAATCATCGAATCTTTGAACGCATCTTGCGCTCCTTGGTATTCCGAGGAGCATGCCTGTTTGAGTGTCATTCAAGTATCTCAAAAGAGCCTTATGCAGTTTGCAGGGAACTTTTGGACATTGGGAGTTGCTGGTCACTGATAAAAAGTGGTTGGCTCTTCTGAAAAGGATTAGTTGAGGAGCTTTTTGTGCTCTATTGGTGTGATAGAGTATCTATGCCAGGAGAAGCATTAATGAAGCCTCTGCTGTCTAACAGTTGTAATTGGACAATGTGATAAAGTTGACCTCAAATCAGGTAGGACTACCCGCTGAACTTAAGCATATCAATAAGCGGAGGA
>AB015680_Amanita_citrina_var
GGAAGTAAAAGTCGTAACAAGGTTTCCGTAGGTGAACCTGCGGAAGGATCATTATTGAAGGACAATGGGTGGCAAAGGCTGTTGCTGGCTTGAATGAGCATGTGCACGTCTTTCGCTGCTTATTTCATTCATTTTTCCTCCTGTGCATCTTTTGTAGACACTTGGGAATGAGAGGTTGGTTATAATGAATTGTTGACCTCTTGACATCAATCTGGGTGTCTATGGCATTTTTATAAACACGGTTGTATGTCTATAGAATGAGATTATAGGGTGATTTTTTTTTAAAAAAAAAAAGGCCTTTAAATGATAAAGTACAACTTTCAACAACGGATCTCTTGGCTCTCGCATCGATGAAGAACGCAGCGAAATGCGATAAGTAATGTGAATTGCAGAATTCAGTGAATCATCGAATCTTTGAACGCATCTTGCGCTCCTTGGTATTCCGAGGAGCATGCCTGTTTGAGTGTCATTGAAGTATCTCAAAAGCCCTATGCACTATGCAGGGAACTTTTGGACATTGGGAGTTGCTGGTCACTGATAAAGTGGTTAGCTCTTCTGAAAAGCATTAGTTGAGGAACTTTTTGTACTCTACTGGTGTGATAGACTATCTATGCCAGGAGAAGCATTATGAAGCCTCTGCTGTCTAACAGTCCATAATGGACAAGATGATAAAGTTGACCTCAAATCAGGTAGGACTACCCGCTGAACTTAAGCATATCAATAAGCGGAGGA
>AB015681_Amanita_volvata
GGAAGTAAAAGTCGTAACAAGGTTTCCGTAGGTGAACCTGCGGAAGGATCATTATTGAATCAAAACTCTGGCAAGATTGTTGCTGGCCCCTACTTAGGGGCATGTGCACATCAATATTATTGCCAGCTTTTGTTCATATTTTCCTGTGCATCTTTGTAGGCACCTTGGATTGAGAGACTTTCACTGGTTTCTTGCTGACAGAAATGTAGTCAAGGTGTCTATGCCTTTTGTACAAACTCTAATGCATGTATCTTAGAATGGATATTGTTGCAATATAGGCTTTTGTTCTTCATAAGCCTTTTGAGCAAAGTTTAAATACAACTTTCAACAATGGATCTCTTGGCTCTTGCATCGATGAAGAACGCAGCGAAATGCGATAAGTAATGTGAATTGCAGAATTCAGTGAATCATTGAATATTTGAACGCATCTTGCACTCCTTGGTATTCTGAGGAGTATGCCTGTTTGAGTGTCATTTACATTCTCAAAATTGTCTCAAATTCTTGGGAGGTGATTTTGGACATTGGGAGTTGCAGGTCTCACGAAGGCCAGCTTTCCTTAAATGAATTAGTAGGGGAAAGTATGGTATTCTTCTCCACTGATGTGATACAATAGTCTACATCAGGAAAAGATACCTTTTGTCCTCTGCTTTCTAATTGACCATTGATTATTTATTGTCTTTGAGACATAATTGACACACTTGACCTCAGATCAGGTAGGACTACCCGCTGAACTTAAGCATATCAATAAGCGGAGGA
>AB015682_Amanita_rubescens
GGAAGTAAAAGTCGTAACAAGGTTTCCGTAGGTGAACCTGCGGAAGGATCATTACTGAACGAAATGGGTGGCAAGGCTGTCGCTGGCTCTAATGAGCATGTGCACGTCTTTTGCCGCTTGCTTCATTCTATTTTCCACCTGTGCACTCTTTGTAGACACTTGGGAATGGGAGAGAGTTGGCATCGAATGTTGAACCCTCTCTTGATATTAAAAAGTCTGGGTGTCTATGTGTTTTTTCACATACACAAGTTGAATGTCTATAGAATGAAATTGTAGGCTTTTGTCAGCCTTTTAAATGATAAAATACAACTTTCAACAACGGATCTCTTGGCTCTCGCATCGATGAAGAACGCAGCGAAATGCGATAAGTAATGTGAATTGCAGAATTCAGTGAATCATCGAATCTTTGAACGCATCTTGCGCTCCTTGGTATTCCGAGGAGCATGCCTGTTTGAGTGTCATTAAATATCTCAAAAAGCTTGTGCTTTTTTGGCATGGGAATTTTGGACATTGGGAGTTGCCGGCTACTGATAAAGTGGTGGGCTCTTCTGAAAAGCATTAGTCGAGGAGCTTTGCACTCTATTGGTGTGATAGACTATCTATGCCAGGAGATGCTTCATGATCCTCCGCTGTCTTAACTGTCTTTATCAGACAATATGATAAATTTGACCTCAAATCAGGTAGGACTACCCGCTGAACTTAAGCATATCAATAAGCGGAGGA
>AB015683_Amanita_spissacea
GGAAGTAAAAGTCGTAACAAGGTTTCCGTAGGTGAACCTGCGGAAGGATCATTACTGAAGGAAAAGAGTGGCAAGACTGTAGCTGGCTCGAAAGAGCATGTGCACGTCTTTTGCTGCTTGATTCATTCTCTTTCCACCTGTGCACTCTTTGTAGACACTTGGGAATGGGGTCATGATACCAAAAAGTTCTCTGGGTGTCTATGTACTTTTTTTGATACACGCAGTTGAATGTCTATAGAATGAGATTTGTAGGCTTTTTTTTTTAAATGGCCTTTAAATGATGAAATACAACTTTCAACAACGGATCTCTTGGCTCTCGCATCGATGAAGAACGCAGCGAAATGTGATAAGTAATGTGAATTGCAGAATTCAGTGAATCATCGAATCTTTGAACGCATCTTGCGCTCCTTGGTATTCCGAGGAGCATGCCTGTTTGAGTGTCATTAAGTATCTCAAAAAATATTGTGCCTTCAAGGCATAGGTTTTTTGGATGTTGGAAGTTGCCGGCTGCTAGCCAGTGGGCTCTTCTGAAAAGCATTAGTTGAGGAGCTTTGCACTCTATTGGTGTGATAGACTATCTATGCCATGAGATGCTTTATGGGAACCTCTGCTGTCTAACTGTCTTTTATCGGACAATGTGATGAACTTGACCTCAAATCAGGTAGGACTACCCGCTGAACTTAAGCATATCAATAAGCGGAGGA
>AB015684_Amanita_japonica
GGAAGTAAAAGTCGTAACAAGGTTTCCGTAGGTGAACCTGCGGAAGGATCATTATTAAATAGACCAATTTGGCTTTGAGACTGTAGCTGACCCCATCATCCATATGGGGTGGGGGGGGTATGTGCACGTCTCTCTGCCTATTTGTTTTTTCTCCCACCTGTGCACAATATGTAGACAACTTGGGATTTGAGGGGTCATTTTACAGTCTCCTTGACTAATAAAAATATCCGAGTGTCTATGTTACATTTTATACATATACGCATTGCATGTGGATGATGGATTTATTAATGAATAAATAATAACTTTCAACAATGGATCTCTTGGCTCTCGCATCGATGAAGAACGCAGCGAAATGCGATAAGTAATGTGAATTGCAGAATTCAGTGAATCATCGAATGTTTGAATGCATCTTGCGCTCCTTGGCAGTCCTTGGAGCATGCCTGTTTGAGTGTCATTAAATTTTTCAAAATTGCTGCAACAGTAAATTTGTTGTGGGGGTGGTTTTGGATATGGGATGTGCAGGCTTTTCTTATAAGGCCCAGCTCTCCTCAAATGTATGAGCAGTATCAGTTGGTTCTTGCTTGGTGTGGTAAGAAAATATCAGCACGAAAAGCAGAAAGGCACCAATTTGTCTGTTGTGTTTACATTAATGTGACAAAAATTGACCTCAAATCAGGTAGGACTACCCGCTGAACTTAAGCATATCAATAAGCGGAGGA
>AB015685_Amanita_abrupta
GGAAGTAAAAGTCGTAACAAGGTTTCCGTAGGTGAACCTGCGGAAGGATCATTATTGAAATATTAAATGCAACTGGTTTTGAGACTGTAGCTGGTTCTGATAAAGGGGGGAGAGAGAGAGAGGGAAGAGAACATGTGCACGTTTCTTACTGTTGTATTTATTTTTCTTCTTCCACCTGTGCATGAATTGTAGGCATCTAGAAATGAAGGAGACTTTTTTTGTTTTGATTAGTCTCTTGGTAATATTTAGATGTCTATGTTTTTTTTTAAACATATACATTTGAATGTGTAGAAGAATGTGATTAATTATCTTTGGCTTTTATGTTTTTAGCCTTGGAGAAAAAAATATTATACAACTTTCAACAACGGATCTCTTGGCTCTCGCATCGATGAAGAACGCAGCGAAATGCGATAAGTAATGTGAATTGCAGAAATCAGTGAATCATCGAATGTTTGAACGCATCTTGCGCTCCTTGGTATTCCTTGGAGTATGCCTGTTTGAGTGTCATTTAAATTATCAAAACTATATTGATTTTGAATTGAGGTAGTTTTGGAGAATGGGAGTTGGTGATACTATTAATGAATCAGCTCTCCTGAAATGAATTAGCAGAGTCTGAATGGGAGATTTGACCGGTGTGATAAAATATTATCACCGGAAAAAGGAGACCATGAGGAATGCTAGTTTTTTATATATATATAAAGTCAAGTTAGACTTTGATTTGAAAGTTGACCTCAAATCAGGTAGGAATACCCGCTGAACTTAAGCATATCAATAAGCGGAGGA
>AB015686_Amanita_virgineoides
GGAAGTAAAAGTCGTAACAAGGTTTCCGTAGGTGAACCTGCGGAAGGATCATTATTGAATAACAAAAATAGGCTTTGAGGCTGTCGCTGGTCACCTTTGAAAAGAGGTGTCATATGCACGTCTCTTGCTATTTGGATTATTTCCACCTGTGCACATATTGTAGATGACCTAGGATTGAGTGGCATTAATTGGCCACTTGTTCTGTAAATATCTAGGTGTGTCTATGTGATTTTGTATATACACATACAATATGAATGTCTAAAGAATGTAGAGAAAGGGAATCTCTGTTTAAGGGAAACCTGAAATATTATTATACAACTTTCAACAACGGATCTCTTGGCTCTCGCATCGATGAAGAACGCAGCGAAATGCGATAAGTAATGTGAATTGCAGAAATCAGTGAATCATCGAATGTTTGAACGCATCTTGCGCTCCTTGGTAATTTTACCTTGGAGCATGCCTGTTTGAGTGTCATTAAATTATCAAAGTCACCTTGATGAATTGTTGGGGTGGTTTTGGAAGTGGGAGATGCAGGTCTTGTGGTATGTTATGGGACCCAGCTATCCTGAAATATATTAGCAGAGTCAGGTGGAGCTTTTTACTGGTGTAATAAGAATAAATATTGTCACCGAAAAAAGAGAAAGCGACATGTGTTGAAGTCTGCTGCTTGTCGTCCGTGTGTGGACAAGTTGATTAAATTGACCTCAAATCAGGTAGGAATACCCGCTGAACTTAAGCATATCAATAAGCGGAGGA
>AB015687_Amanita_sp
GGAAGTAAAAGTCGTAACAAGGTTTCCGTAGGTGAACCTGCGGAAGGATCATTATTGAGTTGAGACTGTTGCTGGCCAGCCTTTTTAAAAATATTTGAGGGAGGGCATGTGCACGTCTTTTATGGATTGTCCATTCCACCTGTGCACGAATTGTAGACACCTTATTGGAAGGGGATTGAGATGGCCTTTATCAGCGTCTTGTGAATGAAAAGTATCCCAGAAGAAAAAGGTGTCTATGCTTTTTTCAATATATATATATATACACACGGATATTTGAATGTTAAATTGAAAAGAAAAGAAATACAACTTTCAACAATGGATCTCTTGGCTCTCGCATCGATGAAGAACGCAGCGAAATGCGATAAGTAATGTGAATTGCAGAATTCAGTGAATCATCGAATGTTTGAACGCACCTTGCGCTCCTTGGTCCTCTGAGGAGCATACCTGTTTGAGTGTCATTAAATTCTCAAAACTGCTAGAAGTGTTTTTGGTAGTTTTGGATATATGGGAGGTGCAGGATTATGTTATATAAGTCAGCTCTCCTGAAAATGATTAGCGCAGGGTTTACTGTTTATTGGTGTGATAATAAAAAGTTGTCACTAGTAAAGTAGTAGGGCACTGGTCTGCTGTGCAATGTAATGGATTTATATGTCGATGAAATGATCAAGTTGACCTCAAATCAGGTAGGACTACCCGCTGAACTTAAGCATATCAATAAGCGGAGGA
>AB015688_Amanita_melleiceps
GGAAGTAAAAGTCGTAACAAGGTTTCCGTAGGTGAACCTGCGGAAGGATCATTATTGAAATAAAACTCAGGCAGGGGGGAAGTGGTTGTAGCTGGTCCCCTAGGGGCATGTGCACACCGTCTCTTCCTTGTTTGTTTTTTTTCATTCTCTCCACTTGTGCACTGCTTGTAGGCAGCCTGGCATTGCTCAAAGCTGTCTATGATTTTCTTCACATACATGAATAATTGTTGTACAGAATGTAATTTTAAAAAATAAATACAACTTTCAACAACGGATCTCTTGGCTCTCGCATCGATGAAGAACGCAGCGAAATGCGATAAGTAATGTGAATTGCAGAATTCAGTGAATCATCGAATCTTTGAACGCATCTTGCGCTCCTTGGTATTCCGAGGAGCATGCCTGTTTGAGTGTCATTAAATTCTGTCGAAACACACACTTGAATGTGTGTGTTTTGGTTTGTGGGAGTGTCTGCTGGCTTTTATACATATATGAGCCAGCTCTCCTGAAAGAAATTAGCTTTGGGGGGATGTGCAAAGTCACTTCTGTCTTTCCATTGGTGTGATAGATGAATTAATCTACACCAGGAAAAGCAGGTTGCAGGTGAAGCACTGTAATCTCTCTGCTATCTAATTGAATTTGTTTGATAACTTGACCTCAAATCAGGTAGGACTACCCGCTGAACTTAAGCATATCAATAAGCGGAGGA
>AB015689_Amanita_rubrovolvata
GGAAGTAAAAGTCGTAACAAGGTTTCCGTAGGTGAACCTGCGGAAGGATCATTATTGAAAGAAATCTCAGGCAAAAGGGGGGTGATGGGGTTGTAGCTGGCCTCTAGGGGCATGTGCACACTTTGTCTCTCTCTTTCTTGCTTGTTTTTCCTATTCTCTCCACTTGTGCACTGCTTGTAGGCAGCCTGGCACTGTTCAGGTTGTCTATGATTTTCTTTACATACATGAATATTGTTGTACAGAATGTGATATATAATATTAATACAACTTTCAACAACGGATCTCTTGGCTCTCGCATCGATGAAGAACGCAGCGAAATGCGATAAGTAATGTGAATTGCAGAATTCAGTGAATCATCGAATCTTTGAACGCATCTTGCACTCCTTGGTATTCCGAGGAGTATGCCTGTTTGAGTGTCATTAAATTCTGTCAAAACATGTACTTGAGTGTGTGTGTTTTGGATTGTGGGAGTGTTTTGCTGGCTTTTATAAATATATGAGCCAGCTCTCCTGAAAGACAGTTAGCTTTGGGGGGGATGTGTCAAATCACTTCTGCCTTTCTATTGGTGTGATAGATGAATACACTTATCTACGCCAGGAAAGCAGGTTGCAAGTGTGAAGCACTTTGATCTCTCTGCTCTCTAATTGACATTTGTCTGATAACTTGACCTCAAATCAGGTAGGATTACCCGCTGAACTTAAGCATATCAATAAGCGGAGGA
>AB015690_Amanita_sychnopyramis_f_subannulata
GGAAGTAAAAGTCGTAACAAGGTTTCCGTAGGTGAACCTGCGGAAGGATCATTATTGAAAGATACCTCAGGCAAGGGGGAAGGTGGTTGTAGCTGGCCTTCAGGGGCATGTGCACACTGTCTCTCTCTTGTTTGTTTCTTCATTTTCTCCACTTGTGCACTGCTTGTAGGCAGCCTGGCATTGTTCAGGTTGTCTATGATTTCTTACATACATGAAACAAATGAAGTACAGAATGTAATTAAAAAAAGTTAATACAACTTTCAACAACGGATCTCTTGGCTCTCGCATCGATGAAGAACGCAGCGAAATGCGATAAGTAATGTGAATTGCAGAATTCAGTGAATCATCGAATCTTTGAACGCATCTTGCGCTCCTTGGTATTCCGAGGAGCATGCCTGTTTGAGTGTCATTAAATTCTCTCAAAACGTGCACTTGAGTGATTGTGTGTTTTGGATTGTTGGGAGTCTGCTGGTTTTGGGCCAGCTCTCCTTAAAAACATTAGCTTTGGGAGGGATGTGCTGAGTCACTTCTGCCATTCCATTGGTGTGATAGATTAACGTTTATATCTACACCAGGTTTGCAGGTGTCACGCATTTTTAATCTCTCTGCTCTCTAATTGGAGACCCCTTTGTCTCTTCTGAAAACTTGACCTCAAATCAGGTAGGACTACCCGCTGAACTTAAGCATATCAATAAGCGGAGGA
>AB015691_Amanita_vaginata
GGAAGTAAAAGTCGTAACAAGGTTTCCGTAGGTGAACCTGCGGAAGGATCATTATTGAATGAAACTCCTGGTTGGATGCTGTTGTGCTGGCCCTTTGCAGCAACGTGCACACCTCTGGCCATTTGTTTCTTCTGTTCCACCTGTGCACTGCCTGTAGACGCACTGTGTCTATGATGTTGGTTACACACACGCAATGATATGTGGCATATATATGTGTTATATATATAAATACAACTTTCAACAATGGATCTCTTGGCTCTCGCATCGATGAAGAACACAGCGAAATGTGATAAGTAATGTGAATTGCAGAATCCAGTGAATCATCGAATCTTTGAACGCATCTTGCGCTCCTTGGCATTCCGAGGAGCATGCCTGTTTGAGTGTCATTAAACTATCAAAACACTTTTTTTTATTTATTTATATAAAGTGTTTTGGACTTTGGGAGTATTGTGCTGGTCTGTTTGAGCCAGCTCTCCTCAAAAGCAATTAGCTTTGGAGACCATCAGTGTGATAATTTGTTTACACTGGCTTCTCCTTTTTTAAATGCACCCTTTGACCTCAAATCAGGTAGGACTACCCGCTGAACTTAAGCATATCAATAAGCGGAGGA
>AB015692_Amanita_fulva
GGAAGTAAAAGTCGTAACAAGGTTTCCGTAGGTGAACCTGCGGAAGGATCATTATTGAATGAAACACTTCTGGCTTTATGCTGTTGTGCTGGCCCTTTGGGCAATGTGCACGCAGCTCTGGTCGGTTGTTTCTTCTGTTCCACCTGTGCACTGCCTGTAGACACACACCCTGTGTCTATGATATTTGTTACACACACACATAATGATGTTAGTTGGCATGTTATATTAATAAATATACAACTTTCAACAACGGATCTCTTGGCTCTCGCATCGATGAAGAACACAGCGAAATGTGATAAGTAATGTGAATTGCAGAATCCAGTGAATCATCGAATCTTTGAACGCATCTTGCGCTCCTTGGCATTCCGAGGAGCATGCCTGTTTGAGTGTCATTAAACTATCAAAACACTTTTTGTTTTCTTGAGGTGTTTTGGACTTTGGGAGTGCTGGTCTCTTTTTTGAGCCAGCTCTCCTCAAAAGCATTAAAGTTTGGAGACCATCAGTGTGATAATTTTTGTTTATACGCTGGCTTCTCCTTTTTTTTTCTTCTTCTTTTGACCTCAAATCAGGTAGGACTACCCGCTGAACTTAAGCATATCAATAAGCGGAGGA
>AB015693_Amanita_punctata
GGAAGTAAAAGTCGTAACAAGGTTTCCGTAGGTGAACCTGCGGAAGGATCATTATCGAACCGAACTTTTGGCTGGGGGGGGCGCGCTTGTTGTGCTGGCCCTTTGGGGGGGCACCGTGAACATGAGTCCCCCCCCCCCGGTCATTTCGTTTGTTCTTTTTCCACCTGTGCACTGCCTGTAGACCTCGCGTCTATGACATGTTTACACACACACACTTATTGTATTGGACGGCGTCTTTTATATGATAAATAATACAACTTTCAACAACGGATCTCTTGGCTCTCGCATCGATGAAGAACGCAGCGAAATGTGATAAGTAATGTGAATTGCAGAATCCAGTGAATCATCGAATCTTTGAACGCATCTTGCGCTCCTTGGCATTCCGAGGAGCATGCCTGTTTGAGTGTCGTCGAACTGTCGAAACGCTTTTCCTCTCGGAGGAGCGTTTCGGACTTTGGGAGCGCTCTTGCTGGCCTTTGCCAGCTCTCCTGAAAAGCATTAGTCGGCAGACGATCTCAGCGTGATAACTTTCTTACGCTGGTCTCTGCTAGTCGAGGCTCTTTGAATTTGACCTCAAATCAGGTAGGACTACCCGCTGAACTTAAGCATATCAATAAGCGGAGGA
>AB015694_Amanita_ceciliae
GGAAGTAAAAGTCGTAACAAGGTTTCCGTAGGTGAACCTGCGGAAGGATCATTATCGAACGAAACTTCTGGCCAGACGCTTTTGTGCTGGCCCTTTGGGGCAACGTGCACGCCTCTGGTCCTTTGTTTCTTCTGTTCCACCTGTGCACCACCTGTAGACGCTCTGCGTCTATGACAATGATTATGTGCTCTTTTGTATATTGGTTGGCATGTAACACGTGTATTGAAAATATACAACTTTCAACAACGGATCTCTTGGCTCTCGCATCGATGAAGAACACAGCGAAATGTGATAAGTAATGTGAATTGCAGAATCCAGTGAACCATCGAATCTTTGAACGCATCTTGCGCTCCTTGGCATTCCGAGGAGCATGCCTGTTTGAGTGTCATTAAACTCTCAAAACGCCCCCAAATTCTTGGGGGTGTTTTGGACTTTGGGAGTGTTTTGCTGGTCTGCTTGAGCCAGCTCTCCTCAAAAGTGTTAGCTCTGGGAGACTGTCAGCGTGATAACTTTGTTTATGCTGAGTCTCTGATGTTGTGTGCCCACTTTGACCTCAAATCAGGTAGGACTACCCGCTGAACTTAAGCATATCAATAAGCGGAGGA
>AB015695_Amanita_sp
GGAAGTAAAAGTCGTAACAAGGTTTCCGTAGGTGAACCTGCGGAAGGATCATTACTGAACGAAATGGGTGGCAAGGCTGTCGCTGGCTCAAATGAGCATGTGCACGTCTTTTGCTGCTTACTTCATTCTCTTTTCCACCTGTGCACTCTTTGTAAACACTTGGGATCTGAGGGAGCGTTGGGCATTGATTGTCAAACCTCTCTTGATATTGAAAAAGTCTGGGTGTTTATGTATTTCTTAACACACACGTTTGAATGTCTATAGAATGAAATTATAGGCTCTTTGTCAGCCTTTAAATGATAAAATACAACTTTCAACAACGGATCTCTTGGCTCTCGCATCGATGAAGAACGCAGCGAAATGCGATAAGTAATGTGAATTGCAGAATTCAGTGAATCATCGAATCTTTGAACGCATCTTGCGCTCCTTGGTATTCCGAGGAGCATGCCTGTTTGAGTGTCATTAAATATCTCAAAACGCTTGTGCTTTTGGCATGAGATTTTTGGACATTGGGAGTTGCCGGCCGCTGATAAAAGTGGTGGGCTCTTCTGAAAAGCATTAGTTGAGGAGCTTTGCACTCTATTGGTGTGATAAACTATCTATGCCATGAGTTGCTTCATGATCCCTCTGCTGTCTAACTGTCTTGGAATGAGACAAATATGATAAACTTGACCTCAAATCAGGTAGGACTACCCGCTGAACTTAAGCATATCAATAAGCGGAGGA
>AB015696_Amanita_flavipes
GGAAGTAAAAGTCGTAACAAGGTTTCCGTAGGTGAACCTGCGGAAGGATCATTACTGAACGAATTGGGTGGCAAGGCTGTCGCTGGCTCAAATGAGCATGTGCACGTCTTTTGCTGCTTGCTTCATTCTCTTCTCCACCTGTGCACTCTTTGTAGACACTCGGGATGTGAGAGAGGTTAGCATTGATTGTTGACCTCTCTTGATATTGAAAAGTCTGGGTGTTTATGTATTTTTTGACATACACGGTTGAATGTCTATAGAATGAAAATGTAGGCTTTTGTCAGCCTTTAAATGATAAAATACAACTTTCAACAACGGATCTCTTGGCTCTCGCATCGATGAAGAACGCAGCGAAATGCGATAAGTAATGTGAATTGCAGAATTCAGTGAATCATCGAATCTTTGAACGCATCTTGCGCTCCTTGGTATTCCGAGGAGCATGCCTGTTTGAGTGTCATTAAATATCTCAAAAAGCTTGTGCTTTTTTTGGCACAGGAGTTTTGGACATTGGGAGTTGCCGGCTGCTGGATAACAGTGGTGGGCTCTTCTGAAAAGCATTAGTTGAGGAGCTTTGCACTCTATTGGTGTGATAGACTATCTATGCCAGGAGACGCTTCATGATCCTCTGCCATCTTAACCGTCTTTATAAGACAATATGATAAACTTGACCTCAAATCAGGTAGGACTACCCGCTGAACTTAAGCATATCAATAAGCGGAGGA
>AB015697_Amanita_hemibapha
GGAAGTAAAAGTCGTAACAAGGTTTCCGTAGGTGAACCTGCGGAAGGATCATTATTGGAATGAAATGGGCTGTTGCTGGGCACTATAGCCATGTGCACGCCCTTTTGTCTATTTCTTTCTCCCTGTGCACCACTTGTAGACTTTGCCTGTCTACGTATCACATAAAAAACCTTATGAATGCATCTTTTGTAATATTGTATATATATATTATACAACTTTCAACAATGGATCTCTTGGCTCTCGCATCGATGAAGAACGCAGCGAAATGCGATAAGTAATGTGAATTGCAGAATTCAGTGAATCATCGAATCTTTGAACGCATCTTGCGCTCTTTGGTATTCCGAAGAGCATGCCTGTTTGAGTGTCATTAATCTCTCAAAAACACATTTGTTTTTGGATATTGGGAGTCATTGCTGGCGGCTAGCTCAGCTCTCCTTAAATTCCTTGAGGATGAAATGTTTGGTGTGTGATAATCGTCTATGCCAAAGAAGTAGTCCCTTTTCTATCTTTAATGATTGACCTCAAATCAAGCAAGACTACCCGCTGAACTTAAGCATATCAATAAGCGGAGGA
>AB015698_Amanita_hemibapha
GGAAGTAAAAGTCGTAACAAGGTTTCCGTAGGTGAACCTGCGGAAGGATCATTATTGGAATGAAAAGAGGCTGTTGCTATTGCTGGGCACTAGCAATGTGCACGCCTTTTGTCTATTTCTTCTCCCTGTGCACCACTTGTAGACTTTGCCCCTGTCTATGTATCACATAACCTTATGAATGACCTTGTAATATGTGTTTATACACATTATATTATACAACTTTCAACAATGGATCTCTTGGCTCTCGCATCGATGAAGAACGCAGCGAAATGCGATAAGTAATGTGAATTGCAGAATTCAGTGAATCATCGAATCTTTGAACGCATCTTGCGCTCTTTGGTATTCCGAGGAGCATGCCTGTTTGAGTGTCATTAATCTCTCTCTCAAAAACATTTTGAGGGGTATTGGGAGTCATTGCTGGCAGCTGCTGAAGCTCCAGCTCTCCTTAAATTCCTTGAGGACGAAATGTTGGTGTGTGATAAATTGTCTATCTATGCCAAACAAGTCCCTCCCTATATTTAATGATTGACCTCAAATCAAGCAAGACTACCCGCTGAACTTAAGCATATCAATAAGCGGAGGA
>AB015699_Amanita_hemibapha
GGAAGTAAAAGTCGTAACAAGGTTTCCGTAGGTGAACCTGCGGAAGGATCATTATTGGAATGAAATATCTAGCAAGAGGCTGTTGCTGTTGCTGGGCACTAGCAATGTGCACGCCTTTTGTGGAAAAATAAACCCTTAGCAGCAACTTGTTTCGATCAAGTGACCTCAGGGTTATGGGCCCTGCGCGCTTCCACTGCGCCATGCTGCTGTGTGGGGGATTTATTTCTTCTCCCTGTGCACCACTTGTAGACTTTGTCTGTCTATGAATATTACTATATCACATAAACCTTATGAATGCATCTTTGTGATTATATATCTACACAACTTTCAACAATGGATCTCTTGGCTCTCGCATCGATGAAGAACGCAGCGAAATGCGATAAGTAATGTGAATTGCAGAATTCAGTGAATCATCGAATCTTTGAACGCATCTTGCGCTCTTTGGTATTCCGAAGAGCATGCCTGTTTGAGTGTCATTAATCTCTCAAAAATACTTCATTTTTGGATATTGGGAGTCATTGCTGGCGGCTGTTGAACCTCAGCTCTCCTTAAATTCTTTGAGGACGAAAAATGTTGGTGTGTGATAATAATGGTCTATGCCAAACAAGTAGTCCCCCACCCTCTTTTAATGATTGACCTCAAATCAAGCAAGATTACCCGCTGAACTTAAGCATATCAATAAGCGGAGGA
>AB015700_Amanita_muscaria
GGAAGTAAAAGTCGTAACAAGGTTTCCGTAGGTGAACCTGCGGAAGGATCATTATTGAAAGAAACCTCAGGCAGGGGGAGATGGTTGTAGCTGGCCTCTAGGGGCATGTGCACACTGTGTCTCTCTTGCTTGTTTCTTCATTCTCTCCACTTGTGCACTGCTTGTAGGCAGCCCTGGCATTGTTCAGGCTGTCTATGATTTTATTTACATACATGAACAATTGTTGTACAGAATGTGATAAAAAATAGTAATACAACTTTCAACAACGGATCTCTTGGCTCTCGCATCGATGAAGAACGCAGCGAAATGCGATAAGTAATGTGAATTGCAGAATTCAGTGAATCATCGAATCTTTGAACGCATCTTGCGCTCCTTGGTATTCCGAGGAGCATGCCTGTTTGAGTGTCATTAAATTCTGTCAAAACATGCACTTGAGTGTGTTTTGGATTGTGGGAGTGTCTGCTGGCTTTATGAGCCAGCTCTCCTGAAATACATTAGCTTTGGGGGGGAGGTGCCAAGTCACTTCTGCCTTTCCATTGGTGTGATAGATGAATTAACTTATCTACGCCAGGAAAGCAGGCTTCAGGTGATGCACTGTGATCTCTCTCTGCTCTCTAATTGACATTTGTCTGATAACTTGACCTCAAATCAGGTAGGACTACCCGCTGAACTTAAGCATATCAATAAGCGGAGGA
>AB015701_Amanita_pantherina
GGAAGTAAAAGTCGTAACAAGGTTTCCGTAGGTGAACCTGCGGAAGGATCATTATTGAAAGAAACCTCAGGCAAGGGGGAGGTGGTTGTAGCTGGCCCCTAGGGGCATGTGCACACTGTGTCTCTCTTGCTTGTTTCTTCATTCTCTCCACTTGTGCACTGCTTGTAGGCAGCCCTGGGCATTGTTCAGGTTGTCTATGATTTTCTTTACATACATGAACAATTGTTGTACAGAATGTGATAAAAAAAGAGTAATACAACTTTCAACAACGGATCTCTTGGCTCTCGCATCGATGAAGAACGCAGCGAAATGCGATAAGTAATGTGAATTGCAGAATTCAGTGAATCATCGAATCTTTGAACGCATCTTGCGCTCCTTGGTATTCCGAGGAGCATGCCTGTTTGAGTGTCATTAAATTCTGTCAAAACATGCACTTTGAGTGTGTTTTGGATTGTGGGAGTGTCTGCTGGCTTTTATATATATATATGAGCCAGCTCTCCTAAAAGACATTAGCTTTGGGGGGGAGGTGCCAAGTCACTTCTGCCTTTCCATTGGTGTGATAGATGAATTAACTTATCTACGCCAGGAAAAGCAGGCTGCAGGTGATTGCACTGTGATCTCTCTGCTCTCTAATTGACATTTGTCCCTGATAACTTGACCTCAAATCAGGTAGGACTACCCGCTGAACTTAAGCATATCAATAAGCGGAGGA
>AB015702_Amanita_pseudoporphyria
GGAAGTAAAAGTCGTAACAAGGTTTCCGTAGGTGAACCTGCGGAAGGATCATTATTGAAATAAAAACATGGTTGGAGATTTGAGCTGGCCATCCTGAGGATGGCATGTGCACGTCTCTTACTGTTTATTATCCCACCTGTGCATGATTTGTAGGCTACCTATTAGGTGTGTCTATGTGTTTTATATATACACATGTATTGTCTGTAGAATGTTGGTGAAAAAAAATATTACAACTTTCAACAATGGATCTCTTGGTTCTCGCATCGATGAAGAACGCAGCGAAATGCGATAAGTAATGTGAATTGCAGAATTCAGTGAATCATCGAGTTTTTGAACGCACCTTGCGCTCCTTGGTACTCTGAGGAGCATGCCTGTTTGAGTGTCATTAAATTATCAAAATTGTCACGATAGTGGTGATTTTGGATTATGGGAGTTGCAGGACCGTTGTTAGAGGGTCAAGCTCTCCTGAAATGGATTAGTAGAGCAAAATGGAACTCTGTTGGTGTGATAAGGAAATTGATCGTCAGAAAGAGTAACCAAAAGGCTTTGCTATGTTGTTATGAAATGATTTTTGAAAATTGACCTCAAATCAGGTAGGATTACCCGCTGAACTTAAGCATATCAATAAGCGGAGGA
>AB015913_Erysiphe_trifolii_var
ATTACAGAGTGCGAGGCTCAGTCGCGGCGTCGGCCGCGTGCTGGGCCGACCCTCCCACCCGTGTCGATTTGTATCTTGTTGCTTTGGCGGGCCGGGCCGCGTCGTCGCTGTTCGCAAGGACGTGCGTCGGCCGCCCACCGGTTTAGAACTGGAGCGCGCCCGCCAAAGACCCAACCAAAACTCATGTTGTTTGTGTCGTCTCAGCTTTATTATGAAAATTGATAAAACTTTCAACAACGGATCTCTTGGCTCTGGCATCGATGAAGAACGCAGCGAAATGCGATAAGTAATGTGAATTGCAGAATTTAGTGAATCATCGAATCTTTGAACGCACATTGCGCCCCTTGGTATTCCGAGGGGCATGCCTGTTCGAGCGTCATAACACCCCCTCCAGCTGCCTTTGTGTGGCTGCGGTGTTGGGGCACGTCGCGATGCGGCGGCCCTTAAAGACAGTGGCGGTCCCGGCGTGGGCTCTACGCGTAGTAACTTGCTTCTCGCGACAGAGTGACGACGGTGGCTTGCCAGAACACCCCTCTTTTGCTCCAGTCACATGGATCACAGGTTGACCTCGAATCAGGTAGGAATACCCGCTGAACT
>AB015914_Erysiphe_huayinenesis
CATTACAGAGCGCGAGGCTCAGTCGTAGCATGTGCTGCGCGCTGGGCCGACCCTCCCACCCGTGTCGATTTGTATCTTGTTGCTTTGGCGGACCGGGCTGCGTCGACCCTGCCCGTACGGACAAGCGTCGGCCCGCCCACTGTCTATTCGGCTGGAGCGCGTTCGCCAAAGACCCAACCACAAACTCATGTTGTCTTTTGTCGTCTAAGGTATATATCTAATTGAATTGACAAAACTTTCAACAACGGATCTCTTGGCTCTGGCATCGATGAAGAACGCAGCGAAATGCGATAAGTAATGTGAATTGCAGAATTTAGTGAATCATCGAATCTTTGAACGCACATTGCGCCCCTTGGTATTCCGAGGGGCATGCCTGTTCGAGCGTCAGAAACACCCCCCTCGAGCTACCTTTGTTGGTGGCTGTGGTGTTGGGGCACGTCGCGGAGCGGCGGCCCTTAAAGACAGTGGCGGTCTCGGCGTGGGCTCTACGCGTAGTAACTTGCTTCTCGCGACAGAGTGACGCTGGTGGCTTGCCAACAATAACCCGCTCGTTCCAGTCACATGGGATCACAGGTTGACCTCGAATCAGGTAGGAATACCCGCTGAACTTAAGCATATCAATAAGCGGAGGAAAAGAAACCA
>AB015915_Erysiphe_pseudolonicerae
TCATTACAGAGTGTGAGGCTCAGTCGTGGCATCTGCTGCGTGCTGGGCCGACCCTCCCACCCGTGTCGATTTGTATCATGTTGCTTTGGCGGGCCGGGCCGCGTCGTCGCTGCTCCGCAAGGACATGCGTCGGCCGCCCACCGGTTTCGGCTGGAGCGCGCCCGCCAAAGACCCAACCAAAACTCATGTTGTTTTTGTCGTCTTAGCTTTATTATTGAAATTGATAAAACTTTCAACAACGGATCTCTTGGCTCTGGCATCGATGAAGAACGCAGCGAAATGCGATAAGTAATGTGAATTGCAGAATTTAGTGAATCATCGAATCTTTGAACGCACATTGCGCCCCTTGGTATTCCGAGGGGCATGCCTGTTCGAGCGTCATAACACCCCCTCCAGCTGCCTTTGTGTGGCTGCGGTGTTGGGGCTCGTCGCGATGCGGCGGCCCTTAAAGACAGTGGCGGTCCCGGCGTGGGCTCTACGCGTAGTAACTTGCTTCTCGCGACAGAGTGACGACGGTGGCTTGCCAGAACAACCCACTTGCTCCAGTCACATGGATCACAGGTTGACCTCGAATCAGGTAGGAATACCCGCTGAA
>AB015916_Erysiphe_helwingiae
TCATTACAGAGCGTGAGGCTCAGTCGCGGCATCTGCCGCGTGCTGGGCCGACCCTCCCACCCGTGTCGATTTGTATCTTGTTGCTTTGGCGGGCCGGGCTGTGTCGATGTGCTGGCCGCGAGGACATGCATCGGCCGCCCACCGGCCTCGGCTGGAGCGCGCCCGCCAGAGATCTAACCAAAACTCATGTTGTCTTTTGCAGTCTAAGCTTAATTTATTGAATTGATAAAACTTTCAACAACGGATCTCTTGGCTCTGGCATCGATGAAGAACGCAGCGAAATGCGATAAGTAATGTGAATTGCAGAATTTAGTGAATCATCGAATCTTTGAACGCACATTGCGCCCCTTGGTATTCCGAGGGGCATGCCTGTTCGAGCGTCATAACAACCCCCGTCCAGCTGCCTTTGTGTGGCTGCGGTGTTGGGGCTCGTCGCGATGCGGCGGCCCTTAAAAACAGTGGCGGTCCCGGCGTGGGCTCTACGCGTAGTAACTTGCTTCTCGCGACAGAGTGACGACGGTGGCTTGCCAAAAGCCCGTTTGTTCCAGTCACATGGAATCACAGGTTGACCTCGAATCAGGTAAGAATACCCGCTGAAC
>AB015917_Erysiphe_katsumotoi
ATTACAGAGTGTGAGGCTCAGTCGTGGCATCTGCCGCGTGCTGGGCCGACCCTCCCACCCGTGTCGATTTGTATCTTGTTGCTTTGGCGGACCGGGTTGCGTCGTCGCTGCCCGCAAGGACATGCGTCGCCCGCCCACCGGCTTCGGCTGGAGCGCGTCCGCCAAAGACCCAACCAAAAACTCATGTTGTCTTTGCAGTCTAAGCTTTATTATTGAATTGATAAAACTTTCAACAACGGATCTCTTGGCTCTGGCATCGATGAAGAACGCAGCGAAATGCGATAAGTAATGTGAATTGCAGAATTTAGTGAATCATCGAATCTTTGAACGCACATTGCGCCCCTTGGTATTCCGAGGGGCATGCCTGTTCGAGCGTCATAACACCCCCTCCAGCTGCCTTTGTGTGGTTGCGGTGTTGGGGCACGTCGCGGTGCGGCGGCCCTTAAAGACAGTGGCGGTCCCGACGTGGACTCTACGCGTAGTAACTTGCTTCTCGCGACAGAGTGACGACGGTGGCTTGCCAAAAGCCCTTTTGCTCCAGTCACATGGATCACAGGTTGACCTCGAATCAGGTAGGAATACCC
>AB015918_Erysiphe_blasti
GGATCATTACAGAGCGTGAGGCTCAGTCGTGGCGTCTGCTACGTGCTGGGCCGACCCTCCCACCCGTGTCGATTTGTATCTTGTTGCTTTGGCGGGCCGGGTTACGTGGACGCTGCCCGTAAGGATATGCGTCGGCTGCCCACCGGTTTCGGCTGGAGCGCGTCCGCCAAAGACCCAATCAAAAACTCATGTTGTCTTTGCAGTCTCAGCTTTATTATTGAATTGATAAAACTTTCAACAACGGATCTCTTGGCTCTGGCATCGATGAAGAACGCAGCGAAATGCGATAAGTAATGTGAATTGCAGAATTTAGTGAATCATCGAATCTTTGAACGCACATTGCGCCCCTTGGTATTCCGAGGGGCATGCCTGTTCGAGCGTCATAACACCCCCTCCAGCTGCCTTTGTGTGGCTGCGGTGTTGGGGCACGTCGCGCAGCGGCGGCCCTTAAAGACAGTGGCGGTCCTGGCGTGGGCTCTACGCGTAGTAACTTGCTTCTCGCGACAGGGTGACGACAGTGGCCTGCCAAAACCCCGTTTGTTCCAGTCATATGGATCACAGGTTGACCTCGAATCAGGTAGGAATACCCGCTGAA
>AB015919_Erysiphe_baeumleri
ATTACAGAGTGCGAGGCTCAGTCGCGGCGTCTGCCGCGTGCTGGGCCGACCCTCCCACCCGTGTCGATTTGTATCTTGTTGCTTTGGCGGGCCGGGCCGCGTCGTCGCTGTTCGCAAGGACCTGCGTCGGCCGCCCACCGGTCTTGAACTGGAGCGCGCCCGCCAAAGACCCAACCAAAACTCATGTTGTCTGTGTCGTCTCAGCTTTATTATGAAAATTGATAAAACTTTCAACAACGGATCTCTTGGCTCTGGCATCGATGAAGAACGCAGCGAAATGCGATAAGTAATGTGAATTGCAGAATTTAGTGAATCATCGAATCTTTGAACGCACATTGCGCCCCTTGGTATTCCGAGGGGCATGCCTGTTCGAGCGTCATAACACCCCCTCCAGCTGCCTTTGTGTGGCTGCGGTGTTGGGGCACGTCGCGATGCGGCGGCCCTTAAAGACAGTGGCGGTCCCGGCGTGGGCTCTACGCGTAGTAACTTGCTTCTCGCGACAGAGTGACGACGGTGGCTTGCCAGAACACCCCTACTTTGCTCCAGTCACATGGATCACAGGTTGACCTCG
>AB015920_Erysiphe_syringae
CCCTGTGAACCTGCGGAAGGATCATTACAGAGTGCGAGGCTCAGTCGTAGCATCTGCTGCGTGCTGGGCCAACCCTCCCACCCGTGTCGATTTGTATCTTGTTGCTTTGGCGGGCCGGGCCGCGTCGTCGCTGCCCACACGGACAAGCGTCGGCCGCCCACCGGTTTCGACTGGAGCGCGTCCGCCAAAGACCCAACCAAAACTCATGTTTTTTTTCGTCGTCTCAGCTTTATTATTGAAATTGATAAAACTTTCAACAACGGATCTCTTGGCTCTGGCATCGATGAAGAACGCAGCGAAATGCGATAAGTAATGTGAATTGCAGAATTTAGTGAATCATCGAATCTTTGAACGCACATTGCGCCCCTTGGTATTCCGAGGGGSATGCCTGTTCGAGCGTCATAACACCCCCTCCAGCTGCCTTTGTGTGGCTGCGGTGTTGGGGCTCGTCGCGATGCGGCGGCCCTTAAAGACAGTGGCGGTCCCGGCGTGGGCTCTACGCGTAGTAACTTGCTTCTCGCGACAGGGTGACGACGGCGGCTTGCCAGAACAACCCACTTTGCTCCAGTCACATGGATCACAGGTTGACCTCGAATCAGGTAGGAATACCCGCTGA
>AB015921_Erysiphe_glycines_var
CATTACAGAGTGCGAGGCTCAGTCGTGGCATCTGCTGCGTGCTGGGCCGACCCTCCCACCCGTGTCGATTTGTATCTTGTTGCTTTGGCGGGCCGGGCCGCGCCGTCGCTGTCCGCACGGATATGCATCGGCCGCCCACCGGTTTCGACTGGAGCGCGCCCGCCAAAGACCCCATCAAAACCCAAGTTGTTAATGTCGTCTTAGCTTTATTATGAAAATTGATAAAACTTTCAACAACGGATCTCTTGGCTCTGGCATCGATGAAGAACGCAGCGAAATGCGATAAGTAATGTGAATTGCAGAATTTAGTGAATCATCGAATCTTTGAACGCACATTGCGCCCCTTGGTATTCCGAGGGGCATGCCTGTTCGAGCGTCATAACACCCCCCTCCAGCTGCCGTTGTGTGGCTGCGGTGTTGGGGCGCGTCGCGATGCGGCGGCCCTTAAAGACAGTGGCGGTCCCGGCGTGGGCTCTACGCGTAGTAACTTGCTTCTCGCGACAGAGTGACGACGGTGGCCTGCCAGAACAACCCACATTTGTCCCAGTCACATGGGATTCATAGGTTGACCTCGAATCAGGTAGGAATACCCGCTGA
>AB015922_Erysiphe_staphyleae
ATCATTACAGAGCGTGAGGCTCAGTCGTGGCATCTGTCGCGTGCTGGGCCGACCCTCCCACCCGTGTCGATTTGTATCTTGTTGCTTTGGCGGGCCGGGCTGCGTCGTCGCGATCCGCAAGGACTGGCGTCGGCCGCCCACCGGCTTCGGCTGGAGCGCGTCCGCCAAAGACCTAACCAAAACTCATGTTGTCTATGCAGTCTAAGCTTTATTATTGAATTGATAAAACTTTCAACAACGGATCTCTTGGCTCTGGCATCGATGAAGAACGCAGCGAAATGCGATAAGTAATGTGAATTGCAGAATTTAGTGAATCATCGAATCTTTGAACGCACATTGCGCCCCTTGGTATTCCGAGGGGCATGCCTGTTCGAGCGTCATAACACCCCCTCCAGCTACCTTTGTGTGGTTGCGGTGTTGGGGCACGTCGCGGTGCGGCGGCCCTTAAAGACAGTGGCGGTCCCGGCGTGGGCTCTACGCGTAGTAACTTGCTTCTCGCGACAGAGTGACGACGGTGGCTTGCCAAAAGCCCTATTGTTCCAGTCACATGGATCACAGGTTGACCTCG
>AB015923_Erysiphe_glycines_var
CATTACAGAGTGCGAGGCTCAGTCGTGGCGTCTGCTGCGTGCTGGGCCGACCCTCCCACCCGTGTCGATTTGTATCTTGTTGCTTTGGCGGGCCGGGCCGCGCCGTCGCTGTCCGCACGGATATGCATCGGCCGCCCACCGGTTTCGACTGGAGCGCGCCCGCCAAAGACCCCATCAAAACTCAAGTTGTTTTTGTCGTCTTAGCATTATTATGAAAATTGATAAAACTTTCAACAACGGATCTCTTGGCTCTGGCATCGATGAAGAACGCAGCGAAATGCGATAAGTAATGTGAATTGCAGAATTTAGTGAATCATCGAATCTTTGAACGCACATTGCGCCCCTTGGTATTCCGAGGGGCATGCCTGTTCGAGCGTCATAACACCCCCCTCCAGCTGCCGTTGTGTGGCTGCGGTGTTGGGGCGCGTCGCGATGCGGCGGCCCTTAAAGACAGTGGCGGTCCCGGCGTGGGCTCTACGCGTAGTAACTTGCTTCTCGCGACAGAGTGACGACGGTGGCTTGCCAGAACAACCCACGTTTGTCCCAGTCACATGGGATTCATAGGTTGACCTCGAATCAGGTAGGAATACCCGCTG
>AB015924_Erysiphe_pulchra_var
ATTACAGAGCGTGAGGCTCAGTCGTGGCATTTGCCGCGTGCTGGGCCGACCCTCCCACCCGTGTCGATTTATATCTTGTTGCTTTGGCGGGCCGGGCTGCGCCGACGCTGTCCGCAAGGAAAGATGCGTCGGTCGCCCCCGCCGGCTTCGGCTGGAGCGCGTCCGCCAAAGACCCAACCAAAAAAAACTCATGTTATCATTGCAGTCTAAGTCTTTATTATTGAATTGATAAAACTTTCAACAACGGATCTCTTGGCTCTGGCATCGATGAAGAACGCAGCGAAATGCGATAAGTAATGTGAATTGCAGAATTTAGTGAATCATCGAATCTTTGAACGCACATTGCGCCCCTTGGTATTCCGAGGGGCATGCCTGTTCGAGCGTCATAAACACCCCCTCCAGCTGCCTTTGCGTGGCTGCGGTGTTGGGGCACGTCGCGGTGCGACGGCCCTGAAAGACAGTGGCGGTCCCGGCGTGGGCTCTACGCGTAGTAACTTGCTTCTCGCGACAGAGTGACGACGGTTGGCTTGCCAAAAGCCCGTTTGTTCCAGTCACATGGATCACAGGTTGACCTC
>AB015925_Erysiphe_vanbruntiana_var
TCATTACAGAGCGTGAGGCTCAGCCACGACATCTGCCGCGTGCTGGGCCGACCCTCCCACCCGTGTCGATTTGTATCTTGTTGCTTTGGCGGGCCGGGTTGCGTCGATGCTGGCCGCAAGGACATGCGTCGGCCGCCCACCGGCTTCGGCTGGAGCGCGTCCGCCAGAGACCGAACCAAAACTCATGTTATCTTGGCAGTCTAAGCTTTATTTATTGAATTGATAAAACTTTCAACAACGGATCTCTTGGCTCTGGCATCGATGAAGAACGCAGCGAAATGCGATAAGTAATGTGAATTGCAGAATTTAGTGAATCATCGAATCTTTGAACGCACATTGCGCCCCTTGGTATTCCGAGGGGCATGCCTGTTCGAGCGTCATAACACCCCCCCTCCAGCTACCTTTGTGTGGCTGCGGTGTTGGGGCTCGTCGCGGTGCGGCGGCCCTTAAAGACAGTGGCGGTCCCGGCGTGGGCTCTACGCGTAGTAACTTGCTTCTCGCGACAGGGTGACGACGGCGGCTTGCCAAAAGCCCATTTGTTCCAGTCATATGGATCCACAGGTTGACCTCGAATCAGGTAGGAATACCCGCTGAAC
>AB015926_Erysiphe_simulans_var
GATCATTACAGAGCGTGAGGTCCAGCCATGGCACTAGTGTCGTGCGTTGGATCGACCCTCCACCCGTGTCGACTTATAATTTTGTTGCTTTGGCGGGCCGGGCTGCCCACGTTCGCGAGAGCGTGGCGTGCTGCCCACCGGCTTCGGCTGGAGCGTGCCCGCCAGAGACCTAACCCCAAACTCATGTTGTCCCTGTAGTCTAAGGCAAGATTTAAGAATTGATAAAACTTTCAACAACGGATCTCTTGGCTCTGGCATCGATGAAGAACGCAGCGAAATGCGATAAGTAATGTGAATTGCAGAATCTAGTGAATCATCGAATCTTTGAACGCACATTGCGCCCCTTGGTATTCCGAGGGGCATGCCTGTTCGAGCGTCATTACAACCCCCTCGAGCTACCATTTTGTGTGGCTCCGGTGTTGGGGCTCGCTGCAGTGGCGGCCCTTAAAGGCAGTGGCGGTGTCGACGTCGGCTTTACGCGTAGTAAATAACTCGCGACAGAGTGGCGACGGCAACTAGCCAAAAGCACCCCATGAATCTTAATAGATCATCAATAGGTTGACCTCGAATCAGGTAGGGATACCCGCTGAAC
>AB015927_Erysiphe_glycines_var
CATTACAGAGCGTGAGGCTCAGTCGCTGGCATCTGCCACGTGCTGGGCCGACCCTCCCACCCGTGTCGATTTTATAGATTGTTGCTTTGGCGGGCCGGGACCGTCCACGTCGTTCACAGTGACGCGTGCGAGCTGCCCACCGGCTTTGGCTGGAGCGTGTCCGCCAAAGACCCAACCCAAAACTCTTATATTTGTCATGGTAGTCTAAGTAAAAGTATATAATTGATAAAACTTTCAACAACGGATCTCTTGGCTCTGGCATCGATGAAGAACGCAGCGAAATGCGATAAGTAATGTGAATTGCAGAATTTAGTGAATCATCGAATCTTTGAACGCACATTGCGCCCCTTGGTATTCCGAGGGGCATGCCTGTTCGAGCGTCATAACACCCCCTCGAGCTACCGTTGTGTGGCTGTGGTGTTGGGGCTCGCCGCGTCTCGCGGTGGCTCTTAAAGACAGTGGCGGTCCCGGCGTGGGCTCTACGCGTAGTAACTTGATTCTCGCGACAGAGTGACGACGATGATCAGCCAAAAAACCCCCTTTTAACCAAGTCCGGTCATACGGATTTTACAGGTTGACCTCGAATCAGGTAGGAATACCCGCTGAAC
>AB015928_Erysiphe_juglandis
ATTACAGAGCGTGAGGTTCAGTCGTGGCATCTGCCGTGTCCTGAGCCGACCCTCCCACCCGTGTCGACTTTATATCATGTTGCTTTGGCGGGCCGGGTTATGTCCAGGTCGCCCGTAAGGGTGCGTATGGGCAGCCCACCGGCTTCGGCTGGAGCGTGTCCGCCAGAGACCTATCCAAACTCATGTTGTCTTTGCAGTCTAAGGTTTATTATGTAATTGATAAAACTTTCAACAACGGATCTCTTGGCTCTGGCATCGATGAAGAACGCAGCGAAATGCGATAAGTAATGTGAATTGCAGAATTTAGTGAATCATCGAATCTTTGAACGCACATTGCGCCCCTTGGTATTCCGAGGGGCATGCCTGTTCGAGCGTCATAAACACCCCCTCGAGCCATCTAGTGTGGTTACGGTGTTGGGGCTCGTCGGGTTTCCGGCGGCCCTTAAAGACAGTGGCGGTCCTGACGTGGGCTCTACGCGCAGTAACTTGCTTCTCGCGACAGAGTGACGACGGTGGCTTGCCAAGAAGCCTTTTTGTCCAGTCTTCTGGATCATAGGTTGACCTCGAATCAGGTAGGAA
>AB015929_Erysiphe_aquilegiae_var
ATTACAGAGCGTGAGGCTCAGTCGTGGCGTCAGCTGCGTGCTGGGCCGACCCTCCCACCCGTGTCGATTTCTATCTTGTTGCTTTGGCGGGCCGGGCTACGTCGTCGCTGCCCGTACGGACATGCGTCGGCCGCCCACCGGTTTCGACTGGAGCGCGTCCGCCAAAGACCTAACCAAAACTCATGTTGTCTTTGTCGTCTCAGCTTTATTATTGAATTGATAAAACTTTCAACAACGGATCTCTTGGCTCTGGCATCGATGAAGAACGCAGCGAAATGCGATAAGTAATGTGAATTGCAGAATTTAGTGAATCATCGAATCTTTGAACGCACATTGCGCCCCTTGGTATTCCGAGGGGCATGCCTGTTCGAGCGTCATAACACCCCCTCCAGCTGCCTTTGTGTGGTTGCGGTGTTGGGGCCCGTCGCGTTGCGGCAGCTCTTAAAGACAGTGGCGGTCCTGGCGTGGGCTCTACGCGTAGTAACTTGCTTCTCGCGACAGAGTGACGACAGTGGCTTGCCAAAAGCCCGTTTGTTCCAGTCACATGGATCACAGGTTGACCTCGAATCAGGTAGGAATACCC
>AB015930_Erysiphe_wallrothii
ATTACAGAGTGTGAGGCTCAGTCGTGGCATCTGCTGCGTGCTGGGCCGACCCTCCCACCCGTGTCGATTTGTATCTTGTTGCTTTGGCGGGCCGGGCCGCGTCGTCGCTGCTCCGCAAGGACATGCGTCGGCCGCCCACCGGTTTCGGCTGGAGCGCGCCCGCCAAAGACCCAACCAAAACTCATGTTGTTTTTGTCGTCTTAGCTTTATTATTGAAATTGATAAAACTTTCAACAACGGATCTCTTGGCTCTGGCATCGATGAAGAACGCAGCGAAATGCGATAAGTAATGTGAATTGCAGAATTTAGTGAATCATCGAATCTTTGAACGCACATTGCGCCCCTTGGTATTCCGAGGGGCATGCCTGTTCGAGCGTCATAACACCCCCTCCAGCTGCCTTTGTGTGGCTGCGGTGTTGGGGCTCGTCGCGATGCGGCGGCCCTTAAAGACAGTGGCGGTCCCGGCGTGGGCTCTACGCGTAGTAACTTGCTTCTCGCGACAGAGTGACGACGGTGGCTTGCCAGAACAACCCACTTGCTCCAGTCACATGGATCACAGGTTGACCTCGAATC
>AB015931_Erysiphe_weigelae
CATTACAGAGTGTGAGGCTCAGGGCGTAGCATCTGCTGCGTGCTGGGCCAATCCTCCCACCCGTGTCGATTTGTATCTTGTTGCTTTGGCGGGCCGGGTTACGCCGTCGCTGGCCGCAAGGACATGCGTAGGCTGCCGCCCACTGGCTTCGGCTGGAGCGCGCCCGCCAAAGACCTAACCAAAACTCATGTTGTCTTTGTAGTCTCAGTTATATTATTGAATTGATAAAACTTTCAACAACGGATCTCTTGGCTCTGGCATCGATGAAGAACGCAGCGAAATGCGATAAGTAATGTGAATTGCAGAATTTAGTGAATCATCGAATCTTTGAACGCACATTGCGCCCCTTGGTATTCCGAGGGGGATGCCTGTTCGAGCGTCATAACACCCCCTCCAGCTACCTTTGAGTGGCTGCGGTGTTGGGGCACGTCGCGGTGCGGCGGCTCTAAAAGACAGTGGCGGTCCCGGCGTGGGCTCTACGCGCAGTAACTTGCTTCTCGCGACAGAGTGACGACGGTGGCTTGCCAAAAAAGCCTATTTGTTCCAGTCACATGGATCACAGGTTGACCTCGAATCAGGTAGGAATACCCGCTGAA
>AB015932_Erysiphe_weigelae
TCATTACAGAGCGTGAGGCTCAGGGCGTAGCATCTGCTGCGTGCTGGGCCAATCCTCCCACCCGTGTCGATTTGTATCTTGTTGCTTTGGCGGGCCGGGTTACGCCGTCGCTGGCCGCAAGGACATGCGTAGGCTGCCGCCCACTGGCTTCGGCTGGAGCGCGCCCGCCAAAGACCTAACCAAAACTCATGTTGTCTTTGTAGTCTCAGTTATATTATTGAATTGATAAAACTTTCAACAACGGATCTCTTGGCTCTGGCATCGATGAAGAACGCAGCGAAATGCGATAAGTAATGTGAATTGCAGAATTTAGTGAATCATCGAATCTTTGAACGCACATTGCGCCCCTTGGTATTCCGAGGGGCATGCCTGTTCGAGCGTCATAACACCCCCTCCAGCTACNTTTGAGTGGCTGCGGTGTTGGGGCACGTCGCGGTGCGGCGGCTCTAAAAGACAGTGGCGGTCCCGGCGTGGGCTCTACGCGCAGTAACTTGCTTCTCGCGACAGAGTGACGACGGTGGCTTGCCAAAAAGCCTATTTGTTCCAGTCACATGGATCACAGGTTGACCTCGAATCAGGTAGGAATAC
>AB015933_Erysiphe_baeumleri
ATTACAGAGTGCGAGGCTCAGTCGCGGCGTCTGCCGCGTGCTGGGCCGACCCTCCCACCCGTGTCGATTTGTATCTTGTTGCTTTGGCGGGCCGGGCCGCGTCGTCGCTGTTCGCAAGGACCTGCGTCGGCCGCCCACCGGTCTTGAACTGGAGCGCGCCCGCCAAAGACCCAACCAAAACTCATGTTGTCTGTGTCGTCTCAGCTTTATTATGAAAATTGATAAAACTTTCAACAACGGATCTCTTGGCTCTGGCATCGATGAAGAACGCAGCGAAATGCGATAAGTAATGTGAATTGCAGAATTTAGTGAATCATCGAATCTTTGAACGCACATTGCGCCCCTTGGTATTCCGAGGGGCATGCCTGTTCGAGCGTCATAACACCCCCTCCAGCTGCCTTTGTGTGGCTGCGGTGTTGGGGCACGTCGCGATGCGGCGGCCCTTAAAGACAGTGGCGGTCCCGGCGTGGGCTCTACGCGTAGTAACTTGCTTCTCGCGACAGAGTGACGACGGTGGCTTGCCAGAACACCCGTCTTTTGCTCCAGTCACATGGATCACAGGTTGACCTCGAATCAGGTA
>AB015934_Erysiphe_glycines_var
CATTACAGAGCGTGAGGCTCAGTCGCGGCGTCTGCCATGTGCTGGGCCGACCCTCCCACCCGTGTCGATTTATTGATTGTTGCTTTGGCGGGCCGGGACCGTCCACGTCGCTCGCAGTGACGTGTGCGAACTGCCCACCGGCTTTGGCTGGAGCGTGCCCGCCAAAGACCCATCCCCAAACTCATATTGTCCTGCAGTCTAAGTGATATTATATAATTGATAAAACTTTCAACAACGGATCTCTTGGCTCTGGCATCGATGAAGAACGCAGCGAAATGCGATAAGTAATGTGAATTGCAGAATTTAGTGAATCATCGAATCTTTGAACGCACATTGCGCCCCTTGGTATTCCGAGGGGCATGCCTGTTCGAGCGTCATAACACCCCCTCGAGCTACAATTGTGTGGCTGTGGTGTTGGGGCTCGCCGCGCCTCGCGGTGGCTCTTAAAGACAGTGGCGGTCCCGGCGTGGGCTCTACGCGTAGTACTTTTGATTCTCGCGACAGAGTGACGACGAAGATCAGCCAAAACCCCCCAACCTTTAATCAAGTCCGGTAAATACGGATTTACAGGTTGACCTCGAATCAGGTAGGAATACCCGCTGAAC
>AB015935_Erysiphe_pulchra_var
GGATCATTACAGAGCGTGAGGTTCAGTCGTGGCATCTTGCCGCGTGCTGGGCCGACCCTCCCACCCGTGTCGATTTGTATCTTGTTGCTTTGGCGGGCCGGGCTGCTCCATCGCTGCCCGCAAGGACATGCGKTGAGCGCCCACCGGCTTCGGCTGGAGCGCGTCCGCCAGAGACCCAACCAAAACTCATGTTGTCTTTGCAGTCTAAGCTTTATTATTGAATTGATAAAACTTTCAACAACGGATCTCTTGGCTCTGGCATCGATGAAGAACGCAGCGAAATGCGATAAGTAATGTGAATTGCAGAATTTAGTGAATCATCGAATCTTTGAACGCACATTGCGCCCCTTGGTATTCCGAGGGGCATGCCTGTTCGAGCGTCATAACACCCTCTCCAGCTGCCTTTGTGTGGCTGCGGTGTTGGGGCACGTCGCGGTGCGGCGGCCCTTAAAGACAGTGGCGGTCCCGGCGTGGGCTCTACGCGTAGTAACTTGCTTCTCGCGACAGAGTGACGACGGTGGCTTGCCAAAAGCCCTTTTTGTTCCAGTCACATGGATCATAGGTTGACCTCGAATCAGGTAGGAATACCCGCTGAACTTAAGCATATCAATAAGCGGAGGAAAAGAAACCAACCGGGATTACCTCAGTAACGGNGAGTGAAGCGGTA
>AB016048_Erysiphe_macleayae
ATTACAGAGCGTGAGGCTCAGTCGTGGCGTCAGCTGCGTGCTGGGCCGACCCTCCCACCCGTGTCGATTTCTATCTTGTTGCTTTGGCGGGCCGGGCTACGTCGTCGCTGCCCGTACGGACATGCGTCGGCCGCCCACCGGTTTCGACTGGAGCGCGTCCGCCAAAGACCTAACCAAAACGCATGTTGTCTTTGTCGTCTCAGCTTTATTATTGAATTGATAAAACTTTCAACAACGGATCTCTTGGCTCTGGCATCGATGAAGAACGCAGCGAAATGCGATAAGTAATGTGAATTGCAGAATTTAGTGAATCATCGAATCTTTGAACGCACATTGCGCCCCTTGGTATTCCGAGGGGCATGCCTGTTCGAGCGTCATAACACCCCCTCCAGCTGCCTTTGTGTGGTTGCGGTGTTGGGGCCCGTCGCGTTGCGGCAGCTCTTAAAGACAGTGGCGGTCCTGGCGTGGGCTCTACGCGTAGTAACTTGCTTCTCGCGACAGAGTGACGACAGTGGCTTGCCAAAAGCCCGTTTGTTCCAGTCACATGGATCACAGGTTGACCTCGAATCAGGTAGGAATACCCGCTGAACTTAA
>AB016234_Cryptococcus_flavescens
TTGATTGGTCGAAAGACTGTATCAGATTCTACCACCTCTGTGAACCGTTGACCTCCGGGTTAATAATCAAACATCAGTGTAACGAGACGTAAGAGTATCTTAATTAAACAAAACTTTTAACAACGGATCTCTTGGCTCTCGCATCGATGAAGAACGCAGCGAAATGCGATAAGTAATGTGAATTGCAGAATTCAGTGAATCATCGAATCTTTGAACGCACCTTGCGCCTTTTGGTATTCCGAAAGGCATGCCTGTTTCAGTGTCATGAAATCTCAATCTAATATGTTTTCTGAACATGTTAGGCTTGGACTTGGGTGTCTGCCAGCAATGGCTCACCTCAAATGACTTAGTGGAACATCCCACATCAGTGTTAGACGTAATAAGTTTCGTCTCTCCTTGTGGTGATGACTGCTCAAAACCTGCCATCGCGCACCTTTTGACT
>AB016582_Candida_palmioleophila
CTGTATTCTAATTGCCAGCGCTTAATTGCGCGGCGATTAAACCTTACACACAATGTTTTTCTTTATTAGAAACTATTGCTTTGGCTTGGCTAAGAAATTAGTCGGGCCAGAGGTTTACACAAACTTCAATTTTTAATTGAATTGTTATTTAATACTTTGTCAATTTGTTGATTAAATTCAAACAATCTTCAAAACTTTCAACAACGGATCTCTTGGTTCTCGCATCGATGAAGAACGCAGCGAAATGCGATAAGTAATATGAATTGCAGATTTTCGTGAATCATCGAATCTTTGAACGCACATTGCGCCCTCTGGTATTCCAGAGGGCATGCCTGTTTGAGCGTCATTTCTCTCTCAAACCCTTGGGTTTGGTATTGAGTGATACTCTTAGTCGAACTAGGCGTTTGCTTGAAATTTATTGGCATGAGTGACGCTGAGAAGTGCATTCAGGAAATATCAATGTATTAGGTTTATCCAACTCGTTGACAATTCTTGGTTGTGAATTTTGTGTTAGCTTGCCTAAAAAACACAAACAAGT
>AB016583_Candida_palmioleophila
CTGTATTCTAATTGCCAGCGCTTAATTGCGCGGCGATTAAACCTTACACACAATGTTTTTCTTTATTAGAAACTATTGCTTTGGCTTGGCTAAGAAATTAGTCGGGCCAGAGGTTTACACAAACTTCAATTTTTAATTGAATTGTTATTTAATACTTTGTCAATTTGTTGATTAAATTCAAACAATCTTCAAAACTTTCAACAACGGATCTCTTGGTTCTCGCATCGATGAAGAACGCAGCGAAATGCGATAAGTAATATGAATTGCAGATTTTCGTGAATCATCGAATCTTTGAACGCACATTGCGCCCTCTGGTATTCCAGAGGGCATGCCTGTTTGAGCGTCATTTCTCTCTCAAACCCTTGGGTTTGGTATTGAGTGATACTCTTAGTCGAACTAGGCGTTTGCTTGAAATTTATTGGCATGAGTGACGCTGAGAAGTGCATTCAGGAAATATCAATGTATTAGGTTTATCCAACTCGTTGACAATTCTTGGTTGTGAATTTTGTGTTAGCTTGCCTAAAAAACACAAACAAGT
>AB017171_Trichophyton_quinckeanum
ACGCGCAGGCCGGAGGCTGGCCCCCCACGATAGGGCCAAACGTCCATCAGGGGTGAGCAGATGTGCGCCGGCCGTACCGCCCCATTCTTGTCTACCTTACTCGGTTGCCTCGGCGGGCCGCGCTCTCTCTCAGGAGAGCCGTTCGGCGAGCCTCTCTTTAGTGGCTCAACGCTGGACCGCGCCCGCCGGAGGACAGACGCAAAAAATTCTTTCAGAAGAGCTGTCAGTCTGAGCGTTAGCAAGCAAAAATCAGTTA
>AB017172_Trichophyton_tonsurans
ACGCGCAGGCCGGAGGCCGGCCCCCCAGGATAGGGCCAAACGTCCGTCAGGGGTGAGCAGATGTGCGCCGGCCGTACCGCCCCATTCTTGTCTACCTTACTCGGTTGCCTCGGCGGGCCGCGCTCTCCCAGGAGAGCCGTTCGGCGAGCCTCTCTTTATAGCGGCTCAACGCTGGACCGCGCCCGCCGGAGGACAGACGCAAAAAAAAATTCTTTCAGAAGAGCTGTCAGTCTGAGCGTTAGCAAGCAAAAATCAGTTA
>AB017173_Trichophyton_schoenleinii
ACGCGCAGGCCGGAGGCTGGCCCCCCACGATAGGGCCAAACGTCCATTCAGGGGTGAGCAGATGTGCGCCGGCCGTACCGCCCCATTCTTGTCTACCTTACTCGGTTGCCTCGGCGGGCCGCGCTCTCTCTCAGGAGAGCCGTTCGGCGAGCCCTCTCTTTAGTGGCTCAACGCTGGACCGCGCCCGCCGGAGGACAGACGCAAAAAATTCTTTCAGAAGAGCTGTCAGTCTGAGCGTTAGCAAGCAAAAATCAGTTA
>AB017174_Trichophyton_violaceum
ACGCGCAGGCCGGAGGCTGGCCCCCCACGATAGGGACCGACGTTCCATTCAGGGGTGAGCAGACGTGCGCCGGCCGTACGCCCCCATTCTTGTCTACCTCACCCGGTTGCCTCGGCGGGCCGCGCTCCCCCTGCCAGGGAGAGCCGTCCGGCGGGCCCCTTCTGGGGGCCTCGAGCCGGACCGCGCCCGCCGGAGGACAGACACCAAGGAAAATTCTCTGAAGGGCTGTCAGTCTGAGCGTTTAGCAAGCACAATCAGTTAA
>AB017175_Trichophyton_terrestre
AAGCGCCGCCGACGTCGACCCCAACCCCCCTGGCTTGAGATATAGCCTGGACGGTGCTGGAGGTCGCCGGCAGTTGCCCATTCTTGTCTACTGACCCAGTTGCCTCGGCGTGCCGTTCCCCAGTGGACGGCCGGAAGCCCTTGGACCCAGTGTCCCCGTGGCCCTGGCCAGCGCACGCCGACGGACAGTCTTAAAATCTTTACATATCGGCCGTCTGAGCGTATAAAGCAAACTCAGTTA
>AB017176_Trichophyton_verrucosum
ACGCGCAGGCCGGAGGCTGGCCCCCCACGATAGGGATCAGCGTTCCATCAGGGGTGTGCAGATGTGCGCCGGCCTTACGCCCCATTCTTGTCTACCTTACTCGGTTGCCTCGGCGGGCCGCGCTCTCCCCGGAGAGTCGTCCGGCGAGCCTCTTCGGGGGCTTTAGCTGGATCGCGCCCGCCGGAGGACAGACATCAAAAAATCTTGAAGAGCTGTCAGTCTGAGCGTTAGCAAGCAAAATCAGTTA
>AB017178_Microsporum_audouinii
ACGCGCAAGAGGTCGAAGTTGGCCCCCGAAGCTCTTCCGTCTCCCCCCCGGGCCTCCCGGGGAGGTTGCGGGCGGCGAGGGGTGCCTCCGGCCGCACGCCCATTCTTGTCTACTGACCCGGTTGCCTCGGCGGGCCGCGCCTGCTGTGCTACAGCGGCCGTTCGGGGGGGACGCCTGAGGGGGACTTTTGTTTCCTAGGCCACGCCCCGGGCAGCGCTCGCCGGAGGATTACTCTGGAAAACACACTCTTGAAAGAACATACCGTCTGAGCGAGCAACGCAAATCAGTTA
>AB017179_Microsporum_canis
ACGCGCAAGAGGTCGAAGTTGGCCCCCGAAGCTCTTCCGTCTCCCCCCCGGGCCTCCCGGGGAGGTTGCGGGCGGCGAGGGGTGCCTCCGGCCGCACGCCCATTCTTGTCTACTGACCCGGTTGCCTCGGCGGGCCGCGCCTGCTGTGCTACAGCGGCCGTTCGGGGGGGACGCCTGAGGGGGACTCTTGTTTCCTAGGCCACGCCCCGGGCAGCGCTCGCCGGAGGATTACTCTGGAAAACACACTCTTGAAAGAACATACCGTCTGAGCGAGCAACGCAAATCAGTTA
>AB017180_Arthroderma_cajetani
ACGCGTAGGCCGCTGCTGGCTATCCATGCCTCCCTCCGGGTCTCCCGGGGGTCGAAGCGGGGTACGCCGCCGGCCACAAAATCGCCCATTCTTGTCTACCTACCCGGTTGCCTCGGCGGTGCCGCGCGCCCCTCTCCCAGCTGAGGGGGAGCGCCGGCCAGGCGGGAGTCCGTCTCCCTCCCGGTCCGCGCCCGCCGGGAGGACCATTTGAAAAACCCTTTTAAATCGTCTCCGTCTGAGCATAACAAGCAAATCAGTTA
>AB017181_Epidermophyton_floccosum
ACGCGCAGGCCGCAGTCGGCCCGTCCCCCTTCTCTCTGAATGCTGGACGGTGTCGCCGGCCACACGCCCATTCTTGTCTACACTACCCGGTTGCCTCGGCGGGCCGCGCCCCCTAGGCTGCAGTGTCGCTGCAGCGTCTCGGGGGGGCCGTTCGGGGGATGGAGAAGGATGCCCCGGCGGGGTTGATCGCTCCCCCACCCCTGGACAGCGCTCGCCGAAGGAGTGATTCTCAGAAATTCTACGAAATCTCCATAGGTGGTTCAGTCTGAGCGTTGGCAAGCAAAAACCAGTCA
>AB017657_Rosellinia_necatrix
AGGGATCATTAAAGAGTTCTATAACTCCCAAAACCCATGTGAACATACCACACGTTGCCTCGGCAGGTCGCGTCCTACCCCGAAGTGCCCTACCCTGTTAGGGCCTACCCGGTGGGCGCGGGCCAACCTGCCGGCGGCCCACGAAACTCTGTTTAGCATTGAATTCTGAACACATAACTAAATAAGTTAAAACTTTCAACAACGGATCTCTTGGTTCTGGCATCGATGAAGAACGCAGCGAAATGCGATAAGTAATGTGAATTGCAGAATTCAGTGAATCATCGAATCTTTGAACGCACATTGCGCCCATTAGTATTCTAGTGGGCATGCCTGTTCGAGCGTCATTTCAACCCTTAAGCCCCTGTTGCTTAGTGTTGGGGGCCTGCAGCGCCTGCTGCAGCCCCTCGAAGTCAGTGGCGGAGTCGGTCACACACTCTAGACGTAGTAGATTTCTCATCTCGCCTATGGTTGTGCCGGTCCCCTGCCGTAAAACACCCCCCTATACCAAAGGTTGACCTCGGATCAGGTAGGAATACCCGCTGAACTTAA
>AB017658_Rosellinia_necatrix
AGGGATCATTAAAGAGTTCTATAACTCCCAAAACCCATGTGAACATACCACGCGTTGCCTCGGCAGGTCGCGTCCTACCCCGAAGTGCCCTACCCTGTTAGGGCCTACCCGGTGGGCGCGGGCCAACCTGCCGGCGGCCCACGAAACTCTGTTTAGCATTGAATTCTGAACACATAACTAAATAAGTTAAAACTTTCAACAACGGATCTCTTGGTTCTGGCATCGATGAAGAACGCAGCGAAATGCGATAAGTAATGTGAATTGCAGAATTCAGTGAATCATCGAATCTTTGAACGCACATTGCGCCCATTAGTATTCTAGTGGGCATGCCTGTTCGAGCGTCATTTCAACCCTTAAGCCCCTGTTGCTTAGTGTTGGGGGCCTGCAGCGCCTGCTGCAGCCCCTCGAAGTCAGTGGCGGAGTCGGTCACACACTCTAGACGTAGTAGATTTCTCATCTCGCCTATGGTTGTGCCGGTCCCCTGCCGTAAAACACCCCCCTATACCAAAGGTTGACCTCGGATCAGGTAGGAATACCCGCTGAACTTAA
>AB017659_Rosellinia_pepo
AGGGATCATTACAGAGCGCACAAGCTCCCAAACCCACTGTGAACATACCACACGTTGCCTCGGCGGGGGGCTTTCAGGGCCCGAGAAGGGCCCCGAAGCGAGCCCGCCGGCGGCCCACGAAACTCCGTCTAGCCATTGATATCTCTGAACTTGATAACTGAATCAGTTAAAACTTTCAACAACGGATCTCTTGGTTCTGGCATCGATGAAGAACGCAGCGAAATGCGATAAGTAATGTGAATTGCAGAATTCAGTGAATCATCGAATCTTTGAACGCACATTGCGCCCGCTAGTATTCTAGCGGGCATGCCTGTTCGAGCGTCATTTCAACCCTTAAGCCCCAGCTGCTTAGTGTTGGGGGCCCGCGGCGCGCCACACTGCCCGCGGCCCCTCGAAGTTAGTGGCGGAGTCGGTTGCCCACCCCAGGCGTAGTAGATCTCTCGTCTCGCCTGCGGCGGCGCCGGTCCCCTGCCGTAAAACCCCCCATCTATCCAAAAGGTTGACCTCGGATCAGGTAGGAATACCCGCTGAACTTAA
>AB017660_Rosellinia_arcuata
AGGGATCATTAAAGAGTTCTATAACTCCCAAAACCCATGTGAACATACCACGCGTTGCCTCGGCAGGTCGCGTCCTACCCCGAAGTGCCCTACCCTGTTAGGGCCTACCCGGTGGGCGCGGGCCAACCTGCCGGCGGCCCACGAAACTCTGTTTAGCATTGAATTCTGAACACATAACTAAATAAGTTAAAACTTTCAACAACGGATCTCTTGGTTCTGGCATCGATGAAGAACGCAGCGAAATGCGATAAGTAATGTGAATTGCAGAATTCAGTGAATCATCGAATCTTTGAACGCACATTGCGCCCATTAGTATTCTAGTGGGCATGCCTGTTCGAGCGTCATTTCAACCCTTAAGCCCCTGTTGCTTAGTGTTGGGGGCCTGCAGCGCCTGCTGCAGCCCCTCGAAGTCAGTGGCGGAGTCGGTCACACACTCTAGACGTAGTAGATTTCTCATCTCGCCTATGGTTGTGCCGGTCCCCTGCCGTAAAACACCCCCCTATACCAAAGGTTGACCTCGGATCAGGTAGGAATACCCGCTGAACTTAA
>AB017661_Rosellinia_quercina
AGGGATCATTACAGAGTTTATCTTAACTCCCAAACCCCATGTGAACATACCTTACGTTGCCTCGGCAGGTCGCGTCGTACCCGGGAGGGCCCTACCCTGTAGGGCATGACCTGGTGCGCGCGGGTAACCCTGCCGGCGGCCCCTGAAACTCTGTTTTTTACATTAGAATTCTGAATCTATAACTAAATAAGTTAAAACTTTCAACAACGGATCTCTTGGTTCTGGCATCGATGAAGAACGCAGCGAAATGCGATAAGTAATGTGAATTGCAGAATTCAGTGAATCATCGAATCTTTGAACGCACATTGCGCCCATTAGTATTCTATTGGGCATGCCTGTTCGAGCGTCATTTCAACCCTCAAGCCCCCGTTGCTTGGTGTTGGGAGCCTACGGCGACGTAGCTCCTCAAAGTTAGTGGCGGAGTCGGCTCGCACTCTAGACGTAGTAGAATCTTTTTATCTCGCCTGTAGTGTGTGCCGGTCCCCTGCCGTAAAACCCCCCCAATTATCAAAAGGTTGACCTCGGATCAGGTAGGAATACCCGCTGAACTTAA
>AB018011_Trichosporon_aquatile
GTGATTGCCTTCATTGGCTTAAAACTATATCCACATACACCTGTGAACTGTTCTACTACTTGACGCAAGTCGAGTATTTTTACAAACAATGTGTAATGAACGTCGTTTTATTATAACAAAATAAAACTTTCAACAACGGATCTCTTGGCTCTCGCATCGATGAAGAACGCAGCGAATTGCGATAAGTAATGTGAATTGCAGAATTCAGTGAATCATCGAATCTTTGAACGCAGCTTGCGCTCTCTGGTATTCCGGAGAGCATGCCTGTTTCAGTGTCATGAAATCTCAACCACTAGGGTTTCCTAATGGATTGGATTTGGGCGTTGCGATCTCTGATCGCTCGCCTTAAAAGAGTTAGCAAGTTTGACATTAATGTCTGGTGTAATAAGTTTCACTGGGTCCATTGTGTTGAAGCGTGCTTCTAATCGTCCGCAAGGCAAATTACTTTGACTC
>AB018012_Trichosporon_aquatile
GTGATTGCCTTCATTGGCTTAAAACTATATCCACATACACCTGTGAACTGTTCTACTACTTGACGCAAGTCGAGTATTTTTACAAACAATGTGTAATGAACGTCGTTTTATTATAACAAAATAAAACTTTCAACAACGGATCTCTTGGCTCTCGCATCGATGAAGAACGCAGCGAATTGCGATAAGTAATGTGAATTGCAGAATTCAGTGAATCATCGAATCTTTGAACGCAGCTTGCGCTCTCTGGTATTCCGGAGAGCATGCCTGTTTCAGTGTCATGAAATCTCAACCACTAGGGTTTCCTAATGGATTGGATTTGGGCGTTGCGATCTCTGATCGCTCGCCTTAAAAGAGTTAGCAAGTTTGACATTAATGTCTGGTGTAATAAGTTTCACTGGGTCCATTGTGTTGAAGCGTGCTTCTAATCGTCCGCAAGGCAAATTACTTTGACTC
>AB018013_Trichosporon_asahii
GTGATTGCCTTTATAGGCTTATAACTATATCCACTTACACCTGTGAACTGTTCTACTACTTGACGCAAGTCGAGTATTTTTACAAACAATGTGTAATGAACGTCGTTTTATTATAACAAAATAAAACTTTCAACAACGGATCTCTTGGCTCTCGCATCGATGAAGAACGCAGCGAATTGCGATAAGTAATGTGAATTGCAGAATTCAGTGAATCATCGAATCTTTGAACGCAGCTTGCGCTCTCTGGTATTCCGGAGAGCATGCCTGTTTCAGTGTCATGAAATCTCAACCACTAGGGTTTCCTAATGGATTGGATTTGGGCGTCTGCGATCTCTGATCGCTCGCCTTAAAAGAGTTAGCAAGTTTGACATTAATGTCTGGTGTAATAAGTTTCACTGGGTCCATTGTGTTGAAGCGTGCTTCTAATCGTCCGCAAGGCAAATTACTTTGACTC
>AB018014_Trichosporon_asahii
GTGATTGCCTTTATAGGCTTATAACTATATCCACTTACACCTGTGAACTGTTCTACTACTTGACGCAAGTCGAGTATTTTTACAAACAATGTGTAATGAACGTCGTTTTATTATAACAAAATAAAACTTTCAACAACGGATCTCTTGGCTCTCGCATCGATGAAGAACGCAGCGAATTGCGATAAGTAATGTGAATTGCAGAATTCAGTGAATCATCGAATCTTTGAACGCAGCTTGCGCTCTCTGGTATTCCGGAGAGCATGCCTGTTTCAGTGTCATGAAATCTCAACCACTAGGGTTTCCTAATGGATTGGATTTGGGCGTCTGCGATTTCTGATCGCTCGCCTTAAAAGAGTTAGCAAGTTTGACATTAATGTCTGGTGTAATAAGTTTCACTGGGTCCATTGTGTTGAAGCGTGCTTCTAATCGTCCGCAAGGCAAATTACTTTGACTC
>AB018015_Trichosporon_coremiiforme
GTGATTGCCTTTATAGGCTTATAACTATATCCACTTACACCTGTGAACTGTTCTATTACTTGACGCAAGTCGAGTATTTTTACAAACAATGTGTAATGAACGTCGTTTTATTATAACAAAATAAAACTTTCAACAACGGATCTCTTGGCTCTCGCATCGATGAAGAACGCAGCGAATTGCGATAAGTAATGTGAATTGCAGAATTCAGTGAATCATCGAATCTTTGAACGCAGCTTGCGCTCTCTGGTATTCCGGAGAGCATGCCTGTTTCAGTGTCATGAAATCTCAACCACTAGGGTTTCCTAATGGATTGGATTTGGGCGTCTGCGATCTCTGATCGCTCGCCTTAAAAGAGTTAGCAAGTTTGACATTAATGTCTGGTGTAATAAGTTTCACTGGGTCCATTGTGTTGAAGCGTGCTTCTAATCGTCCGCAAGGCAAATTACTTTGACTC
>AB018016_Trichosporon_faecale
GTGATTGCCTTTATAGGCTTATAACTATATCCACTTACACCTGTGAACTGTTCTACTACTTGACGCAAGTCGAGTATTTTTACAAACAATGTGTAATGAACGTCGTTTTATTATAACAAAATAAAACTTTCAACAACGGATCTCTTGGCTCTCGCATCGATGAAGAACGCAGCGAATTGCGATAAGTAATGTGAATTGCAGAATTCAGTGAATCATCGAATCTTTGAACGCAGCTTGCGCTCTCTGGTATTCCGGAGAGCATGCCTGTTTCAGTGTCATGAAATCTCAACCACTAGGGTTTCCTAATGGATTGGATTTGGGCGTCTGCGATCTCTGATCGCTCGCCTTAAAAGAGTTAGCAAGTTTGACATTAATGTCTGGTGTAATAAGTTTCACTGGGTCCATTGTGTTGAAGCGTGCTTCTAATCGTCCGCAAGGCAAATTACTTTGACTC
>AB018017_Trichosporon_asteroides
GTGATTGCCTTAATTGGCTTATAACTATATCCACNTACACCTGTGAACTGTTCTATTACTTGACGCAAGTCGAGTATTTTTACAAACAATGTGTAATGAACGTCGTTTTATTATAACAAAATAAAACTTTCAACAACGGATCTCTTGGCTCTCGCATCGATGAAGAACGCAGCGAATTGCGATAAGTAATGTGAATTGCAGAATTCAGTGAATCATCGAATCTTTGAACGCAGCTTGCGCTCTCTGGTATTCCGGAGAGCATGCCTGTTTCAGTGTCATGAAATCTCAACCACTAGGGTTTCCTAATGGATTGGATTTGGGCGTCTGCGATCTCTGATCGCTCGCCTTAAAAGAGTTAGCAAGTTTGACATTAATGTCTGGTGTAATAAGTTTCACTGGGTCCATTGTGTTGAAGCGTGCTTCTAATCGTCCGCAAGGNNAATTACTTTGACTC
>AB018018_Trichosporon_asteroides
GTGATTGCCTTAATTGGCTTATAACTATATCCACTTACACCTGTGAACTGTTCTACTACTTGACGCAAGTCGAGTATTTTTACAAACAATGTGTAATGAACGTCGTTTTATTATAACAAAATAAAACTTTCAACAACGGATCTCTTGGCTCTCGCATCGATGAAGAACGCAGCGAATTGCGATAAGTAATGTGAATTGCAGAATTCAGTGAATCATCGAATCTTTGAACGCAGCTTGCGCTCTCTGGTATTCCGGAGAGCATGCCTGTTTCAGTGTCATGAAATCTCAACCACTAGGGTTTCCTAATGGATTGGATTTGGGCGTCTCGATCTCTGATCGCTCGCCTTAAAAGAGTTAGCAAGTTTGACATTAATGTCTGGTGTAATAAGTTTCACTGGGTCCATTGTGTTGAAGCGTGCTTCTAATCGTCCGCAAGGCAAATTACTTTGACTC
>AB018019_Trichosporon_brassicae
GTGATTGCCTTAATTGGCTTAAACTATATCCAACTACACCTGTGAACTGTTCGATTGAATCTTCGATTCAATTTTACAAACATTGTGTAAAGAACGTCATTAGATCATAACAAAAAAAAACTTTTAACAACGGATCTCTTGGCTCTCGCATCGATGAAGAACGCAGCGAAATGCGATAAGTAATGTGAATTGCAGAATTCAGTGAATCATCGAATCTTTGAACGCAACTTGCGCTCTCTGGTATTCCGGAGAGCATGCCTGTTTGAGTGTCATGAAATCTCACACATCAAGGTTTCTTGATGAAGTGGATTTGGAGGTTGCCAGTCTAACTGGCTCCTCTTAAAGGAGTTAGCATATTTGATTATTGCTGTCTGGCGTAATAAGTTTCGCTAGTTTGGCATTTTGAAGTGTGCTTCTAATCGTCTTCGGACAATTTTTTGACTC
>AB018020_Trichosporon_cutaneum
GTGAATTGCTCTCTGAGCGTTAACTACATCCATCTACACCTGTGAACTGTTGATTGACTTCGGTCAATTGATTTTACAAACATTGTGTAATGAACGTCATGTTATTATAACAAAAATAACTTTCAACAACGGATCTCTTGGCTCTCGCATCGATGAAGAACGCAGCGAAATGCGATAAGTAATGTGAATTGCAGAATTCAGTGAATCATCGAATCTTTGAACGCAACTTGCGCTCTCTGGTATTCCGGAGAGCATGCCTGTTTGAGTATCATGAAATCTCAACCATTAGGGTTTCTTAATGGATTGGATTTGGGCGCTGCCAGTAGCCTGGCTCGCCTTAAAAGAGTTAGCGTGTTTAACTTGTCTTATCTGGCGTAATAAGTTTCGCTGGTGTTGACTTGAGAAGTGCGCTTCTAATCGTCCTCGGACAATTCTTGAACTC
>AB018021_Trichosporon_domesticum
GTGATTGCCTTAATTGGCTTAAACTATATCCATCTACACCTGTGAACTGTTTGATTGAATCTTCGGATTCGATTTTATACAAACATTGTGTAATGAACGTCATTATATTATAACAAAAAAAAACTTTCAACAACGGATCTCTTGGCTCTCGCATCGATGAAGAACGCAGCGAAATGCGATAAGTAATGTGAATTGCAGAATTCAGTGAATCATCGAATCTTTGAACGCAACTTGCGCTCTCTGGTATTCCGGAGAGCATGCCTGTTTGAGTGTCATGAAATCTCAACCATTAGGGTTTCTTAATGGCTTGGATTTGGAGGTTTGCCAGTCTGACTGGCTCCTCTTAAAAGAGTTAGCAAGTTGAACTATTGCTATCTGGCGTAATAAGTTTCGCTGGAATGGTATTGTGAAGCGTGCTTCTAATCGTCTTCGGACAATTTTTTGACTC
>AB018022_Trichosporon_dulcitum
GTGATTGCCATCTTGGCTTAAACTATATCCATCTACACCTGTGAACCGTTTGATTGAATCTTCTGATTCAATTTTACAAACATTGTGTAATGAACGTCATTAGATCATAACAAAAAAAAACTTTTAACAACGGATCTCTTGGCTCTCGCATCGATGAAGAACGCAGCGAAATGCGATAAGTAATGTGAATTGCAGAATTCAGTGAATCATCGAATCTTTGAACGCAACTTGCGCTCTCTGGTATTCCGGAGAGCATGCCTGTTTGAGTGTCATGAAATCTCAACCATTAGGGTTTCTTAATGGCTTGGATTTGGAGGTTGCCATTCTAAATGGCTCCTCTTAAAGGAGTTAGCAAGTTTTACTATTGCTATCTGGCGTAATAAGTTTCGCTGGAATGGTATTGTGAAGCGTGCTTCTAATCGTCTTCGGACAATTACTTTGACTC
>AB018023_Trichosporon_gracile
GTGATTGCCATCTTGGCTTAAACTATATCCATCTACACCTGTGAACCGTTTGATTGAATCTTCTGATTCAATTTTACAAACATTGTGTAATGAACGTCATTAGATCATAACAAAAAAAAACTTTTAACAACGGATCTCTTGGCTCTCGCATCGATGAAGAACGCAGCGAAATGCGATAAGTAATGTGAATTGCAGAATTCAGTGAATCATCGAATCTTTGAACGCAACTTGCGCTCTCTGGTATTCCGGAGAGCATGCCTGTTTGAGTGTCATGAAATCTCAACCATTAGGGTTTCTTAATGGCTTGGATTTGGAGGTTGCCATTCTGAATGGCTCCTCTTAAAGGAGTTAGCAAGTTTAACTATTGCTATCTGGCGTAATAAGTTTCGCTGGAATGGTATTGTGAAGCGTGCTTCTAATCGTCTTCGGACAATTACTTTGACTC
>AB018024_Trichosporon_inkin
GTGATTGCCTTTACAGGCTTAACTATATCCACATACACCTGTGAACTGTTCTACCACTTGACGCAAGTCGAGTGTTTTTACAAACAATGTGTAATGAACGTCGTTTTATTATAACAAAATAAAACTTTCAACAACGGATCTCTTGGCTCTCGCATCGATGAAGAACGCAGCGAATTGCGATAAGTAATGTGAATTGCAGAATTCAGTGAATCATCGAATCTTTGAACGCAGCTTGCGCTCTCTGGTATTCCGGAGAGCATGCCTGTTTCAGTGTCATGAAATCTCAACCACTAGGGTTTCCTAATGGATTGGATTTGGGCGTCTGCGATCTCTGATCGCTCGCCTTAAAAGAGTTAGCAAGTTTGACATTCATGTCTGGTGTAATAAGTTTCACTGGGTCCATGGTGTTGAAGCGTGCTTCTAATCGTCCGCAAGGACAATTACTTTGACTC
>AB018025_Trichosporon_jirovecii
GTGAATTGCTCTTTGAGCGTTAACTACATCCATCTACACCTGTGAACTGTTGATTGACTCCGGTCAATTACTTTACAAACATTGTGTAATGAACGTCATGTTATTATAACAAAAATAACTTTCAACAACGGATCTCTTGGCTCTCGCANCGATGAAGAACGCAGCGAAATGCGATAAGTAATGTGAATTGCAGAATTCAGTGAATCATCGAATCTTTGAACGCAACTTGCGCTCTCTGGTATTCCGGAGAGCATGCCTGTTTGAGTATCATGAAATCTCAACCATTAGGGTTTCTTAATGGCTTGGATTTGGGCGCTGCCACTTGCCTGGCTCGCCTTAAAAGAGTTAGCGTGTTTAACTTGTCGATCTGGCGTAATAAGTTTCGCTGGTGTAGACTTGAGAAGTGCGCTTCTAATCGTCTTCGGACAATTCTTGAACTC
>AB018026_Trichosporon_jirovecii
GTGAATTGCTCTTTGAGCGTTAACTACATCCATCTACACCTGTGAACTGTTGATTGACTCCGGTCAATTACTTTACAAACATTGTGTAATGAACGTCATGTTATTATAACAAAAATAACTTTCAACAACGGATCTCTTGGCTCTCGCATCGATGAAGAACGCAGCGAAATGCGATAAGTAATGTGAATTGCAGAATTCAGTGAATCATCGAATCTTTGAACGCAACTTGCGCTCTCTGGTATTCCGGAGAGCATGCCTGTTTGAGTATCATGAAATCTCAACCATTAGGGTTTCTTAATGGCTTGGATTTGGGCGCTGCCACTTGCCTGGCTCGCCTTAAAAGAGTTAGCGTGTTTAACTTGTCGATCTGGCGTAATAAGTTTCGCTGGTGTAGACTTGAGAAGTGCGCTTCTAATCGTCTTCGGACAATTCTTGAACTC
>AB018027_Trichosporon_loubieri
GTGATTGCCATCTTGGCTTAAACTATATCCATCTACACCTGTGAACCGTTTGATTGAATCTTCTGATTCAATTTTACAAACATTGTGTAATGAACGTCATTAGATCATAACAAGAAAAAACTTTCAACAACGGATCTCTTGGCTCTCGCATCGATGAAGAACGCAGCGAAATGCGATAAGTAATGTGAATTGCAGAATTCAGTGAATCATCGAATCTTTGAACGCAACTTGCGCTCTCTGGTATTCCGGAGAGCATGCCTGTTTGAGTGTCATGAAATCTCAACCATTAGGGTTTCTTAATGGCTTGGATTTGGAGGTTGCCATTCTAAATGGCTCCTCTTAAAAGAGTTAGCGAGTTTAACTATTGCTATCTGGCGTAATAAGTTTCGCTGGAATGGTATTGTGAAGCGCGCTTCTAATCGTCTTCGGACAATTTTTTGACTC
>AB018028_Trichosporon_laibachii
GTGATTGCCATCTTGGCTTAAACTATATCCATCTACACCTGTGAACCGTTTGATTGANTCTCTGATTCAATTTTACAAACATTGTGTAATGAACGTCATTAGATCATAACTAAAAAAAACTTTTAACAACGGATCTCTTGGCTCTCGCATCGATGAAGAACGCAGCGAAATGCGATAAGTAATGTGAATTGCAGAATTCAGTGAATCATCGAATCTTTGAACGCAACTTGCGCTCTCTGGTATTCCGGAGAGCATGCCTGTTTGAGTGTCATGAAATCTCAACCATTAGGGTTTCTTAATGGCTTGGATTTGGAGGTTGCCATTCTGAATGGCTCCTCTTAAAAGAGTTAGCGAGTTTAACTATTGCTATCTGGCGTAATAAGTTTCGCTGGAATGGTATTGTGAAGCGCGCTTCTAATCGTCTTCGGACAATTACTTTGACTC
>AB018029_Trichosporon_moniliiforme
GTGAATTGCTCTCTGAGCGTTAAACTATATCCATCTACACCTGTGAACTGTTGATTGACTTCGGTCAATTACTTTTACAAACATTGTGTAATGAACGTCATGTTATTATAACAAAAATAACTTTCAACAACGGATCTCTTGGCTCTCGCATCGATGAAGAACGCAGCGAAATGCGATAAGTAATGTGAATTGCAGAATTCAGTGAATCATCGAATCTTTGAACGCAACTTGCGCTCTCTGGTATTCCGGAGAGCATGCCTGTTTGAGTATCATGAAATCTCAACCATTAGGGTTTCTTAATGGCTTGGAATTGGGTGTTGCCAGTCGCCTGGCTCGCCTTAAAAGAGTTAGCGTGTTTAACTTGTCTATCTGGCGTAATAAGTTTCGCTGGTGTCGGCTTGAGAAGTACGCTTCTAATCGTCTTCGGACAATTCTTGAACTC
>AB018030_Trichosporon_mucoides
GTGAATTGCTCTCTGAGCGTTAAACTATATCCATCTACACCTGTGAACTGTTGATTGACTTCGGTCGATTACTTTTACAAACATTGTGTAATGAACGTCATGTTATTATAACAAAAATAACTTTCAACAACGGATCTCTTGGCTCTCGCATCGATGAAGAACGCAGCGAAATGCGATAAGTAATGTGAATTGCAGAATTCAGTGAATCATCGAATCTTTGAACGCAACTTGCGCTCTCTGGTATTCCGGAGAGCATGCCTGTTTGAGTATCATGAAATCTCAACCATTAGGGTTTCTTAATGGCTTGGATTTGGGCGCTGCCACTTNCCTGGCTCGCCTTAAAAGAGTTAGCGTATTAACTTGTCGATCTGGCGTAATAAGTTTCGCTGGTGTAGACTTGAGAAGTGCGCTTCTAATCGTCCTCGGACAATTCTTGAACTC
>AB018031_Trichosporon_mucoides
GTGAATTGCTCTTTGAGCGTTAAACTATATCCATCTACACCTGTGAACTGTTGATTGACTTCGGTCAATTACTTTTACAAACATTGTGTAATGAACGTCATGTTATTATAACAAAAATAACTTTCAACAACGGATCTCTTGGCTCTCGCATCGATGAAGAACGCAGCGAAATGCGATAAGTAATGTGAATTGCAGAATTCAGTGAATCATCGAATCTTTGAACGCAACTTGCGCTCTCTGGTATTCCGGAGAGCATGCCTGTTTGAGTATCATGAAATCTCAACCATTAGGGTTTCTTAATGGCTTGGATTTGGGCGCTGCCACTTGCCTGGCTCGCCTTAAAAGAGTTAGCGTATTAACTTGTCGATCTGGCGTAATAAGTTTCGCTGGTGTAGACTTGAGAAGTGCGCTTCTAATCGTCTTCGGACAATTCTTGAACTC
>AB018032_Trichosporon_ovoides
GTGATTGCCTTTATAGGCTTAACTATATCCACATACACCTGTGAACTGTTCTACCACTTGACGCAAGTCGAGTGTTTTTACAAACAATGTGTAATGAACGTCGTTTTATTATAACAAAATAAAACTTTCAACAACGGATCTCTTGGCTCTCGCATCGATGAAGAACGCAGCGAATTGCGATAAGTAATGTGAATTGCAGAATTCAGTGAATCATCGAATCTTTGAACGCAGCTTGCGCTCTCTGGTATTCCGGAGAGCATGCCTGTTTCAGTGTCATGAAATCTCAACCACTAGGGTTTCCTAATGGATTGGATTTGGGCGTCTGCGATCTCTGATCGCTCGCCTTAAAAGAGTTAGCAAGTTTGACATTAATGTCTGGTGTAATAAGTTTCACTGGGTCCATTGTGTTGAAGCGTGCTTCTAATCGTCCGCAAGGACAATTACTTTGACTC
>AB018033_Trichosporon_ovoides
GTGATTGCCTTTATAGGCTTAACTATATCCACATACACCTGTGAACTGTTCTACCACTTGACGCAAGTCGAGTGTTTTTACAAACAATGTGTAATGAACGTCGTTTTATTATAACAAAATAAAACTTTCAACAACGGATCTCTTGGCTCTCGCATCGATGAAGAACGCAGCGAATTGCGATAAGTAATGTGAATTGCAGAATTCAGTGAATCATCGAATCTTTGAACGCAGCTTGCGCTCTCTGGTATTCCGGAGAGCATGCCTGTTTCAGTGTCATGAAATCTCAACCACTAGGGTTTCCTAATGGATTGGATTTGGGCGTCTGCGATCTCTGATCGCTCGCCTTAAAAGAGTTAGCAAGTTTGACATTAATGTCTGGTGTAATAAGTTTCACTGGGTCCATTGTGTTGAAGCGTGCTTCTAATCGTCCGCAAGGACAATTACTTTGACTC
>AB018034_Guehomyces_pullulans
GTGATTAAATCGAGCGTGTCTTCATTGACCGCTCACCCTTCTCACCATCCACATACACCTGTGCACTGTTTAGCCTGAGCCGGTTTTCCGGTCCAGGTTATCATTTCATACAAACTCTAGTCTTATGAATGTAAACGTTTTAATAACATAATAAAACTTTCAACAACGGATCTCTTGGTTCTCGCATCGATGAAGAACGCAGCGAAATGCGATAAGTAATGTGAATTGCAGAATTCAGTGAATCATCGAATCTTTGAACGCACCTTGCGCTCCTTGGTATTCCGAGGAGCATGCCTGTTTGAGTGTCATGAAACTCTCACCCTCTAGCTTTCTTAATCGTGGCTAGCGGCGTGGACGTGAGCGCTGCTGCTTTGTTGCGGCTCGCTCGAAATGCATTAGCAGACCCTTTTCGTAATCGGTTCCACTCAACGTGATAAGTATTTCGTTGAGGACAGTTGCAGCAATGCGGCTGGCCGGGATAAGAAAGGCATAGTTGTCAGCTTCTAATCGCCCTTGGGCAATTTTTTATGA
>AB018035_Trichosporon_sp
GTGATTGCCCTCTGGGCTTAAAACTATATCCATATACACCTGTGAACCGTTTGATTGACTCTCTGAGTTGATTTTACAAACATTGTGTAATGAACGTCTAGTTATTATAACAAAAAATAACTTTCAACAACGGATCTCTTGGCTCTCGCATCGATGAAGAACGCAGCGAAATGCGATAAGTAATGTGAATTGCAGAATTCAGTGAATCATCGAATCTTTGAACGCAACTTGCGCTCTCTGGTATTCCGGAGAGCATGCCTGTTTGAGTGTCATGAAATCTCAACCATTAGGGTTTCTTAATGGCTTGGATTTGGGTGTTGCCAGTCTCTGGCTCGCCTTAAAGGAGTTAGCGAGTTTAACAATGTCCTCTGGCGTAATAAGTTTCGCTGGAAAGGCTTGTGAAGTTTGCTTCTAATCGTCTTCGGACAATTACTTTGACTC
>AB018036_Trichosporon_porosum
TGATTGCCCTAGTGGCTTAAAACTATATCCATTTACACCTGTGAACCGTTTGATTGACACTCTGTGTTGATTTTACAAACAATATGTAAAGAAAGTCAAGTTATTATAACAAAAAATAACTTTCAACAACGGATCTCTTGGCTCTCGCATCGATGAAGAACGCAGCGAAATGCGATAAGTAATGTGAATTGCAGAATTCAGTGAATCATCGAATCTTTGAACGCAACTTGCGCTCTCTGGTATTCCGGAGAGCATGCCTGTTTGAGTGTCATGAAATCTCAACCATTAGGGTTTCTTAATGGCTTGGATTTGGGTGTTGCCAGTCTCTGGCTCGCCTTAAAGGAGTTAGCGAGTTTAACAATGTCGTCTGGCGTAATAAGTTTCGCTGGTAAGACTTGTGAAGTTTGCTTCTAATCGTCTTCGGACAATTACTTTGACTC
>AB018037_Candida_albicans
CTGATTTGCTTAATTGCACCACATGTGTTTTTCTTTGAAACAAACTTGCTTTGGCGGTGGGCCCAGCCTGCCGCCAGAGGTCTAAACTTACAACCAATTTTTTATCAACTTGTCACACCAGATTATTACTTAATAGTCAAAACTTTCAACAACGGATCTCTTGGTTCTCGCATCGATGAAGAACGCAGCGAAATGCGATACGTAATATGAATTGCAGATATTCGTGAATCATCGAATCTTTGAACGCACATTGCGCCCTCTGGTATTCCGGAGGGCATGCCTGTTTGAGCGTCGTTTCTCCCTCAAACCGCTGGGTTTGGTGTTGAGCAATACGACTTGGGTTTGCTTGAAAGACGGTAGTGGTAAGGCGGGATCGCTTTGACAATGGCTTAGGTCTAACCAAAAACATTGCTTGCGGCGGTAACGTCCACCACGTATATCTTCAAACT
>AB018038_Candida_albicans
CTGATTTGCTTAATTGCACCACATGTGTTTTTCTTTGAAACAAACTTGCTTTGGCGGTGGGCCCAGCCTGCCGCCAGAGGTCTAAACTTACAACCAATTTTTTATCAACTTGTCACACCAGATTATTACTTAATAGTCAAAACTTTCAACAACGGATCTCTTGGTTCTCGCATCGATGAAGAACGCAGCGAAATGCGATACGTAATATGAATTGCAGATATTCGTGAATCATCGAATCTTTGAACGCACATTGCGCCCTCTGGTATTCCGGAGGGCATGCCTGTTTGAGCGTCGTTTCTCCCTCAAACCGCTGGGTTTGGTGTTGAGCAATACGACTTGGGTTTGCTTGAAAGACGGTAGTGGTAAGGCGGGATCGCTTTGACAATGGCTTAGGTCTAACCAAAAACATTGCTTGCGGCGGTAACGTCTACCACGTATATCTTCAAACT
>AB018039_Debaryomyces_hansenii_var
CAGTATTCTTTTTGCCAGCGCTTAATTGCGCGGCGAAAAAACCTTACACACAGTGTTTTTTGTTATTACAAGAACTTTTGCTTTGGTCTGGACTAGAAATAGTTTGGGCCAGAGGTTTACTGAACTAAACTTCAATATTTATATTGAATTGTTATTTATTTAATTGTCAATTTGTTGATTAAATTCAAAAAATCTTCAAAACTTTCAACAACGGATCTCTTGGTTCTCGCATCGATGAAGAACGCAGCGAAATGCGATAAGTAATATGAATTGCAGATTTTCGTGAATCATCGAATCTTTGAACGCACATTGCGCCCTCTGGTATTCCAGAGGGCATGCCTGTTTGAGCGTCATTTCTCTCTCAAACCTTCGGGTTTGGTATTGAGTGATACTCTTAGTCGAACTAGGCGTTTGCTTGAAATGTATTGGCATGAGTGGTACTGGATAGTGCTATATGACTTTCAATGTATTAGGTTTATCCAACTCGTTGAATAGTTTAATGGTATATTTCTCGGTATTCTAGGCTCGGCCTTACAATATAACANACAAGTCTCGGTATTCTA
>AB018040_Debaryomyces_hansenii_var
CAGTATTCTTTTTGCCAGCGCTTAATTGCGCGGCGAAAAAACCTTACACACAGTGTTTTTTGTTATTACAAGAACTTTTGCTTTGGTCTGGACTAGAAATAGTTTGGGCCAGAGGTTTACTGAACTAAACTTCAATATTTATATTGAATTGTTATTTATTTAATTGTCAATTTGTTGATTAAATTCAAAAAATCTTCAAAACTTTCAACAACGGATCTCTTGGTTCTCGCATCGATGAAGAACGCAGCGAAATGCGATAAGTAATATGAATTGCAGATTTTCGTGAATCATCGAATCTTTGAACGCACATTGCGCCCTCTGGTATTCCAGAGGGCATGCCTGTTTGAGCGTCATTTCTCTCTCAAACCTTCGGGTTTGGTATTGAGTGATACTCTTAGTCGAACTAGGCGTTTGCTTGAAATGTATTGGCATGAGTGGTACTGGATAGTGCTATATGACTTTCAATGTATTAGGTTTATCCAACTCGTTGAATAGTTTAATGGTATATTTCTCGGTATTCTAGGCTCGGCCTTACAATATAACANACAAGTCTCGGTATTCTA
>AB018041_Debaryomyces_hansenii_var
CAGTATTCTTTTTTGCCAGCGCTTAATTGCGCGGCGAAAAAAACCTTACACACAGTGTTTTTTGTTATTACAAGAACTTTTGCTTTGGTCTGGACTAGAAATAGTTTGGGCCAGAGGTTTACTGAACTAAACTTCAATATTTATATTGAATTGTTATTTATTTAATTGTCAATTTGTTGATTAAATTCAAAAAATCTTCAAAACTTTCAACAACGGATCTCTTGGTTCTCGCATCGATGAAGAACGCAGCGAAATGCGATAAGTAATATGAATTGCAGATTTTCGTGAATCATCGAATCTTTGAACGCACATTGCGCCCTCTGGTATTCCAGAGGGCATGCCTGTTTGAGCGTCATTTCTCTCTCAAACCTTCGGGTTTGGTATTGAGTGATACTCTTAGTTGAACTAGGCGTTTGCTTGAAATGTATTGGCATGAGTGGTACTGGATAGTGCTATATGACTTTCAATGTATTAGGTTTATCCAACTCGTTGAATAGTTTAATGGTATATTTCTCGGTATTCTAGGCTCGGCCTTACAATATAACAAACAAGTCTCGGTATTCTA
>AB018042_Debaryomyces_hansenii_var
CAGTATTCTTTTTTGCCAGCGCTTAATTGCGCGGCGAAAAAAACCTTACACACAGTGTTTTTTGTTATTACAAGAACTTTTGCTTTGGTCTGGACTAGAAATAGTTTGGGCCAGAGGTTTACTGAACTAAACTTCAATATTTATATTGAATTGTTATTTATTTAATTGTCAATTTGTTGATTAAATTCAAAAAATCTTCAAAACTTTCAACAACGGATCTCTTGGTTCTCGCATCGATGAAGAACGCAGCGAAATGCGATAAGTAATATGAATTGCAGATTTTCGTGAATCATCGAATCTTTGAACGCACATTGCGCCCTCTGGTATTCCAGAGGGCATGCCTGTTTGAGCGTCATTTCTCTCTCAAACCTTCGGGTTTGGTATTGAGTGATACTCTTAGTTGAACTAGGCGTTTGCTTGAAATGTATTGGCATGAGTGGTACTGGATAGTGCTATATGACTTTCAATGTATTAGGTTTATCCAACTCGTTGAATAGTTTAATGGTATATTTCTCGGTATTCTAGGCTCGGCCTTACAATATAACAAACAAGTCTCGGTATTCTA
>AB018043_Saccharomyces_cerevisiae
AAAGAAATTTAATAATTTTGAAAATGGATTTTTTTGTTTTGGCAAGAGCATGAGAGCTTTTACTGGGCAAGAAGACAAGAGATGGAGAGTCCAGCCGGGCCTGCGCTTAAGTGCGCGGTCTTGCTAGGCTTGTAAGTTTCTTTCTTGCTATTCCAAACGGTGAGAGATTTCTGTGCTTTTGTTATAGGACAATTAAAACCGTTTCAATACAACACACTGTGGAGTTTTCATATCTTTGCAACTTTTTCTTTGGGCATTCGAGCAATCGGGGCCCAGAGGTAACAAACACAAACAATTTTATCTATTCATTAAATTTTTGTCAAAAACAAGAATTTTCGTAACTGGAAATTTTAAAAATATTAAAAACTTTCAACAACGGATCTCTTGGTTCTCGCATCGATGAAGAACGCAGCGAAATGCGATACGTAATGTGAATTGCAGAATTCCGTGAATCATCGAATCTTTGAACGCACATTGCCCCCTTGGTATTCCAGGGGGCATGCCTGTTTGAGCGTCATTTCCTTCTCAAACATTCTGTTTGGTAGTGAGTGATACTCTTTGGAGTTAACTTGAAATTGCTGGCCTTTTCATTGGATGTTTTTTTTCCAAAGAGAGGTTTCTCTGCGTGCTTGAGGTATAATGCAAGTACGGTCGTTTTAGGTTTTACCAACTGCGGCTAATCTTTTTTATACTGAGCGTATTGGAACGTTATCGATAAGAAGAGAGCGTCTAGGCAACAATGTTCTTAAAGT
>AB019006_Thanatephorus_cucumeris
AATTTTAATGAAGAGTTTGGTTGTAGCTGGTCTATTTATTTAGGCATGTGCACACCTCTCTCTTTCATCCCACACACACCTGTGAACTTGTGAGACAGTTGGGGAATTTATTTGTTATTTTTTGTAATAAAATGATAATAAGTCACTGAACCCTTCTGTCTACTCAACTCATATAAACTCAATTTATTTTAAATGAATGTAATGGATGTAACACATCTCATACTAAGTTTCAACAACGGATCTCTTGGCTCTCGCATCGATGAAGAACGCAGCGAAATGCGATAAGTAATGTGAATTGCAGAATTCAGTGAATCATCGAATCTTTGAACGCACCTTGCGCTCCTTGGTATTCCTTGGAGCATGCCTGTTTGAGTATCATGAAATCTTCAAAATCAATCTTTTTGTTAACTCAATTAGTTTGATTTTGGTATTGGAGGTCTTTTGCAGCTTCACACCTGCTCCTCTTTGTGTATTAGCTGGATCTCAGTGTTATGCTTGGTTCCACTCAGCGTGATAAATTATCTATCGCTGAGGACACTGTAAAAAGTGGCCAAGGTAAATGCAGATGAACCGCTTCTAATAGTCCATTGACTTGGACACTATTATTATGATCTGATCTCAAATCAGGTAGGACTACCCGCTGAACTTAAGCATA
>AB019007_Thanatephorus_cucumeris
AATTTTAATGAAGAGTTTGGTTGTAGCTGGTCTATTTATTTAGGCATGTGCACACCTCCCTCTTTCATCCCACACACACCTGTGAACTTGTGAGACAGTTGGGGAATTTATTTGTTATTTTTTGTAATAAAATGATAATAAATCATTGAACCCTTCTGTCTACTCAACTCATATAAAATCAATTTATTTTAAATGAATGTAATGGATGTAACACATCTCATACTAAGTTTCAACAACGGATCTCTTGGCTCTCGCATCGATGAAGAACGCAGCGAAATGCGATAAGTAATGTGAATTGCAGAATTCAGTGAATCATCGAATCTTTGAACGCACCTTGCGCTCCTTGGTATTCCTTGGAGCATGCCTGTTTGAGTATCATGAAATCTTCAAAATCAATCTTTTTGTTAACTCAATTAGTTTGATTTTGGTATTGGAGGTCTTTTGCAGCTTCACACCTGCTCCTCTTTGTGTATTAGCTGGATCTCAGTGTTATGCTTGGTTCCACTCAGCGTGATAAATTATCTATCGCTGAGGACACTGTAAAAAGTGGCCAAGGTAAATGCAGATGAACCGCTTCTAATAGTCCATTGACTTGGACACTATTATTATGATCTGATCTCAAATCAGGTAGGACTACCCGCTGAACTTAAGCATA
>AB019008_Thanatephorus_cucumeris
AATTTTAATGAAGAGTTTGGTTGTAGCTGGTCTATTTATTTAGGCATGTGCACACCTCTCTCTTTCATCCCACACACACCTGTGAACTTGTGAGACAGTTGGGGAATTTATTTGTTATTATTTGTAATAAAATAATAATAAGTCACTGAACCCTTCTGTCTACTCAACTCATATAAACTCAATTTATTTTAAATGAATGTAATGGATGTAACACATCTCATACTAAGTTTCAACAACGGATCTCTTGGCTCTCGCATCGATGAAGAACGCAGCGAAATGCGATAAGTAATGTGAATTGCAGAATTCAGTGAATCATCGAATCTTTGAACGCACCTTGCGCTCCTTGGTATTCCTTGGAGCATGCCTGTTTGAGTATCATGAAATCTTCAAAATCAATCTTTTTGTTAACTCAATTAGTTTGATTTTGGTATTGGAGGTCTTTTGCAGCTTCACACCTGCTCCTCTTTGTGTATTAGCTGGATCTCAGTGTTATGCTTGGTTCCACTCAGCGTGATAAATTATCTATCGCTGAGGACACTGTAAAAAGTGGCCAAGGTAAATGCAGATGAACCGCTTCTAATAGTCCATTGACTTGGACACTATTATTATGATCTGATCTCAAATCAGGTAGGACTACCCGCTGAACTTAAGCATA
>AB019009_Thanatephorus_cucumeris
AATTTTAATGAAGAGTTTGGTTGTAGCTGGTCTATTTATTTAGGCATGTGCACACCTCCCTCTTTCATCCCACACACACCTGTGAACTTGTGAGACAGTTGGGGAATTTATTTGTTATTTTTTGTAATAAAATGATAATAAGTCATTGAACCCTTCTGTCTACTCAACTCATATAAAATCAATTTATTTTAAATGAATGTAATGGATGTAACACATCTCATACTAAGTTTCAACAACGGATCTCTTGGCTCTCGCATCGATGAAGAACGCAGCGAAATGCGATAAGTAATGTGAATTGCAGAATTCAGTGAATCATCGAATCTTTGAACGCACCTTGCGCTCCTTGGTATTCCTTGGAGCATGCCTGTTTGAGTATCATGAAATCTTCAAAATCAATCTTTTTGTTAACTCAATTAGTTTGATTTTGGTATTGGAGGTCTTTTGCAGCTTCACACCTGCTCCTCTTTGTGTATTAGCTGGATCTCAGTGTTATGCTTGGTTCCACTCAGCGTGATAAATTATCTATCGCTGAGGACACTGTAAAAAGTGGCCAAGGTAAATGCAGATGAACCGCTTCTAATAGTCCATTGACTTGGACACTATTATTATGATCTGATCTCAAATCAGGTAGGACTACCCGCTGAACTTAAGCATA
>AB019010_Thanatephorus_cucumeris
AATTTTAATGAAGAGTTTGGTTGTAGCTGGTCTATTTATTTAGGCATGTGCACACCTCCCTCTTTCATCCCACACACACCTGTGAACTTGTGAGACAGTTGGGGAATTTATTTGTTATTTTTTGTAATAAAATGATAATAAGTCACTGAACCCTTCTGTCTACTCAACTCATATAAACTCAATTTATTTTAAATGAATGTAATGGATGTAACACATCTCATACTAAGTTTCAACAACGGATCTCTTGGCTCTCGCATCGATGAAGAACGCAGCGAAATGCGATAAGTAATGTGAATTGCAGAATTCAGTGAATCATCGAATCTTTGAACGCACCTTGCGCTCCTTGGTATTCCTTGGAGCATGCCTGTTTGAGTATCATGAAATCTTCAAAATCAATCTTTTTGTTAACTCAATTAGTTTGATTTTGGTATTGGAGGTCTTTTGCAGCTTCACACCTGCTCCTCTTTGTGTATTAGCTGGATCTCAGTGTTATGCTTGGTTCCACTCAGCGTGATAAATTATCTATCGCTGAGGACACTGTAAAAAGTGGCCAAGGTAAATGCAGATGAACCGCTTCTAATAGTCCATTGACTTGGACACTATTATTATGATCTGATCTCAAATCAGGTAGGACTACCCGCTGAACTTAAGCATA
>AB019011_Thanatephorus_cucumeris
AATTTTAATGAAGAGTTTGGTTGTAGCTGGTCTATTTATTTAGGCATGTGCACACCTCCCTCTTTCATCCCACACACACCTGTGAACTTGTGAGACAGTTGGGGAATTTATTTGTTATTTTTTGTAATAAAATGATAATAAGTCATTGAACCCTTCTGTCTACTCAACTCATATAAAATCAATTTATTTTAAATGAATGTAATGGATGTAACACATCTCATACTAAGTTTCAACAACGGATCTCTTGGCTCTCGCATCGATGAAGAACGCAGCGAAATGCGATAAGTAATGTGAATTGCAGAATTCAGTGAATCATCGAATCTTTGAACGCACCTTGCGCTCCTTGGTATTCCTTGGAGCATGCCTGTTTGAGTATCATGAAATCTTCAAAATGAATCTTTTTGTTAACTCAATTAGTTTGATTTTGGTATTGGAGGTCTTTTGCAGCTTCACACCTGCTCCTCTTTGTGTATTAGCTGGATCTCAGTGTTATGCTTGGTTCCACTCAGCGTGATAAATTATCTATCGCTGAGGACACTGTAAAAAGTGGCCAAGGTAAATGCAGATGAACCGCTTCTAATAGTCCATTGACTTGGACACTATTATTATGATCTGATCTCAAATCAGGTAGGACTACCCGCTGAACTTAAGCATA
>AB019012_Thanatephorus_cucumeris
AATTTTAATGAAGAGTTTGGTTGTAGCTGGTCTATTTATTTAGGCATGTGCACACCTCCCTCTTTCATCCCACACACACCTGTGAACTTGTGAGACAGTTGGGGAATTTATTTGTTATTTTTTGTAATAAAATGATAATAAGTCATTGAACCCTTCTGTCTACTCAACTCATATAAAATCAATTTATTCAAAATGAATGTAATGGATGTAACACATCTCATACTAAGTTTCAACAACGGATCTCTTGGCTCTCGCATCGATGAAGAACGCAGCGAAATGCGATAAGTAATGTGAATTGCAGAATTCAGTGAATCATCGAATCTTTGAACGCACCTTGCGCTCCTTGGTATTCCTTGGAGCATGCCTGTTTGAGTATCATGAAATCTTCAAAATCAATCTTTTTGTTAACTCAATTAGTTTGATTTTGGTATTGGAGGTCTTTTGCAGCTTCACACCTGCTCCTCTTTGTGTATTAGCTGGATCTCAGTGTTATGCTTGGTTCCACTCAGCGTGATAAATTATCTATCGCTGAGGACACTGTAAAAAGTGGCCAAGGTAAATGCAGATGAACCGCTTCTAATAGTCCATTGACTTGGACACTATTATTATGATCTGATCTCAAATCAGGTAGGACTACCCGCTGAACTTAAGCATA
>AB019013_Thanatephorus_cucumeris
AATTTTAATGAAGAGTTTGGTTGTAGCTGGTCTATTTATTTAGGCATGTGCACACCTCCCTCTTTCATCCCACACACACCTGTGAACTTGTGAGACAGTTGGGGAATTTATTTGTTATTTTTTGTAATAAAATGATAATAAGTCATTGAACCCTTCTGTCTACTCAACTCATATAAAATCAATTTATTTTAAATGAATGTAATGGATGTAACACATCTCATACTAAGTTTCAACAACGGATCTCTTGGCTCTCGCATCGATGAAGAACGCAGCGAAATGCGATAAGTAATGTGAATTGCAGAATTCAGTGAATCATCGAATCTTTGAACGCACCTTGCGCTCCTTGGTATTCCTTGGAGCATGCCTGTTTGAGTATCATGAAATCTTCAAAATCAATCTTTTTGTTAACTCAATTAGTTTGATCTTGGTATTGGAGGTCTTTTGCAGCTTCACACCTGCTCCTCTTTGTGTATTAGCTGGATCTCAGTGTTATGCTTGGTTCCACTCAGCGTGATAAATTATCTATCGCTGAGGACACTGTAAAAAGTGGCCAAGGTAAATGCAGATGAACCGCTTCTAATAGTCCATTGACTTGGACACTATTATTATGATCTGATCTCAAATCAGGTAGGACTACCCGCTGAACTTAAGCATA
>AB019014_Thanatephorus_cucumeris
AATTTTAATGAAGAGTTTGGTTGTAGCTGGTCTATTTATTTAGGCATGTGCACACCTCCCTCTTTCATCCCACACACACCTGTGAACTTGTGAGACAGTTGGGGAATTTATTTGTTATTTTTTGTAATAAAATGATAATAAGTCACTGAACCCTTCTGTCTACTCAACTCATATAAACTCAATTTATTTTAAATGAATGTAATGGATGTAACACATCTCATACTAAGTTTCAACAACGGATCTCTTGGCTCTCGCATCGATGAAGAACGCAGCGAAATGCGATAAGTAATGTGAATTGCAGAATTCAGTGAATCATCGAATCTTTGAACGCACCTTGCGCTCCTTGGTATTCCTTGGAGCATGCCTGTTTGAGTATCATGAAATCTTCAAAATCAATCTTTTTGTTAACTCAATTAGTTTGATTTTGGTATTGGAGGTCTATTGCAGCTTCACACCTGCTCCTCTTTGTGTATTAGCTGGATCTCAGTGTTATGCTTGGTTCCACTCAGCGTGATAAATTATCTATCGCTGAGGACACTGTAAAAAGTGGCCAAGGTAAATGCAGATGAACCGCTTCTAATAGTCCATTGACTTGGACACTATTATTATGATCTGATCTCAAATCAGGTAGGACTACCCGCTGAACTTAAGCATA
>AB019015_Thanatephorus_cucumeris
AATTTTAATGAAGAGTTTGGTTGTAGCTGGTCTATTTATTTAGGCATGTGCACACCTCCCTCTTTCATCCCACACACACCTGTGAACTTGTGAGACAGTTGGGGAATTTATTTGTTATTTTTTGTAATAAAATGATAATAAGTCATTGAACCCTTCTGTCTACTCAACTCATATAAAATCAATTTAATTTAAATGAATGTAATGGATGTAACACATCTCATACTAAGTTTCAACAACGGATCTCTTGGCTCTCGCATCGATGAAGAACGCAGCGAAATGCGATAAGTAATGTGAATTGCAGAATTCAGTGAATCATCGAATCTTTGAACGCACCTTGCGCTCCTTGGTATTCCTTGGAGCATGCCTGTTTGAGTATCATGAAATCTTCAAAATTAATCTTTTTGTTAACTCAATTAGTTTGATTTTGGTATTGGAGGTCTTTTGCAGCTTCACACCTGCTCCTCTTTGTGTATTAGCTGGATCTCAGTGTTATGCTTGGTTCCACTCAGCGTGATAAATTATCTATCGCTGAGGACACTGTAAAAAGTGGCCAAGGTAAATGCAGATGAACCGCTTCTAATAGTCCATTGACTTGGACACTATTATTATGATCTGATCTCAAATCAGGTAGGACTACCCGCTGAACTTAAGCATA
>AB019016_Thanatephorus_cucumeris
AATTTTAATGAAGAGTTTGGTTGTAGCTGGTCTATTTATTTAGGCATGTGCACACCTCTCTCTTTCATCCCACACACACCTGTGAACTTGTGAGACAGTTGGGGAATTTATTTGTTATTTTTTGTAATAAAATGATAATAAGTCACTGAACCCTTCTGTCTACTCAACTCATATACACTCAATTTATTTTAAATGAATGTAATGGATGTAACACATCTCATACTAAGTTTCAACAACGGATCTCTTGGCTCTCGCATCGATGAAGAACGCAGCGAAATGCGATAAGTAATGTGAATTGCAGAATTCAGTGAATCATCGAATCTTTGAACGCACCTTGCGCTCCTTGGTATTCCTTGGAGCATGCCTGTTTGAGTATCATGAAATCTTCAAAATCAATCTTTTTGTTAACTCAATTAGTTTGATTTTGGTATTGGAGGTCTTTTGCAGCTTCACACCTGCTCCTCTTTGTGTATTAGCTGGATCTCAGTGTTATGCTTGGTTCCACTCAGCGTGATAAATTATCTATCGCTGAGGACACTGTAAAAAGTGGCCAAGGTAAATGCAGATGAACCGCTTCTAATAGTCCATTGACTTGGACACTATTATTATGATCTGATCTCAAATCAGGTAGGACTACCCGCTGAACTTAAGCATA
>AB019017_Thanatephorus_cucumeris
AATTTTAATGAAGAGTTTGGTTGTAGCTGGTCTATTTATTTAGGCATGTGCACACCTCCCTCTTTCATCCCACACACACCTGTGAACTTGTGAGACAGTTGGGGAATTTATTTGTTATTTTTTGTAATAAAATGATAATAAGTCATTGAACCCTTCTGTCTACTCAACTCATATAAACTCAATTTATTTAAATGTAATGTAATGGATGTAACACATCTCATACTAAGTTTCAACAACGGATCTCTTGGCTCTCGCATCGATGAAGAACGCAGCGAAATGCGATAAGTAATGTGAATTGCAGAATTCAGTGAATCATCGAATCTTTGAACGCACCTTGCGCTCCTTGGTATTCCTTGGAGCATGCCTGTTTGAGTATCATGAAATCTTCAAAATCAATCTTTTTGTTAACTCAATTAGTTTGATTTTGGTATTGGAGGTCTTTTGCAGCTTCACACCTGCTCCTCTTTGTGTATTAGCTGGATCTCAGTGTTATGCTTGGTTCCACTCAGCGTGATAAATTATCTATCGCTGAGGACACTGTAAAAAGTGGCCAAGGTAAATGCAGATGAACCGCTTCTAATAGTCCATTGACTTGGACACTATTATTATGATCTGATCTCAAATCAGGTAGGACTACCCGCTGAACTTAAGCATA
>AB019018_Thanatephorus_cucumeris
AATTTTAATGAAGAGTTTGGTTGTAGCTGGTCTATTTATTTAGGCATGTGCACACCTCCCTCTTTCATCCCACACACACCTGTGAACTTGTGAGACAGTTGGGGAATTTATTTGTTATTATTTGTAATAAAATGATAATAAGTCACTGAACCCTTCTGTCTACTCAACTCATATAAACTCAATTTATTTTAAATGAATGTAATGGATGTAACACATCTCATACTAAGTTTCAACAACGGATCTCTTGGCTCTCGCATCGATGAAGAACGCAGCGAAATGCGATAAGTAATGTGAATTGCAGAATTCAGTGAATCATCGAATCTTTGAACGCACCTTGCGCTCCTTGGTATTCCTTGGAGCATGCCTGTTTGAGTATCATGAAATCTTCAAAATCAATCTTTTTGTTAACTCAATTAGTTTGATTTTGGTATTGGAGGTCTATTGCAGCTTCACACCTGCTCCTCTTTGTGTATTAGCTGGATCTCAGTGTTATGCTTGGTTCCACTCAGCGTGATAAATTATCTATCGCTGAGGACACTGTAAAAAGTGGCCAAGGTAAATGCAGATGAACCGCTTCTAATAGTCCATTGACTTGGACACTATTATTATGATCTGATCTCAAATCAGGTAGGACTACCCGCTGAACTTAAGCATA
>AB019019_Thanatephorus_cucumeris
AATTTTAATGAAGAGTTTGGTTGTAGCTGGTCTATTTATTTAGGCATGTGCACACCTCTCTCTTTCATCCCACACACACCTGTGAACTTGTGAGACAGTTGGGGAATTTATTTGTTATTTTTTGTAATAAAATAATAATAAGTCACTGAACCCTTCTGTCTACTCAACTCATATACACTCAATTTATTTTAAATGAATGTAATGGATGTAACACATCTCATACTAAGTTTCAACAACGGATCTCTTGGCTCTCGCATCGATGAAGAACGCAGCGAAATGCGATAAGTAATGTGAATTGCAGAATTCAGTGAATCATCGAATCTTTGAACGCACCTTGCGCTCCTTGGTATTCCTTGGAGCATGCCTGTTTGAGTATCATGAAATCTTCAAAATCAATCTTTTTGTTAACTCAATTAGTTTGATTTTGGTATTGGAGGTCTTTTGCAGCTTCACACCTGCTCCTCTTTGTGTATTAGCTGGATCTCAGTGTTATGCTTGGTTCCACTCAGCGTGATAAATTATCTATCGCTGAGGACACTGTAAAAAGTGGCCAAGGTAAATGCAGATGAACCGCTTCTAATAGTCCATTGACTTGGACACTATTATTATGATCTGATCTCAAATCAGGTAGGACTACCCGCTGAACTTAAGCATA
>AB019020_Thanatephorus_cucumeris
AATTTTAATGAAGAGTTTGGTTGTAGCTGGTCTATTTATTTAGGCATGTGCACACCTCTCTCTTTCATCCCACACACACCTGTGAACTTGTGAGACAGTTGGGGAATTTATTTGTTATTTTTTGTAATAAAATGATAATAAGTCACTGAACCCTTCTGTCTACTCAACTCATATACACTCAATTTATCATAAATGAATGTAATGGATGTAACACATCTCATACTAAGTTTCAACAACGGATCTCTTGGCTCTCGCATCGATGAAGAACGCAGCGAAATGCGATAAGTAATGTGAATTGCAGAATTCAGTGAATCATCGAATCTTTGAACGCACCTTGCGCTCCTTGGTATTCCTTGGAGCATGCCTGTTTGAGTATCATGAAATCTTCAAAATCAATCTTTTTGTTAACTCAATTAGTTTGATTTTGGTATTGGAGGTCTTTTGCAGCTTCACACCTGCTCCTCTTTGTGTATTAGCTGGATCTCAGTGTTATGCTTGGTTCCACTCAGCGTGATAAATTATCTATCGCTGAGGACACTGTAAAAAGTGGCCAAGGTAAATGCAGATGAACCGCTTCTAATAGTCCATTGACTTGGACACTATTATTATGATCTGATCTCAAATCAGGTAGGACTACCCGCTGAACTTAAGCATA
>AB019021_Thanatephorus_cucumeris
AATTTTAATGAAGAGTTTGGTTGTAGCTGGTCTATTTATTTAGGCATGTGCACACCTCTCTCTTTCATCCCACACACACCTGTGAACTTGTGAGACAGTTGGGGAATTTATTTGTTATTATTTGTAATAAAATAATAATAAGTCACTGAACCCTTCTGTCTACTCAACTCATATAAACTCAATTTATTTTAAATGAATGTAATGGATGTAACACATCTCATACTAAGTTTCAACAACGGATCTCTTGGCTCTCGCATCGATGAAGAACGCAGCGAAATGCGATAAGTAATGTGAATTGCAGAATTCAGTGAATCATCGAATCTTTGAACGCACCTTGCGCTCCTTGGTATTCCTTGGAGCATGCCTGTTTGAGTATCATGAAATCTTCAAAATCAATCTTTTTGTTAACTCAATTAGTTTGATTTTGGTATTGGAGGTCTATTGCAGCTTCACACCTGCTCCTCTTTGTGTATTAGCTGGATCTCAGTGTTATGCTTGGTTCCACTCAGCGTGATAAATTATCTATCGCTGAGGACACTGTAAAAAGTGGCCAAGGTAAATGCAGATGAACCGCTTCTAATAGTCCATTGACTTGGACACTATTATTATGATCTGATCTCAAATCAGGTAGGACTACCCGCTGAACTTAAGCATA
>AB019022_Thanatephorus_cucumeris
AATTTTAATGAAGAGTTTGGTTGTAGCTGGTCTATTTATTTAGGCATGTGCACACCTCTCTCTTTCATCCCACACACACCTGTGAACTTGTGAGACAGTTGGGGAATTTATTTGTTATTTTTTGTAATAAAATGATAATAAGTCACTGAACCCTTCTGTCTACTCAACTCATATAAACTCAATTTATTTTAAATGAATGTAATGGATGTAACACATCTCATACTAAGTTTCAACAACGGATCTCTTGGCTCTCGCATCGATGAAGAACGCAGCGAAATGCGATAAGTAATGTGAATTGCAGAATTCAGTGAATCATCGAATCTTTGAACGCACCTTGCGCTCCTTGGTATTCCTTGGAGCATGCCTGTTTGAGTATCATGAAATCTTCAAAATCAATCTTTTTGTTAACTCAATTAGTTTGATTTTGGTATTGGAGGTCTATTGCAGCTTCACACCTGCTCCTCTTTGTGTATTAGCTGGATCTCAGTGTTATGCTTGGTTCCACTCAGCGTGATAAATTATCTATCGCTGAGGACACTGTAAAAAGTGGCCAAGGTAAATGCAGATGAACCGCTTCTAATAGTCCATTGACTTGGACACTATTATTATGATCTGATCTCAAATCAGGTAGGACTACCCGCTGAACTTAAGCATA
>AB019023_Thanatephorus_cucumeris
AATTTTAATGAAGAGTTTGGTTGTAGCTGGTCTATTTATTTAGGCATGTGCACACCTTTCTCTTTCATCCCACACACACCTGTGAACTTGTGAGACAGTTGGGGAATTTATTTGTTATTTTTTGTAATAAAATTATAATAAGTCATTGAACCCTTCTGTCTACTCAACTCATATAAACTCAATTTATTTTAAATGAATGTAATGGATGTAACACATCTCATACTAAGTTTCAACAACGGATCTCTTGGCTCTCGCATCGATGAAGAACGCAGCGAAATGCGATAAGTAATGTGAATTGCAGAATTCAGTGAATCATCGAATCTTTGAACGCACCTTGCGCTCCTTGGTATTCCTTGGAGCATGCCTGTTTGAGTATCATGAAATCTTCAAAATCAAACTTTTTGTTAACTCAATTAGTCTGATTTTGGTATTGGAGGTCTTTGCAGCTTCACACCTGCTCCTCTTTGTGTATTAGCTGGATCTCAGTGTTATGCTTGGTTCCACTCAGCGTGATAAATTATCTATCGCTGAGGACACCGTAAAAAGTGGCCAAGGTAAATGCAGATGAACCGCTTCTAATAGTCCATTGACTTGGACACTATTTTTATGATCTGATCTCAAATCAGGTAGGACTACCCGCTGAACTTAAGCATA
>AB019024_Thanatephorus_cucumeris
AATTTTAATGAAGAGTTTGGTTGTAGCTGGTCTATTTATTTAGGCATGTGCACACCTCTCTCTTTCATCCCACACACACCTGTGAACTTGTGAGACAGTTGGGGAATTTATTTGTTATTTTTTGTAATAAAATGAATAATAAGTCACTGAACCCTTCTGTCTACTCAACTCATATACACTCAATTTATTTTAAATGAATGTAATGGATGTAACACATCTCATACTAAGTTTCAACAACGGATCTCTTGGCTCTCGCATCGATGAAGAACGCAGCGAAATGCGATAAGTAATGTGAATTGCAGAATTCAGTGAATCATCGAATCTTTGAACGCACCTTGCGCTCCTTGGTATTCCTTGGAGCATGCCTGTTTGAGTATCATGAAATCTTCAAAATCAATCTTTTTGTTAACTCAATTAGTTTGATTTTGGTATTGGAGGTCTTTTGCAGCTTCACACCTGCTCCTCTTTGTGTATTAGCTGGATCTCAGTGTTATGCTTGGTTCCACTCAGCGTGATAAATTATCTATCGCTGAGGACACTGTAAAAAGTGGCCAAGGTAAATGCAGATGAACCGCTTCTAATAGTCCATTGACTTGGACACTATTATTATGATCTGATCTCAAATCAGGTAGGACTACCCGCTGAACTTAAGCATA
>AB019025_Thanatephorus_cucumeris
AATTTAATGAAGGGAATTGGTTGTAGCTGGCTCATCGTTCTTGGGCATGTGCACACCTTTTCTCTTTCATCCACACACACCTGTGCACCTGTGAGGCAGATGGGAAATTTATTGATTGTTTTTTAAGAACAATTGGTGCTGGACCCCTCTGTCTACTCAATTCATATAAACTCAATATATTTAAAAATGAATGTAATGGATGTAACACATCTAATACTAAGTTTCAACAACGGATCTCTTGGCTCTCGCATCGATGAAGAACGCAGCGAAATGCGATAAGTAATGTGAATTGCAGAATTCAGTGAATCATCGAATCTTTGAACGCACCTTGCGCTCCTTGGTATTCCTTGGAGCATGCCTGTTTGAGTATCATGAAATCTTCAAAGTAAATCTTTTGTTAACTCAATTGGTTTTGCTTTGGTATTGGAGGTCTTTTGCAGCTTCACACCTGCTCCTCTTTGTGTATTAGCTGGATCTCAGTGTTATGCTTGGTTCCACTCGGCGTGATAAGTTATCTATCGCTGAGGACACTGTCAAAGGTGGCCAAGGGAAATGCAGATGAACCGCTTCTAACAGTCCATTGACTTGGACAATTTTTTTTTTATGATTTGATCTCAAATCAGGTAGGACTACCCGCTGAACTTAAGCATA
>AB019026_Thanatephorus_cucumeris
AATTTTAATGAAGAGTTTGGTTGTAGCTGGCCTCTTAATTTGGGCATGTGCACACCTTTCTCTTTCATCCACACACACCTGTGAACCTGTGAGACAGATGGGGAATTTATTTGTTGTTTTTTGTAATAAAAAGACAATAAATTATTGGACCCTCTGTCTACTTAATTTATATAAACTCAATTTATTTTAAAATGAATGTAATGGATGTAACGCATCTAATACTAAGTTTCAACAACGGATCTCTTGGCTCTCGCATCGATGAAGAACGCAGCGAAATGCGATAAGTAATGTGAATTGCAGAATTCAGTGAATCATCGAATCTTTGAACGCACCTTGCGCTCCTTGGTATTCCTTGGAGCATGCCTGTTTGAGTATCATGAAATCTTCAAAGTCAATTCTTTTGTTTGTTCAATTGGGTTGACTTTGGTATTGGAGGTCTTGCAGGTTCACACTTGCTCCTCTTTGTGCATTAGCTGGATCTCAGTGTTATGCTTGGTTCCACTCGGCGTGATAAATTATCTATCGCTGAGGACACTTGTAAAAAGGTGGCCAAGGTAAATGCAGATGAACCGCTTCTAATAGTCCATTCACTTGGACAATATTTTTATGATCTGATCTCAAATCAGGTAGGACTACCCGCTGAACTTAAGCATA
>AB019027_Thanatephorus_cucumeris
AATTTTAATGAGGAATTTGGTTGTAGCTGGCTCATATTATCTGGGCATGTGCACACCTTTCTCTTTCATCCACACACACCTGTGCACCTGTGAGGCAGATGGGGGAGGAAATTCACTGATTGTTCTTGAAGAATAATGGGTGTTGGGAAAACCCCCCTCTGTCTACTCAATCTATATAAACCCAATATTTTTAAAAATGAATGTAATGGATGTAACACATCTAATACTAAGTTTCAACAACGGATCTCTTGGCTCTCGCATCGATGAAGAACGCAGCGAAATGCGATAAGTAATGTGAATTGCAGAATTCAGTGAATCATCGAATCTTTGAACGCACCTTGCGCTCCTTGGTATTCCTTGGAGCATGCCTGTTTGAGTATCATGAAATCTTCAAAGTAAATCTTTTTGTTAACTCAATTGGGTTTTGCTTTGGTTATTGGAGGTCTTTGCAGCTTCACACCTGCTCCTCTTTGTGTATTAGCTGGATCTCAGTGTTATGCTTGGTTCCACTCGGCGTGATAAGTTATCTATCGCTGAGGACACTGTCAAAGGTGGCCAAGGGAAATGCAGATGAACCGCTTCCAATAGTCCATTGACTTGGACAGTAATTTTTATGATTTGATCTCAAATCAGGTAGGACTACCCGCTGAACTTAAGCATA
>AB019329_Malassezia_furfur
GTGAAAGCAAGGGCCAGCCATACGGACGGCGCTACTCGCGTACAACGTCTCTGGCGCCCAACTTTACACAATATCCACAAACCCGTGTGCACCGTTTGGATGAGTTGGACCTCGCAAGAGGCCTGGCTCTCCAATCCATTTCTACCAAACTCGTATGGTTGTATGAACGTGGAAATCGTTGGACCGTAACTGGCCAACAACCAATAATA
>AB019330_Malassezia_furfur
GTGAAAGCAAGGGCCAGCCATACGGACGGCGCTACTCGCGTACAACGTCTCTGGCGCCCAACTTTACACAATATCCACAAACCCGTGTGCACCGTTTGGATGAGTTGGACCTCGCAAGAGGCTCGGCTCTCCAATCCATTTCTACCAAACTCGTATGGTTGTATGAACGTGGAAATCGTTGGACCGTAACTGGCCAACAACCAATAATA
>AB019331_Malassezia_furfur
GTGAAAGCAAGGGCCAGCCATACGGACGGCGCTACTCGCGTACAACGTCTCTGGCGCCCAACTTTACACAATATCCACAAACCCGTGTGCACCGTTTGGATGAGTTGGACCTCGCAAGAGGCTCGGCTCTCCAATCCATTTCTACCAAACTCGTATGGTTTGTATGAACGTGGAAATCGTTGGACCGTAACTGGCCAACAACCAATAATA
>AB019332_Malassezia_furfur
GTGAAAGCAAGGGCCAGCCATACGGACGGCGCTGCTCGCGTACAACGTCTCTGGCGCCCAACTTTACACAATATCCACAAACCCGTGTGCACCGTTTGGATGAGTTGGGCAAGAGGCTCGGCTCTCCAATCCATTTCTACCAAACTCGTATGGTTGTATGAACGTGGAAATCGTTGGACCGTAACTGGCCAACAACCAATAATA
>AB019333_Malassezia_furfur
GTGAAAGCAAGGGCCAGCCATACGGACGGCGCTACTCGCGTACAACGTCTCTGGCGCCCAACTTTACACAATATCCACAAACCCGTGTGCACCGTTTGGATGAGTTGGGCAAGAGGCTCGGCTCTCCAATCCATTTCTACCAAACTCGTATGGTTGTATGAACGTGGAAATCGTTGGACCGTAACTGGCCAACAACCAATAATA
>AB019334_Malassezia_furfur
GTGAAAGCAAGGGCCAGCCATACGGACGGCGCTACTCGCGTACAACGTCTCTGGCGCCCAACTTTACACAATATCCACAAACCCGTGTGCACCGTTTGGATGAGTAGGCCTCCTCGCGAGGCAGACTCTCCAATCCATTTCTACCAAACTCGTATGGTTGTATGAACGTGGAAATCGTTGGACCGTAACTGGCCAACAACCAATAATA
>AB019335_Malassezia_furfur
GTGAAAGCAAGGGCCAGCCATACGGACGGCGCTACTCGCGTACAACGTCTCTGGCGCCCAACTTTACACAATATCCACAAACCCGTGTGCACCGTTTGGATGAGTAGGTCTCCTCGCGAGGCAGACTCTCCAATCCATTTCTACCAAACTCGTATGGTTGTATGAACGTGGAAATCGTTGGACCGTAACTGGCCAACAACCAATAATA
>AB019336_Malassezia_obtusa
GTGAAAGCAAGGGCCTGCCATACGGACGGCGCGTACTCCGCGTGAAACGTCTCTGGCGCCCAACTTTACACCAATATCCACAAACCCGTGTGCACACTGTTGAGGGGAAAAGTTTTCTTTTGGAAGCTTTCCCCTCAAACTCTTGAAACAAACTCGTATGGTTGTATGAACGTGGAAATCGTTGGACCGTAACTGGCCAACAAACAAACAATA
>AB019340_Malassezia_restricta
GTGAAGATTTGGGCAGGCCATACGGACGCCAAAAAGTGTCCCTGGCCGCCTACACCCACTATACATCCACAAACCCGTGTGCACTGTCTTGGAGAAAGGCTTCAGAGAAGTTTTTTGTGGCCTCTCTTGGGGTCTTTCTTCGCTACAAACTCGAATGGTTAGTATGAACGTGGAACTTGGTTGGACCGTCACTGGCCAACAAACTATACA
>AB019341_Malassezia_restricta
GTGAAGATTTGGGCAGGCCATACGGACGCCACAAAGTGTCCCTGGCCGCCTACACCCACTATACATCCACAAACCCGTGTGCACTGTCCTTGGAAAGGGCATTTGGAGAGAAAAAGGAAGAGAAGCGAGAACAGTGCGATCCGTCGCGTTGGGCGTTGATCTCTGACTTGGTCTCTCTGAGGCCCTTTCCTCGCTACAAACTCGAATGGTTAGTATGAACGTGGAACTTGGTTGGACCGTCACTGGCCAACAAACTATACA
>AB019342_Malassezia_globosa
GTGAAGATTCAAGGGCCAGCCATACAGACGTACAATAAGTGTGTCTCTGGCGGCTCGTATCCACTATACATCCATAAACCCGTGTGCACTGTTAAGGAGTAAGAAAGAAGGGGAGGGAGAGAGTGCATGTGCTTTGCATATAACTCTCTCTCTTTCTCTTCCTTTCTCTCTCTGGTTAATTACACAAACTCGTATGGATTTGTATGAACGTGAGATATATCGTTGGACCGTCACTGGCCAACAAATATAACA
>AB019343_Malassezia_globosa
GTGAAGATTCAAGGGCCAGCCATACAGACGTACAATAAGTGTGTCTCTGGCGGCTCGCATCCACTATACATCCATAAACCCGTGTGCACTGTTCTAAGGAGTAAGAAAGAAGAAGAAGGGGGAGGGAGAGAGAGTGCATGTGCTTTGCATATAACTCTCTCACTCTCCACTCTCTTTCTCTCTCTCTCCGGTTAATTACAAACTCGTATGGATTTGTATGAACGTGAGATATATCGTTGGACCGTCACTGGCCAACAAATATAACA
>AB019344_Malassezia_globosa
GTGAAGATTCAAGGGCCAGCCATACAGACGTACAACAAGTGTGTCTCTGGCGGCTCGCATCCCACTATACATCCATAAACCCGTGTGCACAGTTGTAGGAGTGAGAAAGAAGGGAGAGAGTGCGTGTGTTTTGCATAACTCTCTCTCGCTTTCTCTCTCCGATTCATTACAAACTCGTATGGATTTGTATGAACGTGAGATATATCGTTGGACCGTCACTGGCCAACAAATGTAACA
>AB019364_Spicellum_roseum
CGAGTTTACAACTCCCAACCCTTTGTGAACCTTACCTATCGTTGCTTCGGCGGACCGCCCCGGGTGCTGCGTGCCCCGGACTCAGGCGCCCGCCGGGGACCAACCAAACCCTGTTTTTTAAACATGTGTATCATCTGAGCGAGCCGAAAGGAACAAACAATCAAAACTTTCAACAACGGATCTCTTGGTTCTGGCATCGATGAAGAACGCAGCGAAATGCGATAAGTAATGTGAATTGCAGAATTCAGTGAATCATCGAATCTTTGAACGCACATTGCGCCCGCCAGTATTCTGGCGGGCATGCCTGTTCGAGCGTCATTTCAACCCTCGGGCCCCCGCTTCTCGCGGGCGGCCGCGTTGGGGCTCAGGCGCCGTCTCTGCTCGGCGCCTGTTCCCTAAATGCAGTGGCGGCCTCGCGTTGCCTCCTCCGCGTAGTAGCACAAACCTCGCGGCTGGAAGGCGGCGCGGCCACGCGTAAAACCCCCCAACTATTACCAAGG
>AB019365_Spicellum_roseum
CGAGTTTACAACTCCCAACCCTTTGTGAACCTTACCTATCGTTGCTTCGGCGGACCGCCCCGGGTGCTGCGTGCCCCGGACTCAGGCGCCCGCCGGGGACCAACCAAACCCTGTTTTTTAAACATGTGTATCATCTGAGCGAGCCGAAAGGAACAAACAATCAAAACTTTCAACAACGGATCTCTTGGTTCTGGCATCGATGAAGAACGCAGCGAAATGCGATAAGTAATGTGAATTGCAGAATTCAGTGAATCATCGAATCTTTGAACGCACATTGCGCCCGCCAGTATTCTGGCGGGCATGCCTGTTCGAGCGTCATTTCAACCCTCGGGCCCCCGCTTCTCGCGGGCGGCCGCGTTGGGGCTCAGGCGCCGTCTCTGCTCGGCGCCTGTTCCCCTAAATGCAGTGGCGGCCTCGCGTTGCCTCCTCCGCGTAGTAGCACAAACCTCGCGGCTGGAAGGCGGCGCGGCCACGCGTAAAACCCCCCAACTATTACCAAGG
>AB022348_Podosphaera_pannosa
GATCATTACTGAGCGCGAAGCCACGCAGGACGCTTGTCCTGCGCGGCTGACCCTCCACCCGTGTGAACTGAATTTGTTGCTTTGGCGGGCCGGGCTCGACCTACCGGCTCCGGCTGGGGAGTGCCCGCCAGAGAAGCCCCAACTCGTGCAGTTAGTGCAGTCTGAGAAAAACTTAATAAGTAAAACTTTCAACAACGGATCTCTTGGCTCTGGCATCGATGAAGAACGCAGCGAAATGCGATAAGTAATGTGAATTGCAGAATTTAGTGAATCATCGAATCTTTGAACGCACATTGCGCCCCCCGGTATTCCGAGGGGCATGCCTGTTCGAGCGTCAGAACATCCTCTCAAGCCTGGCTTGGTCTTGGGGCGCGCCGGCTCGGCGTCCCCTAAACAGAGTGGCGGTACCGTTGTGCTCTCCGCGTAGTCACGTATCTCGCGACAGAGTGGCGACGGGACCTGCCAAAACCCACCTATTTTTTTGGATGACCTCGGATCAGGTAGGGATACCCGCTGAAC
>AB022351_Brasiliomyces_trina
CAGAGCGTGAGGTCCAGCCCTGGCAATTGTCGTGCGCTGGATCGACCCTCCACCCGTGTCGATTCGTCTTTTTGTTGCTTTGGCGGGCCCGGCTTTTCTCGCCCATGGTCACGTTTCGTGTGTGAGCATGGCGTGTGAGCCCCCACCGGCTGCGGCTGGAGCGCGTCCGCCAGAGACCTTTTACATCCAAACTCATGTTGTGTCCCCTGTAGTCTAAGGCAAATGAAAAAGATAATTTAGAATGGATAAAACTTTCAACAACGGATCTCTTGGCTCTGGCATCGATGAAGAACGCAGCGAAATGCGATAAGTAATGTGAATTGCAGAATCTAGTGAATCATCGAATCTTTGAACGCACATTGCGCCCCTTGGTATTCCGAGGGGGATGCCTGTTCGAGCGTCATAACGCCCCCCCTCAAGCTACCAGTTTTGTGTGGCTGCGGTGTTGGGGCTCGCCGAATCTCGGCGGCCCTTAAATGCAGTGGCGGTGCTGACGTCGGCTTTACGCGCAGTACAATAGCTCGCGACAGAGTGGCGACAGCGACTAGCCAAGAAGAGAAACCCCTTTCCTTCCCTGAAGGATTCATAGGTTGACCTCGAATCAGGTAGGGATACCCGCTGAACTTA
>AB022358_Erysiphe_gracilis_var
TCATTACAGAGCGTGAGGTCCAGCCATAGCAGTTGCCGTGTGCTGGATCGACCCTCCACCCGTGTCGACTTATATTTTTGTTGCTTTGGCGGGCCGGGCTCGCCCATGGTCGCGTTTCGTGCGTGAGCCATGGCATGCTGCCCACCGGCTTCGGCTGGGGCGCGTCCGCCAGAGACCCTACATCCAAACTCATGTTGTCCTTGTAGTCTAAGGCAAGATTTTAAGAATTGATAAAACTTTCAACAACGGATCTCTTGGCTCTGGCATCGATGAAGAACGCAGCGAAATGCGATAAGTAATGTGAATTGCAGAATCTAGTGAATCATCGAATCTTTGAACGCACATTGCGCCCCTTGGTATTCCGAGGGGCATGCCTGTTCGAGCGTCATAACAACCCCCTCGAGCTACCATTTTGTGTGGCTGCGGTGTTGGGGCTCGCCGAATCCGGTGGCCCTTAAAGGTAGTGGCGGTGCCGACGTCAGCTTTACGCGTAGTAAATAGCTCGCGACAGAGCGGCGACAGCGACTAGCCAAAACCCCATCACTCCTTGATTTTCAATCAAAATAGGTTGACCTCGAATCAGGTAGGGATACCCGCTGAAC
>AB022367_Sawadaea_tulasnei
ACCGAGCGCGAGGCCGCGCAGGGCGCCAGCCCCGCGCGGCCGACCCTCCACCCGTGCTGATATATCAGGCTGCTCTGGCGGGCCTGCTGGCTCCGGCCGGGAGCGCCCGCCCGAGAGGCCCCAACTCGTGCTGTCAGTGATGTCTGAGTTGCAATTAATAAAGTAAAACTTTCAACAACGGATCTCTTGGCTCTGGCATCGATGAAGAACGCAGCGAAATGCGATAAGTAATGTGAATTGCAGAATTTAGTGAATCATCGAATCTTTGAACGCACATTGCGCCCCCCGGTATTCCGAGGGGCATGCCTGTTCGAGCGTCATAACAACCCCTCAAGCCTGGCTTGGTCCTGGGGCCCGCCCGCTGGGCGGCCCTTAAACACAGTGGCGGCGCCGTCGTGCTCTACGCGTAGTAACTCTTCTCGCGACAGGGCGCTGACGGGGCCTGCCGAAGCTCCTTCTCTCGGTTGACCTCGGATCAGGTAGGGATACCCGCTGAACTTAAGCATATCAATAAGCGGAGGAAAAGAAACC
>AB022370_Neoerysiphe_galeopsidis
CCTTCCGTAGGTGAACCTGCGGAAGGATCATTACAGAGCGTGAGGCTCTGCCCGGCTTCCCGCCGCGCGCAGAGTCGACCCTCCACCCGTGTTAACCTATATCATGTTGCTTTGGCGGATCGAGCCCTCGGCCCACCGGCTTTTGCTGGAGCGTGTCCGCCAAAGACTCAACCTAACTCGTGTAAACATGCAGTCTAAGGAAAGATTTTGAATCATTAAAACTTTCAACAACGGATCTCTTGGCTCTGGCATCGATGAAGAACGCAGCGAAATGCGATAAGTAATGTGAATTGCAGAATTTAGTGAATCATCGAATCTTTGAACGCACATTGCGCCCCTTGGTATTCCGAGGGGCATGCCTGTTCGAGCGTCATAACACTCCCTCAAGCCTCACGGTTCCGTGTAGCTTGGCGTTGGGGCTCGCCGACTGGTGGCCCTTAAAAGCAGTGGCAGTGCCGTCGTAAGCTCTACGCGTAGTACATAATCTCGCGACAGAGTAGCGGTGGTGTCTTGCCAAAAGCCCAAATATATGACATGTTGACCTCGAATCAGGTAGGGATACCCGCTGAACTTAAGCATATCAATAAGCGGAGGAAAAGAAACCAACAGGGATTACCTCAGTAACGGCGAGTGAAGCGGCA
>AB022377_Blumeria_graminis_f_sp
ACTGTTACAGAGCGTGAAGCTATGCGGAACTTCGTTTCGTGTAGTTGACCCTCCACCCGTGTCGATTATCTCATGTTGCTTTGGCGGATCGGGCTTGCCCGCGCCCACTTTGTGGGGGATATCCGCCAGGGAAGACCAAAACTCTTGTTATCAGTGATGTCTGAGGATGATATATAATCATGAAAACTTTCAACAACGGATCTCTTGGCTCTGGCATCGATGAAGAACGCAGCGAAATGCGATAAGTAATGTGAATTGCAGAATTTAGTGAATCATCGAATCTTTGAACGCACATTGCGCCCCTGGGAATTCCCAGGGGCATGCCTGTTCGAGCGTCCGTAACAACCTCTCAAGCCTGGCTTGGTATTGGGACTCGCTGCCTCGGTGGTGGTCCTCAAAAGCAGTGGCGGGCCCATGTAACTCTCCGCGTAGTAATACATCTCGCGACAGAGAAGCAGCGGGACTTGCCAAAACTCCTTAATTGCTCAGGTTGACCTCGAATCAGGTAGGGATACCCGCTGAACTTAAGCATATCAATAAGCGGAGGAAAAGCAACCAACAGGGAT
>AB022380_Arthrocladiella_mougeotii
CCTTTCCGTAGGTGAACCTGCGGAAGGATCATTACAGAGCGTGAGACTCTGCCCGGGCGTGCCCCGCGCGCAGAGTCGACCCTCCACCCGTGTTGACTTATCTCGTGTTGCTTTGGCGGGCCGGGCTTCGCGTCCGCCGGCCCTGCGGCTGGAGCGTGTCCGCCAAAGACCCAACCTAACTCGTGGTATCGTGTCGTCTGAGGAAAGAATATTGAATCATTAAAACTTTCAACAACGGATCTCTTGGCTCTGGCATCGATGAAGAACGCAGCGAAATGCGATAAGTAATGTGAATTGCAGAATTTAGTGAATCATCGAATCTTTGAACGCACATTGCGCCCCTTGGCATTCCGAGGGGCATGCCTGTTCGAGCGTCGTCACACTCCCTCACGCCGCACCGTGTGTGTGGCGTGGTGTTGGGGCTCGCCTGTTCGGCGGCCCTTAAAACGAGTGGCGGTGCCGTCGTGGACTCTACGCGTAGTACTTTTTCTCGCGACAGGGCGGCGGCGGTGACTGGCCAGCAAGTCCATTTTTCTGGAAGACCTCGAATCAGGTAGGGATACCCGCTGAACTTAAGCATATCAATAAGCGGAGGAAAAGAAACCAACCGGGATTACCTCAGTAACGGCGAGTGAAGCGG
>AB022385_Podosphaera_spiraeae
GATCATTACTGAGCGTGAAGCCACGCAGGGCGCCTGTCCTGCGCGGCTGACCCTCCACCCGTGTGAACTGATTATGTTGCTTTGGCGGGCCGGGCTCGACCTACCGGCTCCGGCTGGGGAGTGCCCGCCAGAGAAGCCCCAACTCATGTAGTTAGTGCAGTCTGAGAAAAATTTAATAAGTAAAACTTTCAACAACGGATCTCTTGGCTCTGGCATCGATGAAGAACGCAGCGAAATGCGATAAGTAATGTGAATTGCAGAATTTAGTGAATCATCGAATCTTTGAACGCACATTGCGCCCCCCGGTATTCCGAGGGGCATGCCTGTTCGAGCGTCAGAACATCCTCTCAAGCCTGGCTTGGTCTTGGGGCGCGCCGGTTCGGCGTCCCCTAAACATAGTGGCGGTACCGTTGTGCTCTCCGCGTAGTCACGTATCTCGCGACAGAGTGGCGATGGGACCTGCCAAAACCCACATATTTTTTGGATGACCTCGGATCAGGTAGGGATACCCGCTGAAC
>AB022408_Erysiphe_australiana
TCCGTAGGTGAACCTGCGGAAGGATCATTACTGAGCGTGTGAGACCAGCCGTCGTGGCATCTGCTACGTGCGCGCTGCGTCGAACCCCTCCACCCGTGCCGACTTTAATGTTTTGTTGCTTTGGCGGACCGGACTCATTCGCTGTTGCGTTGTGAGGCCACCGGCTTAGGCTGGAGCGCGTCCGCCAGAGACTTAGCCCAACTCGTGTTGTCATATAGTCTAAGGTTTTTTAAATATAAATAAAACTTTCAACAACGGATCTCTTGGCTCTGGCATCGATGAAGAACGCAGCGAAATGCGATAAGTAATGTGAATTGCAGAATTTAGTGAATCATCGAATCTTTGAACGCACATTGCGCCCCTTGGTATTCCGAGGGGCATGCCTGTTCGAGCGTCATATCAACCCTCTCTCGAGCCACTGTTTGTGTGGCTGCGGTGTTGGGGCTCGTCGATCAAACTAGACCGACGGCCCTTAAGACAAGTGGCGGTCTCGGTGTAGGCTCTACGCGTAGTATTTGTTTCTCGCGACAGAACGACACTGATGGCTGGCCAAAGGATAAACGAAGCAAGAAATTGTGTCGCAGCCGCGGCGCGATTTTAATCAAAGGTTGACCTCGAATCAGGTAGGGATACCCGCTGAACTTAAGCATATCAATAAGCGGAGGAAAAGACACCAACAGGGATTACCTCAGTAACGGCGAGTGAAGCGGC
>AB022413_Golovinomyces_orontii
ATTACAGAGCGTGAGACTCGGCCCGGGCGTGTCCCGCGTGTCGAGTCGACCCTCCACCCGTGTTGACTTTATCTGTTGCTTTGGCGGGCCAGGTGCCTGGCGCCGACCGGCTTCGTGCTGGCTCGTGTCCGCCAAAGACCCAACCTAACTCGTGTTGTCGTGTAGTCTGAGGAAGAAATATTGAATTGTTAAAACTTTCAACAACGGATCTCTTGGCTCTGGCATCGATGAAGAACGCAGCGAAATGCGATAAGTAATGTGAATTGCAGAATTTAGTGAATCATCGAATCTTTGAACGCACATTGCGCCCCTTGGTATTCCGAGGGGCATGCCTGTTCGAGCGTCGTCACACCCCCTCAAGCCGCGCCGTGTGTGTGGCTTGGTGTTGGGGCTCGTCCGTCGGGCGGCCCTTAAAGACAGTGGCGGTGCCGTTGTGGTCTCTACGCGTAGTACGATTCTCGCGACAGAGCGGCAGCGGCGGCTTGCCAATCAATCCTTTCTTTTTAAAGGTTGACCTCGAATCAGGTATGGATACCCGCTGAACTTAAGCATATCAATAAGCGGAGGAAAAGAAACCAACCGGGATTACCTCAGTAACGGCGAGTGAAGCGGCAA
>AB022416_Typhulochaeta_japonica
TCATTACAGAGCGAGAGGTCCAGCCATGGCAGTTGTCGTGCGCTGGATCTCGACCCTCCACCCGTGTCGACTTGTATTTTTGTTGCTTTGGCGGGCCGGGCCGGCGCCCATGATCGCGTTTCGTACGATGAGCATGGCGTGAGCGGTCCACCGGCTTAGGCTGGAGCGCGTCCGCCAGAGACCTTTAACACCCAAACTCATGTTGTCCCCCCTGTTGTCTAAGGCAAAGATTTAAGAATTGATAAAAACTTTCAACAACGGATCTCTTGGCTCTGGCATCGATGAAGAACGCAGCGAAATGCGATAAGTAATGTGAATTGCAGAATCTAGTGAATCATCGAATCTTTGAACGCACATTGCGCCCCTTGGTATTCCGAGGGGCATGCCTGTTCGAGCGTCATAACAACCCCCTCGAGCTACCATTTTTGTGTGGCTACGGTATTGGGGCTCGCTGAATCTCGGCGGCCCTTAAAGGCAGTGGCGGGGCTAACGTCGGCTCTACGCGTAGTAATAGATAGCTCGCGACAGAGCGGCGACAGCGACTAGCCAAAAGAAAAAAAAAGAAGAAGAAAAAAAAACACTTCTTGACTTTAGATCAATAGGTTGACCTCGAATCAGGTAGG
>AB022421_Parauncinula_septata
CCTTCCGTAGGTGAACCTGCGGAAGGATCATTACCAGTGGCCCAGTAGGGCCTCCCGGGTCTCCGCCCGCGAGTGTCCCGAACCGCTCAACCCGTGTCGACCCTATCGCGTTGCTTTGGCGAGTCGAGCCTGGCTCCACCGGCCGCCGGCTGGTGTGCGCTCGCCAGAGACCCCCCAACTCCACTGTATTTAGTGTTGTCTGAGTCTTGATAGAATAGTTAAAACTTTCAACAACGGATCTCTTGGTTCTGGCATCGATGAAGAACGCAGCGAAATGCGATAAGTAATGTGAATTGCAGAATCTAGTGAATCATCGAATCTTTGAACGCACATTGCGCCCCGTGGCATTCCGCGGGGCATGCCTGTCCGAGCGTCATAACACCCCTCAAGCTCTGCTTGGTCTTGGGAGCCGCCGCTCGCGGCGCTCCTCAAAGGCAGTGGCGGTGCTACCCGTAGCCCTGAGCGCAGTAGATTCGTCTCGCTCCAGGGCACGCGTAGGGCCTGCCAGAACCCTTCAACCCCCTCCTTAGGTTGACCTCGGATCA
>AB022931_Bullera_huiaensis
GAGAATTTTGGTTAGCTGCAAAGTTTCCTAAACCTTTATTCCATAAACACCTGTGCACCTTTTTTCATGATGTTGTTAGTTATTAGTCTCACGGCGAACGCAACTTCATCTAACACTACAAACATACATAGTCTTTGAATGTAATATAAATTGTAACAAAATACAACTTTCAACAACGGATCTCTTGGCTCTCGCATCGATGAAGAACGCAGCGAAATGCGATAAGTAATGTGAATTGCAGAATTCAGTGAATCATCGAATCTTTGAACGCAAATTGCGCCCTTTGGTATTCCGAAGAGCATGCCTGTTTGAGTGTCATATAGACTTCACCCAATCATTTTTCATTAAGTGGTTGTTAACGGTGCTTTGGACGTCTGCCATTAACCTTGGCTCGTCTTAAATGTCTAAGTGAATATTAGCGTGATAAGTCTTCGCTATCATTGTTCACTATAATACCTATATTAAGCT
>AB022932_Bullera_mrakii
GAGAATTTTGGATTAGCTGAAAGGCTTTTTCCTAATACTTTATTCCATAAACACCTGTGCACCTTTTTTTATTAGTGTGATGTTAGCTACTAGCTGGTCAAACGGCGAACGCAAACTTCATTCTAGTATACACACACAAACATATTAGTCTTTGAATGTAATATAAATTGTAACAAAATACAACTTTCAACAACGGATCTCTTGGCTCTCGCATCGATGAAGAACGCAGCGAAATGCGATAAGTAATGTGAATTGCAGAATTCAGTGAATCATCGAATCTTTGAACGCAAATTGCGCCCTTTGGTATTCCGAAGGGCATGCCTGTTTGAGTGTCATATAGACTTCACCCAATCATTTTTTAATTAAAGTGGTTGTTAACGGTGCTTTGGACGTCTGCCATTAACCTTGGCTCGTCTTAAATGTCTAAGTGGATATTAGCGTGATAAGTCTTCGCTATCATTGTTCACTATAAAATCACACATCAAGCT
>AB022933_Bullera_boninensis
GAGAATTTTGGATCAGCCGAAAGGCTTTTCCTAATACTTTATTCCATAAACACCTGTGCACCTTTTTTATTAGTTGTGATGTTAGCTACTAGCTGGTCAAATGGCGAACGCAACTTCATTTCTATACACATACAAACATATTAGTCTTTGAATGTAATATAAATTGTAACAAAATACAACTTTCAACAACGGATCTCTTGGCTCTCGCATCGATGAAGAACGCAGCGAAATGCGATAAGTAATGTGAATTGCAGAATTCAGTGAATCATCGAATCTTTGAACGCAAATTGCGCCCTTTGGTATTCCGAAGGGCATGCCTGTTTGAGTGTCATATAGACTTCACCCAATCATTTTTCATTAAGTGGTTGTTAACGGTGCTTTGGACGTCTGCCATTAACCCTGGCTCGTCTTAAATGTCTAAGTGGATATTAGCGTGATAAGTCTTCGCTATCATTGTCCACTATAATAACCTATATTAAGCT
>AB022934_Bullera_boninensis
GAGAATTTTGGATCAGCCGAAAGGCTTTTCCTAATACTTTATTCCATAAACACCTGTGCACCTTTTTTATTAGTTGTGATGTTAGCTACTAGCTGGTCAAACGGCGAACGCAACTTCATTTCTATACACATACAAACATATTAGTCTTTGAATGTAATATAAAATTGTAACAAAATACAACTTTCAACAACGGATCTCTTGGCTCTCGCATCGATGAAGAACGCAGCGAAATGCGATAAGTAATGTGAATTGCAGAATTCAGTGAATCATCGAATCTTTGAACGCAAATTGCGCCCTTTGGTATTCCGAAGGGCATGCCTGTTTGAGTGTCATATAGACTTCACCCAATCATTTTTCATTAAGTGGTTGTTAACGGTGCTTTGGACGTCTGCCATTAACCCTGGCTCGTCTTAAATGTCTAAGTGGATATTAGCGTGATAAGTCTTCGCTATCATTGTCCACTATAATAACCTATATTAAGCT
>AB022935_Bullera_waltii
GAGAATTTTGGATTAGCTGCAGGCTTTTCCTTAACACTTTATTCCATAAACACCTGTGCACCTTTTTTNCGAGATGTTGTTAGTTACTAGTTTTCGGACGAACACGACTTCATCTTACACACTACAAACATAAATAGTCTTTGAATGTAATATAAATTGTAACAAAATACAACTTTCAACAACGGATCTCTTGGCTCTCGCATCGATGAAGAACGCAGCGAAATGCGATAAGTAATGTGAATTGCAGAATTCAGTGAATCATCGAATCTTTGAACGCAAATTGCGCCCTTTGGTATTCCGAAGAGCATGCCTGTTTGAGTGTCATATAGACTTCACCCAATCATTTTTTTTAATTAGAATGGTTGTTAACGGTGCTTTGGACGTCTGCCATTAACCTTGGCTCGTCTTAAATGTCTAAGTGGATATTAGCGTGATAAGTCTTCGCTATCATTGTCCACTATAAAATCTTACACTTAAGCT
>AB022936_Bullera_schimicola
GAGAATTTATGAGAGCTTTGTGCTTTCTAAAATACCCTATAAACCATAAACACCTGTGCACCTTTTTTTTGATTAGGAAATTGTTGCTGTACTAGTCTTTTCGGGGACAAACGCATGGCGACCTTTTCTTATATCACACACACAAACATTATAGTCTTGAATGTAATACAAAATTGTAACAAAAATACAACTTTCAACAACGGATCTCTTGGCTCTCGCATCGATGAAGAACGCAGCGAAATGCGATAAGTAATGTGAATTGCAGAATTCAGTGAATCATCGAATCTTTGAACGCAAATTGCACCCTTTGGTATTCCGAAGGGTATGCCTGTTTGAGTGTCATATAGACCTTCACCCGATCATTTTTCACTAAGTGATTGTTTTTTGGTGCTTTGGACGTTCTGCCATTAACCCTGGCTCGTCTTAAATGTCTTAGTGGAACGTTGGCATGATAAGTCATTTGCCTGACCCGTCCACTCTAATCTCTATATTTTAAGCT
>AB025679_Tilletiopsis_lilacina
AATCACCGGGGAACCCCTCTGTGGGCCCCAACCCTTCACCTAATCCTCACACCTGTGCACCGCTGGTAGCTGCCGCTTGTCTCACGATGAGCTTGCAACTGCTGGCAACTTATCAACACACACCTGAGTTCTATGAATGTTAATTTTACTTGCCTTCGGGCAGAACTAAAATACAACTTTTGACAACGGATCTCTTGGTTCTCCCATCGATGAAGAACGCAGCGAAATGCGATAAGTAATGTGAATTGCAGAATTCAGTGAATCATCGAATCTTTGAACGCACCTTGCGCTCGTTGGTATTCCGACGAGCATGCCTGTTTGAGTGTCATGAATTCTCCACCCCCATGTCTTTTCTCACGAAAGGACGTGCTTGGGGCGGGTCCCTGGGCATCTTTGCCAAGTCTTCGGACAGGCTTGCCTTAAAAGTATTAGCTGGACTGCATCTGCGATGCATTGGTTCTACTCAACGTGATAAGTTCATTCGTTGAGGACGCCTTTACGGGCGGCAAGCTACAATGCGATCAATAAGTCTGCTTCTAACCCGGCGCGGAGTGGCTTGGCACTTCAACCCAACTTAACGCTCTGGCCTTAAATCAGGTAGGATTACCCGCTGAACTTAAGC
>AB025680_Tilletiopsis_lilacina
TCTGTGGGCCCCAACCCTTCACCTAATCCTCACACCTAGTGCACCGCTGGTAGCTGCCGCTTGTCTCACGATGAGCTTGCAACTGCTGGCAACTTATCAACACACACCTGAGTTCTATGAATGTTAATTTTACTTGCCTTCGGGCAGAACTAAAATACAACTTTTGACAACGGATCTCTTGGTTCTCCCATCGATGAAGAACGCAGCGAAATGCGATAAGTAATGTGAATTGCAGAATTCAGTGAATCATCGAATCTTTGAACGCACCTTGCGCTCGTTGGTATTCCGACGAGCATGCCTGTTTGAGTGTCATGAATTCTCCACCCCCATGTCTTTTCTCACGAAAGGACGTGCTTGGGGCGGGTCCCTGGGCATCTTTGCCAGTCTTCGGACAGGCTTGCCTTAAAAGTATTAGCTGGACTGCATCTGCGATGCATTGGTTCTACTCAACGTGATAAGTTCATTCGTTGAGGACGCCTTTACGGGCGGCAAGCTACAATGCGATCAATAGTCTGCTTCTAACCCGGCGCGGAGTGGCTTGCCACTCCAACCCAACTTAACGCTCTGGCTCAAATCAGGTAGGATACCCGCTGAACTTAA
>AB025681_Tilletiopsis_lilacina
TCTGTGGGCCCCAACCCTTCACCTAATCCTCACACCTGTGCACCGCTGGTAGCTGCCGCTTGTCTCACGATGAGCTTGCAACTGCTGGCAACTTATCAACACACACCTGAGTTCTATGAATGTTAATTTTACTTGCCTTCGGGCAGAACTAAAATACAACTTTTGACAACGGATCTCTTGGTTCTCCCATCGATGAAGAACGCAGCGAAATGCGATAAGTAATGTGAATTGCAGAATTCAGTGAATCATCGAATCTTTGAACGCACCTTGCGCTCGTTGGTATTCCGACGAGCATGCCTGTTTGAGTGTCATGAATTCTCCACCCCCATGTCTTTTCTCACGAAAGGACGTGCTTGGGGCGGGTCCCTGGGCATCTTTGCCAGTCTTCGGACAGGCTTGCCTTAAAAGTATTAGCTGGACTGCATCTGCGATGCATTGGTTCTACTCAACGTGATAAGTTCATTCGTTGAGGACGCCTTTACGGGCGGCAAGCTACAATGCGATCAATAGTCTGCTTCTAACCCGGCGCGGAGTGGCTTGCCACTTCAACCCAACTTAACGCTCTGGCTCAAATCAGGTAGGATACCCGCTGACTTAA
>AB025682_Tilletiopsis_lilacina
TCTGTGGGCCCCAACCCTTCACCTAATCCTCACACCTGTAGCACCGCTGGTAGCTGCCGCTTGTCTCACGATGAGCTTGCAACTGCTGGCAACTTATCAACACACACCTGAGTTCTATGAATGTTAATTTTACTTGCCTTCGGGCAGAACTAAAATACAACTTTTGACAACGGATCTCTTGGTTCTCCCATCGATGAAGAACGCAGCGAAATGCGATAAGTAATGTGAATTGCAGAATTCAGTGAATCATCGAATCTTTGAACGCACCTTGCGCTCGTTGGTATTCCGACGAGCATGCCTGTTTGAGTGTCATGAATTCTCCACCCCCATGTCTTTTCTCACGAAAGGACGTGCTTGGGGCGGGTCCCTGGGCATCTTTGCCAGTCTTCGGACAGGCTTGCCTTAAAAGTATTAGCTGGACTGCATCTGCGATGCATTGGTTCTACTCAACGTGATAAGTTCATTCGTTGAGGACGCCTTTACGGGCGGCAAGCTACAATGCGATCAATAGTCTGCTTCTAACCCGGCGCGGAGTGGCTTGCCACTCCAACCCAACTTAACGCTCTGGCTCAATAGGTAGGATACCCGCTGACTTAACTTATG
>AB025683_Tilletiopsis_lilacina
TCTGTGGGCCCCAACCCTTCACCTAATCCTCACACCTGTGCACCGCTGGTAGCTGCCGCTTGTCTCACGATGAGCTTGCAACTGCTGGCAACTTATCAACACACACCTGAGTTCTATGAATGTTAATTTTACTTGCCTTCGGGCAGAACTAAAATACAACTTTTGACAACGGATCTCTTGGTTCTCCCATCGATGAAGAACGCAGCGAAATGCGATAAGTAATGTGAATTGCAGAATTCAGTGAATCATCGAATCTTTGAACGCACCTTGCGCTCGTTGGTATTCCGACGAGCATGCCTGTTTGAGTGTCATGAATTCTCCACCCCCATGTCTTTTCTCACGAAAGGACGTGCTTGGGGCGGGTCCCTGGGCATCTTTGCCAGTCTTCGGACAGGCTTGCCTTAAAAGTATTAGCTGGACTGCATCTGCGATGCATTGGTTCTACTCAACGTGATAAGTTCATTCGTTGAGGACGCCTTTACGGGCGGCAAGCTACAATGCGATCAATAGTCTGCTTCTAACCCGGCGCGGAGTGGCTTGCCACTCCAACCCAACTTAACGCTCTGGCTCAAATCAGGTAGGATTACCCGCTGAACTTAA
>AB025684_Tilletiopsis_lilacina
AATACACCGGGGAACCCACTCTGTGGGCCCCAACCCTTCACCTAATCCTCACACCTGTGCACCGCTGGTAGCTGCCGCTTGTCTCACGATGAGCTTGCAACTGCTGGCAACTTATCAACACACACCTGAGTTCTATGAATGTTAATTTTACTTGCCTTCGGGCAGAACTAAAATACAACTTTTGACAACGGATCTCTTGGTTCTCCCATCGATGAAGAACGCAGCGAAATGCGATAAGTAATGTGAATTGCAGAATTCAGTGAATCATCGAATCTTTGAACGCACCTTGCGCTCGTTGGTATTCCGACGAGCATGCCTGTTTGAGTGTCATGAATTCTCCACCCCCATGTCTTTTCTCACGAAAGGACGTGCTTGGGGCGGGTCCCTGGGCATCTTTGCCAGTCTTCGGACAGGCTTGCCTTAAAAGTATTAGCTGGACTGCATCTGCGATGCATTGGTTCTACTCAACGTGATAAGTTCATTCGTTGAGGACGCCTTTACGGGCGGCAAGCTACAATGCGATCAATAAGTCTGCTTCTAACCCGGCGCGGAGTGGCTTGCCACTTCAACCCAACTTAACGCTCTGGCTCAAATCAGGTAGGATACCCGCTGAACTTAACATTAT
>AB025685_Tilletiopsis_lilacina
TCTGTGGGCCCCAACCCTTCACCTAATCCTCACACCTGTGCACCGCTGGTAGCTGCCGCTTGTCTCACGATGAGCTTGCAACTGCTGGCAACTTATCAACACACACCTGAGTTCTATGAATGTTAATTTTACTTGCCTTCGGGCAGAACTAAAATACAACTTTTGACAACGGATCTCTTGGTTCTCCCATCGATGAAGAACGCAGCGAAATGCGATAAGTAATGTGAATTGCAGAATTCAGTGAATCATCGAATCTTTGAACGCACCTTGCGCTCGTTGGTATTCCGACGAGCATGCCTGTTTGAGTGTCATGAATTCTCCACCCCCATGTCTTTTCTCACGAAAGGACGTGCTTGGGGCGGGTCCCTGGGCATCTTTGCCAGTCTTCGGACAGGCTTGCCTTAAAAGTATTAGCTGGACTGCATCTGCGATGCATTGGTTCTACTCAACGTGATAAGTTCATTCGTTGAGGACGCCTTTACGGGCGGCAAGCTACAATGCGATCAATAGTCTGCTTCTAACCCGGCGCGGAGTGGCTTGCCACTCCAACCCAACTTAACGCTCTGGCTCAAATAGGTAGGATACCCGCTGACTTAAC
>AB025686_Tilletiopsis_washingtonensis
GATATTAGTGAATCACCGGGGAACCACTCTGTGGGCCCCAACCCTTCACCATATCCTCACACCTGTGCACCGCTGGTAGATGCCGCTGTACTTCGGTACGGTTTGCAGCTGCTGGCAACCTATACACACACACCTGAGTTCTATGAATGTTAATTTTACTTGCCTTCGGGCAGAACTAAAATACAACTTTTGACAACGGATCTCTTGGTTCTCCCATCGATGAAGAACGCAGCGAAATGCGATAAGTAATGTGAATTGCAGAATTCAGTGAATCATCGAATCTTTGAACGCACCTTGCGCTCGTTGGTATTCCGACGAGCATGCCTGTTTGAGTGTCATGAATTCTCCACCCCCATGTCTTTTGTCACCAAAGGACGTGCTTGGGGCGGGTCCATGGGCATCTTTGCCAGTCTTCGGACAGGCTTGCCTTAAAAGTATTAGCTGGACTGCATCTGCGATGCATTGGTTCTACTTAACGTGATAAGTTCATTCGTTGAGGACGGCTTACGGCCGGCCAAGCTACAATGCGATCAATAGTCTGCTTCTAACCCGGCGCGGAGTGCTGCACTTCAACCCAACTTAACGCTCTGGCTTCAAATCAGG
>AB025687_Tilletiopsis_washingtonensis
GATATTAGTGAATCACCGGGGAACCACTCTGTGGGCCCCAACCCTTCACCATATCCTCACACCTGTGCACCGCTGGTAGATGCCGCTGTACTTCGGTACGGTTTGCAGCTGCTGGCAACCTATACACACACACCTGAGTTCTATGAATGTTAATTTTACTTGCCTTCGGGCAGAACTAAAATACAACTTTTGACAACGGATCTCTTGGTTCTCCCATCGATGAAGAACGCAGCGAAATGCGATAAGTAATGTGAATTGCAGAATTCAGTGAATCATCGAATCTTTGAACGCACCTTGCGCTCGTTGGTATTCCGACGAGCATGCCTGTTTGAGTGTCATGAATTCTCCACCCCCATGTCTTTTGTCACCAAAGGACGTGCTTGGGGCGGGTCCATGGGCATCTTTGCCAGTCTTCGGACAGGCTTGCCTTAAAAGTATTAGCTGGACTGCATCTGCGATGCATTGGTTCTACTCAACGTGATAAGTTCATTCGTTGAGGACGGCTTCACGGCCGGGCAAGCTACAATGCGATCGATAGTCTGCTTTAACCCGGCGCGGAGTGCTGCACTTCAACCCAACTTAACGCTCTGGCCTCAAATCAGG
>AB025688_Tilletiopsis_washingtonensis
GATATTAGTGAATACACCGGGGAACCCACTCTGTGGGCCCCAACCCTTCACCATATCCTCACACCTGTGCACCGCTGGTAGATGCCGCTGTACTTCGGTACGGTTTGCAGCTGCTGGCAACCTATACACACACACCTGAGTTCTATGAATGTTAATTTTACTTGCCTTCGGGCAGAACTAAAATACAACTTTTGTCATCGGATCTCTTGGTTCTCCCATCGATGAAGAACGCAGCGAAATGCGATAAGTAATGTGAATTGCAGAATTCAGTGAATCATCGAATCTTTGAACGCACCTTGCGCTCGTTGGTATTCCGACGAGCATGCCTGTTTGAGTGTCATGAATTCTCCACCCCCATGTCTTTTGTCACCAAAGGACGTGCTTGGGGCGGGTCCATGGGCATCTTTGCCAGTCTTCGGACAGGCTTGCCTTAAAAGTATTAGCTGGACTGCATCTGCGATGCATTGGTTCTACTCAACGTGATAAGTTCATTCGTTGAGGACGGCTTACGGCCGGCCAAGCTACAATGCGATCGATAGTCTGCTTCTAACCCGGCGCGGAGTGCTGCACTTCAACCCAACTTAACGCTCTGGCCTCAAATCAGG
>AB025689_Tilletiopsis_washingtonensis
GATCATTAGTGAATACACCGGGGAACCCACTCTGTGGGCCCCAACCCTTCACCTTATCCTCACACCTGTGCACCGCTGGTAGCTGCCGCTTGTCTCACGATGAGCTTGCAACTGCTGGCAACTTATCAACACACACCTGAGTTCTATGAATGTTAATTTTACTTGCCTTCGGGCAGAACTAAAATACAACTTTTGACAACGGATCTCTTGGTTCTCCCATCGATGAAGAACGCAGCGAAATGCGATAAGTAATGTGAATTGCAGAATTCAGTGAATCATCGAATCTTTGAACGCACCTTGCGCTCGTTGGTATTCCGACGAGCATGCCTGTTTGAGTGTCATGAATTCTCCACCCCCATGTCTTTTCTCACGAAAGGACGTGCTTGGGGCGGGTCCCTGGGCATCTTTGCCAGTCTTCGGACAGGCTTGCCTTAAAAGTATTAGCTGGACTGCATCTGCGATGCATTGGTTCTACTCAACGTGATAAGTTCATTCGTTGAGGGACGCCTTACGGGCGGCCAAGCTACAATGCGATCAATAGTCTGCTTCTAACCCGGCGCGGAGTGCTGCCACTCCAACCCAACTTAACGCTCTGGCCTCAAATCAGG
>AB025690_Tilletiopsis_cremea
ACCTGCAGTAACGTACATAGTCATACACCGGGGAACCCACTCTGTGGGCCCCAACCCTTCACCATATCCTCACACCTGTGCACCGCTGGTAGCAGCCGTCGAAAGGCTTGCTGCTGCTGGCAACCTATACATACACACCTGAGTTCTATGAATGTTTATTTTACTTGCCTTCGGGCAGAACTAAAATACAACTTTTGACAACGGATCTTTTGTTCTCCCATCGATGAAGAACGCAGCGAAATGCGATAAGTAATGTGAATTGCAGAATTCAGTGAATCATCGAATCTTTGAACGCACCTTGCGCTCGTTGGTATTCCGACGAGCATGCCTGTTTGAGTGTCATGAATTCTCAACCCCCATGTCTTTTGTCACCAAAGGATGTGCTTGGGTTTGGTCCGTGGGCATCTTTGCCAGTCTTCGGACAGGCTTGCCTTAAAAGTATTAAGCTGGACTGCATCTGCGATGCATTGGTTCTACTCAACGTGATAAGTTCATTCGTTGAGGACAGCTTCACGGCTGGCCAAGCTATAATGCGATCAAGAGTCTGCTTCTAACCCGGCGCGGAGTGCCTAGCCACTCCAACCCACTTAACGCTCTGGCCTCAAATCAGGTAGGATACCCGCTGAACTAAGCTATAT
>AB025691_Tilletiopsis_pallescens
AAAAATAGGGCTTTCCCATTCTTTGGGGCCCGAACCTTCACATAATTTCCACACACTTGTGAATCGTTGGAGCGTTTTTTGAAAAAGAGACGCTCTGGCACCCTTTAATTATTACAAACACCGAGTTAATGGATGTAGTTGTAAACTTGTCTTTTGACAGAAACAAAAATACAACTTTCGACAACGGATCTCTTGGTTCTCCCATCGATGAAGAACGCAGCGAAACGCGATAGTTAATGTGAATTGCAGAATTCAGTGAATCATCGAGTCTTTGAACGCATCTTGCGCTCCTTGGTATTCCGAGGAGCATGCCTGTTTGAGTGTCATGAATCCCTCAGCCCCCATCGTTTTTTGTTAAGCGATTGGCTTGGGTCTGGATTTGGGCGTCTTGCCAATGCGCTTCTTCAAGTGCTTGGCTCGCCTTAAAGAGATTAGCTGGACCCTATTCCGAGCTGGTTCAACTCGACGTGATAATTTCATTCGTCGAGGTATGGTCGGCTTACGGCTGATCAGCCAGGTGTAGGAATCCGGTCTGCTTCAACCTTCGTCTGAAGCCAGCAATGGCCTGAACGGAATTTTTT
>AB025692_Tilletiopsis_pallescens
AAAAATAGGGCTTTCCCATTCTTTGGGGCCCGAACCTTCACATAATTTCCACACACTTGTGAATCGTTGGAGCGTTTTTTGAAAAAGAGACGCTCTGGCACCCTTTAATTATTACAAACACCGAGTTAATGGATGTAGTTGTAAACTTGTCTTTTGACAGAAACAAAAATACAACTTTCGACAACGGATTTCTTGGTTCTCCCATCGATGAAGAACGCAGCGAAACGCGATAGTTAATGTGAATTGCAGAATTCAGTGAATCATCGAGTCTTTGAACGCATCTTGCGCTCCTTGGTATTCCGAGGAGCATGCCTGTTTGAGTGTCATGAATCCCTCAGCCCCCATCGTTTTTTGTTAAGCGATTGGCTTGGGTCTGGATTTGGGCGTCTTGCCAATGCGCTTCTTCAAGTGCTTGGCTCGCCTTAAAGAGATTAGCTGGACCCTATTCCGAGCTGGTTCAACTCGACGTGATAATTTCATTCGTCGAGGTATGGTCGGCTTACGGCTGATCAGCCAGGTGTAGGAATCCGGTCTGCTTCAACCTTCGTCTGAAGCCAGCAATGGTGTAAACGGAGTTTTTT
>AB025693_Tilletiopsis_pallescens
GTACTTATTGAAAAATAGGGCTTTCCCATTCTTTGGGGCCCGAACCTTCACATAATTTCCACACACTTGTGAATCGTTGGAGCGTTTTTTGAAAAAGAGACGCTCTGGCACCCTTTAATTATTACAAACACCGAGTTAATGGATGTAGTTGTAAACTTGTCTTTTGACAGAAACAAAAATACAACTTTCGACAACGGATCTCTTGGTTCTCCCATCGATGAAGAACGCAGCGAAACGCGATAGTTAATGTGAATTGCAGAATTCAGTGAATCATCGAGTCTTTGAACGCATCTTGCGCTCCTTGGTATTCCGAGGAGCATGCCTGTTTGAGTGTCATGAATCCCTCAGCCCCCATCGTTTTTTGTTAAGCGATTGGCTTGGGTCTGGATTTGGGCGTCTTGCCAATGCGCTTCTTCAAGTGCTTGGCTCGCCTTAAAGAGATTAGCTGGACCCTATTCCGAGCTGGTTCAACTCGACGTGATAATTTCATTCGTCGAGGTATGGTTGGCTTACGGTTGATCAAGCCAGGTGTAGGAATCCAGGTCTGCTTCAACCTTCGTCTGAAGCCAGCAATGGTGTGAACGGAATTTTT
>AB025694_Tilletiopsis_pallescens
AAAAATAGGGCTTTCCCTTCTTTGGGGCCCGAGCCTTCACATAATTTCCACACACTTGTGAATCGTTGGAGCGTTTTAGATTTGGTATTTATTTACTTTTTGAAGAGACGCTCTGGCACCCATACAATTATTACAAACACTGAGTTAATGGATGTAGTTGTAAACTTGTCTTTTGACAGAAACAAAAATACAACTTTCGACAACGGATCTCTTGGTTCTCCCATCGATGAAGAACGCAGCGAAACGCGATAGTTAATGTGAATTGCAGAATTCAGTGAATCATCGAGTCTTTGAACGCATCTTGCGCTCCTTGGTATTCCGAGGAGCATGCCTGTTTGAGTGTCATGAATCCCTCAGCCCCCATCGTTTTTTATTAAGCGATTGGCTTGGGTCTGGATTTGGGCGTCTTGCCAGTGCGCTTTTTCAAGTGCCTGGCTCGCCTTAAAGAGATTAGCTGGACCCCATTCCGAGCTGGTTCAACTCGACGTGATAATTTCATTCGTCGAGGTATGGTTGGCTTTACCGCTGATCAGCCAGGTGTAGGAATCCGGTCTGCTTCAACTTTCGTCTGAAGCCAGCAATGGTGTGAACGGAGTTTTT
>AB025695_Tilletiopsis_albescens
ATACCGGGGTAGCCCTCTGTGGCCCCCAAACCTTCACTTTCCACACACACCTGTGCACCCGGTGGTGGGGGGTTCTTGTAATAGAGCTCCCTCTGCTGCCTATCTATCACATACCCTGAGTATTATGGATGTCAGTGTATACTTGCCTTTTTGGCAGAACTAAACACAACTTTCGACAACGGATNTNTTGGTTCTCCCATCGATGAAGAACGCAGCGAAATGCGATAAGTAATGTGAATTGCAGAATTCAGTGAATCATCGAATCTTTGAACGCACCTTGCGCTCCTTGGTATTCCGAGGAGCATGCCTGTTTGAGTGTCATGAATCCCTCAAACCCCTCAGGTTTTGAAACAAAAGCCTGGGCTTGGGTTTGGATGTGGGTGCCCTGCCATCTTGTATGGCTCACCCCAAATGCATTAAGCTGGACCCTTCCTGTAACCGGTTCCACTCAGCGTGATAAGTCATTCGCTGAGGACAGCGAGGCAAGCCCACTTGTGGGTGCGCCCCTGCTGGCCGGACTCGGGTTGCTTGGTCTGCTTACAAGCCCCGTCGCATGACGGAAANCATATTCAATGCTCTGGCCTAAATCAGGTAGGATACCCGCTGACTTAAC
>AB025696_Tilletiopsis_albescens
TCTGTGGCCCCCAAACCTTCACTTTCCACACACACCTGTGCACCCGGTGGTGGGGGGTTCTTGAATAGAGCTCCCTNTGCTGCCTATCTATCACATACCCTGAGTATTATGGATGTCAGTGTATACTTGCCTTTTTGGCAGAACTAAACACAACTTTCGACAACGGATCTNTTGGTTCTCCCATNGATGAAGAACGCAGCGAAATGCGATAAGTAATGTGAATTGCAGAATTCAGTGAATCATCGAATCTTTGAACGCACCTTGCGCTCCTTGGTATTCCGAGGAGCATGCCTGTTTGAGTGTCATGAATCCCTCAAACCCCTCAGGTTTTGAAACAAAAGCCTGGGCTTGGGTTTGGATGTGGGTGCCCTGCCATCTTGTATGGGTCACCCCAAATGCATTAGCTGGACCCTTCCTGTAACCGGGTCCACTCAGCGTGATAAGGGCATTCGCTGAGGACAGCGAGGCAAGCCCACTTGTGGGTGCGCCCCTGCTGGCCGGACTCNGGTTGCTTGGGCTGNTTACAAGCCCGTNGNATGACGGAAAACCAATTCAANGNTCTGGGCTCAAANCNGGNGGANACCCCTGAACTTAACTNTATANNNGGGGGGGAAA
>AB025697_Tilletiopsis_albescens
TCTGAGGGGAACACAATACCGGGGTAGCCCTCTGTGGCCCCCAACCTTCACTTTCCACACACACCTGTGCACCCGGTGGTGGGGGGTTCTTGTAATAGAGCTCCCTCTGCTGCCTATCTATCACATACCCTGAGTATTATGGATGTCAGTGTATACTTGCCTTTTTGGCAGAACTAAACACAACTTTCGACAATTTTTTCTTGGTTCTCCCATCGATGAAGAACGCAGCGAAATGCGATAAGTAATGTGAATTGCAGAATTCAGGAATCATCGAATCTTTGAACGCACCTTGCGCTCCTTGGTATTCCGAGGAGCATGCCTGTTTGAGTGTCATGAATCCCTCAAACCCCTCAGGTTTTGAAACAAAAGCCTGGGCTTGGGTTTGGATGTGGGTGCCCTGCCATTGTATGGCACCCCAAATGCTAGCTGGACCCTTTCTGTGACCGGGCCACTCAGCGGAAAGATCGCTGAGGACAGGAGGCAGCCACCGTGGGTGCGCCCCTGTGCCGGACCGGGGTGCGGCCTGCTCAGACCGCGCATGACGAAACTATTAAAAGCTGGCCCAAATAAGGGGAACCCCTGACTAAGCCATAAAGGGGGAAA
>AB025698_Sympodiomycopsis_paphiopedili
ATACACCGGGGAACCCACTCTGTGGGCCCCAACCCTTCACCATATCCTCACACCTAGTGCACCGCTGGTAGATGCCGCTGTACTTCGGTACGGTTTGCAGCTGCTGGCAACCTATACACACACACCTGAGTTCTATGAATGTTAATTTTACTTGCCTTCGGGCAGAACTAAAATACAACTTTTNANNNCGGATCTCTTGGTTCTCCCATCGATGAAGAACGCAGCGAAATGCGATAAGTAATGTGAATTGCAGAATTCAGTGAATCATCGAATCTTTGAACGCACCTTGCGCTCGTTGGTATTCCGACGAGCATGCCTGTTTGAGTGTCATGAATTCTCCACCCCCATGTCTTTTGTCACCAAAGGACGTGCTTGGGGCGGGTCCATGGGCATCTTTGCCAGTCTTCGGACAGGCTTGCCTTAAAAGTATTAAGCTGGACTGCATCTGCGATGCATTGGTTCTACTCAACGTGATAAGTTCATTCGTTGAGGACGGCTTCACGGCCGGCCAAGCTACAATGCGATCAATAGTCTGCTTCTAACCCGGCGCGGAGTGCCTGCACTTCAACCCAACTTAACGCTNTGGCTCAAATCAGGTAGGATTACCCGCTGACTTAACTNTAT
>AB025699_Tilletiopsis_minor
GAGTATTGCATAGGAGCACCACTCTGTGGGCTCCAAACCTTTCCTATCTTCCACATACACCTAGTGCATGCATGATCGTGTTGGCTGCTGTCGCCTAGCGGCTCTGGCTGATGCGGTTGTCTTTTTCACTTAACTCTATGTTAATGGATGTAAACAAACCGAGCTATACGCTCAAATGAAAGTAAAACTTTCGACAACGGATCTCTTGGTTCTCCCATCGATGAAGAACGCAGCGAAATGCGATAAGTAATGTGAATTGCAGAATTCAGTGAATCATCGAATCTTTGAACGCACCTTGCGCTCTTGGGTAATCCCAAGAGCATGCCTGTTTGAGTGTCATGAATCTCTCACAAAGCAAGTTTTTTAACAAAAGCTTTTGCGGCGTGGATCTGAGCGTTTGCCTGCGATAAGCCTGGGCTCGCTTGAAATGGAGTAGCGAGTTTGTATGAATGCAAACCTTGCCGTTCATCGTTATGGTTTCCTTCGATGAGTAAGCGGCTTGGTGGAACGTTTATAATATAAGACTTGCTTCCAATCGCGTTGTAAGGACGCAACTTTTTATTTCATCTGGCCTCAAATCAGGTAGGACTACCCGCTGACTTAAGCATTA
>AB025700_Tilletiopsis_minor
AATTGCATAGGAGCACCACTCTGTGGGCTCCAAACCTTTCCTATCTTCCACATACACCTGTGCATGCATGATCGTGTTGGCTGCTGTCGCCTAGCGGCTCTGGCTGATGCGGTTGTCTTTTTCACTTAACTCTATGTTAATGGATGTAAACAAACCGAGCTATACGCTCAAATGAAAGTAAAACTTTCGACAACGGATCTCTTGGTTCTCCCATCGATGAAGAACGCAGCGAAATGCGATAAGTAATGTGAATTGCAGAATTCAAGTGAATCATCGAATCTTTGAACGCACCTTGCGCTCTTGGGTAATCCCAAGAGCATGCCTGTTTGAGTGTCATGAATCTCTCACAAAGCAAGTTTTTTAACAAAAGCTTTTGCGGCGTGGATCTGAGCGTTTGCCTGCGATAAGCCTGGGCTCGCTTGAAATGGAGTAGCGAAGTTTGTATGAATGCAAACCTTGCCGTTCATCGTTATGGTTTCCTTCGATGAAGTAAGCGGCTTGGTGGAACGTTATAATTAAGACTTGCTTCCAATCGCGTTGGAAGGACCCAACTTTTNATTTCATCTGGCCTAAATCAGGTAGGACTCCCGCTGAACTTAAGCTTTTAA
>AB025701_Tilletiopsis_minor
GCTGGGAACTTGTGCAAACTTGGTCATTTAGAGAAAGTAAAAGTCATACCAAGGTTTCTGTAGGTGAACCTGCAGAAGGATCATTAGTGAATACACCGGGGCTGGGAACTTGTGCAAACTTGGTCATTTAGAGAAAGTAAAAGTCATACCAAGGTTTCTGTAGGTGAACCTGCAGAAGGATCATTAGTGAATACACCGGGGAACCCACTCTGTGGGCCCCAACCCTTCACCATATCCTCACACCTGTGCACCGGCTGGTAGCAGCCGTCGAAAGGCTTTGCTGCTGCTGGCAACCTATACATACACACCTGAGTTCTATGAATGTTTATTTTACTTGCCTTCGGGCAGAACTTAAAATACAACTTTTGACAACGGATCTCTTGGTTCTCCCATCGATGAAGAACGCAGCGAAATGCGATAAGTAATGTGAATTGCAGAATTCAGTGAATCATCGAATCTTTGAACGCACCTTGCGCTCGTTGGTATTCCGACGAGCATGCCTGTTTGAGTGTCATGAATTCTCAACCCCCATGTCTTTTGTCACCAAAGGATGTGCTTGGGTTTGGTCCGTGGGCATCTTTGCCAAGTCTTCGGACAGGCTTGCCTTAAAAGTATTAAGCTGGACTGCATCTGCGATGCATTGGTTCTACTCAACGTGATAAGTTCATTCGTTGAGGACAAGCTTCACGGCTGGCCAAGCTATAATGCGATCAAGAGTCTGCTTCTAACCCGGCGCGGAGTGCCTAGCCACTTCCAACCCAACTTAACGCTCGGCCTNAAAAGGTAGGATTACCCGCTGAACTTAAGCTTTTAA
>AB025702_Tilletiopsis_minor
ACCCTGGAGTGGCAGCTGTTCTCGATTAAAGGAGACATGCCNATCGGTTGCTCACTATGTGGTGAATTAACTGACTGAAATAAATGCTAGAAGAAAGTTAAAATCACGTTCTGTAGGTGAACCTGCAGAAGGATCATTAGAGAATTGCATAGGAGCACCACTCTGTGGGCTCCAANCCTTTCCTATCTTCCACATACACCTGTGCATGCATGATCGTGTTGGCTGCTGTCGCCTAGCGGCTCTGGCTGATGCGGTTGTCTTTTTCACTTAACTCTATGTTAATGGATGTGAACAAACCGAGCTATACGCTCAAATGAAAGTAAAACTTTCGACAACGGATCTCTTGGTTCTCCCATCGATGAAGAACGCAGCGAAATGCGATAAGTAATGTGAATTGCAGAATTCAGGAATCATCGAATCTTTGAACGCACNCTTGCGCTCTTGGGTAATCCCAAGAGCATGCCTGTTTGAGTGTCATGAATCTCTCACAAAGCAAGTTTTTTAACAAAAGCTTTTGCGGCGTGGATCTGAGCGTTTGCCTGCGATAAGCCTGGGCTCGCTTGAAATGGAGTAGCGAGTTTGTATGAATGCAAACCTTGCCGTTCATCGTTATGGTTTCCTTCGATGAGTAAGCGGCTTGGTGGAACGTTTATAATATTAGACTTGCTTCCAATCGCGTTGTAAGGACGCAACTTTTTTATTTCATCTGGCCTCAAATCAGGTAGGACTACCCGCTGAACTTAAGCATATCAATAGCCCGGA
>AB025703_Tilletiopsis_minor
AATCACCGGGGTAGCCCTCTGTGGCCCCAAACCTTCACTTTCCACACACACCTGTGCACCCGGTGGTGGGGGGTTCTTGTAATAGAGCTCCCTCTGCTGCCTATCTATCACATACCCTGAGTATTATGGATGTCAGTGTATACTTGCCTTTTTGGCAGAACTAAACACAACTTTCTTTTCTTTCTCTTGGTTCTCCCATCGATGAAGAACGCAGCGAAATGCGATAAGTAATGTGAATTGCAGAATTCAGTGAATCATCGAATCTTTGAACGCACCTTGCGCTCCTTGGTATTCCGAGGAGCATGCCTGTTTGAGTGTCATGAATCCCTCAAACCCCTCAGGTTTTGAAACAAAAGCCTGGGCTTGGGTTTGATGTGGGTGCCCTGCCATTGTTGGCTCACCCCAAATGCATTAGCTGGACCCTTCCTGTAACCGGTTCCACTCAGCGTGATAAGTCATTCGCTGAGGACAGCGAGGCAAGCCCACTTGTGGGTGCGCCCCTGCTGGCCGGACTCGGGTTGCTTGGTCTGCTTACAGCCCCGTGCATGACGGAAAACCATATTCAAGCTCTGGCTCCCTCAATAGATTACCACTCAGTA
>AB025704_Tilletiopsis_fulvescens
GAACCTGCTAATGGAGCATTAGCTGATGAACAAGGCAGCCTTACACTCGCTGGGAGCTCCGACCTTCCACTCATTATCCACACACCTAGTGCATGCGGTCCTGCTAGCTCCTGGCGCCAAGCGCCTCGGGCCGGCTTGGCCATTTTTACACACACATAATGTCTATAGGATGTCTATCTTACGTCGCAAGACGAATACAAAGAAAACTTTCGACAACGGATCTCTTGGTTCTCCCATCGATGAAGAACGCAGCGAAATGCGATAAGTAATGTGAATTGCAGAATTCAGTGAATCATCGAATCTTTGAACGCACCTTGCGCTCTTGGGTATTCCCAAGAGCATGCCTGTTGGAGTGTCATGACCCCTCTACCCGCAGTATTCTGTACTTGCGCCGGAGGATTTGAGCGCTGCTTTTCGAAGCTCGCTTTAAATGCAGGAGTGTGCTTGCCTACCGAGCGGCGCCAGAGCATCGTGATGGCTACATCGATGTGATGGTTGCTAACTCTTGACGGCGGACTGCGCCCTTGCCAACCCCGTCTATACACATCTGGCCTTCAATCATGTAGGACTACCCGGTGAACTTAAGCATTTATG
>AB025705_Tilletiopsis_fulvescens
ACATTAGACATGAACAAGGCAGCCTTCCACTCGCTGGGAGCTCCGACCTTCCACTCTTTATCCACACACCTAGTGCATGCGGTCTTGCGGGCTCCTGGCGCCAAGCGCCTCGGGCCTGCCTGGCCATTTTTACACACACACAATGTCTATAGGATGTCTTTCTTACGTCGCAAGACGAATACAAAGAAAACTTTCGACAACGGATCTCTTGGTTCTCCCATCGATGAAGAACGCAGCGAAATGCGATAAGTAATGTGAATTGCAGAATTCAGTGAATCATCGAATCTTTGAACGCACCTTGCGCTCTTGGGTATTCCCAAGAGCATGCCTGTTGGAGTGTCATGACCCCTCTCCGCGCAGTATTCTGTACTTGCGCTGGAGGATGTGAGCGCTGCTTTCCGAAGCTCGCTTGAAATGCAGGAGTGTGCTTAGCTTTGGAGCGGCGCCGGAACATCGTTATGGTTACATCGATGTGACGGTTGCCAACTCTTTAGTAGTAAGGCCCGCTTGCCAACCCCGTTTATACACATCTGGCCTTCAATCAGGTAGGACTACCCGCTGAACTTAAGCA
>AB025706_Tilletiopsis_fulvescens
ACATTAGACATGAACAAGGCAGCCTTCCACTCGCTGGGAGCTCCGACCTTCCACTCTTTATCCACACACCTAGTGCATGCGGTCTTGCGGGCTCCTGGCGCCAAGCGCCTCGGGCCTGCCTGGCCATTTTTACACACACACAATGTCTATAGGATGTCTTTCTTACGTCGCAAGACGAATACAAAGAAAACTTTCGACAACGGATCTCTTGGTTCTCCCATCGATGAAGAACGCAGCGAAATGCGATAAGTAATGTGAATTGCAGAATTCAGTGAATCATCGAATCTTTGAACGCACCTTGCGCTCTTGGGTATTCCCAAGAGCATGCCTGTTGGAGTGTCATGACCCCTCTCCGCGCAGTATTCTGTACTTGCGCTGGAGGATGTGAGCGCTGCTTTCCGAAGCTCGCTTGAAATGCAGGAGTGTGCTTAGCTTTGGAGCGGCGCCGGAACATCGTTATGGTTACATCGATGTGACGGTTGCCAACTCTTTAGTAGTAAGGCCCGCTTGCCAACCCCGTTTATACACATCTGGCCTTCAATCAGGTAGGACTACCCGCTGAACTTAAGCA
>AB025707_Tilletiopsis_flava
TGATCCCTTCTGCAGACAGCACTTGCTGAAGCCTTAGCTGCCCGAAAGGGTGCGTGCCGTGACTATAAAAAATGGCACATTGCTTAAAAGCTAGTCATTCCTCGGAATGGCAACACTGTCAAATTGCGGGGAAACCCTTAGAGCTCAGACTACGGCGGCCTTCTCGAAAGAGTTGGTGCAGCAGCAGGTTAATGGCCTCGCGGATCGTAACAACGTCTGAGATTGGGTAATCTGCAGCCAAGCGCTTCGTCTTGCCTAGTTGCAAGTACATGCGTGCTGTTCACAGGCCAAATGGTAGTGGGTGGACCCTCCTGGATCTGCTTAAGATATGGTCGGTCCCTCTGCGAAAGCAGAGGGGTGAGTTGTCTGCTGTGTCTGACGAAAGTCATTCACGCTGAAGTATTAAACGTTCTGTAGGTGAACCTGCAGAAGGATCATTAAGTGATTGCACAATGGAGCGTCCCACTCGTTGGGAACTCCGACTCTCTCACATTATCCACATACACCTGTGCATGCCGGTCGGAATGCTACTGTCGCCTAGCGGCTCTGGCGGACCGGCCCACATTTACCTAAACACAATGTCAATAAGGATGTTTCTTTTTACGTCTAACGACGCAATACAAAGAAAACTTTCGACAACGGATCTCTTGGTTCTCCCATCGATGAAGAACGCAGCGAAATGCGATAAGTAATGTGAATTGCAGAATTCAGTGAATCATCGAATCTTTGAACGCACCTTGCGCTCTTGGGTATTCCCAAGAGCATGCCTGTTGGAGTGTCATGAATCCTCTTCGCCTCAAAAAATTTTGACTACGAGGAGAAGGATGTGAGTGCTGGTCTTTGCCGACCTCGCTTGAAATGGAGGAGTGGGCTTTGCGATACGCGCGAGCGCCGAATCATCGTTATGATTTCTTATCGGATGGTGTAGGCAGCGAGCAAAGTAGAGCGTCTAAAGTTCCGCTTTCGAACCCCATCTATACACA
>AB025708_Tilletiopsis_flava
GTGATCCCTTCTGCAGACAGCACTTGCTGAAGCCTTAGCTGCCCGAAAGGGTGCGTGCCGTGACTATAAAAAATGGCACATTGCTTAAAAGCTAGTCATTCCTCGGAATGGCAACACTGTCAAATTGCGGGGAAACCCTTAGAGCTCAGACTACGGCGGCCTTCTCGAAAGAGTTGGTGCAGCAGCAGGTTAATGGCCTCGCGGATCGTAACAACGTCTGAGATTGGGTAATCTGCAGCCAAGCGCTTCGTCTTGCCTAGTTGCAAGTACATGCGTGCTGTTCACAGGCCAAATGGTAGTGGGTGGACCCTCCTGGATCTGCTTAAGATATGGTCGGTCCCTCTGCGAAAGCAGAGGGGTGAGTTGTCTGTTGTGTCTGACGAAAGTCATTCACGCTGAAGTACGAAACGTTCTGTAGGTGAACCTGCAGAAGGATCATTAGTGATTGCACAATGGAGCGTCCCACTCGTTGGGAACTCCGACTCTCTCACATTATCCACATACACCTGTGCATGCGGTCGGAATGCTACTGTCGCCTACGGCTCTTGGCCGGACCGGCCCACATTTACCTAACACAATGTCAATAGGATGTCTTTTTACGTTAACGACGCAATCAAAGAAACTTTCGACAACGGATCTCTTGGGTCTTCCATCGATGAAAAACCCCACAATGCCATAAGTATGGAATTGCTGGCCCTCCCGATCGGCTTAAAAAAGGGCGGTCCTTTGGAAAGCAAAGGGGTAAGTTGTCTGTTGGTCTGACGAAAAGTCATTCACGTTAAAGTACGAAACGTTCTGTAGGTGAACCTTGCAGAAGGATCATTAGTGATTGCACAATGGAGCGTCCCACTCGTTGGGAACTCCGACTCTCTCACATTATCCACATACACCTGTGCATGCGGTCGGAATGCTACTGTCGCCTAGCGGCTCTGGCGGACCGGCCCACATTTACCTAAACACAATGTCAATAGGATGTTTCTTTTTACGTCTAACGACGCAATACAAAGAAAACTTTCGACAACGGATCTCTTGGTTCTCCCATCGATGAAGAACGCAGCGAAATGCGATAAGTAATGTGAATTGCAGAATTCAGTGAATCATCGAATCTTTGAACGCACCTTGCGCTCTTGGGCATTCCCAAGAGCATGCCTGTTGGAGTGTCATGAATCCTCTTCGCCTCGAGTTTTTTTAACTACGAGGAGAAGGATGTGAGTGCTGGTCTTTGCCGACCTCGCTTGAAATGGAGGAGTGGGCTTTGCGATACGCGCGAGCGCCGAATCATCGTTATGATTTCTTATCGATGGTGTAGGCAGCGAGCAAAGTAGAGCGTCTAAAGTTCCGCTTTCGAACCCCATCTATACACT
>AB025975_Rhodotorula_glutinis
CCGATTAATGGCTTAGTGAGGCCTCCGGATTGGCTATTGGGAGCTCGCGAGAGCACCCGACTGCCGAGAAGTTGTACGAACTTGGTCATTTAGAGGAAGTAAAAGTCGTAACAAGGTTTCCGTAGGTGAACTGCGGAAGGATCATTAGTGAATCTAGGACGTCCAACTTAACTTGGAGTCCGAACTCTCACTTTCTAACCCTGTGCATCTGTTTTAAAATTGGCTAGTAGCTCTTCGGAGTGAACCACCATTTTTCACTTATACAAACACAAAGTCTATGAATGTAAGCAAATTTATAACAAAACAAAACTTTCAACAACGGATCTCTTGGCTCTCGCATCGATGAAGAACGCAGCGAAATGCGATACGTAATGTGAATTGCAGAATTCAGTGAATCATCGAATCTTTGAACGCACCTTGCGCTCCTTGGTATTCCGAGGAGCATGCCTGTTTGAGTGTCATGAAATCTTCAACCCACCTCTTTCTTAGTGAATCTGGTGGTGCTTGGTTTCTGAGCGCTGCTCTGCTTCGGCTTAGCTCGTTCGTAATGCATTAGCATCCGCAACCGAAACTTCGGATTGACTTGGCGTAATAGACTATTCGCTGAGGATTCCAGACTTGTTCTGGAGCCGAGTTGGGTTAAAGGAAGCTTCTAATCCTAAAGTCTATTTTTTGATTAGATCTCAAATCAGGTAGGACTACCC
>AB025976_Rhodotorula_glutinis
CCGATTAATGGCTTAGTGAGGCCTCCGGATTGGCTATTGGGAGCTCGCGAGAGCACCCGACTGCCGAGAAGTTGTACGAACTTGGTCATTTAGAGGAAGTAAAAGTCGTAACAAGGTTTCCGTAGGTGAACTGCGGAAGGATCATTAGTGAATCTAGGACGTCCAACTTAACTTGGAGTCCGAACTCTCACTTTCTAACCCTGTGCATCTGTTTTAAAATTGGCTAGTAGCTCTTCGGAGTGAACCACCATTTTTCACTTATACAAACACAAAGTCTATGAATGTAAGCAAATTTATAACAAAACAAAACTTTCAACAACGGATCTCTTGGCTCTCGCATCGATGAAGAACGCAGCGAAATGCGATACGTAATGTGAATTGCAGAATTCAGTGAATCATCGAATCTTTGAACGCACCTTGCGCTCCTTGGTATTCCGAGGAGCATGCCTGTTTGAGTGTCATGAAATCTTCAACCCACCTCTTTCTTAGTGAATCTGGTGGTGCTTGGTTTCTGAGCGCTGCTCTGCTTCGGCTTAGCTCGTTCGTAATGCATTAGCATCCGCAACCGAAACTTCGGATTGACTTGGCGTAATAGACTATTCGCTGAGGATTCCAGACTTGTTCTGGAGCCGAGTTGGGTTAAAGGAAGCTTCTAATCCTAAAGTCTATTTTTTGATTAGATCTCAAATCAGGTAGGACTACCC
>AB025977_Rhodotorula_glutinis
CCGATTAATGGCTTAGTGAGGCCTCCGGATTGGCTATTGGGAGCTCGCGAGAGCACCCGACTGCCGAGAAGTTGTACGAACTTGGTCATTTAGAGGAAGTAAAAGTCGTAACAAGGTTTCCGTAGGTGAACTGCGGAAGGATCATTAGTGAATCTAGGACGTCCAACTTAACTTGGAGTCCGAACTCTCACTTTCTAACCCTGTGCATCTGTTTTAAAATTGGCTAGTAGCTCTTCGGAGCGAACCACCATTTTTCACTTATACAAACACAAAGTCTATGAATGTAAACAAATTTATAACAAAACAAAACTTTCAACAACGGATCTCTTGGCTCTCGCATCGATGAAGAACGCAGCGAAATGCGATACGTAATGTGAATTGCAGAATTCAGTGAATCATCGAATCTTTGAACGCACCTTGCGCTCCTTGGTATTCCGAGGAGCATGCCTGTTTGAGTGTCATGAAATCTTCAACCCACCTCTTTCTTAGTGAATCTGGTGGTGCTTGGTTTCTGAGCGCTGCTCTGCTTCGGCTTAGCTCGTTCGTAATGCATTAGCATCCGCAACCGAAACTTCGGATTGACTTGGCGTAATAGACTATTCGCTGAGGATTCCAGACTTGTTCTGGAGCCGAGTTGGGTTAAAGGAAGCTTCTAATCCTAAAGTCTATTTTTTGATTAGATCTCAAATCAGGTAGGACTACCC
>AB025978_Rhodotorula_glutinis
CCGATTAATGGCTTAGTGAGGCCTCCGGATTGGCTATTGGGAGCTCGCGAGAGCACCCGACTGCCGAGAAGTTGTACGAACTTGGTCATTTAGAGGAAGTAAAAGTCGTAACAAGGTTTCCGTAGGTGAACTGCGGAAGGATCATTAGTGAATCTAGGACGTCCAACTTAACTTGGAGTCCGAACTCTCACTTTCTAACCCTGTGCATCTGTTTTAAAATTGGCTAGTAGCTCTTCGGAGCGAACCACCATTTTTCACTTATACAAACACAAAGTCTATGAATGTAAACAAATTTATAACAAAACAAAACTTTCAACAACGGATCTCTTGGCTCTCGCATCGATGAAGAACGCAGCGAAATGCGATACGTAATGTGAATTGCAGAATTCAGTGAATCATCGAATCTTTGAACGCACCTTGCGCTCCTTGGTATTCCGAGGAGCATGCCTGTTTGAGTGTCATGAAATCTTCAACCCACCTCTTTCTTAGTGAATCTGGTGGTGCTTGGTTTCTGAGCGCTGCTCTGCTTCGGCTTAGCTCGTTCGTAATGCATTAGCATCCGCAACCGAAACTTCGGATTGACTTGGCGTAATAGACTATTCGCTGAGGATTCCAGACTTGTTCTGGAGCCGAGTTGGGTTAAAGGAAGCTTCTAATCCTAAAGTCTATTTTTTGATTAGATCTCAAATCAGGTAGGACTACCC
>AB025979_Rhodotorula_mucilaginosa
CCGATTAATGGCTTAGTGAGGCCTCCGGATTGGCTATTGGGAGCTCGCGAGAGCACCCGACTGCCGAGAAGTTGTACGAACTTGGTCATTTAGAGGAAGTAAAAGTCGTAACAAGGTTTCCGTAGGTGAACTGCGGAAGGATCATTAGTGAATATAGGACGTCCAACTTAACTTGGAGTCCGAACTCTCACTTTCTAACCCTGTGCACTTGTTTGGGATAGTAACTCTCGCAAGAGAGCGAACTCCTATTCACTTATAAACACAAAGTCTATGAATGTATTAAATTTTATAACAAAATAAAACTTTCAACAACGGATCTCTTGGCTCTCGCATCGATGAAGAACGCAGCGAAATGCGATAAGTAATGTGAATTGCAGAATTCAGTGAATCATCGAATCTTTGAACGCACCTTGCGCTCCATGGTATTCCGTGGAGCATGCCTGTTTGAGTGTCATGAATACTTCAACCCTCCTCTTTCTTAATGATTGAAGAGGTGTTTGGTTTCTGAGCGCTGCTGGCCTTTACGGTCTAGCTCGTTCGTAATGCATTAGCATCCGCAATCGAACTTCGGATTGACTTGGCGTAATAGACTATTCGCTGAGGAATTCTAGTCTTCGGACTAGAGCCGGGTTGGGTTAAAGGAAGCTTCTAATCAGAATGTCTACATTTTAAGATTAGATCTCAAATCAGGTAGGACTACCC
>AB025980_Rhodotorula_glutinis
CCGATTAATGGCTTAGTGAGGCCTCCGGATTGGCTATTGGGAGCTCGCGAGAGCACCCGACTGCCGAGAAGTTGTACGAACTTGGTCATTTAGAGGAAGTAAAAGTCGTAACAAGGTTTCCGTAGGTGAACTGCGGAAGGATCATTAGTGAATCTAGGACGTCCAACTTAACTTGGAGTCCGAACTCTCACTTTCTAACCCTGTGCATCTGTTTTAAAATTGGCTAGTAGCTCTTCGGAGTGAACCACCATTTTTCACTTATACAAACACAAAGTCTATGAATGTAAGCAAATTTATAACAAAACAAAACTTTCAACAACGGATCTCTTGGCTCTCGCATCGATGAAGAACGCAGCGAAATGCGATACGTAATGTGAATTGCAGAATTCAGTGAATCATCGAATCTTTGAACGCACCTTGCGCTCCTTGGTATTCCGAGGAGCATGCCTGTTTGAGTGTCATGAAATCTTCAACCCACCTCTTTCTTAGTGAATCTGGTGGTGCTTGGTTTCTGAGCGCTGCTCTGCTTCGGCTTAGCTCGTTCGTAATGCATTAGCATCCGCAACCGAAACTTCGGATTGACTTGGCGTAATAGACTATTCGCTGAGGATTCCAGACTTGTTCTGGAGCCGAGTTGGGTTAAAGGAAGCTTCTAATCCTAAAGTCTATTTTTTGATTAGATCTCAAATCAGGTAGGACTACCC
>AB025981_Rhodotorula_sp
CCGATTAATGGCTTAGTGAGGCCTCCGGATTGGCTATTGGGATCCCGCGAGGGAACCTGACTGCCGAGAAGTTGTACGAACTTGGTCATTTAGAGGAAGTAAAAGTCGTAACAAGGTTTCCGTAGGTGAACTGCGGAAGGATCATTAGTGAATAAACAGGGTGTCCAATTTAACTTGGAGCCCAACCTTCTCACTTTCTAACCCTGTGCATCTGTATCTAACGGTGAGCTGCCTTCGGGTGGCGAGCCTTCACTTTAAAACACCAAGTCTATGAATGTATATAATCATAACTATATAAAAACTTTCAACAACGGATCTCTTGGCTCTCGCATCGATGAAGAACGCAGCGAAATGCGATACGTAATGTGAATTGCAGAATTCAGTGAATCATCGAATCTTTGAACGCATCTTGCACTCTCTGGTATTCCGGAGAGTATGTCTGTTGGAGTGTCATGAATTCTTCAACCCCACCGTTTCTTGCAAACGCGTGGGTGCTTGGATTCTGAGCGCTGCTGGCTTCGGCCTAGCTCGTTCGTAATGCATTAGCATCCCGATGACAAGTTTGGATTGACTTGGCGTAATAGACTATTCGCTGAGGAGTAAGTGGCCTTCGGGTTACTGAGCCAACTCGTTTCAGGAAGCTTCTAATCCCTAAAGTCTACCTTTTAGATTAGATCTCCAATCAGGCAGGATTACCC
>AB025982_Rhodotorula_sp
CCGATTAATGGCTTAGTGAGGCCTCCGGATTGGCTATTGGAATCCCGCGAGGGAATCTAACTGCCGAGAAGTTGTACGAACTTGGTCATTTAGAGGAAGTAAAAGTCGTAACAAGGTTTCCGTAGGTGAACTGCGGAAGGATCATTATTGAAAACTAGGGTGTCCAATTTAACTTGGAACCCAACCTTCTCAATTCTAACTTTGTGCATCTGTATAATGGCGAAGCAGATCTTCGGATCTGTGAGCCTTCACTTACAAAACATCAGTCTATGAATGTAAAATTTTTATAACAAATAAAAACTTTCAACAACGGATCTCTTGGCTCTCGCATCGATGAAGAACGCAGCGAAATGCGATACGTAATGTGAATTGCAGAATTCAGTGAATCATCGAATCTTTGAACGCATCTTGCGCTCTCTGGTATTCCGGAGAGCATGTCTGTTTGAGTGTCATGAATTCTTCAACCCAATCTTTTCTTGTAATCGATTGGTGTTTGGATTCTGAGCGCTGCTAGCTTCGGCCTAGCTCGTTCGTAATACATTAGCATCCCTAATACAAGTTTGGATTGACTTGGCGTAATAGACTATTCGCTAAGGATTCGGTGGAAACATCGAGCCAGCTTAATTAAGGAAGCTCCTAATTTAAAAGTCTACCTTTTGATTAGATCTCAAATCAGGCAGGATTACCC
>AB025983_Rhodotorula_sp
CCGATTAATGGCTTAGTGAGGCCTCCGGATTGGCTATTGGGATCCCGCGAGGGAACCTGACTGCCGAGAAGTTGTACGAACTTGGTCATTTAGAGGAAGTAAAAGTCGTAACAAGGTTTCCGTAGGTGAACTGCGGAAGGATCATTAGTGAATAAACAGGGTGTCCAATTTAACTTGGAGCCCAACCTTCTCACTTTCTAACCCTGTGCATCTGTATCTAACGGTGAGCTGCCTTCGGGTGGCGAGCCTTCACTTTAAAACACCAAGTCTATGAATGTATATAATCATAACTATATAAAAACTTTCAACAACGGATCTCTTGGCTCTCGCATCGATGAAGAACGCAGCGAAATGCGATACGTAATGTGAATTGCAGAATTCAGTGAATCATCGAATCTTTGAACGCATCTTGCACTCTCTGGTATTCCGGAGAGTATGTCTGTTGGAGTGTCATGAATTCTTCAACCCCACCGTTTCTTGCAAACGCGTGGGTGCTTGGATTCTGAGCGCTGCTGGCTTCGGCCTAGCTCGTTCGTAATGCATTAGCATCCCGATGACAAGTTTGGATTGACTTGGCGTAATAGACTATTCGCTGAGGAGTAAGTGGCCTTCGGGTTACTGAGCCAACTCGTTTCAGGAAGCTTCTAATCCCTAAAGTCTACCTTTTAGATTAGATCTCCAATCAGGCAGGATTACCC
>AB025984_Rhodotorula_sp
CCGATTAATGGCTTAGTGAGGCCTCCGGATTGGCTATTGGGATCCCGCGAGGGAACCTGACTGCCGAGAAGTTGTACGAACTTGGTCATTTAGAGGAAGTAAAAGTCGTAACAAGGTTTCCGTAGGTGAACTGCGGAAGGATCATTAGTGAATAAACAGGGTGTCCAATTTAACTTGGAGCCCAACCTTCTCACTTTCTAACCCTGTGCATCTGTATCTAACGGTGAGCTGCCTTCGGGTGGCGAGCCTTCACTTTAAAACACCAAGTCTATGAATGTATATAATCATAACTATATAAAAACTTTCAACAACGGATCTCTTGGCTCTCGCATCGATGAAGAACGCAGCGAAATGCGATACGTAATGTGAATTGCAGAATTCAGTGAATCATCGAATCTTTGAACGCATCTTGCACTCTCTGGTATTCCGGAGAGTATGTCTGTTGGAGTGTCATGAATTCTTCAACCCCACCGTTTCTTGCAAACGCGTGGGTGCTTGGATTCTGAGCGCTGCTGGCTTCGGCCTAGCTCGTTCGTAATGCATTAGCATCCCGATGACAAGTTTGGATTGACTTGGCGTAATAGACTATTCGCTGAGGAGTAAGTGGCCTTCGGGTTACTGAGCCAACTCGTTTCAGGAAGCTTCTAATCCCTAAAGTCTACCTTTTAGATTAGATCTCCAATCAGGCAGGATTACCC
>AB025985_Rhodotorula_glutinis
CCGATTAATGGCTTAGTGAGGCCTCCGGATTGGCTATTGGGAGCTCGCGAGAGCACCCGACTGCCGAGAAGTTGTACGAACTTGGTCATTTAGAGGAAGTAAAAGTCGTAACAAGGTTTCCGTAGGTGAACTGCGGAAGGATCATTAGTGAATCTAGGACGTCCAACTTAACTTGGAGTCCGAACTCTCACTTTCTAACCCTGTGCATCTGTTTTAAAATTGGCTAGTAGCTCTTCGGAGCGAACCACCATTTTTCACTTATACAAACACAAAGTCTATGAATGTAAACAAATTTATAACAAAACAAAACTTTCAACAACGGATCTCTTGGCTCTCGCATCGATGAAGAACGCAGCGAAATGCGATACGTAATGTGAATTGCAGAATTCAGTGAATCATCGAATCTTTGAACGCACCTTGCGCTCCTTGGTATTCCGAGGAGCATGCCTGTTTGAGTGTCATGAAATCTTCAACCCACCTCTTTCTTAGTGAATCTGGTGGTGCTTGGTTTCTGAGCGCTGCTCTGCTTCGGCTTAGCTCGTTCGTAATGCATTAGCATCCGCAACCGAAACTTCGGATTGACTTGGCGTAATAGACTATTCGCTGAGGATTCCAGACTTGTTCTGGAGCCGAGTTGGGTTAAAGGAAGCTTCTAATCCTAAAGTCTATTTTTTGATTAGATCTCAAATCAGGTAGGACTACCC
>AB025986_Rhodotorula_glutinis
CCGATTAATGGCTTAGTGAGGCCTCCGGATTGGCTATTGGGAGCTCGCGAGAGCACCCGACTGCCGAGAAGTTGTACGAACTTGGTCATTTAGAGGAAGTAAAAGTCGTAACAAGGTTTCCGTAGGTGAACTGCGGAAGGATCATTAGTGAATCTAGGACGTCCAACTTAACTTGGAGTCCGAACTCTCACTTTCTAACCCTGTGCATCTGTTTTAAAATTGGCTAGTAGCTCTTCGGAGTGAACCACCATTTTTCACTTATACAAACACAAAGTCTATGAATGTAAGCAAATTTATAACAAAACAAAACTTTCAACAACGGATCTCTTGGCTCTCGCATCGATGAAGAACGCAGCGAAATGCGATACGTAATGTGAATTGCAGAATTCAGTGAATCATCGAATCTTTGAACGCACCTTGCGCTCCTTGGTATTCCGAGGAGCATGCCTGTTTGAGTGTCATGAAATCTTCAACCCACCTCTTTCTTAGTGAATCTGGTGGTGCTTGGTTTCTGAGCGCTGCTCTGCTTCGGCTTAGCTCGTTCGTAATGCATTAGCATCCGCAACCGAAACTTCGGATTGACTTGGCGTAATAGACTATTCGCTGAGGATTCCAGACTTGTTCTGGAGCCGAGTTGGGTTAAAGGAAGCTTCTAATCCTAAAGTCTATTTTTTGATTAGATCTCAAATCAGGTAGGACTACCC
>AB025987_Rhodotorula_glutinis
CCGATTAATGGCTTAGTGAGGCCTCCGGATTGGCTATTGGGAGCTCGCGAGAGCACCCGACTGCCGAGAAGTTGTACGAACTTGGTCATTTAGAGGAAGTAAAAGTCGTAACAAGGTTTCCGTAGGTGAACTGCGGAAGGATCATTAGTGAATCTAGGACGTCCAACTTAACTTGGAGTCCGAACTCTCACTTTCTAACCCTGTGCATCTGTTTTAAAATTGGCTAGTAGCTCTTCGGAGCGAACCACCATTTTTCACTTATACAAACACAAAGTCTATGAATGTAAACAAATTTATAACAAAACAAAACTTTCAACAACGGATCTCTTGGCTCTCGCATCGATGAAGAACGCAGCGAAATGCGATACGTAATGTGAATTGCAGAATTCAGTGAATCATCGAATCTTTGAACGCACCTTGCGCTCCTTGGTATTCCGAGGAGCATGCCTGTTTGAGTGTCATGAAATCTTCAACCCACCTCTTTCTTAGTGAATCTGGTGGTGCTTGGTTTCTGAGCGCTGCTCTGCTTCGGCTTAGCTCGTTCGTAATGCATTAGCATCCGCAACCGAAACTTCGGATTGACTTGGCGTAATAGACTATTCGCTGAGGATTCCAGACTTGTTCTGGAGCCGAGTTGGGTTAAAGGAAGCTTCTAATCCTAAAGTCTATTTTTTGATTAGATCTCAAATCAGGTAGGACTACCC
>AB025988_Rhodotorula_mucilaginosa
CCGATTAATGGCTTAGTGAGGCCTCCGGATTGGCTATTGGGAGCTCGCGAGAGCACCCGACTGCCGAGAAGTTGTACGAACTTGGTCATTTAGAGGAAGTAAAAGTCGTAACAAGGTTTCCGTAGGTGAACTGCGGAAGGATCATTAGTGAATATAGGACGTCCAACTTAACTTGGAGTCCGAACTCTCACTTTCTAACCCTGTGCACTTGTTTGGGATAGTAACTCTCGCAAGAGAGCGAACTCCTATTCACTTATAAACACAAAGTCTATGAATGTATTAAATTTTATAACAAAATAAAACTTTCAACAACGGATCTCTTGGCTCTCGCATCGATGAAGAACGCAGCGAAATGCGATAAGTAATGTGAATTGCAGAATTCAGTGAATCATCGAATCTTTGAACGCACCTTGCGCTCCATGGTATTCCGTGGAGCATGCCTGTTTGAGTGTCATGAATACTTCAACCCTCCTCTTTCTTAATGATTGAAGAGGTGTTTGGTTTCTGAGCGCTGCTGGCCTTTACGGTCTAGCTCGTTCGTAATGCATTAGCATCCGCAATCGAACTTCGGATTGACTTGGCGTAATAGACTATTCGCTGAGGAATTCTAGTCTTCGGACTAGAGCCGGGTTGGGTTAAAGGAAGCTTCTAATCAGAATGTCTACATTTTAAGATTAGATCTCAAATCAGGTAGGACTACCC
>AB025989_Rhodotorula_glutinis
CCGATTAATGGCTTAGTGAGGCCTCCGGATTGGCTATTGGGAGCTCGCGAGAGCACCCGACTGCCGAGAAGTTGTACGAACTTGGTCATTTAGAGGAAGTAAAAGTCGTAACAAGGTTTCCGTAGGTGAACTGCGGAAGGATCATTAGTGAATCTAGGACGTCCAACTTAACTTGGAGTCCGAACTCTCACTTTCTAACCCTGTGCATCTGTTTTAAAATTGGCTAGTAGCTCTTCGGAGTGAACCACCATTTTTCACTTATACAAACACAAAGTCTATGAATGTAAGCAAATTTATAACAAAACAAAACTTTCAACAACGGATCTCTTGGCTCTCGCATCGATGAAGAACGCAGCGAAATGCGATACGTAATGTGAATTGCAGAATTCAGTGAATCATCGAATCTTTGAACGCACCTTGCGCTCCTTGGTATTCCGAGGAGCATGCCTGTTTGAGTGTCATGAAATCTTCAACCCACCTCTTTCTTAGTGAATCTGGTGGTGCTTGGTTTCTGAGCGCTGCTCTGCTTCGGCTTAGCTCGTTCGTAATGCATTAGCATCCGCAACCGAAACTTCGGATTGACTTGGCGTAATAGACTATTCGCTGAGGATTCCAGACTTGTTCTGGAGCCGAGTTGGGTTAAAGGAAGCTTCTAATCCTAAAGTCTATTTTTTGATTAGATCTCAAATCAGGTAGGACTACCC
>AB025990_Rhodotorula_glutinis
CCGATTAATGGCTTAGTGAGGCCTCCGGATTGGCTATTGGGAGCTCGCGAGAGCACCCGACTGCCGAGAAGTTGTACGAACTTGGTCATTTAGAGGAAGTAAAAGTCGTAACAAGGTTTCCGTAGGTGAACTGCGGAAGGATCATTAGTGAATCTAGGACGTCCAACTTAACTTGGAGTCCGAACTCTCACTTTCTAACCCTGTGCATCTGTTTTAAAATTGGCTAGTAGCTCTTCGGAGTGAACCACCATTTTTCACTTATACAAACACAAAGTCTATGAATGTAAGCAAATTTATAACAAAACAAAACTTTCAACAACGGATCTCTTGGCTCTCGCATCGATGAAGAACGCAGCGAAATGCGATACGTAATGTGAATTGCAGAATTCAGTGAATCATCGAATCTTTGAACGCACCTTGCGCTCCTTGGTATTCCGAGGAGCATGCCTGTTTGAGTGTCATGAAATCTTCAACCCACCTCTTTCTTAGTGAATCTGGTGGTGCTTGGTTTCTGAGCGCTGCTCTGCTTCGGCTTAGCTCGTTCGTAATGCATTAGCATCCGCAACCGAAACTTCGGATTGACTTGGCGTAATAGACTATTCGCTGAGGATTCCAGACTTGTTCTGGAGCCGAGTTGGGTTAAAGGAAGCTTCTAATCCTAAAGTCTATTTTTTGATTAGATCTCAAATCAGGTAGGACTACCC
>AB025991_Rhodotorula_glutinis
CCGATTAATGGCTTAGTGAGGCCTCCGGATTGGCTATTGGGAGCTCGCGAGAGCACCCGACTGCCGAGAAGTTGTACGAACTTGGTCATTTAGAGGAAGTAAAAGTCGTAACAAGGTTTCCGTAGGTGAACTGCGGAAGGATCATTAGTGAATCTAGGACGTCCAACTTAACTTGGAGTCCGAACTCTCACTTTCTAACCCTGTGCATCTGTTTTAAAATTGGCTAGTAGCTCTTCGGAGTGAACCACCATTTTTCACTTATACAAACACAAAGTCTATGAATGTAAGCAAATTTATAACAAAACAAAACTTTCAACAACGGATCTCTTGGCTCTCGCATCGATGAAGAACGCAGCGAAATGCGATACGTAATGTGAATTGCAGAATTCAGTGAATCATCGAATCTTTGAACGCACCTTGCGCTCCTTGGTATTCCGAGGAGCATGCCTGTTTGAGTGTCATGAAATCTTCAACCCACCTCTTTCTTAGTGAATCTGGTGGTGCTTGGTTTCTGAGCGCTGCTCTGCTTCGGCTTAGCTCGTTCGTAATGCATTAGCATCCGCAACCGAAACTTCGGATTGACTTGGCGTAATAGACTATTCGCTGAGGATTCCAGACTTGTTCTGGAGCCGAGTTGGGTTAAAGGAAGCTTCTAATCCTAAAGTCTATTTTTTGATTAGATCTCAAATCAGGTAGGACTACCC
>AB025992_Rhodotorula_glutinis
CCGATTAATGGCTTAGTGAGGCCTCCGGATTGGCTATTGGGAGCTCGCGAGAGCACCCGACTGCCGAGAAGTTGTACGAACTTGGTCATTTAGAGGAAGTAAAAGTCGTAACAAGGTTTCCGTAGGTGAACTGCGGAAGGATCATTAGTGAATCTAGGACGTCCAACTTAACTTGGAGTCCGAACTCTCACTTTCTAACCCTGTGCATCTGTTTTAAAATTGGCTAGTAGCTCTTCGGAGCGAACCACCATTTTTCACTTATACAAACACAAAGTCTATGAATGTAAACAAATTTATAACAAAACAAAACTTTCAACAACGGATCTCTTGGCTCTCGCATCGATGAAGAACGCAGCGAAATGCGATACGTAATGTGAATTGCAGAATTCAGTGAATCATCGAATCTTTGAACGCACCTTGCGCTCCTTGGTATTCCGAGGAGCATGCCTGTTTGAGTGTCATGAAATCTTCAACCCACCTCTTTCTTAGTGAATCTGGTGGTGCTTGGTTTCTGAGCGCTGCTCTGCTTCGGCTTAGCTCGTTCGTAATGCATTAGCATCCGCAACCGAAACTTCGGATTGACTTGGCGTAATAGACTATTCGCTGAGGATTCCAGACTTGTTCTGGAGCCGAGTTGGGTTAAAGGAAGCTTCTAATCCTAAAGTCTATTTTTTGATTAGATCTCAAATCAGGTAGGACTACCC
>AB025993_Rhodotorula_glutinis
CCGATTAATGGCTTAGTGAGGCCTCCGGATTGGCTATTGGGAGCTCGCGAGAGCACCCGACTGCCGAGAAGTTGTACGAACTTGGTCATTTAGAGGAAGTAAAAGTCGTAACAAGGTTTCCGTAGGTGAACTGCGGAAGGATCATTAGTGAATCTAGGACGTCCAACTTAACTTGGAGTCCGAACTCTCACTTTCTAACCCTGTGCATCTGTTTTAAAATTGGCTAGTAGCTCTTCGGAGCGAACCACCATTTTTCACTTATACAAACACAAAGTCTATGAATGTAAACAAATTTATAACAAAACAAAACTTTCAACAACGGATCTCTTGGCTCTCGCATCGATGAAGAACGCAGCGAAATGCGATACGTAATGTGAATTGCAGAATTCAGTGAATCATCGAATCTTTGAACGCACCTTGCGCTCCTTGGTATTCCGAGGAGCATGCCTGTTTGAGTGTCATGAAATCTTCAACCCACCTCTTTCTTAGTGAATCTGGTGGTGCTTGGTTTCTGAGCGCTGCTCTGCTTCGGCTTAGCTCGTTCGTAATGCATTAGCATCCGCAACCGAAACTTCGGATTGACTTGGCGTAATAGACTATTCGCTGAGGATTCCAGACTTGTTCTGGAGCCGAGTTGGGTTAAAGGAAGCTTCTAATCCTAAAGTCTATTTTTTGATTAGATCTCAAATCAGGTAGGACTACCC
>AB025994_Rhodotorula_slooffiae
CTGCGGAAGGATCATTAATGAATTTTAGGACGTTCTTTTTAGAAGTCCGACCCTTTCATTTTCTTACACCGTGCACACACTTCTTTTTTACACACACTTTTAACACCTTAGTATAAGAATGTAATAGTCTCTTAATTGAGCATAAATAAAAACAAAACTTTCAGCAACGGATCTCTTGGCTCTCGCATCGATGAAGAACGCAGCGAATTGCGATAAGTAATGTGAATTGCAGAATTCAGTGAATCATCGAATCTTTGAACGCACCTTGCACTCTTTGGTATTCCGAAGAGTATGTCTGTTTGAGTGTCATGAAACTCTCAACCCCCCTATTTTGTAATGAGATGGGCGTGGGCTTGGATTATGGTTGTCTGTTGGCGTAATTGCCGGCTCAACTGAAATACACGAGCAACCCTACTGAAATAAACGGTTTGACTTGGCGTAATAATTATTTCGCTAAGGACGTTTTCTTCAATTATAAGAGGTGCTTCTAATTCGCTTCTAATAGCATTTAAGCTTTAGACCTCAAATCAGTCAGGACTACCCGCTGAACTTAAGCATATCAATAAGCGGAGGAAAAGAAACTAACAAGGATTCCCCTAGTAACGGCGAGTGAAGTGGGAAAAGCTCAACTTTGAAATCTGGCACCTTCGGTGTCCGAGTTGTAGTCTCAAGAAGTGTTTTCTGTGCTGGTCCATGTATGAGTCTGTTGGAACACAGCGTCATAGAGGGTGACAACCCCGTTCATGACATGGATACCAGTGCTTTGTGATACACTCTCGAAGAGTCGAGTTGTTTGGGAATGCAGCTCAAATTGGGTGGTAAATTCCATCTAAAGCTAAATATTGGCGAGAGACCGATAGCAAACAAGTACCGTGAGGGAAAGATGAAAAGCACTTTGGAAAGAGAGTTAACAGTACGTGAAATTGTTGAAAGGGAAACGATTGAAGTCAGACGTGCGTGATGCGGTTCAGCACTGGTTCGCCAGTGTGTATTCCGTATCTTTGCAGGCCAACATCAGTTTCGGTAGTCGGATAAAGGTTAGTTGAATGTGGCACCTTCGGGTGTGTTATAGCTTCTAACTGAATACGATTTCTGGGACTGAGGAACGCAGCGCGCCGCAAGGCAAAGGTTCCGACCTTTTCGCGCTTAGGATGTTGGTGAAATGGCTTTAAACGACCCGTCTTGAAACACG
>AB025995_Rhodotorula_glutinis
CCGATTAATGGCTTAGTGAGGCCTCCGGATTGGCTATTGGGAGCTCGCGAGAGCACCCGACTGCCGAGAAGTTGTACGAACTTGGTCATTTAGAGGAAGTAAAAGTCGTAACAAGGTTTCCGTAGGTGAACTGCGGAAGGATCATTAGTGAATCTAGGACGTCCAACTTAACTTGGAGTCCGAACTCTCACTTTCTAACCCTGTGCATCTGTTTTAAAATTGGCTAGTAGCTCTTCGGAGTGAACCACCATTTTTCACTTATACAAACACAAAGTCTATGAATGTAAGCAAATTTATAACAAAACAAAACTTTCAACAACGGATCTCTTGGCTCTCGCATCGATGAAGAACGCAGCGAAATGCGATACGTAATGTGAATTGCAGAATTCAGTGAATCATCGAATCTTTGAACGCACCTTGCGCTCCTTGGTATTCCGAGGAGCATGCCTGTTTGAGTGTCATGAAATCTTCAACCCACCTCTTTCTTAGTGAATCTGGTGGTGCTTGGTTTCTGAGCGCTGCTCTGCTTCGGCTTAGCTCGTTCGTAATGCATTAGCATCCGCAACCGAAACTTCGGATTGACTTGGCGTAATAGACTATTCGCTGAGGATTCCAGACTTGTTCTGGAGCCGAGTTGGGTTAAAGGAAGCTTCTAATCCTAAAGTCTATTTTTTGATTAGATCTCAAATCAGGTAGGACTACCC
>AB025996_Rhodotorula_minuta
CTGCGGAAGGATCATTAATGAATTGTAGGACGCTCTTTTTAGAGGTCCGACCCTTTCATTTCCTTACACTGTGCACACACTTCTTTTTACACACATTTTAACACATTAGTATAAGAATGTAACAGTCTCTTAATTGAGCATAATTAAAAACAAAACTTTCAGCAACGGATCTCTTGGCTCTCGCATCGATGAAGAACGCAGCGAATTGCGATAAGTAATGTGAATTGCAGAATTCAGTGAATCATCGAATCTTTGAACGCACCTTGCACTCTTTGGTATTCCGAAGAGTATGTCTGTTTGAGTGTCATGAAACTCTCAACCCCCCTATTTTGTAATGAAATGGGCGTGGGCTTGGATTATGGCTGTCTGTCGGCGTAATAGCCGGCTCAGCTGAAATACACGAGCTACCCTTTTGAAATAAACGGTTTGACTCGGCGTAATAATTATTTCGCTGAGGACGTTTTCTTCAAATGTCAGAGGTGCTTCTAATGCGCTTTTAAGCAACTTAAGCTTTAGACCTCAAATCAGTCAGGACTACCCGCTGAACTTAAGCATATCAATAACCGGAGGAAAAGAAACTAACAAGGATTCCCCTAGTAACGGCGAGTGAAGTGGGAAAAGCTCAACTTTGAAATCTGGCACCTTCGGTGTCCGAGTTGTAGTCTCAAGAAGTGTTTTCTGTGCTGGCCCATGTATGAGTCTGTTGGAACACAGCGTCATAGAGGGTGACAACCCCGTTCATGGCATGGACCCCAGTACTTTGTGATACACTTTCGAAGAGTCGAGTTGTTTGGGAATGCAGCTCAAATTGGGTGGTAAATTCCATCTAAAGCTAAATATTGGCGAGAGACCGATAGCAAACAAGTACCGTGAGGGAAAGATGAAAAGCACTTTGGAAAGAGAGTTAACAGTACGTGAAATTGTTGAAAGGGAAACGATTGAAGTCAGACGTGCGTGATGCGGTTCAGCTCTGGTTCGCCAGAGTGTATTCCGTATCTTTGCAGGCCAACATCGGTTTTGCGAGCCGGATAAAGGTTAGAGAAATGTGGCACCTCCGGGTGTGTTATAGTCTCTGACTGAATACGGTTTGTGAGACCGAGGAACGCAGCGCGCCGCAAGGCAAAGGTTCCGACCTTTTCGCGCTTAGGATGTTGGTGAAATGGCTTTAAACGACCCGTCTTGAAACACG
>AB025997_Rhodotorula_minuta
CCGATTAATGGCTTAGTGAGGCCTTCGGATTGGCTTCTGGGAGCTGGCAACGGCACCTAGTCGCTGAGAAGTTTGACGAACTTGGTCATTTAGAGGAAGTAAAAGTCGTAACAAGGTTTCCGTAGGTGAACTGCGGAAGGATCATTAATGAATTGTAGGACGCTCTTTTTAGAGGTCCGACCCTTTCATTTCCTTACACTGTGCACACACTTCTTTTTACACACATTTTAACACATTAGTATAAGAATGTAACAGTCTCTTAATTGAGCATAATTAAAAACAAAACTTTCAGCAACGGATCTCTTGGCTCTCGCATCGATGAAGAACGCAGCGAATTGCGATAAGTAATGTGAATTGCAGAATTCAGTGAATCATCGAATCTTTGAACGCACCTTGCACTCTTTGGTATTCCGAAGAGTATGTCTGTTTGAGTGTCATGAAACTCTCAACCCCCCTATTTTGTAATGAAATGGGCGTGGGCTTGGATTATGGCTGTCTGTCGGCGTAATAGCCGGCTCAGCTGAAATACACGAGCTACCCTTTTGAAATAAACGGTTTGACTCGGCGTAATAATTATTTCGCTGAGGACGTTTTCTTCAAATGTCAGAGGTGCTTCTAATGCGCTTTTAAGCAACTTAAGCTTTAGACCTCAAATCAGTCAGGACTACCC
>AB025998_Rhodotorula_mucilaginosa
CCGATTAATGGCTTAGTGAGGCCTCCGGATTGGCTATTGGGAGCCCGCGAGAGCACCCGACTGCCGAGAAGTTGTACGAACTTGGTCATTTAGAGGAAGTAAAAGTCGTAACAAGGTTTCCGTAGGTGAACTGCGGAAGGATCATTAGTGAATATAGGACGTCCAACTTAACTTGGAGTCCGAACTCTCACTTTCTAACCCTGTGCACTTGTTTGGGATAGTAACTCTCGCAAGAGAGCGAACTCCTATTCACTTATAAACACAAAGTCTATGAATGTATTAAATTTTATAACAAAATAAAACTTTCAACAACGGATCTCTTGGCTCTCGCATCGATGAAGAACGCAGCGAAATGCGATAAGTAATGTGAATTGCAGAATTCAGTGAATCATCGAATCTTTGAACGCACCTTGCGCTCCATGGTATTCCGTGGAGCATGCCTGTTTGAGTGTCATGAATACTTCAACCCTCCTCTTTCTTAATGATTGAAGAGGTGTTTGGTTTCTGAGCGCTGCTGGCCTTTACGGTCTAGCTCGTTCGTAATGCATTAGCATCCGCAATCGAACTTCGGATTGACTTGGCGTAATAGACTATTCGCTGAGGAATTCTAGTCTTCGGACTAGAGCCGGGTTGGGTTAAAGGAAGCTTCTAATCAGAATGTCTACATTTTAAGATTAGATCTCAAATCAGGTAGGACTACCC
>AB025999_Rhodotorula_lamellibrachiae
CTGCGGAAGGATCATTAATGAAATGCAAGGACGCTCTTTTTAGAGGTCCGACCCAATTCATTTTCTCACACTGTGCACACTACTATTTTTACACCCATTTTTAACACTTAAAGTATAAGAATGTAACAGTCTCTTAATTGAGCATAAAATTAAAACAAAACTTTCAGCAACGGATCTCTTGGCTCTCCCATCGATGAAGAACGCAGCGAAATGCGATACGTAATGTGAATTGCAGAATTCAGTGAATCATCGAATCTTTGAACGCACCTTGCACTCTTTGGTATTCCGAAGAGTATGTCTGTTTGAGTGTCATGAAACTCTCAACCCCCTTGTTTTATAATGAGACAGGCGTGGGCTTGGATTATGGCTGCTGCCGGCGTAAATGTCGACTCGGCTGAAATACACGAGCTACCCATTTCTAAGAAATAGACGGTTTGACTCGGCGTAATAACATATTTCGCTGAGGACGTCACATTCTCAATATTAGTGGTGCTTCTAATGCGACATCTAAATTTAAGCTTTAGACCTCAAATCAGTCAGGACTACCCGCTGAACTTAAGCATATCAATAAGCGGAGGAAAAGAAACTAACAAGGATTCCCCTAGTAACGGCGAGTGAAGTGGGAAAAGCTCAACTTTGAAATCTGGCAGCTTCGCTGTCCGAGTTGTAGTCTCGAGAAGTGTTTTCCGCGCTGGACCATGTATGAGTCTGTTGGAATACAGCGTCATAGAGGGTGAGAACCCCGTTCATGACATGCCTTCCAGTGCTCTGTGATACACTTTCGATGAGTCGAGTTGTTTGGGAATGCAGCTCAAATTGGGTGGTAAATTCCATCTAAAGCTAAATATTGGGGAGAGACCGATAGCAAACAAGTACCGTGAGGGAAAGATGAAAAGCACTTTGGAAAGAGAGTTAAAAGTACGTGAAATTGTTGAAAGGGAAACGCTTGAAGTCAGACGTGCGCAGCTTCGGCTAATGCAGGCTAGCATCGGTTTTGCGAGTCGGATAAAGGTAAAGGGAAGGTGGCAGTCTCGGCTGTGTTATAGCCCTTTACTGAATACGGATTGCGAGACCGAGGGATGCAGCGCGCCGAAAGGCAAAGGGTTCGCCCTTTTCGCGCTCAGGATGCTGGTGAAATGGCTTTAAACGACCCGTCTTGAAACACG
>AB026000_Rhodotorula_minuta
CTGCGGAAGGATCATTAATGAATTTTAGGACGTTCTTTTTAGAAGTCCGACCATTTCATTTTCTTACACTGTGCACACACTTCTTTTTACACACACTTTTAACACATTAGTATAAGAATGTAATAGTCTCTTAATTGAGCATAAACAAAAATAAAACTTTCAGCAACGGATCTCTTGGCTCTCGCATCGATGAAGAACGCAGCGAATTGCGATAAGTAATGTGAATTGCAGAATTCAGTGAATCATCGAATCTTTGAACGCACCTTGCACTCTTTGGTATTCCGAAGAGTATGTCTGTTTGAGTATCATGAAACTCTCAACCCCCCTATTTTGTAATGAAATGGCCGTGGGCTTGGATTATGGTTGTCTGTCGGCGTAATTGCCGGCTCAACTGAAATACACGAGCAACCCTATTGAAATAGACGGTTTGACTTGGCGTAATAATTATTTCGCTAAGGACGTCTTCTTCAAATATAAGAGGTGCTTCTAATGCGCTTTATAGCACTTTAAGCTTTAGATCTCAAATCAGTCAGGACTACCCGCTGAACTTAAGCATATCAATAAGCGGAGGAAAAGAAACTAACAAGGATTCCCCTAGTAACGGCGAGTGAAGTGGGAAAAGCTCAACTTTGAAATCTGGCACCTTCGGTGTCCGAATTGTAGTCTCAAGAAGTGTTTTCTGTGCTAGTCCATGTATGAGTCTGTTGGAACACAGCGTCATAGAGGGTGACAACCCCGTTCATGACATGGATACTAGTGCTCTGTGATACACTCTCGAAGAGTCGAGTTGTTTGGGAATGCAGCTCAAATTGGGTGGTAAATTCCATCTAAAGCTAAATATTGGCGAGAGACCGATAGCAAACAAGTACCGTGAGGGAAAGATGAAAAGCACTTTGGAAAGAGAGTTAACAGTACGTGAAATTGTTGAAAGGGAAACGATTGAAGTCAGACGTGCGTGATGCGGTTCAGCTCTGGTTCGCCAGGGTGTATTCCGTATCTTTGCAGGCCAACATCGGTTTTGTTAGTCGGATAAAGATTAGTTGAATGTGGCATCTTCGGGTGTGTTATAGCTTCTAATTGAATACGATTGATGAGACCGAGGAACGCAGCGCGCCGCAAGGCAAAGGTTCCGACCTTTTCGCGCTTAGGATGTTGGTGAAATGGCTTTAAACGACCCGTCTTGAAACACG
>AB026001_Rhodotorula_minuta
CTGCGGAAGGATCATTAATGAATTTTAGGACTCTCTTTTTAGAGGTCCGACCATTTCATTTCCTTACACTGTGCACACACTTCTTTTTCACACATTTTAACACTATAGTATAAGAATGTAACAGTCTCTTAATTGAGCATAAATAAAAATAAAACTTTCAGCAACGGATCTCTTGGCTCTCGCATCGATGAAGAACGCAGCGAATTGCGATAAGTAATGTGAATTGCAGAATTCAGTGAATCATCGAATCTTTGAACGCACCTTGCACTCTTTGGTATTCCGAAGAGTATGTCTGTTTGAGTGTCATGAAACTCTCAACCCCCTTATTTTGTAATGAGATAAGTGCGGGCTTGGATTATGGCTGCTGTCGGCGTAATTGCCGGCTCAGCTGAAATACACGAGCAACCCATTTGAAATAAACGGCTTGACTCGGCGTAATAATTATTTCGCTGAGGACGTTTTCTTCAAAAGTAAGAGGTGCTTCTAATGCGCTTTTAAAGCAACTTAAGCTTTAGACCTCAAATCAGTCAGGACTACCCGCTGAACTTAAGCATATCAATAAGCGGAGGAAAAGAAACTAACAAGGATTCCCCTAGTAACGGCGAGTGAAGTGGGAAAAGCTCAACTTTGAAATCTGGCACTTTCAGTGTCCGAATTGTAGTCTCAAGAAGTGTTTTCTGTGCTAGTCCGTGTATGAGTCTGTTGGAACACAGCGTCATAGAGGGTGACAACCCCGTTCATGACACGGATCCTAGTGCTTTGTGATACACTCTCGAAGAGTCGAGTTGTTTGGGAATGCAGCTCAAATTGGGTGGTAAATTCCATCTAAAGCTAAATATTGGCGAGAGACCGATAGCAAACAAGTACCGTGAGGGAAAGATGAAAAGCACTTTGGAAAGAGAGTTAACAGTACGTGAAATTGTTGAAAGGGAAACGATTGAAGTCAGACGTGCGTGATGCGGTTCAGCTCTGGTTCGCCAGAGTGTACTCCGTATCTTTGCAGGCCAACATCGGTTTTGTTAGTCGGATAAAGGTTTGAGAAATGTGGCACCTTCGGGTGTGTTATAGTCTCAGACTGAATACGATTGATGGGACCGAGGAACGCAGCGCGCCGCAAGGCAAAGGTTCCGACCTTTTCGCGCTTAGGATGTTGGTGAAATGGCTTTAAACGACCCGTCTTGAAACACG
>AB026002_Rhodotorula_minuta
CCGATTAATGGCTTAGTGAGGCCTTCGGATTGGCTTCTGGGAGCCGGCAACGGCACCTAGTCGCCGAGAAGTTGGACGAACTTGGTCATTTAGAGGAAGTAAAAGTCGTAACAAGGTTTCCGTAGGTGAACTGCGGAAGGATCATTAATGAATTTTAGGACTCTCTTTTTAGAGGTCCGACCATTTCATTTCCTTACACTGTGCACACACTTCTTTTTCACACATTTTAACACTATAGTATAAGAATGTAACAGTCTCTTAATTGAGCATAAATAAAAATAAAACTTTCAGCAACGGATCTCTTGGCTCTCGCATCGATGAAGAACGCAGCGAATTGCGATAAGTAATGTGAATTGCAGAATTCAGTGAATCATCGAATCTTTGAACGCACCTTGCACTCTTTGGTATTCCGAAGAGTATGTCTGTTTGAGTGTCATGAAACTCTCAACCCCCTTATTTTGTAATGAGATAAGTGCGGGCTTGGATTATGGCTGCTGTCGGCGTAATTGCCGGCTCAGCTGAAATACACGAGCAACCCATTTGAAATAAACGGCTTGACTCGGCGTAATAATTATTTCGCTGAGGACGTTTTCTTCAAAAGTAAGAGGTGCTTCTAATGCGCTTTTAAAGCAACTTAAGCTTTAGACCTCAAATCAGTCAGGACTACCC
>AB026003_Rhodotorula_mucilaginosa
CCGATTAATGGCTTAGTGAGGCCTCCGGATTGGCTATTGGGAGCTCGCGAGAGCACCCGACTGCCGAGAAGTTGTACGAACTTGGTCATTTAGAGGAAGTAAAAGTCGTAACAAGGTTTCCGTAGGTGAACTGCGGAAGGATCATTAGTGAATATAGGACGTCCAACTTAACTTGGAGTCCGAACTCTCACTTTCTAACCCTGTGCACTTGTTTGGGATAGTAACTCTCGCAAGAGAGCGAACTCCTATTCACTTATAAACACAAAGTCTATGAATGTATTAAATTTTATAACAAAATAAAACTTTCAACAACGGATCTCTTGGCTCTCGCATCGATGAAGAACGCAGCGAAATGCGATAAGTAATGTGAATTGCAGAATTCAGTGAATCATCGAATCTTTGAACGCACCTTGCGCTCCATGGTATTCCGTGGAGCATGCCTGTTTGAGTGTCATGAATACTTCAACCCTCCTCTTTCTTAATGATTGAAGAGGTGTTTGGTTTCTGAGCGCTGCTGGCCTTTACGGTCTAGCTCGTTCGTAATGCATTAGCATCCGCAATCGAACTTCGGATTGACTTGGCGTAATAGACTATTCGCTGAGGAATTCTAGTCTTCGGACTAGAGCCGGGTTGGGTTAAAGGAAGCTTCTAATCAGAATGTCTACATTTTAAGATTAGATCTCAAATCAGGTAGGACTACCC
>AB026004_Rhodotorula_glutinis
CCGATTAATGGCTTAGTGAGGCCTCCGGATTGGCTATTGGGAGCTCGCGAGAGCACCCGACTGCCGAGAAGTTGTACGAACTTGGTCATTTAGAGGAAGTAAAAGTCGTAACAAGGTTTCCGTAGGTGAACTGCGGAAGGATCATTAGTGAATCTAGGACGTCCAACTTAACTTGGAGTCCGAACTCTCACTTTCTAACCCTGTGCATCTGTTTTAAAATTGGCTAGTAGCTCTTCGGAGTGAACCACCATTTTTCACTTATACAAACACAAAGTCTATGAATGTAAGCAAATTTATAACAAAACAAAACTTTCAACAACGGATCTCTTGGCTCTCGCATCGATGAAGAACGCAGCGAAATGCGATACGTAATGTGAATTGCAGAATTCAGTGAATCATCGAATCTTTGAACGCACCTTGCGCTCCTTGGTATTCCGAGGAGCATGCCTGTTTGAGTGTCATGAAATCTTCAACCCACCTCTTTCTTAGTGAATCTGGTGGTGCTTGGTTTCTGAGCGCTGCTCTGCTTCGGCTTAGCTCGTTCGTAATGCATTAGCATCCGCAACCGAAACTTCGGATTGACTTGGCGTAATAGACTATTCGCTGAGGATTCCAGACTTGTTCTGGAGCCGAGTTGGGTTAAAGGAAGCTTCTAATCCTAAAGTCTATTTTTTGATTAGATCTCAAATCAGGTAGGACTACCC
>AB026005_Rhodotorula_glutinis
CCGATTAATGGCTTAGTGAGGCCTCCGGATTGGCTATTGGGAGCTCGCGAGAGCACCCGACTGCCGAGAAGTTGTACGAACTTGGTCATTTAGAGGAAGTAAAAGTCGTAACAAGGTTTCCGTAGGTGAACTGCGGAAGGATCATTAGTGAATCTAGGACGTCCAACTTAACTTGGAGTCCGAACTCTCACTTTCTAACCCTGTGCATCTGTTTTAAAATTGGCTAGTAGCTCTTCGGAGTGAACCACCATTTTTCACTTATACAAACACAAAGTCTATGAATGTAAGCAAATTTATAACAAAACAAAACTTTCAACAACGGATCTCTTGGCTCTCGCATCGATGAAGAACGCAGCGAAATGCGATACGTAATGTGAATTGCAGAATTCAGTGAATCATCGAATCTTTGAACGCACCTTGCGCTCCTTGGTATTCCGAGGAGCATGCCTGTTTGAGTGTCATGAAATCTTCAACCCACCTCTTTCTTAGTGAATCTGGTGGTGCTTGGTTTCTGAGCGCTGCTCTGCTTCGGCTTAGCTCGTTCGTAATGCATTAGCATCCGCAACCGAAACTTCGGATTGACTTGGCGTAATAGACTATTCGCTGAGGATTCCAGACTTGTTCTGGAGCCGAGTTGGGTTAAAGGAAGCTTCTAATCCTAAAGTCTATTTTTTGATTAGATCTCAAATCAGGTAGGACTACCC
>AB026006_Rhodotorula_sp
CTGCGGAAGGATCATTAGTGAACATAGGACGTCCAACTTAACTTGGAGTCCGAACTCTCACTTTCTAACCCTGTGCACTTGTTTGGGATAGTAGTCGACCTAGTCGACGAACTCCTATTCACTTATAAACACAAAGTCTATGAATGTATTTAATTTTATAACAAAATAAAACTTTCAACAACGGATCTCTTGGCTCTCGCATCGATGAAGAACGCAGCGAAATGCGATAAGTAATGTGAATTGCAGAATTCAGTGAATCATCGAATCTTTGAACGCACCTTGCGCTCCATGGTATTCCGTGGAGCATGCCTGTTTGAGTGTCATGAATACTTCAACCCTCCTCTTTCTTAATGATTGAAGAGGTGTTTGGATTCTGAGCGCTGCTGGCCTTTATTGGTCTTAGCTCGTTCGTAATGCATTAGCATCCGCAATCGAACTTTCGGATTGACTTGGCGTAATAGACTATTCGCTGAGGAATTCTAGTCTTCGGACTAGAGCCGGGTTGGATTAAAGGAAGCTTCTAATCAGAATGTCTACATTTTAAGATTAGATCTCAAATCAGGTAGGACTACCCGCTGAACTTAAGCATATCAATAAGCGGAGGAAAAGAAACTAACAAGGATTCCCCTAGTAGCGGCGAGCGAAGCGGGAAGAGCTCAAATTTATAATCTGGCACCTTCGGTGTCCGAGTTGTAATCTCTAGAAATGTTTTCCGCGTTGGACCGCACACAAGTCTGTTGGAATACAGCGGCATAGTGGTGAGACCCCCGTATATGGTGCGGACGCCCAGCGCTTTGTGATACATTTTCGAAGAGTCGAGTTGTTTGGGAATGCAGCTCAAATTGGGTGGTAAATTCCATCTAAAGCTAAATATTGGCGAGAGACCGATAGCGAACAAGTACCGTGAGGGAAAGATGAAAAGCACTTTGGAAAGAGAGTTAACAGTACGTGAAATTGTTGGAAGGGAAACGCTTGAAGTCAGACTTGCTTGCCGAGCAATCGGTTTGCAGGCCAGCATCAGTTTTTCGGGGTGGATAATGGTAGAGAGAAGGTAGCAGTTTCGGCTGTGTTATAGCTCTTTACTGGATACACCCTGGGGGACTGAGGAACGCAGTGTGCCTTTGGCGGGGGTTTCGACCTCTTCACACTTAGGATGCTGGTGGAATGGCTTTAAACGACCCGTCTTGAAACACG
>AB026007_Rhodotorula_mucilaginosa
CCGATTAATGGCTTAGTGAGGCCTCCGGATTGGCTATTGGGAGCTCGCGAGAGCACCCGACTGCCGAGAAGTTGTACGAACTTGGTCATTTAGAGGAAGTAAAAGTCGTAACAAGGTTTCCGTAGGTGAACTGCGGAAGGATCATTAGTGAATATAGGACGTCCAACTTAACTTGGAGTCCGAACTCTCACTTTCTAACCCTGTGCACTTGTTTGGGATAGTAACTCTCGCAAGAGAGCGAACTCCTATTCACTTATAAACACAAAGTCTATGAATGTATTAAATTTTATAACAAAATAAAACTTTCAACAACGGATCTCTTGGCTCTCGCATCGATGAAGAACGCAGCGAAATGCGATAAGTAATGTGAATTGCAGAATTCAGTGAATCATCGAATCTTTGAACGCACCTTGCGCTCCATGGTATTCCGTGGAGCATGCCTGTTTGAGTGTCATGAATACTTCAACCCTCCTCTTTCTTAATGATTGAAGAGGTGTTTGGTTTCTGAGCGCTGCTGGCCTTTACGGTCTAGCTCGTTCGTAATGCATTAGCATCCGCAATCGAACTTCGGATTGACTTGGCGTAATAGACTATTCGCTGAGGAATTCTAGTCTTCGGATTAGAGCCGGGTTGGGTTAAAGGAAGCTTCTAATCAGAATGTCTACATTTTAAGATTAGATCTCAAATCAGGTAGGACTACCC
>AB026008_Rhodotorula_glutinis
CCGATTAATGGCTTAGTGAGGCCTCCGGATTGGCTATTGGGAGCTCGCGAGAGCACCCGACTGCCGAGAAGTTGTACGAACTTGGTCATTTAGAGGAAGTAAAAGTCGTAACAAGGTTTCCGTAGGTGAACTGCGGAAGGATCATTAGTGAATCTAGGACGTCCAACTTAACTTGGAGTCCGAACTCTCACTTTCTAACCCTGTGCATCTGTTTTAAAATTGGCTAGTAGCTCTTCGGAGTGAACCACCATTTTTCACTTATACAAACACAAAGTCTATGAATGTAAGCAAATTTATAACAAAACAAAACTTTCAACAACGGATCTCTTGGCTCTCGCATCGATGAAGAACGCAGCGAAATGCGATACGTAATGTGAATTGCAGAATTCAGTGAATCATCGAATCTTTGAACGCACCTTGCGCTCCTTGGTATTCCGAGGAGCATGCCTGTTTGAGTGTCATGAAATCTTCAACCCACCTCTTTCTTAGTGAATCTGGTGGTGCTTGGTTTCTGAGCGCTGCTCTGCTTCGGCTTAGCTCGTTCGTAATGCATTAGCATCCGCAACCGAAACTTCGGATTGACTTGGCGTAATAGACTATTCGCTGAGGATTCCAGACTTGTTCTGGAGCCGAGTTGGGTTAAAGGAAGCTTCTAATCCTAAAGTCTATTTTTTGATTAGATCTCAAATCAGGTAGGACTACCC
>AB026009_Rhodotorula_glutinis
CCGATTAATGGCTTAGTGAGGCCTCCGGATTGGCTATTGGGAGCTCGCGAGAGCACCCGACTGCCGAGAAGTTGTACGAACTTGGTCATTTAGAGGAAGTAAAAGTCGTAACAAGGTTTCCGTAGGTGAACTGCGGAAGGATCATTAGTGAATCTAGGACGTCCAACTTAACTTGGAGTCCGAACTCTCACTTTCTAACCCTGTGCATCTGTTTTAAAATTGGCTAGTAGCTCTTCGGAGTGAACCACCATTTTTCACTTATACAAACACAAAGTCTATGAATGTAAGCAAATTTATAACAAAACAAAACTTTCAACAACGGATCTCTTGGCTCTCGCATCGATGAAGAACGCAGCGAAATGCGATACGTAATGTGAATTGCAGAATTCAGTGAATCATCGAATCTTTGAACGCACCTTGCGCTCCTTGGTATTCCGAGGAGCATGCCTGTTTGAGTGTCATGAAATCTTCAACCCACCTCTTTCTTAGTGAATCTGGTGGTGCTTGGTTTCTGAGCGCTGCTCTGCTTCGGCTTAGCTCGTTCGTAATGCATTAGCATCCGCAACCGAAACTTCGGATTGACTTGGCGTAATAGACTATTCGCTGAGGATTCCAGACTTGTTCTGGAGCCGAGTTGGGTTAAAGGAAGCTTCTAATCCTAAAGTCTATTTTTTGATTAGATCTCAAATCAGGTAGGACTACCC
>AB026010_Rhodotorula_sp
CTGCGGAAGGATCATTAGTGAACATAGGACGTCCAACTTAACTTGGAGTCCGAACTCTCACTTTCTAACCCTGTGCATTTGTTTGGGATAGTAACTCTCGCAAGAGAGCGAACTCCTATTCACTTATAAACACAAAGTCTATGAATGTATTTAATTTTATAACAAAATAAAACTTTCAACAACGGATCTCTTGGCTCTCGCATCGATGAAGAACGCAGCGAAATGCGATAAGTAATGTGAATTGCAGAATTCAGTGAATCATCGAATCTTTGAACGCACCTTGCGCTCCATGGTATTCCGTGGAGCATGCCTGTTTGAGTGTCATGAATACTTCAACCCTCCTCTTTCTTAATGATTGAAGAGGTGTTTGGATTCTGAGCGTTGCTGGCCTTACGGTCTAGCTCGTTCGTAATGCATTAGCATCCGCAATCGAACTTCGGATTGACTTGGCGTAATAGACTATTCGCTGAGGAATTCTAATCTTCGGATTAGAGCCGGGTTAGGTTAAAGGAAGCTTCTAATCAGAATGTCTACATTTTAAGATTAGATCTCAAATCAGGTAGGACTACCCGCTGAACTTAAGCATATCAATAAGCGGAGGAAAAGAAACTAACAAGGATTCCCCTAGTAGCGGCGAGCGAAGCGGGAAGAGCTCAAATTTATAATCTGGCACCTTCGGTGTCCGAGTTGTAATCTCTAGAAATGTTTTCCGCGCTGGACCGCACACAAGTCTGTTGGAATACAGCGGCATAGTGGTGAGACCCCCGTATATGGTGCGGATGCCCAGCGCTTTGTGATACATTTTCGAAGAGTCGAGTTGTTTGGGAATGCAGCTCAAATTGGGTGGTAAATTCCATCTAAAGCTAAATATTGGCGAGAGACCGATAGCGAACAAGTACCGTGAGGGAAAGATGAAAAGCACTTTGGAAAGAGAGTTAACAGTACGTGAAATTGTTGGAAGGGAAACGCTTGAAGTCAGACTTGCTTGCCGAGCAATCGGTTTGCAGGCCAGCATCAGTTTTCCGGGATGGATAATGGTAGAGAGAAGGTAGCAGTTTCGGCTGTGTTATAGCTCTCTACTGGATACATCTTGGGGGACTGAGGAACGCAGTGTGCCTTACGGCGGGGGTTTCGACCTCTTCACACTTAGGATGCTGGTGGAATGGCTTTAAACGACCCGTCTTGAAACACG
>AB026011_Rhodotorula_sp
CCGATTAATGGCTTAGTGAGGCCTCCGGATTGGCTATTGGGAGCTCGCGAGAGCACCCGACTGCCGAGAAGTTGTACGAACTTGGTCATTTAGAGGAAGTAAAAGTCGTAACAAGGTTTCCGTAGGTGAACTGCGGAAGGATCATTAGTGAACATAGGACGTCCAACTTAACTTGGAGTCCGAACTCTCACTTTCTAACCCTGTGCATTTGTTTGGGATAGTAACTCTCGCAAGAGAGCGAACTCCTATTCACTTATAAACACAAAGTCTATGAATGTATTTAATTTTATAACAAAATAAAACTTTCAACAACGGATCTCTTGGCTCTCGCATCGATGAAGAACGCAGCGAAATGCGATAAGTAATGTGAATTGCAGAATTCAGTGAATCATCGAATCTTTGAACGCACCTTGCGCTCCATGGTATTCCGTGGAGCATGCCTGTTTGAGTGTCATGAATACTTCAACCCTCCTCTTTCTTAATGATTGAAGAGGTGTTTGGATTCTGAGCGTTGCTGGCCTTACGGTCTAGCTCGTTCGTAATGCATTAGCATCCGCAATCGAACTTCGGATTGACTTGGCGTAATAGACTATTCGCTGAGGAATTCTAATCTTCGGATTAGAGCCGGGTTAGGTTAAAGGAAGCTTCTAATCAGAATGTCTACATTTTAAGATTAGATCTCAAATCAGGTAGGACTACCC
>AB026012_Rhodotorula_mucilaginosa
CCGATTAATGGCTTAGTGAGGCCTCCGGATTGGCTATTGGGAGCTCGCGAGAGCACCCGACTGCCGAGAAGTTGTACGAACTTGGTCATTTAGAGGAAGTAAAAGTCGTAACAAGGTTTCCGTAGGTGAACTGCGGAAGGATCATTAGTGAATATAGGACGTCCAACTTAACTTGGAGTCCGAACTCTCACTTTCTAACCCTGTGCACTTGTTTGGGATAGTAACTCTCGCAAGAGAGCGAACTCCTATTCACTTATAAACACAAAGTCTATGAATGTATTAAATTTTATAACAAAATAAAACTTTCAACAACGGATCTCTTGGCTCTCGCATCGATGAAGAACGCAGCGAAATGCGATAAGTAATGTGAATTGCAGAATTCAGTGAATCATCGAATCTTTGAACGCACCTTGCGCTCCATGGTATTCCGTGGAGCATGCCTGTTTGAGTGTCATGAATACTTCAACCCTCCTCTTTCTTAATGATTGAAGAGGTGTTTGGTTTCTGAGCGCTGCTGGCCTTTACGGTCTAGCTCGTTCGTAATGCATTAGCATCCGCAATCGAACTTCGGATTGACTTGGCGTAATAGACTATTCGCTGAGGAATTCTAGTCTTCGGACTAGAGCCGGGTTGGGTTAAAGGAAGCTTCTAATCAGAATGTCTACATTTTAAGATTAGATCTCAAATCAGGTAGGACTACCC
>AB026013_Rhodotorula_sp
CCGATTAATGGCTTAGTGAGGCCTCCGGACCGGCTATTGGGAGCTCGCGAGAGCACCCGACTGCTGGGAAGTTGTACGAACTTGGTCATTTAGAGGAAGTAAAAGTCGTAACAAGGTTTCCGTAGGTGAACTGCGGAAGGATCATTAGTGAATATAGGATGTCCAACTTAACTTGGAGTCCGAACTCTCACTTTCTAACCCTGTGCATTTGTTTGGGATAGTAGCCTCTCGGGGTGAACTCCTATTCACTTATAAACACAAAGTCTATGAATGTATTTAATTTATAACAAAATAAAACTTTCAACAACGGATCTCTTGGCTCTCGCATCGATGAAGAACGCAGCGAAATGCGATAAGTAATGTGAATTGCAGAATTCAGTGAATCATCGAATCTTTGAACGCACCTTGCGCTCCATGGTATTCCGTGGAGCATGCCTGTTTGAGTGTCATGAATACTTCAACCCTCCTCTTTTCTAGTGAAAGAGAAGGTGCTTGGTTTCTGAGCGTTTTGCTGGCCTCACGGTCGAGCTCGCTCGTAATGCATTAGCATCCGCAATCGAACTTCGGATTGACTTGGCGTAATAGACTATTCGCTGAGGAATTCTAATCTTCGGATTAGAGCCGGGTTAGGTTAAAGGAAGCTTCTAATCCTAATGTCTATATTTTAAGATTAGATCTCAAATCAGGTAGGACTACCC
>AB026014_Rhodotorula_mucilaginosa
CCGATTAATGGCTTAGTGAGGCCTCCGGATTGGCTATTGGGAGCTCGCGAGAGCACCCGACTGCCGAGAAGTTGTACGAACTTGGTCATTTAGAGGAAGTAAAAGTCGTAACAAGGTTTCCGTAGGTGAACTGCGGAAGGATCATTAGTGAATATAGGACGTCCAACTTAACTTGGAGTCCGAACTCTCACTTTCTAACCCTGTGCACTTGTTTGGGATAGTAACTCTCGCAAGAGAGCGAACTCCTATTCACTTATAAACACAAAGTCTATGAATGTATTAAATTTTATAACAAAATAAAACTTTCAACAACGGATCTCTTGGCTCTCGCATCGATGAAGAACGCAGCGAAATGCGATAAGTAATGTGAATTGCAGAATTCAGTGAATCATCGAATCTTTGAACGCACCTTGCGCTCCATGGTATTCCGTGGAGCATGCCTGTTTGAGTGTCATGAATACTTCAACCCTCCTCTTTCTTAATGATTGAAGAGGTGTTTGGTTTCTGAGCGCTGCTGGCCTTTACGGTCTAGCTCGTTCGTAATGCATTAGCATCCGCAATCGAACTTCGGATTGACTTGGCGTAATAGACTATTCGCTGAGGAATTCTAGTCTTCGGATTAGAGCCGGGTTGGGTTAAAGGAAGCTTCTAATCAGAATGTCTACATTTTAAGATTAGATCTCAAATCAGGTAGGACTACCC
>AB026015_Rhodotorula_aurantiaca
CCGATTAATGGCTTAGTGAGGCCTCCGGATTGGCTTTTGGGAGCCGGCAACGGCACCTAATTGCTGAGAAGTTGTACGAACTTGGTCATTTAGAGGAAGTAAAAGTCGTAACAAGGTTTCCGTAGGTGAACTGCGGAAGGATCATTAATGAAATGTAAGGATGCTCTTTTTAGAGGTCCGACCAAATCATTTTCCTTTCTACACTGTGCACACACTACACTTTTTACACCTTTTTTAACTCTTCAGTTTTAAGAATGTATAACAGTCTCTTAATTGAGCATAAATAAAATAAAACTTTCAGCAACGGATCTCTTGGCTCTCGCATCGATGAAGAACGCAGCGAAATGCGATACGTAATGTGAATTGCAGAATTCAGTGAATCATCGAATCTTTGAACGCACCTTGCACTCTTTGGTATTCCGAAGAGTATGTCTGTTTGAGTGTCATGAAACTCTCAACCCCCTTATTTTGTAATGAGATAAGTGTGGGCTTGGTTCATGGTTGTTGAAGGCTTCACAGTCTTCTCAACTGAAATACACGAGCTACCTATTTTATAATAGACGGTTTGACTCGGCGTAATAATTATTTCGCTGAGGACGTCCTTTTATAATAGTAAATGGTGCTTCTAATTCAACATCAATTTAAGATTTAGACCTCAAATCAGTCAGGACTACCC
>AB026016_Rhodotorula_minuta
CTGCGGAAGGATCATTAATGAATTTTAGGACGTTCTTTTTAGAAGTCCGACCATTTCATTTTCTTACACTGTGCACACACTTCTTTTTACACACACTTTTAACACATTAGTATAAGAATGTAATAGTCTCTTAATTGAGCATAAACAAAAATAAAACTTTCAGCAACGGATCTCTTGGCTCTCGCATCGATGAAGAACGCAGCGAATTGCGATAAGTAATGTGAATTGCAGAATTCAGTGAATCATCGAATCTTTGAACGCACCTTGCACTCTTTGGTATTCCGAAGAGTATGTCTGTTTGAGTATCATGAAACTCTCAACCCCCCTATTTTGTAATGAAATGGGCGTGGGCTTGGATTATGGTTGTCTGTCGGCGTAATTGCCGGCTCAACTGAAATACACGAGCAACCCTATTGAAATAGACGGTTTGACTTGGCGTAATAATTATTTCGCTAAGGACGTCTTCTTCAAATATAAGAGGTGCTTCTAATGCGCTTTATAGCACTTTAAGCTTTAGATCTCAAATCAGTCAGGACTACCCGCTGAACTTAAGCATATCAATAAGCGGAGGAAAAGAAACTAACAAGGATTCCCCTAGTAACGGCGAGTGAAGTGGGAAAAGCTCAACTTTGAAATCTGGCACCTTCGGTGTCCGAATTGTAGTCTCAAGAAGTGTTTTCTGTGCTAGTCCATGTATGAGTCTGTTGGAACACAGCGTCATAGAGGGTGACAACCCCGTTCATGACATGGATACTAGTGCTCTGTGATACACTCTCGAAGAGTCGAGTTGTTTGGGAATGCAGCTCAAATTGGGTGGTAAATTCCATCTAAAGCTAAATATTGGCGAGAGACCGATAGCAAACAAGTACCGTGAGGGAAAGATGAAAAGCACTTTGGAAAGAGAGTTAACAGTACGTGAAATTGTTGAAAGGGAAACGATTGAAGTCAGACGTGCGTGATGCGGTTCAGCTCTGGTTCGCCAGGGTGTATTCCGTATCTTTGCAGGCCAACATCGGTTTTGTTAGTCGGATAAAGATTAGTTGAATGTGGCATCTTCGGGTGTGTTATAGCTTCTAATTGAATACGATTGATGAAACCGAGGAACGCAGCGCGCCGCAAGGCAAAGGTTCCGACCTTTTCGCGCTTAGGATGTTGGTGAAATGGCTTTAAACGACCCGTCTTGAAACACG
>AB026017_Rhodotorula_mucilaginosa
CCGATTAATGGCTTAGTGAGGCCTCCGGATTGGCTATTGGGAGCTCGCGAGAGCACCCGACTGCCGAGAAGTTGTACGAACTTGGTCATTTAGAGGAAGTAAAAGTCGTAACAAGGTTTCCGTAGGTGAACTGCGGAAGGATCATTAGTGAATATAGGACGTCCAACTTAACTTGGAGTCCGAACTCTCACTTTCTAACCCTGTGCACTTGTTTGGGATAGTAACTCTCGCAAGAGAGCGAACTCCTATTCACTTATAAACACAAAGTCTATGAATGTATTAAATTTTATAACAAAATAAAACTTTCAACAACGGATCTCTTGGCTCTCGCATCGATGAAGAACGCAGCGAAATGCGATAAGTAATGTGAATTGCAGAATTCAGTGAATCATCGAATCTTTGAACGCACCTTGCGCTCCATGGTATTCCGTGGAGCATGCCTGTTTGAGTGTCATGAATACTTCAACCCTCCTCTTTCTTAATGATTGAAGAGGTGTTTGGTTTCTGAGCGCTGCTGGCCTTTACGGTCTAGCTCGTTCGTAATGCATTAGCATCCGCAATCGAACTTCGGATTGACTTGGCGTAATAGACTATTCGCTGAGGAATTCTAGTCTTCGGATTAGAGCCGGGTTGGGTTAAAGGAAGCTTCTAATCAGAATGTCTACATTTTAAGATTAGATCTCAAATCAGGTAGGACTACCC
>AB026018_Rhodotorula_glutinis
CCGATTAATGGCTTAGTGAGGCCTCCGGATTGGCTATTGGGAGCTCGCGAGAGCACCTGACTGCTGAGAAGTTGTACGAACTTGGTCATTTAGAGGAAGTAAAAGTCGTAACAAGGTTTCCGTAGGTGAACTGCGGAAGGATCATTAGTGAATATAGGACGTCCAACTTAACTTGGAGTCCGAACTCTCACTTTCTAACCCTGTGCATCTGTTAATTGGACTAGTAGCTCTTCGGAGTGAACCGCCATTCACTTATAAACACAAAGTCTATGAATGTATACAAATTTATAACAAAACAAAACTTTCAACAACGGATCTCTTGGCTCTCGCATCGATGAAGAACGCAGCGAAATGCGATACGTAATGTGAATTGCAGAATTCAGTGAATCATCGAATCTTTGAACGCACCTTGCGCTCCTTGGTATTCCGAGGAGCATGCCTGTTTGAGTGTCATGAAATCTTCAACCCACCTCTTTCTTAGTGAATCTGGTGGTGCTTGGTTTCTGAGCGCTGCTCTGCTTCGGCTTAGCTCGTTCGTAATGCATTAGCATCCGCAACCGAACTTCGGATTGACTTGGCGTAATAGACTATTCGCTGAGGATTCTAGTTTACTAGAGCCGAGTTGGGTTAAAGGAAGCTCCTAATCCTAAAGTCTATTTTTTGATTAGATCTCAAATCAGGTAGGACTACCC
>AB026134_Podosphaera_fugax
TTCCGTAGGTGAACCTGCGGAAGGATCATTACTGAGCGTGAAGCCACGCAGGACGCTGGTCCTGCGCGGCTGACCCTCCACCCGTGTGAACTGATTTTGTTGCTTTGGCGGGCCGGGCTCGACCTACCGGCTCCGGCTGGGGAGTGCCCGCCAGAGAAGCCCCAACTCGTGCAGTGTGTGCAGTCTGAGAAAAATTTAATAAGTAAAACTTTCAACAACGGATCTCTTGGCTCTGGCATCGATGAAGAACGCAGCGAAATGCGATAAGTAATGTGAATTGCAGAATTTAGTGAATCATCGAATCTTTGAACGCACATTGCGCCCCCCGGTATTCCGAGGGGCATGCCTGTTCGAGCGTCAGAACATCCTCTCAAGCCTGGCTTGGTCTTGGGGCGCGCCGGCTCGGCGTCCCCTAAACAGAGTGGCGGTACCGTTGTGCTCTCCGCGTAGTCACGTATCTCGCGACAGAGTGGCGATGGGACCTGCCAAACCCCACCTATTTTTTGGATGACCTCGGATCAGG
>AB026135_Podosphaera_sp
GAAGTAAAAGTCGTAACAAGGTTTCCGTAGGTGAACCTGCGGAAGGATCATTACTGAGCGCGAGGCCCCGCAGCGCGCAAGCGCTGCGGCGGTTGACCCTCCACCCGTGTGAACTCTTATCTGTTGCTTTGGCGGGCCGGGCTCGACCTGCCGGCTCCGGCTGGCGAGTGCCCGTCAGAGAAGCCCCAACTCGTGCTGTGAGTGTTGTCTGAGGAAATGTGGAATTCGTAAAACTTTCAACAACGGATCTCTTGGCTCTGGCATCGATGAAGAACGCAGCGAAATGCGATAAGTAATGTGAATTGCAGAATTTAGTGAATCATCGAATCTTTGAACGCACATTGCGCCCCCCGGCATTCCGAGGGGCATGCCTGTTCGAGCGTCAGAACACCCCTCAAGCCTGGCTTGGTCTTGGGGCTCGCCGGCTCGGCGGCCCCTAAACGCAGTGGCGGTGCTGTTGTGCTCTCCGCGTAGTCATGTATCTCGCGACAGAGCGGCGACGGCACCCGCCAGAACCCCAGTCTTTGGATGACCTCGGATCAGGTAGGGATACCCGCTGAA
>AB026136_Podosphaera_aphanis_var
CATTACTGAGCGCGAAGCCACGCAGGACGCTTGTCCCGCGCGGCTGACCCTCCACCCGTGTGAACTGATTTTGTTGCTTTGGCGGGCCGGGCTCGACCTACCGGCTTCGGCTGGGGAGTGCCCGCCAGAGAAGCCCCAACTCGTGCAGTTAGTGCAGTCTGAGAAAAATTTAATAAGTAAAACTTTCAACAACGGATCTCTTGGCTCTGGCATCGATGAAGAACGCAGCGAAATGCGATAAGTAATGTGAATTGCAGAATTTAGTGAATCATCGAATCTTTGAACGCACATTGCGCCCCCCGGTATTCCGAGGGGCATGCCTGTTCGAGCGTCAGAACATCCTCTCAAGCCTGGCTTGGTCTTGGGGCGCGCCGGCTCGGCGTCCCCTAAACAGAGTGGCGGTACCGTTGTGCTCTCCGCGTAGTCACGTATCTCGCGACAGAGTGGCGATGGGACCTGCCAAAACCCACCTATTTTTTGGATGACCTCGGATCAGGTAGG
>AB026137_Podosphaera_clandestina
AACCTTCCGTAGGTGAACCTGCGGAAGGATCATTACTGAGCGTGAAGCCACGCAGGGCGCTTGTCCTGCGCGGCTGACCCTCCACCCGTGTGAACTGATTTTGTTGCTTTGGCGGGCCGGGCTCGACCTACCGGCTCCGGCTGGGGAGTGCCCGCCAGAGAAGCCCCAACTCGTGCAGTTAGTGCAGTCTGAGAAAAATTTAATAAGTAAAACTTTCAACAACGGATCTCTTGGCTCTGGCATCGATGAAGAACGCAGCGAAATGCGATAAGTAATGTGAATTGCAGAATTTAGTGAATCATCGAATCTTTGAACGCACATTGCGCCCCCCGGTATTCCGAGGGGCATGCCTGTTCGAGCGTCAGAACATCCTCTCAAGCCTGGCTTGGTCTTGGGGCGCGCCGGCTCGGCGTCCCCTAAACATAGTGGCGGTACCGTTGTGCTCTCCGCGTAGTCACGTATCTCGCGACAGAGTGGCGAAGGGACCTGCCAGAACACACATATTTCTTGGATGACCTCGGATCAGGT
>AB026138_Podosphaera_sp
TTCCGTAGGTGAACCTGCGGAAGGATCATTACTGAGCGTGAGGCCATGCAGGGCGCTTGTTCTGCGTGGCTGACCCTCCACCCGTGTGTACTCGTTTTGTTGCTTTGGCGGGCCGGGCACGACCTACCGGCTCCGGCTGGGGAGTGCCCGCCAGAGACACCCCAACTCGTGCAGTTTGTGCAGTCTGAGTCGAATTGAATTATGATAAAACTTTCAACAACGGATCTCTTGGCTCTGGCATCGATGAAGAACGCAGCGAAATGCGATAAGTAATGTGAATTGCAGAATTTAGTGAATCATCGAATCTTTGAACGCACATTGCGCCCCCCGGTATTCCGAGGGGCATGCCTGTTCGAGCGTCAGAACATCCTCTCAAGCACAGCTTGGTCTTGGGGCGCGCCATGCTGGCGTCCCCTAAACAGAGTGGCGGTCTCCTTGGGCTCTCCGCGTAGTCACGCATCTCGCGCCAGAGTCGCGATGGGACCTGCCAGAATACCACCTTCTTTTGGATGACCTCGGATCAGGTAGGGATACCCGCTGAACTTA
>AB026139_Podosphaera_sp
TTCCGTAGGTGAACCTGCGGAAGGATCATTACTGAGCGCGAGGCCCCGCAGCGCGCACGCGCTGCGGCGGTTGACCCTCCACCCGTGTGAACTCTTATCTGTTGCTTTGGCGGGCCGGGCTCGACCTGCCGGCTCCGGCTGGCGAGTGCCCGTCAGAGAAGCCCCAACTCGTGCTGTGAGTGTTGTCTGAGGAAATGTGGAATTAGTAAAACTTTCAACAACGGATCTCTTGGCTCTGGCATCGATGAAGAACGCAGCGAAATGCGATAAGTAATGTGAATTGCAGAATTTAGTGAATCATCGAATCTTTGAACGCACATTGCGCCCCCCGGCATTCCGAGGGGCATGCCTGTTCGAGCGTCAGAACACCCCTCAAGCCTGGCTTGGTCTTGGGGCTCGCCGGCTCGGCGGCCCCTAAACGCAGTGGCGGTGCTGTTGTGCTCTCCGCGTAGTCATGTATCTCGCGACAGAGCGGCGACGGCACCCGCCAGAACCCCAGTCTTTGGATGACCTCGGATCAGGT
>AB026140_Podosphaera_cercidiphylli
TTGGAAGTAAAAGTCGTAACAAGGTTTCCGTAGGTGAACCTGCGGAAGGATCATTACTGAGCGTGAGGCCACGCGGGGCGCTTGTCCTGCGCGGCTGACCCTCCACCCGTGTGAACTGTTTTCGTTGCTTTGGCGGGCCGGGCTCGACCTACCGGCTCCGGCTGGGGAGCGCCCGCCAGAGAAGCCCCAACTCGTGCAGTTAGTGCAGTCTGAGAAAAAATTAATAAGTAAAACTTTCAACAACGGATCTCTTGGCTCTGGCATCGATGAAGAACGCAGCGAAATGCGATAAGTAATGTGAATTGCAGAATTTAGTGAATCATCGAATCTTTGAACGCACATTGCGCCCCCCGGTATTCCGAGGGGCATGCCTGTTCGAGCGTCAGAACATCCTCTCAAGCCTGGCTTGGTCTTGGGGCGCGCCGGCTCGGCGTCCCCTAAACACAGTGGCGGTACCGTTGTGCTCTCCGCGTAGTCACGTATCTCGCGACAGAGTGGCGATGGGACCTGCCAGAACCCTTTTTTCTTGGATGACCTCGGATCAGGTAGGGATACCCG
>AB026141_Podosphaera_aphanis_var
ATTACTGAGCGTGAAGCCACGCAGGGCGCCTGTCCTGCGCGGCTGACCCTCCACCCGTGTGAACTGATTATGTTGCTTTGGCGGGCCGGGCTCGACCTACCGGCTCCGGCTGGGGAGTGCCCGCCAGAGAAGCCCCAACTCATGTAGTTAGTGCAGTCTGAGAAACATTTAATAAGTAAAACTTTCAACAACGGATCTCTTGGCTCTGGCATCGATGAAGAACGCAGCGAAATGCGATAAGTAATGTGAATTGCAGAATTTAGTGAATCATCGAATCTTTGAACGCACATTGCGCCCCCCGGTATTCCGAGGGGCATGCCTGTTCGAGCGTCAGAACATCCTCTCAAGCCTGGCTTGGTCTTGGGGCGCGCCGGTTCGGCGTCCCCTAAACATAGTGGCGGTACCGTTGTGCTCTCCGCGTAGTCACGTATCTCGCGACAGAGTGGCGATGGGACCTGCCAAAACCCACATATTCTTTGGATGACCTCGGATCAGGTAGGGATACCCGCTGAACTTAAGCATATCAATAAGCGGAGGAAAAGAAACCAACAGGGATTACCTCAGTAACGGCGAGTGAAGCGG
>AB026142_Podosphaera_elsholtziae
CATTACTGAGCGCGAGGCCCCGCAGCGCGCAAGCTCTGCGGCGGTTGACCCTCCACCCGTGTGAACTCTTATCTGTTGCTTTGGCGGGCCGGGCTCGACCTGCCGGCTCCGGCTGGCGAGTGCCCGCCAGAGAAGCCCCAACTCGTGCTGTGAGTGTTGTCTGAGGAAATGTGGAATTAGTAAAACTTTCAACAACGGATCTCTTGGCTCTGGCATCGATGAAGAACGCAGCGAAATGCGATAAGTAATGTGAATTGCAGAATTTAGTGAATCATCGAATCTTTGAACGCACATTGCGCCCCCCGGCATTCCGAGGGGCATGCCTGTTCGAGCGTCAGAACACCCCGCAAGCCTGGCTTGGTCTTGGGGCTCGCCGGCTCGGCGGCCCCTAAACGCAGTGGCGGTGCAGTTGTGCTCTCCGCGTAGTCATGTATCTCGCGACAGGGCGGCGACGGCACCCGCCAGAACCCCAATTTTTGGATGACCTCGGATC
>AB026143_Podosphaera_spiraeae
AGGATCATTACTGAGCGTGAAGCTACGTAGGGCGCTTGTCCTGCGCGGCTGACCCTCCACCCGTGTGAACTGATTTTGTTGCTTTGGCGGGCCGGGCTCGACCTATCGGCTCCGGCTGGGGAGTGCCCGCCAGAGAAGCCCCAACTCGTGCAGTTAGTGCAGTCTGAGAAACATTTAATAAGTAAAACTTTCAACAACGGATCTCTTGGCTCTGGCATCGATGAAGAACGCAGCGAAATGCGATAAGTAATGTGAATTGCAGAATTTAGTGAATCATCGAATCTTTGAACGCACATTGCGCCCCCCGGTATTCCGAGGGGCATGCCTGTTCGAGCGTCAGAACATCCTCTCAAGCCTGGCTTGGTCTTGGGGCGCGCCGGCTCGGCGTCCCCTAAACATAGTGGCGGTACCGTTGTGCTCTCCGCGTAGTCACGTATCTCGCGACAGAGTGGCGATGGGACCTGCCAAAACCCACATATTTTTTGGATGACCTCGGATCAGGTAGGGATACCCGCTGAAC
>AB026144_Podosphaera_fuliginea_var
TCCTTCCGTAGGTGAACCTGCGGAAGGATCATTACTGAGCGCGAGGCCCCGTCGAGCGCCTGCTCGGCGGCGGCTGACCCTCCACCCGTGTCAACTTTTTTCTGTTGCTTTGGCGGGCCGGGCTCGACCTGCTGGCTCCGGCTGGCGCGTGCCCGCCAGAGAAGCCCCAACTCGTGCTATGCGTGTTGTCTGAGTGAATGCGGAATTAGTAAAACTTTCAACAACGGATCTCTTGGCTCTGGCATCGATGAAGAACGCAGCGAAATGCGATAAGTAATGTGAATTGCAGAATTTAGTGAATCATCGAATCTTTGAACGCACATTGCGCCCCCCGGTATTCCGAGGGGCATGCCTGTTCGAGCGTCAGAACATCCCTCAAGCCTCGCTTGGTCTTGGGGCTCGCCCGCTGGGCGGCCCCTAAACGCAGTGGCGGTGCTGTTGTGCTCTCCGCGTAGTCATGTATCTCGCGACAGGGCGGCGACGACACCCGCCAGAACCCCTCTTTCTGGATGACCTCGGATCAGGTAGGGA
>AB026145_Podosphaera_intermedia
GAACCTGCGGAAGGATCATTACTGAGCGCGAGGCCCCGCAGCGCGCAAGCTCTGCGGCGGTTGACCCTCCACCCGTGTGAACTCTGATCTGTTGCTTTGGCGGGCCGGGCTCGACCTGCCGGCTCCGGCTGGCGAGTGCCCGCCAGAGAAGCCCCAACTCGTGCTGTGTGAGTGTTGTCTGAGGAAATGTGGAATGAGTAAAACTTTCAACAACGGATCTCTTGGCTCTGGCATCGATGAAGAACGCAGCGAAATGCGATAAGTAATGTGAATTGCAGAATTTAGTGAATCATCGAATCTTTGAACGCACATTGCGCCCCCCGGCATTCCGAGGGGCATGCCTGTTCGAGCGTCAGAACACCCCTCAAGCCTGGCTTGGTCTTGGGGCTCGCCGGCTCGGCGGCCCCTAAACGCAGTGGCGGTGCTGTTGTGCTCTCCGCGTAGTCATGTATATCTCGCGACAGGGCGGCGACGGCACCCGCCATAACCCCAATTTTTGGATGACCTCGGATCAGGTAGGGATACCC
>AB026146_Podosphaera_xanthii
ATTACTGAGCGCGAGGCCCCGCAGCGCGCACGCGCTGCGGCGGTTGACCCTCCACCCGTGTGAACTCTTATCTGTTGCTTTGGCGGGCCGGGCTCGACCTGCCGGCTCCGGCTGGCGAGTGCCCGTCAGAGAAGCCCCAACTCGTGCTGTGAGTGTTGTCTGAGGAAATGTGGAATTAGTAAAACTTTCAACAACGGATCTCTTGGCTCTGGCATCGATGAAGAACGCAGCGAAATGCGATAAGTAATGTGAATTGCAGAATTTAGTGAATCATCGAATCTTTGAACGCACATTGCGCCCCCCGGCATTCCGAGGGGCATGCCTGTTCGAGCGTCAGAACACCCCTCAAGCCTAGCTTGGTCTTGGGGCTCGCCGGCTCGGCGGCCCCTAAACGCAGTGGCGGTGCTGGTGTGCTCTCCGCGTAGTCATGTATCTCGCGACAGAGTGGCGACGGCACCCGCCAGAACCCCAGTCTTTGGATGACCTCGGATCAGGTA
>AB026147_Podosphaera_sp
CCTTCCGTAGGTGAACCTGCGGAAGGATCATTACTGAGCGCGAGGCCACGCGGGGCGCATGCTCTGCGTCGGCTGACCCTCCACCCGTGTGAACCGTCTTCTGTTGCTTTGGCGGGCCGGGCTCGTCCTGCCGGCTCCGGCTGGGGAGTGCCCGCCAGAGAAGCCCCAACTCGTGCTGTCAGTGTAGTCTGAGTGAATGTGGAATTAGTAAAACTTTCAACAACGGATCTCTTGGCTCTGGCATCGATGAAGAACGCAGCGAAATGCGATAAGTAATGTGAATTGCAGAATTTAGTGAATCATCGAATCTTTGAACGCACATTGCGCCCCCCGGCATTCCGAGGGGCATGCCTGTTCGAGCGTCAGAACACCCTCAAGCCTAGCTTGGTCTTGGGGCTCGCCGACCCGGCGGCTCCTAAACGCAGTGGCGGTGCCGTTGTGCTCTCCGCGTAGTCACGTATCTCGCGACAGGGCGGCGACGACACCCGCCAGAACCCCCCATTTTCTGGATGACCTCGGATCAGGTA
>AB026148_Podosphaera_fusca
GTGAACCTGCGGAAGGATCATTACTGAGCGCGAGGCCCCGCAGCGCGCAAGCTCTGCGGCGGTTGACCCTCCACCCGTGTGAACTCTTATCTGTTGCTTTGGCGGGCCGGGCTCGACCTGCCGGCTCCGGCTGGCGAGTGCCCGCCAGAGAAGCCCCAACTCGTGCTGTGAGTGTTGTCTGAGGAAATGTGGAATTAGTAAAACTTTCAACAACGGATCTCTTGGCTCTGGCATCGATGAAGAACGCAGCGAAATGCGATAAGTAATGTGAATTGCAGAATTTAGTGAATCATCGAATCTTTGAACGCACATTGCGCCCCCCGGCATTCCGAGGGGCATGCCTGTTCGAGCGTCAGAACACCCCTCAAGCCTGGCTTGGTCTTGGGGCTCGCCGGCTCGGCGGCCCCTAAACGCAGTGGCGGTGCTGTTGTGCTCTCCGTGTAGTCATGTATCTCGCGACAGGGCGGCGACGGCACCCGCCAGAACCTCAATTTTTGGATGACCTCGGATCAGGTAGGGATACCCGCTGAACTTAAGCATATCAATAAGCGGAGGAAAAGAAACCAACAGGGATTACCTCAGTAACGGCGAG
>AB026149_Podosphaera_spiraeae
GATCATTACTGAGCGTGAAGCCACGTAGGGCGCTTGTCCTGCGCGGCTGACCCTCCACCCGTGTGAACTGATTTTGTTGCTTTGGCGGGCCGGGCTCGACCTACCGGCTCCGGCTGGGGAGTGCCCGCCAGAGACGCCCCAACTCGTGCAGTTAGTGCAGTCTGAGAAACATTTAATAAGTAAAACTTTCAACAACGGATCTCTTGGCTCTGGCATCGATGAAGAACGCAGCGAAATGCGATAAGTAATGTGAATTGCAGAATTTAGTGAATCATCGAATCTTTGAACGCACATTGCGCCCCCCGGTATTCCGAGGGGCATGCCTGTTCGAGCGTCAGAACATCCTCTCAAGCCTGGCTTGGTCTTGGGGCGCGCCGGCCCGGCGTCCCCTAAACATAGTGGCGGTACCGTTGTGCTCTCCGCGTAGTCACGTATCTCGCGACAGAGTGGCGATGGGACCTGCCAAAACCCACATATTTTTTGGATGACCTCGGATCAGGTAGGGATA
>AB026150_Podosphaera_clandestina
GATCATTACTGAGCGTGAAGCCACGTAGGGCGCTTGTCCTGCGCGGCTGACCCTCCACCCGTGTGAACTGATTTTGTTGCTTTGGCGGGCCGGGCTCGACCTACCGGCTCCGGCTGGGGAGTGCCCGCCAGAGACGCCCCAACTCGTGCAGTTAGTGCAGTCTGAGAAACATTTAATAAGTAAAACTTTCAACAACGGATCTCTTGGCTCTGGCATCGATGAAGAACGCAGCGAAATGCGATAAGTAATGTGAATTGCAGAATTTAGTGAATCATCGAATCTTTGAACGCACATTGCGCCCCCCGGTATTCCGAGGGGCATGCCTGTTCGAGCGTCAGAACATCCTCTCAAGCCTGGCTTGGTCTTGGGGCGCGCCGGCCCGGCGTCCCCTAAACATAGTGGCGGTACCGTTGTGCTCTCCGCGTAGTCACGTATCTCGCGACAGAGTGGCGATGGGACCTGCCAAAACCCACATATTTTTTGGATGACCTCGGATCAGGTAGGGATA
>AB026151_Podosphaera_sp
TGCGGAAGGATCATTACTGAGCGCGAGGCCCTGCAGCGCGCACGCGCTGCGGCGGTTGACCCTCCACCCGTGTGAACTCTTATCTGTTGCTTTGGCGGGCCGGGCTCGACCTGCCGGCTCCGGCTGGCGAGTGCCCGTCAGAGAAGCCCCAACTCGTGCTGTGAGTGTTGTCTGAGGAAATGTGGAATTAGTAAAACTTTCAACAACGGATCTCTTGGCTCTGGCATCGATGAAGAACGCAGCGAAATGCGATAAGTAATGTGAATTGCAGAATTTAGTGAATCATCGAATCTTTGAACGCACATTGCGCCCCCCGGCATTCCGAGGGGCATGCCTGTTCGAGCGTCAGAACACCCCTCAAGCCTGGCTTGGTCTTGGGGCTCGCCGGCTCGGCGGCCCCTAAACGCAGTGGCGGTGCTGTTGTGCTCTCCGCGTAGTCATGTATCTCGCGACAGAGCGGCGACGGCACCCGCCAGAACCCCAGTCTTTGGATGACCTCGGATC
>AB026152_Podosphaera_ferruginea_var
GATCATTACTGAGCGTGAAGCCACGTAGGGCGCTTGTCCTGCGCGGCTGACCCTCCACCCGTGTGAACTGATTTTGTTGCTTTGGCGGGCCGGGCTCGACCTACCGGCTCCGGCTGGGGAGTGCCCGCCAGAGAAGCCCCAACTCGTGCAGTTAGTGCAGTCTGAGAAACATTTAATAAGTAAAACTTTCAACAACGGATCTCTTGGCTCTGGCATCGATGAAGAACGCAGCGAAATGCGATAAGTAATGTGAATTGCAGAATTTAGTGAATCATCGAATCTTTGAACGCACATTGCGCCCCCCGGTATTCCGAGGGGCATGCCTGTTCGAGCGTCAGAACATCCTCTCAAGCCTGGCTTGGTCTTGGGGCGCGCCGGCTCGGCGTCCCCTAAACATAGTGGCGGTACCGTTGTGCTCTCCGCGTAGTCACGTATCTCGCGACAGAGTGGCAATGGGACCTGCCAAAACCCACATATTTTTTGGATGACCTCGGATCAGGTAGGGATACCCGCTGA
>AB026153_Podosphaera_spiraeae
TCATTACTGAGCGTGAAGCTACGTAGGGCGCTTGTCCTGCGCGGCTGACCCTCCACCCGTGTGAACTGATTTTGTTGCTTTGGCGGGCCGGGCTCGACCTATCGGCTCCGGCTGGGGAGTGCCCGCCAGAGAAGCCCCAACTCGTGCAGTTAGTGCAGTCTGAGAAACATTTAATAAGTAAAACTTTCAACAACGGATCTCTTGGCTCTGGCATCGATGAAGAACGCAGCGAAATGCGATAAGTAATGTGAATTGCAGAATTTAGTGAATCATCGAATCTTTGAACGCACATTGCGCCCCCCGGTATTCCGAGGGGCATGCCTGTTCGAGCGTCAGAACATCCTCTCAAGCCTGGCTTGGTCTTGGGGCGCGCCGGCTCGGCGTCCCCTAAACATAGTGGCGGTACCGCTGTGCTCTCCGCGTAGTCACGTATCTCGCGACAGAGTGGCGATGGGACCTGCCAAAACCCACATATTTTTTGGATGACCTCGGATCAGGTAGGGATACCCGCTGA
>AB026159_Alternaria_porri
AGGGATCATTACACAAATATGAAGGCGGGCTGGCACCTCCCGGGGTGGCCAGCCTTGCTGAATTATTCCACCCGTGTCTTTTGCGTACTTCTTGTTTCCTTGGTGGGCTCGCCCACCACAAGGACCAACCCATAAACCTTTTTGCAATGGCAATCAGCGTCAGTAACAATGTAATAATTTACAACTTTCAACAACGGATCTCTTGGTTCTGGCATCGATGAAGAACGCAGCGAAATGCGATAAGTAGTGTGAATTGCAGAATTCAGTGAATCATCGAATCTTTGAACGCACATTGCGCCCTTTGGTATTCCAAAGGGCATGCCTGTTCGAGCGTCATTTGTACCCTCAAGCTTTGCTTGGTGTTGGGCGTCTTTTTGTCTCTCCTTGCGGGAGACTCGCCTTAAAGTCATTGGCAGCCGGCCTACTGGTTTCGGAGCGCAGCACAAGTCGCGCTCTCTTCCAGCCCCAAGGTCTAGCATCCACCAAGCCTTTTTTTCAACTTTTGACCTCGGATCAGGTAGGGATACCCGCTGAACTTAA
>AB026160_Davidiella_alliicepae
AGGGATCATTACAAGAACGCCCGGGCTACGGCCTGGTTATTCATAACCCTTTGTTGTCCGACTCTGTTGCCTCCGGGGCGACCCTGCCCTCGGGCGGGGGCTCCGGGCGGACACTTCAAACTCTTGCGTAACTTTGCAGTCTGAGTAAACTTAATTAATAAATTAAAACTTTTAACAACGGATCTCTTGGTTCTGGCATCGATGAAGAACGCAGCGAAATGCGATAAGTAATGTGAATTGCAGAATTCAGTGAATCATCGAATCTTTGAACGCACATTGCGCCCCCTGGTATTCCGGGGGGCATGCCTGTTCGAGCGTCATTTCACCACTCAAGCCTCGCTTGGTATTGGGCAACGCGGCCCGCCGCGTGCCTCAAATCGTCCGGCTGGGTCTTCTGTCCCCTAAGCGTTGTGGAAACTATTCGCTAGAGGGTGTTCGGGAGGCTACGCCGTAAAACAACCCCATTTCTAAGGTTGACCTCGGATCAGGTAGGGATACCCGCTGAACTTAA
>AB026161_Davidiella_alliicepae
AGGGATCATTACAAGAACGCCCGGGCTACGGCCTGGTTATTCATAACCCTTTGTTGTCCGACTCTGTTGCCTCCGGGGCGACCCTGCCCTCGGGCGGGGGCTCCGGGCGGACACTTCAAACTCTTGCGTAACTTTGCAGTCTGAGTAAACTTAATTAATAAATTAAAACTTTTAACAACGGATCTCTTGGTTCTGGCATCGATGAAGAACGCAGCGAAATGCGATAAGTAATGTGAATTGCAGAATTCAGTGAATCATCGAATCTTTGAACGCACATTGCGCCCCCTGGTATTCCGGGGGGCATGCCTGTTCGAGCGTCATTTCACCACTCAAGCCTCGCTTGGTATTGGGCAACGCGGCCCGCCGCGTGCCTCAAATCGTCCGGCTGGGTCTTCTGTCCCCTAAGCGTTGTGGAAACTATTCGCTAGAGGGTGTTCGGGAGGCTACGCCGTAAAACAACCCCATTTCTAAGGTTGACCTCGGATCAGGTAGGGATACCCGCTGAACTTAA
>AB026162_Davidiella_alliicepae
AGGGATCATTACAAGAACGCCCGGGCTACGGCCTGGTTATTCATAACCCTTTGTTGTCCGACTCTGTTGCCTCCGGGGCGACCCTGCCCTCGGGCGGGGGCTCCGGGCGGACACTTCAAACTCTTGCGTAACTTTGCAGTCTGAGTAAACTTAATTAATAAATTAAAACTTTTAACAACGGATCTCTTGGTTCTGGCATCGATGAAGAACGCAGCGAAATGCGATAAGTAATGTGAATTGCAGAATTCAGTGAATCATCGAATCTTTGAACGCACATTGCGCCCCCTGGTATTCCGGGGGGCATGCCTGTTCGAGCGTCATTTCACCACTCAAGCCTCGCTTGGTATTGGGCAACGCGGCCCGCCGCGTGCCTCAAATCGTCCGGCTGGGTCTTCTGTCCCCTAAGCGTTGTGGAAACTATTCGCTAGAGGGTGTTCGGGAGGCTACGCCGTAAAACAACCCCATTTCTAAGGTTGACCTCGGATCAGGTAGGGATACCCGCTGAACTTAA
>AB026163_Pleospora_herbarum
AGGGATCATTACACAATATGAAAGCGGGTTGGGACCTCACCTCGGTGAGGGCTCCAGCTTGTCTGAATTATTCACCCATGTCTTTTGCGCACTTCTTGTTTCCTGGGCGGGTTCGCCCGCCACCAGGACCAAACCATAAACCTTTTTGTAATTGCAATCAGCGTCAGTAAACAATGTAATTATTACAACTTTCAACAACGGATCTCTTGGTTCTGGCATCGATGAAGAACGCAGCGAAATGCGATACGTAGTGTGAATTGCAGAATTCAGTGAATCATCGAATCTTTGAACGCACATTGCGCCCTTTGGTATTCCAAAGGGCATGCCTGTTCGAGCGTCATTTGTACCCTCAAGCTTTGCTTGGTGTTGGGCGTCTTTGTCTCTCACGAGACTCGCCTTAAAATGATTGGCAGCCGACCTACTGGTTTCGGAGCGCAGCACAATTCTTGCACTTTGAATCAGCCTTGGTTGAGCATCCATCAAGACCACATTTTTTTCAACTTTTGACCTCGGATCAGGTAGGGATACCCGCTGAACTTAA
>AB026164_Pleospora_herbarum
AGGGATCATTACACAATATGAAAGCGGGTTGGGACCTCACCTCGGTGAGGGCTCCAGCTTGTCTGAATTATTCACCCATGTCTTTTGCGCACTTCTTGTTTCCTGGGCGGGTTCGCCCGCCACCAGGACCAAACCATAAACCTTTTTGTAATTGCAATCAGCGTCAGTAAACAATGTAATTATTACAACTTTCAACAACGGATCTCTTGGTTCTGGCATCGATGAAGAACGCAGCGAAATGCGATACGTAGTGTGAATTGCAGAATTCAGTGAATCATCGAATCTTTGAACGCACATTGCGCCCTTTGGTATTCCAAAGGGCATGCCTGTTCGAGCGTCATTTGTACCCTCAAGCTTTGCTTGGTGTTGGGCGTCTTTGTCTCTCACGAGACTCGCCTTAAAATGATTGGCAGCCGACCTACTGGTTTCGGAGCGCAGCACAATTCTTGCACTTTGAATCAGCCTTGGTTGAGCATCCATCAAGACCACATTTTTTTCAACTTTTGACCTCGGATCAGGTAGGGATACCCGCTGAACTTAA
>AB026165_Pleospora_herbarum
AGGGATCATTACACAATATGAAAGCGGGTTGGGACCTCACCTCGGTGAGGGCTCCAGCTTGTCTGAATTATTCACCCATGTCTTTTGCGCACTTCTTGTTTCCTGGGCGGGTTCGCCCGCCACCAGGACCAAACCATAAACCTTTTTGTAATTGCAATCAGCGTCAGTAAACAATGTAATTATTACAACTTTCAACAACGGATCTCTTGGTTCTGGCATCGATGAAGAACGCAGCGAAATGCGATACGTAGTGTGAATTGCAGAATTCAGTGAATCATCGAATCTTTGAACGCACATTGCGCCCTTTGGTATTCCAAAGGGCATGCCTGTTCGAGCGTCATTTGTACCCTCAAGCTTTGCTTGGTGTTGGGCGTCTTTGTCTCTCACGAGACTCGCCTTAAAATGATTGGCAGCCGACCTACTGGTTTCGGAGCGCAGCACAATTCTTGCACTTTGAATCAGCCTTGGTTGAGCATCCATCAAGACCACATTTTTTTCAACTTTTGACCTCGGATCAGGTAGGGATACCCGCTGAACTTAA
>AB026166_Ciborinia_allii
AGGATCATTACAGAGCTTACGCCCGCGAGGGCAGACCCTCTCCCACCCTTGTGTATCACTACCTCGTTGCTTTGGCGGGTCGTTTCCGAACGCCCGCCAGAGGGTCACGAAACTCTTTTTATTTTTGTCGTCTGAGTACTATGTAATAGTTAAAACTTTCAACAACGGATCTCTTGGTTCTGGCATCGATGAAGAACGCAGCGAAATGCGATAAGTAATGTGAATTGCAGAATTCAGTGAATCATCGAATCTTTGAACGCACATTGCGCCCCTCGGTATTCCGGGGGGCATGCCTGTTCGAGCGTCATTTCAACCCTCAAGCACAGCTTGGTATTGAGTCCATGTCAGCAGTGGCAGTCTCTAAAATCAGTGGCGGCGCCGCTGGGTCCTGAACGCAGTAGTATCTCTCGTTACAGGTTCCTAGCGCGCTTCTGCCAACGCCCAATCTCTCGTGGTTGACCTCGGATCAGGTAGGGATACCCGCTGAACTTAA
>AB026167_Ciborinia_allii
AGGATCATTACAGAGCTTACGCCCGCGAGGGCAGACCCTCTCCCACCCTTGTGTATCACTACCTCGTTGCTTTGGCGGGTCGTTTCCGAACGCCCGCCAGAGGGTCACGAAACTCTTTTTATTTTTGTCGTCTGAGTACTATGTAATAGTTAAAACTTTCAACAACGGATCTCTTGGTTCTGGCATCGATGAAGAACGCAGCGAAATGCGATAAGTAATGTGAATTGCAGAATTCAGTGAATCATCGAATCTTTGAACGCACATTGCGCCCCTCGGTATTCCGGGGGGCATGCCTGTTCGAGCGTCATTTCAACCCTCAAGCACAGCTTGGTATTGAGTCCATGTCAGCAGTGGCAGTCTCTAAAATCAGTGGCGGCGCCGCTGGGTCCTGAACGCAGTAGTATCTCTCGTTACAGGTTCCTAGCGCGCTTCTGCCAACGCCCAATCTCTCGTGGTTGACCTCGGATCAGGTAGGGATACCCGCTGAACTTAA
>AB027231_Podosphaera_leucotricha
CCGTAGGTGAACCTGCGGAAGGATCATTACTGAGCGTGAGGCCACGCAGGACACTCGTTCTGCGCGGCTGACCCTCCACCCGTGTGAACTATTTGTGTTGCTTTGGCGGGCCGGGTTCGACCTACCGGCTCCGGCTGGGGAGCGCCCGCCAGAGAAGCCCCAACTCGTGTAGTTAGTGCAGTCTGAGTCTAAATTAATAAGTAAAACTTTCAACAACGGATCTCTTGGCTCTGGCATCGATGAAGAACGCAGCGAAATGCGATAAGTAATGTGAATTGCAGAATTTAGTGAATCATCGAATCTTTGAACGCACATTGCGCCCCCCGGTATTCCGAGGGGCATGCCTGTTCGAGCGTCAGAACATCCTCTCAAGCCTAGCTTGGTCTTGGGGTGCGCCAGTGTGGCGTCCCCTAAACATAGTGGCGGTACCGTTGTGCTCTCCGCGTAGTCACATATCTCGCGACAGAGCCACCACGGCACCTGCCAGAATCCCTTTTTCATGGATGACCTCGGATCAGGTAGGGATACCCGCTGAACTTAAGCATATCAATAAGCGGAGGAAAAGAAACCAACAGGGATTACCTCAGTAACGGCGAGTGAAGCGGC
>AB027232_Podosphaera_ferruginea_var
TTCCGTAGGTGAACCTGCGGAAGGATCATTACTGAGCGTGAAGCCACGCAGGGCGCCTGTCCTGCGCGGCTGACCCTCCACCCGTGTGAACTGATTATGTTGCTTTGGCGGGCCGGGCTCGACCTACCGGCTCCGGCTGGGGAGTGCCCGCCAGAGAAGCCCCAACTCATGTAGTTAGTGCAGTCTGAGAAAAACTTAATAAGTAAAACTTTCAACAACGGATCTCTTGGCTCTGGCATCGATGAAGAACGCAGCGAAATGCGATAAGTAATGTGAATTGCAGAATTTAGTGAATCATCGAATCTTTGAACGCACATTGCGCCCCCCGGTATTCCGAGGGGCATGCCTGTTCGAGCGTCAGAACATCCTCTCAAGCCTGGCTTGGTCTTGGGGCGCGCCGGTTCGGCGTCCCCTAAACACAGTGGCGGTACCGTTGTGCTCTCCGCGTAGTCACGTATCTCGCGACAGAGTGGCGATGGGACCTGCCAAAACCCACATATTTTTTGGATGACCTCGGATCAGGTAGGGATACCCGCTGAACTTAAGCATATCAATAAGCGGAGGAAAAGAAACCAACAGGGATTACCTCAGTAACGGCGAGTGAAGCGGC
>AB027364_Elaphocordyceps_capitata
GTAAGCGCAAGTCATCAGCTTGCGTTGATTACGTCCCTGCCCTTTGTACACACCGCCCGTCGCTACTACCGATTGAATGGCTCAGTGAGGCGTCCGGACTGGCCCAGAGAGGTGGGCAACTACCACTCAGGGCCGGAAAGCTCTCCAAACTCGGTCATTTAGAGGAAGTAAAAGTCGTAACAAGGTCTCCGTTGGTGAACCAGCGGAGGGATCATTACCGAGTCATCAACTCCCAAACCCCTGTGAACGTACCCGAACGTTGCTTCGGCGGGACCGCCCCGGCGCCCTCGCGGCCCGGAACCAGGCGCCCGCCGGAGGACCCCCCCCAAACTCTTGTTTTATAGCGGCATCTTCTGAGTCTCACGAGAAAATGAATCAAAACTTTCAACAACGGATCTCTTGGCTCTGGCATCGATGAAGAACGCAGCGAAATGCGATAAGTAATGTGAATTGCAGAATTCAGTGAATCATCGAATCTTTGAACGCACATTGCGCCCGCCAGCACTCTGGCGGGCATGCCTGTTCGAGCGTCATTTCAACCCTCGGGCCCCCCGCGGCCCGGTGTTGGGGACCGGCCCCGGCCGCCCCCGAAATGCAGTGGCGACCCTCGCCGCGGCCTCCCCTGCGCAGTAGCACAACCTCGCACCGGAGCGCGGCGGCGGTCACGCCGTAAAACGCCCAACTTTCGCGAGTTGACCTCGGATCAGGTAGGAATACCCGCTGAACTTAAGCATATCAATAAGCGGAGGAAAAGAAACCAACAGGGATTGCCCCAGTAACGGCGAGTGAAGCGGCAACAGCTCAAATTTGAAATCTGGCCCCCCGGGGCCCGAGTTGTAATTTGCAGAGGATGCTTTTGGCGCGGCGCCTTCCGAGTTCCCTGGAACGGGACGCCACAGAGGGTGAGAGCCCCGTCTGGTCGGACGCCAAGCCGGTGTAAAGCTCCTTCGACGAGTCGAGTAGTTTGGGAATGCTGCTCTAAATGGGAGGTATATGTCTTCTAAAGCTAAATACCGGCCAGAGACCGATAGCGCACAAGTAGAGTGATCGAAAGATGAAAAGCACTTTGAAAAGAGGGTTAAACAGTACGTGAAATTGTTGAAAGGGAAGCGCTCGTGACCAGACTTGGGCCCGGCGAATCACCCAGCGTTCTCGCTGGTGCACTTGGTCGGGCTCAGGCCAGCATCAGTTCGCCGCGGGGGACAAAGGCTTCGGGAACGTGGCTCCCCCGGGAGTGTTATAGCCCGTTGCGCAATGCCCTGCGGCGGACTGAGGTTCGCGCTCCGCAAGGATGCTGGCGTAATGGTCACCAGCGACCCGTCTTGAAACACGGACCAAGGAGTCGTCTTCGTATGCGAGTGTTCGGGTGTCAAACCCCTACGCGTAATGAAAGTGAAGGCAGGTGAGAGCTTCGGCGCATCATCGACCGATCCTGATGTTCTCGGATGGATTTGAGTAAGAGCATACGGGGCCGGACCCGAAAGAAGGTGAACTATGCCTGTGTAGGGTGAAGCCAGAGGAAACTCTGGTGGAGGCTCGCAGCGGTTCTGACGTGCAAATCGATCGTCAAACATGGGCATGGGGGCGAAAGACTAATCGAACCTTCTAGTAGCTGGTTTCCGCCGAAGTTTCCCTCAGGATAGCAGTGTTGAA
>AB027365_Elaphocordyceps_jezoensis
GTAAGCGCAAGTCATCAGCTTGCGTTGATTACGTCCCTGCCCTTTGTACACACCGCCCGTCGCTACTACCGATTGAATGGCTCAGTGAGGCGTCCGGACTGGCCCAGAGAGGTGGGCAACTACCACTCAGGGCCGGAAAGCTCTCCAAACTCGGTCATTTAGAGGAAGTAAAAGTCGTAACAAGGTCTCCGTTGGTGAACCAGCGGAGGGATCATTACCGAGTTATCAACTCCCAAACCCCTGTGAACCTACCTGAACGTTGCTTCGGCGGGACCGCCCCGGCGCCCACGGCGGCCCGGAACCAGGCGCCCGCCGGAGGACCCAAACTCTTGTTTCAATTTACGGTGGTTATTTTCTGAGTCGCATAAGAATAAATCAAAACTTTCAACAACGGATCTCTTGGCTCTGGCATCGATGAAGAACGCAGCGAAATGCGATAAGTAATGTGAATTGCAGAATTCAGTGAATCATCGAATCTTTGAACGCACATTGCGCCCGCCAGTATTCTGGCGGGCATGCCTGTTCGAGCGTCATTTCAACCCTCGAGCCCCCCGTAGCGGGCTCGGTGTTGGGGACCGGCCCTCCCCGGCCGCCCCCGAAATGCAGTGGCGACCCCGCCGCAGCCTCCCCTGCGTAGTAGCATAACCTCGCACTGGAGCGCGGAGACGGTCACGCCGTAAAACGCCCAACTTTCTCAGAGTTGACCTCGGATCAGGTAGGAATACCCGCTGAACTTAAGCATATCAATAAGCGGAGGAAAAGAAACCAACAGGGATTGCCCTAGTAACGGCGAGTGAAGCGGCAACAGCTCAAATTTGGAATCTGGCCCCCCCAGGGCCCGAGTTGTAATTTGCAGAGGATGCTTTTGGCGCGGCGCCTTCCGAGTTCCCTGGAACGGGACGCCATAGAGGGTGAGAGCCCCGTCTGGTCGGACGCCAAGCCAGTGTAAAGCTCCTTCGACGAGTCGAGTAGTTTGGGAATGCTGCTCTAAACGGGAGGTATATGTCTTCTAAAGCTAAATACCGGCCAGAGACCGATAGCGCACAAGTAGAGTGATCGAAAGATGAAAAGCACTTTGAAAAGAGGGTTAAACAGTACGTGAAATTGTTGAAAGGGAAGCGCTTGTGACCAGACTTGGGCCCGGTGAATCATCCAGCGTTCTCGCTGGTGCACTTTGCCGGGCCCAGGCCAGCATCAGTTCGCCGCGGGGGACAAAAGCTCCGGGAACGTGGCTCCCCCGGGAGTGTTATAGCCCGTTGCACAATACCCTGCGGTGGACTGAGGTTCGCGCTCCGCAAGGATGCTGGCGTAATGGTCATCAGTGACCCGTCTTGAAACACGGACCAAGGAGTCGTCTTCGTATGCGAGTGTTCGGGTGTCAAACCCCTACGCGGAATGAAAGTGAACGCAGGTGAGAGCTTCGGCGCATCATCGACCGATCCTGATGTTCTCGGATGGATTTGAGTAAGAGCATACGGGGCCGGACCCGAAAGAAGGTGAACTATGCCTGTGTAGGGTGAAGCCAGAGGAAACTCTGGTGGAGGCTCGCAGCGGTTCTGACGTGCAAATCGATCGTCAAACATGGGCATGGGGGCGAAAGACTAATCGAACCTTCTAGTAGCTGGTTTCCGCCGAAGTTTCCCTCAGGATAGCAGTGTTGAT
>AB027366_Elaphocordyceps_japonica
GTAAGCGCAAGTCATCAGCTTGCGTTGATTACGTCCCTGCCCTTTGTACACACCGCCCGTCGCTACTACCGATTGAATGGCTCAGTGAGGCGTCCGGACTGGCCCAGAGAGGTGGGCAACTACCACTCAGGGCCGGAAAGCTCTCCAAACTCGGTCATTTAGAGGAAGTAAAAGTCGTAACAAGGTCTCCGTTGGTGAACCAGCGGAGGGATCATTACCGAGCCATCAGCTCCCAAACCCCTGTGAACATACCTGAACGTTGCTTCGGCGGGAACGCCCCGGCGCCCACGGCGGCCCGGGACCAGGCGCCCGCCGGGGGACCCAAACCCCTGATTTGATCTACTGTGGCATTTTCTGAGTCTCGTGGGAAATGAATCAAAACTTTCAACAACGGATCTCTTGGCTCTGGCATCGATGAAGAACGCAGCGAAATGCGATAAGTAATGTGAATTGCAGAATTCAGTGAATCATCGAATCTTTGAACGCACATTGCGCCCGCCAGCACTCTGGCGGGCATGCCTGTCCGAGCGTCATTTCAACCCTCAAGCCCCCCCGCCCCCGCGGGCTTGGTGTCGGGGACCGGCCTCCCCCCTCCCCCCCCCTCCCGGGGGGTTGGGCGCCGCCCCCTAAATGCAGTGGCGACCCCGCCGCAGCCTCCCCTGCGTAGTAGCACAACCTCGCACTGGAGCGCGGAGGCGGTCACGCCGTAAAACGCCCCAACTCCTCAGAGTTGACCTCGGATCAGGTAGGAATACCCGCTGAACTTAAGCATATCAATAAGCGGAGGAAAAGAAACCAACAGGGATTGCCCCAGTAACGGCGAGTGAAGCGGCAGCAGCTCAAATTTGAAATCTGGCCCCCAGGGCCCGAGTTGTAATTTGCAGAGGATGCTTTCGGCGCGGCGCCTTCCGAGTTCCCTGGAACGGGACGCCACAGAGGGTGAGAGCCCCGTCTGGTCGGACGCCAAGCCGGTGTAAAGCTCCTTCGACGAGTCGAGTAGTTTGGGAATGCTGCTCTAAACGGGAGGTATATGTCTTCTAAAGCTAAATACCGGCCAGAGACCGATAGCGCACAAGTAGAGTGATCGAAAGATGAAAAGCACTTTGGAAAGAGGGTTAAACAGTACGTGAAATTGTTGAAAGGGAAGCGCTCGTGACCAGACTTGGGCGCGGTGGATCACCCAGCGTTCTCGCTGGTGCACTCCGCCGGGCCCAGGCCAGCATCAGCTCGCCGCGGGGGACAAAGGCCGCGGGAACGTGGCTCCCCAGGGAGTGTTATAGCCCGTTGCGCAATGCCCCGCGGCGGACTGAGGTTCGCGCTCCGCAAGGATGCTGGCGTAATGGTCATCAGCGACCCGTCTTGAAACACGGACCAAGGAGTCGTCTTCGTATGCGAGTGTTCGGGTGTCAAGCCCCTACGCGGAATGAAAGTGAACGCAGGTGAGAGCCTCGGCGCATCATCGACCGATCCTGATGTTCTCGGATGGATTTGAGTAAGAGCATACGGGGCCGGACCCGAAAGAAGGTGAACTATGCCTGTGTAGGGTGAAGCCAGAGGAAACTCTGGTGGAGGCTCGCAGCGGTTCTGACGTGCAAATCGATCGTCAAACATGGGCATGGGGGCGAAAGACTAATCGAACCTTCTAGTAGCTGGTTTCCGCCGAAGTTTCCCTCAGGATAGCAGTGTTGAT
>AB027367_Elaphocordyceps_ophioglossoides
GTAAGCGCAAGTCATCAGCTTGCGTTGATTACGTCCCTGCCCTTTGTACACACCGCCCGTCGCTACTACCGATTGAATGGCTCAGTGAGGCGTCCGGACTGGCCCAGAGAGGTGGGAAACTACCACTCAGGGCCGGAAAGCTCTCCAAACTCGGTCATTTAGAGGAAGTAAAAGTCGTAACAAGGTCTCCGTTGGTGAACCAGCGGAGGGATCATTACCGAGTTATCAACTCCCAAACCCCTGTGAACATACCTGAACGTTGCTTCGGCGGGACCGCCCCGGCGCCCACGGCGGCCCGGAACCAGGCGCCCGCCGGAGGACCCAAACTCTTGTTTAACTTATAGCGGCATATTCTGAGTCTCACAAGAAAAATGAATCAAAACTTTCAACAACGGATCTCTTGGCTCTGGCATCGATGAAGAACGCAGCGAAATGCGATAAGTAATGTGAATTGCAGAATTCAGTGAATCATCGAATCTTTGAACGCACATTGCGCCCGCCAGTATTCTGGCGGGCATGCCTGTTCGAGCGTCATTTCAACCCTCAGCCCCCCCTTAGCGGGGGACTGGTGTTGGGGACCGGCCCCGGCCGCCCCCGAAATGCAGTGGCGACCTCGCCGCAGCCTCCCCTGCGTAGTAGCACAACCTCGCACCGGAGCGCGGAGACGGTCACGCCGTTAAACGCCCAACTTCTCAGAGTTGACCTCGGATCAGGTAGGAATACCCGCTGAACTTAAGCATATCAATAAGCGGAGGAAAAGAAACCAACAGGGATTGCCCCAGTAACGGCGAGTGAAGCGGCAACAGCTCAAATTTGAAATCTGGCCCCTAGGGCCCGAGTTGTAATTTGCAGAGGATGCTTTTGGCGCGGCGCCTTCCGAGTTCCCTGGAACGGGACGCCATAGAGGGTGAGAGCCCCGTCTGGTCGGACGCCAAGCCAGTGTAAAGCTCCTTCGACGAGTCGAGTAGTTTGGGAATGCTGCTCTAAATGGGAGGTATATGTCTTCTAAAGCTAAATATTGGCCAGAGACCGATAGCGCACAAGTAGAGTGATCGAAAGATGAAAAGCACTTTGAAAAGAGGGTTAAACAGTACGTGAAATTGTTGAAAGGGAAGCGCTTGTGACCAGACTTGGGCCCGGTGAATCATCCAGCGTTCTCGCTGGTGCACTTCGCCGGGCTCAGGCCAGCATCAGTTCGCCGCGGGGGATAAAAGTTTCGGGAACGTGGCTCCCTCGGGAGTGTTATAGCCCGTTGCACAATACCCTGCGGTGGACTGAGGTTCGCGCTCCGCAAGGATGCTGGCGTAATGGTCATCAGCGACCCGTCTTGAAACACGGACCAAGGAGTCGTCTTCGTATGCGAGTGTTCGGGTGTCAAACCCCTACGCGTAATGAAAGTGAACGCAGGTGAGAGCTTCGGCGCATCATCGACCGATCCTGATGTTCTCGGATGGATTTGAGTAAGAGCATACGGGGCCGGACCCGAAAGAAGGTGAACTATGCCTGTATAGGGTGAAGCCAGAGGAAACTCTGGTGGAGGCTCGCAGCGGTTCTGACGTGCAAATCGATCGTCAAATATGGGCATGGGGGCGAAAGACTAATCGAACCTTCTAGTAGCTGGTTTCCGCCGAAGTTTCCCTCAGGATAGCAGTGTTGAA
>AB027368_Elaphocordyceps_inegoensis
GTAAGCGCAAGTCATCAGCTTGCGTTGATTACGTCCCTGCCCTTTGTACACACCGCCCGTCGCTACTACCGATTGAATGGCTCAGTGAGGCGTCCGGACTGGCCCAGAGAGGTGGGCAACTACCACTCAGGGCCGGAAAGCTCTCCAAACTCGGTCATTTAGAGGAAGTAAAAGTCGTAACAAGGTCTCCGTTGGTGAACCAGCGGAGGGATCATTACCGAGTTATCAACTCCCAAACCCCTGTGAACATACCTGAACGTTGCTTCGGCGGGGCCGCCCCGGCGCCCACGGCCCGGAACCAGGCGCCCGCCGGAGGACCCAAACTCTTGTCTGATCCATAGCGGCATATTCTGAGTCTCACAAGAAAAATGAATCAAAACTTTCAACAACGGATCTCTTGGCTCTGGCATCGATGAAGAACGCAGCGAAATGCGATAAGTAATGTGAATTGCAGAATTCAGTGAATCATCGAATCTTTGAACGCACATTGCGCCCGCCAGCATTCTGGCGGGCATGCCTGTTCGAGCGTCATTTCAACCCTCAAGCCCCAGCGGGCTTGGTGTTGGGGACCGGCCCCGGCCGCCCCCGAAATGCAGTGGCGACCTCGCCGCAGCCTCCCCTGCGCAGTAGCACAACCTCGCACCGGAGCGCGGAGACGGTCACGCCGTAAAACGCCCAACTTCTCAGAGTTGACCTCGGATCAGGTAGGAATACCCGCTGAACTTAAGCATATCAATAAGCGGAGGAAAAGAAACCAACAGGGATTGCCCCAGTAACGGCGAGTGAAGCGGCAACAGCTCAAATTTGAAATCTGGCCCCCAGGGCCCGAGTTGTAATTTGCAGAGGATGCTTTTGGCGCGGCGCCTTCCGAGTTCCCTGGAACGGGACGCCACAGAGGGTGAGAGCCCCGTCCGGTCGGACGCCAAGCCAGTGTAAAGCTCCTTCGACGAGTCGAGTAGTTTGGGAATGCTGCTCTAAATGGGAGGTATATGTCTTCTAAAGCTAAATACCGGCCAGAGACCGATAGCGCACAAGTAGAGTGATCGAAAGATGAAAAGCACTTTGAAAAGAGGGTTAAACAGTACGTGAAATTGTTGAAAGGGAAGCGCTTGTGACCAGACTTGGGCCCGGTGAATCACCCGGCGTTCTCGCCGGTGCACTTCGCCGGGCCCAGGCCAGCATCAGTTCGCCGCGGGGGACAAAAGCTTCGGGAACGTGGCTCCCCCGGGAGTGTTATAGCCCGTTGCACAATGCCCTGCGGCGGACTGAGGTTCGCGCTCCGCAAGGATGCTGGCGTAATGGTCATCAGCGACCCGTCTTGAAACACGGACCAAGGAGTCGTCTTCGTATGCGAGTGTTCGGGTGCCAAACCCCTACGCGTAATGAAAGTGAACGCAGGTGAGAGCTTCGGCGCATCATCGACCGATCCTGATGTTCTCGGATGGATTTGAGTAAGAGCATACGGGGCCGGACCCGAAAGAAGGTGAACTATGCCTGTATAGGGTGAAGCCAGAGGAAACTCTGGTGGAGGCTCGCAGCGGTTCTGACGTGCAAATCGATCGTCAAATATGGGCATGGGGGCGAAAGACTAATCGAACCTTCTAGTAGCTGGTTTCCGCCGAAGTTTCCCTCAGGATAGCAGTGTTGAA
>AB027369_Elaphocordyceps_paradoxa
GTAAGCGCAAGTCATCAGCTTGCGTTGATTACGTCCCTGCCCTTTGTACACACCGCCCGTCGCTACTACCGATTGAATGGCTCAGTGAGGCGTCCGGACTGGCCCAGAGAGGTGGGCAACTACCACTCAGGGCCGGAAAGCTCTCCAAACTCGGTCATTTAGAGGAAGTAAAAGTCGTAACAAGGTCTCCGTTGGTGAACCAGCGGAGGGATCATTACCGAGTTATCAACTCCCAAACCCCTGTGAACATACCTGAAACGTTGCTTCGGCGGGACCGCCCCGGCGCCCTCAGCGGCCCGGAACTCAGGCGCCCGCCGGAGGACCCAAACTCTTGTCTGAATTTATAGTGGCATATTCTGAGTCTCACAAACAAATGAATCAAAACTTTCAACAACGGATCTCTTGGCTCTGGCATCGATGAAGAACGCAGCGAAATGCGATAAGTAATGTGAATTGCAGAATTCAGTGAATCATCGAATCTTTGAACGCACATTGCGCCCGCCAGCATTCTGGCGGGCATGCCTGTTCGAGCGTCATTTCAACCCTCAAGCCCCAGGCGGGCTTGGTGTTGGGGACCGGCCCCGGCCGCCCCCGAAATACAGTGGCGACCTCGCTGCAGCCTCCTCTGCGTAGTAGCACAACCTCGCACCGGAGCGCAGAGACGGTCACGCCGTAAAACGCCCAACTTCTCAAGAGTTGACCTCGGATCAGGTAGGAATACCCGCTGAACTTAAGCATATCAATAAGCGGAGGAAAAGAAACCAACAGGGATTGCCCCAGTAACGGCGAGTGAAGCGGCAACAGCTCAAATTTGAAATCTGGCCCCCAGGGCCCGAGTTGTAATTTGCAGAGGATGCTTTTGGCGCAGCGCCTTCCGAGTTCCCTGGAACGGGACGCCATAGAGGGTGAGAGCCCCGTCTGGTCGGACGCTAAGCTAGTGTAAAGCTCCTTCGACGAGTCGAGTAGTTTGGGAATGCTGCTCTAAATGGGAGGTATATGTCTTCTAAAGCTAAATACCGGCCAGAGACCGATAGCGCACAAGTAGAGTGATCGAAAGATGAAAAGCACTTTGAAAAGAGGGTTAAACAGTACGTGAAATTGTTGAAAGGGAAACGTTCGTGACCAGACTTGGGCCCGGCAAATCATCTAGCGTTCTCGCTGGTGCACTTTGTCAGGCTCAGGCCAGCATCAGTTCGCTACGGGGGACAAAAGTTTCGGGAACGTGGCTCCCTCGGGAGTGTTATAGCCCGTTGCATAATGCCCTGTAGCGGACTGAGGTTCGCGCTCCGCAAGGATGCTGGCGTAATGGTCATCAGCGACCCGTCTTGAAACACGGACCAAGGAGTCGTCTTCGTATGCGAGTGTTCGGGTGTCAAACCCCTACGCGTAATGAAAGTGAACGCAGGTGAGAGCTTCGGCGCATCATCGACCGATCCTGATGTTCTCGGATGGATTTGAGTAAGAGCATACGGGGCCGGACCCGAAAGAAGGTGAACTATGCCTGTATAGGGTGAAGCCAGAGGAAACTCTGGTGGAGGCTCGCAGCGGTTCTGACGTGCAAATCGATCGTCAAATATGGGCATGGGGGCGAAAGACTAATCGAACCTTCTAGTAGCTGGTTTCCGCCGAAGTTTCCCTCAGGATAGCAGTGTTGAA
>AB027370_Cordyceps_prolifica
GTAAGCGCAAGTCATCAGCTTGCGTTGATTACGTCCCTGCCCTTTGTACACACCGCCCGTCGCTACTACCGATTGAATGGCTCAGTGAGGCGTTCGGACTGGCCCAGGGAGGCGGGAAACTGCCACCCAGGGCCGGAAAGTTCTCCAAACTCGGTCATTTAGAGGAAGTAAAAGTCGTAACAAGGTCTCCGTTGGTGAACCAGCGGAGGGATCATTACCGAGTTTACAAACTCCCAAACCCCATGTGAACCTTAACCTCAACGTTGCCTCGGCGGGGACTCGCCCCGGCGGCGCCGCCCAGCGCGGCGCCCCGGACACCAAGGCGCCCGCCGCAGGACCCCCGAAGAAACTCTTCTACTGCATTTGACAGGTGGAATTCCTCTGAGTGGACTCTTCTCCCCGCGACAGCGGTGGGCGAATGAATCAAAACTTTCAACAACGGATCTCTTGGCTCTGGCATCGATGAAGAACGCAGCGAAATGCGATAAGTAATGTGAATTGCAGAATTCAGTGAATCATCGAATCTTTGAACGCACATTGCGCCCGCCAGCACTCTGGCGGGCATGCCTGTCCGAGCGTCATTTCGACCCTCAGGGCCCCGAGAGGGGACCTGGCGTTGGGGGACGGCACCCGCGGGCCAACCAGCCCGCCGCCGCCCCCGAAATGCAGTGGCGGCCACGTCGCAGCGACCTCCGCGTAGTAGCAACAAACACCTCGCGGCAAGGGAGCGCGGCGCGGCCACGCCGTGAAAACGACGCCGCAACTCGCGGACTCAACCCCCCCTAGAGTTGACCTCGGATCAGGTAGGAATACCCGCCGAACTTAAGCATATCAATAAGCGGAGGAAAAGAAACCAACAGGGATTGCCCCAGTAACGGCGAGTGAAGCGGCAACAGCTCAAATTTGAAATCTGGCCCCCCTCCGCGGGGACCCGAGTTGTAATTTGCAGAGGATGCTTCTGGCGCGGCGCCTTCCGAGTTCCCTGGAACGGGACGCCATAGAGGGTGAGAGCCCCGTCTGGTTGGACGCCTAGCCTCTGTGAAGCACCTTCGACGAGTCGAGTAGTTTGGGAATGCTGCTCAAAATGGGAGGTATATGTCTTCTAAAGCTAAATACCGGCCAGAGACCGATAGCGCACAAGTAGAGTGATCGAAAGATGAAAAGCACTTTGAAAAGAGGGTTAAACAGTACGTGAAATTGTTGAAAGGGAAGCGCTCATGACCAGACTTGGGCCCCGCGCATCACCCGGCGTTCTCGCCGGGGCACTTCGCAGGGCCCAGGCCAGCATCAGTTCGCGGCGGGGGACAAAGGCTTCGGGAACGTAGCTCCCTCGGGAGTGTTACAGCCCGCTGCGCAATGCCCTGCCGCGGACTGAGGTTCGCGCTTCCGCAAGGATGCTGGCGTAATGGTCATCAGCGACCCGTCTTGAAACACGGACCAAGGAGTCGTCTTCGTATGCGAGTGTTCGGGTGTCAAACCCCTACGCGTAATGAAAGTGAACGCAGGTGAGAGCTTCGGCGCATCATCGACCGATCCTGATGTTCTCGGACGGATTTGAGTAAGAGCATACGGGGCCGGACCCGAAAGAAGGTGAACTATGCCTGTATAGGGTGAAGCCAGAGGAAACTCTGGTGGAGGCTCGCAGCGGTTCTGACGTGCAAATCGATCGTCAAATATGGGCATGGGGGCGAAAGACTAATCGAACCTTCTAGTAGCTGGTTTCCGCCGAAGTTTCCCTCAGGATAGCAGTGTTGAG
>AB027371_Cordyceps_kanzashiana
GTAAGCGTAAGTCATCAGCTTGCGTTGATTACGTCCCTGCCCTTTGTACACACCGCCCGTCGCTACTACCGATTGAATGGCTCAGTGAGGCGTTCGGACTGGCCCAGGGAGGCGGGAAACTGCCACCCAGGGCCGGAAAGTTCTCCAAACTCGGTCATTTAGAGGAAGTAAAAGTCGTAACAAGGTCTCCGTTGGTGAACCAGCGGAGGGATCATTACCGAGTTTACAACTCCCAAACCCCAGTGTGAACCTCTACCTCATCGTTGCCTCGGCGGGATCGCCCCGGCGCGCCCCTTCTACAGGGGCGTCCGGATCACTACGGCGCCCGCCGCAGGACCCCCAAACTCTTTTCGCCTCTCTCCAGGCGTCGGTTTTCTTCTGAGTGAGACCTTTTTCCTCGCGACAGCGGGGTGAAAATGAATCAAAACTTTCAACAACGGATCTCTTGGCTCTGGCATCGATGAAGAACGCAGCGAAATGCGATAAGTAATGTGAATTGCAGAATTCAGTGAATCATCGAATCTTTGAACGCACATTGCGCCCGCCAGTATTCTGGCGGGCATGCCTGTCCGAGCGTCATTTCGACCCTCAGGCCCCCTCTGTAGGGGACTGGTGTTGGGGGGCGGCATCGCTGGGAGGGAGGGGGTCGTCTCCCCCTTCCTCCTCCGCCGCCGCCCCCGAAATACAGTGGCGGCCTCGCCGCAGCGACCTCCGCGTAGTAGCACAAACCTCGCGGCCTGGGAAGCTGGGCGCGGCCACAGCCGTGAAACACCCCCTTACGCGAAGAAGACTCTTCGCTCCTAAGAGTTGACCTCGGATCAGGTAGGAATACCCGCTGAACTTAAGCATATCAATAAGCGGAGGAAAAGAAACCAACAGGGATTGCCCCAGTAACGGCGAGTGAAGCGGCAAGAGCTCAAATTTGAAATCTGGCCCCCTCCACGGGGGTCCGAGTTGTAATTTGCAGAGGATGCTTCTGGCGCGGCGCCTTCCGAGTTCCCTGGAACGGGACGCCACAGAGGGTGAGAGCCCCGTCCGGTCGGACGCCTAGCCTGTGTGAAGCACCTTCGACGAGTCGGGTAGTTTGGGAATGCTGCCCTAAATGGGAGGTATATGTCTTCTAAAGCTAAATACCGGCCAGAGACCGATAGCGCACAAGTAGAGTGATCGAAAGATGAAAAGCACTTTGAAAAGAGGGTTAAACAGTACGTGAAATTGTTGAAAGGGAAGCGCTCATGACCAGACTTGGGCCCGGGGGATCACCCGGCGTTCTTTTCGCCGGGGCACTTCGCCGGCTGCCCAGGCCAGCATCAGTTCGCGGCGGGGGACAAAGGCTTCGGGAACGTGGCTCCCTACGGGGAGTGTTATAGCCCGCTGCGCAATGCCCTGCCGCGGACTGAGGTTCGCGCTTCCGCAAGGATGCTGGCGTAATGGTCATCAGCGACCCGTCTTGAAACACGGACCAAGGAGTCGTCTTCGTATGCGAGTGTTCGGGTGTCAAACCCCTACGCGCAATGAAAGTGAACGCAGGTGAGAGCTTCGGCGCATCACCGACCGATCCTGATGTTCTCGGATGGATTTGAGTAAGAGCATACGGGGCCGGACCCGAAAGAAGGTGAACTATGCCTGTATAGGGTGAAGCCAGAGGAAACTCTGGTGGAGGCTCGCAGCGGTTCTGACGTGCAAATCGATCGTCAAATATGGGCATGGGGGCGAAAGACTAATCGAACCTTCTAGTAGCTGGTTTCCGCCGAAGTTTCCCTCAGGATAGCAGTGTTGAG
>AB027372_Cordyceps_ramosopulvinata
GTAAGCGTAAGTCATCAGCTTGCGTTGATTACGTCCCTGCCCTTTGTACACACCGCCCGTCGCTACTACCGATTGAATGGCTCAGTGAGGCGTTCGGACTGGCCCAGGGAGGCGGGCGACTGCCACCCAGGGCCGGAAAGTTCTCCAAACTCGGTCATTTAGAGGAAGTAAAAGTCGTAACAAGGTCTCCGTTGGTGAACCAGCGGAGGGATCATTACCGAGTTTACAACTCCCAAACCCCAGTGTGAACCTCTACCTCATCGTTGCCTCGGCGGGATCGCCCCGGCGCGCCCCCCTCCAGGGGCGTCCGGACCACACGGCGCCCGCCGCAGGACCCCCTAAACTCTCTCGCCCCTCCGGCGTCGTTTTCTTCTGAGTAGACCTTTTTCCTCGCGAGAGCGGGGTGAAAATGAATCAAAACTTTCAACAACGGATCTCTTGGCTCTGGCATCGATGAAGAACGCAGCGAAATGCGATAAGTAATGTGAATTGCAGAATTCAGTGAATCATCGAATCTTTGAACGCACATTGCGCCCGCCAGTATTCTGGCGGGCATGCCTGTCCGAGCGTCATTTCGACCCTCAGGCCCCCGTCAGGGGGACCTGGCGTTGGGGGACGGCACCGCTGGGAGGAGGGAAGGAGTCTCGTCTCCCCCTCCCCCCCCGCCGCCGCCCCCGAAATGCAGTGGCGGCCTCGCCGCAGCGACCTCCGCGTAGTAGCACAGAACCTCGCGGCCTGGGAGCTGGGCGCGGCCACGCCGTAAAACACCCCCTACGCGAAAACCCTTCGCACCAAGAGTTGACCTCGGATCAGGTAGGAATACCCGCTGAACTTAAGCATATCAATAAGCGGAGGAAAAGAAACCAACAGGGATTGCCCCAGTAACGGCGAGTGAAGCGGCAACAGCTCAAATTTGAAATCTGGCCCCCCCCCCGCGGGAGGTCCGAGTTGTAATTTGCAGAGGATGCTTCTGGCGCGGCGCCTTCCGAGTTCCCTGGAACGGGACGCCACAGAGGGTGAGAGCCCCGTCCGGTCGGACGCCTAGCCTGTGTGAAGCACCTTCGACGAGTCGGGTAGTTTGGGAATGCTGCCCTAAATGGGAGGTATATGTCTTCTAAAGCTAAATACCGGCCAGAGACCGATAGCGCACAAGTAGAGTGATCGAAAGATGAAAAGCACTTTGAAAAGAGGGTTAAACAGTACGTGAAATTGTTGAAAGGGAAGCGCTCATGACCAGACTTGGGCCCGGGGGATCACCCGGCGTTCTTTCGCCGGGGCACTTCGCCGGCTGCCCAGGCCAGCATCAGTTCGCGGCGGGGGACAAAGGCTTCGGGAACGTAGCTCCCTACGGGGAGTGTTATAGCCCGCTGCGCAATGCCCTGCCGCGGACTGAGGTTCGCGCTTCCGCAAGGATGCTGGCGTAATGGTCATCAGCGACCCGTCTTGAAACACGGACCAAGGAGTCGTCTTCGTATGCGAGTGTTCGGGTGTCAAACCCCTACGCGGAATGAAAGTGAACGCAGGTGAGAGCTTCGGCGCATCACCGACCGATCCTGATGTTCTCGGATGGATTTGAGTAGGAGCATACGGGGCCGGACCCGAAAGAAGGTGAACTATGCCTGTATAGGGTGAAGCCAGAGGAAACTCTGGTGGAGGCTCGCAGCGGTTCTGACGTGCAAATCGATCGTCAAATATGGGCATGGGGGCGAAAGACTAATCGAACCTTCTAGTAGCTGGTTTCCGCCGAAGTTTCCCTCAGGATAGCAGTGTTGAG
>AB027373_Ophiocordyceps_heteropoda
GTAAGCGCAAGTCACCAGCTTGCGTTGACTACGTCCCTGCCCTTTGTACACACCGCCCGTCGCTACTACCGATTGAATGGCTCAGTGAGGCGTCCGGACTGGTCTAGAGAGGTGGGAGACCACCACTCAGGGCCGGGAAGCTCTCCAAACTCGGTCATTTAGAGGAAGTAAAAGTCGTAACAAGGTCTCCGTTGGTGAACCAGCGGAGGGATCATTATAGAGTTGCCCGACTCCAAAAACCCCCTGTGAACCGTACCCAGGCGTTGCCTCGGCGGTGCCGCCCTGGGGGGCGGGGGTGCCTGACGGCCACCCCCCCCCAGGCGCCCGCCGGAGGACACCCCAAACTCTTGCAATCCGCTCCCCGCCCCGGGGGGGGAGCGCGTCGTCCTCTGAGTCCCCTCAAAGAAAACGAGTTAAAACTTTCAACAACGGATCTCTTGGTTCTGGCATCGATGAAGAACGCAGCGAAATGCGATATGTAATGTGAATTGCAGATTTCAGTGAACCATCGAATCTTTGAACGCACATTGCGCCCGCCAGCACTCTGGCGGGCATGCCTGTTCGAGCGTCGTTTCAACCCTCGGGCCCCCCCCCCTCGGGGGCCCGGTGTTGGGGGGCGCGGCCCGCTACAGGGTCGCCCCCCCTAAATACAGTGGCGACCACCGCCGCGGCCTCCCCTGCGAAGTAGCACAGCGACGCACTGGAGCGCGGTGGCGGTCACGCCGTAAAACCCCCCCCGAAACCCCCCCCGTGGAGTTGACCTCGGATCAGGTAGGAGTACCCGCTGAACTTAAGCATATCAATAAGCGGAGGAAAAGAAACCAACAGGGATTGCCCCAGTAACGGCGAGTGAAGCGGCAACAGCTCAAATTTGAAATCTGGCCCCCCCGGCCGCGGGGGCCCGAGTTGTAATTTACAGAGGATGCTTTCGGCGCAGCGCCTTCCGAGTTCCCTGGAACGGGACGCCACAGAGGGTGAGAGCCCCGTACGGTCGGACGCCCGGCCACTGTAAAGCTCCCTCAATGAGTCGAGTAGTTTGGGAATGCTGCTCTAAACGGGAGGTATATGTCTTCTAAAGCTAAATACCGGCCAGAGACCGATAGCGCACAAGTAGAGTGATCGAAAGATGAAAAGCACTTTGGAAAGAGAGTTAAAGAGCACGTGAAATTGTTGAAAGGGAAGCGCTCGAGACCAGACTTGGGCCCGGGGGATCAGCCGGCGTTCTCGCCGGCGCACTCCGCCGGGCCCAGGCCAGCATCAGTTCGCCGCGGGGGACAAAGGCGCCGGGAACGTGGCTCCCCACGGGGAGTGTTATAGCCCGGCGCGCAATGCCCCGCGCGCGGACTGAGGCACGCGCTCCGCAAGGATGCTGGCGTAATGGTCCCCAGCGACCCGTCTTGAAACACGGACCAAGGAGTCGTCCTCGTATGCGAGTGTTCGGGCGTCAAACCCCTACGCGTAATGAAAGTGAGCGCAGGTGAGAGCTTCGGCGCACCACCGACCGATCCCGATGGCCCGGCCGGACGGATTTGAGTAAGAGCATACGGGGCCGGACCCGAAAGAAGGTGAACTATGCCTGTATAGGGTGAAGCCAGAGGAAACTCTGGTGGAGGCTCGCAGCGGTTCTGACGTGCAAATCGATCGTCAAATATGGGCATGGGGGCGAAAGACTAATCGAACCTTCTAGTAGCTGGTTTCCGCCGAAGTTTCCCTCAGGATAGCAGTGTCGAGAC
>AB027374_Ophiocordyceps_sobolifera
GTAAGCGCAAGTCATCAGCTTGCGTTGATTACGTCCCTGCCCTTTGTACACACCGCCCGTCGCTACTACCGATTGAATGGCTCAGTGAGGCGTTCGGACTGGCCCAGAGAGGTGGGCAACTACCACTCAGGGCCGGAAAGTTCTCCAAACTCGGTCATTTAGAGGAAGTAAAAGTCGTAACAAGGTCTCCGTTGGTGAACCAGCGGAGGGATCATTACCGAGTTATCGCACTCCCAAACCCCCCTGTGAACCTTACCGCAACCGTTGCCTCGGCGGTGGTCTCGCCCCCCGGGCGGCCCCGCCGGAGGACACCCGAACTCCTGTTTCCGCATGGTGGCAGCACTCCGAGTTGGCGGCATTAGCGAATGAATCAAAACTTTCAACAACGGATCTCTTGGTTCTGGCATCGATGAAGAACGCAGCGAAATGCGATAAGTAATGTGAATTGCAGAATTCAGTGAATCATCGAATCTTTGAACGCACATTGCGCCCGCCAGCATTCTGGCGGGCATGCCTGTCCGAGCGTCATTGTCATCCCTCGAGCCCGCTGAGGCGGCTCGGCGTTGGGGGTCCCGGCCCGCCCCGGCCGCCCCCGAAATGCAGTGGCGACCCCCGCCTCACGCCTCCCCTGCGCAGTAAAGAAACGCTCGCATCGGGGGGCGCGGCTACGGAGGTTGCGGCCTTGAGAAGGACGGGATCGCGCCCCTCGGCGCGTCCCCCGCCATTTTCGTGGTTGACCTCGGATCAGGTAGGAGTACCCGCTGAACTTAAGCATATCAATAAGCGGAGGAAAAGAAACCAACAGGGATTGCCCTAGTAACGGCGAGTGAAGCGGCAACAGCTCAAATTTGAAATCTGGCCCCCCCCGCGGGGGCCCGAGTTGTAATTTGCAGAGGATGCTTCTGGCGCGGCGCCTTCCGAGTTCCCTGGAACGGGACGCCATAGAGGGTGAGAGCCCCGTCTGGTCGGCCGCCAAGCCTCTGTGAAGCTCCTTCGACGAGTCGAGTAGTTTGGGAATGCTGCTCAAAATGGGAGGTATATGTCTTCTAAAGCTAAATACCGGCCAGAGACCGATAGCGGACAAGTAGAGTGATCGAAAGATGAAAAGCACTTTGAAAAGAGGGTTAAACAGTACGTGAAATTGTTGAAAGGGAAGCGCTCGCGACCAGACTCGGGCCCGGCGGATCATCCGGCGTTCCTCGCCGGTGCACTCCGCCGGCGCCCGGGCCAGCATCGGCTCGCCGCGGGGGATAAAGGCGGCGGGAACGTGGCCCCTCCGGGGGTGTTATAGCCCGCCGCGCCATGCCCCGCGCCGCGGGCCGAGGACCGCGCCCTAGGCAAGGATGCTGGCGTAATGGTCGCTAGCGACCCGTCTTGAAACACGGACCAAGGAGTCGTCTTCGTATGCGAGTGTTCGGGTGTCAAACCCCTACGCGCAATGAAAGTGAACGCGGGTGAGAGCCCTCGCGGGCGCATCACCGACCGATCCTGATGTTCTCGGATGGATTTGAGTAGGAGCATACGGGGCCGGACCCGAAAGAAGGTGAACTATGCCTGTGTAGGGTGAAGCCAGAGGAAACTCTGGTGGAGGCTCGCAGCGGTTCTGACGTGCAAATCGATCGTCAAACATGGGCATGGGGGCGAAAGACTAATCGAACCTTCTAGTAGCTGGTTCCCGCCGAAGTTTCCCTCAGGATAGCAGTGCCGAT
>AB027375_Cordyceps_sp
GTAAGCGCAAGTCATCAGCTTGCGTTGATTACGTCCCTGCCCTTTGTACACACCGCCCGTCGCTACTACCGATTGAATGGCTCAGTGAGGCGTTCGGACTGGCCCAGAGAGGTGGGCAACCACCACTCAGGGCCGGAAAGTTCTCCAAACTCGGTCATTTAGAGGAAGTAAAAGTCGTAACAAGGTCTCCGTTGGTGAACCAGCGGAGGGATCATTACCGAGTTATCGCACTCCCAGACCCCCTGTGAACATTACCACACCGTTGCCTCGGCGGGGACCCGTCCCCGCCGGAGGACCCCTAAACTCTCGTTTCCACGCGGTGGCATCTTCCGAGTTAGCGCGACAGCGAATCAATCAAAACTTTCAACAACGGATCTCTTGGCTCTGGCATCGATGAAGAACGCAGCGAAATGCGATAAGTAATGTGAATTGCAGAATTCAGTGAATCATCGAATCTTTGAACGCACATTGCGCCCGCCAGCATTCTGGCCGGCATGCCTGTCCGAGCGTCATTATCATCCCTCGAGCCCGCCGCGGCGCCCCTCTCCCCCCCCCCGGGGGGCGTAGGGCGCCCCGGCGCGCGCTCGGCGTTGGGGGTCCCGGCCCGCCCAGGCCGCCCCCGAAATGCAGTGGCGACGCCCGCCGCACGCCTCCCCTGCGCAGTAGCAAACGCTCGCACCGGGGGGCGCCGCAACGGGGGTCACGGCCGTAAAAGAAGGGGCGCCGAAGGAGGGGGAGACCCCGCCGGAGGCGCCGCCGTTCTCGTGGTTGACCTCGGATCAGGTAGGACTACCCGCTGAACTTAAGCATATCAATAAGCGGAGGAAAAGAAACCAACAGGGATTGCCCTAGTAACGGCGAGTGAAGCGGCAGCAGCTCAAATTTGAAATCTGGCTCCCCCCCGCGGGGTGCCCGAGTTGTAATTTGCAGAGGATGCCTCTGGCGCGGCGCCTTCCGAGTTCCCTGGAACGGGACGCCATAGAGGGTGAGAGCCCCGTATGGTCGGCAGCCAAGCCTCTGTGAGGCTCCTTCGACGAGTCGAGTAGTTTGGGAATGCTGCTCAAAATGGGAGGTATATGTCTTCTAAAGCTAAATACCGGCCAGAGACCGATAGCGCACAAGTAGAGTGATCGAAAGATGAAAAGCACTTTGAAAAGAGGGTTAAACAGTACGTGAAATTGTTGAAAGGGAAGCGCTCGCGACCAGACTCGGGCCCGGCGGATCATCCGGCGTTCTTCGCCGGTGCACTCCGCCGGCGCCCGGGCCAGCATCGGCTCGGCCGCGGGGGATAAAGGCGGCGGGAACGTGGCCCCTCCGGGGGTGTTATAGCCCGCCGCGCAATGCCCCGCGCCGGGCCGAGGACCGCGCCCCAGGGCAAGGATGCTGGCGTAATGGTCGCTAGCGACCCGTCTTGAAACACGGACCAAGGAGTCGTCTTCGTATGCGAGTGTTCGGGTGTCAAACCCCTACGCGCAATGAAAGTGAACGCGGGTGAGAGCCCTCGCGGGCGCATCACCGACCGATCCTGATGTTCTCGGATGGATTTGAGTAAGAGCATACGGGGCCGGACCCGAAAGAAGGTGAACTATGCCTGTGTAGGGTGAAGCCAGAGGAAACTCTGGTGGAGGCTCGCAGCGGTTCTGACGTGCAAATCGATCGTCAAACATGGGCATGGGGGCGAAAGACTAATCGAACCTTCTAGTAGCTGGTTCCCGCCGAAGTTTCCCTCAGGATAGCAGTGCCGAT
>AB027376_Ophiocordyceps_tricentri
GTAAGCGCAAGTCATCAGCTTGCGTTGATTACGTCCCTGCCCTTTGTACACACCGCCCGTCGCTACTACCGATTGAATGGCTCAGTGAGGCGTTCGGACTGGCCTAGAGAGGTGGGCAACCACTACTCAGGGCCGGAAAGTTCTCCAAACTCGGTCATTTAGAGGAAGTAAAAGTCGTAACAAGGTCTCCGTTGGTGAACCAGCGGAGGGATCATTACAGAGAGTGAAATCTCCCAACCCACTGTGAACTGTACCTATTTTGCCTCGGCAGGCCTAGTGCCTGCCAAAGGAACCCAAACTCGTTATAATAGTCTTCTGAGTAATTATAAGAAAAAATCAAAACTTTTAGCAACGGATCTCTTGGCTCTAGCATCGATGAAGAACGCAGCAAAATGCGATAAGTAATGCGAATTGCAGATTTCAGTGAGTCATCGAGTTTTTGAACGCATATTGCGCCTGCTGGTTATTCCAGCAGGCATGCCTGTCCGAGCGTTATTTACAGTACTAAAGACACTACATGTGCCTTTGATTGGAGATTAGCTTAGCGGCTACCTCTTAAATTCAGTAGCGGCGGTTGCTTCTATTCCCTTGTGAAGTAATAATTCACAACGTGGAGGATTAGTAGCTAGTCTGTACCCCTAAAACCCTCTAGTTGACCTCGGATCAGGTAGGAATACCCGCTGAACTTAAGCATATCAATAAGCGGAGGAAAAGAAACCAACAGGGATTGCCCTAGTAACGGCGAGTGAAGCGGCAACAGCTCAAATTTGAAATCTGGCTTCTAAACAAAGTCCGAGTTGTAATTTGCAGAGGATGCTTTTGGTACGGCACCGAACAAGTTCCCTGGAACGGGACGCCACAGAGGGTAAGAGCCCCGTCTGGTCGGAAGCCTAGCCTCTATAAAGCTCCTTCGACGAGTCGAGTAGTTTGGGAATGCTGCTCAAATTGGGAGGTATATGTCTTCTAAAGCTAAATACCGGCTAGAGACCGATAGCGCACAAGTAGAGTGATCGAAAGATGAAAAGCACTTTGAAAAGAGGGTTAAATAGTACGTGAAATTGCTAAAAGGGAAGCGCTTACAACTAGACGTGGGGAGTGTTCAATCACCTAGTGTTCTTCACTGGGGCACTTGGGCGTTTTCCAGGCCAGCATCGGTTTGCTACGGGGGATAAAGACGCTAGGAATGTAGCCCCCTTTGGGGGGTGTTATAGCCTAGTGTGTAATGCCCTGTAGCAGACCGAGGTCTGCGCATTCTTGCAAGGATGCTGGCGTAATAGTTGTTAGTGACCCGTCTTGAAACACGGACCAAGGAGTCGTCCTCGTATGCGAGTGTTTGGGTGTAAAACCCCTGCGCAAAATGAAAGTAAACGTAGGTGAGAGCTTGTAACAGAGTGCATCACCGACCGATCCTGATGTTCTCGGATGGATTTGAGTAAGAGCATACGGGGCCGGACCCGAAAGAAGGTGAACTATGCCTGCGTAGGGTGAAGCCAGAGGAAACTCTGGTGGAGGCTCGCAGCGGTTCTGACGTGCAAATCGATCGTCAAACGTGGGCATGGGGGCGAAAGACTAATCGAACCTTCTAGTAGCTGGTTTCCGCCGAAGTTTCCCTCAGGATAGCAGTGTCGAT
>AB027377_Ophiocordyceps_cochlidiicola
GTAAGCGCAAGTCATCAGCTTGCGTTGACTACGTCCCTGCCCTTTGTACACACCGCCCGTCGCTACTACCGATTGAATGGCTCAGTGAGGCGTCCGGACTGGCCCAGGGAGGTGGGCAACTACCACCCAGGGCCGGAAAGCTCTCCAAACTCGGTCATTTAGAGGAAGTAAAAGTCGTAACAAGGTCTCCGTTGGTGAACCAGCGGAGGGATCATTACCGAGTTTACAACTCCCAAACCCCCTGCGAACCGTACCAGTTGCCTCGGCGGGACCGCCCCGGCGCCCATCGCGGCCCGGACCCAGGCGCCCGCCGGAGGGCCCCAAGACTCCAACTGTCAGCGGCATCTCGGCGTACAAGCAAAACAAATGAATCAAAACTTTCAACAACGGATCTCTTGGTTCTGGCATCGATGAAGAACGCAGCGAAATGCGATAAGTAATGTGAATTGCAGAATTCAGTGAATCATCGAATCTTTGAACGCACATTGCGCCCGCCAGCACTCTGGCGGGCATGCCTGTCCGAGCGTCATTTCAACCCTCGAGCACCGCTCGGCGTTGGGGGAGCGGCCCGCGCGCCGCCCCCCGAAATGCAGTGGCGACCCCGCCGCGTCCACCCCTGCGCAGTAGCTCTCCCGAGAACCTCGCATCGGCGGCGCGGCGGCGGTCACGCCGTGAAACGACCCTCAAGAGTTGACCTCGGATCAGGTAGGGATACCCGCTGAACTTAAGCATATCAATAAGCGGAGGAAAAGAAACCAACAGGGATTGCCCCAGTAACGGCGAGTGAAGCGGCAACAGCTCAAATTTGAAATCCGGCGCCCCCGCGGCGCCCGAGTTGTAATTTGCAGAGGATGCTTTTGGCGCGGCGCCTTCCGAGTTCCCTGGAACGGGACGCCATAGAGGGTGAGAGCCCCGTCTGGTCGGACGCCCAGCCTCTGTAAAGCTCCTTCGACGAGTCGAGTAGTTTGGGAATGCTGCTCTAAATGGGAGGTATATGTCTTCTAAAGCTAAATACCGGCCAGAGACCGATAGCGCACAAGTAGAGTGATCGAAAGATGAAAAGCACTTTGAAAAGAGGGTTAAACAGTACGTGAAATTGTTGAAAGGGAAGCGCTTGTGACCAGACTCGGGCGTGGCGGATCATCCGGCGTTCTCGCCGGTGCACTCCGCCCCGCCCGGGCCAGCATCAGCTCGCCGCGGGGGATAAAGGCGTCGGGAACGTGGCTCCCCCGGGAGTGTTATAGCCCGGCGCGCAATGCCCCGTGGCGGACTGAGGTTCGCGCGTCCGCAAGGATGCTGGCGTAATGGTCACCAGTGACCCGTCTTGAAACACGGACCGAGGAGTCGTCCTCGTATGCGAGTGTTCGGGTGTCAAACCCCTACGCGAAATGAAAGTGAACGCAGGTGAGAGCCTCACGGCGCATCATCGACCGATCCTGATGTTCTCGGATGGATTTGAGTAAGAGCATACGGGGCCGGACCCGAAAGAAGGTGAACTATGCCTGTGTAGGGTGAAGCCAGAGGAAACTCTGGTGGAGGCTCGCAGCGGTTCTGACGTGCAAATCGATCGTCAAACATGGGCATGGGGGCGAAAGACTAATCGAACCTTCTAGTAGCTGGTTTCCGCCGAAGTTTCCCTCAGGATAGCAGTGTCGAT
>AB027378_Cordyceps_sp
GTAAGCGCAAGTCATCAGCTTGCGTTGATTACGTCCCTGCCCTTTGTACACACCGCCCGTCGCTACTACCGATTGAATGGCTCAGTGAGGCGTCCGGACTGGCCCCAGGAGGTGGGCAACTACCCCCCAGGGCCGGAAAGCTCTCCAAACTCGGTCATTTAGAGGAAGTAAAAGTCGTAACAAGGTCTCCGTTGGTGAACCAGCGGAGGGATCATTACCGAGTTTACAACTCCCAAAACCCAATGTGAACATACCTTCAGTTGCTTCGGCGGACTCGCCCCAGCGTCCGGACGGCCTCGCGCCGCCCGCGGCCTGGAGCCAGGCGGCCGCCGGAGACCCCAAACTCTCTGTATTGTACAGTCTCTTCTGAATCCGCCGCAAGGCACCATAAATGAATCAAAACTTTCAACAACGGATCTCTTGGTTCTGGCATCGATGAAGAACGCAGCGAAATGCGATACGTAATGTGAATTGCAGAATTCAGTGAATCATCGAATCTTTGAACGCACATTGCGCCCGCCAGCATTCTGGCGGGCATGCCTGTTCGAGCGTCATTTCAACCCTCGAGCTCCCCTTGGGGAGCCCGGCGTTGGGGAACGGCAGCACCGCCGGCCCTGAAATACAGTGGCGGCCCGTCCGCGGCGACCTCTGCGTAGTACATCACCTCGCACTGGAGACCCGACGCGGCCACGCCGTAAAACACCCAACTTTCTGAACGTTGACCTCGGATCAGGTAGGAATACCCGCTGAACTTAAGCATATCAATAAGCGGAGGAAAAGAAACCAACAGGGATTGCCCCAGTAACGGCGAGTGAAGCGGCAACAGCTCAAATTTGAAATCTGGTCCCCAGGGCCCGAGTTGTAATTTGTAGAGGATGCTTTGGGCGCGGTGCCTTCCGAGTTCCCTGGAACGGGACGCCATAGAGGGTGAGAGCCCCGTCTGGTCGGATGCCTAGCCTCTGTAAAGCTCCTTCGACGAGTCGAGTAGTTTGGGAATGCTGCTCAAAATGGGAGGTATATGTCTTCTAAAGCTAAATATTGGCCAGAGACCGATAGCGCACAAGTAGAGTGATCGAAAGATGAAAAGCACTTTGAAAAGAGGGTTAAAAAGTACGTGAAATTGTTGAAAGGGAAGCGCCTATGACCAGACTTGGGCCCGGTGAATCATCCAGCGTTCTCGCTGGTGCACTTTGCCGGGCACAGGCCAGCATCAGTTCGGCGCGGGGGACAAAGGCTCTGGGAATGTGGCTCCCCCGGGAGTGTTATAGCCCACTGCGTAATGCCCTGCGCCGGACTGAGGTACGCGCATCGCAAGGATGCTGGCGTAATGGTCATCAGCGACCCGTCTTGAAACACGGACCAAGGAGTCGTCTTCGTATGCGAGTGTTCGGGTGTCAAACCCCTACGCGTAATGAAAGTGAACGCAGGTGAGAGCTTCGGCGCATCATCGACCGATCCTGATGTTCTCGGATGGATTTGAGTAAGAGCATACGGGGCCGGACCCGAAAGAAGGTGAACTATGCCTGTGTAGGGTGAAGCCAGAGGAAACTCTGGTGGAGGCTCGCAGCGGTTCTGACGTGCGAATCGATCGTCAAACATGGGCATGGGGGCGAAAGACTAATCGAACCTTCTAGTAGCTGGTTTCCGCCGAAGTTTCCCTCAGGATAGCAGTGTTGAA
>AB027379_Cordyceps_militaris
GTAAGCGCAAGTCATCAGCTTGCGTTGATTACGTCCCTGCCCTTTGTACACACCGCCCGTCGCTACTACCGATCGAATGGCTCAGTGAGGCGTCCGGACTGGCCCAGGGAGGTGGGCAACTACCCCCCCGGGCCGGGAAGCTCTCCAAACTCGGTCATTTAGAGGAAGTAAAAGTCGTAACAAGGTCTCCGTTGGTGAACCAGCGGAGGGATCATTAACGAGTTTTCCAACTCCCAACCCTTTGTGAACATACCTATCGTTGCTTCGGCGGACTCGCCCAGCGCCTGGACGCGGGCCTGGGCGGCGGCCGTCGGGGGCCCCAAACACTGTATCTACCAGTTTTTCTGAATCCGCCGCAAGGCAAAACAAATGAATCAAAACTTTCAACAACGGATCTCTTGGCTCTGGCATCGATGAAGAACGCAGCGAAATGCGATAAGTAATGTGAATTGCAGAATTCAGTGAATCATCGAATCTTTGAACGCACATTGCGCCCGCCAGCATTCTGGCGGGCATGCCTGTTCGAGCGTCATTTCAACCCTCGACGTCCCCTGGGGGATGTCGGCGTTGGGGACCGGCAGCACACCGCCGCCCCCGAAATGAAGTGGCGGCCCGTCCGCGGCGACCTCTGCGTAGTACCCCAACTCGCACCGGGAACCCGACGTGGCCACGCCGTAAAACGCCCAACTCTGAACGTTGACCTCGGATCAGGTAGGAATACCCGCTGAACTTAAGCATATCAATAAGCGGAGGAAAAGAAACCAACAGGGATTGCCCCAGTAACGGCGAGTGAAGCGGCAACAGCTCAAATTTGAAATCTGGCCCCCGGGTCCGAGTTGTAATTTGTAGAGGATGCTTTTGGCGAGGTGCCTTCCGAGTTCCCTGGAACGGGACGCCATAGAGGGTGAGAGCCCCGTCTGGTCGGACACCGAGCCTCTGTAAAGCTCCTTCGACGAGTCGAGTAGTTTGGGAATGCTGCTCAAAATGGGAGGTATATGTCTTCTAAAGCTAAATATTGGCCAGAGACCGATAGCGCACAAGTAGAGTGATCGAAAGATGAAAAGCACTTTGAAAAGAGGGTTAAAAAGTACGTGAAATTGTTGAAAGGGAAGCGCCTATGACCAGACTTGGGCCCGGTGAATCACCCAGCGTTCTCGCTGGTGCACTTCGCCGGGCACAGGCCAGCATCAGTTTGGCGCGGGGGAGAAAGGCTTCGGGAATGTGGCTCCCCCGGGAGTGTTATAGCCCGTTGCGCAATACCCTGCGCTGGACTGAGGTACGCGCATTCGCAAGGATGCTGGCGTAATGGTCATCAGCGACCCGTCTTGAAACACGGACCAAGGAGTCGTCTTCGTATGCGAGTGTTCGGGTGTCAAACCCCTACGCGTAATGAAAGTGAACGCAGGTGAGAGCTTCGGCGCATCATCGACCGATCCTGATGTTCTCGGATGGATTTGAGTAAGAGCATACGGGGCCGGACCCGAAAGAAGGTGAACTATGCCTGTATAGGGTGAAGCCAGAGGAAACTCTGGTGGAGGCTCGCAGCGGTTCTGACGTGCGAATCGATCGTCAAATATGGGCATGGGGGCGAAAGACTAATCGAACCTTCTAGTAGCTGGTTTCCGCCGAAGTTTCCCTCAGGATAGCAGTGTTGAA
>AB027380_Isaria_tenuipes
GTAAGCGCAAGTCATCAGCTTGCGTTGATTACGTCCCTGCCCTTTGTACACACCGCCCGTCGCTACTACCGATTGAATGGCTCAGTGAGGCGTCCGGACTGGCCCAGGGAGGTGGGCAACTACCACCCAGGGCCGGAAAGCTCTCCAAACTCGGTCATTTAGAGGAAGTAAAAGTCGTAACAAGGTCTCCGTTGGTGAACCAGCGGAGGGATCATTACCAGAGTTTTACAACTCCCAACCCTTCTGTGAACCTACCCATAGTTGCTTCGGCGGACCCGCCCCAGCGTCCGGACGGCCCAGCGCCGGCCCGCGACCTGGACCCAGGCGGCCGCCGGGGACCACGCAACCCTGTATCTGTCAGCCTCTCTGAATCCGCCGCAAGGCAACACAAACGAATCAAAACTTTCAACAACGGATCTCTTGGTTCTGGCATCGATGAAGAACGCAGCGAAATGCGATACGTAATGTGAATTGCAGAATTCCGTGAATCATCGAATCTTTGAACGCACATTGCGCCCGCCAGCATTCTGGCGGGCATGCCTGTTCGAGCGTCATTTCAACCCTCGACGTCCCCCGGGACGTCGGCCTTGGGGACCGGCAGCACCCCGCCGGCCCTGAAATGGAGTGGCGGCCCGTCCGCGGCGACCTCTGCGCAGTACAAGCACTCGCACCGGGAACCCGACGCGGCCCGCCGTGAAACCCCCAACCTCTGAACGTTGACCTCGGATCAGGTAGGACTACCCGCTGAACTTAAGCATATCAATAAGCGGAGGAAAAGAAACCAACAGGGATTGCCCCAGTAACGGCGAGTGAAGCGGCAACAGCTCAAATTTGAAATCTGGCCCCCGGGTCCGAGTTGTAATTTGCAGAGGATGCTTCGGGCGAGGTGCCTTCCGAGTTCCCTGGAACGGGACGCCACAGAGGGTGAGAGCCCCGTCTGGTCGGACACCGAGCCCGTGTGAAGCTCCTTCGAAGAGTCGAGTAGTTTGGGAATGCTGCTCAAAATGGGAGGTATATGTCTTCTAAAGCTAAATATTGGCCAGAGACCGATAGCGCACAAGTAGAGTGATCGAAAGATGAAAAGCACTTTGAAAAGAGGGTTAAAAAGTACGTGAAATTGTTGAAAGGGAAGCGCCCATGACCAGACTTGGGCCCGGTGAATCACCCGGCGTTCTCGCCGGTGCACTTTGCCGGGCACAGGCCAGCATCAGTTTGGCGCGGGGGACAAAGGCTTCGGGAACGTGGCTCCCTCGGGAGTGTTATAGCCCGCTGCGTAATACCCTGCGCCGGACTGAGGTACGCGCATCGCAAGGATGCTGGCGTAATGGTCATCAGCGACCCGTCTTGAAACACGGACCAAGGAGTCGTCTTCGTATGCGAGTGTTCGGGTGTCAAACCCCTACGCGGAATGAAAGTGAACGCAGGTGAGAGCTTCGGCGCATCATCGACCGATCCTGATGTTCTCGGATGGATTTGAGTAAGAGCATACGGGGCCGGACCCGAAAGAAGGTGAACTATGCCTGTATAGGGTGAAGCCAGAGGAAACTCTGGTGGAAGCTCGCAGCGGTTCTGACGTGCGAATCGATCGTCAAATATGGGCATGGGGGCGAAAGACTAATCGAACCTTCTAGTAGCTGGTTTCCGCCGAAGTTTCCCTCAGGATAGCAGTGTTGGT
>AB027381_Beauveria_brongniartii
GTAAGCGCAAGTCATCAGCTTGCGTTGATTACGTCCCTGCCCTTTGTACACACCGCCCGTCGCTACTACCGATTGAATGGCTCAGTGAGGCGTCCGGACTGGCCCAGGGAGGTGGGCAACTACCCCCCAGGGCCGGAAAGCTCTCCAAACTCGGTCATTTAGAGGAAGTAAAAGTCGTAACAAGGTCTCCGTTGGTGAACCAGCGGAGGGATCATTACCGAGTTTTCAACTCCCTAACCCTTATGTGAACCTACCTATTGTTGCTTCGGCGGACTCGCCCCAGCCGGACGCGGACTGGACCAGCGGCCGCCGGGGACCCTCAAACTCTTGTATTATCAGCATCTTCTGAATACGCCGCAAGGCAAAACAAATAAATCAAAACTTTCAACAACGGATCTCTTGGCTCTGGCATCGATGAAGAACGCAGCGAAATGCGATAAGTAATGTGAATTGCAGAATCCAGTGAATCATCGAATCTTTGAACGCACATTGCGCCCGCCAGCATTCTGGCGGGCATGCCTGTTCGAGCGTCATTTCAACCCTCGACCTCCCTTTGGGGAAGTCGGCGTTGGGGACCGGCAGCACACCGCCGGCCCTGAAATGGAGTGGCGGCCCGTCCGCGGCGACCTCTGCGTAGTAATCCAACTCGCACCGGAACCCCGACGCGGCCACGCCGTAAAACACCCAACTTCTGAACGTTGACCTCGAATCAGGTAGGACTACCCGCTGAACTTAAGCATATCAATAAGCGGAGGAAAAGAAACCAACAGGGATTGCCCCAGTAACGGCGAGTGAAGCGGCAACAGCTCAAATTTGAAATCTGGCCCTCGGGTCCGAGTTGTAATTTGTAGAGGATGCTTTTGGCGAGGTGCCTTCCGAGTTCCCTGGAACGGGACGCCACAGAGGGTGAGAGCCCCGTATGGTCGGACACCGAGCCTCTGTAAAGCTCCTTCGACGAGTCGAGTAGTTTGGGAATGCTGCTCAAAATGGGAGGTATATGTCTTCTAAAGCTAAATATTGGCCAGAGACCGATAGCGCACAAGTAGAGTGATCGAAAGATGAAAAGCACTTTGAAAAGAGGGTTAAAAAGTACGTGAAATTGTTGAAAGGGAAGCGCCTATGACCAGACTTGGGCCCGGTGAATCATCCAGCGTTCTCGCTGGTGCACTTTGCCGGGCACAGGCCAGCATCAGTTTGGCGCGGGGGAAAAAGGCTTCGGGAATGTGGCTCCCTCGGGAGTGTTATAGCCCGCTGCGTAATACCCTGCGCCGGACTGAGGTACGCGCATTGCAAGGATGCTGGCGTAATGGTCATCAGCGACCCGTCTTGAAACACGGACCAAGGAGTCGTCTTCGTATGCGAGTGTTCGGGTGTCAAACCCCTACGCGTAATGAAAGTGAACGCAGGTGAGAGCTTCGGCGCATCACCGACCGATCCTGATGTTCTCGGATGGATTTGAGTAAGAGCATACGGGGCCGGACCCGAAAGAAGGTGAACTATGCCTGTATAGGGTGAAGCCAGAGGAAACTCTGGTGGAGGCTCGCAGCGGTTCTGACGTGCGAATCGATCGTCAAATATGGGCATGGGGGCGAAAGACTAATCGAACCTTCTAGTAGCTGGTTTCCGCCGAAGTTTCCCTCAGGATAGCAGTGTTGAA
>AB027382_Beauveria_bassiana
GTAAGCGCAAGTCATCAGCTTGCGTTGATTACGTCCCTGCCCTTTGTACACACCGCCCGTCGCTACTACCGATTGAATGGCTCAGTGAGGCGTCCGGACTGGCCCAGGGAGGTGGGCAACTACCCCCCAGGGCCGGAAAGCTCTCCAAACTCGGTCATTTAGAGGAAGTAAAAGTCGTAACAAGGTCTCCGTTGGTGAACCAGCGGAGGGATCATTACCGAGTTTTCAACTCCCTAACCCTTCTGTGAACCTACCTATCGTTGCTTCGGCGGACTCGCCCCAGCCCGGACGCGGACTGGACCAGCGGCCCGCCGGGGACCTCAAACTCTTGTATTCCAGCATCTTCTGAATACGCCGCAAGGCAAAACAAATGAATCAAAACTTTCAACAACGGATCTCTTGGCTCTGGCATCGATGAAGAACGCAGCGAAACGCGATAAGTAATGTGAATTGCAGAATCCAGTGAATCATCGAATCTTTGAACGCACATTGCGCCCGCCAGCATTCTGGCGGGCATGCCTGTTCGAGCGTCATTTCAACCCTCGACCTCCCCTTGGGGAGGTCGGCGTTGGGGACCGGCAGCACACCGCCGGCCCTGAAATGGAGTGGCGGCCCGTCCGCGGCGACCTCTGCGCAGTAATACAGCTCGCACCGGGACCCCGACGCGGCCACGCCGTAAAACACCCAACTTCTGAACGTTGACCTCGAATCAGGTAGGACTACCCGCTGAACTTAAGCATATCAATAAGCGGAGGAAAAGAAACCAACAGGGATTGCCCCAGTAACGGCGAGTGAAGCGGCAACAGCTCAAATTTGAAATCTGGCTCTCAGGGCCCGAGTTGTAATTTGTAGAGGATGCTTTTGGCGAGGTGCCTTCCGAGTTCCCTGGAACGGGACGCCACAGAGGGTGAGAGCCCCGTATGGTCGGACACCGAGCCTCTGTAAAGCTCCTTCGACGAGTCGAGTAGTTTGGGAATGCTGCTCAAAATGGGAGGTATATGTCTTCTAAAGCTAAATATTGGCCAGAGACCGATAGCGCACAAGTAGAGTGATCGAAAGATGAAAAGCACTTTGAAAAGAGGGTTAAAAAGTACGTGAAATTGTTGAAAGGGAAGCGCCTATGACCAGACTTGCGCCCGGTGAATCACCCAGCGTTCTCGCTGGTGCACTTTGCCGGGCACAGGCCAGCATCAGTTCAGCGCGGGGGAGAAAGGCTTCGGGAATGTGGCTCCCTCGGGAGTGTTATAGCCCGCTGCGTAATGCCCTGCGCCGGACTGAGGTACGCGCATTGCAAGGATGCTGGCGTAATGGTCATCAGCGACCCGTCTTGAAACACGGACCAAGGAGTCGTCTTCGTATGCGAGTGTTCGGGTGTCAAACCCCTACGCGTAATGAAAGTGAACGTAGGTGAGAGCTTCGGCGCATCACCGACCGATCCTGATGTTCTCGGATGGATTTGAGTAAGAGCATACGGGGCCGGACCCGAAAGAAGGTGAACTATGCCTGTATAGGGTGAAGCCAGAGGAAACTCTGGTGGAGGCTCGCAGCGGTTCTGACGTGCGAATCGATCGTCAAATATGGGCATGGGGGCGAAAGACTAATCGAACCTTCTAGTAGCTGGTTTCCGCCGAAGTTTCCCTCAGGATAGCAGTGTTGAA
>AB027383_Metarhizium_anisopliae
GTAAGCGCAAGTCATCAGCTTGCGTTGATTACGTCCCTGCCCTTTGTACACACCGCCCGTCGCTACTACCGATTGAATGGCTCAGTGAGGCGTCCGGACTGGCCCAGGGAGGTGGGCAACTACCACCCAGGGCCGGAAAGCTCTCCAAACTCGGTCATTTAGAGGAAGTAAAAGTCGTAACAAGGTCTCCGTTGGTGAACCAGCGGAGGGATCATTACCGAGTTATCCAACTCCCAACCCCTGTGAATTATACCTTTAATTGTTGCTTCGGCGGGACTTCGCGCCCGCCGGGGACCCAAACCTTCTGAATTTTTTAATAAGTATCTTCTGAGTGGTTAAAAAAATGAATCAAAACTTTCAACAACGGATCTCTTGGTTCTGGCATCGATGAAGAACGCAGCGAAATGCGATAAGTAATGTGAATTGCAGAATTCAGTGAATCATCGAATCTTTGAACGCACATTGCGCCCGTCAGTATTCTGGCGGGCATGCCTGTTCGAGCGTCATTACGCCCCTCAAGTCCCCTGTGGACTTGGTGTTGGGGATCGGCGAGGCTGGTTTTCCAGCGCAGCCGTCCCTCAAATCAATTGGCGGTCTCGCCGTGGCCCTCCTCTGCGCAGTAGTAAAACACTCGCAACAGGAGCCCGGCGCGGTCCACTGCCGTAAAACCCCCCAACTTTTTATAGTTGACCTCGAATCAGGTAGGACTACCCGCTGAACTTAAGCATATCAATAAGCGGAGGAAAAGAAACCAACAGGGATTGCCCCAGTAACGGCGAGTGAAGCGGCAACAGCTCAAATTTGAAATCTGGTCCCCAGGGCCCGAGTTGTAATTTGCAGAGGATGCTTTTGGTGAGGTGCCTTCCGAGTTCCCTGGAACGGGACGCCATAGAGGGTGAGAGCCCCGTCTGGTTGGATACCGAGCCTCTGTAAAGCTCCTTCGACGAGTCGAGTAGTTTGGGAATGCTGCTCTAAATGGGAGGTATATGTCTTCTAAAGCTAAATATTGGCCAGAGACCGATAGCGCACAAGTAGAGTGATCGAAAGATGAAAAGCACTTTGAAAAGAGGGTTAAATAGTACGTGAAATTGTTGAAAGGGAAGCACTTATGACCAGACTTGGCCCCGGTGAATCATCCAGCGGTTCCCGTTGGTGCACTTTGCCGGGGTTCAGGCCAGCATCAGTTCGCTCCGGGGGATAAAGGCTTTGGGAATGTGGCTCCCTCGGGAGTGTTATAGCCCATTGCGCAATACCCTGTGGCGGGCTGAGGTTCGCGCTTTATGCAAGGATGCTGGCATAATGGTCATCAGTGACCCGTCTTGAAACACGGACCAAGGAGTCGTCTTCGTATGCGAGTGTTCGGGTGTTAAACCCCTACGCGTAATGAAAGTGAACGCAGGTGAGAGCCCTCCAGGGCGCATCATCGACCGATCCTGATGTTCTCGGATGGATTTGAGTAAGAGCATACGGGGCCGGACCCGAAAGAAGGTGAACTATGCCTGTATAGGGTGAAGCCAGAGGAAACTCTGGTGGAGGCTCGCAGCGGTTCTGACGTGCAAATCGATCGTCAAATATGGGCATGGGGGCGAAAGACTAATCGAACCTTCTAGTAGCTGGTTTCCGCCGAAGTTTCCCTCAGGATAGCAGTGTTGATTT
>AB027384_Hypocrea_lutea
GTAAGCGCAAGTCATCAGCTTGCGTTGATTACGTCCCTGCCCTTTGTACACACCGCCCGTCGCTACTACCGATTGAATGGCTCAGTGAGGCGTCCGGACTGGCCCAGAGAGGTGGGCAACTACCACTCAGGGCCGGAAAGCTCTCCAAACTCGGTCATTTAGAGGAAGTAAAAGTCGTAACAAGGTCTCCGTTGGTGAACCAGCGGAGGGATCATTACCGAGTTTACAACTCCCAAACCCAATGTGAACGTTACCAAACTGTTGCCTCGGCGGGATTTCTGCCCCGGGCGCGTCGCAGCCCCGGACCAAGGCGCCCGCCGGAGGACCAATTTACAAACTCTTTGTATGTCCCTTTGCGGATTTTTATTATACATTCTGAGCTTTCTCGGCGCTCCTAGCGAGCGTTTCGAAAATGAATCAAAACTTTCAACAACGGATCTCTTGGTTCTGGCATCGATGAAGAACGCAGCGAAATGCGATAAGTAATGTGAATTGCAGAATTCAGTGAATCATCGAATCTTTGAACGCACATTGCGCCCGCCAGTATTCTGGCGGGCATGCCTGTCCGAGCGTCATTTCAACCCTCGAACCCCTCCGGGGGGTCGGCGTTGGGGATCGGCCTTCTACCGGCCGGCCCCGAAATACAGTGGCGGTCTCGCCGCAGCCTCTCCTGCGCAGTAGTTTGCACACTCGCACCGGGAGCGCGGCGCGTCCACGTCCGTAAAACACCCAACTTTCTGAAATGTTGACCTCGGATCAGGTAGGAATACCCGCTGAACTTAAGCATATCAATAAGCGGAGGAAAAGAAACCAACAGGGATTGCCCCAGTAACGGCGAGTGAAGCGGCAACAGCTCAAATTTGAAATCTGGCCCCCCGGGTCCGAGTTGTAATTTGTAGAGGATGCTTTTGGTGAGGTGCCGCCCGAGTTCCCTGGAACGGGACGCCACAGAGGGTGAGAGCCCCGTCTGGCTGGCCACCGAGCCTCTGTAAAGCTCCTTCGACGAGTCGAGTAGTTTGGGAATGCTGCTCAAAATGGGAGGTATATGTCTTCTAAAGCTAAATATTGGCCAGAGACCGATAGCGCACAAGTAGAGTGATCGAAAGATGAAAAGCACCTTGAAAAGAGGGTTAAATAGTACGTGAAATTGTTGAAAGGGAAGCGCTTGTGACCAGACTTGGGCGCGGCGGATCATCCGGGGTTCTCCCCGGTGCACTTCGCCGCGTTCAGGCCAGCATCAGTTCGTCGCGGGGGATAAAGGCTTCGGGAACGTGGCTCCTCCGGGAGTGTTATAGCCCGTTGCATAATACCCTGCGGTGGACTGAGGACCGCGCATCTGCAAGGATGCTGGCGTAATGGTCACCAGCGACCCGTCTTGAAACACGGACCAAGGAGTCGTCTTCGTATGCGAGTGTTCGGGTGTCAAACCCCTACGCGTAATGAAAGTGAACGCAGGTGAGAGCTTCGGCGCATCATCGACCGATCCTGATGTTCTCGGACGGATTTGAGTAAGAGCATACGGGGCCGGACCCGAAAGAAGGTGAACTATGCCTGTATAGGGTGAAGCCAGAGGAAACTCTGGTGGAGGCTCGCAGCGGTTCTGACGTGCAAATCGATCGTCAAATATGGGCATGGGGGCGAAAGACTAATCGAACCTTCTAGTAGCTGGTTTCCGCCGAAGTTTCCCTCAGGATAGCAGTGTTGAG
>AB027385_Hypomyces_chrysospermus
GTAAGCGCAAGTCATCAGCTTGCGTTGATTACGTCCCTGCCCTTTGTACACACCGCCCGTCGCTACTACCGATTGAATGGCTCAGTGAGGCGTCCGGACTGGCCCAGAGTGGTGGGCAACTACCGCTCAGGGCCGGAAAGCTCTCCAAACTCGGTCATTTAGAGGAAGTAAAAGTCGTAACAAGGTCTCCGTTGGTGAACCAGCGGAGGGATCATTACCGAGTTTACAACTCCCAAACCCCATGTGAACCTACCACTACGTTGCTTCGGCGGGATGCCCCGGGCGCGGGCCGCAAGGCCTCAGCCCCGGAACCAGGCGCCCGCCGGAGGCCCAAACCAAACTCTTGTTTTTATAGAATCTTCTGAGTGGCCTTTTAGGCAACAAATGAATCAAAACTTTCAACAACGGATCTCTTGGTTCTGGCATCGATGAAGAACGCAGCGAAATGCGATAAGTAATGTGAATTGCAGAATTCAGTGAATCATCGAATCTTTGAACGCACATTGCGCCCGCCAGCATTCTGGCGGGCATGCCTGTTCGAGCGTCATTTCAACCCTCAAGCCCCCCCGGGGGCCTGGTGTTGGGGACCGGCCCCGCCCCGTCGCGGGTCGCCGCCCCCTAAATTCAGTGGCGGTCTTGCCGCAGCCTCCTCTGCGTAGTAGCTTTTGAAACCTCGCACCGGAGAGCGGCTCGGCCACGCCGTTAAACCCCAACTTTCTAGAGTTTGACCTCGGATCAGGTAGGAATACCCGCTGAACTTAAGCATATCAATAAGCGGAGGAAAAGAAACCAACAGGGATTGCCCCAGTAACGGCGAGTGAAGCGGCAACAGCTCAAATTTGAAATCTGGCCCCTCGGGCCCGAGTTGTAATTTGCAGAGGATGCTTTTGGTGAGGCGCCGCCTGAGTTCCCTGGAACGGGACGCCATAGAGGGTGAGAGCCCCGTCTGGCTGGCCGCCGAGCCTCTGTAAAGCTCCTTCGACGAGTCGAGTAGTTTGGGAATGCTGCTCTAAATGGGAGGTATATGTCTTCTAAAGCTAAATATTGGCCAGAGACCGATAGCGCACAAGTAGAGTGATCGAAAGATGAAAAGCACTTTGAAAAGAGGGTTAAATAGTACGTGAAATTGTTGAAAGGGAAGCGCTCATGACCAGACTTGGGCCTGGCGAATCATCCGGCGTTCTCGCCGGTGCACTTCGCCAGGCTCAGGCCAGCATCAGTTCGCCGCGGGGGATAAAGGTTTCGGGAACGTGGCTCCTCCGGGAGTGTTATAGCCCGTTGCGTAATACCCTGCGGTGGACTGAGGTCCGCGCATCTGCAAGGATGCTGGCGTAATGGTCATCAGCGACCCGTCTTGAAACACGGACCAAGGAGTCGTCTTCGTATGCGAGTGTTCGGGTGTCAAACCCCTACGCGTAATGAAAGTGAACGCAGGTGAGAGCTTCGGCGCATCATCGACCGATCCTGATGTTCTCGGATGGATTTGAGTAAGAGCATACGGGGCCGGACCCGAAAGAAGGTGAACTATGCCTGTATAGGGTGAAGCCAGAGGAAACTCTGGTGGAGGCTCGCAGCGGTTCTGACGTGCAAATCGATCGTCAAATATGGGCATGGGGGCGAAAGACTAATCGAACCTTCTAGTAGCTGGTTTCCGCCGAAGTTTCCCTCAGGATAGCAGTGTTGAA
>AB028031_Candida_fungicola
ACAATTTACATTACACACACACGTTCTNATTTAACACAACANACCTTTATAACTAATTCTAAACAAGATATTCTTTAAAACTTTCAACAACGGATCTCTTGGTTCTCGCATCGATGAAGAACGCAGCGAAATGCGATACGTAATACGGAATCGCAGCTCTCGGAATCATCGAATCTTTGAACGCACATTGCACCAAGGGGTATTCCCCTTGGTATGCCTGTTTGAGCGAAGGATTCTCCTAATCCTTTGGATTGCATTGTCACGAAAATCATTAAAAAGACACTATACACCATCGTGTTTTTCTTAACCCA
>AB028032_Candida_sagamina
ATAAAAGACCCCACAACGTTTAANATTTACAAACCAATCAATAAGTCAAAGCAAATATAAAAACTTTCAACAACGGATCTCTTGGTTCTCGCATCGATGAAGAACGCAGCGAAATGCGATACGTAATACGGAATCGCAGCTCTCGGAATCATCGAATCTTTGAACGCACATTGCACCATGGGGTATTCCCCATGGTATGCCTGTTTGAGCGATGGATCCTCTAATCCCCTGGATTGCATTGTAACTAAAAACATTCATACACTATACAATATCGTGTATCCNTTT
>AB028033_Candida_fukazawae
AAATTTTTTTTTATACACGTTTTANTTTNACAAACAACCTAACTAAATCTACAAGATATCTTAAAACTTTCAACAACGGATCTCTTGGTTCTCGCATCGATGAAGAACGCAGCGAAATGCGATACGTAATACGAATCGCAGCTCTCGGAATCATCGAATCTTTGAACGCATATTGCACCATGAGGTATTCCTCATGGTATGCCTGTTTGAGCGAAGGATTCTCTAATCCTTTGGATTGTTTTGTTAATCAAAAAGTATATTCTACACAATACATTATCGTGTGGCCTTCAACT
>AB028648_Trichosporon_sp
GTGAATTGCTCTCTGAGCGTTAACTATATCCATAACACCTGTGAACTGTTGATTGACTTCGGTCAATTACTTTTACAAACATTGTGTAATGAACGTCATGTTATTATAACAAAAATAACTTTCAACAACGGATCTCTTGGCTCTCGCATCGATGAAGAACGCAGCGAAATGCGATAAGTAATGTGAATTGCAGAATTCAGTGAATCATCGAATCTTTGAACGCAACTTGCGCTCTCTGGTATTCCGGAGAGCATGCCTGTTTGAGTATCATGAAATCTCAACCATTAGGGTTTCTTAATGGCTTGGATTTGAGTGATGGCAGTTCGCCTGCCTCGCTTTAAAAGAGTTAGCGTGTTTAACTTGTCGATCTGGCGTAATAAGTTTCGCTGGTAAGACTTGGGAAGTGCGCTTCTAATCGTCCTCGGACAATTCTTGAACTC
>AB030323_Sporobolomyces_nylandii
CGGAAGGATCATTAGTGAATATTAGGACGTTCAATTTAACTTGAAGTCCGAACTCTCACTTTCTAACCCTGTGCATTTGTTTTGGCTAGTAGGATCTTGTATCTGAACGCCTCTTCATTTACAAACACAAAGTCTATGAATGTTTAAATTTTATAACAAAACAAAACTTTCAACAACGGATCTCTTGGCTCTCGCATCGATGAAGAACGCAGCGAAATGTGATAAGTAATGTGAATTGCAGAATTCAGTGAATCATCGAATCTTTGAACGCATCTTGCACTCCTTGGTATTCCGAGGAGTATGTCTGTTTGAGTGTCATGAATTCTTCAACCCTCTCTTTTCTTAGTGAATCGAGAGGTGTTTGGATTCTGAGTGTTGCTCCTAAATCGAGCTCATTCGTAATGCATTAGCATCCATATTCGAATTTCGGATTGACTTGGCGTAATAGACTATTCGCTGAGGAATCTAACTTCGGTTAGAGCCGGATTTGAACTAGGAAGCTTATAATCTAGCTTAGTCTACTTTAAGTTTAGACCTCAAATCAGATAG
>AB030324_Sporobolomyces_nylandii
AACAAGGTTTCCGTAGGTGAACTGCGGAAGGATCATTAGTGAATATTAGGACGTTCAATTTAACTTGAAGTCCGAACTCTCACTTTCTAACCCTGTGCATTTGTTTTGGCTAGTAGGATCTTGTATCTGAACGCCTCTTCATTTACAAACACAAAGTCTATGAATGTTTAAATTTTATAACAAAACAAAACTTTCAACAACGGATCTCTTGGCTCTCGCATCGATGAAGAACGCAGCGAAATGTGATAAGTAATGTGAATTGCAGAATTCAGTGAATCATCGAATCTTTGAACGCATCTTGCACTCCTTGGTATTCCGAGGAGTATGTCTGTTTGAGTGTCATGAATTCTTCAACCCTCTCTTTTCTTAGTGAATCGAGAGGTGTTTGGATTCTGAGTGTTGCTCCTAAATCGAGCTCATTCGTAATGCATTAGCATCCATATTCGAATTTCGGATTGACTTGGCGTAATAGACTATTCGCTGAGGAATCTAACTTCGGTTAGAGCCGGATTTGAACTAGGAAGCTGATAATCTAGCTTAGTCTACTTTAAGTTTAGACCTCAAATCAG
>AB030325_Sporobolomyces_nylandii
AGTAAAAGCCGTAACAAGGTTTCCGTAGGTGAACTGCGGAAGGATCATTAGTGAATATTAGGACGTTCAATTTAACTTGAAGTCCGAACTCTCACTTTCTAACCCTGTGCATTTGTTTTGGCTAGTAGGATCTTGTATCTGAACGCCTCTTCATTTACAAACACAAAGTCTATGAATGTTTAAATTTTATAACAAAACAAAACTTTCAACAACGGATCTCTTGGCTCTCGCATCGATGAAGAACGCAGCGAAATGTGATAAGTAATGTGAATTGCAGAATTCAGTGAATCATCGAATCTTTGAACGCATCTTGCACTCCTTGGTATTCCGAGGAGTATGTCTGTTTGAGTGTCATGAATTCTTCAACCCTCTCTTTTCTTAGTGAATCGAGAGGTGTTTGGATTCTGAGTGTTGCTCCTAAATCGAGCTCATTCGTAATGCATTAGCATCCATATTCGAATTTCGGATTGACTTGGCGTAATAGACTATTCGCTGAGGAATCTAACTTCGGTTAGAGCCGGATTTGAACTAGGAAGCTTATAATCTAGCTTAGTCTACTTTAAGTTTAGACCTCAAATCAGATAGGATTACCCGCTGAAC
>AB030326_Sporobolomyces_poonsookiae
TGCGGAAGGATCATTAGTGAATACTAGGACGTTCAATTTAACTTGAAGTCCGAACTCTCACTTTCTAACCCTGTGCATTTGTTTTGGTTAGTAGAGCGCTTGCGTTCGAACACCTCTTCATTTACAAACACCAGTCTATGAATGTATAAAATCATAACAAAACAAAACTTTCAACAACGGATCTCTTGGCTCTCGCATCGATGAAGAACGCAGCGAAATGTGATAAGTAATGTGAATTGCAGAATTCAGTGAATCATCGAATCTTTGAACGCATCTTGCACTCTTTGGTATTCCGAAGAGTATGTCTGTTTGAGTGTCATGATTTCTTCAACCCTCCCTTTTCTTAGTGAATCGAGAGGTGTTTGGATTCTGAGTGTTGCTCCTTACCCGAGCTCATTCGTAATGCATTAGCATCCATATTCGAATTTCGGATTGACTTGGCGTAATAGACTATTCGCTGAGGAATCTAACTTCGGTTAGAGCCGTGTTTGAACTAGGAAGCTTCTAATCTAGCTTAGTCTACTTTTAGATTAGACCTCAAATCAGGCAGGATTACCGCTGAACTTAA
>AB030327_Sporobolomyces_poonsookiae
CAAGGTTCCGTAGGTGAACCTGCGGAAGGATCATTAGTGAATACTAGGACGTTCAATTTAACTTGAAGTCCGAACTCTCACTTTCTAACCCTGTGCATTTGTTTTGGTTAGTAGAGCGCTTGCGTTCGAACACCTCTTCATTTACAAACACCAGTCTATGAATGTATAAAATCATAACAAAACAAAACTTTCAACAACGGATCTCTTGGCTCTCGCATCGATGAAGAACGCAGCGAAATGTGATAAGTAATGTGAATTGCAGAATTCAGTGAATCATCGAATCTTTGAACGCATCTTGCACTCTTTGGTATTCCGAAGAGTATGTCTGTTTGAGTGTCATGAATTCTTCAACCCTCCCTTTTCTTAGTGAATCGAGAGGTGTTTGGATTCTGAGTGTTGCTCCTTACCCGAGCTCATTCGTAATGCATTAGCATCCATATTCGAATTTCGGATTGACTTGGCGTAATAGACTATTCGCTGAGGAATCTAACTTCGGTTAGAGCCGTGTTTGAACTAGGAAGCTTCTAATCTAGCTTAGTCTACTTTTAGATTAGACCTCAAATCAGGCAGGATTACC
>AB030328_Sporobolomyces_poonsookiae
AAGGTTTCCGTAGGTGAACCTGCGGAAGGATCATTAGTGAATACTAGGACGTTCAATTTAACTTGAAGTCCGAACTCTCACTTTCTAACCCTGTGCATTTGTTTTGGTTAGTAGAGCGCTTGCGTTCGAACACCTCTTCATTTACAAACACCAGTCTATGAATGTATAAAATCATAACAAAACAAAACTTTCAACAACGGATCTCTTGGCTCTCGCATCGATGAAGAACGCAGCGAAATGTGATAAGTAATGTGAATTGCAGAATTCAGTGAATCATCGAATCTTTGAACGCATCTTGCACTCTTTGGTATTCCGAAGAGTATGTCTGTTTGAGTGTCATGAATTCTTCAACCCTCCCTTTTCTTAGTGAATCGAGAGGTGTTTGGATTCTGAGTGTTGCTCCTTACCCGAGCTCATTCGTAATGCATTAGCATCCATATTCGAATTTCGGATTGACTTGGCGTAATAGACTATTCGCTGAGGAATCTAACTTCGGTTAGAGCCGTGTTTGAACTAGGAAGCTTCTAATCTAGCTTAGTCTACTTTTAGATTAGACCTCAAATCAGGCAGGATTACCGCTGAACTTAA
>AB030329_Sporobolomyces_poonsookiae
TGCGGAAGGATCATTAGTGAATACTAGGACGTTCAATTTAACTTGAAGTCCGAACTCTCACTTTCTAACCCTGTGCATTTGTTTTGGTTAGTAGAGCGCTTGCGTTCGAACACCTCTTCATTTACAAACACCAGTCTATGAATGTATAAAATCATAACAAAACAAAACTTTCAACAACGGATCTCTTGGCTCTCGCATCGATGAAGAACGCAGCGAAATGTGATAAGTAATGTGAATTGCAGAATTCAGTGAATCATCGAATCTTTGAACGCATCTTGCACTCTTTGGTATTCCGAAGAGTATGTCTGTTTGAGTGTCATGAATTCTTCAACCCTCCCTTTTCTTAGTGAATCGAGAGGTGTTTGGATTCTGAGTGTTGCTCCTTACCCGAGCTCATTCGTAATGCATTAGCATCCATATTCGAATTTCGGATTGACTTGGCGTAATAGACTATTCGCTGAGGAATCTAACTTCGGTTAGAGCCGTGTTTGAACTAGGAAGCTTCTAATCTAGCTTAGTCTACTTTTAGATTAGACCTCAAATCAGGCAGGATTACCGCTGAACTTAA
>AB030330_Sporobolomyces_poonsookiae
GTAACATGGTTTCCGTAGGTGAACCTGCGGAAGGATCATTAGTGAATACTAGGACGTTCAATTTAACTTGAAGTCCGAACTCTCACTTTCTAACCCTGTGCATTTGTTTTGGTTAGTAGAGCGCTTGCGTTCGAACACCTCTTCATTTACAAACACCAGTCTATGAATGTATAAAATCATAACAAAACAAAACTTTCAACAACGGATCTCTTGGCTCTCGCATCGATGAAGAACGCAGCGAAATGTGATAAGTAATGTGAATTGCAGAATTCAGTGAATCATCGAATCTTTGAACGCATCTTGCACTCTTTGGTATTCCGAAGAGTATGTCTGTTTGAGTGTCATGATTTCTTCAACCCTCCCTTTTCTTAGTGAATCGAGAGGTGTTTGGATTCTGAGTGTTGCTCCTTACCCGAGCTCATTCGTAATGCATTAGCATCCATATTCGAATTTCGGATTGACTTGGCGTAATAGACTATTCGCTGAGGAATCTAACTTCGGTTAGAGCCGTGTTTGAACTAGGAAGCTTCTAATCTAGCTTAGTCTACTTTTAGATTAGACCTCAAATCAGGCAGGATTACCCGCTGAACTTAA
>AB030331_Sporobolomyces_blumeae
CTGCGGAAGGATCATTAGTGAATAACAGGGTGTCCAATTTAACTTGGAGCCCGATCTTCCACTTTCTAACTTTGTGCATCTGTATATTGGCGAGCGGTCTTCGGACTGTGAGCCTTCACTTACAAACACTAGTCTATGAATGTAAACTTTTTATAACATATAAAAACTTTCAACAACGGATCTCTTGGCTCTCGCATCGATGAAGAACGCAGCGAAATGCGATACGTAATGTGAATTGCAGAATTCAGTGAATCATCGAATCTTTGAACGCATCTTGCGCTCTCTGGTATTCCGGAGAGCATGTCTGTTTGAGTGTCATGAATTCTTCAACCCAACTGTTTATTAAAAGCGGTTGGTGTTTGGATTCTGAGCGCTGCTGGCTTCGGCCTAGCTCGTTCGTAATGCATCAGCATCCCTAATACAAGTTTGGATTGACTTGGCGTAATAGACTATTCGCTAAGGATTCAGTTCTCGGACTGAGCCAGCTTAATTAAGGAAGCTTCTAGTCACAAAGTCTACCTTTAGATTAGATCTCAAA
>AB030332_Sporobolomyces_vermiculatus
CTGCGGAAGGATCATTAATGAAACGAAGGACGCTCTTTTTAGAGGTCCGACCAATCATTTACCTTTACACTGTGCACATACTACTTTTTTACACCAATTTTTAACGCATTAGTTTTAAGAATGTAAAATCAGTCTCGAAAGAGCATAAAATAAACAAAACTTTCAGCAACGGATCTCTTGGCTCTCGCATCGATGAAGAACGCAGCGAAATGCGATACGTAATGTGAATTGCAGAATTCAGTGAATCATCGAATCTTTGAACGCACCTTGCACTCTTTGGTATTCCGAAGAGTATGTCTGTTTGAGTGTCATGAAACTCTCAACCCCCTCATTTTGTAATGAAATGCAGCGTGGGCTTGGATTATGGCTGCCTGCCGGCTTAATTGCCGACTCAGCTGAAATATACGAGCAACCCAGTTTAAAAAACCTGACGGCTTGACTCGGCGTAATAACTATTTCGCTGAGGACGTCTTACCTTTTAAATCGTTAGTGGTGCTTCTAATGCATTTATAATTTAAGCTTTAGACCTCAAATC
>AB030333_Sporobolomyces_vermiculatus
GGTTTCCGTAGGTGAACCTGCGGAAGGATCATTAATGAAACGAAGGACGCTCTTTTTAGAGGTCCGACCAATCATTTACCTTTACACTGTGCACATACTACTTTTTTACACCAATTTTTAACGCATTAGTTTTAAGAATGTAAAATCAGTCTCGAAAGAGCATAAAATAAACAAAACTTTCAGCAACGGATCTCTTGGCTCTCGCATCGATGAAGAACGCAGCGAAATGCGATACGTAATGTGAATTGCAGAATTCAGTGAATCATCGAATCTTTGAACGCACCTTGCACTCTTTGGTATTCCGAAGAGTATGTCTGTTTGAGTGTCATGAAACTCTCAACCCCCTCATTTTGTAATGAAATGCAGCGTGGGCTTGGATTATGGCTGCCTGCCGGCTTAATTGCCGACTCAGCTGAAATATACGAGCAACCCAGTTTAAAAAACCTGACGGCTTGACTCGGCGTAATAACTATTTCGCTGAGGACGTCTTACCTTTAAATCATTAGTGGTGCTTCTAATGCATTTATAATTTAAGCTTTAGACCTCAAATCAGTCAGGCCTA
>AB030334_Sporobolomyces_vermiculatus
CTGCGGAAGGATCATTAATGAAACGAAGGACGCTCTTTTTAGAGGTCCGACCAATCATTTACCTTTACACTGTGCACATACTACTTTTTTACACCAATTTTTAACGCATTAGTTTTAAGAATGTAAAATCAGTCTCGAAAGAGCATAAAATAAACAAAACTTTCAGCAACGGATCTCTTGGCTCTCGCATCGATGAAGAACGCAGCGAAATGCGATACGTAATGTGAATTGCAGAATTCAGTGAATCATCGAATCTTTGAACGCACCTTGCACTCTTTGGTATTCCGAAGAGTATGTCTGTTTGAGTGTCATGAAACTCTCAACCCCCTCATTTTGTAATGAAATGCAGCGTGGGCTTGGATTATGGCTGCCTGCCGGCTTAATTGCCGACTCAGCTGAAATATACGAGCAACCCAGTTTAAAAAACCTGACGGCTTGACTCGGCGTAATAACTATTTCGCTGAGGACGTCTTACCTTTAAATCGTTAGTGGTGCTTCTAATGCATTTATAATTTAAGCTTTAGACCTC
>AB030335_Sporobolomyces_vermiculatus
GTGAACCTGCGGAAGGATCATTAATGAAACGAAGGACGCTCTTTTTAGAGGTCCGACCAATCATTTACCTTTACACTGTGCACATACTACTTTTTTACACCAATTTTTAACGCATTAGTTTTAAGAATGTAAAATCAGTCTCGAAAGAGCATAAAATAAACAAAACTTTCAGCAACGGATCTCTTGGCTCTCGCATCGATGAAGAACGCAGCGAAATGCGATACGTAATGTGAATTGCAGAATTCAGTGAATCATCGAATCTTTGAACGCACCTTGCACTCTTTGGTATTCCGAAGAGTATGTCTGTTTGAGTGTCATGAAACTCTCAACCCCCTCATTTTGTAATGAAATGCAGCGTGGGCTTGGATTATGGCTGCCTGCCGGCTTAATTGCCGACTCAGCTGAAATATACGAGCAACCCAGTTTAAAAAACCTGACGGCTTGACTCGGCGTAATAACTATTTCGCTGAGGACGTCTTACCTTTAAATCGTTAGTGGTGCTTCTAATGCATTTATGATTTAAGCTTTAGACCTCAAATCAGTCAGGACTACCCGCTGAACTTAAGCATATCAATA
>AB030336_Sporidiobolus_johnsonii
GAACCTGCGGAAGGATCATTAGTGAATTAATAGGGTGTCCAATTTAACTTGGAGCCCGACCTTCTCACTTTCTAACCCTGTGCATCTGTATCTAATGGTGAGCTGCTTTGCAGCGAGCCTTCACTTAAAACACCGAGTCTAAGAATGTATATAATCATAACTATATAAAAACTTTCAACAACGGATCTCTTGGCTCTCGCATCGATGAAGAACGCAGCGAAATGCGATACGTAATGTGAATTGCAGAATTCAGTGAATCATCGAATCTTTGAACGCATCTTGCACTCTCTGGTATTCCGGAGAGTATGTCTGTTGGAGTGTCATGAATTCTTCAACCCCATCGTTTCTTGTAAACGTTTGGGTGCTTGGATTCTGAGCGTTGCTGATTATTAGCTCGTTCGTAATGCATTAGCATCCCGATGACAAGTTTGGATTGACTTGGCGTAATAGACTATTCGCTGAGGAGTAAGTGGGTCTCCCACTGAGCCAACTCGTTTCAGGAAGCTTCTAATCCCCAAAGTCTACCTTTTAGATTAGATCTCCAATCAGGCAGGATTACCCGCTGAACTTAAGCATATCAATAAGCGG
>AB030337_Sporidiobolus_microsporus
GGTTTCCGTAGGTGAACTGCGGAAGGATCATTAGTGAATTTAAGGACGTTCAATTTAACTTGAAGTCCGAACTCTCACTTTCTAACCCTGTGCATTTGTTTTGGCTAGTAGGATGCTTCGGCGTCCGAACACCTCTTCATTTACAAACACAAAGTCTATGAATGTTTAAATTTTATAACAAAATAAAACTTTCAACAACGGATCTCTTGGCTCTCGCATCGATGAAGAACGCAGCGAAATGTGATAAGTAATGTGAATTGCAGAATTCAGTGAATCATCGAATCTTTGAACGCATCTTGCACTCTTTGGTATTCCGAAGAGTATGTCTGTTTGAGTGTCATGAATTCTTCAACCCTCCCTTTTCTTAGTGAATCGAGAGGTGTTTGGATTCTGAGTGTTGCTCCTAACCCGAGCTCATTCGTAATGTATTAGCATCCATATTCGAATTTCGGATTGACTTGGCGTAATAGACTATTCGCTGAGGAATCTAGCTCCGGCTAGAGCCGTGTTTGAACTAGGAAGCTACTAATCTAGCTTAGTCTACCTTTAGATTAGATCTCAAATCAGGCAGGATTACCCGCTGAACTTAA
>AB030338_Sporidiobolus_pararoseus
CTGCGGAAGGATCATTATTGAAAACAAGGGTGTCCAATTTAACTTGGAACCCAAACTTCTCAATTCTAACTTTGTGCATCTGTATTAATGGCGAGCAACTTCGGTTGTGAGCCTTCACTTACAAAACACTAGTCTATGAATGTAAAATTTTTATAACAAATAAAAACTTTCAACAACGGATCTCTTGGCTCTCGCATCGATGAAGAACGCAGCGAAATGCGATACGTAATGTGAATTGCAGAATTCAGTGAATCATCGAATCTTTGAACGCATCTTGCGCTCTCTGGTATTCCGGAGAGCATGTCTGTTTGAGTGTCATGAATTCTTCAACCCAATCTTTTCTTGTAATCGATTGGTGTTTGGATTCTGAGCGTTGCTGGCGTTTGCCTAGCTCGTTCGTAATACATTAGCATCCCTAATACAAGTTTGGATTGACTTGGCGTAATAGACTATTCGCTAAGGATTCGGTGGAAACATCGAGCCAACTTCATTAAGGAAGCTCCTAATTTAAAAGTCTACCTTTTGATTAGATCTCAAATCAGGCA
>AB030339_Sporidiobolus_ruineniae
TTCCGTAGGTGAACCTGCGGAAGGATCATTAGTGAATAATAGGACGTTCCATTTAACTGGAAGTCCGAACTCTCACTTTCTAACCCTGTGCATTTGTTTTGGCTAGTAGGATGCTTGCGTCCGAACACCTCTTCATTTACAAACACAAAGTCTATGAATGTTTAATTTTATAACAAAACAAAACTTTCAACAACGGATCTCTTGGCTCTCGCATCGATGAAGAACGCAGCGAAATGTGATAAGTAATGTGAATTGCAGAATTCAGTGAATCATCGAATCTTTGAACGCATCTTGCACTCCTTGGTATTCCGAGGAGTATGCCTGTTTGAGTGTCATGAATTCTTCAACCCTCTCTTTTCTTAGTGATTAGAGAGGAGCTTGGATTCTGAGTGTTGCTCCTTACCCGAGCTCATTCGTAATATATTAGCATCCATATTCGAACTTTCGGATTGACTTGGCGTAATAGACTATTCGCTGAGGAATCTAACTTCGGTTAGAGCCGGGTTTGAACTAGGAAGCTCCTAATCTAGCTTAGTCTACTTTTAGATTAGATCTCAAATCAGGTAGGATTACCCGCTGAACTTAA
>AB030340_Sporidiobolus_ruineniae
GGTTTCCGTAGGTGAACCTGCGGAAGGATCATTAGTGAATAATAGGACGTTCCATTTAACTGGAAGTCCGAACTCTCACTTTCTAACCCTGTGCATTTGTTTTGGCTAGTAGGATGCTTGCGTCCGAACACCTCTTCATTTACAAACACAAAGTCTATGAATGTTTAATTTTATAACAAAACAAAACTTTCAACAACGGATCTCTTGGCTCTCGCATCGATGAAGAACGCAGCGAAATGTGATAAGTAATGTGAATTGCAGAATTCAGTGAATCATCGAATCTTTGAACGCATCTTGCACTCCTTGGTATTCCGAGGAGTATGCCTGTTTGAGTGTCATGAATTCTTCAACCCTCTCTTTTCTTAGTGATTAGAGAGGAGCTTGGATTCTGAGTGTTGCTCCTTACCCGAGCTCATTCGTAATACATTAGCATCCATATTCGAACTTTCGGATTGACTTGGCGTAATAGACTATTCGCTGAGGAATCTAACTTCGGTTAGAGCCGGGTTTGAACTAGGAAGCTCCTAATCTAGCTTAGTCTACTTTTAGATTAGATCTCAAATCAGGTAGGATTACCGCTGAACTTAA
>AB030341_Sporidiobolus_salmonicolor
TGCGGAAGGATCCATTAAGTGAATAAACAGGGTGTCCAATTTAACTTGGAGCCCAAACCTTCTCACTTTCTAACCCTGTGCATCTGTATCTAACGGTGAGCTGCCTTCGGGTGGCGAGCCTTCACTTTAAAACACCAAGTCTATGAATGTATATAATCATAACTATATAAAAACTTTCAACAACGGATCTCTTGGCTCTCGCATCGATGAAGAACGCAGCGAAATGCGATACGTAATGTGAATTGCAGAATTCAGTGAATCATCGAATCTTTGAACGCATCTTGCACTCTCTGGTATTCCGGAGAGTATGTCTGTTGGAGTGTCATGAATTCTTCAACCCCACCGTTTCTTGCAAACGCGTGGGTGCTTGGATTCTGAGCGCTGCTGGCTTCGGCCTAGCTCGTTCGTAATGCATTAGCATCCCGATGACAAGTTTGGATTGACTTGGCGTAATAGACTATTCGCTGAGGAGTAAGTGGCCTTCGGGTTACTGAGCCAACTCGTTTCAGGAAGCTTCTAACCCCTAAAGTCTACCTTTTAGATTAGATCTCCAATCAGGCAGGATTACCGCTGAACTTAA
>AB030342_Sporobolomyces_alborubescens
GTGAACCTGCGGAAGGATCATTAGTGAATATAGGACGTCCAACTTAACTTGGAGTCCGAACTCTCACTTTCTAACCCTGTGCACTTGTTTGGGATAGTAACTCTCGCAAGAGAGCGAACTCCTATTCACTTATAAACACAAAGTCTATGAATGTATTAAATTTTATAACAAAATAAAACTTTCAACAACGGATCTCTTGGCTCTCGCATCGATGAAGAACGCAGCGAAATGCGATAAGTAATGTGAATTGCAGAATTCAGTGAATCATCGAATCTTTGAACGCACCTTGCGCTCCATGGTATTCCGTGGAGCATGCCTGTTTGAGTGTCATGAATACTTCAACCCTCCTCTTTCTTAATGATTGAAGAGGTGTTTGGTTTCTGAGCGCTGCTGGCCTTTACGGTCTAGCTCGTTCGTAATGCATTAGCATCCGCAATCGAATTTCGGATTGACTTGGCGTAATAGACTATTCGCTGAGGAATTCTAGTCTTCGGATTAGAGCCGGGTTGGGTTAAAGGAAGCTTCTAATCAGAATGTCTACATTTTAAGATTAGATCTCAAATCAGGTAG
>AB030343_Sporobolomyces_coprosmae
CTGCGGAAGGATCATTAATGAAATTCAAGGACGCTCTTTTTAGAGGTCCGACCAATTACATTTTACCTTTACTCTGTGCACACACTACTCTTTACACCATTTTTTAACTCTATAGTTTTAAGAATGTAAAACAAGTCTCGAAAGAGCAACATAACAAAACAAAACTTTCGGCAACGGATCTCTTGGCTCTCGCATCGATGAAGAACGCAGCGAAATGCGATACGTAATGTGAATTGCAGAATTCAGTGAATCATCGAATCTTTGAACGCACCTTGCACTCTTTGGTATTCCGAAGAGTATGTCTGTTTGAGTGTCATGAAACTCTCAACCCCCTCATTTTGTAATGAAGTGAGTCGTGGGCTTGGATTATGGCTGTCTGTCGGCTTCATTGCCGGCTCAGCTGAAATACACGAGTAACCCAGTTTGAAAAACTGACGGCTTGACTCGGCGTAATAATTATTATCGCTGAGGACGTCTAACCTTCAAATCGTTAGTGGTGCTTCTAATGCAAATCATTTTAAGATTTAGACCTCAAATC
>AB030344_Sporobolomyces_elongatus
GAACTGCGGAAGGATCATTAATGAAATTCAAGGATGCTCTTTTTAGAGGTCCGACCAATATCATTTTCCAACACTGTGAACTCACTACTCTTTTTACACCCATTTTTAAAACACAAAAGTCTATAAGAATGTAAAAGTCTCTTAATTGAGCATAAAGTTATAATAAAACTTTCGGCAACGGATCTCTTGGCTCCCGCATCGATGAAGAACGCAGCGAAATGCGATACGTAATGTGAATTGCAGAATTCAGTGAATCATCGAATCTTTGAACGCACCTTGCACTCTTTGGTATTCCGAAGAGTATGTCTGTTTGAGTGTCATGAATCTCTCAACCCCCCTGTTTTGTAATGAGACAGGCGTTTGGGCTTGGATTATGGCTGCTTGCTGGTCAGAGAACCTTAACTAGTTTTCGAGTTACCGGCTCGGCTGAAATACACGAGCAACCCCAGTTTGAATATTAACGGCTTGACTCGGCGTGATAATTATTTCGCTGAGGACGTTTCATATCAAGATAGTGGTGCTTCTAATGCAGAGTGTTTAACAGCACTTCTACCTTATACTTTAGACCTCAAATCAGTCAGGACTACCCGCTGAACTT
>AB030345_Sporobolomyces_foliicola
CGTAGGTGAACTGCGGAAGGATCATTAATGAAATGTAGGACGCTCTTTTTAGAGGTCCGACCAAATCATTTTCCTTTACTCTGTGCACACACTACTTTTTACACCATTTTTTATACTCATCAGTTTAAGATTGTAAAACAAGTCTCGAAAGAGCAATAAAATAATAAAACTTTCGGCAACGGATCTCTTGGCTCTCGCATCGATGAAGAACGCAGCGAAATGCGATACGTAATGTGAATTGCAGAATTCAGTGAATCATCGAATCTTTGAACGCACCTTGCACTCTTTGGTATTCCGAAGAGTATGTCTGTTTGAGTGTCATGAAACTCTCAACCCCCTCATTTTGTAATGAAGTGAGCTGTGGGCTTGGTTTATGGCTGCTGCTGGCTTAACTGCCGGCTCAGCTGAAATACACGAGCAACCCAGTTTGAATACTTGACGGTTTGACTCGGCGTAATAATTATTATCGCTGAGGACGTCTAACTTTCAAATCGTTAGTGGTGCTTCTAATGCTTCATCTAGACTATTAAGCTTTAGACCTCAAAT
>AB030346_Sporobolomyces_gracilis
CTGCGGAGGATCATTAATGAAATGCAAGGACGCTCTTTTTAGAGGTCCGACCCAAATCATTTTCCTTTACACTGTGCACATACTACTTTTTTCTACACCATTTTTTACGCATTAGTCTAAGAATGTAAAATCAGTCTCGAAAGAGCAATAAAGTAATAAAACTTTCAGCAACGGATCTCTTGGCTCTCGCATCGATGAAGAACGCAGCGAAATGCGATACGTAATGTGAATTGCAGAATTCAGTGAATCATCGAATCTTTGAACGCACCTTGCACTCTTTGGTATTCCGAAGAGTATGTCTGTTTGAGTGTCATGAAACTCTCAACCCCCCTCATTTTGTAATGAAACGAGCGTGGGCTTGGAATTGTGGCTGTCTGTCGGCGTAAATGCCGGCTCAGCTGAAATTGACGAGCAACCCCAGTTTGAATACCAGACGGCTTGACTCGGCGTAATAACTATTTCGCTGAGGACGTCTACCTTTCAAATCGTTAGTGGTGCTTCTAATGCATTTATAATAATTTAAGCTTTAGACCTCAAATCAGTCAGGCCTACCCGCTGA
>AB030347_Sporidiobolus_johnsonii
GTGAACCTGCGGAAGGATCATTAGTGAATTAATAGGGTGTCCAATTTAACTTGGAGCCCGACCTTCTCACTTTCTAACCCTGTGCATCTGTATCTAATGGTGAGCTGCTTTGCAGCGAGCCTTCACTTAAAACACCGAGTCTAAGAATGTATATAATCATAACTATATAAAAACTTTCAACAACGGATCTCTTGGCTCTCGCATCGATGAAGAACGCAGCGAAATGCGATACGTAATGTGAATTGCAGAATTCAGTGAATCATCGAATCTTTGAACGCATCTTGCACTCTCTGGTATTCCGGAGAGTATGTCTGTTGGAGTGTCATGAATTCTTCAACCCCACCGTTTCTTGTAAGCGCGTGGGTGCTTGGATTCTGAGCGTTGCTGATTATTAGCTCGTTCGTAATGCATTAGCATCCCGATGACAAGTTTGGATTGACTTGGCGTAATAGACTATTCGCTAAGGAGTAAGTGGGTCCTCCCACTGAGCCAACTCGTTTCAGGAAGCTTCTAATCCCCAAAGTCTACCTTTTAGATTAGATCTCCAATCAGGCAGGATTACCCGCTGAACTTAAGCATATCAATAAGC
>AB030348_Sporobolomyces_kluyverinielii
CCTGCGGAAGGATCATTAATGAATTGTAAGGACGCTCTTTTTAGAGGTCCGACCCAAATCATTTTCCTTTCTACACTGTGCACATTACTACTTTTTTTACACCCCATTTTTATTAACACATTAGTATTAAGAATGTAAATCAGTCTCTTAGTTGAGCATAAAATAAATAAAACTTTCAGCAACGGATCTCTTGGCTCTCGCATCGATGAAGAACGCAGCGAAATGCGATACGTAATGTGAATTGCAGAATTCAGTGAATCATCGAATCTTTGAACGCACCTTGCACTCTTTGGTATTCCGAAGAGTATGTCTGTTTGAGTGTCATGAAACTCTCAACCCCCCTGTTTTGTAATGAAGCAGGCTGTGGGCTTGGTTTATGGTTGTCTGTCGGCTTAACAGTCGGCTCAACTGAAATATACGAGCTACCCATTTATTTGAAATAAGCGGTTTGACTTGGCGTAATAATCTATTTCGCTGAGGACGCTTTATTCGAAACTTATTAATAGTGGTGCTTCTAATTCGTTTAATAAACTACTTTAAGCTTTAGACCTCAAATCAGTCAGG
>AB030349_Sporobolomyces_oryzicola
CTGCGGGAGGATCATTAATGAAATTCAAGGACGCTCTTTTTAGAGGTCCGACCAATTACATTTACCTTTACTCTGTGCACACACTACTCTTTACACCATTTTTTAACTCTATAGTTTTAAGAATGTAAAACAAGTCTCGAAAGAGCAACATAACAAAACAAAACTTTCGGCAACGGATCTCTTGGCTCTCGCATCGATGAAGAACGCAGCGAAATGCGATACGTAATGTGAATTGCAGAATTCAGTGAATCATCGAATCTTTGAACGCACCTTGCACTCTTTGGTATTCCGAAGAGTATGTCTGTTTGAGTGTCATGAAACTCTCAACCCCCCTCATTTTGTAATGAAGTGAGTCGTGGGCTTGGATTATGGCTGTCTGTCGGCTTAAGTGCCGGCTCAGCTGAAATACACGAGTAACCCCAGTTTGAAAATCTGACGGCTTGACTCGGCGTAATAATTATTATCGCTGAGGACGTCTAGCCTTCAAATCGTTAGTGGTGCTTCTAATGCAAATCATTTTAAGATTTAGACCTCAAATCAGTCAGGA
>AB030350_Sporobolomyces_phyllomatis
AGGATCATTAATGAAATGCAAGGATGCTCTTTTTAGAGATCCGACCAACTCATTTACCTTTCTACACTGTGCACACACTACTTTTTTTACACCCAATTTTTTAACACTATTAGTAATAAGAATGTAAATCAGTCTCTTAATTGAGCATAAAATAAATAAAACTTTCAGCAACGGATCTCTTGGCTCTCGCATCGATGAAGAACGCAGCGAAATGCGATACGTAATGTGAATTGCAGAATTCAGTGAATCATCGAATCTTTGAACGCACCTTGCACTCTTTGGTATTCCGAAGAGTATGTCTGTTTGAGTGTCATGAAACTCTCAACCCCCCTATTTTGTAATGAAATAGGCTGCGGGCTTGGATTATGGTTGTTTGTCGGCTTAACAGCCGGCTCAACTGAAATACACGAGCTACCCCATATTTTAAAATAGACGGTTTGACTCGGCGTAATAATTATTTCGCTGAGGACGTCACATTTTTAATTAACAAGTGGTGCTTCTAATGCATTAATCTTAAGCTTTAGACCTCAA
>AB030351_Sporobolomyces_roseus
CTGCGGAAGGATCATTAGTGAATAAATAGGGTGTCCAATTTAACTTGGAACCCGACCTTCTCACATCTAACCCTGTGCATCTGTATTAATGGCGAGCAATTTTCGGATTGTGAGCCATTTCACTTTATAAACACTAGTCTATGAATGTAAAATTTTTATAACAAATAAAAACTTTCAACAACGGATCTCTTGGCTCTCGCATCGATGAAGAACGCAGCGAAATGCGATACGTAATGTGAATTGCAGAATTCAGTGAATCATCGAATCTTTGAACGCATCTTGCGCTCTCTGGTATTCCGGAGAGCATGTCTGTTTGAGTGTCATGAATTCTTCAACCCAACTGTTTCTTGTAAACAGCTGGTGTTTGGATTCTGAGCGCTGCTGGCTTCGTGCCTAGCTCGTTCGTAATACATCAGCATCCCTAATACAAGTTTGGATTGACTTGGCGTAATAGACTATTCGCTAAGGATTCAATGTTCGCATTGAGCCAACTTAATTATGGAAGCTTCTAATTGAAAAGTCTACCTTTAGATTAGATCTCAAATCAGGCAGGATTACCCGCTGAACTTAAGCATA
>AB030352_Erythrobasidium_hasegawianum
ACAAGGTTTCCGTAGGTGAACCTGCGGAAGGATCATTAATGAATTTTTAGGGCGCTCTTTTTAGAGGTCCGACCAATTTCATTTCCACACACTGTGAACACACTTCATTTTTACACACAATTTATAAACACACAAGTCTATAAGAATGTTTAAAGTCTCTTAATCGAGCATAAAGTTATAATACAACTTTCGGCAACGGATCTCTTGGCTCTCGCATCGATGAAGAACGCAGCGAAATGCGATACGTAATGTGAATTGCAGAATTCAGTGAATCATCGAATCTTTGAACGCACCTTGCACTCTTTGGTATTCCGAAGAGTATGTCTGTTTGAGTGTCATGAAACTCTCAACCCCCTTGTTTTGTAACGAAGCAGGCGTGGGCTTGGATTATGGCTGTCTGCTGGACTCTTTAATTAGAGATCGGCTCGGCTGAAATACACGAGTAACCCAGTTTGAACATTAACGGCTTGACTCGGCGTAATAGCTTTATTTCGCTGAGGACGTTTCATATCAAGATAGTGGTGCTTCTAATGCGTCGTAGCGTCAGCTGCACAACCTTTAAGCTTTAGACCTCAAATCAGTCAGGACTACCCGC
>AB030353_Sporobolomyces_yunnanensis
AACAAGGTTTCCGTAGGTGAACCTGCGGAAGGATCATTAATGAATTTTTAGGGCGCTCTTTTTAGAGGTCCGACCAATTTCATTTCCACACACCGTGAACACACTTCATTTTTACACACAATTTATAAACACACAAGTCTATAAGAATGTATAAAGTCTCTTAATTGAGCATAAAGTTATAATACAACTTTCGGCAACGGATCTCTTGGCTCTCGCATCGATGAAGAACGCAGCGAAATGCGATACGTAATGTGAATTGCAGAATTCAGTGAATCATCGAATCTTTGAACGCACCTTGCACTCTTTGGTATTCCGAAGAGTATGTCTGTTTGAGTGTCATGAAACTCTCAACCCCCTTGTTTTGTAATGAAGCAGGCGTGGGCTTGGATTATGGCTGTCTGCTGGACTCTTTAAGTAGAGATCGGCTCGGCTGAAATACACGAGTAACCCAGTTTGAATATTAACGGCTTGACTCGGCGTAATAGCTTTATTTCGCTGAGGACGTTTCATATCAAGATAGTGGTGCTTCTAATGCGTCGTAGCGTCAGCTGCACAACCTTTAAGCTTTAGACCTCAAATCAGTCAGGACTACCCGCTGAACT
>AB031193_Ophiocordyceps_konnoana
GTAAGCGCAAGTCATCAGCTTGCGCTGATTACGTCCCTGCCCTTTGTACACACCGCCCGTCGCTACTACCGATTGAATGGCTCAGTGAGGCGTCCGGACTGGCCCGGGGAGGTGGGAAACCGCCACCCGGGGCCGGGAAGCTCTCCAAACTCGGTCATTTAGAGGAAGTAAAAGTCGTAACAAGGTCTCCGTTGGTGAACCAGCGGAGGGATCATTACCGAGCCTCGGCTCCCAAGCCCCCGCGAACCGTACCCCCGAGTTGCCTCGGCGGCGCGCCCCGGCGCCCGCCGCAGGGCCCCGAACCACCCGTCTTCCAGCGGCATGTCTGAGTGTCACGCACGAACGAGTCAAAACTTTCAACAACGGATCTCTTGGTTCTGGCATCGATGAAGAACGCAGCGAAATGCGATAAGTGATGTGAATTGCAGAATTCAGTGAATCATCGAATCTTTGAACGCACATTGCGCCCGCCAGCACTCTGGCGGGCATGCCTGTCCGAGCGTCGCGCACGACCCTCGAGCCCGCCGGCTCGGTGTTGGGGGACCGGCCCGGGCCGCCCCCGAAACGCAGTGGCGACCGCCCACGCGAACCCCCCAGCGCGGAACAGCCGCAGGGCGAAGGGGGCCCGCGAGGTCGGTCACGCCGTGAAACGACCCACCCAGCAGACGTCGACCTCGGATCAGGTAGGGATACCCGCTGAACTTAAGCATATCAATAAGCGGAGGAAAAGAAACCAACAGGGATTGCCCCAGTAACGGCGAGTGAAGCGGCAACAGCTCACATTTGAAATCCGGCCCCCCCCGCGGGGGCCCGAGTTGTAACCTGCAGAGGACGCTTCGGGCGGCGGCGCCCGCCGAGTTCCCTGGGACGGGACGCCGCAGAGGGTGAGAGCCCCGTCGCGCGGACCGCCGGCCGCCCCCGTGAAGCCCCTTCGACGAGTCGAGTAGTTTGGGAATGCTGCTCAAAGCGGGAGGTATATGTCTTCTAAAGCTAAATACCGGCCAGAGACCGATAGCGCACAAGTAGAGTGATCGAAAGATGAAAAGCACTTTGGAAAGAGGGTTAAACAGCACGTGAAATTGTTGAAAGGGAAGCGCTCGCGACCAGACGCGGGCGCGGTGGCTCACCCGGCGCTCGTCGCCGGTGCGCTCCGCCGCGCCCGGGCCAGCATCGGCTCGCCGCGGGGGACAAAGGCGGCGGGAACGTGGCTCCCCCGGGAGTGTTACAGCCCGCCGCGCAACGCCCCGCGGCGGACCGAGGCGCGCGCGTCCGCAAGGATGCTGGCGTAATGGTCGCCAGCGACCCGTCTTGAAACACGGACCAAGGAGTCGTCCTCGCATGCGAGTGTTGGGGCGTCAAACCCCCGCGCGGAATGAAAGTGAACGCCGGTGAGAGCCCTCGCGGGCGCATCATCGACCGATCCCGATGTCGTCGGACGGATTTGAGTAGGAGCATGCGGGGCCGGACCCGAAAGAAGGTGAACTATGCCTGTGTAGGGTGAAGCCAGAGGAAACTCTGGTGGAGGCTCGCAGCGGTTCTGACGTGCAAATCGATCGTCAAACATGGGCATGGGGGCGAAAGACTAATCGAACCTTCTAGTAGCTGGTTCCCGCCGAAGTTTCCCTCAGGATAGCAGCGCCGCT
>AB031196_Ophiocordyceps_coccidiicola
GTAAGCGCAAGTCATCAGCTTGCGTTGACTACGTCCCTGCCCTTTGTACACACCGCCCGTCGCTACTACCGATTGAATGGCTCAGTGAGGCGTCCGGACTGGCCCAGGGAGGTGGGCAACCACCACCCAGGGCCGGAAAGCTCTCCAAACTCGGTCATTTAGAGGAAGTAAAAGTCGTAACAAGGTCTCCGTTGGTGAACCAGCGGAGGGATCATTACCGAGTCGAGCAACTCCCAAACCCCCCTGCGAACCGTACCACACACGTTGCCTCGGCGGGAACGCCCCGGCGCCCACGGCGGCCCGGACCCAGGCGCCCGCCGGAGGACCCCCCAGACTCTCCTGTCGCAGCGGCATTGCTCTCCGAGTCCAAGGCAAACAGCAAATGAATCAAAACTTTCAACAACGGATCTCTTGGTTCTGGCATCGATGAAGAACGCAGCGAAATGCGATAAGTAATGTGAATTGCAGAATTCAGTGAATCATCGAATCTTTGAACGCACATTGCGCCCGCCAGCACTCTGGCGGGCATGCCTGTCCGAGCGTCATTTCACCCCTCGAGCCCCGCCTCGGTGTTGGGGGAGCCACGGCCGCCCGCGCGCGCGCCGCCCCCGAAATGCAGTGGCGACCCCGCCGCGTCCTCCCCTGCGCAGTAGCTCCCAGAGAACCTCGCACCGGAAGAGCGGAGGCGGTCACGCCGTAAAAGCCCTCCTCAAGTTGACCTCGGATCAGGTAGGGATACCCGCTGAACTTAAGCATATCAATAAGCGGAGGAAAAGAAACCAACAGGGATTGCCCCAGTAACGGCGAGTGAAGCGGCAACAGCTCAAATTTGAAATCTGGCCCCCCCCGCGGGGCCCGAGTTGTAATTTGCAGAGGATGCTTCTGGCGCGGCGCCTTCCGAGTTCCCTGGAACGGGACGCCATAGAGGGTGAGAGCCCCGTCTGGTCGGACGCCAAGCCTCCGTGAAGCTCCTTCGACGAGTCGAGTAGTTTGGGAATGCTGCTCTAAATGGGAGGTATATGTCTTCTAAAGCTAAATACCGGCCAGAGACCGATAGCGCACAAGTAGAGTGATCGAAAGATGAAAAGCACTTTGAAAAGAGGGTTAAACAGTACGTGAAATTGTTGAAAGGGAAGCGCTCGTGGCCAGACTCGGGCGCGGCGGATCATCCGGCGTTCTCGCCGGTGCACTCCGCCGCGCCCGGGCCAGCATCGGCTCGCCGCGGGGGACAAAGGCGCCGGGAACGTGGCTCCCCCGGGAGTGTTATAGCCCGGCGCGCAATGCCCCGCGGCGGACCGAGGTTCGCGCGTCCGCAAGGATGCTGGCGTAATGGCCACCAGTGACCCGTCTTGAAACACGGACCAAGGAGTCGTCCTCGTATGCGAGTGTTCGGGTGTCAAACCCCTACGCGCAATGAAAGTGAACGCAGGTGAGAGCCTCTGGCGCATCATCGACCGATCCTGATGTTCTCGGATGGATTTGAGTAAGAGCATACGGGGCCGGACCCGAAAGAAGGTGAACTATGCCTGCGTAGGGTGAAGCCAGAGGAAACTCTGGTGGAGGCTCGCAGCGGTTCTGACGTGCAAATCGATCGTCAAACGTGGGCATGGGGGCGAAAGACTAATCGAACCTTCTAGTAGCTGGTTTCCGCCGAAGTTTCCCTCAGGATAGCAGTGTTGAG
>AB031517_Trichosporon_terricola
GTGAATTGCTCTCTGAGCGTTAACTATATCCATCTACACCTGTGAACTGTTGATTGACTTCGGTCAGTTACTTTTACAAACATTGTGTAATGAACGTCATGTTATTATAACAAAAATAACTTTCAACAACGGATCTCTTGGCTCTCGCATCGATGAAGAACGCAGCGAAATGCGATAAGTAATGTGAATTGCAGAATTCAGTGAATCATCGAATCTTTGAACGCAACTTGCGCTCTCTGGTATTCCGGAGAGCATGCCTGTTTGAGTATCATGAAATCTCAACCATTAGGGTTTCTTAATGGCTTGGATTTGAGTGATGGCAGTTTGCCTGCCTCGCTTTAAAAGAGTTAGCGTGTTTAACTTGTCGATCTGGCGTAATAAGTTTCGCTGGTGTAGACTTGGGAAGTGCGCTTCTAATCGTCTTCGGACAATTCTTGAACTC
>AB031518_Trichosporon_debeurmannianum
GTGAATTGCTCTCTGAGCTTTAAACTACATCCATCTACACCTGTGAACTGTTGATTGACATTCGTCAATTACTTTTACAAACATTGTGTAATGAACGTTATGTTATTATAATAAAAAATAACTTTCAACAACGGATCTCTTGGCTCTCGCATCGATGAAGAACGCAGCGAAACGCGATAGGTAATGTGAATTGCAGAATTCAGTGAATCATCGAATCTTTGAACGCACCTTGCGCTCTCTGGTATTCCGGAGAGCATGCCTGTTTGAGTATCATAAAAACACAACCATTAGGGTTTCTTAATGGATTGGATTTGAGCGTTGCCATTAGCCTGGCTCGCTTTAAAAGAGTTAGCGTGTTTAACTTGTCGATCTGGCGTAATAAGTTTCGCTGGTGTAGACTTGAGAAGTACGCTTCTAATCGTCTTCGGACAACTTTTTTACTTC
>AB031519_Trichosporon_mucoides
GTGAATTGCTCTTTGAGCGTTAAACTATATCCATCTACACCTGTGAACTGTTGATTGACTTCGGTCAATTACTTTTACAAACATTGTGTAATGAACGTCATGTTATTATAACAAAAATAACTTTCAACAACGGATCTCTTGGCTCTCGCATCGATGAAGAACGCAGCGAAATGCGATAAGTAATGTGAATTGCAGAATTCAGTGAATCATCGAATCTTTGAACGCAACTTGCGCTCTCTGGTATTCCGGAGAGCATGCCTGTTTGAGTATCATGAAATCTCAACCATTAGGGTTTCTTAATGGCTTGGATTTGGGCGCTGCCACTTGCCTGGCTCGCCTTAAAAGAGTTAGCGTATTAACTTGTCGATCTGGCGTAATAAGTTTCGCTGGTGTAGACTTGAGAAGTGCGCTTCTAATCGTCTTCGGACAATTCTTGAACTC
>AB031520_Trichosporon_asahii
GTGATTGCCTTTATAGGCTTATAACTATATCCACTTACACCTGTGAACTGTTCTATTACTTGACGCAAGTCGAGTATTTTTACAAACAATGTGTAATGAACGTCGTTTTATTATAACAAAATAAAACTTTCAACAACGGATCTCTTGGCTCTCGCATCGATGAAGAACGCAGCGAATTGCGATAAGTAATGTGAATTGCAGAATTCAGTGAATCATCGAATCTTTGAACGCAGCTTGCGCTCTCTGGTATTCCGGAGAGCATGCCTGTTTCAGTGTCATGAAATCTCAACCACTAGGGTTTCCTAATGGATTGGATTTGGGCGTCTGCGATCTCTGATCGCTCGCCTTAAAAGAGTTAGCAAGTTTGACATTAATGTCTGGTGTAATAAGTTTCACTGGGTCCATTGTGTTGAAGCGTGCTTCTAATCGTCCGCAAGGCAAATTACTTTGACTC
>AB031521_Trichosporon_asteroides
GTGATTGCCTTAATTGGCTTATAACTATATCCACTTACACCTGTGAACTGTTCTACTACTTGACGCAAGTCGAGTATTTTTACAAACAATGTGTAATGAACGTCGTTTTATTATAACAAAATAAAACTTTCAACAACGGATCTCTTGGCTCTCGCATCGATGAAGAACGCAGCGAATTGCGATAAGTAATGTGAATTGCAGAATTCAGTGAATCATCGAATCTTTGAACGCAGCTTGCGCTCTCTGGTATTCCGGAGAGCATGCCTGTTTCAGTGTCATGAAATCTCAACCACTAGGGTTTCCTAATGGATTGGATTTGGGCGTCTGCGATCTCTGATCGCTCGCCTTAAAAGAGTTAGCAAGTTTGACATTAATGTCTGGTGTAATAAGTTTCACTGGGTCCATTGTGTTGAAGCGTGCTTCTAATCGTCCGCAAGGCAAATTACTTTGACTC
>AB031522_Trichosporon_aquatile
GTGATTGCCTTCATTGGCTTAAAACTATATCCACATACACCTGTGAACTGTTCTACTACTTGACGCAAGTCGAGTATTTTTACAAACAATGTGTAATGAACGTCGTTTTATTATAACAAAATAAAACTTTCAACAACGGATCTCTTGGCTCTCGCATCGATGAAGAACGCAGCGAATTGCGATAAGTAATGTGAATTGCAGAATTCAGTGAATCATCGAATCTTTGAACGCAGCTTGCGCTCTCTGGTATTCCGGAGAGCATGCCTGTTTCAGTGTCATGAAATCTCAACCACTAGGGTTTCCTAATGGATTGGATTTGGGCGTTGCGATCTCTGATCGCTCGCCTTAAAAGAGTTAGCAAGTTTGACATTAATGTCTGGTGTAATAAGTTTCACTGGGTCCATTGTGTTGAAGCGTGCTTCTAATCGTCCGCAAGGCAAATTACTTTGACTC
>AB031523_Trichosporon_domesticum
GTGATTGCCTTAATTGGCTTAAACTATATCCATCTACACCTGTGAACTGTTTGATTGAATCTTCGGATTCGATTTTATACAAACATTGTGTAATGAACGTCATTATATTATAACAAAAAAAAACTTTCAACAACGGATCTCTTGGCTCTCGCATCGATGAAGAACGCAGCGAAATGCGATAAGTAATGTGAATTGCAGAATTCAGTGAATCATCGAATCTTTGAACGCAACTTGCGCTCTCTGGTATTCCGGAGAGCATGCCTGTTTGAGTGTCATGAAATCTCAACCATTAGGGTTTCTTAATGGCTTGGATTTGGAGGTTTGCCAGTCTGACTGGCTCCTCTTAAAAGAGTTAGCAAGTTGAACTATTGCTATCTGGCGTAATAAGTTTCGCTGGAATGGTATTGTGAAGCGTGCTTCTAATCGTCTTCGGACAATTTTTTGACTC
>AB031524_Trichosporon_montevideense
GTGATTGCCTTAATTGGCTTAAACTATATCCATCTACACCTGTGAACTGTTTGATTGAATCTTCGGATTCGATTTTATACAAACATTGTGTAATGAACGTCATTATATTATAACAAAAAAAAACTTTCAACAACGGATCTCTTGGCTCTCGCATCGATGAAGAACGCAGCGAAATGCGATAAGTAATGTGAATTGCAGAATTCAGTGAATCATCGAATCTTTGAACGCAACTTGCGCTCTCTGGTATTCCGGAGAGCATGCCTGTTTGAGTGTCATGAAATCTCAACCATTAGGGTTTCTTAATGGCTTGGATTTGGAGGTTTGCCAGTCTGACTGGCTCCTCTTAAAAGAGTTAGCAAGTTGAACTATTGCTATCTGGCGTAATAAGTTTCGCTGGAATGGTATTGTGAAGCGTGCTTCTAATCGTCTTCGGACAATTTTTTGACTC
>AB032172_Candida_albicans
CTGATTTGCTTAATTGCACCACATGTGTTTTTCTTTGAAACAAACTTGCTTTGGCGGTGGGCCCAGCCTGCCGCCAGAGGTCTAAACTTACAACCAATTTTTTATCAACTTGTCACACCAGATTATTACTTAATAGTCAAAACTTTCAACAACGGATCTCTTGGTTCTCGCATCGATGAAGAACGCAGCGAAATGCGATACGTAATATGAATTGCAGATATTCGTGAATCATCGAATCTTTGAACGCACATTGCGCCCTCTGGTATTCCGGAGGGCATGCCTGTTTGAGCGTCGTTTCTCCCTCAAACCGCTGGGTTTGGTGTTGAGCAATACGACTTGGGTTTGCTTGAAAGACGGTAGTGGTAAGGCGGGATCGCTTTGACAATGGCTTAGGTCTAACCAAAAACATTGCTTGCGGCGGTAACGTCCACCACGTATATCTTCAAACT
>AB032173_Candida_albicans
CTGATTTGCTTAATTGCACCACATGTGTTTTTCTTTGAAACAAACTTGCTTTGGCGGTGGGCCCAGCCTGCCGCCAGAGGTCTAAACTTACAACCAATTTTTTATCAACTTGTCACACCAGATTATTACTAATAGTCAAAACTTTCAACAACGGATCTCTTGGTTCTCGCATCGATGAAGAACGCAGCGAAATGCGATACGTAATATGAATTGCAGATATTCGTGAATCATCGAATCTTTGAACGCACATTGCGCCCTCTGGTATTCCGGAGGGCATGCCTGTTTGAGCGTCGTTTCTCCCTCAAACCGCTGGGTTTGGTGTTGAGCAATACGACTTGGGTTTGCTTGAAAGACGGTAGTGGTAAGGCGGGATCGCTTTGACAATGGCTTAGGTCTAACCAAAAACATTGCTTGCGGCGGTAACGTCCACCACGTATATCTTCAAACT
>AB032174_Candida_albicans
CTGATTTGCTTAATTGCACCACATGTGTTTTTCTTTGAAACAAACTTGCTTTGGCGGTGGGCCCAGCCTGCCGCCAGAGGTCTAAACTTACAACCAATTTTTTATCAACTTGTCACACCAGATTATTACTAATAGTCAAAACTTTCAACAACGGATCTCTTGGTTCTCGCATCGATGAAGAACGCAGCGAAATGCGATACGTAATATGAATTGCAGATATTCGTGAATCATCGAATCTTTGAACGCACATTGCGCCCTCTGGTATTCCGGAGGGCATGCCTGTTTGAGCGTCGTTTCTCCCTCAAACCGCTGGGTTTGGTGTTGAGCAATACGACTTGGGTTTGCTTGAAAGACGGTAGTGGTAAGGCGGGATCGCTTTGACAATGGCTTAGGTCTAACCAAAAACATTGCTTGCGGCGGTAACGTCCACCACGTATATCTTCAAACT
>AB032175_Pichia_caribbica
CAGTATTCTTTTGCCAGCGCTTAACTGCGCGGCGAAAAACCTTACACACAGTGTCTTTTTGATACAGAACTCTTGCTTTGGTTTGGCCTAGAGATAGGTTGGGCCAGAGGTTTAACAAAACACAATTTAATTATTTTTATTGATAGTCAAATTTTGAATTAATCTTCAAAACTTTCAACAACGGATCTCTTGGTTCTCGCATCGATGAAGAACGCAGCGAAATGCGATAAGTAATATGAATTGCAGATTTTCGTGAATCATCGAATCTTTGAACGCACATTGCGCCCTCTGGTATTCCAGAGGGCATGCCTGTTTGAGCGTCATTTCTCTCTCAAACCCCCGGGTTTGGTATTGAGTGATACTCTTAGTCGAACTAGGCGTTTGCTTGAAAAGTATTGGCATGGGTAGTACTGGATAGTGCTGTCGACCTCTCAATGTATTAGGTTTATCCAACTCGTTGAATGGTGTGGCGGGATATTTCTGGTATTGTTGGCCCGGCCTTACAACAACCAAACAAG
>AB032176_Pichia_guilliermondii
CAGTATTCTTTTGCCAGCGCTTAACTGCGCGGCGAAAAACCTTACACACAGTGTCTTTTTGATACAGAACTCTTGCTTTGGTTTGGCCTAGAGATAGGTTGGGCCAGAGGTTTAACAAAACACAATTTAATTATTTTTACAGTTAGTCAAATTTTGAATTAATCTTCAAAACTTTCAACAACGGATCTCTTGGTTCTCGCATCGATGAAGAACGCAGCGAAATGCGATAAGTAATATGAATTGCAGATTTTCGTGAATCATCGAATCTTTGAACGCACATTGCGCCCTCTGGTATTCCAGAGGGCATGCCTGTTTGAGCGTCATTTCTCTCTCAAACCCCCGGGTTTGGTATTGAGTGATACTCTTAGTCGGACTAGGCGTTTGCTTGAAAAGTATTGGCATGGGTAGTACTGGATAGTGCTGTCGACCTCTCAATGTATTAGGTTTATCCAACTCGTTGAATGGTGTGGCGGGATATTTCTGGTATTGTTGGCCCGGCCTTACAACAACCAAACAAG
>AB032177_Candida_glabrata
AAGAAATTTAATTGATTTGTCTGAGCTCGGAGAGAGACATCTCTGGGGAGGACCAGTGTAGACACTCAGGAGGCTCCTAAAATATTTTCTCTGCTGTGAATGCTATTTCTCCTGCCTGCGCTTAAGTGCGCGGTTGGTGGGTGTTCTGCAGTGGGGGGAGGGAGCCGACAAAGACCTGGGAGTGTGCGTGGATCTCTCTATTCCAAAGGAGGTGTTTTATCACACGACTCGACACTTTCTAATTACTACACACAGTGGAGTTTACTTTACTACTATTCTTTTGTTCGTTGGGGGAACGCTCTCTTTCGGGGGGGAGTTCTCCCAGTGGATGCAAACACAAACAAATATTTTTTTAAACTAATTCAGTCAACACAAGATTTCTTTTAGTAGAAAACAACTTCAAAACTTTCAACAATGGATCTCTTGGTTCTCGCATCGATGAAGAACGCAGCGAAATGCGATACGTAATGTGAATTGCAGAATTCCGTGAATCATCGAATCTTTGAACGCACATTGCGCCCTCTGGTATTCCGGGGGGCATGCCTGTTTGAGCGTCATTTCCTTCTCAAACACATTGTGTTTGGTAGTGAGTGATACTCGTTTTTGAGTTAACTTGAAATTGTAGGCCATATCAGTATGTGGGACACGAGCGCAAGCTTCTCTATTAATCTGCTGCTCGTTTGCGCGAGCGGCGGGGGTTAATACTGTATTAGGTTTTACCAACTCGGTGTTGATCTAGGGAGGGATAAGTGAGTGTTTTGTGCGTGCTGGGCAGACAGACGTCTTTAAGTTT
>AB032423_Fibulorhizoctonia_sp
GGAAGTAAAAGTCGTAACAAGGTTTCCGTAGGTGAACCTGCGGAAGGATCATTATTGAATTATAAGGCTTTGGCTGTGCTGGCTCCTCGGGGCATGTGCACGTCTCTGCCCGTTAATACCAACCAACCCCTGTGAACCAACCGTGGGGCGCTCTGTGATGGAGTCGTCCCATGTTTATCATAAACACTGTATGTCTTTAGAATCGTAAATCTATATCCTCGTCTTAAAAAAGCGTCGATAAAAAAATTAATACAACTTTCAACAACGGATCTCTTGGCTCTCGCATCGATGGAAGAACGCAGCGAAATGCGATAAGTAATGTGAATTGCAGATTTTCAGTGAATCATCGAATCTTTGAACGCACCTTGCGCTCCTTGGTATTCCGAGGAGCATGCCTGTTTGAGTGTCATTAAATTCTCAACCCCGATCGGGATTTGTTTTCGATTCGGAGGCTTGGATTGTGGAGCGTGCTGGCCCCCACCCGGGTCGGCTCCTCTCAAATGCATTCGCGGAATTGACTTTGGTCCGTTTCGGTCATCAGTGTGATAATCATGTTGCGCTGTTGGCTAGGATCGAGGTGCCGCATACAATGGTCTTCGGACAGCTTTATATCAATTTGACCTCAAATCAGGTAGGACTACCCGCTGAACTTAAGCATATCAATAAGCGGAGGA
>AB032483_Oidium_sp
TCATTACAGAGCGTGAGGCTCAGTCGTGGCGTCAGCTGCGTGCTGGGCCGACCCTCCCACCCGTGTCGATTTCTATCTTGTTGCTTTGGCGGGCCGGGCTACGTCGTCGCTGCCCGTACGGACATGTGTCGGCCGCCCACCGGTTTCGACTGGAGCGCGTCCGCCAAAGACCTAACCAAAACTCATGTTGTCTTTGTCGTCTCAGCTTTATTATTGAATTGATAAAACTTTCAACAACGGATCTCTTGGCTCTGGCATCGATGAAGAACGCAGCGAAATGCGATAAGTAATGTGAATTGCAGAATTTAGTGAATCATCGAATCTTTGAACGCACATTGCGCCCCTTGGTATTCCGAGGGGCATGCCTGTTCGAGCGTCATAACACCCCCTCCAGCTGCCTTTGTGTGGTTGCGGTGTTGGGGCCCGTCGCGTTGCGGCAGCTCTTAAAGATAGTGGCGGTCCTGGCGTGGGCTCTACGCGTAGTAACTTGCTTCTCGCGACAGAGTGACGACAGTGGCTTGCCAAAAGCCCGTTTGTTCCAGTCACATGGATCACAGGTTGACCTCGAATCAGGTAGGAATACCCGCTGAACTTAAGCATATCAATAAGCGGAGGAAAAGAAACCAACCGGGATTACCTCAGTAACGG
>AB032484_Oidium_sp
GTAGGTGAACCTGCGGAAGGATCATTACAGAGCGTGAGGCTCAGTCGTGGCGTCAGCTGCGTGCTGGGCCGACCCTCCCACCCGTGTCGATTTCTATCTTGTTGCTTTGGCGGGCCGGGCTACGTCGTCGCTGCCCGTACGGACATGTGTCGGCCGCCCACCGGTTTCGACTGGAGCGCGTCCGCCAAAGACCTAACCAAAACTCATGTTGTCTTTGTCGTCTCAGCTTTATTATTGAATTGATAAAACTTTCAACAACGGATCTCTTGGCTCTGGCATCGATGAAGAACGCAGCGAAATGCGATAAGTAATGTGAATTGCAGAATTTAGTGAATCATCGAATCTTTGAACGCACATTGCGCCCCTTGGTATTCCGAGGGGCATGCCTGTTCGAGCGTCATAACACCCCCTCCAGCTGCCTTTGTGTGGTTGCGGTGTTGGGGCCCGTCGCGTTGCGGCAGCTCTTAAAGATAGTGGCGGTCCTGGCGTGGGCTCTACGCGTAGTAACTTGCTTCTCGCGACAGAGTGACGACAGTGGCTTGCCAAAAGCCCGTTTGTTCCAGTCACATGGATCACAGGTTGACCTCGAATCAGGTAGGAATACCCGCTGAACTTAAGCATATCAATAAGCGGAGGAAAAGAAACCAACCGGGATTACCTCAGTAACGGCGAGTGAAG
>AB032666_Cryptococcus_aerius
GTTTCCGTAGGTGAACCTGCGGAAGGATCATTAGTGAATTAAACATGCTTGGTGTCTTCGCTTCGGCAAGGCCCTTGCTTAACTCACATCCCAACACCTGTGAACTGTAAGGCGCATGACTAGGTTCGCCCAAGTCATCGTCTGCCCTTTTTAACAAACAATTAATGTAACAAACGTAGTCTTATTATAACCTAATAAAACTTTCAACAACGGATCTCTTGGCTCTCGCATCGATGAAGAACGCAGCGAAATGCGATAAGTAATGTGAATTGCAGAATTCAGTGAATCATCGAATCTTTGAACGCACCTTGCGCTCTTTGGTATTCCGAAGAGCATGCCTGTTTGAGTGTCATGAAAATATCAACCTTGACTTGGGTTTTGTGCTCTAGTCTCGGCTTGGAATTGGGTGCTTGCCGCTTTTACGAGCGGCTCACCTTAAATGTATTAGCTGGATCTGTCTTTGAGACTTGGTTTGACTTGGCGTAATAAGTATTTCGCTAAGGACATTCTTCGGAGTGGCCTCGTTTCTAGGACGCTTGTCCGCTTTCCAATACAAGTTCCACCTCGTGGACATGACTTTTTATTATCTGGCCTCAAATCAGGTAGGACTACCCGCTGAACTTAA
>AB032667_Cryptococcus_albidosimilis
GTTTCCGTAGGTGAACCTGCGGAAGGATCATTAATGATTAACTGTCTGTCGAGCTTGCTCACAGACTTATCATATCCATAACACCTGTGCACTTGTCGGATGGCTTAGTGAAGACCGCAAGGTTGGAACTATCCATCTACTTTACATAACAATTTAGTAACAAATGTAGTCTTATTATAACATAATAAAACTTTCAACAACGGATCTCTTGGCTCTCGCATCGATGAAGAACGCAGCGAAATGCGATAAGTAATGTGAATTGCAGAATTCAGTGAATCATCGAATCTTTGAACGCACCTTGCGCTCCCTGGTATTCCGGGGAGCATGCCTGTTTGAGTGTCATGAAAACCCTCAACCTTAGATTGGTTAACACCTTTCTTTGGCTTGGATTTGGACGTTTGCCGATGATAAGTCGGCTCGTCTTAAAAGTAATAGCTGGATCTGTCTCGCGACATGGTTTGACTTGGCGTAATAAGTATTTCGCTAAGGACATCTTCGGATGGCCGCGTTGCAAGACTAAAGACCGCTTTCTAATCCATTGATCTTCGGATTAATATTCTTGACATCTGGCCTCAAATCAGGTAGGACTACCCGCTGAACTTAA
>AB032668_Cryptococcus_albidus
GTTTCCGTAGGTGAACCTGCGGAAGGATCATTAATGATTGACCGTCTGTCGAGCTTGCTCACAGGCACATCATATCCATAACACCTGTGCACTTGTCGGATGGCTTAGTGAAGACCGCAAGGTTGAATCTATCCATCTACTTTACATAACAATTCTGTAACAAATGTAGTCTTATTATAACATAATAAAACTTTCAACAACGGATCTCTTGGCTCTCGCATCGATGAAGAACGCAGCGAAATGCGATAAGTAATGTGAATTGCAGAATTCAGTGAATCATCGAATCTTTGAACGCACCTTGCGCTCCTTGGTATTCCGAGGAGCATGCCTGTTTGAGTGTCATGAAAACCCTCAACCCTAGATTGGTTAAAACCTCTCTTTGGTTTGGATTTGGACGTTTGCCGATGATAAGTCGGCTCGTCTTAAAAGTAATAGCTGGATCTGTCTCGCGACATGGTTTGACTTGGCGTAATAAGTATTTCGCTAAGGACATCTTCGGATGGCCGCGTTGCAGGACTAAAGACCGCTTTCTAATCCATTGATCTTCGGATTAATACTCTTGACATCTGGCCTCAAATCAGGTAGGACTACCCGCTGAACTTAA
>AB032669_Cryptococcus_diffluens
GTTTCCGTAGGTGAACCTGCGGAAGGATCATTAATGATTAACTGTCTGTCGAGCTTGCTCACAGACTTATCATATCCATAACACCTGTGCACTTGTCGGATGGCTTAGTGAAGACCGCAAGGTTGGATCTATCCATCTACTTTACATAACAATTTAGTAACAAATGTAGTCTTATTATAACATAATAAAACTTTCAACAACGGATCTCTTGGCTCTCGCATCGATGAAGAACGCAGCGAAATGCGATAAGTAATGTGAATTGCAGAATTCAGTGAATCATCGAATCTTTGAACGCACCTTGCGCTCCCTGGTATTCCGGGGAGCATGCCTGTTTGAGTGTCATGAAAACCCTCAACCTTAGATTGGTTAACACCTTTCTTTGGCTTGGATTTGGACGTTTGCCGATGATAAGTCGGCTCGTCTTAAAAGTAATAGCTGGATCTGTCTCGCGACATGGTTTGACTTGGCGTAATAAGTATTTCGCTAAGGACATCTTCGGATGGCCGCGTTGCAAGACTAAAGACCGCTTTCTAATCCATTGATCTTCGGATTAATATTCTTGACATCTGGCCTCAAATCAGGTAGGACTACCCGCTGAACTTAA
>AB032670_Cryptococcus_antarcticus
GTTTCCGTAGGTGAACCTGCGGAAGGATCATTAATGATTGTATGCCTGTCGAGCTTGCTCACAGGATTTTACTCATATCCATAACACCTGTGCACTTGTCGGATGGCTTAGTGAAGACCGCAAGGTTGGAACTATCCATCTACTTTACATAACAATCCTGTAACAAATGTAGTCTTATTATAACATAATAAAACTTTCAACAACGGATCTCTTGGCTCTCGCATCGATGAAGAACGCAGCGAAATGCGATAAGTAATGTGAATTGCAGAATTCAGTGAATCATCGAATCTTTGAACGCACCTTGCGCTCCTTGGTATTCCGAGGAGCATGCCTGTTTGAGTGTCATGAAAACCCTCAACCTTAGATTGGTTATTTGACCTTTCTTTGGCTTGGATTTGGACGTTTGCCGATGCTAAGTCGGCTCGTCTTAAAAGTAATAGCTGGATCTGTCTCGCGACATGGTTTGACTTGGCGTAATAAGTATTTCGCTAAGGACATCTTCGGATGGCCGCGTTGCAGGACTAAAGACCGCTTTCTAATCCATTGATCTTCGGATTAATATTCTTGACATCTGGCCTCAAATCAGGTAGGACTACCCGCTGAACTTAA
>AB032671_Cryptococcus_ater
GTTTCCGTAGGTGAACCTGCGGAAGGATCATTAATGAATTTAGATTGAACCATAGGCGAAAGCCAGTGGTTCTTCTTTCATATCCATAACACCTGTGCACTGTTGGATGCTTGCATCCACTTTTAAACTAAACATTATTGTAACAAATGTAGTCTTATTATAACATAATAAAACTTTCAACAACGGATCTCTTGGCTCTCGCATCGATGAAGAACGCAGCGAAATGCGATAAGTAATGTGAATTGCAGAATTCAGTGAATCATCGAATCTTTGAACGCACCTTGCGCTCCTTGGTATTCCGAGGAGCATGCCTGTTTGAGTGTCATGAAACCCTCAAACCCAAGTTTTGGATTTCGATCCATGCTTGAGTTTGGATTTGGATGTTTGCCGGTGATGAACCGACTCATCTTAAAAGTATTAGCTTGGATCTGTCTATATGACTGGTTTGACTTGGCATAATAAGTATTTTGCTGAGGACATCTTCGGATGGCCAGGACCTAGACTACTGTCTGCTAACTAAACCATCACTTTAAGTGCATCTTTGGATGTTACTCATTGTGTAACTTTGACATCTGGCCTCAAATCAAGTAGGACTACCCGCTGAACTTAA
>AB032672_Cryptococcus_bhutanensis
GTTTCCGTAGGTGAACCTGCGGAAGGATCATTAATGATTGTAATCCTGTCGAGCTTGCTCACAGGATCTTACTCATATCCATAACACCTGTGCACTTGTCGGATGGCTTAGTGAAGACCGCAAGGTTGGAACTATCCATCTACTTTACATAACAATTCTGTAACAAATGTAGTCTTATTATAACATAATAAAACTTTCAACAACGGATCTCTTGGCTCTCGCATCGATGAAGAACGCAGCGAAATGCGATAAGTAATGTGAATTGCAGAATTCAGTGAATCATCGAATCTTTGAACGCACCTTGCGCTCCTTGGTATTCCGAGGAGCATGCCTGTTTGAGTGTCATGAAAACCCTCAACCTTAGATTGGTTATTTGACCTTTCTTTGGTTTGGATTTGGACGTTTGCCGATGATAAGTCGGCTCGTCTTAAAAGTAATAGCTGGATCTGTCTCGCGACATGGTTTGACTTGGCGTAATAAGTATTTCGCTAAGGACATCTTCGGATGGCCGCGTTGCAGGACTAAAGACCGCTTTCTAATCCATTGATCTTCGGATTAATATCTTGACATCTGGCCTCAAATCAGGTAGGACTACCCGCTGAACTTAA
>AB032673_Cryptococcus_consortionis
GTTTCCGTAGGTGAACCTGCGGAAGGATCATTAATGATTGAACGTCTGTCGAGCTTGCTCACAGGCTTATCATATCCATAACACCTGTGCACTTGTCGGATGGCTTAGTGAAGACCGCAAGGTTGGATCTATCCGTCTACTTTACATAACAATCCTGTAACAAATGTAGTCTTATTATAACATAATAAAACTTTCAACAACGGATCTCTTGGCTCTCGCATCGATGAAGAACGCAGCGAAATGCGATAAGTAATGTGAATTGCAGAATTCAGTGAATCATCGAATCTTTGAACGCACCTTGCGCTCCTTGGTATTCCGAGGAGCATGCCTGTTTGAGTGTCATGAAAACCCTCAACCTTAGATTGGTTAACACCTCTCTTTGGCTTGGATTTGGACGTTTGCCGATGATAAGTCGGCTCGTCTTAAAAGTAATAGCTGGATCTGTCTCGCGACATGGTTTGACTTGGCGTAATAAGTATTTCGCTAAGGACATCTTCGGATGGCCGCGTTGCAGGACTAAAGACCGCTTTCTAATCCATTGATCTTCGGATTAATACTCTTGACATCTGGCCTCAAATCAGGTAGGACTACCCGCTGAACTTAA
>AB032674_Cryptococcus_friedmannii
GTTTCCGTAGGTGAACCTGCGGAAGGATCATTAATGAATACAGATGCCTGTCGAGCTTGCTCACGGGCTTTCTATCATATCCATAACACCTGTGCACTTGTTGGATGTTCTAGAGACGTAGGGTTAAACCTGAAGTCAATAGTCATCCACTTACACTAAACAATAATGTAACAAATGTAGTCTTATTATAACAAAATAAAACTTTCAACAACGGATCTCTTGGCTCTCGCATCGATGAAGAACGCAGCGAAATGCGATAAGTAATGTGAATTGCAGAATTCAGTGAATCATCGAATCTTTGAACGCACCTTGCGCTCCTTGGTATTCCGAGGAGCATGCCTGTTTGAGTGTCATGAAAACCCTCAACCTTAGATTGGTTATTTGACCTTTCTTTGGCTTGGATTTGGACGTTTGCCGATGTCAAGTCGGCTCGTCTTAAAAGTAATAGCTGGATCTGTCTCGCGACATGGTTTGACTTGGCGTAATAAGTATTTCGCTAAGGACATCTTCGGATGGCCCTGTTGCAGGACTAAAGACCGCTTTCTAATCCATTGATCTTCGGATTAATATTCATAACATCTGGCCTCAAATCAGGTAGGACTACCCGCTGAACTTAA
>AB032675_Cryptococcus_fuscescens
GTTTCCGTAGGTGAACCTGCGGAAGGATCATTAGTGAATTAAACATGCTTGGTGTCTTCGCTTCGGCAAGGCCCTTGCTTAAATCACATCCTAACACCTGTGAACTGTAAGGCGTATGATGCGGTCTTTGGCCAAGTCATCGTCTGCCCATTTTTAACAAACAATTAATGTAACAAACGTAGTCTTATTATAACCTAATAAAACTTTCAACAACGGATCTCTTGGCTCTCGCATCGATGAAGAACGCAGCGAAATGCGATAAGTAATGTGAATTGCAGAATTCAGTGAATCATCGAATCTTTGAACGCACCTTGCGCTCTTTGGTATTCCGAAGAGCATGCCTGTTTGAGTGTCATGAAAATATCAACCTTGACTTGGGTTTTGTGCTCTAGTCTTGGCTTGGAATTGGGTGCTTGCCGCTTTTACGAGCGGCTCACCTTAAATGTATTAGCTGGATCTGTCTTTGAGACTTGGTTTGACTTGGCGTAATAAGTATTTCGCTAAGGACATTCTTCGGAGTGGCCTCGTTTCTAGGACGCTTGTCCGCTTCCCAATACAAGTTCCACCTCGTGGACATGACTTTTTATTATCTGGCCTCAAATCAGGTAGGACTACCCGCTGAACTTAA
>AB032676_Cryptococcus_gastricus
GTTTCCGTAGGTGAACCTGCGGAAGGATCATTAATGAATTCTGAGTAGGCTCTGCCTCTCACCCTTCATATCCATAAACACCTGTGCACAGTCGGACCCTTGAGTCTTTCGGGACTCCTGGTGTCTTGACGATCTTATCAAACAACAATGTAACCAATGTAATCATTATTATAACATAATAAAACTTTTAACAACGGATCTCTTGGCTCTCGCATCGATGAAGAACGCAGCGAAATGCGATAAGTAATGTGAATTGCAGAATTCAGTGAATCATCGAATCTTTGAACGCACCTTGCACTCTTTGGTATTCCGAAGAGTATGCCTGTTTGAGTGTCATGAAATCTTCAACCATTCTGTTGGGTGTTTACGCCTGGCGGTTTGGATTGGACTTGGGTGTTTGTCGGACAAGCAATTGTCTGACTCACCTTAAAAGGATCAGTGGATCTATTGTCTTGGACTTTTGCATTGCAATTGGTTTGACTTGGCGTAATAAGTATTTCGCTAAGGACAGTGCTTCGGTGCTGGCCATTGCTTTTCAACCGGACTTTGGAAATCGCTTTCAAACCCTAATTTTATTTGACATCTGGCCTCAAATCAGGTAGGACTACCCGCTGAACTTAA
>AB032677_Cryptococcus_gastricus
GTTTCCGTAGGTGAACCTGCGGAAGGATCATTAATGAATTCTGAGTAGGCTCTGCCTCTCACCCTTCATATCCATAAACACCTGTGCACAGTCGGACCCTTGAGTCTTTCGGGACTCCCGGTGTCTTGACGATCTTATCAAACAACAATGTAACCAATGTAATCATTATTATAACATAATAAAACTTTTAACAACGGATCTCTTGGCTCTCGCATCGATGAAGAACGCAGCGAAATGCGATAAGTAATGTGAATTGCAGAATTCAGTGAATCATCGAATCTTTGAACGCACCTTGCACTCTTTGGTATTCCGAAGAGTATGCCTGTTTGAGTGTCATGAAATCTTCAACCATTCTGTTGGGTGTTTACGCCTGGCGGTTTGGATTGGACTTGGGTGTTTGTCGGACAAGCAATTGTCTGACTCACCTTAAAAGGATCAGTGGATCTATTGTCTTGGACTTTTGCATTGCAATTGGTTTGACTTGGCGTAATAAGTATTTCGCTAAGGACAGTGCTTCGGTGCTGGCCATTGCTTTTCAACCGGACTTTGGAAATCGCTTTCTAACCCTAATTTTATTTGACATCTGGCCTCAAATCAGGTAGGACTACCCGCTGAACTTAA
>AB032678_Cryptococcus_gilvescens
GTTTCCGTAGGTGAACCTGCGGAAGGATCATTAATGAATTCTGAGTAGGCTCTGCCTCTCACCCTTCATATCCATAAACACCTGTGCACAGTCGGACCCTTGAGTCTTTCGGGACTCCTGGTGTCTTGACGATCTTATCAAACAACAATGTAACCAATGTAATCATTATTATAACATAATAAAACTTTTAACAACGGATCTCTTGGCTCTCGCATCGATGAAGAACGCAGCGAAATGCGATAAGTAATGTGAATTGCAGAATTCAGTGAATCATCGAATCTTTGAACGCACCTTGCACTCTTTGGTATTCCGAAGAGTATGCCTGTTTGAGTGTCATGAAATCTTCAACCATTCTGTTGGGTGTTTACGCCTGGCGGTTTGGATTGGACTTGGGTGTTTGTCGGACAAGTGATTGTCTGACTCACCTTAAAAGGATCAGTGGATCTATTGTCTTGGACTTTTGCATTGCAATTGGTTTGACTTGGCGTAATAAGTATTTCGCTAAGGACAGTGCTTCGGTGCTGGCCATTGCTTTTCAACCGGACTTTGGAAATCGCTTTCTAACCCTAATTTTATTTGACATCTGGCCTCAAATCAGGTAGGACTACCCGCTGAACTTAA
>AB032679_Cryptococcus_albidus_var
GTTTCCGTAGGTGAACCTGCGGAAGGATCATTAATGATTGACCGTCTGTCGAGCTTGCTCACAGGCACATCATATCCATAACACCTGTGCACTTGTCGGATGGCTTAGTGAAGACCGCAAGGTTGGATCTATCCATCTACTTTACATAACAATTCTGTAACAAATGTAGTCTTATTATAACATAATAAAACTTTCAACAACGGATCTCTTGGCTCTCGCATCGATGAAGAACGCAGCGAAATGCGATAAGTAATGTGAATTGCAGAATTCAGTGAATCATCGAATCTTTGAACGCACCTTGCGCTCCTTGGTATTCCGAGGAGCATGCCTGTTTGAGTGTCATGAAAACCCTCAACCCTAGATTGGTTAAAACCTTTCTTTGGTTTGGATTTGGACGTTTGCCGATGATAAGTCGGCTCGTCTTAAAAGTAATAGCTGGATCTGTCTCGCGACATGGTTTGACTTGGCGTAATAAGTATTTCGCTAAGGACATCTTCGGATGGCCGCGTTGCAGGACTAAAGACCGCTTTCTAATCCATTGATCTTCGGATTAATACTCTTGACATCTGGCCTCAAATCAGGTAGGACTACCCGCTGAACTTAA
>AB032680_Cryptococcus_magnus
GTTTCCGTAGGTGAACCTGCGGAAGGATCATTAATGAATTTAGATTGAACCATAGGCGAAAGCCAGTGGTTCTTCTTTCATATCCATAACACCTGTGCACTGTTGGATGCTTGCATCCACTTTTAAACTAAACATTATTGTAACAAATGTAGTCTTATTATAACATAATAAAACTTTCAACAACGGATCTCTTGGCTCTCGCATCGATGAAGAACGCAGCGAAATGCGATAAGTAATGTGAATTGCAGAATTCAGTGAATCATCGAATCTTTGAACGCACCTTGCGCTCCTTGGTATTCCGAGGAGCATGCCTGTTTGAGTGTCATGAAACCCTCAAACCCAAGTTTTGGATTTCGATCCATGCTTGAGTTTGGATTTGGATGTTTGCCGGTGATGAACCGACTCATCTTAAAAGTATTAGCTTGGATCTGTCTATATGACTGGTTTGACTTGGCATAATAAGTATTTTGCTGAGGACATCTTCGGATGGCCAGGACCTAGACTACTGTCTGCTAACTAAACCATCACTTTAAGTGCATCTTTGGATGTTACTCATTGTGTAACTTTGACATCTGGCCTCAAATCAAGTAGGACTACCCGCTGAACTTAA
>AB032681_Cryptococcus_terreus
GTTTCCGTAGGTGAACCTGCGGAAGGATCATTAGTGAATTAAACATGCTTGGTGTCTTCGCTTCGGCAAGGCCCTTGCTTAAATCACATCCTAACACCTGTGAACTGTAAGACGTATGATGAGGTCTTTGGCCAAGTCATCGTCTGCCCATTTTTAACAAACAATTAATGTAACAAACGTAGTCTTATTATAACCTAATAAAACTTTCAACAACGGATCTCTTGGCTCTCGCATCGATGAAGAACGCAGCGAAATGCGATAAGTAATGTGAATTGCAGAATTCAGTGAATCATCGAATCTTTGAACGCACCTTGCGCTCTTTGGTATTCCGAAGAGCATGCCTGTTTGAGTGTCATGAAAATATCAACCTTGACTTGGGTTTTGTGCTCTAGTCTTGGCTTGGAATTGGGTGCTTGCCGCTTTTACGAGCGGCTCACCTTAAATGTATTAGCTGGATCTGTCTTTGAGACTTGGTTTGACTTGGCGTAATAAGTATTTCGCTAAGGACATTCTTCGGAGGGGCCTCGTTTCTAGGACGCTTGTCCGCTTCCCAATACAAGTTCCACCTCGTGGACATGACTTTTTATTATCTGGCCTCAAATCAGGTAGGACTACCCGCTGAACTTAA
>AB032682_Cryptococcus_terreus
GTTTCCGTAGGTGAACCTGCGGAAGGATCATTAGTGAATTAAACATGCTTGGTGTCTTCGCTTCGGCAAGGCCCTTGCTTAAATCACATCCTAACACCTGTGAACTGTAAGACGTATGATGAGGTCTTTGGCCAAGTCATCGTCTGCCCATTTTTAACAAACAATTAATGTAACAAACGTAGTCTTATTATAACCTAATAAAACTTTCAACAACGGATCTCTTGGCTCTCGCATCGATGAAGAACGCAGCGAAATGCGATAAGTAATGTGAATTGCAGAATTCAGTGAATCATCGAATCTTTGAACGCACCTTGCGCTCTTTGGTATTCCGAAGAGCATGCCTGTTTGAGTGTCATGAAAATATCAACCTTGACTTGGGTTTTGTGCTCTAGTCTTGGCTTGGAATTGGGTGCTTGCCGCTTTTACGAGCGGCTCACCTTAAATGTATTAGCTGGATCTGTCTTTGAGACTTGGTTTGACTTGGCGTAATAAGTATTTCGCTAAGGACATTCTTCGGAGTGGCCTCGTTTCTAGGACGCTTGTCCGCTTCCCAATACAAGTTCCACCTCGTGGACATGACTTTTTTATTATCTGGCCTCAAATCAGGTAGGACTACCCGCTGAACTTAA
>AB032683_Cryptococcus_terreus
GTTTCCGTAGGTGAACCTGCGGAAGGATCATTAGTGAATTAAACATGCTTGGTGTCTTCGCTTCGGCAAGGCCCTTGCTTAAATCACATCCTAACACCTGTGAACTGTAAGACGTATGATGAGGTCTTTGGCCAAGTCATCGTCTGCCCATTTTTAACAAACAATTAATGTAACAAACGTAGTCTTATTATAACCTAATAAAACTTTCAACAACGGATCTCTTGGCTCTCGCATCGATGAAGAACGCAGCGAAATGCGATAAGTAATGTGAATTGCAGAATTCAGTGAATCATCGAATCTTTGAACGCACCTTGCGCTCTTTGGTATTCCGAAGAGCATGCCTGTTTGAGTGTCATGAAAATATCAACCTTGACTTGGGTTTTGTGCTCTAGTCTTGGCTTGGAATTGGGTGCTTGCCGCTTTTACGAGCGGCTCACCTTAAATGTATTAGCTGGATCTGTCTTTGAGACTTGGTTTGACTTGGCGTAATAAGTATTTCGCTAAGGACATTCTTCGGAGTGGCCTCGTTTCTAGGACGCTTGTCCGCTTCCCAATACAAGTTCCACCTCGTGGACATGACTTTTTATTATCTGGCCTCAAATCAGGTAGGACTACCCGCTGAACTTAA
>AB032684_Cryptococcus_vishniacii
GTTTCCGTAGGTGAACCTGCGGAAGGATCATTAATGATTGAACGTCTGTCGAGCTTGCTCACAGGCTTATCATATCCATAACACCTGTGCACTTGTCGGATGGCTTAGTGAAGACCGCAAGGTTGGATCTATCCGTCTACTTTACATAACAATCCTGTAACAAATGTAGTCTTATTATAACATAATAAAACTTTCAACAACGGATCTCTTGGCTCTCGCATCGATGAAGAACGCAGCGAAATGCGATAAGTAATGTGAATTGCAGAATTCAGTGAATCATCGAATCTTTGAACGCACCTTGCGCTCCTTGGTATTCCGAGGAGCATGCCTGTTTGAGTGTCATGAAAACCCTCAACCTTAGATTGGTTAACACCTCTCTTTGGCTTGGATTTGGACGTTTGCCGATGATAAGTCGGCTCGTCTTAAAAGTAATAGCTGGATCTGTCTCGCGACATGGTTTGACTTGGCGTAATAAGTATTTCGCTAAGGACATCTTCGGATGGCCGCGTTGCAGGACTAAAGACCGCTTTCTAATCCATTGATCTTCGGATTAATACTCTTGACATCTGGCCTCAAATCAGGTAGGACTACCCGCTGAACTTAA
>AB032685_Cryptococcus_vishniacii
GTTTCCGTAGGTGAACCTGCGGAAGGATCATTAATGATTGAACGTCTGTCGAGCTTGCTCACAGGCTTATCATATCCATAACACCTGTGCACTTGTCGGATGGCTTAGTGAAGACCGCAAGGTTGGATCTATCCGTCTACTTTACATAACAATCCTGTAACAAATGTAGTCTTATTATAACATAATAAAACTTTCAACAACGGATCTCTTGGCTCTCGCATCGATGAAGAACGCAGCGAAATGCGATAAGTAATGTGAATTGCAGAATTCAGTGAATCATCGAATCTTTGAACGCACCTTGCGCTCCTTGGTATTCCGAGGAGCATGCCTGTTTGAGTGTCATGAAAACCCTCAACCTTAGATTGGTTAACACCTCTCTTTGGCTTGGATTTGGACGTTTGCCGATGATAAGTCGGCTCGTCTTAAAAGTAATAGCTGGATCTGTCTCGCGACATGGTTTGACTTGGCGTAATAAGTATTTCGCTAAGGACATCTTCGGATGGCCGCGTTGCAGGACTAAAGACCGCTTTCTAATCCATTGATCTTCGGATTAATACTCTTGACATCTGGCCTCAAATCAGGTAGGACTACCCGCTGAACTTAA
>AB032686_Cryptococcus_vishniacii
GTTTCCGTAGGTGAACCTGCGGAAGGATCATTAATGATTGAACGTCTGTCGAGCTTGCTCACAGGCTTATCATATCCATAACACCTGTGCACTTGTCGGATGGCTTAGTGAAGACCGCAAGGTTGGATCTATCCGTCTACTTTACATAACAATCCTGTAACAAATGTAGTCTTATTATAACATAATAAAACTTTCAACAACGGATCTCTTGGCTCTCGCATCGATGAAGAACGCAGCGAAATGCGATAAGTAATGTGAATTGCAGAATTCAGTGAATCATCGAATCTTTGAACGCACCTTGCGCTCCTTGGTATTCCGAGGAGCATGCCTGTTTGAGTGTCATGAAAACCCTCAACCTTAGATTGGTTAACACCTCTCTTTGGCTTGGATTTGGACGTTTGCCGATGATAAGTCGGCTCGTCTTAAAAGTAATAGCTGGATCTGTCTCGCGACATGGTTTGACTTGGCGTAATAAGTATTTCGCTAAGGACATCTTCGGATGGCCGCGTTGCAGGACTAAAGACCGCTTTCTAATCCATTGATCTTCGGATTAATACTCTTGACATCTGGCCTCAAATCAGGTAGGACTACCCGCTGAACTTAA
>AB032687_Cryptococcus_vishniacii
GTTTCCGTAGGTGAACCTGCGGAAGGATCATTAATGATTGAACGTCTGTCGAGCTTGCTCACAGGCTTATCATATCCATAACACCTGTGCACTTGTCGGATGGCTTAGTGAAGACCGCAAGGTTGGATCTATCCGTCTACTTTACATAACAATCCTGTAACAAATGTAGTCTTATTATAACATAATAAAACTTTCAACAACGGATCTCTTGGCTCTCGCATCGATGAAGAACGCAGCGAAATGCGATAAGTAATGTGAATTGCAGAATTCAGTGAATCATCGAATCTTTGAACGCACCTTGCGCTCCTTGGTATTCCGAGGAGCATGCCTGTTTGAGTGTCATGAAAACCCTCAACCTTAGATTGGTTAACACCTCTCTTTGGCTTGGATTTGGACGTTTGCCGATGATAAGTCGGCTCGTCTTAAAAGTAATAGCTGGATCTGTCTCGCGACATGGTTTGACTTGGCGTAATAAGTATTTCGCTAAGGACATCTTCGGATGGCCGCGTTGCAGGACTAAAGACCGCTTTCTAATCCATTGATCTTCGGATTAATACTCTTGACATCTGGCCTCAAATCAGGTAGGACTACCCGCTGAACTTAA
>AB032688_Cryptococcus_vishniacii
GTTTCCGTAGGTGAACCTGCGGAAGGATCATTAATGATTGAACGTCTGTCGAGCTTGCTCACAGGCTTATCATATCCATAACACCTGTGCACTTGTCGGATGGCTTAGTGAAGACCGCAAGGTTGGATCTATCCGTCTACTTTACATAACAATCCTGTAACAAATGTAGTCTTATTATAACATAATAAAACTTTCAACAACGGATCTCTTGGCTCTCGCATCGATGAAGAACGCAGCGAAATGCGATAAGTAATGTGAATTGCAGAATTCAGTGAATCATCGAATCTTTGAACGCACCTTGCGCTCCTTGGTATTCCGAGGAGCATGCCTGTTTGAGTGTCATGAAAACCCTCAACCTTAGATTGGTTAACACCTCTCTTTGGCTTGGATTTGGACGTTTGCCGATGATAAGTCGGCTCGTCTTAAAAGTAATAGCTGGATCTGTCTCGCGACATGGTTTGACTTGGCGTAATAAGTATTTCGCTAAGGACATCTTCGGATGGCCGCGTTGCAGGACTAAAGACCGCTTTCTAATCCATTGATCTTCGGATTAATACTCTTGACATCTGGCCTCAAATCAGGTAGGACTACCCGCTGAACTTAA
>AB032689_Cryptococcus_vishniacii
GTTTCCGTAGGTGAACCTGCGGAAGGATCATTAATGATTGAACGTCTGTCGAGCTTGCTCACAGGCTTATCATATCCATAACACCTGTGCACTTGTCGGATGGCTTAGTGAAGACCGCAAGGTTGGATCTATCCGTCTACTTTACATAACAATCCTGTAACAAATGTAGTCTTATTATAACATAATAAAACTTTCAACAACGGATCTCTTGGCTCTCGCATCGATGAAGAACGCAGCGAAATGCGATAAGTAATGTGAATTGCAGAATTCAGTGAATCATCGAATCTTTGAACGCACCTTGCGCTCCTTGGTATTCCGAGGAGCATGCCTGTTTGAGTGTCATGAAAACCCTCAACCTTAGATTGGTTAACACCTCTCTTTGGCTTGGATTTGGACGTTTGCCGATGATAAGTCGGCTCGTCTTAAAAGCAATAGCTGGATCTGTCTCGCGACATGGTTTGACTTGGCGTAATAAGTATTTCGCTAAGGACATCTTCGGATGGCCGCGTTGCAGGACTAAAGACCGCTTTCTAATCCATTGATCTTCGGATTAATACTCTTGACATCTGGCCTCAAATCAGGTAGGACTACCCGCTGAACTTAA
>AB032690_Cryptococcus_vishniacii
GTTTCCGTAGGTGAACCTGCGGAAGGATCATTAATGATTGAACGTCTGTCGAGCTTGCTCACAGGCTTATCATATCCATAACACCTGTGCACTTGTCGGATGGCTTAGTGAAGACCGCAAGGTTGGATCTATCCGTCTACTTTACATAACAATCCTGTAACAAATGTAGTCTTATTATAACATAATAAAACTTTCAACAACGGATCTCTTGGCTCTCGCATCGATGAAGAACGCAGCGAAATGCGATAAGTAATGTGAATTGCAGAATTCAGTGAATCATCGAATCTTTGAACGCACCTTGCGCTCCTTGGTATTCCGAGGAGCATGCCTGTTTGAGTGTCATGAAAACCCTCAACCTTAGATTGGTTAACACCTCTCTTTGGCTTGGATTTGGACGTTTGCCGATGATAAGTCGGCTCGTCTTAAAAGTAATAGCTGGATCTGTCTCGCGACATGGTTTGACTTGGCGTAATAAGTATTTCGCTAAGGACATCTTCGGATGGCCGCGTTGCAGGACTAAAGACCGCTTTCTAATCCATTGATCTTCGGATTAATACTCTTGACATCTGGCCTCAAATCAGGTAGGACTACCCGCTGAACTTAA
>AB032691_Cryptococcus_vishniacii
GTTTCCGTAGGTGAACCTGCGGAAGGATCATTAATGATTGAACGTCTGTCGAGCTTGCTCACAGGCTTATCATATCCATAACACCTGTGCACTTGTCGGATGGCTTAGTGAAGACCGCAAGGTTGGATCTATCCGTCTACTTTACATAACAATCCTGTAACAAATGTAGTCTTATTATAACATAATAAAACTTTCAACAACGGATCTCTTGGCTCTCGCATCGATGAAGAACGCAGCGAAATGCGATAAGTAATGTGAATTGCAGAATTCAGTGAATCATCGAATCTTTGAACGCACCTTGCGCTCCTTGGTATTCCGAGGAGCATGCCTGTTTGAGTGTCATGAAAACCCTCAACCTTAGATTGGTTAACACCTCTCTTTGGCTTGGATTTGGACGTTTGCCGATGATAAGTCGGCTCGTCTTAAAAGTAATAGCTGGATCTGTCTCGCGACATGGTTTGACTTGGCGTAATAAGTATTTCGCTAAGGACATCTTCGGATGGCCGCGTTGCAGGACTAAAGACCGCTTTCTAATCCATTGATCTTCGGATTAATACTCTTGACATCTGGCCTCAAATCAGGTAGGACTACCCGCTGAACTTAA
>AB032692_Filobasidium_uniguttulatum
GTTTCCGTAGGTGAACCTGCGGAAGGATCATTATTGAATTTAGTTGTCTGGCTTTCGCCGACGACGATATCATTATCCATAACACCTGTGCACTGTTGGATGTTTAATACATCCGTTTTACACTAAACAATATTGTTACAAATGTAGTCTTATTATAACATAATAAAACTTTCAACAACGGATCTCTTGGCTCTCGCATCGATGAAGAACGCAGCGAAATGCGATAAGTAATGTGAATTGCAGAATTCAGTGAATCATCGAATCTTTGAACGCACCTTGCGCTCCTTGGTATTCCGAGGAGCATGCCTGTTTGAGTGTCATGAAACTCTCAAACTCTTGTTTTGGATGCAAATCCTTGCTTGAGTTTGGACTTGGGTGTTTGCCGGTGATGAACCGACTCGCCTTAAACATATTAGCTGGACTTGTCTATATGACTGGTTTGACTTGGCATAATAAGTATTTTGCTAAGGACATCTTCGGATGGCCAGTACCTAGGCTCTGTGTCTGCTAACTAAACCATCACTTGGAGTGCATCTTTATGGTGTTGCTTCCTGTGTATACTTTGACATCTGACCTCAAATCAGGTAGGACTACCCGCTGAACTTAA
>AB034643_Cryptococcus_neoformans_var
GTAGAGAATATTGGACTTCGGTCCATTTATCTACCCATCTACACCTGTGAACTGTTTATGTGCTTCGGCACGTTTTACACAAACTTCTAAATGTAATGAATGTAATCTTATTATAACAATAATAAAACTTTCAACAACGGATCTCTTGGCTTCCACATCGATGAAGAACGCAGCGAAATGCGATAAGTAATGTGAATTGCAGAATTCAGTGAATCATCGAATCTTTGAACGCAACTTGCGCCCTTTGGTATTCCGAAGGGCATGCCTGTTTGAGAGTCATGAAAATCTCAATCCCTCGGGTTTTATTACCTGTTGGACTTGGATTTGGGTGTTTGCCGCGACCTGCAAAGGACGTCGGCTCGCCTTAAATGTGTTAGTGGGAAGGTGATTACCTGTCAGCCCGGCGTAATAAGTTTCGCTGGGCCTATGGGGTAGTCTTCGGCTTGCTGATAACAACCATCTC
>AB034644_Cryptococcus_bacillisporus
GTAGAGAATACTGGACTTCGGTCCATTTATCTACCCATCTACACCTGTGAACTGTTTATGTGCTTCGGCACGTTTTACACAAACTTCTAAATGTAATGAATGTAATCTTATTATAACAATAATAAAACTTTCAACAACGGATCTCTTGGCTTCCACATCGATGAAGAACGCAGCGAAATGCGATAAGTAATGTGAATTGCAGAATTCAGTGAATCATCGAGTCTTTGAACGCAACTTGCGCCCTTTGGTATTCCGAAGGGCATGCCTGTTTGAGAGTCATGAAAATCTCAATCCCTCGGGTTTTATTACCTGTTGGACTTGGATTTGGGTGTTTGCCGCGACCTGGAAAGGACGTCGGCTCGCCTTAAATGTGTTAGTGGGAAGGTGATTACCTGTCAGCCCGGCGTAATAAGTTTCGCTGGGCCTATGGGGTAGTCTTCGGCTTGCTGATAACAACCATCTC
>AB034645_Cryptococcus_bacillisporus
GTAGAGAATACTGGACTTCGGTCCATTTATCTACCCATCTACACCTGTGAACTGTTTATGTGCTTCGGCACGTTTTACACAAACTTCTAAATGTAATGAATGTAATCTTATTATAACAATAATAAAACTTTCAACAACGGATCTCTTGGCTTCCACATCGATGAAGAACGCAGCGAAATGCGATAAGTAATGTGAATTGCAGAATTCAGTGAATCATCGAGTCTTTGAACGCAACTTGCGCCCTTTGGTATTCCGAAGGGCATGCCTGTTTGAGAGTCATGAAAATCTCAATCCCTCAGGTTTTATTACCTGTTGGACTTGGATTTGGGTGTTTGCCGCGACCTGCAAAGGACGTCGGCTCGCCTTAAATGTGTTAGTGGGAAGGTGATTACCTGTCAGCCCGGCGTAATAAGTTTCGCTGGGCCTATGGGGTAGTCTTCGGCTTGCTGATAACAACCATCTC
>AB034646_Cryptococcus_bacillisporus
GTAGAGAATACTGGACTTCGGTCCATTTATCTACCCATCTACACCTGTGAACTGTTTATGTGCTTCGGCACGTTTTACACAAACTTCTAAATGTAATGAATGTAATCTTATTATAACAATAATAAAACTTTCAACAACGGATCTCTTGGCTTCCACATCGATGAAGAACGCAGCGAAATGCGATAAGTAATGTGAATTGCAGAATTCAGTGAATCATCGAGTCTTTGAACGCAACTTGCGCCCTTTGGTATTCCGAAGGGCATGCCTGTTTGAGAGTCATGAAAATCTCAATCCCTCGGGTTTTATTACCTGTTGGACTTGGATTTGGGTGTTTGCCGCGACCTGGAAAGGACGTCGGCTCGCCTTAAATGTGTTAGTGGGAAGGTGATTACCTGTCAGCCCGGCGTAATAAGTTTCGCTGGGCCTATGGGGTAGTCTTCGGCTTGCTGATAACAACCATCTC
>AB034647_Cryptococcus_bacillisporus
GTAGAGAATGCTGGGCTTCGGTCCATTTATCTACCCATCTACACCTGTGAACTGTTTATGTGCTTCGGCACGTTTTACACAAACTTCTAAATGTAATGAATGTAATCTTATTATAACAATAATAAAACTTTCAACAACGGATCTCTTGGCTTCCACATCGATGAAGAACGCAGCGAAATGCGATAAGTAATGTGAATTGCAGAATTCAGTGAATCATCGAGTCTTTGAACGCAACTTGCGCCCTTTGGTATTCCGAAGGGCATGCCTGTTTGAGAGTCATGAAAATCTCAATCCCTCGGGTTTTATTACCTGTTGGACTTGGATTTGGGTGTTTGCCGCGACCTGCAAAGGACGTCGGCTCGCCTTAAATGTGTTAGTGGGAAGGTGATTACCTGTCAGCCCGGCGTAATAAGTTTCGCTGGGCCTATGGGGTAGTCTTCGGCTTGCTGATAACAACCATCTC
>AB034648_Cryptococcus_bacillisporus
GTAGAGAATACTGGGCTTCGGTCCATTTATCTACCCATCTACACCTGTGAACTGTTTATGTGCTTCGGCACGTTTTACACAAACTTCTAAATGTAATGAATGTAATCTTATTATAACAATAATAAAACTTTCAACAACGGATCTCTTGGCTTCCACATCGATGAAGAACGCAGCGAAATGCGATAAGTAATGTGAATTGCAGAATTCAGTGAATCATCGAGTCTTTGAACGCAACTTGCGCCCTTTGGTATTCCGAAGGGCATGCCTGTTTGAGAGTCATGAAAATCTCAATCCCTCGGGTTTTATTACCTGTTGGACTTGGATTTGGGTGTTTGCCGCGACCTGCAAAGGACGTCGGCTCGCCTTAAATGTGTTAGTGGGAAGGTGATTACCTGTCAGCCCGGCGTAATAAGTTTCGCTGGGCCTATGGGGTAGTCTTCGGCTTGCTGATAACAACCATCTC
>AB034722_Oidium_sp
TCATTACAGAGCGTGAGGCTCAGTCGTGGCGTCAGCTGCGTGCTGGGCCGACCCTCCCACCCGTGTCGATTTCTATCTTGTTGCTTTGGCGGGCCGGGCTACGTCGTCGCTGCCCGTACGGACATGTGTCGGCCGCCCACCGGTTTCGACTGGAGCGCGTCCGCCAAAGACCTAACCAAAACTCATGTTGTCTTTGTCGTCTCAGCTTTATTATTGAATTGATAAAACTTTCAACAACGGATCTCTTGGCTCTGGCATCGATGAAGAACGCAGCGAAATGCGATAAGTAATGTGAATTGCAGAATTTAGTGAATCATCGAATCTTTGAACGCACATTGCGCCCCTTGGTATTCCGAGGGGCATGCCTGTTCGAGCGTCATAACACCCCCTCCAGCTGCCTTTGTGTGGTTGCGGTGTTGGGGCCCGTCGCGTTGCGGCAGCTCTTAAAGATAGTGGCGGTCCTGGCGTGGGCTCTACGCGTAGTAACTTGCTTCTCGCGACAGAGTGACGACAGTGGCTTGCCAAAAGCCCGTTTGTTCCAGTCACATGGATCACAGGTTGACCTC
>AB034808_Botryosphaeria_sp
ACCGAGTTGATTCGGGCTCCGGCCCGATCCTCCCACCCTTTGTGTACCTACCTCTGTTGCTTTGGCGGGCCGCGGTTCTCCGCGCGCCCCCCTCCCCGGGGGGTGGCCAGCGCCCGCCAGAGGACCATCAAACTCCAGTCAGTAAACGATGCAGTCTGAAAAACATTTAATAAACTAAAACTTTCAACAACGGATCTCTTGGTTCTGGCATCGATGAAGAACGCAGCGAAATGCGATAAGTAATGTGAATTGCAGAATTCAGTGAATCATCGAATCTTTGAACGCACATTGCGCCCTTTGGTATTCCGAAGGCATGCCTGTTCGAGCGTCATTACAACCCTCAAGCTCTGCTTGGTATTGGGCACCGTCCTTTGCGGGCGCGCCTCAAAGACCTCGGCGGTGGCGTCTTGCCTCAAGCGTAGTAGAACATACATCTCGCTTCGGAGCGCAGGGCGTCGCCGCCGGACGAACCTTCTGAACTTTTCTCAA
>AB034809_Botryosphaeria_sp
ACCGAGTTGATTCGGGCTCCGGCCCGATCCTCCCACCCTTTGTGTACCTACCTCTGTTGCTTTGGCGGGCCGCGGTCCTCCGCGCGCCCCCCTCCCCGGGGGGTGGCCAGCGCCCGCCAGAGGACCATCAAACTCCAGTCAGTAAACGATGCAGTCTGAAAAACATTTAATAAACTAAAACTTTCAACAACGGATCTCTTGGTTCTGGCATCGATGAAGAACGCAGCGAAATGCGATAAGTAATGTGAATTGCAGAATTCAGTGAATCATCGAATCTTTGAACGCACATTGCGCCCTTTGGTATTCCGAAGGCATGCCTGTTCGAGCGTCATTACAACCCTCAAGCTCTGCTTGGTATTGGGCACCGTCCTTTGCGGGCGCGCCTCAAAGACCTCGGCGGTGGCGTCTTGCCTCAAGCGTAGTAGAACATACATCTCGCTTCGGAGCGCAGGGCGTCGCCGCCGGACGAACCTTCTGAACTTTTCTCAA
>AB034810_Botryosphaeria_sp
ACCGAGTTGATTCGGGCTCCGGCCCGATCCTCCCACCCTTTGTGTACCTACCTCTGTTGCTTTGGCGGGCCGCGGTTCTCCGCGCGCCCCCCTCCCCGGGGGGTGGCCAGCGCCCGCCAGAGGACCATCAAACTCCAGTCAGTAAACGATGCAGTCTGAAAAACATTTAATAAACTAAAACTTTCAACAACGGATCTCTTGGTTCTGGCATCGATGAAGAACGCAGCGAAATGCGATAAGTAATGTGAATTGCAGAATTCAGTGAATCATCGAATCTTTGAACGCACATTGCGCCCTTTGGTATTCCGAAGGCATGCCTGTTCGAGCGTCATTACAACCCTCAAGCTCTGCTTGGTATTGGGCACCGTCCTTTGCGGGCGCGCCTCAAAGACCTCGGCGGTGGCGTCTTGCCTCAAGCGTAGTAGAACATACATCTCGCTTCGGAGCGCAGGGCGTCGCCGCCGGACGAACCTTCTGAACTTTTCTCAA
>AB034811_Botryosphaeria_sp
ACCGAGTTGATTCGGGCTCCGGCCCGATCCTCCCACCCTTTGTGTACCTACCTCTGTTGCTTTGGCGGCGCGGTCCTCCGCGGCCGGCCCCCCTCCCCGGGGGGTGGCCAGCGCCCGCCAGAGGACCATCAAACTCCAGTCAGTAAACGATGCAGTCTGAAAAACATTTAATAAACTAAAACTTTCAACAACGGATCTCTTGGTTCTGGCATCGATGAAGAACGCAGCGAAATGCGATAAGTAATGTGAATTGCAGAATTCAGTGAATCATCGAATCTTTGAACGCACATTGCGCCCTTTGGTATTCCGAAGGGCATGCCTGTTCGAGCGTCATTACAACCCTCAAGCTCTGCTTGGTATTGGGCACCGTCCTTTGCGGGCGCGCCTCAAAGACCTCGGCGGTGGCGTCTTGCCTCAAGCGTAGTAGAACATACATCTCGCTTCGGAGCGCAGGGCGTCGCCCGCCGGACGAACCTTCTGAACTTTTCTCAAG
>AB034812_Botryosphaeria_obtusa
ACCGAGTTCTCGGGCTTCGGCTCGAATCTCCCACCCCTTTGTGAACATACCTCTGTTGCTTTGGCGGCTCTTTGCCGCGAGGAGCTCGCGGGCCCCCCCGCGCGCTTTCCGCCAGAGGACCTTCAAACTCCAGTCAGTAAACGTCGACGTCTGATAAACAAGTTAATAAACTAAAACTTTCAACAACGGATCTCTTGGTTCTGGCATCGATGAAGAACGCAGCGAAATGCGATAAGTAATGTGAATTGCAGAATTCAGTGAATCATCGAATCTTTGAACGCACATTGCGCCCCTTGGCATTCCGAGGGGCATGCCTGTTCGAGCGTCATTACAACCCTCAAGCTCTGCTTGGTATTGGGCGCCGTCCTCTCTGCGGACGCGCCTTAAAGACCTCGGCGGTGGCTGTTCAGCCCTCAAGCGTAGTAGAATACACCTCGCTTTGGAGCGGTTGGCGTCGCCCGCCGGACGAACCTTCTGAACTTTTCTCAAG
>AB034813_Botryosphaeria_sp
ACCGAGTTGATTCGGGCTCCGGCCCGATCCTCCCACCCTTTGTGTACCTACCTCTGTTGCTTTGGCGGGCCGCGGTTCTCCGCGGCCGCCCCCCTCCCCGGGGGGTGGCCAGCGCCCGCCAGAGGACCATCAAACTCCAGTCAGTAAACGATGCAGTCTGAAAAACATTTAATAAACTAAAACTTTCAACAACGGATCTCTTGGTTCTGGCATCGATGAAGAACGCAGCGAAATGCGATAAGTAATGTGAATTGCAGAATTCAGTGAATCATCGAATCTTTGAACGCACATTGCGCCCTTTGGTATTCCGAAGGGCATGCCTGTTCGAGCGTCATTACAACCCTCAAGCTCTGCTTGGTATTGGGCACCGTCCTTTGCGGGCGCGCCTCAAAGACCTCGGCGGTGGCGTCTTGCCTCAAGCGTAGTAGAACATACATCTCGCTTCGGAGCGCAGGGCGTCGCCCGCCGGACGAACCTTCTGAACTTTTCTCAAG
>AB034814_Botryosphaeria_sp
ACCGAGTTGATTCGGGCTCCGGCCCGATCCTCCCACCCTTTGTGTACCTACCTCTGTTGCTTTGGCGGGCCGCGGTCCTCCGCGGCCGCCCCCCTCCCCGGGGGGTGGCCAGCGCCCGCCAGAGGACCATCAAACTCCAGTCAGTAAACGATGCAGTCTGAAAAACATTTAATAAACTAAAACTTTCAACAACGGATCTCTTGGTTCTGGCATCGATGAAGAACGCAGCGAAATGCGATAAGTAATGTGAATTGCAGAATTCAGTGAATCATCGAATCTTTGAACGCACATTGCGCCCTTTGGTATTCCGAAGGGCATGCCTGTTCGAGCGTCATTACAACCCTCAAGCTCTGCTTGGTATTGGGCACCGTCCTTTGCGGGCGCGCCTCAAAGACCTCGGCGGTGGCGTCTTGCCTCAAGCGTAGTAGAACATACATCTCGCTTCGGAGCGCAGGGCGTCGCCCGCCGGACGAACCTTCTGAACTTTTCTCAAG
>AB034815_Botryosphaeria_sp
ACCGAGTTGATTCGAGCTCCGGCTCGACTCTCCCACCCAATGTGTACCTACCTCTGTTGCTTTGGCGGGCCGCGGTCCTCCGCACCGGCGCCCTTCGGGGGGCTGGCCAGCGCCCGCCAGAGGACCATAAAACTCCAGTCAGTGAACTTCGCAGTCTGAAAAACAAGTTAATAAACTAAAACTTTCAACAACGGATCTCTTGGTTCTGGCATCGATGAAGAACGCAGCGAAATGCGATAAGTAATGTGAATTGCAGAATTCAGTGAATCATCGAATCTTTGAACGCACATTGCGCCCCTTGGTATTCCGAGGGGCATGCCTGTTCGAGCGTCATTTCAACCCTCAAGCTCTGCTTGGTATTGGGCCCCGTCCTCCACGGACGCGCCTTAAAGACCTCGGCGGTGGCGTCTTGCCTCAAGCGTAGTAGAAAACACCTCGCTTTGGAGCGCACGGCGTCGCCCGCCGGACGAACCTTTGAATTATTTCTCAAG
>AB034816_Botryosphaeria_sp
ACCGAGTTGATTCGGGCTCCGGCCCGATCCTCCCACCCTTTGTGTACCTACCTCTGTTGCTTTGGCGGGCCGCGGTCCTCCGCGCGCCCCCCTCCCCGGGGGGTGGCCAGCGCCCGCCAGAGGACCATCAAACTCCAGTCAGTAAACGATGCAGTCTGAAAAACATTTAATAAACTAAAACTTTCAACAACGGATCTCTTGGTTCTGGCATCGATGAAGAACGCAGCGAAATGCGATAAGTAATGTGAATTGCAGAATTCAGTGAATCATCGAATCTTTGAACGCACATTGCGCCCTTTGGTATTCCGAAGGGCATGCCTGTTCGAGCGTCATTACAACCCTCAAGCTCTGCTTGGTATTGGGCACCGTCCTTTGCGGGCGCGCCTCAAAGACCTCGGCGGTGGCGTCTTGCCTCAAGCGTAGTAGAACATACATCTCGCTTCGGAGCGCAGGGCGTCGCCCGCCGGACGAACCTTCTGAACTTTTCTCAAG
>AB034817_Botryosphaeria_sp
ACCGAGTTGATTCGGGCTCCGGCCCGATCCTCCCACCCTTTGTGTACCTACCTCTGTTGCTTTGGCGGGCCGCGGTTCTCCGCGCGCCCCCCTCCCCGGGGGGTGGCCAGCGCCCGCCAGAGGACCATCAAACTCCAGTCAGTAAACGATGCAGTCTGAAAAACATTTAATAAACTAAAACTTTCAACAACGGATCTCTTGGTTCTGGCATCGATGAAGAACGCAGCGAAATGCGATAAGTAATGTGAATTGCAGAATTCAGTGAATCATCGAATCTTTGAACGCACATTGCGCCCTTTGGTATTCCGAAGGGCATGCCTGTTCGAGCGTCATTACAACCCTCAAGCTCTGCTTGGTATTGGGCACCGTCCTTTGCGGGCGCGCCTCAAAGACCTCGGCGGTGGCGTCTTGCCTCAAGCGTAGTAGAACATACATCTCGCTTCGGAGCGCAGGGCGTCGCCCGCCGGACGAACCTTCTGAACTTTTCTCAAG
>AB034818_Botryosphaeria_sp
ACCGAGTTGATTCGAGCTCCGGCTCGACTCTCCCACCCTATGTGTACCTACCTCTGTTGCTTTGGCGGGCCGCGGTCCTCCGCACCGGCGCCCTTCGGGGGGCTGGCCAGCGCCCGCCAGAGGACCATAAAACTCCAGTCAGTGAACTTCGCAGTCTGAAAAACAAGTTAATAAACTAAAACTTTCAACAACGGATCTCTTGGTTCTGGCATCGATGAAGAACGCAGCGAAATGCGATAAGTAATGTGAATTGCAGAATTCAGTGAATCATCGAATCTTTGAACGCACATTGCGCCCCTTGGTATTCCGAGGGGCATGCCTGTTCGAGCGTCATTTCAACCCTCAAGCTCTGCTTGGTATTGGGCCCCGTCCTCCACGGACGCGCCTTAAAGACCTCGGCGGTGGCGTCTTGCCTCAAGCGTAGTAGAAAACACCTCGCTTTGGAGCGCACGGCGTCGCCCGCCGGACGAACCTTTGAATTATTTCTCAAG
>AB034819_Botryosphaeria_sp
ACCGAGTTGATTCGAGCTCCGGCTCGACTCTCCCACCCAATGTGTACCTACCTCTGTTGCTTTGGCGGGCCGCGGTCCTCCGCACCGGCGCCCTTCGGGGGGCTGGCCAGCGCCCGCCAGAGGACCATAAAACTCCAGTCAGTGAACTTCGCAGTCTGAAAAACAAGTTAATAAACTAAAACTTTCAACAACGGATCTCTTGGTTCTGGCATCGATGAAGAACGCAGCGAAATGCGATAAGTAATGTGAATTGCAGAATTCAGTGAATCATCGAATCTTTGAACGCACATTGCGCCCCTTGGTATTCCGAGGGGCATGCCTGTTCGAGCGTCATTTCAACCCTCAAGCTCTGCTTGGTATTGGGCCCCGTCCTCCACGGACGCGCCTTAAAGACCTCGGCGGTGGCGTCTTGCCTCAAGCGTAGTAGAAAACACCTCGCTTTGGAGCGCACGGCGTCGCCCGCCGGACGAACCTTTGAATTATTTCTCAAG
>AB034820_Botryosphaeria_sp
ACCGAGTTGATTCGAGCTCCGGCTCGACTCTCCCACCCAATGTGTACCTACCTCTGTTGCTTTGGCGGGCCGCGGTCCTCCGCACCGGCGCCCTTCGGGGGGCTGGCCAGCGCCCGCCAGAGGACCATAAAACTCCAGTCAGTGAACTTCGCAGTCTGAAAAACAAGTTAATAAACTAAAACTTTCAACAACGGATCTCTTGGTTCTGGCATCGATGAAGAACGCAGCGAAATGCGATAAGTAATGTGAATTGCAGAATTCAGTGAATCATCGAATCTTTGAACGCACATTGCGCCCCTTGGTATTCCGAGGGGCATGCCTGTTCGAGCGTCATTTCAACCCTCAAGCTCTGCTTGGTATTGGGCCCCGTCCTCCACGGACGCGCCTTAAAGACCTCGGCGGTGGCGTCTTGCCTCAAGCGTAGTAGAAAACACCTCGCTTTGGAGCGCACGGCGTCGCCCGCCGGACGAACCTTTGAATTATTTCTCAAG
>AB034821_Botryosphaeria_sp
ACCGAGTTGATTCGAGCTCCGGCTCGACTCTCCCACCCAATGTGTACCTACCTCTGTTGCTTTGGCGGGCCGCGGTCCTCCGCACCGGCGCCCTTCGGGGGGCTGGCCAGCGCCCGCCAGAGGACCATAAAACTCCAGTCAGTGAACTTCGCAGTCTGAAAAACAAGTTAATAAACTAAAACTTTCAACAACGGATCTCTTGGTTCTGGCATCGATGAAGAACGCAGCGAAATGCGATAAGTAATGTGAATTGCAGAATTCAGTGAATCATCGAATCTTTGAACGCACATTGCGCCCCTTGGTATTCCGAGGGGCATGCCTGTTCGAGCGTCATTTCAACCCTCAAGCTCTGCTTGGTATTGGGCCCCGTCCTCCACGGACGCGCCTTAAAGACCTCGGCGGTGGCGTCTTGCCTCAAGCGTAGTAGAAAACACCTCGCTTTGGAGCGCACGGCGTCGCCCGCCGGACGAACCTTTGAATTATTTCTCAAG
>AB034822_Botryosphaeria_obtusa
ACCGAGTTCTCGGGCTTCGGCTCGAATCTCCCACCCCTTTGTGAACATACCTCTGTTGCTTTGGCGGCTCTTTGCCGCGAGGAGCTCGCGGGCCCCCCCGCGCGCTTTCCGCCAGAGGACCTTCAAACTCCAGTCAGTAAACGTCGACGTCTGATAAACAAGTTAATAAACTAAAACTTTCAACAACGGATCTCTTGGTTCTGGCATCGATGAAGAACGCAGCGAAATGCGATAAGTAATGTGAATTGCAGAATTCAGTGAATCATCGAATCTTTGAACGCACATTGCGCCCCTTGGCATTCCGAGGGGCATGCCTGTTCGAGCGTCATTACAACCCTCAAGCTCTGCTTGGTATTGGGCGCCGTCCTCTCTGCGGACGCGCCTTAAAGACCTCGGCGGTGGCTGTTCAGCCCTCAAGCGTAGTAGAATACACCTCGCTTTGGAGCGGTTGGCGTCGCCCGCCGGACGAACCTTCTGAACTTTTCTCAAG
>AB034823_Botryosphaeria_sp
ACCGAGTTGATTCGGGCTCCGGCCCGATCCTCCCACCCTTTGTGTACCTACCTCTGTTGCTTTGGCGGCGCGGTCCTCCGCGGCCGGCCCCCCTCCCCGGGGGGTGGCCAGCGCCCGCCAGAGGACCATCAAACTCCAGTCAGTAAACGATGCAGTCTGAAAAACATTTAATAAACTAAAACTTTCAACAACGGATCTCTTGGTTCTGGCATCGATGAAGAACGCAGCGAAATGCGATAAGTAATGTGAATTGCAGAATTCAGTGAATCATCGAATCTTTGAACGCACATTGCGCCCTTTGGTATTCCGAAGGGCATGCCTGTTCGAGCGTCATTACAACCCTCAAGCTCTGCTTGGTATTGGGCACCGTCCTTTGCGGGCGCGCCTCAAAGACCTCGGCGGTGGCGTCTTGCCTCAAGCGTAGTAGAACATACATCTCGCTTCGGAGCGCAGGGCGTCGCCCGCCGGACGAACCTTCTGAACTTTTCTCAAG
>AB035043_Cryptococcus_laurentii
AAGATTGACCGAAAGGTCTTATCTCTATATCCCTCACCTCTGTGAACTGTGGACCTCCGGGTCTGTTTAACAAACATCAGTGTAATGAACGTATAAATCATTAAACAAAACAAAACTTTCAACAACGGATCTCTTGGCTCTCGCATCGATGAAGAACGCAGCGAAATGCGATAAGTAATGTGAATTGCAGAATTCAGTGAATCATCGAATCTTTGAACGCACCTTGCGCCTTTTGGTATTCCGAAAGGCATGCCTGTTTGAGTGTCATGAAATCTCAATCCCCCTGGGTTTATGATCTGGTCGGGACTTGGACATGGGCGTCTGCCGGTCACACGGCTCGCCTCAAATGACTTAGTGGATCTCTCTGCATCCGTGACAGACGTAATAAGTTTCGTCTTGTCCCTTGCGTACGAGTCCGCTCATAACCTGCCATCGCGCACTTTAGAC
>AB035044_Cryptococcus_laurentii
AAGATTGACCGAAAGGTCTTATCTCTATATCCCTCACCTCTGTGAACTGTGGACCTCCGGGTCTATTTAACAAACATCAGTGTAATGAACGTATAAATCATTAAACAAAACAAAACTTTCAACAACGGATCTCTTGGCTCTCGCATCGATGAAGAACGCAGCGAAATGCGATAAGTAATGTGAATTGCAGAATTCAGTGAATCATCGAATCTTTGAACGCACCTTGCGCCTTTTGGTATTCCGAAAGGCATGCCTGTTTGAGTGTCATGAAATCTCAATCCCCCTGGGTTTATGATCTGGTCGGGACTTGGACATGGGCGTCTGCCGGTCACACGGCTCGCCTCAAATGACTTAGTGGATCTCTCTGCATCCGTGACAGACGTAATAAGTTTCGTCTTGTCCCTTGCTTATGAGTCTGCTCATAACCTGCCATCGCGCACTTTAGAC
>AB035045_Cryptococcus_aureus
TTGATTGGTCGAAAGACCTTATCAGATTCTACCACCTCTGTGAACTGTTGACCTCCGGGTCTACAATCAAACATCAGTGTAACGAACGTAAGAGTATCTTAACGAAACAAAACTTTTAACAACGGATCTCTTGGCTCTCGCATCGATGAAGAACGCAGCGAAATGCGATAAGTAATGTGAATTGCAGAATTCAGTGAATCATCGAATCTTTGAACGCACCTTGCGCCTTTTGGTATTCCGAAAGGCATGCCTGTTTCAGTGTCATGAAATCTCAATCCTCCTAGGTTTTTGACCTGGTTGGACTTGGACATGGGCGTCTGCCAGCAATGGCTCGCCTTAAATGACTTAGTGGAACATCCCACATCAGTGTTAGACGTAATAAGTTTCGTCTCTCCTTGTGGTGATGACTGCTCATAATCTGCCATCGCGCACTTTTGAC
>AB035046_Cryptococcus_flavescens
TTGATTGGTCGAAAGACCTTATCAGATTCTACCACCTCTGTGAACCGTTGACCTCCGGGTTAATAATCAAACATCAGTGTAACGAACGTAAGAGTATCTTAATTAAACAAAACTTTTAACAACGGATCTCTTGGCTCTCGCATCGATGAAGAACGCAGCGAAATGCGATAAGTAATGTGAATTGCAGAATTCAGTGAATCATCGAATCTTTGAACGCACCTTGCGCCTTTTGGTATTCCGAAAGGCATGCCTGTTTCAGTGTCATGAAATCTCAATCTAATATGTTTTCTGAACATGTTAGGCTTGGACTTGGGTGTCTGCCAGCAATGGCTCACCTCAAATGACTTAGTGGAACATCCCACATCAGTGTTAGACGTAATAAGTTTCGTCTCTCCTTGTGGTGATGACTGCTCAAAACCTGCCATCGCGCACCTTTTGAC
>AB035047_Cryptococcus_peneaus
ATGATGCCGACATTCAATGTTGGTTGGGTCTTCGGACTCTCTTCTATACACCGTGAACTGTGGCTTCGGCCATTACAAACTGTTAGTAATGAATGTAATATCATAACAAACATAAAACTTTTAACAACGGATCTCTTGGCTCTCGCATCGATGAAGAACGCAGCGAAATGCGATAAGTAATGTGAATTGCAGAATTCAGTGAATCATCGAATCTTTGAACGCACCTTGCGCCCTTTGGTATTCCGAAGGGCATGCCTGTTTGAGTGTCATGAAACCTCACCCCACTTGGGTTTTTGCCTGAGCGGTGGTGGATTGGGTGTTTGCCTTTGTTGGCTCGCCTGAAATGCATAAGCGCCTTGGATGTAATACGTTTCATCCTTTTGGGTGGCTTCTAACCCCACATATTCATGA
>AB035048_Cryptococcus_laurentii
ATGATGCCCTCGAAGTCTTTGGACTGGTAGGGTTTGTGTCGGTCTCTTCGGAGTCGACCTTATCTCACACACCGTGAACTGTGGCTTCGGCCATTTACACAAACTGTTAGTAATGAATGTAACATCATAACAAACATAAAACTTTTAACAACGGATCTCTTGGCTCTCGCATCGATGAAGAACGCAGCGAAATGCGATAAGTAATGTGAATTGCAGAATTCAGTGAATCATCGAATCTTTGAACGCACCTTGCGCCCTTTGGTATTCCGAAGGGCATGCCTGTTTGAGTGTCATGAAACCTCACCCCACTTGGGTTTTTGCCCGAGCGGTGGTGGATTGGGTGTCTGCCGTTCTGGCTACCTTAAAAGCATAAGCAACTTTGGATGTAATACGTTTCATCCTTACGAGTGGCTGATAACCCCACATAACTCATGA
>AB035049_Cryptococcus_laurentii
ATGATGCCCTCGAAGTCTTTGGACTGGTAGGGTTTGTGTCGGTCTCTTCGGAGTCGACCTTATCTCACACACCGTGAACTGTGGCTTCGGCCATTTACACAAACTGTTAGTAATGAATGTAAAATCATAACAAACATAAAACTTTTAACAACGGATCTCTTGGCTCTCGCATCGATGAAGAACGCAGCGAAATGCGATAAGTAATGTGAATTGCAGAATTCAGTGAATCATCGAATCTTTGAACGCACCTTGCGCCCTTTGGTATTCCGAAGGGCATGCCTGTTTGAGTGTCATGAAACCTCACCCCACTTGGGTTTTTGCCCGAGCGGTGGTGGATTGGGTGTTTGCCGTCACTGGCTCACCTTAAAAGCATAAGCAACCTTGGATGTAATACGTTTCATCCTTCTGGGTGGCTGATAACCAACCATAACTCATGA
>AB035050_Cryptococcus_carnescens
ATAATGCTCTCTGGCTTCGGTCAGTTGAGTTCAAATGAGTGCCTTCTCTTCGGAGTTGGCCATCCATACACACCGTGAACTGTGGCTTCGGCCATCACAAACTGTTAGTAATGAATGTAATATCATAACAAAAACAAAACTTTTAACAACGGATCTCTTGGCTCTCGCATCGATGAAGAACGCAGCGAAATGCGATAAGTAATGTGAATTGCAGAATTCAGTGAATCATCGAATCTTTGAACGCACCTTGCGCCCTTTGGTATTCCGAAGGGCATGCCTGTTTGAGTGTCATGAAACCTCACCCCACTTGGGTTTTTGCCTGAGCGGTGGTGTATTGGGTGTTGCCTTGCCAAAGGCTCGCCTTAAAAACATAAGCACCTTGGATGTAATACGTTTCATCCTTCTGGGTGGCTGATAACCCCACATATTCATGA
>AB035571_Trichosporon_debeurmannianum
GTGAATTGCTCTCTGAGCTTTAAACTACATCCATCTACACCTGTGAACTGTTGATTGACACTCGTCAATTACTTTTACAAACATTGTGTAATGAACGTCATGTTATTATAATAAAAATAACTTTCAACAACGGATCTCTTGGCTCTCGCATCGATGAAGAACGCAGCGAAATGCGATAAGTAATGTGAATTGCAGAATTCAGTGAATCATCGAATCTTTGAACGCAACTTGCGCTCTCTGGTATTCCGGAGAGCATGCCTGTTTGAGTATCATAAAAACACAACCATTAGGGTTTCTTAATGGATTGGATCTGAGCGTTGCCATTAGCCTGGCTCGCTTTAAAAGAGTTAGCGTGTTTAACTTGTCGATCTGGCGTAATAAGTTTCGCTAGTGTAGACTTGAGAAGTACGCTTCTAATCGTCTTCGGACAACTTTTTTAC
>AB035572_Asterotremella_humicola
GTGATGGCCCTTAGTGGCTAAAAACTATATCCCAAACACCTGTGAACTGTTGAATCGCGTCTTCGGATGTGATTCTTTTACAAACATTGTGTAATGAACGTCATAACATTATAAACAATACAACTTTCAACAACGGATCTCTTGGCTCTCGCATCGATGAAGAACGCAGCGAAATGCGATAAGTAATGTGAATTGCAGAATTCAGTGAATCATCGAATCTTTGAACGCAACTTGCGCTCTCTGGTATTCCGGAGAGCATGCCTGTTTGAGTGTCATGATCTCTCAACCAATAGGGTTTCTTATTGGCTTGGATCTGGGTGTTGCCAGCTTTGTCTGGCTCGCCTTAAAGGAGTTAGCGAGTAAAGCTCTGTCGTCTGGCGTAATAAGTTTCGCTGGTGTAGACATGTGTGGCGCACGCTTATAATCGCCCTCGGGCAATTTTTGAC
>AB035573_Asterotremella_humicola
GTGATTTGCCTTCGGGCTAAACTATATCCATAACACCTGTGAACTGTTGATTGACTTCGGTCAATATTTTTACAAACATTGTGTAATGAACGTCATGTTATAATAACAAATATAACTTTCAACAACGGATCTCTTGGCTCTCGCATCGATGAAGAACGCAGCGAAATGCGATAAGTAATGTGAATTGCAGAATTCAGTGAATCATCGAATCTTTGAACGCAACTTGCGCTCTCTGGTATTCCGGAGAGCATGCCTGTTTGAGTGTCATGAAATCTCAACCATTAGGGTTTCTTAATGGCTTGGATTTGGACGTTTGCCAGTCAAATGGCTCGTCTTAAAAGAGTTAGTGAATTTAACATTTGTCTTCTGGCGTAATAAGTTTCGCTGGGCTGATAGTGTGAAGTTTGCTTCTAATCGTCCGCAAGGACAATTCTTGAAC
>AB035574_Cryptococcus_curvatus
GTGATTTGCCTTCGGGCTAAACTATATCCATAACACCTGTGAACTGTTGATTGACTTCGGTCAATATTTTTACAAACATTGTGTAATGAACGTCATGTTATAATAACAAATATAACTTTCAACAACGGATCTCTTGGCTCTCGCATCGATGAAGAACGCAGCGAAATGCGATAAGTAATGTGAATTGCAGAATTCAGTGAATCATCGAATCTTTGAACGCAACTTGCGCTCTCTGGTATTCCGGAGAGCATGCCTGTTTGAGTGTCATGAAATCTCAACCATTAGGGTTTCTTAATGGCTTGGATTTGGACGTTTGCCAGTCAAATGGCTCGTCTTAAAAGAGTTAGTGAATTTAACATTTGTCTTCTGGCGTAATAAGTTTCGCTGGGCTGATAGTGTGAAGTTTGCTTCTAATCGTCCGCAAGGACAATTCTTGAAC
>AB035575_Asterotremella_humicola
GTGAACGCCCTCACGGGCTTATAACTATTCCAAACCTCTGTGAACCGTGCCCTTCGGGGCTATTTTACAAACATGGTGTAATGAACGTCATATATCATAACAAAACAAAACTTTCAACAACGGATCTCTTGGCTCTCGCATCGATGAAGAACGCAGCGAAATGCGATAAGTAATGTGAATTGCAGAATTCAGTGAATCATCGAATCTTTGAACGCACCTTGCGCCCTCTGGTATTCCGGAGGGCATGCCTGTTTGAGTGTCATGTAGACTCAATCCCTCGGGTTTCCGAGGAGATTGGACTTGGGTGTTGCCGCTCTGCCGGCTCGCCTTAAAAGACTTAGCGGGATAGCACCGTAGTCGGCGTAATAAGTTTCGTCGGTGAAGGTTGTGATGACTGCTTACAATCGCCCTCGGGCAATTTTTGAC
>AB035576_Cryptococcus_podzolicus
GTGAACGCCCTCACGGGCTTATAACTATTCCAAACCTCTGTGAACCGTGCCCTTCGGGGCTATTTTACAAACATGGTGTAATGAACGTCATATATCATAACAAAACAAAACTTTCAACAACGGATCTCTTGGCTCTCGCATCGATGAAGAACGCAGCGAAATGCGATAAGTAATGTGAATTGCAGAATTCAGTGAATCATCGAATCTTTGAACGCACCTTGCGCCCTCTGGTATTCCGGAGGGCATGCCTGTTTGAGTGTCATGTAGACTCAATCCCTCGGGTTTCCGAGGAGATTGGACTTGGGTGTTGCCGCTCTGCCGGCTCGCCTTAAAAGACTTAGCGGGATAGCACCGTAGTCGGCGTAATAAGTTTCGTCGGTGAAGGTTGTGATGACTGCTTACAATCGCCCTCGGGCAATTTTTGAC
>AB035577_Asterotremella_longa
GTGATAAAACTATTATCTTAACACCTGTGAACTGTGAACCGAAAGGTTCTTCCAAACATTGTGTAATGAACGTAATACATTATAAACAATACAACTTTCAACAACGGATCTCTTGGCTCTCGCATCGATGAAGAACGCAGCGAAATGCGATAAGTAATGTGAATTGCAGAATTCAGTGAATCATCGAATCTTTGAACGCAACTTGCGCTCTCTGGTATTCCGGAGAGCATGCCTGTTTGAGTGTCATGATCTCTCAACCAATAGAGTTTTCTATTGGCTTGGATCTGGGTGCTGCGAAACAATCGCTCACCTTAAAGGAGTTAGCAACTAAGCGATGTCGTCCGACGTAATAAGTTTCGTCTGGTAATTCGACTGAGCCAATTGCTTCTAATTGTCTTTTGACTTTTTTGAC
>AB035578_Asterotremella_albida
GTGATTGGCCTTAGTGCCTAAAAACTATATCCCAAACACCTGTGAACTGTTGAACCGAAAGGTTCTTTTACAAACATTGTGTAATGAACGTCATAACATTATAAACAATACAACTTTCAACAACGGATCTCTTGGCTCTCGCATCGATGAAGAACGCAGCGAAATGCGATAAGTAATGTGAATTGCAGAATTCAGTGAATCATCGAATCTTTGAACGCAACTTGCGCTCTCTGGTATTCCGGAGAGCATGCCTGTTTGAGTGTCATGATCTCTCAACCAATAGGGTTTCTTATTGGCTTGGATCTGGGTGCTGCCAGCTTGTCTGGCTCGCCTTAAAGGAGTTAGCGAGTATAGCAATGTCGTCTGGCGTAATAAGTTTCGCTGGGTTGACGTGTGAAGCACGCTTCTAATCGCCCTCGGGCAATTTTTGAC
>AB035579_Asterotremella_musci
GTGATTGGCCTTAGTGCCTAAAAACTATATCCCAAACACCTGTGAACTGTTGAATTGCGTCTTCGGATGCGGTTCTTTTACAAACATTGTGTAATGAACGTCATAACATTATAAACAATACAACTTTCAACAACGGATCTCTTGGCTCTCGCATCGATGAAGAACGCAGCGAAATGCGATAAGTAATGTGAATTGCAGAATTCAGTGAATCATCGAATCTTTGAACGCAACTTGCGCTCTCTGGTATTCCGGAGAGCATGCCTGTTTGAGTGTCATGATCTCTCAACCAATAGGGTTTCTTATTGGCTTGGATCTGGGTGCTGCCAGCTTGTCTGGCTCGCCTTAAAGGAGTTAGCGAGTATAGCAATGTCGTCTGGCGTAATAAGTTTCGCTGGGTTGACGTGTGAAGCACGCTTCTAATCGCCCTCGGGCAATTTTTGAC
>AB035580_Cryptococcus_daszewskae
GTGATTGCCGAAAGGCTTAAACTACATCCACATACACCTGTGCACTGTTGATTGATTCTCACGAATCGATTATTTTACAAACATTGTGTAAAGAACGTCATGTTATAATAACAAATATAACTTTCAACAACGGATCTCTTGGCTCTCGCATCGATGAAGAACGCAGCGAAATGCGATAAGTAATGTGAATTGCAGAATTTAGTGAATCATCGAATCTTTGAACGCAACTTGCGCTCTCTGGTATTCCGGAGAGCATGCCTGTTTGAGTGTCATGAAATCTCAACCATTAGGGTTTCTTAATGGCTTGGATTTGGGTGTTGCTACCTAGTAGCTCGCCTTAAAAGAGTTAGCGAGTTTAGCAATGTCGTCTGGCGTAATAAGTTTCGCTGGGTTAGACTTGTGAAGTTTGCTTCTAATCGCCCTTGGGCAATTTTNAAC
>AB035581_Trichosporon_dermatis
GTGAATTGCTCTTTGAGCGTTAACTTATCCTCTCACCTGTGAACTGTTGATTGACTTCGGTCAATTACTTTTACAAACATTGTGTAATGAACGTCATGTTATTATAACAAAAATAACTTTCAACAACGGATCTCTTGGCTCTCGCATCGATGAAGAACGCAGCGAAATGCGATAAGTAATGTGAATTGCAGAATTCAGTGAATCATCGAATCTTTGAACGCAACTTGCGCTCTCTGGTATTCCGGAGAGCATGCCTGTTTGAGTATCATGAAATCTCAACCATTAGGGTTTCTTAATGGCTTGGATTTGGGCGCTGCCACTTGCCTGGCTCGCCTTAAAAGAGTTAGCGTATTAACTTGTCGATCTGGCGTAATAAGTTTCGCTGGTGTAGACTTGAGAAGTGCGCTTCTAATCGTCTTCGGACAATTCTTGAAC
>AB035588_Cryptococcus_fragicola
AGTCATATGCTTGTCTCAAAGATTAAGCCATGCATGTCTAAGTATAAACAAATTCATACTGTGAAACTGCGAATGGCTCATTAAATCAGTTATAGTTTATTTGATGGTATCTTGCTACATGGATAACTGTGGTAATTCTAGAGCTAATACATGCTTAAAAGCCCCGACTTCTGGAAGGGGTGTATTTATTAGATAAAAAACCAATGGGTGCAAGCCCTCCTTGGTGATTCATAATAACTTCTCGAATCGCATGGCCTTGCGCCGGCGATGCTTCATTCAAATATCTGCCCTATCAACTTTCGATGGTAGGATAGAGGCCTACCATGGTATCAACGGGTAACGGGGAATTAGGGTTCGATTCCGGAGAGGGAGCCTGAGAAACGGCTACCACATCCAAGGAAGGCAGCAGGCGCGCAAATTACCCAATCCCGACACGGGGAGGTAGTGACAATAAATAACAATATAGGGCTCTATTGGGTCTTATAATTGGAATGAGTACAATTTAAATCCCTTAACGAGGAACAACTGGAGGGCAAGTCTGGTGCCAGCAGCCGCGGTAATTCCAGCTCCAGTAGCGTATATTAAAGTTGTTGCAGTTAAAAAGCTCGTAGTCGAACTTCGGGCCTGGCGGGACGGTCTGCCTTACGGTATGTACTGTCCGGCTGGGCCTTACCTCTTGGTGAGGCCGTATGCCCTTTACTGGGTGTGCGGTGGAACCAGGAATTTTACCTTGAGAAAATTAGAGTGTTCAAAGCAGGCAATTGCCCGAATACATTAGCATGGAATAATAGAATAGGACGTGCGGTTCTATTTTGTTGGTTTCTAGGATCGCCGTAATGATTAATAGGGACGGTCGGGGGCATTAGTATTCCGTTGCTAGAGGTGAAATTCTTAGATTTACGGAAGACTAACAACTGCGAAAGCATTTGCCAAGGACGTTTTCATTGATCAAGAACGAAGGTTAGGGGATCAAAAACGATTAGATACCGTTGTAGTCTTAACAGTAAACTATGCCGACTAGGGATCGGTCCACGTTATTTTCTGACTGGATCGGCACCTTACGAGAAATCAAAGTCTTTGGGTTCTGGGGGGAGTATGGTCGCAAGGCTGAAACTTAAAGGAATTGACGGAAGGGCACCACCAGGTGTGGAGCCTGCGGCTTAATTTGACTCAACACGGGGAAACTCACCAGGTCCAGACATAGTAAGGATTGACAGATTGATAGCTCTTTCTTGATTCTATGGGTGGTGGTGCATGGCCGTTCTTAGTTGGTGGAGTGATTTGTCTGGTTAATTCCGATAACGAACGAGACCTTAACCTGCTAAATAGTCAGGCCGGCTTTGGCTGGTCGTCGACTTCTTAGAGGGACTAACAGCGTTTAGCTGTTGGAAGTTTGAGGCAATAACAGGTCTGTGATGCCCTTAGATGTTCTGGGCCGCACGCGCGCTACACTGACTAAGCCAGCGAGTTTATAACCTTAACTGAGAAGTTTGGGTAATCTTGTGAAACTTAGTCGTGCTGGGGATAGAGCATTGCAATTATTGCTCTTCAACGAGGAATACCTAGTAAGCGTGAGTCACCAGCTCGCGTTGATTACGTCCCTGCCCTTTGTACACACCGCCCGTCGCTACTACCGATTGAATGGCTTAGTGAGATCTCCGGATTGGCGTTAGGAAGCCGGCAACGGCATCCTTTGGCCGAGAAGCTGATCAAACTTGGTCATTTAGAGGAAGTAAAAGTCGTAACAAGGTTTCCGTAGGTGAACCTGCGGAAGGATCATTAGTGATTTGCCTTCGTGGCTAAACTATATCCATATACACCTGTGAACTGTTGAACCCTTCTGGGTTATTTTACAAACTTTGTGTAATGAACGTCATGTTATTATAACAAAAATAACTTTCAACAACGGATCTCTTGGCTCTCGCATCGATGAAGAACGCAGCGAAATGCGATAAGTAATGTGAATTGCAGAATTCAGTGAATCATCGAATCTTTGAACGCAACTTGCGCTCTCTGGTATTCCGGAGAGCATGCCTGTTTGAGTGTCATGAAATCTCAACCATTAGGGTTTCTTAATGGCTTGGATTTGGGCGCTGCCAGCTTGCCTGGCTCGCCTTAAAGGAGTTAGCGAGTATAGCAATGTCGTCTGGCGTAATAAGTTTCGCTGGTTAGACTTGTGAAGTTCGCTTCTAATCGCCCTTGGGCAATTTTTGAC
>AB035589_Candida_dubliniensis
TGCGGAAGGATCATTACTGATTTGCTTAATTGCACCACATGTGTTTTGTTCTGGACAAACTTGCTTTGGCGGTGGGCCCTGCCTGCCGCCAGAGGACATAAACTTACAACCAAATTTTTTATAAACTTGTCACGAGATTATTTTTAATAGTCAAAACTTTCAACAACGGATCTCTTGGTTCTCGCATCGATGAAGAACGCAGCGAAATGCGATACGTAATATGAATTGCAGATATTCGTGAATCATCGAATCTTTGAACGCACATTGCGCCCTCTGGTATTCCGGAGGGCATGCCTGTTTGAGCGTCGTTTCTCCCTCAAACCCCTAGGGTTTGGTGTTGAGCAATACGACTTGGGTTTGCTTGAAAGATGATAGTGGTATAAGGCGGAGATGCTTGACAATGGCTTAGGTGTAACCAAAAACATTGCTAAGGCGGTCTCTGGCGTCGCCATTTTATTCTTCAAACTTTGACCTCAAATCAGGTAG
>AB035590_Candida_dubliniensis
TGCGGAAGGATCATTACTGATTTGCTTAATTGCACCACATGTGTTTTGTTCTGGACAAACTTGCTTTGGCGGTGGGCCCTGCCTGCCGCCAGAGGACATAAACTTACAACCAAATTTTTTATAAACTTGTCACGAGATTATTTTTAATAGTCAAAACTTTCAACAACGGATCTCTTGGTTCTCGCATCGATGAAGAACGCAGCGAAATGCGATACGTAATATGAATTGCAGATATTCGTGAATCATCGAATCTTTGAACGCACATTGCGCCCTCTGGTATTCCGGAGGGCATGCCTGTTTGAGCGTCGTTTCTCCCTCAAACCCCTAGGGTTTGGTGTTGAGCAATACGACTTGGGTTTGCTTGAAAGATGATAGTGGTATAAGGCGGAGATGCTTGACAATGGCTTAGGTGTAACCAAAAACATTGCTAAGGCGGTCTCTGGCGTCGCCATTTTATTCTTCAAACTTTGACCTCAAATCAGGTAG
>AB035680_Trichosporon_debeurmannianum
GTGAATTGCTCTCTGAGCTTTAAACTACATCCATCTACACCTGTGAACTGTTGATTGACACTCGTCAATTACTTTTACAAACATTGTGTAATGAACGTCATGTTATTATAATAAAAATAACTTTCAACAACGGATCTCTTGGCTCTCGCATCGATGAAGAACGCAGCGAAATGCGATAAGTAATGTGAATTGCAGAATTCAGTGAATCATCGAATCTTTGAACGCAACTTGCGCTCTCTGGTATTCCGGAGAGCATGCCTGTTTGAGTATCATAAAAACACAACCATTAGGGTTTCTTAATGGATTGGATCTGAGCGTTGCCATTAGCCTGGCTCGCTTTAAAAGAGTTAGCGTGTTTAACTTGTCGATCTGGCGTAATAAGTTTCGCTAGTGTAGACTTGAGAAGTACGCTTCTAATCGTCTTCGGACAACTTTTTTAC
>AB035681_Asterotremella_humicola
GTGATGGCCCTTAGTGGCTAAAAACTATATCCCAAACACCTGTGAACTGTTGAATCGCGTCTTCGGATGTGATTCTTTTACAAACATTGTGTAATGAACGTCATAACATTATAAACAATACAACTTTCAACAACGGATCTCTTGGCTCTCGCATCGATGAAGAACGCAGCGAAATGCGATAAGTAATGTGAATTGCAGAATTCAGTGAATCATCGAATCTTTGAACGCAACTTGCGCTCTCTGGTATTCCGGAGAGCATGCCTGTTTGAGTGTCATGATCTCTCAACCAATAGGGTTTCTTATTGGCTTGGATCTGGGTGTTGCCAGCTTTGTCTGGCTCGCCTTAAAGGAGTTAGCGAGTAAAGCTCTGTCGTCTGGCGTAATAAGTTTCGCTGGTGTAGACATGTGTGGCGCACGCTTATAATCGCCCTCGGGCAATTTTTGAC
>AB035682_Asterotremella_humicola
GTGATGGCCCTTAGTGGCTAAAAACTATATCCCAAACACCTGTGAACTGTTGAATCGCGTCTTCGGATGTGATTCTTTTACAAACATTGTGTAATGAACGTCATAACATTATAAACAATACAACTTTCAACAACGGATCTCTTGGCTCTCGCATCGATGAAGAACGCAGCGAAATGCGATAAGTAATGTGAATTGCAGAATTCAGTGAATCATCGAATCTTTGAACGCAACTTGCGCTCTCTGGTATTCCGGAGAGCATGCCTGTTTGAGTGTCATGATCTCTCAACCAATAGGGTTTCTTATTGGCTTGGATCTGGGTGTTGCCAGCTTTGTCTGGCTCGCCTTAAAGGAGTTAGCGAGTAAAGCTCTGTCGTCTGGCGTAATAAGTTTCGCTGGTGTAGACATGTGTGGCGCACGCTTATAATCGCCCTCGGGCAATTTTTGAC
>AB035683_Asterotremella_humicola
GTGATGGCCCTTAGTGGCTAAAAACTATATCCCAAACACCTGTGAACTGTTGAATCGCGTCTTCGGATGTGATTCTTTTACAAACATTGTGTAATGAACGTCATAACATTATAAACAATACAACTTTCAACAACGGATCTCTTGGCTCTCGCATCGATGAAGAACGCAGCGAAATGCGATAAGTAATGTGAATTGCAGAATTCAGTGAATCATCGAATCTTTGAACGCAACTTGCGCTCTCTGGTATTCCGGAGAGCATGCCTGTTTGAGTGTCATGATCTCTCAACCAATAGGGTTTCTTATTGGCTTGGATCTGGGTGTTGCCAGCTTTGTCTGGCTCGCCTTAAAGGAGTTAGCGAGTAAAGCTCTGTCGTCTGGCGTAATAAGTTTCGCTGGTGTAGACATGTGTGGCGCACGCTTATAATCGCCCTCGGGCAATTTTTGAC
>AB035684_Asterotremella_humicola
GTGATGGCCCTTAGTGGCTAAAAACTATATCCCAAACACCTGTGAACTGTTGAATCGCGTCTTCGGATGTGATTCTTTTACAAACATTGTGTAATGAACGTCATAACATTATAAACAATACAACTTTCAACAACGGATCTCTTGGCTCTCGCATCGATGAAGAACGCAGCGAAATGCGATAAGTAATGTGAATTGCAGAATTCAGTGAATCATCGAATCTTTGAACGCAACTTGCGCTCTCTGGTATTCCGGAGAGCATGCCTGTTTGAGTGTCATGATCTCTCAACCAATAGGGTTTCTTATTGGCTTGGATCTGGGTGTTGCCAGCTTTGTCTGGCTCGCCTTAAAGGAGTTAGCGAGTAAAGCTCTGTCGTCTGGCGTAATAAGTTTCGCTGGTGTAGACATGTGTGGCGCACGCTTATAATCGCCCTCGGGCAATTTTTGAC
>AB035685_Asterotremella_humicola
GTGATGGCCCTTAGTGGCTAAAAACTATATCCCAAACACCTGTGAACTGTTGAATCGCGTCTTCGGATGTGATTCTTTTACAAACATTGTGTAATGAACGTCATAACATTATAAACAATACAACTTTCAACAACGGATCTCTTGGCTCTCGCATCGATGAAGAACGCAGCGAAATGCGATAAGTAATGTGAATTGCAGAATTCAGTGAATCATCGAATCTTTGAACGCAACTTGCGCTCTCTGGTATTCCGGAGAGCATGCCTGTTTGAGTGTCATGATCTCTCAACCAATAGGGTTTCTTATTGGCTTGGATCTGGGTGTTGCCAGCTTTGTCTGGCTCGCCTTAAAGGAGTTAGCGAGTAAAGCTCTGTCGTCTGGCGTAATAAGTTTCGCTGGTGTAGACATGTGTGGCGCACGCTTATAATCGCCCTCGGGCAATTTTTGAC
>AB035686_Cryptococcus_curvatus
GTGATTTGCCTTCGGGCTAAACTATATCCATAACACCTGTGAACTGTTGATTGACTTCGGTCAATATTTTTACAAACATTGTGTAATGAACGTCATGTTATAATAACAAATATAACTTTCAACAACGGATCTCTTGGCTCTCGCATCGATGAAGAACGCAGCGAAATGCGATAAGTAATGTGAATTGCAGAATTCAGTGAATCATCGAATCTTTGAACGCAACTTGCGCTCTCTGGTATTCCGGAGAGCATGCCTGTTTGAGTGTCATGAAATCTCAACCATTAGGGTTTCTTAATGGCTTGGATTTGGACGTTTGCCAGTCAAATGGCTCGTCTTAAAAGAGTTAGTGAATTTAACATTTGTCTTCTGGCGTAATAAGTTTCGCTGGGCTGATAGTGTGAAGTTTGCTTCTAATCGTCCGCAAGGACAATTCTTGAAC
>AB035687_Cryptococcus_curvatus
GTGATTTGCCTTCGGGCTAAACTATATCCATAACACCTGTGAACTGTTGATTGACTTCGGTCAATATTTTTACAAACATTGTGTAATGAACGTCATGTTATAATAACAAATATAACTTTCAACAACGGATCTCTTGGCTCTCGCATCGATGAAGAACGCAGCGAAATGCGATAAGTAATGTGAATTGCAGAATTCAGTGAATCATCGAATCTTTGAACGCAACTTGCGCTCTCTGGTATTCCGGAGAGCATGCCTGTTTGAGTGTCATGAAATCTCAACCATTAGGGTTTCTTAATGGCTTGGATTTGGACGTTTGCCAGTCAAATGGCTCGTCTTAAAAGAGTTAGTGAATTTAACATTTGTCTTCTGGCGTAATAAGTTTCGCTGGGCTGATAGTGTGAAGTTTGCTTCTAATCGTCCGCAAGGACAATTCTTGAAC
>AB035688_Cryptococcus_curvatus
GTGATTTGCCTTCGGGCTAAACTATATCCATAACACCTGTGAACTGTTGATTGACTTCGGTCAATATTTTTACAAACATTGTGTAATGAACGTCATGTTATAATAACAAATATAACTTTCAACAACGGATCTCTTGGCTCTCGCATCGATGAAGAACGCAGCGAAATGCGATAAGTAATGTGAATTGCAGAATTCAGTGAATCATCGAATCTTTGAACGCAACTTGCGCTCTCTGGTATTCCGGAGAGCATGCCTGTTTGAGTGTCATGAAATCTCAACCATTAGGGTTTCTTAATGGCTTGGATTTGGACGTTTGCCAGTCAAATGGCTCGTCTTAAAAGAGTTAGTGAATTTAACATTTGTCTTCTGGCGTAATAAGTTTCGCTGGGCTGATAGTGTGAAGTTTGCTTCTAATCGTCCGCAAGGACAATTCTTGAAC
>AB035689_Cryptococcus_curvatus
GTGATTTGCCTTCGGGCTAAACTATATCCATAACACCTGTGAACTGTTGATTGACTTCGGTCAATATTTTTACAAACATTGTGTAATGAACGTCATGTTATAATAACAAATATAACTTTCAACAACGGATCTCTTGGCTCTCGCATCGATGAAGAACGCAGCGAAATGCGATAAGTAATGTGAATTGCAGAATTCAGTGAATCATCGAATCTTTGAACGCAACTTGCGCTCTCTGGTATTCCGGAGAGCATGCCTGTTTGAGTGTCATGAAATCTCAACCATTAGGGTTTCTTAATGGCTTGGATTTGGACGTTTGCCAGTCAAATGGCTCGTCTTAAAAGAGTTAGTGAATTTAACATTTGTCTTCTGGCGTAATAAGTTTCGCTGGGCTGATAGTGTGAAGTTTGCTTCTAATCGTCCGCAAGGACAATTCTTGAAC
>AB035690_Cryptococcus_curvatus
GTGATTTGCCTTCGGGCTAAACTATATCCATAACACCTGTGAACTGTTGATTGACTTCGGTCAATATTTTTACAAACATTGTGTAATGAACGTCATGTTATAATAACAAATATAACTTTCAACAACGGATCTCTTGGCTCTCGCATCGATGAAGAACGCAGCGAAATGCGATAAGTAATGTGAATTGCAGAATTCAGTGAATCATCGAATCTTTGAACGCAACTTGCGCTCTCTGGTATTCCGGAGAGCATGCCTGTTTGAGTGTCATGAAATCTCAACCATTAGGGTTTCTTAATGGCTTGGATTTGGACGTTTGCCAGTCAAATGGCTCGTCTTAAAAGAGTTAGTGAATTTAACATTTGTCTTCTGGCGTAATAAGTTTCGCTGGGCTGATAGTGTGAAGTTTGCTTCTAATCGTCCGCAAGGACAATTCTTGAAC
>AB035691_Cryptococcus_curvatus
GTGATTTGCCTTCGGGCTAAACTATATCCATAACACCTGTGAACTGTTGATTGACTTCGGTCAATATTTTTACAAACATTGTGTAATGAACGTCATGTTATAATAACAAATATAACTTTCAACAACGGATCTCTTGGCTCTCGCATCGATGAAGAACGCAGCGAAATGCGATAAGTAATGTGAATTGCAGAATTCAGTGAATCATCGAATCTTTGAACGCAACTTGCGCTCTCTGGTATTCCGGAGAGCATGCCTGTTTGAGTGTCATGAAATCTCAACCATTAGGGTTTCTTAATGGCTTGGATTTGGACGTTTGCCAGTCAAATGGCTCGTCTTAAAAGAGTTAGTGAATTTAACATTTGTCTTCTGGCGTAATAAGTTTCGCTGGGCTGATAGTGTGAAGTTTGCTTCTAATCGTCCGCAAGGACAATTCTTGAAC
>AB035692_Cryptococcus_curvatus
GTGATTTGCCTTCGGGCTAAACTATATCCATAACACCTGTGAACTGTTGATTGACTTCGGTCAATATTTTTACAAACATTGTGTAATGAACGTCATGTTATAATAACAAATATAACTTTCAACAACGGATCTCTTGGCTCTCGCATCGATGAAGAACGCAGCGAAATGCGATAAGTAATGTGAATTGCAGAATTCAGTGAATCATCGAATCTTTGAACGCAACTTGCGCTCTCTGGTATTCCGGAGAGCATGCCTGTTTGAGTGTCATGAAATCTCAACCATTAGGGTTTCTTAATGGCTTGGATTTGGACGTTTGCCAGTCAAATGGCTCGTCTTAAAAGAGTTAGTGAATTTAACATTTGTCTTCTGGCGTAATAAGTTTCGCTGGGCTGATAGTGTGAAGTTTGCTTCTAATCGTCCGCAAGGACAATTCTTGAAC
>AB035693_Cryptococcus_curvatus
GTGATTTGCCTTCGGGCTAAACTATATCCATAACACCTGTGAACTGTTGATTGACTTCGGTCAATATTTTTACAAACATTGTGTAATGAACGTCATGTTATAATAACAAATATAACTTTCAACAACGGATCTCTTGGCTCTCGCATCGATGAAGAACGCAGCGAAATGCGATAAGTAATGTGAATTGCAGAATTCAGTGAATCATCGAATCTTTGAACGCAACTTGCGCTCTCTGGTATTCCGGAGAGCATGCCTGTTTGAGTGTCATGAAATCTCAACCATTAGGGTTTCTTAATGGCTTGGATTTGGACGTTTGCCAGTCAAATGGCTCGTCTTAAAAGAGTTAGTGAATTTAACATTTGTCTTCTGGCGTAATAAGTTTCGCTGGGCTGATAGTGTGAAGTTTGCTTCTAATCGTCCGCAAGGACAATTCTTGAAC
>AB035694_Cryptococcus_curvatus
GTGATTTGCCTTCGGGCTAAACTATATCCATAACACCTGTGAACTGTTGATTGACTTCGGTCAATATTTTTACAAACATTGTGTAATGAACGTCATGTTATAATAACAAATATAACTTTCAACAACGGATCTCTTGGCTCTCGCATCGATGAAGAACGCAGCGAAATGCGATAAGTAATGTGAATTGCAGAATTCAGTGAATCATCGAATCTTTGAACGCAACTTGCGCTCTCTGGTATTCCGGAGAGCATGCCTGTTTGAGTGTCATGAAATCTCAACCATTAGGGTTTCTTAATGGCTTGGATTTGGACGTTTGCCAGTCAAATGGCTCGTCTTAAAAGAGTTAGTGAATTTAACATTTGTCTTCTGGCGTAATAAGTTTCGCTGGGCTGATAGTGTGAAGTTTGCTTCTAATCGTCCGCAAGGACAATTCTTGAAC
>AB035695_Cryptococcus_curvatus
GTGATTTGCCTTCGGGCTAAACTATATCCATAACACCTGTGAACTGTTGATTGACTTCGGTCAATATTTTTACAAACATTGTGTAATGAACGTCATGTTATAATAACAAATATAACTTTCAACAACGGATCTCTTGGCTCTCGCATCGATGAAGAACGCAGCGAAATGCGATAAGTAATGTGAATTGCAGAATTCAGTGAATCATCGAATCTTTGAACGCAACTTGCGCTCTCTGGTATTCCGGAGAGCATGCCTGTTTGAGTGTCATGAAATCTCAACCATTAGGGTTTCTTAATGGCTTGGATTTGGACGTTTGCCAGTCAAATGGCTCGTCTTAAAAGAGTTAGTGAATTTAACATTTGTCTTCTGGCGTAATAAGTTTCGCTGGGCTGATAGTGTGAAGTTTGCTTCTAATCGTCCGCAAGGACAATTCTTGAAC
>AB035696_Cryptococcus_curvatus
GTGATTTGCCTTCGGGCTAAACTATATCCATAACACCTGTGAACTGTTGATTGACTTCGGTCAATATTTTTACAAACATTGTGTAATGAACGTCATGTTATAATAACAAATATAACTTTCAACAACGGATCTCTTGGCTCTCGCATCGATGAAGAACGCAGCGAAATGCGATAAGTAATGTGAATTGCAGAATTCAGTGAATCATCGAATCTTTGAACGCAACTTGCGCTCTCTGGTATTCCGGAGAGCATGCCTGTTTGAGTGTCATGAAATCTCAACCATTAGGGTTTCTTAATGGCTTGGATTTGGACGTTTGCCAGTCAAATGGCTCGTCTTAAAAGAGTTAGTGAATTTAACATTTGTCTTCTGGCGTAATAAGTTTCGCTGGGCTGATAGTGTGAAGTTTGCTTCTAATCGTCCGCAAGGACAATTCTTGAAC
>AB035710_Paracoccidioides_brasiliensis
GGAAGTAAAAGTCGTAACAAGGTTTCCGTAGGTGAACCTGCGGAAGGATCATTAACGCGCCGTGGGGGGACGGGGCCCGATCGGGTTCCCGGCCCTCTCACCTGGCCACCCTTGTCTATTCTACCTGTTGCTTCGGCGGGCCTGCAGCGATGCTGCCGGGGGGGCTCGGCCTCCCGGGCTCGTGCCCGCCGGGGACACCGTTGAACTTCTGGTTCGGAGCTTTGACGTCTGAGACCTATCATAATCAGTAAAAACTTTCAACAACGGATCTCTTGGTTCCGACATCGATGAAGAACGCAGCGAAATGCGATAAGTAATGTGAATTGCAGAATTCCGTGAATCATCGAATCTTTGAACGCACATTGCGCCCTCTGGTATTCCGGGGGGCATGCCTGTCCGAGCGTCATTTCAACCCTCAAGCGCGGCTTGCGTGTTGGGCCCGCGTCCCCCCGTGGACGTGCCCGAAATGCAGCGGCGGCGTCGCGTTCCGGTGCCCGAGCGTATGGGGCTTCGTCACACGCTCTCAGAGGCCCGGCCGACTCCGGCCCCACTCATCGACCCCGGCGGGGGGGAAAAAGGTGTCCTCTCTCGATCGACACCCTTCCCCCTTGCCGACCAAGGTTGACCTCGGATCAGGTAGGGATACCCGCTGAACTTAAGCATATCAATAAGCGGAGGA
>AB035712_Sporobolomyces_ogasawarensis
ATATGCTTGTCTCAAAGATTAAGCCATGCATGTCTAAGTATAAACAAATTCATACTGTGAAACTGCGAATGGCTCATTAAATCAGTTATAGTTTATTTGATGGTACCTTACTACATGGATAACTGTGGTAATTCTAGAGCTAATACATGCTGAAAAGCCCCGACTTCTGGGAGGGGTGTATTTATTAGATAAAAAACCAATGGCGGGCAACCGTCTTGCGTTGATTCATGATAACTTCTCGAATCGCATGGCCTTGCGCCGGCGATGCTTCATTCAAATATCTGCCCTATCAACTTTCGATGGTAGGATAGAGGCCTACCATGGTGATGACGGGTAACGGGGAATAAGGGTTCGATTCCGGAGAGAGGGCCTGAGAAACGGCCCTCAGTCCTAAGGGACGCAGCAGGCGCGCAAATTATCCCATCCCGACACGGGGAGATAGTGACAATAAATAACAATATAGGGCTCTTTTGGGTCTTATAATTGGAATGAGTACAATTTAAATCCCTTAACGAGGATCAATTGGAGGGCAAGTCTGGTGCCAGCAGCCGCGGTAATTCCAGCTCCAATACCGTATATTAAAGTTGTTGCCGTTAAAAAGCTCGTAGTCGAACTTCGGCCTTTGCTGCCCGGTCCGCCTTTTTGGGTGTGTACTGGAGTAGTGGAGGCTTACCTCGTGGTGAACAATCATGTCCTTTACTGGGTGTGGTTGGGAACCATGACTTTTACTTTGAAAAAATTAGAGTGTTCAAAGCAGGCTCACGCCTGAATACATTAGCATGGAATAATAAAATAGGACGTGCGGTTCTATTTTGTTGGTTTCTAGGATCGCCGTAATGATTAATAGGGATAGTTGGGGGCATTCGTATTCAATTGCTAGAGGTGAAATTCTTGGATTTATTGAAGACGAACTACTGCGAAAGCATTTGCCAAGGATGTTTTCATTGATCAAGAACGAAGGTTAGGGGATCGAAAACGATCAGATACCGTTGTAGTCTTAACAGTAAACGATGCCGACTAGGGATCGGACGAGGATTTTATATGACTCGTTCGGCACCTGAAGAGAAATCTTTAAGTCTAGGTTCGGGGGGGAGTATGGTCGCAAGGCTGAAACTTAAAGGAATTGACGGAAGGGCACCACCATGGTGTGGAGCCTGCGGCTTAATTTGACTCAACACGGGGAAACTCACCAGGTCCAGACACGACAAGGATTGACAGATTGATAGCTCTTTCTTGATTTCGTGGTTGGTGGTGCATGGCCGTTCTTAGTTGGTGGAGTGATTTGTCTGGTTAATTCCGATAACGAACGAGACCTTAACCTGCTAAATAGCCCGGCCGACTTTGGTTGGTCGCTGGCTTCTTAGAGGGACTATCAGCGTTTAGCTGATGGAAGTTTGAGGCAATAACAGGTCTGTGATGCCCTTAGATGTTCTGGGCCGCACGCGCGCTACACTGACCGAGCCAGCGAGTTTATCACCTTAGCCGGAAGGCTTGGGTAATCTTGTGAAACTCGGTCGTGATGGGGATAGAGCATTGCAATTATTGCTCTTCAACGAGGAATACCTAGTAAGCGTGAGTCATCAGCTCGCGTTGAATACGTCCCTGCCCTTTGTACACACCGCCCGTCGCTACTACCGATTGAATGGCTTAGTGAGGCCTTCGGATTGGCTTCTGGGAGCCGGCAACGGCACCTAGTCGCTGAGAAGTTGAACGAACTTGGTCATTTAGAGGAAGTAAAAGTCGTAACAAGGTTTTGTAATCAGTTATAGTGTTATAACTGATTGGGTCCTTTCGCAAGTATCGCCTAAGGAAGCCTTTGTGAATCTCTGATGAGATAGCCAATCGCGACTATAAAGAATGCATTGTCGTTCGCAAGTCATTAGCAATAATGGCAAGACTATCAATATGCGGGAACACCCTTAGAGCCTGGCAGTACACCTTTGTATCGGGAAAACTGAGCAAAGTCGTAATAACCTGTTAGGATTGGGCTATTCGCAGCCAAGTCCGTAGTAGACCCTTCTACCGGATGATGTTCACAGGCCAGATGTTAGTCGGCAGCTCTGACAAGCTGCTTAAGATATGGTCGGTCTATTGATGAGAATCAAGAGCCAAGTATACTTTGCTACTTCCAGCGTTCCGTAGGTGAACTGCGGAAGGATCATTAATGAAATGTTAGGATGCTCTTTTTAGAGGTCCGACCCAATTCATATTCACACACTGTGCACAAACTACTTTTTTACACCCATTTTACAACTCTGTTAAAGAATGTGAAAAGTCTCTTGATTGAGCATACAATTTATAATAAAACTTTCGGCAACGGATCTCTTGGCTCTCGCATCGATGAAGAACGCAGCGAAATGCGATACGTAATGTGAATTGCAGAATTCAGTGAATCATCGAATCTTTGAACGCACCTTGCACTCTTTGGTATTCCGAAGAGTATGTCTGTTTGAGTGTCATGAAATTCTCAACCCCCCTATTTTGTAATGAGATAGGAGCTAGGGCTTGGATATGGCTGCTTGCAGGCTCTTTGAGTAGAGTCGGCTCGGCTGAAATACATGAGCAACCCAGTTTGAAAACAAGGCGGCTTGACTCGACGTAATAATTATTCGTTGAGGACGTCTGCATTTCAAGATAGTGGTGCTTCTAATGCGTACCTTGGTACATCTTTAAGCTTTAGACCTCAAATCAGTCAGGACTACCCGCTGAACTTAAGCATATCAATAAGCGG
>AB035713_Sporobolomyces_ogasawarensis
TCAAAGATTAAGCCATGCATGTCTAAGTATAAACAAATTCATACTGTGAAACTGCGAATGGCTCATTAAATCAGTTATAGTTTATTTGATGGTACCTTACTACATGGATAACTGTGGTAATTCTAGAGCTAATACATGCTGAAAAGCCCCGACTTCTGGGAGGGGTGTATTTATTAGATAAAAAACCAATGGCGGGCAACCGTCTTGCGTTGATTCATGATAACTTCTCGAATCGCATGGCCTTGCGCCGGCGATGCTTCATTCAAATATCTGCCCTATCAACTTTCGATGGTAGGATAGAGGCCTACCATGGTGATGACGGGTAACGGGGAATAAGGGTTCGATTCCGGAGAGAGGGCCTGAGAAACGGCCCTCAGTCCTAAGGGACGCAGCAGGCGCGCAAATTATCCCATCCCGACACGGGGAGATAGTGACAATAAATAACAATATAGGGCTCTTTTGGGTCTTATAATTGGAATGAGTACAATTTAAATCCCTTAACGAGGATCAATTGGAGGGCAAGTCTGGTGCCAGCAGCCGCGGTAATTCCAGCTCCAATACCGTATATTAAAGTTGTTGCCGTTAAAAAGCTCGTAGTCGAACTTCGGCCTTTGCTGCCCGGTCCGCCTTTTTGGGTGTGTACTGGAGTAGTGGAGGCTTACCTCGTGGTGAACAATCATGTCCTTTACTGGGTGTGGTTGGGAACCATGACTTTTACTTTGAAAAAATTAGAGTGTTCAAAGCAGGCTCACGCCTGAATACATTAGCATGGAATAATAAAATAGGACGTGCGGTTCTATTTTGTTGGTTTCTAGGATCGCCGTAATGATTAATAGGGATAGTTGGGGGCATTCGTATTCAATTGCTAGAGGTGAAATTCTTGGATTTATTGAAGACGAACTACTGCGAAAGCATTTGCCAAGGATGTTTTCATTGATCAAGAACGAAGGTTAGGGGATCGAAAACGATCAGATACCGTTGTAGTCTTAACAGTAAACGATGCCGACTAGGGATCGGACGAGGATTTTATATGACTCGTTCGGCACCTGAAGAGAAATCTTTAAGTCTAGGTTCGGGGGGGAGTATGGTCGCAAGGCTGAAACTTAAAGGAATTGACGGAAGGGCACCACCATGGTGTGGAGCCTGCGGCTTAATTTGACTCAACACGGGGAAACTCACCAGGTCCAGACACGACAAGGATTGACAGATTGATAGCTCTTTCTTGATTTCGTGGTTGGTGGTGCATGGCCGTTCTTAGTTGGTGGAGTGATTTGTCTGGTTAATTCCGATAACGAACGAGACCTTAACCTGCTAAATAGCCCGGCCGACTTTGGTTGGTCGCTGGCTTCTTAGAGGGACTATCAGCGTTTAGCTGATGGAAGTTTGAGGCAATAACAGGTCTGTGATGCCCTTAGATGTTCTGGGCCGCACGCGCGCTACACTGACCGAGCCAGCGAGTTTATCACCTTAGCCGGAAGGCTTGGGTAATCTTGTGAAACTCGGTCGTGATGGGGATAGAGCATTGCAATTATTGCTCTTCAACGAGGAATACCTAGTAAGCGTGAGTCATCAGCTCGCGTTGAATACGTCCCTGCCCTTTGTACACACCGCCCGTCGCTACTACCGATTGAATGGCTTAGTGAGGCCTTCGGATTGGCTTCTGGGAGCCGGCAACGGCACCTAGTCGCTGAGAAGTTGAACGAACTTGGTCATTTAGAGGAAGTAAAAGTCGTAACAAGGTTTTGTAATCAGTTATAGTGTTATAACTGGTTGGGTCCTTTCGCAAGTATCGCCTAAGGAAGCCTTTGTGAATCTCTGATGAGATAGCCAATCGCGACTATAAAGAATGCATTGTCGTTCGCAAGTCATTAGCAATAATGGCAAGACTATCAATATGCGGGAACACCCTTAGAGCCTGGCAGTACACCTTTGTATCGGGAAAACTGAGCAAAGTCGTAATAACCTGTTAGGATTGGGCTATTCGCAGCCAAGTCCGTAGTAGACCCTTCTACCGGATGATGTTCACAGGCCAGATGTTAGTCGGCAGCTCTGACAAGCTGCTTAAGGTATGGTCGGTCTATTGATGAGAATCAAGAGCCAAGTATACTTTGCTACTTCCAGCGTTCCGTAGGTGAACTGCGGAAGGATCATTAATGAAATGTTAGGATGCTCTTTTTAGAGGTCCGACCCAATTCATATTCACACACTGTGCACAAACTACTTTTTTACACCCATTTTACAACTCTGTTAAAGAATGTGAAAAGTCTCTTGATTGAGCATACAATTTATAATAAAACTTTCGGCAACGGATCTCTTGGCTCTCGCATCGATGAAGAACGCAGCGAAATGCGATACGTAATGTGAATTGCAGAATTCAGTGAATCATCGAATCTTTGAACGCACCTTGCACTCTTTGGTATTCCGAAGAGTATGTCTGTTTGAGTGTCATGAAATTCTCAACCCCCCTATTTTGTAATGAGATAGGAGCTAGGGCTTGGATATGGCTGCTTGCAGGCTCTTTGAGTAGAGTCGGCTCGGCTGAAATACATGAGCAACCCAGTTTGAAAACAAGGCGGCTTGACTCGACGTAATAATTATTCGTTGAGGACGTCTGCATTTCAAGATAGTGGTGCTTCTAATGCGTACCTTGGTACATCTTTAAGCTTTAGACCTCAAATCAGTCAGGACTACCCGCTGAACTTAAGCATATCAATAAGCG
>AB035714_Sporobolomyces_ogasawarensis
GGTTGACCTGCCAGTAGTCATATGCTTGTCTCAAAGATTAAGCCATGCATGTCTAAGTATAAACAAATTCATACTGTGAAACTGCGAATGGCTCATTAAATCAGTTATAGTTTATTTGATGGTACCTTACTACATGGATAACTGTGGTAATTCTAGAGCTAATACATGCTGAAAAGCCCCGACTTCTGGGAGGGGTGTATTTATTAGATAAAAAACCAATGGCGGGCAACCGTCTTGCGTTGATTCATGATAACTTCTCGAATCGCATGGCCTTGCGCCGGCGATGCTTCATTCAAATATCTGCCCTATCAACTTTCGATGGTAGGATAGAGGCCTACCATGGTGATGACGGGTAACGGGGAATAAGGGTTCGATTCCGGAGAGAGGGCCTGAGAAACGGCCCTCAGTCCTAAGGGACGCAGCAGGCGCGCAAATTATCCCATCCCGACACGGGGAGATAGTGACAATAAATAACAATATAGGGCTCTTTTGGGTCTTATAATTGGAATGAGTACAATTTAAATCCCTTAACGAGGATCAATTGGAGGGCAAGTCTGGTGCCAGCAGCCGCGGTAATTCCAGCTCCAATACCGTATATTAAAGTTGTTGCCGTTAAAAAGCTCGTAGTCGAACTTCGGCCTTTGCTGCCCGGTCCGCCTTTTTGGGTGTGTACTGGAGTAGTGGAGGCTTACCTCGTGGTGAACAATCATGTCCTTTACTGGGTGTGGTTGGGAACCATGACTTTTACTTTGAAAAAATTAGAGTGTTCAAAGCAGGCTCACGCCTGAATACATTAGCATGGAATAATAAAATAGGACGTGCGGTTCTATTTTGTTGGTTTCTAGGATCGCCGTAATGATTAATAGGGATAGTTGGGGGCATTCGTATTCAATTGCTAGAGGTGAAATTCTTGGATTTATTGAAGACGAACTACTGCGAAAGCATTTGCCAAGGATGTTTTCATTGATCAAGAACGAAGGTTAGGGGATCGAAAACGATCAGATACCGTTGTAGTCTTAACAGTAAACGATGCCGACTAGGGATCGGACGAGGATTTTATATGACTCGTTCGGCACCTGAAGAGAAATCTTTAAGTCTAGGTTCGGGGGGGAGTATGGTCGCAAGGCTGAAACTTAAAGGAATTGACGGAAGGGCACCACCATGGTGTGGAGCCTGCGGCTTAATTTGACTCAACACGGGGAAACTCACCAGGTCCAGACACGACAAGGATTGACAGATTGATAGCTCTTTCTTGATTTCGTGGTTGGTGGTGCATGGCCGTTCTTAGTTGGTGGAGTGATTTGTCTGGTTAATTCCGATAACGAACGAGACCTTAACCTGCTAAATAGCCCGGCCGACTTTGGTTGGTCGCTGGCTTCTTAGAGGGACTATCAGCGTTTAGCTGATGGAAGTTTGAGGCAATAACAGGTCTGTGATGCCCTTAGATGTTCTGGGCCGCACGCGCGCTACACTGACCGAGCCAGCGAGTTTATCACCTTAGCCGGAAGGCTTGGGTAATCTTGTGAAACTCGGTCGTGATGGGGATAGAGCATTGCAATTATTGCTCTTCAACGAGGAATACCTAGTAAGCGTGAGTCATCAGCTCGCGTTGAATACGTCCCTGCCCTTTGTACACACCGCCCGTCGCTACTACCGATTGAATGGCTTAGTGAGGCCTTCGGATTGGCTTCTGGGAGCCGGCAACGGCACCTAGTCGCTGAGAAGTTGAACGAACTTGGTCATTTAGAGGAAGTAAAAGTCGTAACAAGGTTTTGTAATCAGTTATAGTGTTATAACTGATTGGGTCCTTTCGCAAGTATCGCCTAAGGAAGCCTTTGTGAGTCTCTGATGAGATAGCCAATCGCGACTATAAAGAATGCATTGTCGTTCGCAAGTCATTAGCAATAATGGCAAGACTATCAATTTGCGGGAACACCCTTAGAGCCTGGCAGTACACCTTTGTATCGGAAAAACTGAGCAAAGTCGTAATAACCTGTTAGGATTGGGCTATTCGCAGCCAAGTCCGTAGTAGACTCGTCTACCGGATGATGTTCACAGGCCAGATGTTAGTCGGCAGCTTTGACAAGCTGCTTAAGATATGGTCGGTCTATTGATGAAAATCAAGAGGCAAGTATACTTTGCTACTTCCAGCGTTCCGTAGGTGAACTGCGGAAGGATCATTAATGAAATGTTAGGATGCTCTTTTTAGAGGTCCGACCCAATTCATATCCACACACTGTGCACACACTACTTTTTTACACCCATTTTATAACTCTGTTAAAGAATGTGAAAAGTCTCTTGATTGAGCATACAATTTATAATAAAACTTTCGGCAACGGATCTCTTGGCTCTCGCATCGATGAAGAACGCAGCGAAATGCGATACGTAATGTGAATTGCAGAATTCAGTGAATCATCGAATCTTTGAACGCACCTTGCACTCTTTGGTATTCCGAAGAGTATGTCTGTTTGAGTGTCATGAAATTCTCAACCCCCCTATTTTGTAATGAGATAGGAGCTAGGGCTTGGATATGGCTGCTTGCAGGCTCTTTGAGTAGAGTCAGCTCGGCTGAAATACATGAGCAACCCAGTTTGAAAACAAGGCGGCTTGACTCGACGGAATAATTATTCGGTGAGGACGTCTACATTTCAAGATAGTGGTGCTTCTAATGCGTACCTTGGTACATCTTTAAGCTTTAG
>AB035715_Sporobolomyces_ogasawarensis
CTGCCAGTAGTCATATGCTTGTCTCAAAGATTAAGCCATGCATGTCTAAGTATAAACAAATTCATACTGTGAAACTGCGAATGGCTCATTAAATCAGTTATAGTTTATTTGATGGTACCTTACTACATGGATAACTGTGGTAATTCTAGAGCTAATACATGCTGAAAAGCCCCGACTTCTGGGAGGGGTGTATTTATTAGATAAAAAACCAATGGCGGGCAACCGTCTTGCGTTGATTCATGATAACTTCTCGAATCGCATGGCCTTGCGCCGGCGATGCTTCATTCAAATATCTGCCCTATCAACTTTCGATGGTAGGATAGAGGCCTACCATGGTGATGACGGGTAACGGGGAATAAGGGTTCGATTCCGGAGAGAGGGCCTGAGAAACGGCCCTCAGTCCTAAGGGACGCAGCAGGCGCGCAAATTATCCCATCCCGACACGGGGAGATAGTGACAATAAATAACAATATAGGGCTCTTTTGGGTCTTATAATTGGAATGAGTACAATTTAAATCCCTTAACGAGGATCAATTGGAGGGCAAGTCTGGTGCCAGCAGCCGCGGTAATTCCAGCTCCAATACCGTATATTAAAGTTGTTGCCGTTAAAAAGCTCGTAGTCGAACTTCGGCCTTTGCTGCCCGGTCCGCCTTTTTGGGTGTGTACTGGAGTAGTGGAGGCTTACCTCGTGGTGAACAATCATGTCCTTTACTGGGTGTGGTTGGGAACCATGACTTTTACTTTGAAAAAATTAGAGTGTTCAAAGCAGGCTCACGCCTGAATACATTAGCATGGAATAATAAAATAGGACGTGCGGTTCTATTTTGTTGGTTTCTAGGATCGCCGTAATGATTAATAGGGATAGTTGGGGGCATTCGTATTCAATTGCTAGAGGTGAAATTCTTGGATTTATTGAAGACGAACTACTGCGAAAGCATTTGCCAAGGATGTTTTCATTGATCAAGAACGAAGGTTAGGGGATCGAAAACGATCAGATACCGTTGTAGTCTTAACAGTAAACGATGCCGACTAGGGATCGGACGAGGATTTTATATGACTCGTTCGGCACCTGAAGAGAAATCTTTAAGTCTAGGTTCGGGGGGGAGTATGGTCGCAAGGCTGAAACTTAAAGGAATTGACGGAAGGGCACCACCATGGTGTGGAGCCTGCGGCTTAATTTGACTCAACACGGGGAAACTCACCAGGTCCAGACACGACAAGGATTGACAGATTGATAGCTCTTTCTTGATTTCGTGGTTGGTGGTGCATGGCCGTTCTTAGTTGGTGGAGTGATTTGTCTGGTTAATTCCGATAACGAACGAGACCTTAACCTGCTAAATAGCCCGGCCGACTTTGGTTGGTCGCTGGCTTCTTAGAGGGACTATCAGCGTTTAGCTGATGGAAGTTTGAGGCAATAACAGGTCTGTGATGCCCTTAGATGTTCTGGGCCGCACGCGCGCTACACTGACCGAGCCAGCGAGTTTATCACCTTAGCCGGAAGGCTTGGGTAATCTTGTGAAACTCGGTCGTGATGGGGATAGAGCATTGCAATTATTGCTCTTCAACGAGGAATACCTAGTAAGCGTGAGTCATCAGCTCCGTTGAATACGTCCCTGCCCTTTGTACACACCGCCCGTCGCTACTACCGATTGAATGGCTTAGTGAGGCCTTCGGATTGGCTTCTGGGAGCCGGCAACGGCACCTAGTCGCTGAGAAGTTGAACGAACTTGGTCATTTAGAGGAAGTAAAAGTCGTAACAAGGTTTTGTAATCAGTTATAGTGTTATAACTGATTGGGTCCTTTCGCAAGTATCGCCTAAGGAAGCCTTTGTGAATCTCTGATGAGATAGCCAATCGCGACTATAAAGAATGCATTGTCGTTCGCAAGTCATTAGCAATAATGGCAAGACTATCAATATGCGGGAACACCCTTAGAGCCTGGCAGTACACCTTTGTATCGGGAAAACTGAGCAAAGTCGTAATAACCTGTTAGGATTGGGCTATTCGCAGCCAAGTCCGTAGTAGACCCTTCTACCGGATGATGTTCACAGACCAGATGTTAGTCGGCAGCTCTGACAAGCTGCTTAAGATATGGTCGGTCTATTGATGAGAATCAAGAGCCAAGTATACTTTGCTACTTCCAGCGTTCCGTAGGTGAACTGCGGAAGGATCATTAATGAAATGTTAGGATGCTCTTTTTAGAGGTCCGACCCAATTCATATTCACACACTGTGCACAAACTACTTTTTTACACCCATTTTTCAACTCTGTTAAAGAATGTGAAAAGTCTCTTGATTGAGCATACAATTTATAATAAAACTTTCGGCAACGGATCTCTTGGCTCTCGCATCGATGAAGAACGCAGCGAAATGCGATACGTAATGTGAATTGCAGAATTCAGTGAATCATCGAATCTTTGAACGCACCTTGCACTCTTTGGTATTCCGAAGAGTATGTCTGTTTGAGTGTCATGAAATTCTCAACCCCCCTATTTTGTAATGAGATAGGAGCTAGGGCTTGGATATGGCTGCTTGCAGGCTCTTTGAGTAGAGTCGGCTCGGCTGAAATACATGAGCAACCCAGTTTGAAAACAAGGCGGCTTGACTCGACGTAATAATTATTCGTTGAGGACGTCTGCATTTCAAGATAGTGGTGCTTCTAATGCGTACCTTGGTACATCTTTAAGCTTTAGACCTCAAATCAGTCAGGCCTACCCGCTGAACTTAAGCATAC
>AB035716_Sporobolomyces_ogasawarensis
CTGCCAGTAGTCATATGCTTGTCTCAAAGATTAAGCCATGCATGTCTAAGTATAAACAAATTCATACTGTGAAACTGCGAATGGCTCATTAAATCAGTTATAGTTTATTTGATGGTACCTTACTACATGGATAACTGTGGTAATTCTAGAGCTAATACATGCTGAAAAGCCCCGACTTCTGGGAGGGGTGTATTTATTAGATAAAAAACCAATGGCGGGCAACCGTCTTGCGTTGATTCATGATAACTTCTCGAATCGCATGGCCTTGCGCCGGCGATGCTTCATTCAAATATCTGCCCTATCAACTTTCGATGGTAGGATAGAGGCCTACCATGGTGATGACGGGTAACGGGGAATAAGGGTTCGATTCCGGAGAGAGGGCCTGAGAAACGGCCCTCAGTCCTAAGGGACGCAGCAGGCGCGCAAATTATCCCATCCCGACACGGGGAGATAGTGACAATAAATAACAATATAGGGCTCTTTTGGGTCTTATAATTGGAATGAGTACAATTTAAATCCCTTAACGAGGATCAATTGGAGGGCAAGTCTGGTGCCAGCAGCCGCGGTAATTCCAGCTCCAATACCGTATATTAAAGTTGTTGCCGTTAAAAAGCTCGTAGTCGAACTTCGGCCTTTGCTGCCCGGTCCGCCTTTTTGGGTGTGTACTGGAGTAGTGGAGGCTTACCTCGTGGTGAACAATCATGTCCTTTACTGGGTGTGGTTGGGAACCATGACTTTTACTTTGAAAAAATTAGAGTGTTCAAAGCAGGCTCACGCCTGAATACATTAGCATGGAATAATAAAATAGGACGTGCGGTTCTATTTTGTTGGTTTCTAGGATCGCCGTAATGATTAATAGGGATAGTTGGGGGCATTCGTATTCAATTGCTAGAGGTGAAATTCTTGGATTTATTGAAGACGAACTACTGCGAAAGCATTTGCCAAGGATGTTTTCATTGATCAAGAACGAAGGTTAGGGGATCGAAAACGATCAGATACCGTTGTAGTCTTAACAGTAAACGATGCCGACTAGGGATCGGACGAGGATTTTATATGACTCGTTCGGCACCTAAAGAGAAATCTTTAAGTCTAGGTTCGGGGGGGAGTATGGTCGCAAGGCTGAAACTTAAAGGAATTGACGGAAGGGCACCACCATGGTGTGGAGCCTGCGGCTTAATTTGACTCAACACGGGGAAACTCACCAGGTCCAGACACGACAAGGATTGACAGATTGATAGCTCTTTCTTGATTTCGTGGTTGGTGGTGCATGGCCGTTCTTAGTTGGTGGAGTGATTTGTCTGGTTAATTCCGATAACGAACGAGACCTTAACCTGCTAAATAGCCCGGCCGACTTTGGTTGGTCGCTGGCTTCTTAGAGGGACTATCAGCGTTTAGCTGATGGAAGTTTGAGGCAATAACAGGTCTGTGATGCCCTTAGATGTTCTGGGCCGCACGCGCGCTACACTGACCGAGCCAGCGAGTTTATCACCTTAGCCGGAAGGCTTGGGTAATCTTGTGAAACTCGGTCGTGATGGGGATAGAGCATTGCAATTATTGCTCTTCAACGAGGAATACCTAGTAAGCGTGAGTCATCAGCTCGCGTTGAATACGTCCCTGCCCTTTGTACACACCGCCCGTCGCTACTACCGATTGAATGGCTTAGTGAGGCCTTCGGATTGGCTTCTGGGAGCCGGCAACGGCACCTAGTCGCTGAGAAGTTGAACGAACTTGGTCATTTAGAGGAAGTAAAAGTCGTAACAAGGTTTTGTAATCAGTTATAGTGTTATAACTGATTGGGTCCTTTCGCAAGTATCGCCTAAGGAAGCCTTTGTGAATCTCTGATGAGATAGCCAATCGCGACTATAAAGAATGCATTGTCGTTCGCAAGTCATTAGCAATAATGGCAAGACTATCAATATGCGGGAACACCCTTAGAGCCTGGCAGTACACCTTTGTATCGGGAAAACTGAGCAAAGTCGTAATAACCTGTTAGGATTGGGCTATTCGCAGCCAAGTCCGTAGTAGACCCTTCTACCGGATGATGTTCACAGGCCAGATGTTAGTCGGCAGCTCTGACAAGCTGCTTAAGATATGGTCGGTCTATTGATGAGAATCAAGAGCCAAGTATACTTTGCTACTTCCAGCGTTCCGTAGGTGAACTGCGGAAGGATCATTAATGAAATGTTAGGATGCTCTTTTTAGAGGTCCGACCCAATTCATATTCACACACTGTGCACAAACTACTTTTTTACACCCATTTTACAACTCTGTTAAAGAATGTGAAAAGTCTCTTGATTGAGCATACAATTTATAATAAAACTTTCGGCAACGGATCTCTTGGCTCTCGCATCGATGAAGAACGCAGCGAAATGCGATACGTAATGTGAATTGCAGAATTCAGTGAATCATCGAATCTTTGAACGCACCTTGCACTCTTTGGTATTCCGAAGAGTATGTCTGTTTGAGTGTCATGAAATTCTCAACCCCCCTATTTTGTAATGAGATAGGAGCTAGGGCTTGGATATGGCTGCTTGCAGGCTCTTTGAGTAGAGTCGGCTCGGCTGAAATACATGAGCAACCCAGTTTGAAAACAAGGCGGCTTGACTCGACGTAATAATTATTCGTTGAGGACGTCTGCATTTCAAGATAGTGGTGCTTCTAATGCGTACCTTGGTACATCTTTAAGCTTTAGACCTCAAATCAGTCAGGACTACCCGCTGAACTTAAGCATATCAATAAGCGGAG
>AB035717_Sporobolomyces_ogasawarensis
CTCAAAGATTAAGCCATGCATGTCTAAGTATAAACAAATTCATACTGTGAAACTGCGAATGGCTCATTAAATCAGTTATAGTTTATTTGATGGTACCTTACTACATGGATAACTGTGGTAATTCTAGAGCTAATACATGCTGAAAAGCCCCGACTTCTGGGAGGGGTGTATTTATTAGATAAAAAACCAATGGCGGGCAACCGTCTTGCGTTGATTCATGATAACTTCTCGAATCGCATGGCCTTGCGCCGGCGATGCTTCATTCAAATATCTGCCCTATCAACTTTCGATGGTAGGATAGAGGCCTACCATGGTGATGACGGGTAACGGGGAATAAGGGTTCGATTCCGGAGAGAGGGCCTGAGAAACGGCCCTCAGTCCTAAGGGACGCAGCAGGCGCGCAAATTATCCCATCCCGACACGGGGAGATAGTGACAATAAATAACAATATAGGGCTCTTTTGGGTCTTATAATTGGAATGAGTACAATTTAAATCCCTTAACGAGGATCAATTGGAGGGCAAGTCTGGTGCCAGCAGCCGCGGTAATTCCAGCTCCAATACCGTATATTAAAGTTGTTGCCGTTAAAAAGCTCGTAGTCGAACTTCGGCCTTTGCTGCCCGGTCCGCCTTTTTGGGTGTGTACTGGAGTAGTGGAGGCTTACCTCGTGGTGAACAATCATGTCCTTTACTGGGTGTGGTTGGGAACCATGACTTTTACTTTGAAAAAATTAGAGTGTTCAAAGCAGGCTCACGCCTGAATACATTAGCATGGAATAATAAAATAGGACGTGCGGTTCTATTTTGTTGGTTTCTAGGATCGCCGTAATGATTAATAGGGATAGTTGGGGGCATTCGTATTCAATTGCTAGAGGTGAAATTCTTGGATTTATTGAAGACGAACTACTGCGAAAGCATTTGCCAAGGATGTTTTCATTGATCAAGAACGAAGGTTAGGGGATCGAAAACGATCAGATACCGTTGTAGTCTTAACAGTAAACGATGCCGACTAGGGATCGGACGAGGATTTTATATGACTCGTTCGGCACCTGAAGAGAAATCTTTAAGTCTAGGTTCGGGGGGGAGTATGGTCGCAAGGCTGAAACTTAAAGGAATTGACGGAAGGGCACCACCATGGTGTGGAGCCTGCGGCTTAATTTGACTCAACACGGGGAAACTCACCAGGTCCAGACACGACAAGGATTGACAGATTGATAGCTCTTTCTTGATTTCGTGGTTGGTGGTGCATGGCCGTTCTTAGTTGGTGGAGTGATTTGTCTGGTTAATTCCGATAACGAACGAGACCTTAACCTGCTAAATAGCCCGGCCGACTTTGGTTGGTCGCTGGCTTCTTAGAGGGACTATCAGCGTTTAGCTGATGGAAGTTTGAGGCAATAACAGGTCTGTGATGCCCTTAGATGTTCTGGGCCGCACGCGCGCTACACTGACCGAGCCAGCGAGTTTATCACCTTAGCCGGAAGGCTTGGGTAATCTTGTGAAACTCGGTCGTGATGGGGATAGAGCATTGCAATTATTGCTCTTCAACGAGGAATACCTAGTAAGCGTGAGTCATCAGCTCGCGTTGAATACGTCCCTGCCCTTTGTACACACCGCCCGTCGCTACTACCGATTGAATGGCTTAGTGAGGCCTTCGGATTGGCTTCTGGGAGCCGGCAACGGCACCTAGTCGCTGAGAAGTTGAACGAACTTGGTCATTTAGAGGAAGTAAAAGTCGTAACAAGGTTTTGTAATCAGTTATAGTGTTATAACTGATTGGGTCCTTTCGCAAGTATCGCCTAAGGAAGCCTTTGTGAGTCTCTGATGAGATAGCCAATCGCGACTATAAAGAATGCATTGTCGTTCGCAAGTCATTAGCAATAATGGCAAGACTATCAATTTGCGGGAACACCCTTAGAGCCTGGCAGTACACCTTTGTATCGGAAAAACTGAGCAAAGTCGTAATAACCTGTTAGGATTGGGCTATTCGCAGCCAAGTCCGTAGTAGACTCGTCTACCGGATGATGTTCACAGGCCAGATGTTAGTCGGCAGCTTTGACAAGCTGCTTAAGATATGGTCGGTCTATTGATGAAAATCAAGAGGCAAGTATACTTTGCTACTTCCAGCGTTCCGTAGGTGAACTGCGGAAGGATCATTAATGAAATGTTAGGATGCTCTTTTTAGAGGTCCGACCCAATTCATATCCACACACTGTGCACACACTACTTTTTTACACCCATTTTATAACTCTGTTAAAGAATGTGAAAAGTCTCTTGATTGAGCATACAATTTATAATAAAACTTTCGGCAACGGATCTCTTGGCTCTCGCATCGATGAAGAACGCAGCGAAATGCGATACGTAATGTGAATTGCAGAATTCAGTGAATCATCGAATCTTTGAACGCACCTTGCACTCTTTGGTATTCCGAAGAGTATGTCTGTTTGAGTGTCATGAAATTCTCAACCCCCCTATTTTGTAATGAGATAGGAGCTAGGGCTTGGATATGGCTGCTTGCAGGCTCTTTGAGTAGAGTCAGCTCGGCTGAAATACATGAGCAACCCAGTTTGAAAACAAGGCGGCTTGACTCGACGTAATAATTATTCGTTGAGGACGTCTACATTTCAAGATAGTGGTGCTTCTAATGCGTACCTTGGTACATCTTTAAGCTTTAGACCTCAAATCAGTCAGGACTACCCGCTGAACTTAAGCATATCAATAAGCGT
>AB035718_Sporobolomyces_ogasawarensis
CTGGTTGATCCTGCCAGTAGTCATATGCTTGTCTCAAAGATTAAGCCATGCATGTCTAAGTATAAACAAATTCATACTGTGAAACTGCGAATGGCTCATTAAATCAGTTATAGTTTATTTGATGGTACCTTACTACATGGATAACTGTGGTAATTCTAGAGCTAATACATGCTGAAAAGCCCCGACTTCTGGGAGGGGTGTATTTATTAGATAAAAAACCAATGGCGGGCAACCGTCTTGCGTTGATTCATGATAACTTCTCGAATCGCATGGCCTTGCGCCGGCGATGCTTCATTCAAATATCTGCCCTATCAACTTTCGATGGTAGGATAGAGGCCTACCATGGTGATGACGGGTAACGGGGAATAAGGGTTCGATTCCGGAGAGAGGGCCTGAGAAACGGCCCTCAGTCCTAAGGGACGCAGCAGGCGCGCAAATTATCCCATCCCGACACGGGGAGATAGTGACAATAAATAACAATATAGGGCTCTTTTGGGTCTTATAATTGGAATGAGTACAATTTAAATCCCTTAACGAGGATCAATTGGAGGGCAAGTCTGGTGCCAGCAGCCGCGGTAATTCCAGCTCCAATACCGTATATTAAAGTTGTTGCCGTTAAAAAGCTCGTAGTCGAACTTCGGCCTTTGCTGCCCGGTCCGCCTTTTTGGGTGTGTACTGGAGTAGTGGAGGCTTACCTCGTGGTGAACAATCATGTCCTTTACTGGGTGTGGTTGGGAACCATGACTTTTACTTTGAAAAAATTAGAGTGTTCAAAGCAGGCTCACGCCTGAATACATTAGCATGGAATAATAAAATAGGACGTGCGGTTCTATTTTGTTGGTTTCTAGGATCGCCGTAATGATTAATAGGGATAGTTGGGGGCATTCGTATTCAATTGCTAGAGGTGAAATTCTTGGATTTATTGAAGACGAACTACTGCGAAAGCATTTGCCAAGGATGTTTTCATTGATCAAGAACGAAGGTTAGGGGATCGAAAACGATCAGATACCGTTGTAGTCTTAACAGTAAACGATGCCGACTAGGGATCGGACGAGGATTTTATATGACTCGTTCGGCACCTGAAGAGAAATCTTTAAGTCTAGGTTCGGGGGGGAGTATGGTCGCAAGGCTGAAACTTAAAGGAATTGACGGAAGGGCACCACCATGGTGTGGAGCCTGCGGCTTAATTTGACTCAACACGGGGAAACTCACCAGGTCCAGACACGACAAGGATTGACAGATTGATAGCTCTTTCTTGATTTCGTGGTTGGTGGTGCATGGCCGTTCTTAGTTGGTGGAGTGATTTGTCTGGTTAATTCCGATAACGAACGAGACCTTAACCTGCTAAATAGCCCGGCCGACTTTGGTTGGTCGCTGGCTTCTTAGAGGGACTATCAGCGTTTAGCTGATGGAAGTTTGAGGCAATAACAGGTCTGTGATGCCCTTAGATGTTCTGGGCCGCACGCGCGCTACACTGACCGAGCCAGCGAGTTTATCACCTTAGCCGGAAGGCTTGGGTAATCTTGTGAAACTCGGTCGTGATGGGGATAGAGCATTGCAATTATTGCTCTTCAACGAGGAATACCTAGTAAGCGTGAGTCATCAGCTCGCGTTGAATACGTCCCTGCCCTTTGTACACACCGCCCGTCGCTACTACCGATTGAATGGCTTAGTGAGGCCTTCGGATTGGCTTCTGGGAGCCGGCAACGGCACCTAGTCGCTGAGAAGTTGAACGAACTTGGTCATTTAGAGGAAGTAAAAGTCGTAACAAGGTTTTGTAATCAGTTATAGTGTTATAACTGATTGGGTCCTTTCGCAAGTATCGCCTAAGGAAGCCTTTGTGAGTCTCTGATGAGATAGCCAATCGCGACTATAAAGAATGCATTGTCGTTCGCAAGTCATTAGCAATAATGGCAAGACTATCAATTTGCGGGAACACCCTTAGAGCCTGGCAGTACACCTTTGTATCGGAAAAACTGAGCAAAGTCGTAATAACCTGTTAGGATTGGGCTATTCGCAGCCAAGTCCGTAGTAGACTCGTCTACCGGATGATGTTCACAGGCCAGATGTTAGTCCGCAGCTTTGACAAGCTGCTTAAGATATGGTCGGTCTATTGATGAAAATCAAGAGGCAAGTATACTTTGCTACTTCCAGCGTTCCGTAGGTGAACTGCGGAAGGATCATTAATGAAATGTTAGGATGCTCTTTTTAGAGGTCCGACCCAATTCATATTCACACACTGTGCACACACTACTTTTTACACCCATTTTACAACTCTGTTAAAGAATGTGAAAAGTCTCTTGATTGAGCATACAATTTATAATAAAACTTTCGGCAACGGATCTCTTGGCTCTCGCATCGATGAAGAACGCAGCGAAATGCGATACGTAATGTGAATTGCAGAATTCAGTGAATCATCGAATCTTTGAACGCACCTTGCACTCTTTGGTATTCCGAAGAGTATGTCTGTTTGAGTGTCATGAAATTCTCAACCCCCCTATTTTGTAATGAGATAGGAGTTAGGGCTTGGATATGGCTGCTTGCAGGCTCTTTGAGTAGAGTCAGCTCGGCTGAAATACATGAGCAACCCAGTTTGAAAATAAGGCGGCTTGACTCGACGTAATAACTATTCGTTGAGGACGTCTACATTTCAAGATAGTGGTGCTTCTAATGCGTACTTCGGTACATCTTTAAGCTTTAGACCTCAAATCAGTCAGGACTACCCGCTGAACTTAAGCATATCAATAAGCGGAG
>AB035719_Sporobolomyces_ogasawarensis
GCCAGTAGTCATATGCTTGTCTCAAAGATTAAGCCATGCATGTCTAAGTATAAACAAATTCATACTGTGAAACTGCGAATGGCTCATTAAATCAGTTATAGTTTATTTGATGGTACCTTACTACATGGATAACTGTGGTAATTCTAGAGCTAATACATGCTGAAAAGCCCCGACTTCTGGGAGGGGTGTATTTATTAGATAAAAAACCAATGGCGGGCAACCGTCTTGCGTTGATTCATGATAACTTCTCGAATCGCATGGCCTTGCGCCGGCGATGCTTCATTCAAATATCTGCCCTATCAACTTTCGATGGTAGGATAGAGGCCTACCATGGTGATGACGGGTAACGGGGAATAAGGGTTCGATTCCGGAGAGAGGGCCTGAGAAACGGCCCTCAGTCCTAAGGGACGCAGCAGGCGCGCAAATTATCCCATCCCGACACGGGGAGATAGTGACAATAAATAACAATATAGGGCTCTTTTGGGTCTTATAATTGGAATGAGTACAATTTAAATCCCTTAACGAGGATCAATTGGAGGGCAAGTCTGGTGCCAGCAGCCGCGGTAATTCCAGCTCCAATACCGTATATTAAAGTTGTTGCCGTTAAAAAGCTCGTAGTCGAACTTCGGCCTTTGCTGCCCGGTCCGCCTTTTTGGGTGTGTACTGGAGTAGTGGAGGCTTACCTCGTGGTGAACAATCATGTCCTTTACTGGGTGTGGTTGGGAACCATGACTTTTACTTTGAAAAAATTAGAGTGTTCAAAGCAGGCTCACGCCTGAATACATTAGCATGGAATAATAAAATAGGACGTGCGGTTCTATTTTGTTGGTTTCTAGGATCGCCGTAATGATTAATAGGGATAGTTGGGGGCATTCGTATTCAATTGCTAGAGGTGAAATTCTTGGATTTATTGAAGACGAACTACTGCGAAAGCATTTGCCAAGGATGTTTTCATTGATCAAGAACGAAGGTTAGGGGATCGAAAACGATCAGATACCGTTGTAGTCTTAACAGTAAACGATGCCGACTAGGGATCGGACGAGGATTTTATATGACTCGTTCGGCACCTGAAGAGAAATCTTTAAGTCTAGGTTCGGGGGGGAGTATGGTCGCAAGGCTGAAACTTAAAGGAATTGACGGAAGGGCACCACCATGGTGTGGAGCCTGCGGCTTAATTTGACTCAACACGGGGAAACTCACCAGGTCCAGACACGACAAGGATTGACAGATTGATAGCTCTTTCTTGATTTCGTGGTTGGTGGTGCATGGCCGTTCTTAGTTGGTGGAGTGATTTGTCTGGTTAATTCCGATAACGAACGAGACCTTAACCTGCTAAATAGCCCGGCCGACTTTGGTTGGTCGCTGGCTTCTTAGAGGGACTATCAGCGTTTAGCTGATGGAAGTTTGAGGCAATAACAGGTCTGTGATGCCCTTAGATGTTCTGGGCCGCACGCGCGCTACACTGACCGAGCCAGCGAGTTTATCACCTTAGCCGGAAGGCTTGGGTAATCTTGTGAAACTCGGTCGTGATGGGGATAGAGCATTGCAATTATTGCTCTTCAACGAGGAATACCTAGTAAGCGTGAGTCATCAGCTCGCGTTGAATACGTCCCTGCCCTTTGTACACACCGCCCGTCGCTACTACCGATTGAATGGCTTAGTGAGGCCTTCGGATTGGCTTCTGGGAGCCGGCAACGGCACCTAGTCGCTGAGAAGTTGAACGAACTTGGTCATTTAGAGGAAGTAAAAGTCGTAACAAGGTTTTGTAATCAGTTATAGTGTTATAACTGATTGGGTCCTTTCGCAAGTATCGCCTAAGGAAGCCTTTGTGAATCTCTGATGAGATAGCCAATCGCGACTATAAAGAATGCATTGTCGTTCGCAAGTCATTAGCAATAATGGCAAGACTATCAATATGCGGGAACACCCTTAGAGCCTGGCAGTACACCTTTGTATCGGGAAAACTGAGCAAAGTCGTAATAACCTGTTAGGATTGGGCTATTCGCAGCCAAGTCCGTAGTAGACCCTTCTACCGGATGATGTTCACAGGCCAGATGTTAGTCGGCAGCTCTGACAAGCTGCTTAAGATATGGTCGGTCTATTGATGAGAATCAAGAGCCAAGTATACTTTGCTACTTCCAGCGTTCCGTAGGTGAACTGCGGAAGGATCATTAATGAAATGTTAGGATGCTCTTTTTAGAGGTCCGACCCAATTCATATTCACACACTGTGCACAAACTACTTTTTTACACCCATTTTACAACTCTGTTAAAGAATGTGAAAAGTCTCTTGATTGAGCATACAATTTATAATAAAACTTTCGGCAACGGATCTCTTGGCTCTCGCATCGATGAAGAACGCAGCGAAATGCGATACGTAATGTGAATTGCAGAATTCAGTGAATCATCGAATCTTTGAACGCACCTTGCACTCTTTGGTATTCCGAAGAGTATGTCTGTTTGAGTGTCATGAAATTCTCAACCCCCCTATTTTGTAATGAGATAGGAGCTAGGGCTTGGATATGGCTGCTTGCAGGCTCTTTGAGTAGAGTCGGCTCGGCTGAAATACATGAGCAACCCAGTTTGAAAACAAGGCGGCTTGACTCGACGTAATAATTATTCGTTGAGGACGTCTGCATTTCAAGATAGTGGTGCTTCTAATGCGTACCTTGGTACATCTTTAAGCTTTAGACCTCAAATCAGTCAGGACTACCCGCTGAACTTAAGCATATCAATAAGCG
>AB035720_Sporobolomyces_syzygii
CCTGCCAGTAGTCATATGCTTGTCTCAAAGATTAAGCCATGCATGTCTAAGTATAAACAAATTCATACTGTGAAACTGCGAATGGCTCATTAAATCAGTTATAGTTTATTTGATGGTACCTTACTACATGGATAACTGTGGTAATTCTAGAGCTAATACATGCTGAAAAGCCCCGACTTCTGGAAGGGGTGTATTTATTAGATAAAAAACCAATGGCGGGTAACCGTCTTGCGTTGATTCATGATAACTTCTCGAATCGCATGGCCTTGCGCCGGCGATGCTTCATTCAAATATCTGCCCTATCAACTTTCGATGGTAGGATAGAGGCCTACCATGGTGATGACGGGTAACGGGGAATAAGGGTTCGATTCCGGAGAGAGGGCCTGAGAAACGGCCCTCAGTCCTAAGGGACGCAGCAGGCGCGCAAATTATCCCATCCCGACACGGGGAGATAGTGACAATAAATAACAATATAGGGCTCTTTTGGGTCTTATAATTGGAATGAGTACAATTTAAATCCCTTAACGAGGATCAATTGGAGGGCAAGTCTGGTGCCAGCAGCCGCGGTAATTCCAGCTCCAATAGCGTATATTAAAGTTGTTGCCGTTAAAAAGCTCGTAGTCGAACTTCGGCCTTTGCTGCCCGGTCCGCCTTTTTGGGTGTGTACTGGAGTAGTGGAGGCTTACCTCGTGGTGAACAATCATGCCCTTTACTGGGTGTGGTTGCGAACCATGATTTTTACTTTGAAAAAATTAGAGTGTTCAAAGCAGGCTCACGCCTGAATACATTAGCATGGAATAATAAAATAGGACGTGCGGTTCTATTTTGTTGGTTTCTAGGATCGCCGTAATGATTAATAGGGATAGTTGGGGGCATTCGTATTCAATTGCTAGAGGTGAAATTCTTGGATTTATTGAAGACGAACTACTGCGAAAGCATTTGCCAAGGATGTTTTCATTGATCAAGAACGAAGGTTAGGGGATCGAAAACGATCAGATACCGTTGTAGTCTTAACAGTAAACGATGCCGACTAGGGATCGGACGAGGATTTTTTATGACTCGTTCGGCACCTGAAGAGAAATCTTTAAGTCTAGGTTCGGGGGGGAGTATGGTCGCAAGGCTGAAACTTAAAGGAATTGACGGAAGGGCACCACCATGGTGTGGAGCCTGCGGCTTAATTTGACTCAACACGGGGAAACTCACCAGGTCCAGACACGACAAGGATTGACAGATTGATAGCTCTTTCTTGATTTCGTGGTTGGTGGTGCATGGCCGTTCTTAGTTGGTGGAGTGATTTGTCTGGTTAATTCCGATAACGAACGAGACCTTAACCTGCTAAATAGCCCGGCCGACTTTGGTTGGTCGCTGGCTTCTTAGAGGGACTATCAGCGTTTAGCTGATGGAAGTTTGAGGCAATAACAGGTCTGTGATGCCCTTAGATGTTCTGGGCCGCACGCGCGCTACACTGACCGAGCCAGCGAGTTTATCACCTTAGCCGGAAGGCTTGGGTAATCTTGTGAAACTCGGTCGTGATGGGGATAGAGCATTGCAATTATTGCTCTTCAACGAGGAATACCTAGTAAGCGTGAGTCATCAGCTCGCGTTGAATACGTCCCTGCCCTTTGTACACACCGCCCGTCGCTACTACCGATTGAATGGCTTAGTGAGGCCTTCGGATTGGCTTCTGGGAGCCGGCAACGGCACCTAGTCGCTGAGAAGTTGAACGAACTTGGTCATTTAGAGGAAGTAAAAGTCGTAACAAGGTTTCCGTAGGTGAACTGCGGAAGGATCATTAATGAAATGCTAGGATGCTCTTTTTAGAGATCCGACCCATTACATTTTCACACACTGTGCACACACTACCTTTTTACACCCATTTTATAACTCTGTTAAAGAATGTCAGAAGTCTCTTAATTGAGCATACAATTTATAATAAAACTTTCGGCAACGGATCTCTTGGCTCTCACATCGATGAAGAACGCAGCGAAATGCGATACGTAATGTGAATTGCAGAATTCAGTGAATCATCGAATCTTTGAACGCACCTTGCACTCTTTGGTATTCCGAAGAGTATGTCTGTTTGAGTGTCATGAAATTCTCAACCCCCCTATTTTGTAATGAGATAGGAGCTAGGGCTTGGATGTGGTTGTTGCAGGCTCTTTAAGTAGAGCCAGCTCGACTGAAATACATGAGCAACCCAGTTTGAAAACAAAGCGGCTTGACTCGACGTAATAATTATTCGTTGAGGACGCTTACATTTCAAGATAGTTGGTGCTTCTAATGCGTACCTCGGTACAATCTTAAGCTTTAGACCTCAAATCAGTCAGGACTACCCGCTGAACTTAAGCATATCAATAA
>AB035894_Bannoa_hahajimensis
CTGGTTGATCCTGCCAGTAGTCATATGCTTGTCTCAAAGATTAAGCCATGCATGTCTAAGTATAAACAAATTCATACTGTGAAACTGCGAATGGCTCATTAAATCAGTTATAGTTTATTTGATGGTACCTTACTACATGGATAACTGTGGTAATTCTAGAGCTAATACATGCTGAAAAGCCCCGACTTCTGGAAGGGGTGTATTTATTAGATAAAAAACCAATGGCGGGCAACCGTCTTGCGTTGATTCATGATAACTTCTCGAATCGCATGGCCTTGCGCCGGCGATGCTTCATTCAAATATCTGCCCTATCAACTTTCGATGGTAGGATAGAGGCCTACCATGGTGATGACGGGTAACGGGGAATAAGGGTTCGATTCCGGAGAGAGGGCCTGAGAAACGGCCCTCAGTCCTAAGGGACGCAGCAGGCGCGCAAATTATCCCATCCCGACACGGGGAGATAGTGACAATAAATAACAATATAGGGCTCTTTTGGGTCTTATAATTGGAATGAGTACAATTTAAATCCCTTAACGAGGATCAATTGGAGGGCAAGTCTGGTGCCAGCAGCCGCGGTAATTCCAGCTCCAATACCGTATATTAAAGTTGTTGCCGTTAAAAAGCTCGTAGTCGAACTTCGGCCTTTGCTGCCCGGTCCGCCTTTTTGGGTGTGTACTGGAGCAGTGGAGGCTTACCTCGTGGTGAACAATCATGTCCTTTACTGGGTGTGGTTGGGAACCATGACTTTTACTTTGAAAAAATTAGAGTGTTCAAAGCAGGCTCACGCCTGAATACATTAGCATGGAATAATAAAATAGGACGTGCGGTTCTATTTTGTTGGTTTCTAGGATCGCCGTAATGATTAATAGGGATAGTTGGGGGCATTCGTATTCAATTGCTAGAGGTGAAATTCTTGGATTTATTGAAGACGAACTACTGCGAAAGCATTTGCCAAGGATGTTTTCATTGATCAAGAACGAAGGTTAGGGGATCGAAAACGATCAGATACCGTTGTAGTCTTAACAGTAAACGATGCCGACTAGGGATCGGACGAGGATTTTTTATGACTCGTTCGGCACCTGAAGAGAAATCTTTAAGTCTAGGTTCGGGGGGGAGTATGGTCGCAAGGCTGAAACTTAAAGGAATTGACGGAAGGGCACCACCATGGTGTGGAGCCTGCGGCTTAATTTGACTCAACACGGGGAAACTCACCAGGTCCAGACACGACAAGGATTGACAGATTGATAGCTCTTTCTTGATTTCGTGGTTGGTGGTGCATGGCCGTTCTTAGTTGGTGGAGTGATTTGTCTGGTTAATTCCGATAACGAACGAGACCTTAACCTGCTAAATAGCCCGGCCGACTTTGGTTGGTCGCTGGCTTCTTAGAGGGACTATCAGCGTTTAGCTGATGGAAGTTTGAGGCAATAACAGGTCTGTGATGCCCTTGACATCTAGGGGTAAATAAGGGGTTCGTCCTCTTAGTGAGTTTAACAACTTGCAACATTTTCAACATGCTGGAAACTCCTTAAAAGTGATAGTACCAAGCAGTACTGACGAAAGTCTACTGTGGCCAGTTTAACTGGGTAAGGTAATAATCTATTTACTTGGGACAATCAGCAGCCAAAGTCGAAGATCAAAGCAGCTTGTAGGAGTAAAATCCGAACGTTGTTGTCGATGTTTGAACGTGGTTCAGAGGCCAGACGAAAATGGGTACCTTCGAGTATCTAAGATATGGTCCAATCCTGGTGCGAAAGCATTGGGCTACCGAGTATGTAGATGTTCTGGGCCGCACGCGCGCTACACTGACCGAGCCAGCGAGTTTATCACCTTAGCCGGAAGGCTTGGGTAATCTTGTGAAACTCGGTCGTGATGGGGATAGAGCATTGCAATTATTGCTCTTCAACGAGGAATACCTAGTAAGCGTGAGTCATCAGCTCGCGTTGAATACGTCCCTGCCCTTTGTACACACCGCCCGTCGCTACTACCGATTGAATGGCTTAGTGAGGCCTTCGGATTGGCTTCTGGGAGCCGGCAACGGCACCTAGTCGCTGAGAAGTTGAACGAACTTGGTCATTTAGAGGAAGTAAAAGTCGTAACAAGGTTTCCGTAGGTGAACTGCGGAAGGATCATTAATGAAATGTTAGGATGCTCTTTTTAGAGGTCCGACCCATTACATTCTCACACACTGTGCACACACTACTTTTTTACATCAATTTTATAACTCTGTAAAGAATGTCAAAAGTCTCTTGATTGAGCATACAATTTATATTAAAACTTTCGGCAACGGATCTCTTGGCTCTCGCATCGATGAAGAACGCAGCGAAATGCGATACGTAATGTGAATTGCAGAATTCAGTGAATCATCGAATCTTTGAACGCACCTTGCACTCTTTGGTATTCCGAAGAGTATGTCTGTTTGAGTGTCATGAAATTCTCAACCCCCCTATTTTGTAATGAGATAGGAGTTAGGGCTTGGATGTGGTTGTTGCAGGCTCTTTAAGTAGAGCCAGCTCGACTGAAATACATGAGCAACCCAGTTTGAATAATCAGCGGCTTGACTCGACGTAATAAATATTCGTTGAGGACGCTAACTTTTCAAGATAGTTGGTGCTTCTAATTCGTACTTTTGTACACCTTTAAGCTTTAGACCTCAAATCAGTCAGGACTACCCGCTGAACTTAAGCATATCATAA
>AB035895_Bannoa_hahajimensis
TCTGGTTGATCCTGCCAGTAGTCATATGCTTGTCTCAAAGATTAAGCCATGCATGTCTAAGTATAAACAAATTCATACTGTGAAACTGCGAATGGCTCATTAAATCAGTTATAGTTTATTTGATGGTACCTTACTACATGGATAACTGTGGTAATTCTAGAGCTAATACATGCTGAAAAGCCCCGACTTCTGGAAGGGGTGTATTTATTAGATAAAAAACCAATGGCGGGCAACCGTCTTGCGTTGATTCATGATAACTTCTCGAATCGCATGGCCTTGCGCCGGCGATGCTTCATTCAAATATCTGCCCTATCAACTTTCGATGGTAGGATAGAGGCCTACCATGGTGATGACGGGTAACGGGGAATAAGGGTTCGATTCCGGAGAGAGGGCCTGAGAAACGGCCCTCAGTCCTAAGGGACGCAGCAGGCGCGCAAATTATCCCATCCCGACACGGGGAGATAGTGACAATAAATAACAATATAGGGCTCTTTTGGGTCTTATAATTGGAATGAGTACAATTTAAATCCCTTAACGAGGATCAATTGGAGGGCAAGTCTGGTGCCAGCAGCCGCGGTAATTCCAGCTCCAATACCGTATATTAAAGTTGTTGCCGTTAAAAAGCTCGTAGTCGAACTTCGGCCTTTGCTGCCCGGTCCGCCTTTTTGGGTGTGTACTGGAGCAGTGGAGGCTTACCTCGTGGTGAACAATCATGTCCTTTACTGGGTGTGGTTGGGAACCATGACTTTTACTTTGAAAAAATTAGAGTGTTCAAAGCAGGCTCACGCCTGAATACATTAGCATGGAATAATAAAATAGGACGTGCGGTTCTATTTTGTTGGTTTCTAGGATCGCCGTAATGATTAATAGGGATAGTTGGGGGCATTCGTATTCAATTGCTAGAGGTGAAATTCTTGGATTTATTGAAGACGAACTACTGCGAAAGCATTTGCCAAGGATGTTTTCATTGATCAAGAACGAAGGTTAGGGGATCGAAAACGATCAGATACCGTTGTAGTCTTAACAGTAAACGATGCCGACTAGGGATCGGACGAGGATTTTTTATGACTCGTTCGGCACCTGAAGAGAAATCTTTAAGTCTAGGTTCGGGGGGGAGTATGGTCGCAAGGCTGAAACTTAAAGGAATTGACGGAAGGGCACCACCATGGTGTGGAGCCTGCGGCTTAATTTGACTCAACACGGGGAAACTCACCAGGTCCAGACACGACAAGGATTGACAGATTGATAGCTCTTTCTTGATTTCGTGGTTGGTGGTGCATGGCCGTTCTTAGTTGGTGGAGTGATTTGTCTGGTTAATTCCGATAACGAACGAGACCTTAACCTGCTAAATAGCCCGGCCGACTTTGGTTGGTCGCTGGCTTCTTAGAGGGACTATCAGCGTTTAGCTGATGGAAGTTTGAGGCAATAACAGGTCTGTGATGCCCTTGACATCTAGGGGTAAATAAGGGGTTCGTCCTCTTAGTGAGTTTAACAACTTGCAACATTTTCAACATGCTGGAAACTCCTTAAAAGTGATAGTACCAAGCAGTACTGACGAAAGTCTACTGTGGCCAGTTTAACTGGGTAAGGTAATAATCTATTTACTTGGGACAATCAGCAGCCAAAGTCGAAGATCAAAGCAGCTTGTAGGAGTAAAATCCGAACGTTGTTGTCGATGTTTGAACGTGGTTCAGAGGCCAGACGAAAATGGGTACCTTCGAGTATCTAAGATATGGTCCAATCCTGGTGCGAAAGCATTGGGCTACCGAGTATGTAGATGTTCTGGGCCGCACGCGCGCTACACTGACCGAGCCAGCGAGTTTATCACCTTAGCCGGAAGGCTTGGGTAATCTTGTGAAACTCGGTCGTGATGGGGATAGAGCATTGCAATTATTGCTCTTCAACGAGGAATACCTAGTAAGCGTGAGTCATCAGCTCGCGTTGAATACGTCCCTGCCCTTTGTACACACCGCCCGTCGCTACTACCGATTGAATGGCTTAGTGAGGCCTTCGGATTGGCTTCTGGGAGCCGGCAACGGCACCTAGTCGCTGAGAAGTTGAACGAACTTGGTCATTTAGAGGAAGTAAAAGTCGTAACAAGGTTTCCGTAGGTGAACTGCGGAAGGATCATTAATGAAATGTTAGGATGCTCTTTTTAGAGGTCCGACCCATTACATTCTCACACACTGTGCACACACTACTTTTTTACATCAATTTTATAACTCTGTAAAGAATGTCAAAAGTCTCTTGATTGAGCATACAATTTATATTAAAACTTTCGGCAACGGATCTCTTGGCTCTCGCATCGATGAAGAACGCAGCGAAATGCGATACGTAATGTGAATTGCAGAATTCAGTGAATCATCGAATCTTTGAACGCACCTTGCACTCTTTGGTATTCCGAAGAGTATGTCTGTTTGAGTGTCATGAAATTCTCAACCCCCCTATTTTGTAATGAGATAGGAGTTAGGGCTTGGATGTGGTTGTTGCAGGCTCTTTAAGTAGAGCCAGCTCGACTGAAATACATGAGCAACCCAGTTTGAATAATCAGCGGCTTGACTCGACGTAATAAATATTCGTTGAGGACGCTAACTTTTCAAGATAGTTGGTGCTTCTAATTCGTACTTTTGTACACCTTTAAGCTTTAGACCTCAAATCAGTCAGGACTACCCGCTGAACTTAAGCATATCAATAAGCGG
>AB035896_Bannoa_hahajimensis
CTGCCAGTAGTCATATGCTTGTCTCAAAGATTAAGCCATGCATGTCTAAGTATAAACAAATTCATACTGTGAAACTGCGAATGGCTCATTAAATCAGTTATAGTTTATTTGATGGTACCTTACTACATGGATAACTGTGGTAATTCTAGAGCTAATACATGCTGAAAAGCCCCGACTTCTGGAAGGGGTGTATTTATTAGATAAAAAACCAATGGCGGGCAACCGTCTTGCGTTGATTCATGATAACTTCTCGAATCGCATGGCCTTGCGCCGGCGATGCTTCATTCAAATATCTGCCCTATCAACTTTCGATGGTAGGATAGAGGCCTACCATGGTGATGACGGGTAACGGGGAATAAGGGTTCGATTCCGGAGAGAGGGCCTGAGAAACGGCCCTCAGTCCTAAGGGACGCAGCAGGCGCGCAAATTATCCCATCCCGACACGGGGAGATAGTGACAATAAATAACAATATAGGGCTCTTTTGGGTCTTATAATTGGAATGAGTACAATTTAAATCCCTTAACGAGGATCAATTGGAGGGCAAGTCTGGTGCCAGCAGCCGCGGTAATTCCAGCTCCAATACCGTATATTAAAGTTGTTGCCGTTAAAAAGCTCGTAGTCGAACTTCGGCCTTTGCTGCCCGGTCCGCCTTTTTGGGTGTGTACTGGAGCAGTGGAGGCTTACCTCGTGGTGAACAATCATGTCCTTTACTGGGTGTGGTTGGGAACCATGACTTTTACTTTGAAAAAATTAGAGTGTTCAAAGCAGGCTCACGCCTGAATACATTAGCATGGAATAATAAAATAGGACGTGCGGTTCTATTTTGTTGGTTTCTAGGATCGCCGTAATGATTAATAGGGATAGTTGGGGGCATTCGTATTCAATTGCTAGAGGTGAAATTCTTGGATTTATTGAAGACGAACTACTGCGAAAGCATTTGCCAAGGATGTTTTCATTGATCAAGAACGAAGGTTAGGGGATCGAAAACGATCAGATACCGTTGTAGTCTTAACAGTAAACGATGCCGACTAGGGATCGGACGAGGATTTTTTATGACTCGTTCGGCACCTGAAGAGAAATCTTTAAGTCTAGGTTCGGGGGGGAGTATGGTCGCAAGGCTGAAACTTAAAGGAATTGACGGAAGGGCACCACCATGGTGTGGAGCCTGCGGCTTAATTTGACTCAACACGGGGAAACTCACCAGGTCCAGACACGACAAGGATTGACAGATTGATAGCTCTTTCTTGATTTCGTGGTTGGTGGTGCATGGCCGTTCTTAGTTGGTGGAGTGATTTGTCTGGTTAATTCCGATAACGAACGAGACCTTAACCTGCTAAATAGCCCGGCCGACTTTGGTTGGTCGCTGGCTTCTTAGAGGGACTATCAGCGTTTAGCTGATGGAAGTTTGAGGCAATAACAGGTCTGTGATGCCCTTGACATCTAGGGGTAAATAAGGGGTTCGTCCTCTTAGTGAGTTTAACAACTTGCAACATTTTCAACATGCTGGAAACTCCTTAAAAGTGATAGTACCAAGCAGTACTGACGAAAGTCTACTGTGGCCAGTTTAACTGGGTAAGGTAATAATCTATTTACTTGGGACAATCAGCAGCCAAAGTCGAAGATCAAAGCAGCTTGTAGGAGTAAAATCCGAACGTTGTTGTCGATGTTTGAACGTGGTTCAGAGGCCAGACGAAAATGGGTACCTTCGAGTATCTAAGATATGGTCCAATCCTGGTGCGAAAGCATTGGGCTACCGAGTATGTAGATGTTCTGGGCCGCACGCGCGCTACACTGACCGAGCCAGCGAGTTTATCACCTTAGCCGGAAGGCTTGGGTAATCTTGTGAAACTCGGTCGTGATGGGGATAGAGCATTGCAATTATTGCTCTTCAACGAGGAATACCTAGTAAGCGTGAGTCATCAGCTCGCGTTGAATACGTCCCTGCCCTTTGTACACACCGCCCGTCGCTACTACCGATTGAATGGCTTAGTGAGGCCTTCGGATTGGCTTCTGGGAGCCGGCAACGGCACCTAGTCGCTGAGAAGTTGAACGAACTTGGTCATTTAGAGGAAGTAAAAGTCGTAACAAGGTTTCCGTAGGTGAACTGCGGAAGGATCATTAATGAAATGTTAGGATGCTCTTTTTAGAGGTCCGACCCATTACATTCTCACACACTGTGCACACACTACTTTTTTACATCAATTTTATAACTCTGTAAAGAATGTCAAAAGTCTCTTGATTGAGCATACAATTTATATTAAAACTTTCGGCAACGGATCTCTTGGCTCTCGCATCGATGAAGAACGCAGCGAAATGCGATACGTAATGTGAATTGCAGAATTCAGTGAATCATCGAATCTTTGAACGCACCTTGCACTCTTTGGTATTCCGAAGAGTATGTCTGTTTGAGTGTCATGAAATTCTCAACCCCCCTATTTTGTAATGAGATAGGAGTTAGGGCTTGGATGTGGTTGTTGCAGGCTCTTTAAGTAGAGCCAGCTCGACTGAAATACATGAGCAACCCAGTTTGAATAATCAGCGGCTTGACTCGACGTAATAAATATTCGTTGAGGACGCTAACTTTTCAAGATAGTTGGTGCTTCTAATTCGTACTTTTGTACACCTTTAAGCTTTAGACCTCAAATCAGTCAGGACTACCCGCTGAACTTAAGCATATC
>AB035897_Bannoa_hahajimensis
[truncated: 61,963,313 more chars]
