# Supplementary material for: A software pipeline for processing and identification of fungal ITS sequences
Source: Source Code Biol Med. 2009 Jan 15;4:1. doi: 10.1186/1751-0473-4-1 (PMC2649129; doi:10.1186/1751-0473-4-1)
Supplement: Additional file 1 — The software pipeline. The software pipeline described in the paper, together with its documentation, installation instructions, and the seed of a BLAST database. [file 1751-0473-4-1-S1.zip › FungalITSPipeline/BLASTdatabase/fungalITSdatabaseID.fasta]

>EU339933_Pichia_guilliermondii
TGCGGAAGGATCATTACAGTATTCTTTTGCCAGCGCTTAACTGCGCGGCGAAAAACCTTACACACAGTGTCTTTTTGATACAGAACTCTTGCTTTGGTTTGGCCTAGAGATAGGTTGGGCCAGAGGTTTAACAAAACACAATTTAATTATTTTTACAGTTAGTCAAATTTTGAATTAATCTTCAAAACTTTCAACAACGGATCTCTTGGTTCTCGCATCGATGAAGAACGCAGCGAAATGCGATAAGTAATATGAATTGCAGATTTTCGTGAATCATCGAATCTTTGAACGCACATTGCGCCCTCTGGTATTCCAGAGGGCATGCCTGTTTGAGCGTCATTTCTCTCTCAAACCCCCGGGTTTGGTATTGAGTGATACTCTTAGTCGGACTAGGCGTTTGCTTGAAGAGAGTATTGCGCATGGGTAGTACTGGATAGTGCTGTCGACCTCTCAGATGTATTAGGTTTATCCACACTCGTTGAGATGGTGTGGCGGGATATCTTCTGGTATTGTTGGCCCGGCCTTACAACAACCAAACAA
>EU339932_Debaryomyces_hansenii
CGTAGGGGAACCTGCGGAAGGATCATTCCAGTATTCTTTTTGCCAGCGCTTAATTGCGCGGCGAAAAACCCTTACACACAGTGTTTTTTGTTATTACAAGAACTCTTGCTTTGGTCTGGACTAGAAATAGTTTGGGCCAGAGGTTTACTAAACTAAACTTCAATATTTATATTGAATTGTTATTTATTTTAATTGTCAATTTGTTGATTAAATTCAAAAAATCTTCAAAACTTTCAACAACGGATCTCTTGGTTCTCGCATCGATGAAGAACGCAGCGAAATGCGATAAGTAATATGAATTGCAGATTTTCGTGAATCATCGAATCTTTGAACGCACATTGCGCCCTTTGGTATTCCAAAGGGCATGCCTGTTTGAGCGTCATTTCTCTCTCAAACCTTCGGGTTTGGTATTGAGTGATACTCTTAGTCGAACTAGGCGTTTGCTTGAAATGTATTGCGCATGAGTGGTACTGGATAGTGCTATATGCACTTCTCAATGTATTAGGTTTATCCAACTCGTTGAATAGTTTAATGGTATATTTCTCGGTATTCTAGGCTCGGCCTTACAATATAACAAACAA
>EU391657_Melampsoridium_betulinum
TTCCGTAGGTGAACCTGCGGAAGGATCATTATTAAGAGTCAATGAGTGCACTTAATTGTGGCTCAGAAACCTTTATAAATCTTTTCACCCATTAACCCAAAGCTGTCTTGTGTTCCCTTATCTTGTATAAGGGTATAGCAATTCAGTAGTACGCATCATGGAAATTGCCTTTGTTGGAATGTTCAAGTTGCATTAACCCCCCCCTTATCAGTGACCCCCAATTTTTATTTAATTAACACTCAAATAAGTTTTAAGAATGTAAACCCCCTTTAAATTAATATAACTTTTAACAATGGATCTCTTGGCTCTCACATCGATGAAGAACACAGTGAAATGTGATAAGTAATGTGAATTGCAGAATCCAGTGAATCATCGAATCTTTGAACGCACCTTGCACCTTTTGGTATTCCAAAAGGTACACCTGTTTGAGTGTCATGAAACCCTCTCATTCCAATTCCTTATTTGATTAAGGAAATGTGTAATGGATGTTGAGCGTTGCCGTCATTGGCTCGCTTTAAATTTATAAGTACCTTTATTGAATAAATAAATGGAGAAATACTTGGTGTAATATTTATTATTCATTGAGGAATGTAGTTTTGTTACTACAGCCATTTGAGTTTTCAATAGATAGCTTCCTAACCCCAGTTTATCAAACTTTTAGACCTCAAATCAGGTGGGATTACCCGCTGAACTTAAGCATATCAATAAGCGGAGGA
>EU391656_Puccinia_distincta
TCCGTAGGTGAACCTGCGGAAGGATCATTATTTATAAAAAATGGAGTGCACTTTATTGTGGCTCTGAACCTTTCACATAATCTTACCCCAAGACTTGTTTGTGTGGCATCTTTTAGGTGACATTGCACTCAGGTATACGTAGCAGTTATGCTACATTCTCCCCCCCCACCCTTTTTTTTTTAACAATTTTTTTAACACAAGTTTGAGCTAAGAATGTAAACATTTATTAATTATATAAATAACTTTTAACAATGGATCTCTAGGCTCTCATATCGATGAAGAACACAGTGAAATGTGATAAGTAATGTGAATTGCAGAATTCAGTGAATCATTGAATCTTTGAACGCACCTTGCACCTTTTGGTATTCCAAAAGGTACACCTGTTTGAGTGTCATGAAAATCTCTCATCAAAATAATTTTTGGTGGATGTTGAGTGCTGCTGCTATCTAGCTCACTTTAAATATATAAGTCTTTTTATTCTTCTGTTTGTTGGATTGACTTGGTGTAATATTTTTATCATCAAGGAAAGTAGCAATACTTGCCAATGTTTTTGGAAAAAGGACTCCTAAATTGATTTTAAATCATTTTTATTTTTAAGACCTCAAATCAGGTGGGACTACCTGCTGAACTTAAGCATATCAATAAGCGGAGGAA
>EU391655_Glomerella_acutata
TATCCCTCCGTAGGTAACCTGCGGAGGGATCATTACTGAGTTACCGCTCTACAACCCTTTGTGAACATACCTAACCGTTGCTTCGGCGGGCAGGGGAAGCCTCTCGTGGGCGGACCCTCCCGGCGCCGGCCCCGTCACGGGGGCGGAGCGCCCGCCGGAGGAAACCAAACTCTATTTACACGACGTCTCTTCTGAGTGGCACAAGCAAATAATTAAAACTTTTAACAACGGATCTCTTGGTTCTGGCATCGATGAAGAACGCAGCGAAATGCGATAAGTAATGTGAATTGCAGAATTCAGTGAATCATCGAATCTTTGAACGCACATTGCGCTCGCCAGCATTCTGGCGAGCATGCCTGTTCGAGCGTCATTTCAACCCTCAAGCACCGCTTGGTTTTGGGGCCCCACGGCCGACGTGGGCCCTTAAAGGTAGTGGCGGACCCTCCCGGAGCCTCCTTTGCGTAGTAACTAACGTCTCGCACTGGGATCCGGAGGGACTCTTGCCGTTAAACCCCCAAATTTTTTCAGGTTGACCTCGGATCAGGTAGGACTACCCGCTGAACTTAAGCATATCAATAAGCGGAGGAA
>AM930981_Agaricus_bisporus
GGAAGGATCATTATTGAATTATGTTTTCTAGATGGGTTGTAGCTGGCTCTTTGGAGTATGTGCACGCCTGTCTGGACTTCATTTTCATCCACCTGTGCACCTTTTGTAGTCTTTTTCAGGTATTGGAGGAAGTGGTCAGCCTATCAGCTCTTTGCTGGATGTAAGGACTTGCAGTGTGAAAACAGTGCTGTCCTTTACCTTGGCCATGGAATCTTTTTCCTGTTAGAGTCTATGTTATTCATTATACTCTTAGAATGTCATTGAATGTCTTTACATGGGCTATGCCTATGAAAATTATTATACAACTTTCAGCAACGGATCTCTTGGCTCTCGCATCGATGAAGAACGCAGCGAAATGCGATAAGTAATGTGAATTGCAGAATTCAGTGAATCATCGAATCTTTGAACGCATCTTGCGCTCCTTGGTATTCCGAGGAGCATGCCTGTTTGAGTGTCATTATATTCTCAACTCTCCAATACTTTGTTGTAAAGGAGAGCTTGGATTGTGGAGGTTTGCTGGCTCCTTACTTGGGGTCAGCTCCTCTGAAATGCATTAGCGGAATCGTCTGCGATCTGCCACAAGTGTGATAACTTATCTACACTGGCGAGGGGATTGCTTTCTGATGTTCAGCTTCTAATCGTCTAAGGACAATTTCTTGAATGCTGACCTCAAATCAGGTAGAC
>EU417874_Boletus_edulis
GTGAACCTGCGGAAGGATCATTATCGAATCCTACCAGGGAGGGGAGGGAAGACGGATGGAGGAGTCAAGGCTGTCGCCGGCAACGTGCACGCCCCTTTCTCTTTCGTGGAACCTCCCCTTTCTAGTTTCCTTATCCACCTGTGCACCCTTTGTAGGCCCTCGAAAGAGGATCTACGTTTTCTCTATATACGCTTTTTGCTACGCATGTCCAGAATGTATACAAACTTTACAACTTTCAGCAACGGATCTCTTGGCTCTCGCATCGATGAAGAACGCAGCGAATTGCGATAAGTAATGTGAATTGCAGATTTTCAGTGAATCATCGAATCTTTGAACGCACCTTGCGCTCCTTGGTATTCCGAGGAGCATGCCTGTTTGAGTGTCATCGAATTCTCAACCATGTCTTGAATTAGGCATGGCTTGGACTTGGGGGTTGCTGGCACACGTTGTCAAGCTCTCCTGAAATGCATTAGCGATGTTCAGCAAGCCTGAACGTGCACGGCCTTTTCGACGTGATAACGATCGTCGTGGGCTGGAGCGTAGGGTGAGCAGTGAATCGCTTCTAATCTATACCTCAGTTACTAGTCGGTCGTGAGACTGACGAACGCGCGAGGCTTGATCTTGGACCCCAAGCCTTAGTTACTAGTCGGTCGTGAGGCCGACGAACGCGCAGGGTTAGGACCATTTGAACTCTTGACCTC
>EU417873_Boletus_edulis
GTGAACCTGCGGAAGGATCATTATCGAATCCTACCAGGGAGGGGAGGGAAGACGGATGGAGGAGTCAAGGCTGTCGCCGGCAACGTGCACGCCCCTTTCTCTTTCGTGGAACCTCCCCTTTCTAGTTTCCTTATCCACCTGTGCACCCTTTGTAGGCCCTCGAAAGAGGATCTACGTTTTCTCTATATACGCTTTTTGCTACGCATGTCCAGAATGTATACAAACTTTACAACTTTCAGCAACGGATCTCTTGGCTCTCGCATCGATGAAGAACGCAGCGAATTGCGATAAGTAATGTGAATTGCAGATTTTCAGTGAATCATCGAATCTTTGAACGCACCTTGCGCTCCTTGGTATTCCGAGGAGCATGCCTGTTTGAGTGTCATCGAATTCTCAACCATGTCTTGAATTAGGCATGGCTTGGACTTGGGGGTTGCTGGCACACGTTGTCAAGCTCTCCTGAAATGCATTAGCGATGTTCGGCAAGCCTGAACGTGCACGGCCTTTTCGACGTGATAACGATCGTCGTGGGCTGGAGCGTAGGGTGAGCAGTGAATCGCTTCTAATCTATACCTCAGTTACTAGTCGGTCGTGAGACTGACGAACGCGCGAGGCTTGATCTTGGACCCCAAGCCTTAGTTACTAGTCGGTCGTGAGGCCGACGAACGCGCAGGGTTAGGACCATTTGAACTCTTGACCTC
>EU417872_Boletus_fechtneri
GTGAACCTGCGGAAGGATCATTATCGAATTCTGAGGGGGGGAAGATGGCGAGTGGGGAGACTGTCGCTGGCCCTCGGGCATGTGCACGTCTTGCTCWTCATCGACCTTTCCTCTCATACACACACCTGTGCACCTTTTGTAGGCCCTCGAAAGAGGATCTATGTTTTCCACATCACACCTATCGTATGTCTATAGAATGTATTCAGAACGTCGACCTGTTTCGGCAGGCTGGCGGTCTATAAATCATACAACTTTCAGCAACGGATCTCTTGGCTCTCGCATCGATGAAGAACGCAGCGAATTGCGATAAGTAATGTGAATTGCAGATTTTCAGTGAATCATCGAATCTTTGAACGCACCTTGCGCTCCTTGGTATTCCGAGGAGCATGCCTGTTTGAGTGTCATCGAATTATCAACCACGTCTTGATTGATTTCAAGGCATGGCTTGGAGTTGGGGGTTTGCTGGCGGCGAAATGCTATCAGCTCTCCTGAAACGCATTAGCAAAGGGTGGCAAGTCTGACGTGCACGGCCTTCGACGTGATAATGATCGTCGTGGCTGGAGTGTTGGACATGCATGAATAGACCTTGGCTTACAATCCTTCACCTTAGCCTTCGAGCTGCTCAGGCGGCTTTGGGGGACTTTGGGCTATTTCGAAACTTGACCTC
>EU417871_Boletus_reticulatus
GTGAACCTGCGGAAGGATCATTATCGAGTTAGACCGGGAAAGGGGTTTCCTCGGACTCTCCTTCCTAGTTTTCCTTATTTCACCTGTGCACCCTCTGTAGGCCCTCGAGAGAGGATCTATGTTTTCTATAATCTACTCTATCGCATGTCCAGAACGTATACATACAAACTTTTACAACTTTCAGCAACGGATYTYTKGGYTYTCGCATCGATGAAGAACGCASCGAATTGCGATAAGTAATGTGAATTGCAGATTTTCAGTGAATCATCGAATCTTTGAACGCACCTTGCGCTCCTTGGTATTCCGAGGAGCATGCCTGTTTGAGTGTCATGGAATTCTCAACCGTGTCCTCGATCTGATCTCGAGGCATGGCTTGGACTTGGGAGTTGCTGGCGGCCTCGTCAGCTCTCCTCAAACACATTAGCGATGTTCAGCAAGCCTGACGTGCACGGCCTTTTTTCGACGTGATAACGATCGTCGTGGGCTGGAGCGGTAGGGTGTGCGGTGAATCGCTTCCAATTCCTTAGACTTTTGGTCCTTTTCACTTTGAAAGGGATCAATCACGGTCTTTTCGATCTCGATCTTGATGGGGGGGGAAAACCTTTGACCTTCGAGAGACCCAAGCCTTAGTTACTAGTCGGTCGTGAGGCCAACGAACGCAAGGGCCTAGGTTTGAAACTTTGAAGCAATCGTAGCTCCCCTCTGTCTCGATCCTGGATCATTTGAACTCTTGACCTC
>EU417870_Boletus_edulis
GTGAACCTGCGGAAGGWTCATTATCGAATCCTACCAGGGAGGGGAGGGAAGACGGATGGAGGAGTCAAGGCTGTCGCCGGCAACGTGCACGCCCCTTTCTCTTTCGTGGAACCTCCCCTTTCTAGTTTCCTTATCCACCTGTGCACCCTTTGTAGGCCCTCGAAAGAGGATCTACGTTTTCTCTATATACGCTTTTTGCTACGCATGTCCAGAATGTATACAAACTTTACAACTTTCAGCAACGGATYTCTTGGSTCTCGCRWYGATGAARAACSCMSCGAAWTGCGATAAGTAATGTGAATTGCAGATTTTCAGTGAATCATCGAATCTTTGAACGCACCTTGCGCTCCTTGGTATTCCGAGGAGCATGCCTGTTTGAGTGTCATCGAATTCTCAACCATGTCTTGAATTAGGCATGGCTTGGACTTGGGGGTTGCTGGCACACGTTGTCAAGCTCTCCTGAAATGCATTAGCGATGTTCRGCAAGCCTGAACGTGCACGGCCTTTTCGACGTGATAACGATCGTCGTGGGCTGGAGCGTAGGGTGAGCAGTGAATCGCTTCTAATCTATACCTCAGTTACTAGTCGGTCGTGAGACTGACGAACGCGCGAGGCTTGATCTTGGACCCCAAGCCTTAGTTACTAGTCGGTCGTGAGGCCGACGAACGCG
>EU417869_Boletus_edulis
GTGAACCTGCGGAAGGATCATTATCGAATCCTACCAGGGAGGGGAGGGAAGACGGATGGAGGAGTCAAGGCTGTCGCCGGCAACGTGCACGCCCCTTTCTCTTTCGTGGAACCTCCCCTTTCTAGTTTCCTTATCCACCTGTGCACCCTTTGTAGGCCCTCGAAAGAGGATCTACGTTTTCTCTATATACGCTTTTTGCTACGCATGTCCAGAATGTATACAAACTTTACAACTTTCAGCAACGGATCTCTTGGCTCTCGCATCGATGAAGAACGCAGCGAATTGCGATAAGTAATGTGAATTGCAGATTTTCAGTGAATCATCGAATCTTTGAACGCACCTTGCGCTCCTTGGTATTCCGAGGAGCATGCCTGTTTGAGTGTCATCGAATTCTCAACCATGTCTTGAATTAGGCATGGCTTGGACTTGGGGGTTGCTGGCACACGTTGTCAAGCTCTCCTGAAATGCATTAGCGATGTTCRGCAAGCCTGAACGTGCACGGCCTTTTCGACGTGATAACGATCGTCGTGGGCTGGAGCGTAGGGTGAGCAGTGAATCGCTTCTAATCTATACCTCAGTTACTAGTCGGTCGTGAGACTGACGAACGCGCGAGGCTTGATCTTGGACCCCAAGCCTTAGTTACTAGTCGGTCGTGAGGCCGACGAACGCGCAGGGTTAGGACCATTTGAACTCTTGACCTC
>EU417868_Boletus_edulis
GTGAACCTGCGGAAGGATCATTATCGAATCCTACCAGGGAGGGGAGGGAAGACGGATGGAGGAGTCAAGGCTGTCGCCGGCAACGTGCACGCCCCTTTCTCTTTCGTGGAACCTCCCCTTTCTAGTTTCCTTATCCACCTGTGCACCCTTTGTAGGCCCTCGAAAGAGGATCTACGTTTTCTCTATATACGCTTTTTGCTACGCATGTCCAGAATGTATACAAACTTTACAACTTTCAGCAACGGATCTCTTGGCTCTCGCATCGATGAAGAACGCAGCGAATTGCGATAAGTAATGTGAATTGCAGATTTTCAGTGAATCATCGAATCTTTGAACGCACCTTGCGCTCCTTGGTATTCCGAGGAGCATGCCTGTTTGAGTGTCATCGAATTCTCAACCATGTCTTGAATTAGGCATGGCTTGGACTTGGGGGTTGCTGGCACACGTTGTCAAGCTCTCCTGAAATGCATTAGCGATGTTCAGCAAGCCTGAACGTGCACGGCCTTTTCGACGTGATAACGATCGTCGTGGGCTGGAGCGTAGGGTGAGCAGTGAATCGCTTCTAATCTATACCTCAGTTACTAGTCGGTCGTGAGACTGACGAACGCGCGAGGCTTGATCTTGGACCCCAAGCCTTAGTTACTAGTCGGTCGTGAGGCCGACGAACGCGCAGGGTTAGGACCATTTGAACTCTTGACCTC
>EU417867_Boletus_edulis
GTGAACCTGCGGAAGGATCATTATCGAATCCTACCAGGGAGGGGAGGGAAGACGGATGGAGGAGTCAAGGCTGTCGCCGGCAACGTGCACGCCCCTTTCTCTTTCGTGGAACCTCCCCTTTCTAGTTTCCTTATCCACCTGTGCACCCTTTGTAGGCCCTCGAAAGAGGATCTACGTTTTCTCTATATACGCTTTTTGCTACGCATGTCCAGAATGTATACAAACTTTACAACTTTCAGCAACGGATCTCTTGGCTCTCGCATCGATGAAGAACGCAGCGAATTGCGATAAGTAATGTGAATTGCAGATTTTCAGTGAATCATCGAATCTTTGAACGCACCTTGCGCTCCTTGGTATTCCGAGGAGCATGCCTGTTTGAGTGTCATCGAATTCTCAACCATGTCTTGAATTAGGCATGGCTTGGACTTGGGRGTTGCTGGCACACGTTGTCAAGCTCTCCTGAAATGCATTAGCGATGTTCAGCAAGCCTGAACGTGCACGGCCTTTTCGACGTGATAACGATCGTCGTGGGCTGGAGCGTAGGGTGAGCAGTGAATCGCTTCTAATCTATACCTCAGTTACTAGTCGGTCGTGAGACTGACGAACGCGCGAGGCTTGATCTTGGACCCCAAGCCTTAGTTACTAGTCGGTCGTGAGGCCGACGAACACGCAGGGTTAGGACCATTTGAACTCTTGACCTC
>EU417866_Boletus_pinophilus
GTGAACCTGCGGAAGGATCATTATCGAATCCTACCAGGGAGGGAGGGAAAATGGACAAGGACYCTCAAGGCTGTCGCCGGCAACGTGCACGCCTTCCTCTTTCATGGACCCCCCTTTCTAGTTTCCTTATCCACCTGTGCACCCTTTGTAGGCCCTCGAAAGAGGTTCTATGTTTATCTATCTACTACCACATGTATGTCCAGAATGTATACAAATTTTACAACTTTCAGCAACGGATCTCTTGGCTCTCGCATCGATGAAGAACGCAGCGAATTGCGATAAGTAATGTGAATTGCAGATTTTCAGTGAATCATCGAATCTTTGAACGCACCTTGCGCTCCTTGGTATTCCGAGGAGCATGCCTGTTTGAGTGTCATCGAATTCTCAACCATGTCTTGAATGAGGCATGGCTTGGACTTGGGGGTTGCTGGCACACGTCTGTCAGCTCTCCTGAAATGCATTAGCGATGGTCAGCAAGCCTGACGTGCACGGCCTTTTCGACGTGATAACGATCGTCGTGGGCTGGAGCGGTAGGGTGAGCGGTGAATCGCTTCTAATCTAAAGTCGGTCGTGAGACTGACTGAGGCTAGCCTTAGTTACTAGTCGGTCGTGAGGCTGACGAACRCGCAGGGTCTAGGTTTTGAACTCTTGACCTC
>EU417865_Boletus_pinophilus
CATTATCGAATCCTACCAGGGAGGGAGGGAAAATGGACAAGGACCCTCAAGGCTGTCGCCGGCAACGTGCACGCCTTCCTCTTTCATGGACCCCCCTTTCTAGTTTCCTTATCCACCTGTGCACCCTTTGTAGGCCCTCGAAAGAGGTTCTATGTTTATCTATCTACTACCACATGTATGTCCAGAATGTATACAAATTTTACAACTTTCAGCAACGGATCTCTTGGCTCTCGCATCGATGAAGAACGCAGCGAATTGCGATAAGTAATGTGAATTGCAGATTTTCAGTGAATCATCGAATCTTTGAACGCACCTTGCGCTCCTTGGTATTCCGAGGAGCATGCCTGTTTGAGTGTCATCGAATTCTCAACCATGTCTTGAATGAGGCATGGCTTGGACTTGGGGGTTGCTGGCACACGTCTGTCAGCTCTCCTGAAATGCATTAGCGATGGTCAGCAAGCCTGACGTGCACGGCCTTTTCGACGTGATAACGATCGTCGTGGGCTGGAGCGGTAGGGTGAGCGGTGAATCGCTTCTAATCTAAAGTCGGTCGTGAGACTGACTGAGGCTAGCCTTAGTTACTAGTCGGTCGTGAGGCTGACGAACGCGCAGGGTCTAGGTTTTGAACTCTTGACCTC
>EU417864_Boletus_edulis
GTGAACCTGCGGAAGGATCATTATCGAATCCTACCAGGGAGGGGAGGGAAGACGGATGGAGGAGTCAAGGCTGTCGCCGGCAACGTGCACGCCCCTTTCTCTTTCGTGGAACCTCCCCTTTCTAGTTTCCTTATCCACCTGTGCACCCTTTGTAGGCCCTCGAAAGAGGATCTACGTTTTCTCTATATACGCTTTTTGCTACGCATGTCCAGAATGTATACAAACTTTACAACTTTCAGCAACGGATCTCTTGGCTCTCGCATCGATGAAGAACGCAGCGAATTGCGATAAGTAATGTGAATTGCAGATTTTCAGTGAATCATCGAATCTTTGAACGCACCTTGCGCTCCTTGGTATTCCGAGGAGCATGCCTGTTTGAGTGTCATCGAATTCTCAACCATGTCTTGAATTAGGCATGGCTTGGACTTGGGGGTTGCTGGCACACGTTGTCAAGCTCTCCTGAAATGCATTAGCGATGTTCAGCAAGCCTGAACGTGCACGGCCTTTTCGACGTGATAACGATCGTCGTGGGCTGGAGCGTAGGGTGAGCAGTGAATCGCTTCTAATCTATACCTCAGTTACTAGTCGGTCGTGAGACTGACGAACGCGCGAGGCTTGATCTTGGACCCCAAGCCTTAGTTACTAGTCGGTCGTGAGGCCGACGAACGCGCAGGGTTAGGACCATTTGAACTCTTGACCTC
>EU417863_Boletus_edulis
GTGAACCTGCGGAAGGATCATTATCGAATCCTACCAGGGAGGGGAGGGAAGACGGATGGAGGAGTCAAGGCTGTCGCCGGCAACGTGCACGCCCCTTTCTCTTTCGTGGAACCTCCCCTTTCTAGTTTCCTTATCCACCTGTGCACCCTTTGTAGGCCCTCGAAAGAGGATCTACGTTTTCTCTATATACGCTTTTTGCTACGCATGTCCAGAATGTATACAAACTTTACAACTTTCAGCAACGGATCTCTTGGCTCTCGCATCGATGAAGAACGCAGCGAATTGCGATAAGTAATGTGAATTGCAGATTTTCAGTGAATCATCGAATCTTTGAACGCACCTTGCGCTCCTTGGTATTCCGAGGAGCATGCCTGTTTGAGTGTCATCGAATTCTCAACCATGTCTTGAATTAGGCATGGCTTGGACTTGGGGGTTGCTGGCACACGTTGTCAAGCTCTCCTGAAATGCATTAGCGATGTTCAGCAAGCCTGAACGTGCACGGCCTTTTCGACGTGATAACGATCGTCGTGGGCTGGAGCGTAGGGTGAGCAGTGAATCGCTTCTAATCTATACCTCAGTTACTAGTCGGTCGTGAGACTGACGAACGCGCGAGGCTTGATCTTGGACCCCAAGCCTTAGTTACTAGTCGGTCGTGAGGCCGACGAACGCGCAGGGTTAGGACCATTTGAACTCTTGACCTC
>EU417862_Boletus_edulis
GTGAACCTGCGGAAGGATCATTATCGAATCCTACCRGGGAGGGGAGGGAAGACGGATGGAGGAGTCAAGGCTGTCGCCGGCAACGTGCACGCCCCTTTCTCTTTCGTGGAACCTCCCCTTTCTAGTTTCCTTATCCACCTGTGCACCCTTTGTAGGCCCTCGAAAGAGGATCTACGTTTTCTCTATATACGCTTTTTGCTACGCATGTCCAGAATGTATACAAACTTTACAACTTTCAGCAACGGATCTCTTGGCTCTCGCATCGATGAAGAACGCAGCGAATTGCGATAAGTAATGTGAATTGCAGATTTTCAGTGAATCATCGAATCTTTGAACGCACCTTGCGCTCCTTGGTATTCCGAGGAGCATGCCTGTTTGAGTGTCATCGAATTCTCAACCATGTCTTGAATTAGGCATGGCTTGGACTTGGGGGTTGCTGGCACACGTTGTCAAGCTCTCCTGAAATGCATTAGCGATGTTCAGCAAGCCTGAACGTGCACGGCCTTTTCGACGTGATAACGATCGTCGTGGGCTGGAGCGTAGGGTGAGCAGTGAATCGCTTCTAATCTATACCTCAGTTACTAGTCGGTCGTGAGACTGACGAACGCGCGAGGCTTGATCTTGGACCCCAAGCCTTAGTTACTAGTCGGTCGTGAGGCCGACGAACGCGCAGGGTTAGGACCATTTGAACTCTTGACCTC
>EU417861_Boletus_edulis
GATCATTATCGAATCCTACCAGGGAGGGGAGGGAAGACGGATGGAGGAGTCAAGGCTGTCGCCGGCAACGTGCACGCCCCTTTCTCTTTCGTGGAACCTCCCCTTTCTAGTTTCCTTATCCACCTGTGCACCCTTTGTAGGCCCTCGAAAGAGGATCTACGTTTTCTCTATATACGCTTTTTGCTACGCATGTCCAGAATGTATACAAACTTTACAACTTTCAGCAACGGATCTCTTGGCTCTCGCATCGATGAAGAACGCAGCGAATTGCGATAAGTAATGTGAATTGCAGATTTTCAGTGAATCATCGAATCTTTGAACGCACCTTGCGCTCCTTGGTATTCCGAGGAGCATGCCTGTTTGAGTGTCATCGAATTCTCAACCATGTCTTGAATTAGGCATGGCTTGGACTTGGGGGTTGCTGGCACACGTTGTCAAGCTCTCCTGAAATGCATTAGCGATGTTCAGCAAGCCTGAACGTGCACGGCCTTTTCGACGTGATAACGATCGTCGTGGGCTGGAGCGTAGGGTGAGCAGTGAATCGCTTCTAATCTATACCTCAGTTACTAGTCGGTCGTGAGACTGACGAACGCGCGAGGCTTGATCTTGGACCCCAAGCCTTAGTTACTAGTCGGTCGTGAGGCCGACGAACGCGCAGGGTTAGGACCATTTGAACTCTTGACCTC
>EU417860_Boletus_edulis
GTGAACCTGCGGAAGGATCATTATCGAATCCTACCAGGGAGGGGAGGGAAGACGGATGGAGGAGTCAAGGCTGTCGCCGGCAACGTGCACGCCCCTTTCTCTTTCGTGGAACCTCCCCTTTCTAGTTTCCTTATCCACCTGTGCACCCTTTGTAGGCCCTCGAAAGAGGATCTACGTTTTCTCTATATACGCTTTTTGCTACGCATGTCCAGAATGTATACAAACTTTACAACTTTCAGCAACGGATCTCTTGGCTCTCGCATCGATGAAGAACGCAGCGAATTGCGATAAGTAATGTGAATTGCAGATTTTCAGTGAATCATCGAATCTTTGAACGCACCTTGCGCTCCTTGGTATTCCGAGGAGCATGCCTGTTTGAGTGTCATCGAATTCTCAACCATGTCTTGAATTAGGCATGGCTTGGACTTGGGAGTTGCTGGCACACGTTGTCAAGCTCTCCTGAAATGCATTAGCGATGTTCAGCAAGCCTGAACGTGCACGGCCTTTTCGACGTGATAACGATCGTCGTGGGCTGGAGCGTAGGGTGAGCAGTGAATCGCTTCTAATCTATACCTCAGTTACTAGTCGGTCGTGAGACTGACGAACGCGCGAGGCTTGATCTTGGACCCCAAGCCTTAGTTACTAGTCGGTCGTGAGGCCGACGAACGCGCAGGGTTAGGACCATTTGAACTCTTGACCTC
>EU417859_Boletus_edulis
GTGAACCTGCGGAAGGATCATTATCGAATCCTACCAGGGAGGGGAGGGAAGACGGATGGAGGAGTCAAGGCTGTCGCCGGCAACGTGCACGCCCCTTTCTCTTTCGTGGAACCTCCCCTTTCTAGTTTCCTTATCCACCTGTGCACCCTTTGTAGGCCCTCGAAAGAGGATCTACGTTTTCTCTATATACGCTTTTTGCTACGCATGTCCAGAATGTATACAAACTTTACAACTTTCAGCAACGGATCTCTTGGCTCTCGCATCGATGAAGAACGCAGCGAATTGCGATAAGTAATGTGAATTGCAGATTTTCAGTGAATCATCGAATCTTTGAACGCACCTTGCGCTCCTTGGTATTCCGAGGAGCATGCCTGTTTGAGTGTCATCGAATTCTCAACCATGTCTTGAATTAGGCATGGCTTGGACTTGGGGGTTGCTGGCACACGTTGTCAAGCTCTCCTGAAATGCATTAGCGATGTTCAGCAAGCCTGAACGTGCACGGCCTTTTCGACGTGATAACGATCGTCGTGGGCTGGAGCGTAGGGTGAGCAGTGAATCGCTTCTAATCTATACCTCAGTTACTAGTCGGTCGTGAGACTGACGAACGCGCGAGGCTTGATCTTGGACCCCAAGCCTTAGTTACTAGTCGGTCGTGAGGCCGACGAACGCGCAGGGTTAGGACCATTTGAACTCTTGACCTC
>EU417858_Boletus_edulis
GTGAACCTGCGGAAGGATCATTATCGAATCCTACCAGGGAGGGGAGGGAAGACGGATGGAGGAGTCAAGGCTGTCGCCGGCAACGTGCACGCCCCTTTCTCTTTCGTGGAACCTCCCCTTTCTAGTTTCCTTATCCACCTGTGCACCCTTTGTAGGCCCTCGAAAGAGGATCTACGTTTTCTCTATATACGCTTTTTGCTACGCATGTCCAGAATGTATACAAACTTTACAACTTTCAGCAACGGATCTCTTGGCTCTCGCATCGATGAAGAACGCAGCGAATTGCGATAAGTAATGTGAATTGCAGATTTTCAGTGAATCATCGAATCTTTGAACGCACCTTGCGCTCCTTGGTATTCCGAGGAGCATGCCTGTTTGAGTGTCATCGAATTCTCAACCATGTCTTGAATTAGGCATGGCTTGGACTTGGGGGTTGCTGGCACACGTTGTCAAGCTCTCCTGAAATGCATTAGCGATGTTCAGCAAGCCTGAACGTGCACGGCCTTTTCGACGTGATAACGATCGTCGTGGGCTGGAGCGTAGGGTGAGCAGTGAATCGCTTCTAATCTATACCTCAGTTACTAGTCGGTCGTGAGACTGACGAACGCGCGAGGCTTGATCTTGGACCCCAAGCCTTAGTTACTAGTCGGTCGTGAGGCCGACGAACGCGCAGGGTTAGGACCATTTGAACTCTTGACCTC
>EU417857_Boletus_edulis
GTGAACCTGCGGAAGGATCATTATCGAATCCTACCAGGGAGGGGAGGGAAGACGGATGGAGGAGTCAAGGCTGTCGCCGGCAACGTGCACGCCCCTTTCTCTTTCGTGGAACCTCCCCTTTCTAGTTTCCTTATCCACCTGTGCACCCTTTGTAGGCCCTCGAAAGAGGATCTACGTTTTCTCTATATACGCTTTTTGCTACGCATGTCCAGAATGTATACAAACTTTACAACTTTCAGCAACGGATCTCTTGGCTCTCGCATCGATGAAGAACGCAGCGAATTGCGATAAGTAATGTGAATTGCAGATTTTCAGTGAATCATCGAATCTTTGAACGCACCTTGCGCTCCTTGGTATTCCGAGGAGCATGCCTGTTTGAGTGTCATCGAATTCTCAACCATGTCTTGAATTAGGCATGGCTTGGACTTGGGGGTTGCTGGCACACGTTGTCAAGCTCTCCTGAAATGCATTAGCGATGTTCAGCAAGCCTGAACGTGCACGGCCTTTTCGACGTGATAACGATCGTCGTGGGCTGGAGCGTAGGGTGAGCAGTGAATCGCTTCTAATCTATACCTCAGTTACTAGTCGGTCGTGAGACTGACGAACGCGCGAGGCTTGATCTTGGACCCCAAGCCTTAGTTACTAGTCGGTCGTGAGGCCGACGAACGCGCAGGGTTAGGACCATTTGAACTCTTGACCTC
>EU417856_Boletus_edulis
GTGAACCTGCGGAAGGATCATTATCGAATCCTACCAGGGAGGGGAGGGAAGACGGATGGAGGAGTCAAGGCTGTCGCCGGCAACGTGCACGCCCCTTTCTCTTTCGTGGAACCTCCCCTTTCTAGTTTCCTTATCCACCTGTGCACCCTTTGTAGGCCCTCGAAAGAGGATCTACGTTTTCTCTATATACGCTTTTTGCTACGCATGTCCAGAATGTATACAAACTTTACAACTTTCAGCAACGGATCTCTTGGCTCTCGCATCGATGAAGAACGCAGCGAATTGCGATAAGTAATGTGAATTGCAGATTTTCAGTGAATCATCGAATCTTTGAACGCACCTTGCGCTCCTTGGTATTCCGAGGAGCATGCCTGTTTGAGTGTCATCGAATTCTCAACCATGTCTTGAATTAGGCATGGCTTGGACTTGGGGGTTGCTGGCACACGTTGTCAAGCTCTCCTGAAATGCATTAGCGATGTTCAGCAAGCCTGAACGTGCACGGCCTTTTCGACGTGATAACGATCGTCGTGGGCTGGAGCGTAGGGTGAGCAGTGAATCGCTTCTAATCTATACCTCAGTTACTAGTCGGTCGTGAGACTGACGAACGCGCGAGGCTTGATCTTGGACCCCAAGCCTTAGTTACTAGTCGGTCGTGAGGCCGACGAACGCGCAGGGTTAGGACCATTTGA
>EU417855_Boletus_edulis
GTGAACCTGCGGAAGGATCATTATCGAATCCTACCAGGGAGGGGAGGGAAGACGGATGGAGGAGTCAAGGCTGTCGCCGGCAACGTGCACGCCCCTTTCTCTTTCGTGGAACCTCCCCTTTCTAGTTTCCTTATCCACCTGTGCACCCTTTGTAGGCCCTCGAAAGAGGATCTACGTTTTCTCTATATACGCTTTTTGCTACGCATGTCCAGAATGTATACAAACTTTACAACTTTCAGCAACGGATCTCTTGGCTCTCGCATCGATGAAGAACGCAGCGAATTGCGATAAGTAATGTGAATTGCAGATTTTCAGTGAATCATCGAATCTTTGAACGCACCTTGCGCTCCTTGGTATTCCGAGGAGCATGCCTGTTTGAGTGTCATCGAATTCTCAACCATGTCTTGAATTAGGCATGGCTTGGACTTGGGGGTTGCTGGCACACGTTGTCAAGCTCTCCTGAAATGCATTAGCGATGTTCAGCAAGCCTGAACGTGCACGGCCTTTTCGACGTGATAACGATCGTCGTGGGCTGGAGCGTAGGGTGAGCAGTGAATCGCTTCTAATCTATACCTCAGTTACTAGTCGGTCGTGAGACTGACGAACGCGCGAGGCTTGATCTTGGACCCCAAGCCTTAGTTACTAGTCGGTCGTGAGGCCGACGAACGCGCAGGGTTAGGACCATTTGAACTCTTGACCTC
>EU417854_Boletus_edulis
GGAACCTCCCCTTTCTAGTTTCCTTATCCACCTGTGCACCCTTTGTAGGCCCTCGAAAGAGGATCTACGTTTTCTCTATATACGCTTTTTGCTACGCATGTCCAGAATGTATACAAACTTTACAACTTTCAGCAACGGATCTCTTGGCTCTCGCATCGATGAAGAACGCAGCGAATTGCGATAAGTAATGTGAATTGCAGATTTTCAGTGAATCATCGAATCTTTGAACGCACCTTGCGCTCCTTGGTATTCCGAGGAGCATGCCTGTTTGAGTGTCATCGAATTCTCAACCATGTCTTGAATTAGGCATGGCTTGGACTTGGGAGTTGCTGGCACACGTTGTCAAGCTCTCCTGAAATGCATTAGCGATGTTCAGCAAGCCTGAACGTGCACGGCCTTTTCGACGTGATAACGATCGTCGTGGGCTGGAGCGTAGGGTGAGCAGTGAATCGCTTCTAATCTATACCTCAGTTACTAGTCGGTCGTGAGACTGACGAACGCGCGAGGCTTGATCTTGGACCCCAAGCCTTAGTTACTAGTCGGTCGTGAGGCCGACGAACGCGCAGGGTTAGGACCATTTGAACTCTTGACCTC
>EU417853_Boletus_edulis
GTGAACCTGCGGAAGGATCATTATCGAATCCTACCAGGGAGGGGGAGGGAAGACGGATGGAGGAGTCAAGGCTGTCGCCGGCAACGTGCACGCCCCTTTCTCTTTCGTGGAACCTCCCCTTTCTAGTTTCCTTATCCACCTGTGCACCCTTTGTAGGCCCTCGAAAGAGGATCTACGTTTTCTCTATATACGCTTTTTGCTACGCATGTCCAGAATGTATACAAACTTTACAACTTTCAGCAACGGATCTCTKGGCTCTCGCATCGATGAAGAACGCAGCGAATTGCGATAAGTAATGTGAATTGCAGATTTTCAGTGAATCATCGAATCTTTGAACGCACCTTGCGCTCCTTGGTATTCCGAGGAGCATGCCTGTTTGAGTGTCATCGAATTCTCAACCATGTCTTGAATTAGGCATGGCTTGGACTTGGGAGTTGCTGGCACACGTTGTCAAGCTCTCCTGAAATGCATTAGCGATGTTCAGCAAGCCTGAACGTGCACGGCCTTTTCGACGTGATAACGATCGTCGTGGGCTGGAGCGTAGGGTGAGCAGTGAATCGCTTCTAATCTATACCTCAGTTACTAGTCGGTCGTGAGACTGACGAACGCGCGAGGCTTGATCTTGGACCCCAAGCCTTAGTTACTAGTCGGTCGTGAGGCCGACGAACGCGCAGGGTTAGGACCATTTGAACTCTTGACCTC
>EU417852_Boletus_edulis
GTGAACCTGCGGAAGGATCATTATCGAATCCTACCAGGGAGGGGAGGGAAGACGGATGGAGGAGTCAAGGCTGTCGCCGGCAACGTGCACGCCCCTTTCTCTTTCGTGGAACCTCCCCTTTCTAGTTTCCTTATCCACCTGTGCACCCTTTGTAGGCCCTCGAAAGAGGATCTACGTTTTCTCTATATACGCTTTTTGCTACGCATGTCCAGAATGTATACAAACTTTACAACTTTCAGCAACGGATCTCTTGGCTCTCGCATCGATGAAGAACGCAGCGAATTGCGATAAGTAATGTGAATTGCAGATTTTCAGTGAATCATCGAATCTTTGAACGCACCTTGCGCTCCTTGGTATTCCGAGGAGCATGCCTGTTTGAGTGTCATCGAATTCTCAACCATGTCTTGAATTAGGCATGGCTTGGACTTGGGGGTTGCTGGCACACGTTGTCAAGCTCTCCTGAAATGCATTAGCGATGTTCAGCAAGCCTGAACGTGCACGGCCTTTTCGACGTGATAACGATCGTCGTGGGCTGGAGCGTAGGGTGAGCAGTGAATCGCTTCTAATCTATACCTCAGTTACTAGTCGGTCGTGAGACTGACGAACGCGCGAGGCTTGATCTTGGACCCCAAGCCTTAGTTACTAGTCGGTCGTGAGGCCGACGAACGCGCAGGGTTAGGACCATTTGAACTCTTGACCTC
>EU417851_Boletus_edulis
GTGAACCTGCGGAAGGATCATTATCGAATCCTACCAGGGAGGGGAGGGAAGACGGATGGAGGAGTCAAGGCTGTCGCCGGCAACGTGCACGCCCCTTTCTCTTTCGTGGAACCTCCCCTTTCTAGTTTCCTTATCCACCTGTGCACCCTTTGTAGGCCCTCGAAAGAGGATCTACGTTTTCTCTATATACGCTTTTTGCTACGCATGTCCAGAATGTATACAAACTTTACAACTTTCAGCAACGGATCTCTTGGCTCTCGCATCGATGAAGAACGCAGCGAATTGCGATAAGTAATGTGAATTGCAGATTTTCAGTGAATCATCGAATCTTTGAACGCACCTTGCGCTCCTTGGTATTCCGAGGAGCATGCCTGTTTGAGTGTCATCGAATTCTCAACCATGTCTTGAATTAGGCATGGCTTGGACTTGGGGGTTGCTGGCACACGTTGTCAAGCTCTCCTGAAATGCATTAGCGATGTTCAGCAAGCCTGAACGTGCACGGCCTTTTCGACGTGATAACGATCGTCGTGGGCTGGAGCGTAGGGTGAGCAGTGAATCGCTTCTAATCTATACCTCAGTTACTAGTCGGTCGTGAGACTGACGAACGCGCGAGGCTTGATCTTGGACCCCAAGCCTTAGTTACTAGTCGGTCGTGAGGCCGACGAACGCGCAGGGTTAGGACCATTTGAACTCTTGACCTC
>EU417850_Boletus_edulis
GTGAACCTGCGGAAGGATCATTATCGAATCCTACCAGGGAGGGGAGGGAAGACGGACGGAGGAGTCAAGGCTGTCGCCGGCAACGTGCACGCCCCTTTCTCTTTCGTGGAACCTCCCCTTTCTAGTTTCCTTATCCACCTGTGCACCCTTTGTAGGCCCTCGAAAGAGGATCTACGTTTTCTCTATATACGCTTTTTGCTACGCATGTCCAGAATGTATACAAACTTTACAACTTTCAGCAACGGATCTCTTGGCTCTCGCATCGATGAAGAACGCAGCGAATTGCGATAAGTAATGTGAATTGCAGATTTTCAGTGAATCATCGAATCTTTGAACGCACCTTGCGCTCCTTGGTATTCCGAGGAGCATGCCTGTTTGAGTGTCATCGAATTCTCAACCATGTCTTGAATTAGGCATGGCTTGGACTTGGGAGTTGCTGGCTCACGTTGTCAAGCTCTCCTGAAATGCATTAGCGATGTTCAGCAAGCCTGAACGTGCACGGCCTTTTCGACGTGATAACGATCGTCGTGGGCTGGAGCGTAGGGTGAGCAGTGAATCGCTTCTAATCTATACCTCAGTTACTAGTCGGTCGTGAGACTGACGAACGCGCGAGGCTTGATCTTGGACCCCAAGCCTTAGTTACTAGTCGGTCGTGAGGCCGACGAACGCGCAGGGTTAGGACCATTTGAACTCTTGACCTC
>EU417849_Boletus_edulis
GTGAACCTGCGGAAGGATCATTATCGAATCCTACCAGGGAGGGGAGGGAAGACGGATGGAGGAGTCAAGGCTGTCGCCGGCAACGTGCACGCCCCTTTCTCTTTCGTGGAACCTCCCCTTTCTAGTTTCCTTATCCACCTGTGCACCCTTTGTAGGCCCTCGAAAGAGGATCTACGTTTTCTCTATATACGCTTTTTGCTACGCATGTCCAGAATGTATACAAACTTTACAACTTTCAGCAACGGATCTCTTGGCTCTCGCATCGATGAAGAACGCAGCGAATTGCGATAAGTAATGTGAATTGCAGATTTTCAGTGAATCATCGAATCTTTGAACGCACCTTGCGCTCCTTGGTATTCCGAGGAGCATGCCTGTTTGAGTGTCATCGAATTCTCAACCATGTCTTGAATTAGGCATGGCTTGGACTTGGGGGTTGCTGGCACACGTTGTCAAGCTCTCCTGAAATGCATTAGCGATGTTCAGCAAGCCTGAACGTGCACGGCCTTTTCGACGTGATAACGATCGTCGTGGGCTGGAGCGTAGGGTGAGCAGTGAATCGCTTCTAATCTATACCTCAGTTACTAGTCGGTCGTGAGACTGACGAACGCGCGAGGCTTGATCTTGGACCCCAAGCCTTAGTTACTAGTCGGTCGTGAGGCCGACGAACGCGCAGGGTTAGGACCATTTGAACTCTTGACCTC
>EU417848_Boletus_edulis
GTGAACCTGCGGAAGGATCATTATCGAATCCTACCAGGGAGGGGAGGGAAGACGGATGGAGGAGTCAAGGCTGTCGCCGGCAACGTGCACGCCCCTTTCTCTTTCGTGGAACCTCCCCTTTCTAGTTTCCTTATCCACCTGTGCACCCTTTGTAGGCCCTCGAAAGAGGATCTACGTTTTCTCTATATACGCTTTTTGCTACGCATGTCCAGAATGTATACAAACTTTACAACTTTCAGCAACGGATCTCTTGGCTCTCGCATCGATGAAGAACGCAGCGAATTGCGATAAGTAATGTGAATTGCAGATTTTCAGTGAATCATCGAATCTTTGAACGCACCTTGCGCTCCTTGGTATTCCGAGGAGCATGCCTGTTTGAGTGTCATCGAATTCTCAACCATGTCTTGAATTAGGCATGGCTTGGACTTGGGRGTTGCTGGCACACGTTGTCAAGCTCTCCTGAAATGCATTAGCGATGTTCAGCAAGCCTGAACGTGCACGGCCTTTTCGACGTGATAACGATCGTCGTGGGCTGGAGCGTAGGGTGAGCAGTGAATCGCTTCTAATCTATACCTCAGTTACTAGTCGGTCGTGAGACTGACGAACGCGCGAGGCTTGATCTTGGAC
>EU417847_Boletus_edulis
GTGAACCTGCGGAAGGATCATTATCGAATCCTACCAGGGAGGGGAGGGAAGACGGATGGAGGAGTCAAGGCTGTCGCCGGCAACGTGCACGCCCCTTTCTCTTTCGTGGAACCTCCCCTTTCTAGTTTCCTTATCCACCTGTGCACCCTTTGTAGGCCCTCGAAAGAGGATCTACGTTTTCTCTATATACGCTTTTTGCTACGCATGTCCAGAATGTATACAAACTTTACAACTTTCAGCAACGGATCTCTTGGCTCTCGCATCGATGAAGAACGCAGCGAATTGCGATAAGTAATGTGAATTGCAGATTTTCAGTGAATCATCGAATCTTTGAACGCACCTTGCGCTCCTTGGTATTCCGAGGAGCATGCCTGTTTGAGTGTCATCGAATTCTCAACCATGTCTTGAATTAGGCATGGCTTGGACTTGGGGGTTGCTGGCACACGTTGTCAAGCTCTCCTGAAATGCATTAGCGATGTTCAGCAAGCCTGAACGTGCACGGCCTTTTCGACGTGATAACGATCGTCGTGGGCTGGAGCGTAGGGTGAGCAGTGAATCGCTTCTAATCTATACCTCAGTTACTAGTCGGTCGTGAGACTGACGAACGCGCGAGGCTTGATCTTGGACCCCAAGCCTTAGTTACTAGTCGGTCGTGAGGCCGACGAACGCGCAGGGTTAGGACCATTTGAACTCTTGACCTC
>EU417846_Boletus_edulis
GTGAACCTGCGGAAGGATCATTATCGAATCCTACCAGGGAGGGGAGGGAAGACGGATGGAGGAGTCAAGGCTGTCGCCGGCAACGTGCACGCCCCTTTCTCTTTCGTGGAACCTCCCCTTTCTAGTTTCCTTATCCACCTGTGCACCCTTTGTAGGCCCTCGAAAGAGGATCTACGTTTTCTCTATATACGCTTTTTGCTACGCATGTCCAGAATGTATACAAACTTTACAACTTTCAGCAACGGATCTCTTGGCTCTCGCATCGATGAAGAACGCAGCGAATTGCGATAAGTAATGTGAATTGCAGATTTTCAGTGAATCATCGAATCTTTGAACGCACCTTGCGCTCCTTGGTATTCCGAGGAGCATGCCTGTTTGAGTGTCATCGAATTCTCAACCATGTCTTGAATTAGGCATGGCTTGGACTTGGGGGTTGCTGGCACACGTTGTCAAGCTCTCCTGAAATGCATTAGCGATGTTCAGCAAGCCTGAACGTGCACGGCCTTTTCGACGTGATAACGATCGTCGTGGGCTGGAGCGTAGGGTGAGCAGTGAATCGCTTCTAATCTATACCTCAGTTACTAGTCGGTCGTGAGACTGACGAACGCGCGAGGCTTGATCTTGGACCCCAAGCCTTAGTTACTAGTCGGTCGTGAGGCCGACGAACGCGCAGGGTTAGGACCATTTGAACTCTTGACCTC
>EU417845_Boletus_aereus
GTGAACCTGCGGAAGGATCATTATCGAGTTAGACCGGGAAGGGGTTTCCTCAGACTCCCCTTCCTAGTTTTCCTTATTTCACCTGTGCACCCTCTGTAGGCCCTCGAGAGAGGATCTACGTTTTCTATAATCTACTCTATCGCATGTCCAGAACGTATACATACAAACTTTTACAACTTTCAGCAACGGATCTCTTGGCTCTCGCATCGATGAAGAACGCAGCGAATTGCGATAAGTAATGTGAATTGCAGATTTTCAGTGAATCATCGAATCTTTGAACGCACCTTGCGCTCCTTGGTATTCCGAGGAGCATGCCTGTTTGAGTGTCATGGAATTCTCAACCATGTCTCGATCTGATCTCGAGGCATGGCTTGGACTTGGGAGTTGCTGGCGGCCTCGTCAGCTCTCCTCAAACACATTAGCGACGTTCAGCAAGCCTGACGTGCACGGCCTTTTTTCGACGTGATAACGATCGTCGTGGGCTGGAGCGTAGGGCRAGCGGTGAATCGCTTCCAATTCCCTTAGACTTTTGGTCCTTCATCGAGAAATAGACTCGAACCCTAAGCCTCAGTTACTAGTCACCGACGAACGCGAGGCCCCAAGTTCGAAATTTCACTTT
>EU417844_Boletus_aereus
GTGAACCTGCGGAAGGATCATTATCGAGTTAGACCGGGAAGGGGTTTCCTCGGACTCCCCTTCCTAGTTTTCCTTATTTCACCTGTGCACCCTCTGTAGGCCCTCGAGAGAGGATCTACGTTTTCTATAATCTACTCTATCGCATGTCCAGAACGTATACATACAAACTTTTACAACTTTCAGCAACGGATCTCTTGGCTCTCGCATCGATGAAGAACGCAGCGAATTGCGATAAGTAATGTGAATTGCAGATTTTCAGTGAATCATCGAATCTTTGAACGCACCTTGCGCTCCTTGGTATTCCGAGGAGCATGCCTGTTTGAGTGTCATGGAATTCTCAACCATGTCTCGATCTGATCTCGAGGCATGGCTTGGACTTGGGAGTTGCTGGCGGCCTCGTCAGCTCTCCTCAAACACATTAGCGAYGTTCAGCAAGCCTGACGTGCACGGCCTTTTTTCGAYGTGATAACGATCGTCGTGGGCTGGAGCGTAGGCGAGCGGTGAATCGCTTCCAATTCCHTWAGACTTTKGGTCCTTCATCGAGAAATAGACTCGAACC
>EU434727_Penicillium_oxalicum
CCTCTGGGTCCAACCTCCCACCCGTGTTTATCGTACCTTGTTGCTTCGGCGGGCCCGCCTCACGGCCGCCGGGGGGCATCCGCCCCCGGGCCCGCGCCCGCCGAAGACACACAAACGAACTCTTGTCTGAAGATTGCAGTCTGAGTACTTGACTAAATCAGTTAAAACTTTCAACAACGGATCTCTTGGTTCCGGCATCGATGAAGAACGCAGCGAAATGCGATAAGTAATGTGAATTGCAGAATTCAGTGAATCATCGAGTCTTTGAACGCACATTGCGCCCCCTGGTATTCCGGGGGGCATGCCTGTCCGAGCGTCATTGCTGCCCTCAAGCACGGCTTGTGTGTTGGGCTCTCGCCCCCCGCTTCCGGGGGGCGGGCCCGAAAGGCAGCGGCGGCACCGCGTCCGGTCCTCGAGCGTATGGGGCTTCGTCACCCGCTCTGTAGGCCCGGCCGGCGCCCGCCGGCGAACACCATCAATCTTAACCAGGTTGACCTCGGATCAGGTAGGGATACCCGCTGAACTTAAGCATATCAATAAGGGACAAGAACCGAGTGAGGGCCTCTGGGTCAACCTCCCACCCGTGTTTATCGTACCTTGTTGCTTCGGCGGGCCCGCCTCACGGCCGCC
>EU402384_Fusarium_oxysporum
TTACCGAGTTTACACTCCCAAACCCCTGTGAACATACCACTTGTTGCCTCGGCGGATCAGCCCGCTCCCGGTAAAACGGGACGGCCCGCCAGAGGACCCCTAAACTCTGTTTCTATATGTAACTTCTGAGTAAAACCATAAATAAATCAAAAACTTTCAACAACGGATCTCTTGGTTCTGGCATCGATGAAGAACGCAGCAAAATGCGATAAGTAATGTGAATTGCAGAATTCAGTGAATCATCGAATCTTTGAACGCACATTGCGCCCGCCAGTATTCTGGCGGGCATGCCTGTTCGAGCGTCATTTCAACCCTCAAGCACAGCTTGGTGTTGGGACTCGCGTTAATTCGCGTTCCTCAAATTGATTGGCGGTCACGTCGAGCTTCCATAGCGTAGTAGTAAAACCCTCGTTACTGGTAATCGTCGCGGCCACGCCGTTAAACCCCAACTTCTGAATGTTGACCTCGGATCAGGTAGGAATACCCNACAGAACTTAAGCATATCAATAGGCGGAGGAAC
>EU400221_Pestalotiopsis_paeoniicola
GGGGCCGTGTGAGAGGAGGATCTTTAGAGTTTTCTAAACTCCCAACCCATGTGAACTTACCTTTTGTTGCCTCGGCAGAAGTTATAGGTCTTCTTATAGCTGCTGCCGGTGGACCATTAAACTCTTGTTATTTTATGTAATCTGAGCGTCTTATTTTAATAAGTCAAAACTTTCAACAACGGATCTCTTGGTTCTGGCATCGATGAAGAACGCAGCGAAATGCGATAAGTAATGTGAATTGCAGAATTCAGTGAATCATCGAATCTTTGAACGCACATTGCGCCCATTAGTATTCTAGTGGGCATGCCTGTTCGAGCGTCATTTCAACCCTTAAGCCTAGCTTAGTGTTGGGAATCTACTTCTTTTATTAGTTGTAGTTCCTGAAATACAACGGCGGATTTGTAGTATCCTCTGAGCGTAGTAATTTTTTTCTCGCTTTTGTTAGGTGCTATAACTCCCAGCCGCTAAACCCCCAATTTTTTGTGGTTGACCTCGGATCAGGTAGGAATACCCGCTGAACTTAAGCATATCAATAGNCGGAGGAAA
>EU402595_Wolfiporia_cocos
TTTCCGTAGGTGAACCTGCGGAAGGATCATTATCGAAACCCCAAAGTCCAGGGGGCTTATTGAGGGAGGCAGAGGATCTCCGCGAATTCAAGGAGGGCAGGACTCCGCTGGGAGGACGGCAACGGCCCCTTAGCCGTCCTCGCGTAAGGTTGGGCTAACGTATCCAGTCGAGCCCTGTGCAGAACGCGTCGGAAGAATGCTGTCCGGTGAGTGAAGCCAATCACGACCCGGGCCGGCCTGTGCAGAGGCAAGCAGCTATCCGGCGTGTGAAGCCGATAACGACTCGGTCGGACCTGTGCAGTCTTGTAAGGCCCTTCGGCTCGCGTCCGCCTCTATGGGCAGGACTCCGCTGGGAGGACGGCAACGGCCCCTTAGCCGTCCTCGCGTAAGGTTGGGCTAACGTATCCAGTCGAGCCCTGTGCAGAACGCGTCGGAAGAATGCTGTCCGGTGAGTGAAGCCAATCACGACCCGGGCCGGCCTGTGCAGAGGCAAGCAGCTATTCGGCGTGTGAAGCCGATAACGACTCGGTCGGACCTGTGCAGTCTTGTAAGGCCCTTTGGCTTGTGGCCGCCGTCGTGGGCGACGACCTTCTCTCTTGAACTCGGAAAACAGGACGCCCTCCCATTCATGGAGGAGGGGCCGTCTAAGACCCGCTTGGCTTGACCTGTTGCACCGTCTACAGCCATCTTCCGAGTGTGTGCAATGGGAGAGAACGGAACCCACGATTGGGGAATTCGAGATGCCCTCCCATTTATTGGGGCGTGGGGAGGTTTGTGTACTCCCAGACCAGCTCCGAGTCGTGCCGCCGTCTACTACCACAGACCGTCGTCTGAGACCGCTGGCCGACCCCGTCGAGCACGTCACAAGTCATCCTCGAATTCACATCCGTCCGTCTATGACGGGCGCGGCCCACCGCGGACGTGAGAGTTCGTTAACACGGATGTGAGCGTTCGTTAACACGGGCGTGAGCGTCCGTTACGGTACCGTCTTTCTCGATAGACAAAGCCCTTTGGCACCCCCCTTCACAGACCACACCCGTGCACCTATTGCCGCGGTGCAAGGCCCATGTCGGCGCGTCTGACGGGCGCTTAGGCCTCCTTGGCCGGAAGCGTTTCGAAGGTCGTTCCGCGTGTGAAGCCCTCTGCCCGCGGCGCCCTTACAAACCCCATAATGTCAGAACGTTGTCCCGATAACAATAAAAGAGTTTAATAACAACTTTCAGCGAACGGATCTCTTGGCTCTCGCATCGATGAAGAACGCAGCGAAATGCGATAAGTAATGTGAATTGCAGAATCCAGTGAATCATCGAACCTTTGAACGCACCTTGCGCCCCTCGGTATTCCGAGGAGCATGCCTGTTTGAGCGTCGCGGAACCCTCAACTCCGTCCGCCTTTGTTGGGGCGGGCTTGGAGATTGGAATTGGAGGCCCTTTGCCGCGCCTTTCCCTTCTACGATCCGTAGACGGGGGGCGGCCGCGCGGCTCCTCCCAAACGCATTAGCCCGGACCGGATTGAAAAGGGAACCATCGGACCGGCGTCGATAGGGGCGTTCGCGCCCACGTCAACGCCGTTGAACGGGAACCCTAGAAATCGTTAAGGTCGGCTTCTAAAAGGCGCGTCTCGTCGGGGGCGGGGTCGATGGACGCAGATTAGAGCGGATCGAAAAAGTACCTCAGAGTGAGGAGTTTGTAGGTTCCACCCCGATAGCCGTTATAGACGGAATGCCACGGTGGGCGGGGACCGCTCCGAAAGGAAGAGGGAAAATAAAAGATCGCGACTCCAGTTTGCGTCCCTCCTCCCTCCGCCGTCTCGAGGCGTTAGAAACCCTTGACCTCAGATCAGGCAGGATTACCCGCAACTTAA
>EU402594_Wolfiporia_cocos
TTTCCGTAGGTGAACCTGCGGAAGGATCATTATCGAAACCCCAAAGTCCAGGGGGCTTATTGAGGGAGGCAGAGGATCTCCGCGAATTCAAGGAGGGCAGGACTCCGCTGGGAGGACGGCAACGGCCCCTTAGCCGTCCTCGCGTAAGGTTGGGCTAACGTATCCAGTCGAGCCCTGTGCAGAACGCGTCGGAAGAATGCTGTCCGGTGAGTGAAGCCAATCACGACCCGGGCCGGCCTGTGCAGAGGCAAGCAGCTATCCGGCGTGTGAAGCCGATAACGACTCGGTCGGACCTGTGCAGTCTTGTAAGGCCCTTCGGCTCGCGTCCGCCTCTATGGGCAGGACTCCGCTGGGAGGACGGCAACGGCCCCTTAGCCGTCCTCGCGTAAGGTTGGGCTAACGTATCCAGTCGAGCCCTGTGCAGAACGCGTCGGAAGAATGCTGTCCGGTGAGTGAAGCCAATCACGACCCGGGCCGGCCTGTGCAGAGGCAAGCAGCTATTCGGCGTGTGAAGCCGATAACGACTCGGTCGGACCTGTGCAGTCTTGTAAGGCCCTTTGGCTTGTGGCCGCCGTCGTGGGCGACGACCTTCTCTCTTGAACTCGGAAAACAGGACGCCCTCCCATTCATGGAGGAGGGGCCGTCTAAGACCCGCTTGGCTTGACCTGTTGCACCGTCTACAGCCATCTTCCGAGTGTGTGCAATGGGAGAGAACGGAACCCACGATTGGGGAATTCGAGATGCCCTCCCATTTATTGGGGCGTGGGGAGGTTTGTGTACTCCCAGACCAGCTCCGAGTCGTGCCGCCGTCTACTACCACAGACCGTCGTCTGAGACCGCTGGCCGACCCCGTCGAGCACGTCACAAGTCATCCTCGAATTCACATCCGTCCGTCTATGACGGGCGCGGCCCACCGCGGACGTGAGAGTTCGTTAACACGGATGTGAGCGTTCGTTAACACGGGCGTGAGCGTCCGTTACGGTACCGTCTTTCTCGATAGACAAAGCCCTTTGGCACCCCCCTTCACAGACCACACCCGTGCACCTATTGCCGCGGTGCAAGGCCCATGTCGGCGCGTCTGACGGGCGCTTAGGCCTCCTTGGCCGGAAGCGTTTCGAAGGTCGTTCCGCGTGTGAAGCCCTCTGCCCGCGGCGCCCTTACAAACCCCATAATGTCAGAACGTTGTCCCGATAACAATAAAAGAGTTTAATAACAACTTTCAGCGAACGGATCTCTTGGCTCTCGCATCGATGAAGAACGCAGCGAAATGCGATAAGTAATGTGAATTGCAGAATCCAGTGAATCATCGAACCTTTGAACGCACCTTGCGCCCCTCGGTATTCCGAGGAGCATGCCTGTTTGAGCGTCGCGGAACCCTCAACTCCGTCCGCCTTTGTTGGGGCGGGCTTGGAGATTGGAATTGGAGGCCCTTTGCCGCGCCTTTCCCTTCTACGATCCGTAGACGGGGGGCGGCCGCGCGGCTCCTCCCAAACGCATTAGCCCGGACCGGATTGAAAAGGGAACCATCGGACCGGCGTCGATAGGGGCGTTCGCGCCCACGTCAACGCCGTTGAACGGGAACCCTAGAAATCGTTAAGGTCGGCTTCTAAAAGGCGCGTCTCGTCGGGGGCGGGGTCGATGGACGCAGATTAGAGCGGATCGAAAAAGTACCTCAGAGTGAGGAGTTTGTAGGTTCCACCCCGATAGCCGTTATAGACGGAATGCCACGGTGGGCGGGGACCGCTCCGAAAGGAAGAGGGAAAATAAAAGATCGCGACTCCAGTTTGCGTCCCTCCTCCCTCCGCCGTCTCGAGGCGTTAGAAACCCTTGACCTCAGATCAGGCAGGATTACCCGCAACTTAA
>EU402593_Pycnoporellus_fulgens
TTTCCGTAGGTGAACCTGCGGAAGGATCATTAACAAATGTGAAACGGAGGAGCTGTCGCTGGCCCCTTGGGGCATGTGCACGCTCTTTCGAATCCAATCTTAAACCTGTGAACCCACGGCGGAGGGGGGCTCCTTCGGGGGCCTTTTTCCTGCTCATTACACACCCTTTGTATGTTCAGAATGTCTCTTTGCGCATCGTACGCAATAAATACAACTTTCAGCAACGGATCTCTTGGCTCTCGCATCGATGAAGAACGCAGCGAAATGCGATAAGTAATGTGAATTGCAGAATTCAGTGAATCATCGAATCTTTGAACGCACCTTGCACGCTCCGGTATTCTGAAGCGTATGCCTGTTTGAGTGTCGTGGCATCATCAAACCTCACTGTTTCTGACGGTGACGGTTTGGAATTGGAGGTGTTGCTGTGGCCCTTCTTGGGCTTTCGGCTCCTCTCAAATGCATTAGCTGGGACGTTTGGTCCGTAGGCTCTGACGTGATAGTGATGTTGCGTCGTGGTCCACCCCTCCTGTCGCCGCTTCTAATCGTCCGAAAGGACAGCTTACCCATTGACCTTTGACCTCAAATCAGGTAGGACTACCCGCTGAACTTAA
>EU402592_Pycnoporellus_fulgens
TTTCCGTAGGTGAACCTGCGGAAGGATCATTAACAAATGTGAAACGGAGGAGCTGTCGCTGGCCCCTTGGGGCATGTGCACGCTCTTTCGAATCCAATCTTAAACCTGTGAACCCACGGCGGAGGGGGGCTCCTTCGGGGGCCTTTTTCCTGCTCATTACACACCCTTTGTATGTTCAGAATGTCTCTTTGCGCATCGTACGCAATAAATACAACTTTCAGCAACGGATCTCTTGGCTCTCGCATCGATGAAGAACGCAGCGAAATGCGATAAGTAATGTGAATTGCAGAATTCAGTGAATCATCGAATCTTTGAACGCACCTTGCACGCTCCGGTATTCTGAAGCGTATGCCTGTTTGAGTGTCGTGGCATCATCAAACCTCACTGTTTCTGACGGTGACGGTTTGGAATTGGAGGTGTTGCTGTGGCCCTTCTTGGGCTTTCGGCTCCTCTCAAATGCATTAGCTGGGACGTTTGGTCCGTAGGCTCTGACGTGATAGTGATGTTGCGTCGTGGTCCACCCCTCCTGTCGCCGCTTCTAATCGTCCGAAAGGACAGCTTACCCATTGACCTTTGACCTCAAATCAGGTAGGACTACCCGCTGAACTTAA
>EU402591_Pycnoporellus_fulgens
TTTCCGTAGGTGAACCTGCGGAAGGATCATTAACAAATGTGAAACGGAGGAGCTGTCGCTGGCCCCTTGGGGCATGTGCACGCTCTTTCGAATCCAATCTTAAACCTGTGAACCCACGGCGGAGGGGGGCTCCTTCGGGGGCCTTTTTCCTGCTCATTACACACCCTTTGTATGTTCAGAATGTCTCTTTGCGCATCGTACGCAATAAATACAACTTTCAGCAACGGATCTCTTGGCTCTCGCATCGATGAAGAACGCAGCGAAATGCGATAAGTAATGTGAATTGCAGAATTCAGTGAATCATCGAATCTTTGAACGCACCTTGCACGCTCCGGTATTCTGAAGCGTATGCCTGTTTGAGTGTCGTGGCATCATCAAACCTCACTGTTTCTGACGGTGACGGTTTGGAATTGGAGGTGTTGCTGTGGCCCTTCTTGGGCTTTCGGCTCCTCTCAAATGCATTAGCTGGGACGTTTGGTCCGTAGGCTCTGACGTGATAGTGATGTTGCGTCGTGGTCCACCCCTCCTGTCGCCGCTTCTAATCGTCCGAAAGGACAGCTTACCCATTGACCTTTGACCTCAAATCAGGTAGGACTACCCGCTGAACTTAA
>EU402590_Pycnoporellus_alboluteus
TTTCCGTAGGTGAACCTGCGGAAGGATCATTAACAAATGTGAAACAGAGGAGCTGTCGCTGGTCCTTTGGACATGTGCACGCTCTTTTGAATCCAATCTTAAACCTGTGAACCATCGGCGGAGGGGGCCCTTTCGGGGGCCTGTTTCCTGCTCATTACACACCCTTTGTATGTTTAGAATGTCTGCTTGCGCATTGTACGCAATTAAATACAACTTTCAGCAACGGATCTCTTGGCTCTCGCATCGATGAAGAACGCAGCGAAATGCGATAAGTAATGTGAATTGCAGAATTCAGTGAATCATCGAATCTTTGAACGCACCTTGCACGCTCCGGTATTCCGAAGCGTATGCCTGTTTGAGTGTCGTGGCATCATCAAACCTCACTGTTTTTAATAGTGGTGGCTTGGAATTGGAGGTGTTGCTGTGGCCCTTCTTGGGCTTTGGCTCCTCTTAAATGCATTAGCTGGGATGTTTGGTCCGTAGGCTCTGACGTGATAGTGATGTTACGTCGTGGTCTGCGAATGGCCCTCTTGTCACTGCTTCTAATCGTCCGCAAGGACAGCTTACCATTGACCTTTGACCTCAAATCAGGTAGGACTACCCGCTGAACTTAA
>EU402589_Pycnoporellus_alboluteus
TTTCCGTAGGTGAACCTGCGGAAGGATCATTAACAAATGTGAAACAGAGGAGCTGTCGCTGGTCCTTTGGACATGTGCACGCTCTTTTGAATCCAATCTTAAACCTGTGAACCATCGGCGGAGGGGGCCCTTTCGGGGGCCTGTTTCCTGCTCATTACACACCCTTTGTATGTTTAGAATGTCTGCTTGCGCATTGTACGCAATTAAATACAACTTTCAGCAACGGATCTCTTGGCTCTCGCATCGATGAAGAACGCAGCGAAATGCGATAAGTAATGTGAATTGCAGAATTCAGTGAATCATCGAATCTTTGAACGCACCTTGCACGCTCCGGTATTCCGAAGCGTATGCCTGTTTGAGTGTCGTGGCATCATCAAACCTCACTGTTTTTAATGGTGGTGGCTTGGAATTGGAGGTGTTGCTGTGGCCCTTCTTGGGCTTTGGCTCCTCTTAAATGCATTAGCTGGGATGTTTGGTCCGTAGGCTCTGACGTGATAGTAATGTTACGTCGTGGTCTGCGAATGGCCCTCTTGTCACTGCTTCTAATCGTCCGCAAGGACAGCTTACCATTGACCTTTGACCTCAAATCAGGTAGGACTACCCGCTGAACTTAA
>EU402588_Pycnoporellus_alboluteus
TTTCCGTAGGTGAACCTGCGGAAGGATCATTAACAAATGTGAAACAGAGGAGCTGTCGCTGGTCCTTTGGACATGTGCACGCTCTTTTGAATCCAATCTTAAACCTGTGAACCATCGGCGGAGGGGGCCCTTTCGGGGGCCTGTTTCCTGCTCATTACACACCCTTTGTATGTTTAGAATGTCTGCTTGCGCATTGTACGCAATTAAATACAACTTTCAGCAACGGATCTCTTGGCTCTCGCATCGATGAAGAACGCAGCGAAATGCGATAAGTAATGTGAATTGCAGAATTCAGTGAATCATCGAATCTTTGAACGCACCTTGCACGCTCCGGTATTCCGAAGCGTATGCCTGTTTGAGTGTCGTGGCATCATCAAACCTCACTGTTTTTAATGGTGGTGGCTTGGAATTGGAGGTGTTGCTGTGGCCCTTCTTGGGCTTTGGCTCCTCTTAAATGCATTAGCTGGGATGTTTGGTCCGTAGGCTCTGACGTGATAGTAATGTTACGTCGTGGTCTGCGAATGGCCCTCTTGTCACTGCTTCTAATCGTCCGCAAGGACAGCTTACCATTGACCTTTGACCTCAAATCAGGTAGGACTACCCGCTGAACTTAA
>EU402587_Phaeolus_schweinitzii
TTTCCGTAGGTGAACCTGCGGAAGGATCATTAGCGAACCGAACGAAAAAAAGGGCTGTCGCTGCGCCTCTCACCCGAGGCGCGTGCACGCCCGCCCCACCCACGTACCCCGTGAACCTCATCGTGGGGACCTCCTGGGTCTCCCGCGGAAGAAAAACAAACCCCACTCGTCGAATGTCTCTTGCGTGTAACGCATGTCGTACAACTTTCAGCAACGGATCTCTTGGCTCTCGCATCGATGAAGAACGCAGCGAAACGCGATAAGTAATGTGAATTGCAGAATTCAGTGAATCATCGAATCTTTGAACGCACCTTGCGCCCCTCGGCTCCGCCGAGGAGCATGCCTGTTTGAGCGTCACGAACACCATCGATCAGGTCACGTGACTCGTCACGTGGCCCGGTTGGACTTGGAGGGCGCGTGCCGGCCGTCTCGGTCGGCTCCTCTCGAACGCATTAGCCGGTCCGCGGCGCATCGTCGGCGTGATATCCTTTTTGTCTGCCGTGCGAGCGTGGGCGGGTCGGCTTCCAGTCGTCTTCGGACAGCTTTCCACCATCTGACCTCAAATCAGGTAGGACCACCCGCTGAACTTAA
>EU402586_Phaeolus_schweinitzii
TTTCCGTAGGTGAACCTGCGGAAGGATCATTAGCGAACCGAACGAAAAAAAGGGCTGTCGCTGCGCCTCTCACCTGAGGCGCGTGCACGCCCGCCCCACCCACGTACCCCGTGAACCTCATCGTGGGGACCTCCTGGGTCTCCCGCGGAAGAAAAACAAACCCCACTCGTCGAATGTCTCTTGCGTGTAACGCATGTCGTACAACTTTCAGCAACGGATCTCTTGGCTCTCGCATCGATGAAGAACGCAGCGAAACGCGATAAGTAATGTGAATTGCAGAATTCAGTGAATCATCGAATCTTTGAACGCACCTTGCGCCCCTCGGCTCCGCCGAGGAGCATGCCTGTTTGAGCGTCACGAACACCATCGATCAGGTCATGTGACTCGTCACGTGGCCCGGTTGGACTTGGAGGGCACGTGCCGGCCGTCTCGGTCGGCTCCTCTCGAACGCATTAGCCGGTCCGCGGCGCATCGTCGGCGTGATATCTTTTTGTCTGCCGTGCGAGCGTGGGCGGGTCGGCTTCCAGTCGTCTTCGGACAGCTTTCCACCATCTGACCTCAAATCAGGTAGGACCACCCGCTGAACTTAA
>EU402585_Phaeolus_schweinitzii
TTTCCGTAGGTGAACCTGCGGAAGGATCATTAGCGAACCGAACGAAAAAAAGGGCTGTCGCTGCGCCTCTCACCCGAGGCGCGTGCACGCCCGCCCCACCCACGTACCCCGTGAACCTCATCGTGGGGACCCCCTGGGTCTCCCGCGGAAGAAAAACAAACCCCACTCGTCGAATGTCTCTTGCGTGTAACGCATGTCGTACAACTTTCAGCAACGGATCTCTTGGCTCTCGCATCGATGAAGAACGCAGCGAAACGCGATAAGTAATGTGAATTGCAGAATTCAGTGAATCATCGAATCTTTGAACGCACCTTGCGCCCCTCGGCTCCGCCGAGGAGCATGCCTGTTTGAGCGTCACGAACACCATCGATCAGGTCACGTGACTCGTCACGTGGCCCGGTTGGACTTGGAGGGCGCGTGCCGGCCGTCTCGGTCGGCTCCTCTCGAACGCATTAGCCGGTCCGCGGCGCATCGTCGGCGTGATATCTTTTTGTCTGCCGTGCGAGCGTGGGCGGGTCGGCTTCCAGTCGTCTTCGGACAGCTTTCCACCATCTGACCTCAAATCAGGTAGGACCACCCGCTGAACTTAA
>EU402584_Leptoporus_mollis
TTTCCGTAGGTGAACCTGCGGAAGGATCATTATCGAGTTTTTTGAACAGGTTGTAGCTGGCCTCTTACTTGAGGCATGTGCACGCTTGGCTCATCCACTCTCTAACCCCTGTGCACTTTTCGTAGAAATGACAGAAATCAAGATGTAAAAAATCTTGGTGGAAGTCTTTTCTATGTTTTTTTCTTACAAACTTCAGTTTAAGAATGTCTACTTGCAAATAATGCAATTATATACAACTTTCAGCAACGGATCTCTTGGCTCTCGCATCGATGAAGAACGCAGCGAAATGCGATAAGTAATGTGAATTGCAGAATTCAGTGAATCATCGAATCTTTGAACGCACCTTGCGCTCCTTGGTATTCCTTGGAGCATGCCTGTTTGAGTATCATGGAATTATCAACCCCCCAAAAATTTTTCCCCTCCGGGAGGATGAGACACGCGTGGGGCTTGGACTTAGAGGTTTATGCTGTGCTATCTTTTGCTCAGCTCCTCTCAAATGCATTAGCAGTGAACTTTACACATTGCCTTCAGCGTGATAATTGTCTACGTTGTCGCACTATGTATTCATACGTTCTCGCTTACAATCGTCTCTCTGAGACATTTTTTCTAACTTCTGATCTCAAATCAGGTAGGACTACCCGCTGAACTTAA
>EU402583_Leptoporus_mollis
TTTCCGTAGGTGAACCTGCGGAAGGATCATTATCGAGTTATTTGAACAGGTTGTAGCTGGCCTCTTACTTGAGGCATGTGCACGCTTGGCTCATCCACTCTCTAACCCCTGTGCACTTTTTGTAGAAATGACAGAAATCAAGATGTAAAAAATCTTGGTGGAAGTCTTTTCTATGTTTTTTCTTACAAACTTCAGTTTAAGAATGTCTACTTGCAGACAATGCAAATTATATACAACTTTCAGCAACGGATCTCTTGGCTCTCGCATCGATGAAGAACGCAGCGAAATGCGATAAGTAATGTGAATTGCAGAATTCAGTGAATCATCGAATCTTTGAACGCACCTTGCGCTCCTTGGTATTCCTTGGAGCATGCCTGTTTGAGTATCATGGAATTATCAACCCCCTAAAAATTTTTCCCCTCCGGGAGGTCGAGTCATGTGTGGGGCTTGGACTTAGAGGTTTATGCTGTGCTATCTTCCCCTCAGCTCCTCTCAAATGCATTAGCAGTGAACTTTACACATTGCCTTCAGCGTGATAATCGTCTACGTTGTCGCATTATGTATTCATACGTTCTCGCTTACAATCGTCTCTCTGAGACATTTTTTCTAACTTCTGATCTCAAATCAGGTAGGACTACCCGCTGAACTTAA
>EU402582_Laetiporus_persicinus
TTTCCGTAGGTGAACCTGCGGAAGGATCATTAACAAATGGGAGTGTCCAAAATGTGAGCCTGGGGTGCACCTATCAGCCCCAGGTGAATGAAAGTCCATCTGTATATCTCCCTGTGCACACGAAGATATGAGTTTGTTATGGTGGTGAGTCCTTACGATCACCGTCAGCTGCTCAGATACAATAACCTCGAGCATGTTTGCCGAATGTCAACGTTGAAAAAAAATGTAACCACACACAACTTTCAGCAACGGATCTCTTGGCTCTCGCATCGATGAAGAACGCAGCGAAATGCGATAAGTAATGTGAATTGCAGAATTCAGTGAATCATCGAATCTTTGAACGCAACTTGCGCCCCTTGGCATTCCGAGGAGCATGCCTGTTTGAGCGTCGTGTAAAGCATCAAACCCTTCTCTTCGAGGGGGGGGGGCTTGGACTTGGAGGTTGTTTGCTGGGACGTGAAATGCGCGTCCGGCTCCTCTTGAATGCATTAGCTTCAGACCGATACTGGGGTTCTTCAGCAAGCATCGAAAGGTTTCAAGGTCGGTCACGCCGGCCACGAAGCCGTCATGCTCGTGATGGTCCTCAGGAGGGAAAAAGAAGGGAAAAAAAAATGCCATCGGCTCAAGCTTCTAATTGTCTTCGGACAGACGCAGGTCGTCTTTTTTTTCTTTCTTGACCATTTTACCTCAAATCAGGTAGGACTACCCGCTTGAACTTAA
>EU402581_Laetiporus_persicinus
TTTCCGTAGGTGAACCTGCGGAAGGATCATTAACAAATGGGAGTGTCCAAAATGTGAGCCTGGGGTGCACCTATCAGCCCCAGGTGAATGAAAGTCCATCTGTATATCTCCCTGTGCACACGAAGATATGAGTTTGTTATGGTGGTGAGTCCTTACGATCACCGTCAGCTGCTCAGATACAATAACCTCGAGCATGTTTGCCGAATGTCAACGTTGAAAAAAAATGTAACCACACACAACTTTCAGCAACGGATCTCTTGGCTCTCGCATCGATGAAGAACGCAGCGAAATGCGATAAGTAATGTGAATTGCAGAATTCAGTGAATCATCGAATCTTTGAACGCAACTTGCGCCCCTTGGCATTCCGAGGAGCATGCCTGTTTGAGCGTCGTGTAAAGCATCAAACCCTTCTCTTCGAGGGGGGGGGGCTTGGACTTGGAGGTTGTTTGCTGGGACGTGAAATGCGCGTCCGGCTCCTCTTGAATGCATTAGCTTCAGACCGATACTGGGGTTCTTCAGCAAGCATCGAAAGGTTTCAAGGTCGGTCACGCCGGCCACGAAGCCGTCATGCTCGTGATGGTCCTCAGGAGGGAAAAAGAAGGGAAAAAAAAATGCCATCGGCTCAAGCTTCTAATTGTCTTCGGACAGACGCAGGTCGTCTTTTTTTTCTTTCTTGACCATTTTACCTCAAATCAGGTAGGACTACCCGCTTGAACTTAA
>EU402580_Laetiporus_persicinus
TTTCCGTAGGTGAACCTGCGGAAGGATCATTAACAAATGGGAGTGTCCAAAATGTGAGCCTGGGGTGCACCTATCAGCCCCAGGTGAATGAAAGTCCATCTGTATATCTCCCTGTGCACACGAAGATATGAGTTTGTTATGGTGGTGAGTCCTTACGATCACCGTCAGCTGCTCAGATACAATAACCTCGAGCATGTTTGCCGAATGTCAACGTTGAAAAAAAATGTAACCACACACAACTTTCAGCAACGGATCTCTTGGCTCTCGCATCGATGAAGAACGCAGCGAAATGCGATAAGTAATGTGAATTGCAGAATTCAGTGAATCATCGAATCTTTGAACGCAACTTGCGCCCCTTGGCATTCCGAGGAGCATGCCTGTTTGAGCGTCGTGTAAAGCATCAAACCCTTCTCTTCGAGGGGGGGGGCTTGGACTTGGAGGTTGTTTGCTGGGACGTGAAATGCGCGTCCGGCTCCTCTTGAATGCATTAGCTTCAGACCGATACTGGGGTTCTTCAGCAAGCATCGAAAGGTTTCAAGGTCGGTCACGCCGGCCACGAAGCCGTCATGCTCGTGATGGTCCTCAGGAGGGAAAAAGAAGGGAAAAAAAAATGCCATCGGCTCAAGCTTCTAATTGTCTTCGGACAGACGCAGGTCGTCTTTTTTTTCTTTCTTGACCATTTTACCTCAAATCAGGTAGGACTACCCGCTTGAACTTAA
>EU402579_Laetiporus_persicinus
TTTCCGTAGGTGAACCTGCGGAAGGATCATTAACAAATGGGAGTGTCCAAAATGTGAGCCTGGGGTGCACCTATCAGCCCCAGGTGAATGAAAGTCCATCTGTATATCTCCCTGTGCACACGAAGATATGAGTTTGTTATGGTGGTGAGTCCTTACGATCACCGTCAGCTGCTCAGATACAATAACCTCGAGCATGTTTGCCGAATGTCAACGTTGAAAAAAAATGTAACCACACACAACTTTCAGCAACGGATCTCTTGGCTCTCGCATCGATGAAGAACGCAGCGAAATGCGATAAGTAATGTGAATTGCAGAATTCAGTGAATCATCGAATCTTTGAACGCAACTTGCGCCCCTTGGCATTCCGAGGAGCATGCCTGTTTGAGCGTCGTGTAAAGCATCAAACCCTTCTCTTCGAGGGGGGGGGCTTGGACTTGGAGGTTGTTTGCTGGGACGTGAAATGCGCGTCCGGCTCCTCTTGAATGCATTAGCTTCAGACCGATACTGGGGTTCTTCAGCAAGCATCGAAAGGTTTCAAGGTCGGTCACGCCGGCCACGAAGCCGTCATGCTCGTGATGGTCCTCAGGAGGGAAAAAGAAGGGAAAAAAAAATGCCATCGGCTCAAGCTTCTAATTGTCTTCGGACAGACGCAGGTCGTCTTTTTTTTCTTTCTTGACCATTTTACCTCAAATCAGGTAGGACTACCCGCTTGAACTTAA
>EU402578_Laetiporus_conifericola
TTTCCGTAGGTGAACCTGCGGAAGGATCATTAACGAACAACGGGGTTCGCCCCTTGTCCACAAACACACCACCTGTGCACGTTGAAGGCCCGGCTCGTTGAGTGGGTGGGCGACCGCCCAGGATTCGCAGCCTCGCTTTCTTACACAAACTTCGGAATGTACATCAGAATGTCTTACGCGTGTAACGCATCGTAATATAACTTTCAGCAACGGATCTCTTGGCTCTCGCATCGATGAAGAACGCAGCGAAATGCGATAAGTAATGTGAATTGCAGAATTCAGTGAATCATCGAATCTTTGAACGCACCTTGCGCTCCTTGGCATTCCGAGGAGCATGCCTGTTTGAGTGTCATGAAACTCTCAACCCCTGCCATCTTTGCGGATGAGCGTCGGTTGGATTTTGGAGGTTGCCGGACTCGTTCGGCTCCTCTTGAAAGCATAGTAAAGCTTGGACCTGACCGACCGAGTGGACGTGATAGAAAGTCACCGTCGACTGAAGGGTCCGTCGTTGAACGGTTCAAGCTTTGTTTCATCGTCTTCGGACGAACATCTCTGACCTC
>EU402577_Laetiporus_conifericola
TTTCCGTAGGTGAACCTGCGGAAGGATCATTAACGAACAACGGGGTTCGCCCCTTGTCCACAAACACACCACCTGTGCACGTTGAAGGCCCGGCTCGTTGAGTGGGTGGGCGACCGCCCAGGATTCGCAGCCTCGCCTTCTTACACAAACTTCGGAATGTACATCAGAATGTCTTACGCGTGTAACGCATCGTAATATAACTTTCAGCAACGGATCTCTTGGCTCTCGCATCGATGAAGAACGCAGCGAAATGCGATAAGTAATGTGAATTGCAGAATTCAGTGAATCATCGAATCTTTGAACGCACCTTGCGCTCCTTGGCATTCCGAGGAGCATGCCTGTTTGAGTGTCATGAAACTCTCAACCCCTGCCATCTTTGCGGATGAGCGTCGGTTGGATTTTGGAGGTTGCCGGACTCGTTCGGCTCCTCTTGAAAGCATAGTAAAGCTTGGACCTGACCGACCGAGTGGACGTGATAGAAAGTCACCGTCGACTGAAGGGTCCGTCGTTGAACGGTTCAAGCTTTGTTTCATCGTCTTCGGACGAACATCTCTGACCTC
>EU402576_Laetiporus_conifericola
TTTCCGTAGGTGAACCTGCGGAAGGATCATTAACGAACAACGGGGTTCGCCCCTTGTCCACAAACACACCCCTGTGCACGTTGAAGGCCCGGCTCGTTGAGTGGGTGGGCGACCGCCCAGGATTCGCAGCCTCGCTTTCTTACACAAACTTCGGAATGTACATCAGAATGTCTTACGCGTGTAACGCATCGTAATATAACTTTCAGCAACGGATCTCTTGGCTCTCGCATCGATGAAGAACGCAGCGAAATGCGATAAGTAATGTGAATTGCAGAATTCAGTGAATCATCGAATCTTTGAACGCACCTTGCGCTCCTTGGCATTCCGAGGAGCATGCCTGTTTGAGTGTCATGAAACTCTCAACCCCTGCCATCTTTGCGGATGAGCGTCGGTTGGATTTTGGAGGTTGCCGGACTCGTTCGGCTCCTCTTGAAAGCATAGTAAAGCTTGGACCTGACCGACCGAGTGGACGTGATAGAAAGTCACCGTCGACTGAAGGGTCCGTCGTTGAACGGTTCAAGCTTTGTTTCATCGTCTTCGGACGAACATCTCTGACCTC
>EU402575_Laetiporus_conifericola
TTTCCGTAGGTGAACCTGCGGAAGGATCATTAACGAACAACGGGGTTCGCCCCTTGTCCACAAACACACCCCTGTGCACGTTGAAGGCCCGGCTCGTTGAGTGGGTGGGCGACCGCCCAGGATTCGCAGCCTCGCTTTCTTACACAAACTTCGGAATGTACATCAGAATGTCTTACGCGTGTAACGCATCGTAATATAACTTTCAGCAACGGATCTCTTGGCTCTCGCATCGATGAAGAACGCAGCGAAATGCGATAAGTAATGTGAATTGCAGAATTCAGTGAATCATCGAATCTTTGAACGCACCTTGCGCTCCTTGGCATTCCGAGGAGCATGCCTGTTTGAGTGTCATGAAACTCTCAACCCCTGCCATCTTTGCGGATGAGCGTCGGTTGGATTTTGGAGGTTGCCGGACTCGTTCGGCTCCTCTTGAAAGCATAGTAAAGCTTGGACCTGACCGACCGAGTGGACGTGATAGAAAGTCACCGTCGACTGAAGGGTCCGTCGTTGAACGGTTCAAGCTTTGTTTCATCGTCTTCGGACGAACATCTCTGACCTC
>EU402574_Laetiporus_conifericola
TTTCCGTAGGTGAACCTGCGGAAGGATCATTAACGAACAACGGGGTTCGCCCCTTGTCCACAAACACACCCCTGTGCACGTTGAAGGCCCGGCTCGTTGAGTGGGTGGGCGACCGCCCAGGATTCGCAGCCTCGCTTTCTTACACAAACTTCGGAATGTACATCAGAATGTCTTACGCGTGTAACGCATCGTAATATAACTTTCAGCAACGGATCTCTTGGCTCTCGCATCGATGAAGAACGCAGCGAAATGCGATAAGTAATGTGAATTGCAGAATTCAGTGAATCATCGAATCTTTGAACGCACCTTGCGCTCCTTGGCATTCCGAGGAGCATGCCTGTTTGAGTGTCATGAAACTCTCAACCCCTGCCATCTTTGCGGATGAGCGTCGGTTGGATTTTGGAGGTTGCCGGACTCGTTCGGCTCCTCTTGAAAGCATAGTAAAGCTTGGACCTGACCGACCGAGTGGACGTGATAGAAAGTCACCGTCGACTGAAGGGTCCGTCGTTGAACGGTTCAAGCTTTGTTTCATCGTCTTCGGACGAACATCTCTGACCTC
>EU402573_Laetiporus_huroniensis
TTTCCGTAGGTGAACCTGCGGAAGGATCATTAACGAACAACGGGGTCCGCCCCTTGTCCACAAACACACCCCTGTGCACGTTGAAGGCCCGGCTCGTTGAGTGGGTGGGCGACCGCCCAGGATTCGTAGCCTCGCTTTCTTACACAAACTTCGGAATGTACATCAGAATGTCTTACGCGTGTAACGCATCGTAATATAACTTTCAGCAACGGATCTCTTGGCTCTCGCATCGATGAAGAACGCAGCGAAATGCGATAAGTAATGTGAATTGCAGAATTCAGTGAATCATCGAATCTTTGAACGCACCTTGCGCTCCTTGGCATTCCGAGGAGCATGCCTGTTTGAGTGTCATGAAACTCTCAACCCCTGCCATCTTTGCGGATGAGCGTCGGTTGGATTTTGGAGGTTGCCGGACTCGTTCGGCTCCTCTTGAAAGCATAGTGAAGCTTGGACCTGACCGACCGAGTGGACGTGATAGAAAGTCACCGTCGACTGAAGGGTCCGTCGTTGAACGGTTCAAGCTTTGTTTCATCGTCGAAACATCTC
>EU402572_Laetiporus_huroniensis
TTTCCGTAGGTGAACCTGCGGAAGGATCATTAACGAACAACGGGGTCCGCCCCTTGTCCACAAACACACCCCTGTGCACGTTGAAGGCCCGGCTCGTTGAGTGGGTGGGCGACCGCCCAGGATTCGTAGCCTCGCTTTCTTACACAAACTTCGGAATGTACATCAGAATGTCTTACGCGTGTAACGCATCGTAATATAACTTTCAGCAACGGATCTCTTGGCTCTCGCATCGATGAAGAACGCAGCGAAATGCGATAAGTAATGTGAATTGCAGAATTCAGTGAATCATCGAATCTTTGAACGCACCTTGCGCTCCTTGGCATTCCGAGGAGCATGCCTGTTTGAGTGTCATGAAACTCTCAACCCCTGCCATCTTTGCGGATGAGCGTCGGTTGGATTTTGGAGGTTGCCGGACTCGTTCGGCTCCTCTTGAAAGCATAGTGAAGCTTGGACCTGACCGACCGAGTGGACGTGATAGAAAGTCACCGTCGACTGAAGGGTCCGTCGTTGAACGGTTCAAGCTTTGTTTCATCGTCGAAACATCTC
>EU402571_Laetiporus_huroniensis
TTTCCGTAGGTGAACCTGCGGAAGGATCATTAACGAACAACGGGGTCCGCCCCTTGTCCACAAACACACCCCTGTGCACGTTGAAGGCCCGGCTCGTTGAGTGGGTGGGCGACCGCCCAGGATTCGTAGCCTCGCTTTCTTACACAAACTTCGGAATGTACATCAGAATGTCTTACGCGTGTAACGCATCGTAATATAACTTTCAGCAACGGATCTCTTGGCTCTCGCATCGATGAAGAACGCAGCGAAATGCGATAAGTAATGTGAATTGCAGAATTCAGTGAATCATCGAATCTTTGAACGCACCTTGCGCTCCTTGGCATTCCGAGGAGCATGCCTGTTTGAGTGTCATGAAACTCTCAACCCCTGCCATCTTTGCGGATGAGCGTCGGTTGGATTTTGGAGGTTGCCGGACTCGTTCGGCTCCTCTTGAAAGCATAGTGAAGCTTGGACCTGACCGACCGAGTGGACGTGATAGAAAGTCACCGTCGACTGAAGGGTCCGTCGTTGAACGGTTCAAGCTTTGTTTCATCGTCGAAACATCTC
>EU402570_Laetiporus_huroniensis
TTTCCGTAGGTGAACCTGCGGAAGGATCATTAACGAACAACGGGGTCCGCCCCTTGTCCACAAACACACCCCTGTGCACGTTGAAGGCCCGGCTCGTTGAGTGGGTGGGCGACCGCCCAGGATTCGTAGCCTCGCTTTCTTACACAAACTTCGGAATGTACATCAGAATGTCTTACGCGTGTAACGCATCGTAATATAACTTTCAGCAACGGATCTCTTGGCTCTCGCATCGATGAAGAACGCAGCGAAATGCGATAAGTAATGTGAATTGCAGAATTCAGTGAATCATCGAATCTTTGAACGCACCTTGCGCTCCTTGGCATTCCGAGGAGCATGCCTGTTTGAGTGTCATGAAACTCTCAACCCCTGCCATCTTTGCGGATGAGCGTCGGTTGGATTTTGGAGGTTGCCGGACTCGTTCGGCTCCTCTTGAAAGCATAGTGAAGCTTGGACCTGACCGACCGAGTGGACGTGATAGAAAGTCACCGTCGACTGAAGGGTCCGTCGTTGAACGGTTCAAGCTTTGTTTCATCGTCGAAACATCTC
>EU402569_Laetiporus_huroniensis
TTTCCGTAGGTGAACCTGCGGAAGGATCATTAACGAACAACGGGGTCCGCCCCTTGTCCACAAACACACCCCTGTGCACGTTGAAGGCCCGGCTCGTTGAGTGGGTGGGCGACCGCCCAGGATTCGTAGCCTCGCTTTCTTACACAAACTTCGGAATGTACATCAGAATGTCTTACGCGTGTAACGCATCGTAATATAACTTTCAGCAACGGATCTCTTGGCTCTCGCATCGATGAAGAACGCAGCGAAATGCGATAAGTAATGTGAATTGCAGAATTCAGTGAATCATCGAATCTTTGAACGCACCTTGCGCTCCTTGGCATTCCGAGGAGCATGCCTGTTTGAGTGTCATGAAACTCTCAACCCCTGCCATCTTTGCGGATGAGCGTCGGTTGGATTTTGGAGGTTGCCGGACTCGTTCGGCTCCTCTTGAAAGCATAGTGAAGCTTGGACCTGACCGACCGAGTGGACGTGATAGAAAGTCACCGTCGACTGAAGGGTCCGTCGTTGAACGGTTCAAGCTTTGTTTCATCGTCGAAACATCTC
>EU402568_Laetiporus_sulphureus
TTTCCGTAGGTGAACCTGCGGAAGGATCATTAACGAACAACGGGGCCTCGCCCCTTGTCCACAAACACACCCCCGTGCACATCGAGGGCCCGGCTCGTTGAGTGGGTGGGCGACCGCCCAGGATTCGTAGCCTCGCTTTCTTACACAAACTTCAGAATGTATATCGGAATGTCTTACGCGTTGTAACGCATCGTAATATAACTTTCAGCAACGGATCTCTTGGCTCTCGCATCGATGAAGAACGCAGCGAAATGCGATAAGTAATGTGAATTGCAGAATTCAGTGAATCATCGAATCTTTGAACGCACCTTGCGCTCCTTGGCATTCCGAGGAGCATGCCTGTTTGAGTGTCATGAAACTCTCAACCCCTGCCATCTTTGCGGATGAGCGTCGGTTGGATTTTGGAGGTTGCCGGACGCGCGTTCGGCTCCTCTTGAATGCATAGTAAAGCTTGGACCTGACCGACCGAGTGGACGTGATAGAAAGTCACCGTCGACTGAAGGGTCCGTCGTTGAACGGTTCAAGCTTTGTCTTCGGACGAAACATCTCTGACCTC
>EU402567_Laetiporus_sulphureus
TTTCCGTAGGTGAACCTGCGGAAGGATCATTAACGAACAACGGGGCCTCGCCCCTTGTCCACAAACACACCCCCGTGCACATCGAAGGCCCGGCTCGTTGAGTGGGTGGGCGACCGCCCAGGATTCGTAGCCTCGCTTTCTTACACAAACTTCAGAATGTATATCGGAATGTCTTACGCGTTGTAACGCATCGTAATATAACTTTCAGCAACGGATCTCTTGGCTCTCGCATCGATGAAGAACGCAGCGAAATGCGATAAGTAATGTGAATTGCAGAATTCAGTGAATCATCGAATCTTTGAACGCACCTTGCGCTCCTTGGCATTCCGAGGAGCATGCCTGTTTGAGTGTCATGAAACTCTCAACCCCTGCCATCTTTGCGGATGAGCGTCGGTTGGATTTTGGAGGTTGCCGGACGCGCGTTCGGCTCCTCTTGAATGCATAGTAAAGCTTGGACCTGACCGACCGAGTGGACGTGATAGAAAGTCACCGTCGACTGAAGGGTCCGTCGTTGAACGGTTCAAGCTTTGTCTTCGGACGAAACATCTCTGACCTC
>EU402566_Laetiporus_sulphureus
TTTCCGTAGGTGAACCTGCGGAAGGATCATTGACGAACAACGGGGCCTCGCCCCTTGTCCACAAACACACCCCCGTGCACATCGAAGGCCCGGCTCGTTGAGTGGGTGGGCGACCGCCCAGGATTCGTAGCCTCGCTTTCGTACACAAACTTCAGAATGTATATCGGAATGTCTTACGCGTTGTAACGCATCGTAATATAACTTTCAGCAACGGATCTCTTGGCTCTCGCATCGATGAAGAACGCAGCGAAATGCGATAAGTAATGTGAATTGCAGAATTCAGTGAATCATCGAATCTTTGAACGCACCTTGCGCTCCTTGGCATTCCGAGGAGCATGCCTGTTTGAGTGTCATGAAACTCTCAACCCCTGCCATCTTTGCGGATGAGCGTCGGTTGGATTTTGGAGGTTGCCGGACGCGCGTTCGGCTCCTCTTGAATGCATAGTGAAGCTTGGACCTGACCGACCGAGTGGACGTGATAGAAAGTCACCGTCGACTGAAGGGTCCGTCGTTGAACGGTTCAAGCTTTGTCTTCGGACGAAACATCTCTGACCTC
>EU402565_Laetiporus_sulphureus
TTTCCGTAGGTGAACCTGCGGAAGGATCATTGACGAACAACGGGGCCTCGCCCCTTGTCCACAAACACACCCCCGTGCACATCGAGGCTCGTTGAGTGGGTGGGCGACCGCCCAGGATTCGTAGCCTCGCTTTCTTACACAAACTTCAGAATGTATATCGGAATGTCTTACGCGTTGTAACGCATCGTAATATAACTTTCAGCAACGGATCTCTTGGCTCTCGCATCGATGAAGAACGCAGCGAAATGCGATAAGTAATGTGAATTGCAGAATTCAGTGAATCATCGAATCTTTGAACGCACCTTGCGCTCCTTGGCATTCCGAGGAGCATGCCTGTTTGAGTGTCATGAAACTCTCAACCCCTGCCATCTTTGCGGATGAGCGTCGGTTGGATTTTGGAGGTTGCCGGACGCGCGTTCGGCTCCTCTTGAATGCATAGTGAAGCTTGGACCTGACCGACCGAGTGGACGTGATAGAAAGTCACCGTCGACCGAAGGGTCCGTCGTTGAACGGTTCAAGCTTTGTCTTCGGACGAAACATCTCTGACCTC
>EU402564_Laetiporus_sulphureus
TTTCCGTAGGTGAACCTGCGGAAGGATCATTGACGAACAACGGGGCCTCGCCCCTTGTCCACAAACACACCCCCGTGCACGTCGAGGCTCGTTGAGTGGGTGGGCGACCGCCCAGGATTCGTAGCCTCGCTTTCTTACACAAACTTCAGAATGTATATCGGAATGTCTTACGCGTTGTAACGCATCGTAATATAACTTTCAGCAACGGATCTCTTGGCTCTCGCATCGATGAAGAACGCAGCGAAATGCGATAAGTAATGTGAATTGCAGAATTCAGTGAATCATCGAATCTTTGAACGCACCTTGCGCTCCTTGGCATTCCGAGGAGCATGCCTGTTTGAGTGTCATGAAACTCTCAACCCCTGCCATCTTTGCGGATGAGCGTCGGTTGGATTTTGGAGGTTGCCGGACGCGCGTTCGGCTCCTCTTGAATGCATAGTGAAGCTTGGACCTGACCGACCGAGTGGACGTGATAGAAAGTCACCGTCGACNGAAGGGTCCGTCGTTGAACGGTTCAAGCTTTGTCTTCGGACGAAACATCTCTGACCTC
>EU402563_Laetiporus_sulphureus
TTTCCGTAGGTGAACCTGCGGAAGGATCATTGACGAACAACGGGGCCTCGCCCCTTGTCCACAAACACACCCCCGTGCACGTCGAGGCTCGTTGAGTGGGTGGGCGACCGCCCAGGATTCGTAGCCTCGCTTTCTTACACAAACTTCAGAATGTATATCGGAATGTCTTACGCGTTGTAACGCATCGTAATATAACTTTCAGCAACGGATCTCTTGGCTCTCGCATCGATGAAGAACGCAGCGAAATGCGATAAGTAATGTGAATTGCAGAATTCAGTGAATCATCGAATCTTTGAACGCACCTTGCGCTCCTTGGCATTCCGAGGAGCATGCCTGTTTGAGTGTCATGAAACTCTCAACCCCTGCCATCTTTGCGGATGAGCGTCGGTTGGATTTTGGAGGTTGCCGGACGCGCGTTCGGCTCCTCTTGAATGCATAGTAAAGCTTGGACCTGACCGACCGAGTGGACGTGATAGAAAGTCACCGTCGACTGAAGGGTCCGTCGTTGAACGGTTCAAGCTTTGTCTTCGGACGAAACATCTCTGACCTC
>EU402562_Laetiporus_sulphureus
TTTCCGTAGGTGAACCTGCGGAAGGATCATTGACGAACAACGGGGCCTCGCCCCTTGTCCACAAACACACCCCCGTGCACATCGAGGCTCGTTGAGTGGGTGGGCGACCGCCCAGGATTCGTAGCCTCGCTTTCTTACACAAACTTCAGAATGTATATCGGAATGTCTTACGCGTTGTAACGCATCGTAATATAACTTTCAGCAACGGATCTCTTGGCTCTCGCATCGATGAAGAACGCAGCGAAATGCGATAAGTAATGTGAATTGCAGAATTCAGTGAATCATCGAATCTTTGAACGCACCTTGCGCTCCTTGGCATTCCGAGGAGCATGCCTGTTTGAGTGTCATGAAACTCTCAACCCCTGCCATCTTTGCGGATGAGCGTCGGTTGGATTTTGGAGGTTGCCGGACGCGCGTTCGGCTCCTCTTGAATGCATAGTAAAGCTTGGACCTGACCGACCGAGTGGACGTGATAGAAAGTCACCGTCGACTGAAGGGTCCGTCGTTGAACGGTTCAAGCTTTGTCTTCGGACGAAACATCTCTGACCTC
>EU402561_Laetiporus_sulphureus
TTTCCGTAGGTGAACCTGCGGAAGGATCATTGACGAACAACGGGGCCTCGCCCCTTGTCCACAAACACACCCCCGTGCACATCGAGGCTCGTTGAGTGGGTGGGCGACCGCCCAGGATTCGTAGCCTCGCTTTCTTACACAAACTTCAGAATGTATATCGGAATGTCTTACGCGTTGTAACGCATCGTAATATAACTTTCAGCAACGGATCTCTTGGCTCTCGCATCGATGAAGAACGCAGCGAAATGCGATAAGTAATGTGAATTGCAGAATTCAGTGAATCATCGAATCTTTGAACGCACCTTGCGCTCCTTGGCATTCCGAGGAGCATGCCTGTTTGAGTGTCATGAAACTCTCAACCCCTGCCATCTTTGCGGATGAGCGTCGGTTGGATTTTGGAGGTTGCCGGACGCGCGTTCGGCTCCTCTTGAATGCATAGTAAAGCTTGGACCTGACCGACCGAGTGGACGTGATAGAAAGTCACCGTCGACTGAAGGGTCCGTCGTTGAACGGTTCAAGCTTTGTCTTCGGACGAAACATCTCTGACCTC
>EU402560_Laetiporus_cincinnatus
TTTCCGTAGGTGAACCTGCGGAAGGATCATTAACGAACAACGGGGCTCGCCCCTTGTCCACAAACACGCCCCCCCGTGCACGTTGAAGGCCCGGCTGGTTGAGTGGGTGGGCGACCGCCCAGGATTCGTAGCCTCGCTTTCTTTACACAAACTTCAGAATGTACATCGGAATGTGTTACGCGTCGTGACGCGTCGTAATATAACTTTCAGCAACGGATCTCTTGGCTCTCGCATCGATGAAGAACGCAGCGAAATGCGATAAGTAATGTGAATTGCAGAATTCAGTGAATCATCGAATCTTTGAACGCACCTTGCGCCCCTTGGCATTCCGAGGAGCATGCCTGTTTGAGTGTCATGAAACTCTCAACCCCTGCCATCTTTGCGGATGAGCGTCGGTTGGATTTTGGAGGTTGCCGGACGGTGCCGTTCGGCTCCTCTTGAAAGCATAGTAAAGCTTGGACCTGACCGACCGAGTGGACGTGATAGAAAGTCACCGTCGACTGAAGGGTCCGTCGTTGAACGGTTCAAGGCTTTTGCTTGTCGTCTTCGGACGAACGTCTCTGAGCTC
>EU402559_Laetiporus_cincinnatus
TTTCCGTAGGTGAACCTGCGGAAGGATCATTAACGAACAACGGGGCTCGCCCCTTGTCCACAAACACGCCCCCCCGTGCACGTTGAAGGCCCGGCTGGTTGAGTGGGTGGGCGACCGCCCAGGATTCGTAGCCTCGCTTTCTTTACACAAACTTCAGAATGTACATCGGAATGTGTTACGCGTCGTGACGCGTCGTAATATAACTTTCAGCAACGGATCTCTTGGCTCTCGCATCGATGAAGAACGCAGCGAAATGCGATAAGTAATGTGAATTGCAGAATTCAGTGAATCATCGAATCTTTGAACGCACCTTGCGCCCCTTGGCATTCCGAGGAGCATGCCTGTTTGAGTGTCATGAAACTCTCAACCCCTGCCATCTTTGCGGATGAGCGTCGGTTGGATTTTGGAGGTTGCCGGACGGTGCCGTTCGGCTCCTCTTGAAAGCATAGTAAAGCTTGGACCTGACCGACCGAGTGGACGTGATAGAAAGTCACCGTCGACTGAAGGGTCCGTCGTTGAACGGTTCAAGGCTTTTGCTTGTCGTCTTCGGACGAACGTCTCTGAGCTC
>EU402558_Laetiporus_cincinnatus
TTTCCGTAGGTGAACCTGCGGAAGGATCATTAACGAACAACGGGGCTCGCCCCTTGTCCACAAACACGCCCCCCCGTGCACGTTGAAGGCCCGGCTGGTTGAGTGGGTGGGCGACCGCCCAGGATTCGTAGCCTCGCTTTCTTTACACAAACTTCAGAATGTACATCGGAATGTGTTACGCGTCGTGACGCGTCGTAATATAACTTTCAGCAACGGATCTCTTGGCTCTCGCATCGATGAAGAACGCAGCGAAATGCGATAAGTAATGTGAATTGCAGAATTCAGTGAATCATCGAATCTTTGAACGCACCTTGCGCCCCTTGGCATTCCGAGGAGCATGCCTGTTTGAGTGTCATGAAACTCTCAACCCCTGCCATCTTTGCGGATGAGCGTCGGTTGGATTTTGGAGGTTGCCGGACGGTGCCGTTCGGCTCCTCTTGAAAGCATAGTAAAGCTTGGACCTGACCGACCGAGTGGACGTGATAGAAAGTCACCGTCGACTGAAGGGTCCGTCGTTGAACGGTTCAAGGCTTTTGCTTGTCGTCTTCGGACGAACGTCTCTGAGCTC
>EU402557_Laetiporus_cincinnatus
TTTCCGTAGGTGAACCTGCGGAAGGATCATTAACGAACAACGGGGCTCGCCCCTTGTCCACAAACACGCCCCCCCGTGCACGTTGAAGGCCCGGCTGGTTGAGTGGGTGGGCGACCGCCCAGGATTCGTAGCCTCGCTTTCTTTACACAAACTTCAGAATGTACATCGGAATGTGTTACGCGTCGTGACGCGTCGTAATATAACTTTCAGCAACGGATCTCTTGGCTCTCGCATCGATGAAGAACGCAGCGAAATGCGATAAGTAATGTGAATTGCAGAATTCAGTGAATCATCGAATCTTTGAACGCACCTTGCGCCCCTTGGCATTCCGAGGAGCATGCCTGTTTGAGTGTCATGAAACTCTCAACCCCTGCCATCTTTGCGGATGAGCGTCGGTTGGATTTTGGAGGTTGCCGGACGGTGCCGTTCGGCTCCTCTTGAAAGCATAGTAAAGCTTGGACCTGACCGACCGAGTGGACGTGATAGAAAGTCACCGTCGACTGAAGGGTCCGTCGTTGAACGGTTCAAGGCTTTTGCTTGTCGTCTTCGGACGAACGTCTCTGAGCTC
>EU402556_Wolfiporia_dilatohypha
TTTCCGTAGGTGAACCTGCGGAAGGATCATTAACGAACAATGGGGCTCGCCCCTTGTCTCACAAACACACCCCCCGTGCACGCTATCGAAAGGCCGGCTTGTTGGGAGACCGCGGGCCTGGCCGTTCGTTTCACAAACTCGAGAATGTCTGTCAGAATGTCTATTGGGTGTAACGATACAATAATATAACTTTCAGCAACGGATCTCTTGGCTCTCGCATCGATGAAGAACGCAGCGAAATGCGATAAGTAATGTGAATTGCAGAATTCAGTGAATCATCGAATCTTTGAACGCACCTTGCGCTCCTTGGCATTCCGAGGAGCATGCCTGTTTGAGTGTCATGAAACTCTCAACCCCCGCCGTCTTTGCGGACGAGCGTCGGTTGGATTTTGGAGGCTTGCCGGACGGTCACGTTCGGCTCCTCTCGAAAGCATAACGAAGCTTGGGCCGACCGACCGAGTGGACGTGATAACAAAAAGTCACCGTCGACTCAAGGGTCCGTCGTTGAATGGTCCGAACGCTTCGTTTCGCCTCTTTGGCATTTCTCTGACCTCTGACCTCAAATCAGGTAGGACTACCCCGCTGAACTTAA
>EU402555_Wolfiporia_dilatohypha
TTTCCGTAGGTGAACCTGCGGAAGGATCATTAACGAACAATGGGGCTCGCCCCTTGTCTCACAAACACACCCCCCGTGCACGCTATCGAAAGGCCGGCTTGTTGGGAGACCGCGGGCCTGGCCGTTCGTTTCACAAACTCGAGAATGTCTGTCAGAATGTCTATTGGGTGTAACGATACAATAATATAACTTTCAGCAACGGATCTCTTGGCTCTCGCATCGATGAAGAACGCAGCGAAATGCGATAAGTAATGTGAATTGCAGAATTCAGTGAATCATCGAATCTTTGAACGCACCTTGCGCTCCTTGGCATTCCGAGGAGCATGCCTGTTTGAGTGTCATGAAACTCTCAACCCCCGCCGTCTTTGCGGACGAGCGTCGGTTGGATTTTGGAGGCTTGCCGGACGGTCACGTTCGGCTCCTCTCGAAAGCATAACGAAGCTTGGGCCGACCGACCGAGTGGACGTGATAACAAAAAGTCACCGTCGACTCAAGGGTCCGTCGTTGAATGGTCCGAACGCTTCGTTTCGCCTCTTTGGCATTTCTCTGACCTCTGACCTCAAATCAGGTAGGACTACCCCGCTGAACTTAA
>EU402554_Wolfiporia_dilatohypha
TTTCCGTAGGTGAACCTGCGGAAGGATCATTAACGAACAATGGGGCTCGCCCCTTGTCTCACAAACACACCCCCCGTGCACGCTATCGAAAGGCCGGCTTGTTGGGAGACCGCGGGCCTGGCCGTTCGTTTCACAAACTCGAGAATGTCTGTCAGAATGTCTATTGGGTGTAACGATACAATAATATAACTTTCAGCAACGGATCTCTTGGCTCTCGCATCGATGAAGAACGCAGCGAAATGCGATAAGTAATGTGAATTGCAGAATTCAGTGAATCATCGAATCTTTGAACGCACCTTGCGCTCCTTGGCATTCCGAGGAGCATGCCTGTTTGAGTGTCATGAAACTCTCAACCCCCGCCGTCTTTGCGGACGAGCGTCGTGTTGGATTTTGGAGGCTTGCCGGACGGTCACGTTCGGCTCCTCTCGAAAGCATAACGAAGCTTGGGCCGACCGACCGAGTGGACGTGATAACAAAAAGTCACCGTCGACTCAAGGGTCCGTCGTTGAATGGTCCGAACGCTTCGTTTCGCCTCTTTGGCATTTCTCTGACCTCTGACCTCAAATCAGGTAGGACTACCCGCTGAACTTAA
>EU402553_Laetiporus_gilbertsonii_var
TTTCCGTAGGTGAACCTGCGGAAGGATCATTAACGAACAACGGGGTCCGCCCCTTTGTCCACATACACACCCCCGTGCACATCACCGAGGCCCGGCTCGTTGAGTGGGTGGGCGACCGCCCAGGATTCGTAGCCTCGCTTCGGTTTACACAAACTTCGGAATGTAGAATCGGAATGTGTTGACGCGTGTAACGCATCGTAATATAACTTTCAGCAACGGATCTCTTGGCTCTCGCATCGATGAAGAACGCAGCGAAATGCGATAAGTAATGTGAATTGCAGAATTCAGTGAATCATCGAATCTTTGAACGCACCTTGCGCTCCTTGGCATTCCGAGGAGCATGCCTGTTTGAGTGTCATGAAACTCTCAACCCCCGCCATCTTTGCGGATGCGGGTCGGTTGGATTTTGGAGGTTGCCGGACCCGTTCGGCTCCTCTTGAATGCATAGTAAAGCTTGGACCTGACCGACCGAGTGGACGTGATAGAAAGTCACCGTCGACTGAAGGGTCCGTCGCCGAACGGTTCAAGCTTTGTCTTCGGACGAAAGATCTCTGACCTC
>EU402552_Laetiporus_gilbertsonii_var
TTTCCGTAGGTGAACCTGCGGAAGGATCATTAACGAACAACGGGGTCCGCCCCTTTGTCCACATACACACCCCCGTGCACATCACTGAGGCCCGGCTCGTTGAGTGGGTGGGCGACCGCCCAGGATTCGTAGCCTCGCTTCGGTTTACACAAACTTCGGAATGTAGAATCGGAATGTGTTGACGCGTGTAACGCATCGTAATATAACTTTCAGCAACGGATCTCTTGGCTCTCGCATCGATGAAGAACGCAGCGAAATGCGATAAGTAATGTGAATTGCAGAATTCAGTGAATCATCGAATCTTTGAACGCACCTTGCGCTCCTTGGCATTCCGAGGAGCATGCCTGTTTGAGTGTCATGAAACTCTCAACCCCCGCCATCTTTGCGGATGCGGGTCGGTTGGATTTTGGAGGTTGCCGGACCCGTTCGGCTCCTCTTGAATGCATAGTAAAGCTTGGACCTGACCGACCGAGTGGACGTGATAGAAAGTCACCGTCGACTGAAGGGTCCGTCGCCGAACGGTTCAAGCTTTGTCTTCGGACGAAAGATCTCTGACCTC
>EU402551_Laetiporus_gilbertsonii_var
TTTCCGTAGGTGAACCTGCGGAAGGATCATTAACGAACAACGGGGTCCGCCCCTTTGTCCACATACACACCCCCGTGCACATCACTGAGGCCCGGCTCGTTGAGTGGGTGGGCGACCGCCCAGGATTCGTAGCCTCGCTTCGGTTTACACAAACTTCGGAATGTAGAATCGGAATGTGTTGACGCGTGTAACGCATCGTAATATAACTTTCAGCAACGGATCTCTTGGCTCTCGCATCGATGAAGAACGCAGCGAAATGCGATAAGTAATGTGAATTGCAGAATTCAGTGAATCATCGAATCTTTGAACGCACCTTGCGCTCCTTGGCATTCCGAGGAGCATGCCTGTTTGAGTGTCATGAAACTCTCAACCCCCGCCATCTTTGCGGATGCGGGTCGGTTGGATTTTGGAGGTTGCCGGACCCGTTCGGCTCCTCTTGAATGCATAGTAAAGCTTGGACCTGACCGACCGAGTGGACGTGATAGAAAGTCACCGTCGACTGAAGGGTCCGTCGCCGAACGGTTCAAGCTTTGTCTTCGGACGAAAGATCTCTGACCTC
>EU402550_Laetiporus_gilbertsonii
TTTCCGTAGGTGAACCTGCGGAAGGATCATTAACGAACAACGGGGTCCGCCCCTTTGTCCACATACACACCCCCGTGCACATCACTGAGGCCCGGCTCGTTGAGTGGGTGGGCGACCGCCCAGGATTCGTAGCCTCGCTTCGGTTCACACAAACTTCGGAATGTAGAATCGGAATGTGTTGACGCGTGTAACGCATCGTAATATAACTTTCAGCAACGGATCTCTTGGCTCTCGCATCGATGAAGAACGCAGCGAAATGCGATAAGTAATGTGAATTGCAGAATTCAGTGAATCATCGAATCTTTGAACGCACCTTGCGCTCCTTGGCATTCCGAGGAGCATGCCTGTTTGAGTGTCATGAAACTCTCAACCCCCGCCATCTTTGCGGATGCGGGTCGGTTGGATTTTGGAGGTTGCCGGACCCGTTCGGCTCCTCTTGAATGCATAGTAAAGCTTGGACCTGACCGACCGAGTGGACGTGATAGAAAGTCACCGTCGACTGAAGGGTCCGTCGCCGAACGGTTCAAGCTTTGTCTTCGGACGAAAGATCTCTGACCTC
>EU402549_Laetiporus_gilbertsonii
TTTCCGTAGGTGAACCTGCGGAAGGATCATTAACGAACAACGGGGTCCGCCCCTTTGTCCACATACACACCCCCGTGCACATCACTGAGGCCCGGCTCGTTGAGTGGGTGGGCGACCGCCCAGGATTCGTAGCCTCGCTTCGGTTCACACAAACTTCGGAATGTAGAATCGGAATGTGTTGACGCGTGTAACGCATCGTAATATAACTTTCAGCAACGGATCTCTTGGCTCTCGCATCGATGAAGAACGCAGCGAAATGCGATAAGTAATGTGAATTGCAGAATTCAGTGAATCATCGAATCTTTGAACGCACCTTGCGCTCCTTGGCATTCCGAGGAGCATGCCTGTTTGAGTGTCATGAAACTCTCAACCCCCGCCATCTTTGCGGATGCGGGTCGGTTGGATTTTGGAGGTTGCCGGACCCGTTCGGCTCCTCTTGAATGCATAGTAAAGCTTGGACCTGACCGACCGAGTGGACGTGATAGAAAGTCACCGTCGACTGAAGGGTCCGTCGCCGAACGGTTCAAGCTTTGTCTTCGGACGAAAGATCTCTGACCTC
>EU408784_Colletotrichum_fragariae
CTGAGTTTACGCTCTACAACCCTTTGTGAACATACCTACAACTGTTGCTTCGGCGGGTAGGGTCCCCGTGACCCTCCCGGCCTCCCGCCCCCCCCGGGCGGGTCGGCGCCCGCCGGAGGATAACCAAACTCTGATTTAACGACGTTTCTTCTGAGTGGTACAAGCAAATAATCAAAACTTTTAACAACGGATCTCTTGGTTCTGGCATCGATGAAGAACGCAGCGAAATGCGATAAGTAATGTGAATTGCAGAATTCAGTGAATCATCGAATCTTTGAACGCACATTGCGCCCGCCAGCATTCTGGCGGGCATGCCTGTTCGAGCGTCATTTCAACCCTCAAGCTCTGCTTGGTGTTGGGGCCCTACAGCTGATGTAGGCCCTCAAAGGTAGTGGCGGACCCTCCCGGAGCCTCCTTTGCGTAGTAACTTTACGTCTCGCACTGGGATCCGGAGGGACTCTTGCCGTAAAACCCCCCAATTTTCCAAAG
>EU408783_Colletotrichum_fragariae
CTGAGTTTACGCTCTACAACCCTTTGTGAACATACCTACAACTGTTGCTTCGGCGGGTAGGGTCCCCGTGACCCTCCCGGCCTCCCGCCCCCCCCGGGCGGGTCGGCGCCCGCCGGAGGATAACCAAACTCTGATTTAACGACGTTTCTTCTGAGTGGTACAAGCAAATAATCAAAACTTTTAACAACGGATCTCTTGGTTCTGGCATCGATGAAGAACGCAGCGAAATGCGATAAGTAATGTGAATTGCAGAATTCAGTGAATCATCGAATCTTTGAACGCACATTGCGCCCGCCAGCATTCTGGCGGGCATGCCTGTTCGAGCGTCATTTCAACCCTCAAGCTCTGCTTGGTGTTGGGGCCCTACAGCTGATGTAGGCCCTCAAAGGTAGTGGCGGACCCTCCCGGAGCCTCCTTTGCGTAGTAACTTTACGTCTCGCACTGGGATCCGGAGGGACTCTTGCCGTAAAACCCCCCAATTTTCCAAAG
>EU408782_Colletotrichum_fragariae
CTGAGTTTACGCTCTACAACCCTTTGTGAACATACCTACAACTGTTGCTTCGGCGGGTAGGGTCCCCGTGACCCTCCCGGCCTCCCGCCCCCCCCGGGCGGGTCGGCGCCCGCCGGAGGATAACCAAACTCTGATTTAACGACGTTTCTTCTGAGTGGTACAAGCAAATAATCAAAACTTTTAACAACGGATCTCTTGGTTCTGGCATCGATGAAGAACGCAGCGAAATGCGATAAGTAATGTGAATTGCAGAATTCAGTGAATCATCGAATCTTTGAACGCACATTGCGCCCGCCAGCATTCTGGCGGGCATGCCTGTTCGAGCGTCATTTCAACCCTCAAGCTCTGCTTGGTGTTGGGGCCCTACAGCTGATGTAGGCCCTCAAAGGTAGTGGCGGACCCTCCCGGAGCCTCCTTTGCGTAGTAACTTTACGTCTCGCACTGGGATCCGGAGGGACTCTTGCCGTAAAACCCCCCAATTTTCCAAAG
>EU408781_Glomerella_cingulata
CTGAGTTTACGCTCTATAACCCTTTGTGAACATACCTATAACTGTTGCTTCGGCGGGTAGGGTCTCCGCGACCCTCCCGGCCTCCCGCCTCCGGGCGGGTCGGCGCCCGCCGGAGGATAACCAAACTCTGATTTAACGACGTTTCTTCTGAGTGGTACAAGCAAATAATCAAAACTTTTAACAACGGATCTCTTGGTTCTGGCATCGATGAAGAACGCAGCGAAATGCGATAAGTAATGTGAATTGCAGAATTCAGTGAATCATCGAATCTTTGAACGCACATTGCGCCCGCCAGCATTCTGGCGGGCATGCCTGTTCGAGCGTCATTTCAACCCTCAAGCTCTGCTTGGTGTTGGGGCCCTACAGCTGATGTAGGCCCTCAAAGGTAGTGGCGGACCCTCCCGGAGCCTCCTTTGCGTAGTAACTTTACGTCTCGCACTGGGATCCGGAGGGACTCTTGCCGTAAAACCCCCCAATTTTCCAAAG
>EU400156_Colletotrichum_destructivum
ACAAGGTCTCCGTTGGTGAACCAGCGGAGGGATCATTACTGAGTTACCGCTCTACAACCCTTTGTGAACATACCTTAACTGTTGCTTCGGCGGGCAGGAGGACAACCCCCCTCGGGGGGCGGTCCCCCTCCCGGCCGCGCCCTCACGGGCGTGGCGCCCGCCGGAGGATACCAAAACTCTATTTTAACGACGTTTCTTCTGAGTGGCACAAGCAAATAATTAAAACTTTTAACAACGGATCTCTTGGTTCTGGCATCGATGAAGAACGCAGCGAAATGCGATAAGTAATGTGAATTGCAGAATTCAGTGAATCATCGAATCTTTGAACGCACATTGCGCCCGCCAGCATTCTGGCGGGCATGCCTGTTCGAGCGTCATTTCAACCCTCAAGCCCAGCTTGGTGTTGGGGCCCTACGGTCGACGTAGGCCCTTAAAGGTAGTGGCGGACCCTCCCGGAGCCTCCTTTGCGTAGTAACTTAACGTCTCGCACTGGGATCCGGAGGGACTCTTGCCGTAAAACCCCCAAAACTTTTACAGGTTGACCTCGGATCAGGTAGGAATACCCGCTGAACTTAAGCATA
>EU400155_Colletotrichum_brassicae
AAAAAATCGTAACAAGGTCTCCGTTGGTGAACCAGCGGAGGGATCATTACTGAGTTACCGCTCTATAACCCTTTGTGAACATACCTAACTGTTGCTTCGGCGGGCAGGGGGTCCCCTCGGGGACGCCCTCCCGGCCACGCCCTTCACGGGGCGAGGCGCCCGCCGGAGGATACCAAACTCTATTTTAACGACGTTTCTTCTGAGTGGCACAAGCAAATAATTAAAACTTTTAACAACGGATCTCTTGGTTCTGGCATCGATGAAGAACGCAGCGAAATGCGATAAGTAATGTGAATTGCAGAATTCAGTGAATCATCGAATCTTTGAACGCACATTGCGCCCGCCAGCATTCTGGCGGGCATGCCTGTTCGAGCGTCATTTCAACCCTCAAGCTCTGCTTGGTGTTGGGGCCCTACGGTTGACGTAGGCCCTTAAAGGTAGTGGCGGACCCTCTCGGAGCCTCCTTTGCGTAGTAACTAACGTCTCGCATTGGGATTCGGAGGGACTCTTGCCGTAAAACCCCCAAATTTTCTAATGGTTGACCTCGGATCAGGTAGGAATACCCGCTGAACTTAAGCATA
>EU400154_Glomerella_acutata
AACAAGGTCTCCGTTGGTGAACCAGCGGAGGGATCATTACTGAGTTACCGCTCTATAACCCTTTGTGAACGTACCTAACCGTTGCTTCGGCGGGCAGGGGAAGCCTCTCGCGGGCCTCCCCTCCCGGCGCCGGCCCCCACCACGGGGACGGGGCGCCCGCCGGAGGAAACCAAACTCTATTTACACGACGTCTCTTCTGAGTGGCACAAGCAAATAATTAAAACTTTTAACAACGGATCTCTTGGTTCTGGCATCGATGAAGAACGCAGCGAAATGCGATAAGTAATGTGAATTGCAGAATTCAGTGAATCATCGAATCTTTGAACGCACATTGCGCTCGCCAGCATTCTGGCGAGCATGCCTGTTCGAGCGTCATTTCAACCCTCAAGCACCGCTTGGTTTTGGGGCCCCACGGCCGACGTGGGCCCTTAAAGGTAGTGGCGGACCCTCCCGGAGCCTCCTTTGCGTAGTAACTAACGTCTCGCACTGGGATCCGGAGGGACTCTTGCCGTTAAACCCCCAAATTCTTTACAGGTTGACCTCGGATCAGGTAGGAATACCCGCTGAACTTAAGCATA
>EU400153_Glomerella_acutata
AACAAGGTCTCCGTTGGTGAACCAGCGGAGGGATCATTACTGAGTTACCGCTCTATAACCCTTTGTGAACGTACCTAACCGTTGCTTCGGCGGGCAGGGGAAGCCTCTCGCGGGCCTCCCCTCCCGGCGCCGGCCCCCACCACGGGGACGGGGCGCCCGCCGGAGGAAACCAAACTCTATTTACACGACGTCTCTTCTGAGTGGCACAAGCAAATAATTAAAACTTTTAACAACGGATCTCTTGGTTCTGGCATCGATGAAGAACGCAGCGAAATGCGATAAGTAATGTGAATTGCAGAATTCAGTGAATCATCGAATCTTTGAACGCACATTGCGCTCGCCAGCATTCTGGCGAGCATGCCTGTTCGAGCGTCATTTCAACCCTCAAGCACCGCTTGGTTTTGGGGCCCCACGGCCGACGTGGGCCCTTAAAGGTAGTGGCGGACCCTCCCGGAGCCTCCTTTGCGTAGTAACTAACGTCTCGCACTGGGATCCGGAGGGACTCTTGCCGTTAAACCCCCAAATTCTTTACAGGTTGACCTCGGATCAGGTAGGAATACCCGCTGAACTTAAGCATAT
>EU400152_Glomerella_truncata
TAACAAGGTCTCCGTTGGTGAACCAGCGGAGGGATCATTACTGAGTTACCGCTCTATAACCCTTTGTGAACATACCTAACTGTTGCTTCGGCGGGCAGGGGGTCCCCTCGGGGACGCCCTCCCGGCCACGCCCTTCACGGGGCGAGGCGCCCGCCGGAGGATACCAAACTCTATTTTAACGACGTTTCTTCTGAGTGGCACAAGCAAATAATTAAAACTTTTAACAACGGATCTCTTGGTTCTGGCATCGATGAAGAACGCAGCGAAATGCGATAAGTAATGTGAATTGCAGAATTCAGTGAATCATCGAATCTTTGAACGCACATTGCGCCCGCCAGCATTCTGGCGGGCATGCCTGTTCGAGCGTCATTTCAACCCTCAAGCTCTGCTTGGTGTTGGGGCCCTACGGTTGACGTAGGCCCTTAAAGGTAGTGGCGGACCCTCTCGGAGCCTCCTTTGCGTAGTAACTAACGTCTCGCATTGGGATTCGGAGGGACTCTTGCCGTAAAACCCCCAAATTTTCTAATGGTTGACCTCGGATCAGGT
>EU400151_Colletotrichum_sublineolum
TAACAAGGTCTCCGTTGGTGAACCAGCGGAGGGATCATTACTGAGTTACCGCTCTACAACCCTTTGTGAACATACCTAACTGTTGCTTCGGCGGGCAGAGGTTCCCTCGCGGAACCCCTCCCGGTGACGCCCTCACGGGCGTCGCGCCCGCCGGAGGATACCAAACTCTATTTTAACGACGTTTCTTCTGAGTGGCACAAGCAAATAATTAAAACTTTTAACAACGGATCTCTTGGTTCTGGCATCGATGAAGAACGCAGCGAAATGCGATAAGTAATGTGAATTGCAGAATTCAGTGAATCATCGAATCTTTGAACGCACATTGCGCCCGCCAGCATTCTGGCGGGCATGCCTGTTCGAGCGTCATTTCAACCCTCAAGCTCTGCTTGGTGTTGGGGCCCTACGGTTAAACGTAGGCCCTTAAAGGTAGTGGCGGACCCTCTCGGAGCCTCCTTTGCGTAGTAACTAACGTCTCGCACTGGGATTCGGAGGGATTCTAGCCGTAAAACCCCCAATTTTTTAAGGTTGACCTCGGATCAGGTAGGAATACCCGCTGAACTTAAGCATATCAATA
>EU400150_Colletotrichum_pisi
GTAACAAGGTCTCCGTTGGTGAACCAGCGGAGGGATCATTACTGAGTACTACACTCTCTACCCTTTGTGAACTATTATACCTGTTGCTTCGGCGGCGCCCGCGAGGGTGCCCGCCGGTCTCATCAGAATCTCTGTTTTCGAACCCGACGATACTTCTGAGTGTTCTTAGCGAACTGTCAAAACTTTTAACAACGGATCTCTTGGCTCCAGCATCGATGAAGAACGCAGCGAAACGCGATATGTAATGTGAATTGCAGAATTCAGTGAATCATCGAATCTTTGAACGCACATGGCGCCTTCCAGTATCCTGGGAGGCATGCCTGTCCGAGCGTCGTTTCAACCCTCGAGCCCCCGTGGCCCGGCGTTGGGGATCTGCCACGGCAGGCCCCTAAAACCAGTGGCGGACCCGAAGGCCCTCTCCTTTGCGCAGTAGCATCAGCCTCGCATTGGGATCCCTCGGCGTCCTGCCTCTAAACCCCCCACAAGTCCGCTCCGGCGGCACCAAGGTTGACCTCGGATCAGGTAGGAATACCCGCTGAACTTAAGCATATCA
>EU400149_Colletotrichum_musae
TTACTGAGTTTACGCTCTACAACCCTTTGTGAACATACCTATAACTGTTGCTTCGGCGGGTAGGGTCCCCGTGACCCTCCCGGCCTCCCGCCCCCGGGCGGGTCGGCGCCCGCCGGAGGATAACCAAACTCTGATTTAACGACGTTTCTTCTGAGTGGTACAAGCAAATAATCAAAACTTTTAACAACGGATCTCTTGGTTCTGGCATCGATGAAGAACGCAGCGAAATGCGATAAGTAATGTGAATTGCAGAATTCAGTGAATCATCGAATCTTTGAACGCACATTGCGCCCGCCAGCATTCTGGCGGGCATGCCTGTTCGAGCGTCATTTCAACCCTCAAGCTCTGCTTGGTGTTGGGGCCCTACGGCTGACGTAGGCCCTCAAAGGTAGTGGCGGACCCTCCCGGAGCCTCCTTTGCGTAGTAACTTTACGTCTCGCACTGGGATCCGGAGGGACTCTTGCCGTAAAACCCCCAATTTTCCAAAGGTTGACCTCGGATCAGGTAGGAATACCCGCTGAACTTAAGCATA
>EU400148_Colletotrichum_lini
AACAAGGTCTCCGTTGGTGAACCAGCGGAGGGATCATTACTGAGTTACCGCTCTACAACCCTTTGTGAACATACCTTAACTGTTGCTTCGGCGGGCAGGAGGACAACCCCCCCTCGGGGGGGCCGGTCCCCCTCCCGGCCGCGCCCTCACGGGCGTGGCGCCCGCCGGAGGATACCAAACTCTATTTTAACGACGTTTCTTCTGAGTGGCACAAGCAAATAATTAAAACTTTTAACAACGGATCTCTTGGTTCTGGCATCGATGAAGAACGCAGCGAAATGCGATAAGTAATGTGAATTGCAGAATTCAGTGAATCATCGAATCTTTGAACGCACATTGCGCCCGCCAGCATTCTGGCGGGCATGCCTGTTCGAGCGTCATTTCAACCCTCAAGCCCGGCTTGGTGTTGGGGCCCTACGGTCGACGTAGGCCCTTAAAGGTAGTGGCGGACCCTCCCGGAGCCTCCTTTGCGTAGTAACTTAACGTCTCGCACTGGGATCCGGAGGGACTCTTGCCGTAAAACCCCCAAAACTTTTACAGGTTGACCTCGGATCAGGTAGGAATACCCGCTGAACTTAAGCATAT
>EU400147_Colletotrichum_higginsianum
GTAACAAGGTCTCCGTTGGTGAACCAGCGGAGGGATCATTACTGAGTTACCGCTCTACAACCCTTTGTGAACATACCTAACCGTTGCTTCGGCGGGCAGGGGAAGCCTCTCGCGGGCTGACCCTCCCGGCGCCGGCCCCGTCACGGGGGCGGAGCGCCCGCCGGAGGAAACCAAACTCTATTTACACGACGTCTCTTCTGAGTGGCACAAGCAAATAATTAAAACTTTTAACAACGGATCTCTTGGTTCTGGCATCGATGAAGAACGCAGCGAAATGCGATAAGTAATGTGAATTGCAGAATTCAGTGAATCATCGAATCTTTGAACGCACATTGCGCTCGCCAGCATTCTGGCGAGCATGCCTGTTCGAGCGTCATTTCAACCCTCAAGCACCGCTTGGTTTTGGGGCCCCACGGCCGACGTGGGCCCTTAAAGGTAGTGGCGGACCCTCCCGGAGCCTCCTTTGCGTAGTAACTAACGTCTCGCACTGGGATCCGGAGGGACTCTTGCCGTTAAACCCCCAAATTTTTTCAGGTTGACCTCGGATCAGGTAGGACTACCCGCTGAACTTAAGCATATCAATAA
>EU400146_Glomerella_graminicola
GTAACAAGGTCTCCGTTGGTGAACCAGCGGAGGGATCATTACTGAGTTACCGCTCTATAACCCTTTGTGAACATACCTAACCGTTGCTTCGGCGGGTTAGGGGGTCCCCTCTCCGGGGGACGCCCTCCCGGCCGGGCCCCACTGCGGGGCTCGGCGCCCGCCGGAGGATAACCAAACTCTGATTTAACGACGTCTCTTCTGAGTGGCACAAGCAAATAATTAAAACTTTTAACAACGGATCTCTTGGTTCTGGCATCGATGAAGAACGCAGCGAAATGCGATAAGTAATGTGAATTGCAGAATTCAGTGAATCATCGAATCTTTGAACGCACATTGCGCCCGCCAGCATTCTGGCGGGCATGCCTGTTCGAGCGTCATTTCAACCCTCAAGCTCCGCTTGGTGTTGGGGCCCTACGGCGTACGTCGTAGGCCCTTAAAGGTAGTGGCGGACCCTCCCGGAGCCTCCTTTGCGTAGTAACTAACGTCTCGCATCGGGATCCGGAGGGACTCTTGCCGTAAAACCCCCAACTTTTTAACTGGTTGACCTCGGATCAGGTAGGAATACCCGCTGAACTTAAGCATATC
>EU400145_Colletotrichum_gloeosporioides
ATCGTAACAAGGTNTCCGTNGGTGAACCAGCGGAGGGATCATTACTGAGTTACCGCTCTATAACCCTTTGTGAACATACCTAACTGTTGCTTCGGCGGGCAGGGGGTGCCGCCTGCGGACCCCCCTCCCGGCCCTGCCCTCACGGGCGGAGCGCCCGCCGGAGGATACCAAACTCTATTTTAACGACGTTTCTTCTGAGTGGCACAAGCAAATAATTAAAACTTTCAACAACGGATCTCTTGGTTCTGGCATCGATGAAGAACGCAGCGAAATGCGATAAGTAATGTGAATTGCAGAATTCAGTGAATCATCGAATCTTTGAACGCACATTGCGCCCGCCAGCATTCTGGCGGGCATGCCTGTTCGAGCGTCATTTCAACCCTCAAGCTCTGCTTGGTGTTGGGGCCCTACGGTTGACGTAGGCCCTTAAAGGTAGTGGCGGACCCTCTCGGAGCCTCCTTTGCGTAGTAACTAACGTCTCGCACTGGGATTCGGAGGGACTCTTGCCGTAAAACCCCCAAATTTTTAAAGGTTGACCTCGGATCAGGTAGGAATACCCGCTGAACTTAAGCATA
>EU400144_Colletotrichum_fuscum
AACAAGGTCTCCGTTGGTGAACCAGCGGAGGGATCATTACTGAGTTACCGCTCTACAACCCTTTGTGAACATACCTCAACTGTTGCTTCGGCGGGCAGGAGGACAACCCCCTCGGGGGCGGTCCCCCTCCCGGCCGCGCCCTCACGGGCGTGGCGCCCGCCGGAGGATACCAAACTCTATTTTAACGACGTTTCTTCTGAGTGGCACAAGCAAATAATTAAAACTTTTAACAACGGATCTCTTGGTTCTGGCATCGATGAAGAACGCAGCGAAATGCGATAAGTAATGTGAATTGCAGAATTCAGTGAATCATCGAATCTTTGAACGCACATTGCGCCCGCCAGCATTCTGGCGGGCATGCCTGTTCGAGCGTCATTTCAACCCTCAAGCCCTGCTTGGTGTTGGGGCCCTACGGTCGACGTAGGCCCTTAAAGGTAGTGGCGGACCCTCCCGGAGCCTCCTTTGCGTAGTAACTTAACGTCTCGCACTGGGATCCGGAGGGACTCTTGCCGTAAAACCCCCAAAACTTTTACAGGTTGACCTCGGATCAGGTAGGAATACCCGCTGAACTTAAGCATATCAATA
>EU400143_Colletotrichum_destructivum
AACAAGGTCTCCGTTGGTGAACCAGCGGAGGGATCATTACTGAGTTACCGCTCTACAACCCTTTGTGAACATACCTTAACTGTTGCTTCGGCGGGCAGGAGGACAACCCCCCCTCGGGGGGGCGGTCCCCCTCCCGGCCGCGCCCTCACGGGCGTGGCGCCCGCCGGAGGATACCAAACTCTATTTTAACGACGTTTCTTCTGAGTGGCACAAGCAAATAATTAAAACTTTTAACAACGGATCTCTTGGTTCTGGCATCGATGAAGAACGCAGCGAAATGCGATAAGTAATGTGAATTGCAGAATTCAGTGAATCATCGAATCTTTGAACGCACATTGCGCCCGCCAGCATTCTGGCGGGCATGCCTGTTCGAGCGTCATTTCAACCCTCAAGCCCGGCTTGGTGTTGGGGCCCTACGGTCGACGTAGGCCCTTAAAGGTAGTGGCGGACCCTCCCGGAGCCTCCTTTGCGTAGTAACTTAACGTCTCGCACTGGGATCCGGAGGGACTCTTGCCGTAAAACCCCCAAAACTTTTACAGGTTGACCTCGGATCAGGTAGGAATACCCGCTGAACTTAAGCATATC
>EU400142_Colletotrichum_dematium
AACAAGGTCTCCGTTGGTGAACCAGCGGAGGGATCATTACTGAGTTACCGCTCTACAACCCTTTGTGAACATACCTAACTGTTGCTTCGGCGGGCAGGAGGTCCCCCCGGGGACCCCCTCCCGGCCCCGCCCTCGCAGGCGGAGCGCCCGCCGGAGGTCACCAAACTCTTATTTTTTAGCGACGTTTCTTCTGAGTGGCACAAGCAAATAATTAAAACTTTCAACAACGGATCTCTTGGTTCTGGCATCGATGAAGAACGCAGCGAAATGCGATAAGTAATGTGAATTGCAGAATTCAGTGAATCATCGAATCTTTGAACGCACATTGCGCCCGCCAGCATTCTGGCGGGCATGCCTGTTCGAGCGTCATTTCAACCCTCAAGCTCTGCTTGGTTTTGGGGCCCTACGGTCGACGTAGGCCCTTAAAGGTAGTGGCGGACCCTCCCGGAGCCTCCTTTGCGTAGTAACTAACGTCTCGCACTGGGATCCGGAGGGACTTCTTGCCGTAAAACCCCCCCATTTTCTAAAGGTTGACCTCGGATCAGGTAGGAATACCCGCTGAACTTAAGCATATCAATAAG
>EU400141_Colletotrichum_coccodes
CAAGGTCTCCGTTGGTGAACCAGCGGAGGGATCATTACTGAGTTACCGCTCTATAACCCTTTGTGAACATACCTAACTGTTGCTTCGGCGGGCAGGGGGTGCCGCCTGCGGACCCCCCTCCCGGCCCTGCCCTCACGGGCGGAGCGCCCGCCGGAGGATACCAAACTCTATTTTAACGACGTTTCTTCTGAGTGGCACAAGCAAATAATTAAAACTTTCAACAACGGATCTCTTGGTTCTGGCATCGATGAAGAACGCAGCGAAATGCGATAAGTAATGTGAATTGCAGAATTCAGTGAATCATCGAATCTTTGAACGCACATTGCGCCCGCCAGCATTCTGGCGGGCATGCCTGTTCGAGCGTCATTTCAACCCTCAAGCTCTGCTTGGTGTTGGGGCCCTACGGTTGACGTAGGCCCTTAAAGGTAGTGGCGGACCCTCTCGGAGCCTCCTTTGCGTAGTAACTAACGTCTCGCACTGGGATTCGGAGGGACTCTTGCCGTAAAACCCCCAAATTTTTAAAGGTTGACCTCGGATCAGGTAGGAATACCCGCTGAACTTAAGCATATC
>EU400140_Colletotrichum_circinans
AACAAGGTTTCCGTAGGTGAACCTGCGGAAGGATCATTATTGAATTTGAAAGAGGTATTGTTGCTGGTCTTTCGGGACATGTGCACGCCTCGCTCATCTCCATTCACACCTGTGCACTCTTTGTAGGTTGGTTTTGGACTTGACCTTACGGTCTCGTTTAAGCTTGCCTATGATTTTATACATACACTCAGTTTATAGAATGTCATTGCGTTAAACGCATTATATACAACTTTCAGCAACGGATCTCTTGGCTCTCGCATCGATGAAGAACGCAGCGAAATGCGATAAGTAATGTGAATTGCAGAATTCAGTGAATCATCGAATCTTTGAACGCACCTTGCGCTCCTTGGTATTCCGAGGAGCATGCCTGTTTGAGTGTCATGGAATTCTCAACCCATCAGTCTTGTTATGAGGCTTTGATGGGCTTGGATTTGGAGGTTTATGCTGCATTTTTATTAGTGCGGCTCCTCTTGAATGTATTAGTAGAACCTGCCGAGCAGTTCTCAGTGTGATAATTGTCTACGCTGTGATTGCGAAAGCATTATGGGATCTGCTTCTAACTGTCTACTTGTTTAGACAATTTATTTAACATCTGACCTCAAATCAGGTAGGACTACCCGCTGAACTTAAGCATATCA
>EU400139_Colletotrichum_capsici
AACAAGGTCTCCGTTGGTGAACCAGCGGAGGGATCATTACTGAGTTACCGCTCTATAACCCTTTGTGAACATACCTAACTGTTGCTTCGGCGGGCAGGGGGTCCCCTCGGGGACGCCCTCCCGGCCACGCCCTTCGCGGGGCGAGGCGCCCGCCGGAGGATACCAAACTCTATTTTAACGACGTTTCTTCTGAGTGGCACAAGCAAATAATTAAAACTTTTAACAACGGATCTCTTGGTTCTGGCATCGATGAAGAACGCAGCGAAATGCGATAAGTAATGTGAATTGCAGAATTCAGTGAATCATCGAATCTTTGAACGCACATTGCGCCCGCCAGCATTCTGGCGGGCATGCCTGTTCGAGCGTCATTTCAACCCTCAAGCTCTGCTTGGTGTTGGGGCCCTACGGTTGACGTAGGCCCTTAAAGGTAGTGGCGGACCCTCTCGGAGCCTCCTTTGCGTAGTAACTAACGTCTCGCATTGGGATTCGAAGGGACTCTTGCCGTAAAACCCCCCAATTTTCTAATGGTTGACCTCGGATCAGGTAGGAATACCCGCTGAACTTAAGCATATC
>EU400138_Colletotrichum_gloeosporioides
GTAACAAGGTCTCCGTTGGTGAACCAGCGGAGGGATCATTACTGAGTTTACGCTCTATAACCCTTTGTGAACATACCTAACCGTTGCTTCGGCGGGCGGGAGGTCCGCCTCCCCCCCGGCCCCGCTCGCGGGGCGCCCGCCGGAGGAAAAACCCAACTCTTATTTTAACGACGTCTCTTCTGAGTGGCACAAGCAAATAATCAAAACTTTTAACAACGGATCTCTTGGTTCTGGCATCGATGAAGAACGCAGCGAAATGCGATAAGTAATGTGAATTGCAGAATTCAGTGAATCATCGAATCTTTGAACGCACATTGCGCCCGCCAGCATTCTGGCGGGCATGCCTGTTCGAGCGTCATTTCAACCCTCAAGCACCGCTTGGCGTTGGGGCTTCCACGGCTGACGTGGGCCCCCAAAGACAGTGGCGGACCCTCGCGGAGCCTCCTTTGCGTAGTAACATACCACCTCGCACCGGGACCCGCAGGGCACTCCTGCCGTAAAACCCCCCAATTTTTACAAGGTTGACCTCGGATCAGGTAGGAATACCCGCTGAACTTAAGCATAT
>EU400137_Colletotrichum_gloeosporioides
GCGTAACAAGGTCTCCGTTGGTGAACCAGCGGAGGGATCATTATCGAGTTTACGCTCCATAACCCTTTGTGAACATACCTAACCGTTGCTTCGGCGGGCGGGAGGTCCGCCTCCCCCCCGGCCCCGCTCGCGGGGCGCCCGCCGGAGGAAAACCCCAACTCTTATTTTAACGACGTCTCTTCTGAGTGGCACAAGCAAATAATCAAAACTTTTAACAACGGATCTCTTGGTTCTGGCATCGATGAAGAACGCAGCGAAATGCGATAAGTAATGTGAATTGCAGAATTCAGTGAATCATCGAATCTTTGAACGCACATTGCGCCCGCCAGCATTCTGGCGGGCATGCCTGTTCGAGCGTCATTTCAACCCTCAAGCACCGCTTGGCGTTGGGGCTTCCACGGCTGACGTGGGCCCTCAAAGACAGTGGCGGACCCTCGCGGAGCCTCCTTTGCGTAGTAACATACCACCTCGCACCGGGACCCGCAGGGCACTCCTGCCGTAAAACCCCCCAATTTTTACAAGGTTGACCTCGGATCAGGTAGGAATACCCGCTGAACTTAAGCATATC
>EU400136_Colletotrichum_trifolii
TCGTAACAAGGTCTCCGTTGGTGAACCAGCGGAGGGATCATTATCGAGTTTACGCTCCATAACCCTTTGTGAACATACCTAACCGTTGCTTCGGCGGGCGGGAGGTCCGCCTCCCCCCCGGCCCCGCTCGCGGGGCGCCCGCCGGAGGAAAACCCCAACTCTTATTTTAACGACGTCTCTTCTGAGTGGCACAAGCAAATAATCAAAACTTTTAACAACGGATCTCTTGGTTCTGGCATCGATGAAGAACGCAGCGAAATGCGATAAGTAATGTGAATTGCAGAATTCAGTGAATCATCGAATCTTTGAACGCACATTGCGCCCGCCAGCATTCTGGCGGGCATGCCTGTTCGAGCGTCATTTCAACCCTCAAGCACCGCTTGGCGTTGGGGCTTCCACGGCTGACGTGGGCCCTCAAAGACAGTGGCGGACCCTCGCGGAGCCTCCTTTGCGTAGTAACATACCACCTCGCACCGGGACCCGCAGGGCACTCCTGCCGTAAAACCCCCCAATTTTTACAAGGTTGACCTCGGATCAGGTAGGAATACCCGCTGAACTTAAGCATATCAATAGGC
>EU400135_Glomerella_lindemuthiana
AACAAGGTCTCCGTTGGTGAACCAGCGGAGGGATCATTACTGAGTTTACGCTCTATAACCCTTTGTGAACATACCAAACCGTTGCTTCGGCGGGCGGGAGGTCCGCCTCCCCCCGGCCCCGCTCGCGGGGCGCCCGCCGGAGGAAAACCCAACTCTATTTTAACGACGTCTCTTCTGAGTGGCACAAGCAAATAGTCAAAACTTTTAACAACGGATCTCTTGGTTCTGGCATCGATGAAGAACGCAGCGAAATGCGATAAGTAATGTGAATTGCAGAATTCAGTGAATCATCGAATCTTTGAACGCACATTGCGCCCGCCAGCATTCTGGCGGGCATGCCTGTTCGAGCGTCATTTCAACCCTCAAGCACCGCTTGGCGTTGGGGCTTCCACGGCTGACGTGGGCCCTCAAAGACAGTGGCGGACCCTCGCGGAGCCTCCTTTGCGTAGTAACATACCACCTCGCACCGGGACCCGCAGGGCACTCCTGCCGTAAACCCCCCCAATTTTAACAAGGTTGACCTCGGATCAGGTAGGAATACCCGCTGAACTTAAGCATATCAATA
>EU400134_Glomerella_lindemuthiana
TCCGTTGGTGAACCAGCGGAGGGATCATTACTGAGTTTACGCTCTATAACCCTTTGTGAACATACCAAACCGTTGCTTCGGCGGGCGGGAGGTCCGCCTCCCCCCGGCCCCGCTCGCGGGGCGCCCGCCGGAGGAAAACCCAACTCTATTTTAACGACGTCTCTTCTGAGTGGCACAAGCAAATAGTCAAAACTTTTAACAACGGATCTCTTGGTTCTGGCATCGATGAAGAACGCAGCGAAATGCGATAAGTAATGTGAATTGCAGAATTCAGTGAATCATCGAATCTTTGAACGCACATTGCGCCCGCCAGCATTCTGGCGGGCATGCCTGTTCGAGCGTCATTTCAACCCTCAAGCACCGCTTGGCGTTGGGGCTTCCACGGCTGACGTGGGCCCTCAAAGACAGTGGCGGACCCTCGCGGAGCCTCCTTTGCGTAGTAACATACCACCTCGCACCGGGACCCGCAGGGCACTCCTGCCGTAAACCCCCCCAATTTTAACAAGGTTGACCTCGGATCAGGTAGGAATACCCGCTGAACTTAAGCATATC
>EU400133_Glomerella_lindemuthiana
AACAAGGTCTCCGTTGGTGAACCAGCGGAGGGATCATTACTGAGTTTACGCTCTATAACCCTTTGTGAACATACCAAACCGTTGCTTCGGCGGGCGGGAGGTCCGCCTCCCCCCGGCCCCGCTCGCGGGGCGCCCGCCGGAGGAAAACCCAACTCTATTTTAACGACGTCTCTTCTGAGTGGCACAAGCAAATAGTCAAAACTTTTAACAACGGATCTCTTGGTTCTGGCATCGATGAAGAACGCAGCGAAATGCGATAAGTAATGTGAATTGCAGAATTCAGTGAATCATCGAATCTTTGAACGCACATTGCGCCCGCCAGCATTCTGGCGGGCATGCCTGTTCGAGCGTCATTTCAACCCTCAAGCACCGCTTGGCGTTGGGGCTTCCACGGCTGACGTGGGCCCTCAAAGACAGTGGCGGACCCTCGCGGAGCCTCCTTTGCGTAGTAACATACCACCTCGCACCGGGACCCGCAGGGCACTCCTGCCGTAAACCCCCCCAATTTTAACAAGGTTGACCTCGGATCAGGTAGGAATACCCGCTGAACTTAAGCATATCATA
>EU400132_Glomerella_lindemuthiana
AACAAGGTCTCCGTTGGTGAACCAGCGGAGGGATCATTACTGAGTTTACGCTCTATAACCCTTTGTGAACATACCAAACCGTTGCTTCGGCGGGCGGGAGGTCCGCCTCCCCCCGGCCCCGCTCGCGGGGCGCCCGCCGGAGGAAAACCCAACTCTATTTTAACGACGTCTCTTCTGAGTGGCACAAGCAAATAGTCAAAACTTTTAACAACGGATCTCTTGGTTCTGGCATCGATGAAGAACGCAGCGAAATGCGATAAGTAATGTGAATTGCAGAATTCAGTGAATCATCGAATCTTTGAACGCACATTGCGCCCGCCAGCATTCTGGCGGGCATGCCTGTTCGAGCGTCATTTCAACCCTCAAGCACCGCTTGGCGTTGGGGCTTCCACGGCTGACGTGGGCCCTCAAAGACAGTGGCGGACCCTCGCGGAGCCTCCTTTGCGTAGTAACATACCACCTCGCACCGGGACCCGCAGGGCACTCCTGCCGTAAACCCCCCCAATTTTAACAAGGTTGACCTCGGATCAGGTAGGAATACCCGCTGAACTTAAGCATATC
>EU400131_Glomerella_lindemuthiana
TAACAAGGTCTCCGTTGGTGAACCAGCGGAGGGATCATTACTGAGTTTACGCTCTATAACCCTTTGTGAACATACCAAACCGTTGCTTCGGCGGGCGGGAGGTCCGCCTCCCCCCGGCCCCGCTCGCGGGGCGCCCGCCGGAGGAAAACCCAACTCTATTTTAACGACGTCTCTTCTGAGTGGCACAAGCAAATAGTCAAAACTTTTAACAACGGATCTCTTGGTTCTGGCATCGATGAAGAACGCAGCGAAATGCGATAAGTAATGTGAATTGCAGAATTCAGTGAATCATCGAATCTTTGAACGCACATTGCGCCCGCCAGCATTCTGGCGGGCATGCCTGTTCGAGCGTCATTTCAACCCTCAAGCACCGCTTGGCGTTGGGGCTTCCACGGCTGACGTGGGCCCTCAAAGACAGTGGCGGACCCTCGCGGAGCCTCCTTTGCGTAGTAACATACCACCTCGCACCGGGACCCGCAGGGCACTCCTGCCGTAAACCCCCCCAATTTTAACAAGGTTGACCTCGGATCAGGTAGGAATACCCGCTGAACTTAAGCATATCAATAG
>EU400130_Glomerella_lindemuthiana
AAGGTCTCCGTTGGTGAACCAGCGGAGGGATCATTACTGAGTTTACGCTCTATAACCCTTTGTGAACATACCAAACCGTTGCTTCGGCGGGCGGGAGGTCCGCCTCCCCCCGGCCCCGCTCGCGGGGCGCCCGCCGGAGGAAAACCCAACTCTATTTTAACGACGTCTCTTCTGAGTGGCACAAGCAAATAGTCAAAACTTTTAACAACGGATCTCTTGGTTCTGGCATCGATGAAGAACGCAGCGAAATGCGATAAGTAATGTGAATTGCAGAATTCAGTGAATCATCGAATCTTTGAACGCACATTGCGCCCGCCAGCATTCTGGCGGGCATGCCTGTTCGAGCGTCATTTCAACCCTCAAGCACCGCTTGGCGTTGGGGCTTCCACGGCTGACGTGGGCCCTCAAAGACAGTGGCGGACCCTCGCGGAGCCTCCTTTGCGTAGTAACATACCACCTCGCACCGGGACCCGCAGGGCACTCCTGCCGTAAACCCCCCCAATTTTAACAAGGTTGACCTCGGATCAGGTAGGAATACCCGCTGAACTTAAGCATATC
>EU400129_Glomerella_lindemuthiana
AAGTCGTAACAAGGTCTCCGTTGGTGAACCAGCGGAGGGATCATTACTGAGTTTACGCTCTATAACCCTTTGTGAACATACCAAACCGTTGCTTCGGCGGGCGGGAGGTCCGCCTCCCCCCTGCCCCGCTCGCGGGGCGCCCGCCGGAGGAAAACCCAACTCTATTTTAACGACGTCTCTTCTGAGTGGCACAAGCAAATAATCAAAACTTTTAACAACGGATCTCTTGGTTCTGGCATCGATGAAGAACGCAGCGAAATGCGATAAGTAATGTGAATTGCAGAATTCAGTGAATCATCGAATCTTTGAACGCACATTGCGCCCGCCAGCATTCTGGCGGGCATGCCTGTTCGAGCGTCATTTCAACCCTCAAGCACCGCTTGGCGTTGGGGCTTCCACGGCTGACGTGGGCCCTCAAAGACAGTGGCGGACCCTCGCGGAGCCTCCTTTGCGTAGTAACATACCACCTCGCACCGGGACCCGCAGGGCACTCCTGCCGTAAAACCCCCCAATTTTAACAAGGTTGACCTCGGATCAGGTAGGAATACCCGCTGAACTTAAGCATATCAATAAG
>EF622086_Lasiodiplodia_crassispora
TCCGTAGGTGAACCTGCGGAAGGATCATTACCGAGTTCTCGAGCTTCGGCTCGACTCTCCCACCCTTTGTGAACACACCTCTGTTGCCTCGGCGGCCGCTCCGGCCGCCGAAGGACCTTCAAACTCCAGTCAGTAAACGCAGACGTCTGATAAACAAGTCAATAAACTAAAACTTTCAACAACGGATCTCTTGGTTCTGGCATCGATGAAGAACGCAGCGAAATGCGATAAGTAATGTGAATTGCAGAATTCAGTGAATCATCGAATCTTTGAACGCACATTGCGCCCCTTGGTATTCCGAGGGGCATGCCTGTTCGAGCGTCATTACAACCCTCAAGCTCTGCTTGGTATTGGGCTCCGTCCTCACTGCGGACGCGCCTCGAAGACCTCGGCGGTGGCTGTTCGGCCCTCAAGCGTAGTAGAATACACCTCGCTTTGGAGCGGTCGGCGTCGCCCGCCGGACGAACCTTCTGAACTTTTCTCAAGGTTGACCTCGGATCAGGTAGGGATACCCGCTGAACTTAAGCATATCAATAAGCGGAGGA
>EF622085_Lasiodiplodia_parva
TCCGTAGGTGAACCTGCGGAAGGATCATTACCGAGTTTTCGAGCTTCGGCTCGACTCTCCCACCCTTTGTGAACGTACCTCTGTTGCTTTGGCGGCTCCGGCCGCCAAAGGACCTTCAAACTCCAGTCAGTAAACGCAGACGTCTGATAAACAAGTTAATAAACTAAAACTTTCAACAACGGATCTCTTGGTTCTGGCATCGATGAAGAACGCAGCGAAATGCGATAAGTAATGTGAATTGCAGAATTCAGTGAATCATCGAATCTTTGAACGCACATTGCGCCCCTTGGTATTCCGGGGGGCATGCCTGTTCGAGCGTCATTACAACCCTCAAGCTCTGCTTGGAATTGGGCACCGTCCTCACTGCGGACGCGCCTCAAAGACCTCGGCGGTGGCTGTTCAGCCCTCAAGCGTAGTAGAATACACCTCGCTTTGGAGCGGTTGGCGTCGCCCGCCGGACGAACCTTCTGGACTTTTCTCAAGGTTGACCTCGGATCAGGTAGGGATACCCGCTGAACTTAAGCATATCAATAAGCGGAGGA
>EF622084_Lasiodiplodia_parva
TCCGTAGGTGAACCTGCGGAAGGATCATTACCGAGTTTTCGAGCTTCGGCTCGACTCTCCCACCCTTTGTGAACGTACCTCTGTTGCTTTGGCGGCTCCGGCCGCCAAAGGACCTTCAAACTCCAGTCAGTAAACGCAGACGTCTGATAAACAAGTTAATAAACTAAAACTTTCAACAACGGATCTCTTGGTTCTGGCATCGATGAAGAACGCAGCGAAATGCGATAAGTAATGTGAATTGCAGAATTCAGTGAATCATCGAATCTTTGAACGCACATTGCGCCCCTTGGTATTCCGGGGGGCATGCCTGTTCGAGCGTCATTACAACCCTCAAGCTCTGCTTGGAATTGGGCACCGTCCTCACTGCGGACGCGCCTCAAAGACCTCGGCGGTGGCTGTTCAGCCCTCAAGCGTAGTAGAATACACCTCGCTTTGGAGCGGTTGGCGTCGCCCGCCGGACGAACCTTCTGAACTTTTCTCAAGGTTGACCTCGGATCAGGTAGGGATACCCGCTGAACTTAAGCATATCAATAAGCGGAGGA
>EF622083_Lasiodiplodia_parva
TCCGTAGGTGAACCTGCGGAAGGATCATTACCGAGTTTTCGAGCTTCGGCTCGACTCTCCCACCCTTTGTGAACGTACCTCTGTTGCTTTGGCGGCTCCGGCCGCCAAAGGACCTTCAAACTCCAGTCAGTAAACGCAGACGTCTGATAAACAAGTTAATAAACTAAAACTTTCAACAACGGATCTCTTGGTTCTGGCATCGATGAAGAACGCAGCGAAATGCGATAAGTAATGTGAATTGCAGAATTCAGTGAATCATCGAATCTTTGAACGCACATTGCGCCCCTTGGTATTCCGGGGGGCATGCCTGTTCGAGCGTCATTACAACCCTCAAGCTCTGCTTGGAATTGGGCACCGTCCTCACTGCGGACGCGCCTCAAAGACCTCGGCGGTGGCTGTTCAGCCCTCAAGCGTAGTAGAATACACCTCGCTTTGGAGCGGTTGGCGTCGCCCGCCGGACGAACCTTCTGAACTTTTCTCAAGGTTGACCTCGGATCAGGTAGGGATACCCGCTGAACTTAAGCATATCAATAAGCGGAGGA
>EF622082_Lasiodiplodia_parva
TCCGTAGGTGAACCTGCGGAAGGATCATTACCGAGTTTTCGAGCTTCGGCTCGACTCTCCCACCCTTTGTGAACGTACCTCTGTTGCTTTGGCGGCTCCGGCCGCCAAAGGACCTTCAAACTCCAGTCAGTAAACGCAGACGTCTGATAAACAAGTTAATAAACTAAAACTTTCAACAACGGATCTCTTGGTTCTGGCATCGATGAAGAACGCAGCGAAATGCGATAAGTAATGTGAATTGCAGAATTCAGTGAATCATCGAATCTTTGAACGCACATTGCGCCCCTTGGTATTCCGGGGGGCATGCCTGTTCGAGCGTCATTACAACCCTCAAGCTCTGCTTGGAATTGGGCACCGTCCTCACTGCGGACGCGCCTCAAAGACCTCGGCGGTGGCTGTTCAGCCCTCAAGCGTAGTAGAATACACCTCGCTTTGGAGCGGTTGGCGTCGCCCGCCGGACGAACCTTCTGAACTTTTCTCAAGGTTGACCTCGGATCAGGTAGGGATACCCGCTGAACTTAAGCATATCAATAAGCGGAGGA
>EF622081_Lasiodiplodia_pseudotheobromae
TCCGTAGGTGAACCTGCGGAAGGATCATTACCGAGTTTTCGGGCTTCGGCTCGACTCTCCCACCCTTTGTGAACGTACCTCTGTTGCTTTGGCGGCTCCGGCCGCCAAAGGACCTCCAAACTCCAGTCAGTAAACGCAGACGTCTGATAAACAAGTTAATAAACTAAAACTTTCAACAACGGATCTCTTGGTTCTGGCATCGATGAAGAACGCAGCGAAATGCGATAAGTAATGTGAATTGCAGAATTCAGTGAATCATCGAATCTTTGAACGCACATTGCGCCCCTTGGTATTCCGGGGGGCATGCCTGTTCGAGCGTCATTACAACCCTCAAGCTCTGCTTGGAATTGGGCACCGTCCTCACTGCGGACGCGCCTCAAAGACCTCGGCGGTGGCTGTTCAGCCCTCAAGCGTAGTAGAATACACCTCGCTTTGGAGTGGTTGGCGTCGCCCGCCGGACGAACCTTCTGAACTTTTCTCAAGGTTGACCTCGGATCAGGTAGGGATACCCGCTGAACTTAAGCATATCAATAAGCGGAGGA
>EF622080_Lasiodiplodia_pseudotheobromae
TCCGTAGGTGAACCTGCGGAAGGATCATTACCGAGTTTTCGGGCTTCGGCTCGACTCTCCCACCCTTTGTGAACGTACCTCTGTTGCTTTGGCGGCTCCGGCCGCCAAAGGACCTCCAAACTCCAGTCAGTAAACGCAGACGTCTGATAAACAAGTTAATAAACTAAAACTTTCAACAACGGATCTCTTGGTTCTGGCATCGATGAAGAACGCAGCGAAATGCGATAAGTAATGTGAATTGCAGAATTCAGTGAATCATCGAATCTTTGAACGCACATTGCGCCCCTTGGTATTCCGGGGGGCATGCCTGTTCGAGCGTCATTACAACCCTCAAGCTCTGCTTGGAATTGGGCACCGTCCTCACTGCGGACGCGCCTCAAAGACCTCGGCGGTGGCTGTTCAGCCCTCAAGCGTAGTAGAATACACCTCGCTTTGGAGTGGTTGGCGTCGCCCGCCGGACGAACCTTCTGAACTTTTCTCAAGGTTGACCTCGGATCAGGTAGGGATACCCGCTGAACTTAAGCATATCAATAAGCGGAGGA
>EF622079_Lasiodiplodia_pseudotheobromae
TCCGTAGGTGAACCTGCGGAAGGATCATTACCGAGTTTTCGGGCTTCGGCTCGACTCTCCCACCCTTTGTGAACGTACCTCTGTTGCTTTGGCGGCTCCGGCCGCCAAAGGACCTCCAAACTCCAGTCAGTAAACGCAGACGTCTGATAAACAAGTTAATAAACTAAAACTTTCAACAACGGATCTCTTGGTTCTGGCATCGATGAAGAACGCAGCGAAATGCGATAAGTAATGTGAATTGCAGAATTCAGTGAATCATCGAATCTTTGAACGCACATTGCGCCCCTTGGTATTCCGGGGGGCATGCCTGTTCGAGCGTCATTACAACCCTCAAGCTCTGCTTGGAATTGGGCACCGTCCTCACTGCGGACGCGCCTCAAAGACCTCGGCGGTGGCTGTTCAGCCCTCAAGCGTAGTAGAATACACCTCGCTTTGGAGTGGTTGGCGTCGCCCGCCGGACGAACCTTCTGAACTTTTCTCAAGGTTGACCTCGGATCAGGTAGGGATACCCGCTGAACTTAAGCATATCAATAAGCGGAGGA
>EF622078_Lasiodiplodia_pseudotheobromae
TCCGTAGGTGAACCTGCGGAAGGATCATTACCGAGTTTTCGGGCTTCGGCTCGACTCTCCCACCCTTTGTGAACGTACCTCTGTTGCTTTGGCGGCTCCGGCCGCCAAAGGACCTCCAAACTCCAGTCAGTAAACGCAGACGTCTGATAAACAAGTTAATAAACTAAAACTTTCAACAACGGATCTCTTGGTTCTGGCATCGATGAAGAACGCAGCGAAATGCGATAAGTAATGTGAATTGCAGAATTCAGTGAATCATCGAATCTTTGAACGCACATTGCGCCCCTTGGTATTCCGGGGGGCATGCCTGTTCGAGCGTCATTACAACCCTCAAGCTCTGCTTGGAATTGGGCACCGTCCTCACTGCGGACGCGCCTCAAAGACCTCGGCGGTGGCTGTTCAGCCCTCAAGCGTAGTAGAATACACCTCGCTTTGGAGTGGTTGGCGTCGCCCGCCGGACGAACCTTCTGAACTTTTCTCAAGGTTGACCTCGGATCAGGTAGGGATACCCGCTGAACTTAAGCATATCAATAAGCGGAGGA
>EF622077_Lasiodiplodia_pseudotheobromae
TCCGTAGGTGAACCTGCGGAAGGATCATTACCGAGTTTTCGGGCTTCGGCTCGACTCTCCCACCCTTTGTGAACGTACCTCTGTTGCTTTGGCGGCTCCGGCCGCCAAAGGACCTCCAAACTCCAGTCAGTAAACGCAGACGTCTGATAAACAAGTTAATAAACTAAAACTTTCAACAACGGATCTCTTGGTTCTGGCATCGATGAAGAACGCAGCGAAATGCGATAAGTAATGTGAATTGCAGAATTCAGTGAATCATCGAATCTTTGAACGCACATTGCGCCCCTTGGTATTCCGGGGGGCATGCCTGTTCGAGCGTCATTACAACCCTCAAGCTCTGCTTGGAATTGGGCACCGTCCTCACTGCGGACGCGCCTCAAAGACCTCGGCGGTGGCTGTTCAGCCCTCAAGCGTAGTAGAATACACCTCGCTTTGGAGTGGTTGGCGTCGCCCGCCGGACGAACCTTCTGAACTTTTCTCAAGGTTGACCTCGGATCAGGTAGGGATACCCGCTGAACTTAAGCATATCAATAAGCGGAGGA
>EF622076_Lasiodiplodia_theobromae
TCCGTAGGTGAACCTGCGGAAGGATCATTACCGAGTTTTCGAGCTTCGGCTCGACTCTCCCACCCTTTGTGAACGTACCTCTGTTGCTTTGGCGGCTTCGGCCGCCAAAGGACCTTCAAACTCCAGTCAGTAAACGCAGACGTCTGATAAACAAGTTAATAAACTAAAACTTTCAACAACGGATCTCTTGGTTCTGGCATCGATGAAGAACGCAGCGAAATGCGATAAGTAATGTGAATTGCAGAATTCAGTGAATCATCGAATCTTTGAACGCACATTGCGCCCCTTGGTATTCCGGGGGGCATGCCTGTTCGAGCGTCATCACAACCCTCAGGCTCTGCTTGGAATTGGGCACCGTCCTCACTGCGGACGCGCCTCAAAGACCTCGGCGGTGGCTGTTCAGCCCTCAAGCGTAGTAGAATACACCTCGCTTTGGAGCGGTTGGCGTCGCCCGCCGGACGAACCTTCTGAACTTTTCTCAAGGTTGACCTCGGATCAGGTAGGGATACCCGCTGAACTTAAGCATATCAATAAGCGGAGGA
>EF622075_Lasiodiplodia_theobromae
TCCGTAGGTGAACCTGCGGAAGGATCATTACCGAGTTTTCGAGCTTCGGCTCGACTCTCCCACCCTTTGTGAACGTACCTCTGTTGCTTTGGCGGCTTCGGCCGCCAAAGGACCTTCAAACTCCAGTCAGTAAACGCAGACGTCTGATAAACAAGTTAATAAACTAAAACTTTCAACAACGGATCTCTTGGTTCTGGCATCGATGAAGAACGCAGCGAAATGCGATAAGTAATGTGAATTGCAGAATTCAGTGAATCATCGAATCTTTGAACGCACATTGCGCCCCTTGGTATTCCGGGGGGCATGCCTGTTCGAGCGTCATCACAACCCTCAGGCTCTGCTTGGAATTGGGCACCGTCCTCACTGCGGACGCGCCTCAAAGACCTCGGCGGTGGCTGTTCAGCCCTCAAGCGTAGTAGAATACACCTCGCTTTGGAGCGGTTGGCGTCGCCCGCCGGACGAACCTTCTGAACTTTTCTCAAGGTTGACCTCGGATCAGGTAGGGATACCCGCTGAACTTAAGCATATCAATAAGCGGAGGA
>EF622074_Lasiodiplodia_theobromae
TCCGTAGGTGAACCTGCGGAAGGATCATTACCGAGTTTTCGAGCTCCGGCTCGACTCTCCCACCCTTTGTGAACGTACCTCTGTTGCTTTGGCGGCTCCGGCCGCCAAAGGACCTTCAAACTCCAGTCAGTAAACGCAGACGTCTGATAAACAAGTTAATAAACTAAAACTTTCAACAACGGATCTCTTGGTTCTGGCATCGATGAAGAACGCAGCGAAATGCGATAAGTAATGTGAATTGCAGAATTCAGTGAATCATCGAATCTTTGAACGCACATTGCGCCCCTTGGTATTCCGGGGGGCATGCCTGTTCGAGCGTCATTACAACCCTCAAGCTCTGCTTGGAATTGGGCACCGTCCTCACTGCGGACGCGCCTCAAAGACCTCGGCGGTGGCTGTTCAGCCCTCAAGCGTAGTAGAATACACCTCGCTTTGGAGCGGTTGGCGTCGCCCGCCGGACGAACCTTCTGAACTTTTCTCAAGGTTGACCTCGGATCAGGTAGGGATACCCGCTGAACTTAAGCATATCAATAAGCGGAGGA
>EF622073_Lasiodiplodia_theobromae
TCCGTAGGTGAACCTGCGGAAGGATCATTACCGAGTTTTCGAGCTTCGGCTCGACTCTCCCACCCTTTGTGAACGTACCTCTGTTGCTTTGGCGGCTTCGGCCGCCAAAGGACCTTCAAACTCCAGTCAGTAAACGCAGACGTCTGATAAACAAGTTAATAAACTAAAACTTTCAACAACGGATCTCTTGGTTCTGGCATCGATGAAGAACGCAGCGAAATGCGATAAGTAATGTGAATTGCAGAATTCAGTGAATCATCGAATCTTTGAACGCACATTGCGCCCCTTGGTATTCCGGGGGGCATGCCTGTTCGAGCGTCATTACAACCCTCAAGCTCTGCTTGGAATTGGGCACCGTCCTCACTGCGGACGCGCCTCAAAGACCTCGGCGGTGGCTGTTCAGCCCTCAAGCGTAGTAGAATACACCTCGCTTTGGAGCGGTTGGCGTCGCCCGCCGGACGAACCTTCTGAACTTTTCTCAAGGTTGACCTCGGATCAGGTAGGGATACCCGCTGAACTTAAGCATATCAATAAGCGGAGGA
>EF622072_Lasiodiplodia_theobromae
TCCGTAGGTGAACCTGCGGAAGGATCATTACCGAGTTTTCGAGCTCCGGCTCGACTCTCCCACCCTTTGTGAACGTACCTCTGTTGCTTTGGCGGCTCCGGCCGCCAAAGGACCTTCAAACTCCAGTCAGTAAACGCAGACGTCTGATAAACAAGTTAATAAACTAAAACTTTCAACAACGGATCTCTTGGTTCTGGCATCGATGAAGAACGCAGCGAAATGCGATAAGTAATGTGAATTGCAGAATTCAGTGAATCATCGAATCTTTGAACGCACATTGCGCCCCTTGGTATTCCGGGGGGCATGCCTGTTCGAGCGTCATTACAACCCTCAAGCTCTGCTTGGAATTGGGCACCGTCCTCACTGCGGACGCGCCTCAAAGACCTCGGCGGTGGCTGTTCAGCCCTCAAGCGTAGTAGAATACACCTCGCTTTGGAGCGGTTGGCGTCGCCCGCCGGACGAACCTTCTGAACTTTTCTCAAGGTTGACCTCGGATCAGGTAGGGATACCCGCTGAACTTAAGCATATCAATAAGCGGAGGA
>EF622071_Lasiodiplodia_theobromae
TCCGTAGGTGAACCTGCGGAAGGATCATTACCGAGTTTTCGAGCTCCGGCTCGACTCTCCCACCCTTTGTGAACGTACCTCTGTTGCTTTGGCGGCTCCGGCCGCCAAAGGACCTTCAAACTCCAGTCAGTAAACGCAGACGTCTGATAAACAAGTTAATAAACTAAAACTTTCAACAACGGATCTCTTGGTTCTGGCATCGATGAAGAACGCAGCGAAATGCGATAAGTAATGTGAATTGCAGAATTCAGTGAATCATCGAATCTTTGAACGCACATTGCGCCCCTTGGTATTCCGGGGGGCATGCCTGTTCGAGCGTCATTACAACCCTCAAGCTCTGCTTGGAATTGGGCACCGTCCTCACTGCGGACGCGCCTCAAAGACCTCGGCGGTGGCTGTTCAGCCCTCAAGCGTAGTAGAATACACCTCGCTTTGGAGCGGTTGGCGTCGCCCGCCGGACGAACCTTCTGAACTTTTCTCAAGGTTGACCTCGGATCAGGTAGGGATACCCGCTGAACTTAAGCATATCAATAAGCGGAGGA
>EF622070_Lasiodiplodia_theobromae
TCCGTAGGTGAACCTGCGGAAGGATCATTACCGAGTTTTCGAGCTCCGGCTCGACTCTCCCACCCTTTGTGAACGTACCTCTGTTGCTTTGGCGGCTCCGGCCGCCAAAGGACCTTCAAACTCCAGTCAGTAAACGCAGACGTCTGATAAACAAGTTAATGAACTAAAACTTTCAACAACGGATCTCTTGGTTCTGGCATCGATGAAGAACGCAGCGAAATGCGATAAGTAATGTGAATTGCAGAATTCAGTGAATCATCGAATCTTTGAACGCACATTGCGCCCCTTGGTATTCCGGGGGGCATGCCTGTTCGAGCGTCATTACAACCCTCAAGCTCTGCTTGGAATTGGGCACCGTCCTCACTGCGGACGCGCCTCAAAGACCTCGGCGGTGGCTGTTCAGCCCTCAAGCGTAGTAGAATACACCTCGCTTTGGAGCGGTTGGCGTCGCCCGCCGGACGAACCTTCTGAACTTTTCTCAAGGTTGACCTCGGATCAGGTAGGGATACCCGCTGAACTTAAGCATATCAATAAGCGGAGGA
>EF622069_Lasiodiplodia_theobromae
TCCGTAGGTGAACCTGCGGAAGGATCATTACCGAGTTTTCGAGCTCCGGCTCGACTCTCCCACCCTTTGTGAACGTACCTCTGTTGCTTTGGCGGCTCCGGCCGCCAAAGGACCTTCAAACTCCAGTCAGTAAACGCAGACGTCTGATAAACAAGTTAATAAACTAAAACTTTCAACAACGGATCTCTTGGTTCTGGCATCGATGAAGAACGCAGCGAAATGCGATAAGTAATGTGAATTGCAGAATTCAGTGAATCATCGAATCTTTGAACGCACATTGCGCCCCTTGGTATTCCGGGGGGCATGCCTGTTCGAGCGTCATTACAACCCTCAAGCTCTGCTTGGAATTGGGCACCGTCCTCACTGCGGACGCGCCTCAAAGACCTCGGCGGTGGCTGTTCAGCCCTCAAGCGTAGTAGAATACACCTCGCTTTGGAGCGGTTGGCGTCGCCCGCCGGACGAACCTTCTGAACTTTTCTCAAGGTTGACCTCGGATCAGGTAGGGATACCCGCTGAACTTAAGCATATCAATAAGCGGAGGA
>EF622068_Lasiodiplodia_theobromae
TCCGTAGGTGAACCTGCGGAAGGATCATTACCGAGTTTTCGAGCTTCGGCTCGACTCTCCCACCCTTTGTGAACGTACCTCTGTTGCTTTGGCGGCTTCGGCCGCCAAAGGACCTTCAAACTCCAGTCAGTAAACGCAGACGTCTGATAAACAAGTTAATAAACTAAAACTTTCAACAACGGATCTCTTGGTTCTGGCATCGATGAAGAACGCAGCGAAATGCGATAAGTAATGTGAATTGCAGAATTCAGTGAATCATCGAATCTTTGAACGCACATTGCGCCCCTTGGTATTCCGGGGGGCATGCCTGTTCGAGCGTCATTACAACCCTCAAGCTCTGCTTGGAATTGGGCACCGTCCTCACTGCGGACGCGCCTCAAAGACCTCGGCGGTGGCTGTTCAGCCCTCAAGCGTAGTAGAATACACCTCGCTTTGGAGCGGTTGGCGTCGCCCGCCGGACGAACCTTCTGAACTTTTCTCAAGGTTGACCTCGGATCAGGTAGGGATACCCGCTGAACTTAAGCATATCAATAAGCGGAGGA
>EF622067_Lasiodiplodia_theobromae
TCCGTAGGTGAACCTGCGGAAGGATCATTACCGAGTTTTCGAGCTCCGGCTCGACTCTCCCACCCTTTGTGAACGTACCTCTGTTGCTTTGGCGGCTCCGGCCGCCAAAGGACCTTCAAACTCCAGTCAGTAAACGCAGACGTCTGATAAACAAGTTAATAAACTAAAACTTTCAACAACGGATCTCTTGGTTCTGGCATCGATGAAGAACGCAGCGAAATGCGATAAGTAATGTGAATTGCAGAATTCAGTGAATCATCGAATCTTTGAACGCACATTGCGCCCCTTGGTATTCCGGGGGGCATGCCTGTTCGAGCGTCATTACAACCCTCAAGCTCTGCTTGGAATTGGGCACCGTCCTCACTGCGGACGCGCCTCAAAGACCTCGGCGGTGGCTGTTCAGCCCTCAAGCGTAGTAGAATACACCTCGCTTTGGAGCGGTTGGCGTCGCCCGCCGGACGAACCTTCTGAACTTTTCTCAAGGTTGACCTCGGATCAGGTAGGGATACCCGCTGAACTTAAGCATATCAATAAGCGGAGGA
>AB246766_Golovinomyces_leuceriae
GAAGTAAAAGTCGTAACAAGGTTTCCGTAGGTGAACCTGCGGAAGGATCATTACCGAGCGTGAGACTCGACCCGGGCGTGTCCCGCGTGTCGAGTCGACCCTCCACCCGTGTTGACTTTATCTGTTGCTTTGGCGGGCCAGGTGCCTGGCACCGCCCGGCTGCGTGCTGGCTCGCGTCCGCCAAAGACCCAACCTAACTCGTGTTGTCGTGTTGTCTGAGGAAGAAATATTGAATTGTTAAAACTTTCAACAACGGATCTCTTGGCTCTGGCATCGATGAAGAACGCAGCGAAATGCGATAAGTAATGTGAATTGCAGAATTTAGTGAATCATCGAATCTTTGAACGCACATTGCGCCCCTTGGTATTCCGAGGGGCATGCCTGTTCGAGCGTCGTCACACCCCCTCAAGCCGCGCCGTGTGTGTGGTTTGGTGTTGGGGCTCGTCCGGTGGGCGGCCCTTAAAGACAGTGGCGGTGCCGTTGTGGTCTCTACGCGTAGTACGATTCTCGCGACAGAGCGGCAGCGGCGGCTGGCCAAGCAATCCTTTCTTTTTAAAGGTTGACCTCGAATCAGGTAGGGATACCCGCTGAACTTAAGCATATCAATAAGCGGAGGAAAAGAAACCAACCGGGATTACCTCAGTAACGGCGAGTGAA
>AB246765_Golovinomyces_leuceriae
GTCGTAACAAGGTTTCCGTAGGTGAACCTGCGGAAGGATCATTACCGAGCGTGAGACTCGACCCGGGCGTGTCCCGCGTGTCGAGTCGACCCTCCACCCGTGTTGACTTTATCTGTTGCTTTGGCGGGCCAGGTGCCTGGCACCGCCCGGCTGCGTGCTGGCTCGCGTCCGCCAAAGACCCAACCTAACTCGTGTTGTCGTGTTGTCTGAGGAAGAAATATTGAATTGTTAAAACTTTCAACAACGGATCTCTTGGCTCTGGCATCGATGAAGAACGCAGCGAAATGCGATAAGTAATGTGAATTGCAGAATTTAGTGAATCATCGAATCTTTGAACGCACATTGCGCCCCTTGGTATTCCGAGGGGCATGCCTGTTCGAGCGTCGTCACACCCCCTCAAGCCGCGCCGTGTGTGTGGTTTGGTGTTGGGGCTCGTCCGGTGGGCGGCCCTTAAAGACAGTGGCGGTGCCGTTGTGGTCTCTACGCGTAGTACGATTCTCGCGACAGAGCGGCAGCGGCGGCTGGCCAAGCAATCCTTTCTTTTTAAAGGTTGACCTCGAATCAGGTAGGGATACCCGCTGAACTTAAGCATATCAATAAGCGGAGGANNNNNNNNNNNNNNNNNNNNNNNNAGTAACGGCGAGTGAAGCGGTAACAGCTCAAATTTGAAATCTGGCTCCTGCGGAGTCCGAGTTGTAATTTGTAGAAGATGCTTTGGGAGGTCGGCTCGGCCTAAGTTCCTTGGAACAGGACATCAGAGAGGGTGAGAATCCCGTATGTGGCCGTGGCCGACGCCCGTGTAAAGCTCTTTCGACGAGTCGAGTTGTTTGGGAATGCAGCTCAAAATGGGTGGTAAATTTCATCTAAAGCTAAATATTGGCCAGAGACCGATAGCGCACAAGTAGAGTGATCGAAAGATGAAAAGCACTTTGGAAAGAGAGTTAAACAGTACGTGAAATTGTTGAAAGGGAAGCGCTTGCACCCAGACTTGGGCGTCGGCGATCATCCGAGGTTCTCCTCGGTGCACTCGGCGAGGCCCAGGCCAGCATCGGTTTTGATGGTTGGAGAAAGGCTCTAGGAACGTAGCTCGCTTCGGGGAGTGTTATAGCCTAGGGCGTAATGCAGCCCATCGGGACCGAGGACCGCGCCTTCGGGCTAGGATGCTGGCGTAATGGTTGCAAGCGACCCGTCTTGAAACACGGACCAAGGAGTCTAACATCTATGCGAGTGTTTGGGCGTTAAACCCATACGCGGAATGAAAGTGAACGTAGGTGAGAACCCGTCTGGGTGCATCATCGACCGATCCTGATGTCTTCGGATGGATTTGAGTACGAGCATAGCTGTTGGGACCCGAAAGATGGTGAACTATGCCTGAATAGGGTGAAGCCAGAGGAAACTCTGGTGGAGGCTCGCAGCGGTTCTGACGTGCAAATCGATCGTCAAAT
>AB246764_Oidium_mutisiae
ATGTAAAAGTCGTAACAAGGTTTCCGTAGGTGAACCTGCGGAAGGATCATTACCGAGCGTGAGACTCTGCCCGGGCTTGTCCCGCGCGCAGAGTTGACCCTCCACCCGTGTTGACTTATCTCATGTTGCTTTGGCGGGCCAGGTGCCTCGCGCGCCGGCCGGCTCTGTGCTGGCTCGTGTCCGCCAAAGACCCAACCCAACTCGTGTTGTCGTGTAGTCTGAGGAAAACTATTTGAATTGTTAAAACTTTCAACAACGGATCTCTTGGCTCTGGCATCGATGAAGAACGCAGCGAAATGCGATACGTAATGTGAATTGCAGAATTTAGTGAATCATCGAATCTTTGAACGCACATTGCGCCCCTTGGCATTCCGAGGGGCATGCCTGTTCGAGCGTCGTCACACCCCCTCAAGCCGCGCCGTGTGTGTGGTTTGGTGTTGGGGCTCGCCCATCGGGCGGCCCTTAAAGACAGTGGCGGTGCCGTGGTGGTCTCTACGCGTAGTACGATTCTCGCGACAGAGCTGCTGTGGCCGCTTGCCAATCAATCCATCATCTCAAGGTTGACCTCGAATCAGGTAGGGATACCCGCTGAACTTAAGCATATCAATAAGCGGAGGANNNNNNNNNNNNNNNNNNNNNNNNNNNNNNNNNNNNNNNNNNNNNNNNNNNNNNNNNNNNNNNNNNNNNNNNNNNNNNNNNNNNNNNNNNNATTTGTAGAAGATGCTTTGGGAGGTAGGGCCGGCCTAAGTTCCTTGGAACAGGACATCAGAGAGGGTGAGAATCCCGTATGTGGCCGTGGCCTACGCCCGTGTAAAGCTCTTTCGACGAGTCGAGTTGTTTGGGAATGCAGCTCAAAATGGGTGGTAAATTTCATCTAAAGCTAAATATTGGCCAGAGACCGATAGCGCACAAGTAGAGTGATCGAAAGATGAAAAGTACTTTGGAAAGAGAGTTAAACAGTACGTGAAATTGTTGAAAGGGAAGCGCTTGCAACCAGACTTGGGCGTCGTCGATCATCCGGGGTTCTCCTCGGTGCACTCGACGAGGCACAGGCCAGCATCGGTTTGGATGGTTGGAGAAAGGCTCTAGGAACGTAGCTCTCTTCGGGGAGTGTTATAGCCTAGAGCGCAATGCAGCCCATCCGGACCGAGGACCGCGCCTTTGGCTAGGATGCTGGCGTAATGGTTGCAAGCGACCCGTCTTGAAACACGGACCAAGGAGTCTAACATCTATGCGAGTGTTTGGGCGTTAAACCCATACGCGGAATGAAAGTGAACGTAGGTGAGAACCCGTTAGGGTGCATCATCGACCGATCCTGATGTCTTCGGATGGATTTGAGTAAGA
>AB246763_Oidium_mutisiae
TTACCGAGCGTGAGACTCTGCCCGGGCTTGTCCCGCGCGCAGAGTTGACCCTCCACCCGTGTTGACTTATCTCATGTTGCTTTGGCGGGCCAGGTGCCTCGCGCGCCGGCCGGCTCTGTGCTGGCTCGTGTCCGCCAAAGACCCAACCCAACTCGTGTTGTCGTGTAGTCTGAGGAAAACTATTTGAATTGTTAAAACTTTCAACAACGGATCTCTTGGCTCTGGCATCGATGAAGAACGCAGCGAAATGCGATACGTAATGTGAATTGCAGAATTTAGTGAATCATCGAATCTTTGAACGCACATTGCGCCCCTTGGCATTCCGAGGGGCATGCCTGTTCGAGCGTCGTCACACCCCCTCAAGCCGCGCCGTGTGTGTGGTTTGGTGTTGGGGCTCGCCCATCGGGCGGCCCTTAAAGACAGTGGCGGTGCCGTGGTGGTCTCTACGCGTAGTACGATTCTCGCGACAGAGCTGCTGTGGCCGCTTGCCAATCAATCCATCATCTCAAGGTTGACCTCGAATCAGGTAGGGATACCCNNNNNNNNNNNNNNNNNNNNNNNNNNNNNNNNNNNNNNNNNNNNNNNNNNNNNNNNNNNNNNNNNNNNNNNNNNNNNNNNNNNNNNNNNNNAAATCTGGCTCTTCCGGAGTCCGAGTTGTAATTTGTAGAAGATGCTTTGGGAGGTAGGGCCGGCCTAAGTTCCTTGGAACAGGACATCAGAGAGGGTGAGAATCCCGTATGTGGCCGTGGCCTACGCCCGTGTAAAGCTCTTTCGACGAGTCGAGTTGTTTGGGAATGCAGCTCAAAATGGGTGGTAAATTTCATCTAAAGCTAAATATTGGCCAGAGACCGATAGCGCACAAGTAGAGTGATCGAAAGATGAAAAGTACTTTGGAAAGAGAGTTAAACAGTACGTGAAATTGTTGAAAGGGAAGCGCTTGCAACCAGACTTGGGCGTCGTCGATCATCCGGGGTTCTCCTCGGTGCACTCGACGAGGCACAGGCCAGCATCGGTTTGGATGGTTGGAGAAAGGCTCTAGGAACGTAGCTCTCTTCGGGGAGTGTTATAGCCTAGAGCGCAATGCAGCCCATCCGGACCGAGGACCGCGCCTTTGGCTAGGATGCTGGCGTAATGGTTGCAAGCGACCCGTCTTGAAACACGGACCAAGGAGTCTAACATCTATGCGAGTGTTTGGGCGTTAAACCCATACGCGGAATGAAAGTGAACGTAGGTGAGAACCCGTTAGGGTGCATCATCGACCGATCCTGATGTCTTCGGATGGATTTGAGTACGAGCATAGCTGTTGGGACCCGAAAGATGGTGAACTATGCCTGAATAGGGTGAAGCCAGAGGAAACTC
>AB246762_Oidium_mutisiae
AGTAAAAGTCGTAACAAGGTTTCCGTAGGTGAACCTGCGGAAGGATCATTACCGAGCGTGAGACTCTGCCCGGGCTTGTCCCGCGCGCAGAGTTGACCCTCCACCCGTGTTGACTTATCTCATGTTGCTTTGGCGGGCCAGGTGCCTCGCGCGCCGGCCGGCTCTGTGCTGGCTCGTGTCCGCCAAAGACCCAACCCAACTCGTGTTGTCGTGTAGTCTGAGGAAAACTATTTGAATTGTTAAAACTTTCAACAACGGATCTCTTGGCTCTGGCATCGATGAAGAACGCAGCGAAATGCGATACGTAATGTGAATTGCAGAATTTAGTGAATCATCGAATCTTTGAACGCACATTGCGCCCCTTGGCATTCCGAGGGGCATGCCTGTTCGAGCGTCGTCACACCCCCTCAAGCCGCGCCGTGTGTGTGGTTTGGTGTTGGGGCTCGCCCATCGGGCGGCCCTTAAAGACAGTGGCGGTGCCGTGGTGGTCTCTACGCGTAGTACGATTCTCGCGACAGAGCTGCTGTGGCCGCTTGCCAATCAATCCATCATCTCAAGGTTGACCTCGAATCAGGTAGGNNNNNNNNNNNNNNNNNNNNNNNNNNNNNNNNNNNNNNNNNNNNNNNNNNNNNNNNNNNNNNNGTAACGGCGAGTGAAGCGGTAACAGCTCAAATTTGAAATCTGGCTCTTCCGGAGTCCGAGTTGTAATTTGTAGAAGATGCTTTGGGAGGTAGGGCCGGCCTAAGTTCCTTGGAACAGGACATCAGAGAGGGTGAGAATCCCGTATGTGGCCGTGGCCTACGCCCGTGTAAAGCTCTTTCGACGAGTCGAGTTGTTTGGGAATGCAGCTCAAAATGGGTGGTAAATTTCATCTAAAGCTAAATATTGGCCAGAGACCGATAGCGCACAAGTAGAGTGATCGAAAGATGAAAAGTACTTTGGAAAGAGAGTTAAACAGTACGTGAAATTGTTGAAAGGGAAGCGCTTGCAACCAGACTTGGGCGTCGTCGATCATCCGGGGTTCTCCTCGGTGCACTCGACGAGGCACAGGCCAGCATCGGTTTGGATGGTTGGAGAAAGGCTCTAGGAACGTAGCTCTCTTCGGGGAGTGTTATAGCCTAGAGCGCAATGCAGCCCATCCGGACCGAGGACCGCGCCTTTGGCTAGGATGCTGGCGTAATGGTTGCAAGCGACCCGTCTTGAAACACGGACCAAGGAGTCTAACATCTATGCGAGTGTTTGGGCGTTAAACCCATACGCGGAATGAAAGTGAACGTAGGTGAGAACCCGTTAGGGTGCATCATCGACCGATCCTGATGTCTTCGGATGGATTTGAGTAAGAGCATAGCTGTTGGGACC
>AB378505_Penicillium_oxalicum
AAGGATCATTACCGAGTGAGGGCCCTCTGGGTCCAACCTCCCACCCGTGTTTATCGTACCTTGTTGCTTCGGCGGGCCCGCCTCACGGCCGCCGGGGGGCATCCGCCCCCGGGCCCGCGCCCGCCGAAGACACACAAACGAACTCTTGTCTGAAGATTGCAGTCTGAGTACTTGACTAAATCAGTTAAAACTTTCAACAACGGATCTCTTGGTTCCGGCATCGATGAAGAACGCAGCGAAATGCGATAAGTAATGTGAATTGCAGAATTCAGTGAATCATCGAGTCTTTGAACGCACATTGCGCCCCCTGGTATTCCGGGGGGCATGCCTGTCCGAGCGTCATTGCTGCCCTCAAGCACGGCTTGTGTGTTGGGCTCTCGCCCCCCGCTTCCGGGGGGCGGGCCCGAAAGGCAGCGGCGGCACCGCGTCCGGTCCTCGAGCGTATGGGGCTTCGTCACCCGCTCTGTAGGCCCGGCCGGCGCCCGCCGGCGAACACCATCAATCTTAACCAGGTTGACCTCGGATCAGGTAGGGATACCCGCTGAACTTAA
>AM940071_Fusarium_solani
CCCTTGTTTCGGTGGTAACAGATGGGCCTGTACAACGGAGCCACCCGCCGCTCGAAGAGACCCCCAAACACCCTGTGATCTATACGCTTTTTCTGAGGAAATCATACGCAGATATAATCAAAACTTTCAACAACGGATCTCTTGGCTCTGGCATCGATGAATAACGTATCGAAATGCGATAAGTAATGTGAATTGGAGAATTCAGTGAATCATCGAATCTTTGAACGCACATTGCGCCCGCCAGTACTCTGGCGGGCATGCCTGTTCGAGCGTCATTACGACCGTCAGGACCCCGGGCCTGGCGTTGGAGGTCGGCGGAGAGCCCCCGTGGCGACACGCCGTCTCCCAAATGCGATGGCGGTCCAGCCGCAGCTTCCAGTGCGTAGTAGCTAACACCTCNGAACTGGAGAGAACACCTCGCAACTGGAGAGAACACCTCNCATCTGGTAGAGTA
>AM940070_Fusarium_oxysporum
GTTTCANTATGTAACTTCTGAGTAAAACCATAAATAAATCAAAACTTTCAACAACGGATCTCTTGGTTCTGGCATCGATGAAGAACGCAGCAAAATGCGATAAGTAATGTGAATTGCAGAATTCAGTGAATCATCGAATCTTTGAACGCACATTGCGCCCGCCAGTATTCTGGCGGGCATGCCTGTTCGAGCGTCATTTCAACCCTCAAGCCCCCGGGTTTGGTGTTGGGGATCGGCGAGCCCTTGCGGCAAGCCGGCCCCGAAATCTAGTGGCGGTCTCGCTGCAGCTTCCATTGCGTAGTAGTAAAACCCTCGCAACTGGTACGCGGCGCGGCCAAGCCGTTAAACCCCCAACTTCTGAATGTTGACCTCGGAGCAGAATGTTGACCTCGGAGNANAATGTTNACCCCNGAAAAAAAANTAAACCCCNGGAAAAANAT
>EF564376_Aplosporella_prunicola
AAGGATCATTACCGAGTTCTGGGTTCTCTCATCGAGGCCCGCTCTCCCACCCTTTGTGAACTAAACCTCTGTTGCTTTGGCGTGGCCAGCGCTGTAAAAGGCGCGGTCGGCGGGGCCTGGCCCCCGCTGGCAAGCTTGCCCGCCAGAGGACTATCAAACTCTTGTCAGTAAACGATGCAGTCTGATTCAAACATTTAATTGTTTAAAACTTTCAACAACGGATCTCTTGGTTCTGGCATCGATGAAGAACGCAGCGAAATGCGATAAGTAATGTGAATTGCAGAATTCAGTGAATCATCGAATCTTTGAACGCACATTGCGCCCTATGGTATTCCGTAGGGCATGCCTGTTCGAGCGTCATTACACACCTCAAGCTCTGCTTGGTATTGGGCGTCGCCCCCCTACACGGGGGACGTGCCTCAAAGACCTCGGCGGTGGCGTCTTTGCCTCAAGCGTAGTAATATTCTTATCTCGCTTTGGAGTCGAAGGCGTCGCCCGCCGGACGAAACCTTTATTTTTCTATCAAGGTTGACCTCGGATCAGGTAGGGATACCCGCTGAACTTAA
>EF564375_Aplosporella_prunicola
AAGGATCATTACCGAGTTCTGGGTTCTCTCATCGAGGCCCGCTCTCCCACCCTTTGTGAACTAAACCTCTGTTGCTTTGGCGTGGCCAGCGCTGTAAAAGGCGCGGTCGGCGGGGCCTGGCCCCCGCTGGCAAGCTTGCCCGCCAGAGGACTATCAAACTCTTGTCAGTAAACGATGCAGTCTGATTCAAACATTTAATTGTTTAAAACTTTCAACAACGGATCTCTTGGTTCTGGCATCGATGAAGAACGCAGCGAAATGCGATAAGTAATGTGAATTGCAGAATTCAGTGAATCATCGAATCTTTGAACGCACATTGCGCCCTATGGTATTCCGTAGGGCATGCCTGTTCGAGCGTCATTACACACCTCAAGCTCTGCTTGGTATTGGGCGTCGCCCCCCTACACGGGGGACGTGCCTCAAAGACCTCGGCGGTGGCGTCTTTGCCTCAAGCGTAGTAATATTCTTATCTCGCTTTGGAGTCGAAGGCGTCGCCCGCCGGACGAAACCTTTATTTTTCTATCAAGGTTGACCTCGGATCAGGTAGGGATACCCGCTGAACTTAA
>AM295777_Eutypella_parasitica
CAAGGTCTCCGTTGGTGAACCAGCGGAGGGATCATTACAGAGTTATCTAACTCCCAAACCCATGTGAACTTACCTATGTTGCCTCGGCGGGGAAGCCTACCCGGTACCTACCCTGTAGTTACCCGGGAGCGAGCTACCCTGTAGCCCGCTGCAGGCCTACCCGCCGAAGGACTGTTAAACTCTGTTATTTTATGGAATCTGAGTTATTATACTTAATAAGTTAAAACTTTCAACAACGGATCTCTTGGTTCTGGCATCGATGAAGAACGCAGCGAAATGCGATAAGTAATGTGAATTGCAGAATTCAGTGAATCATCGAATCTTTGAACGCACATTGCGCCCATTAGTATTCTAGTGGGCATGCCTGTTCGAGCGTCATTTCAACCCTTAAGCCCTAGTTGCTTAGTGTTGGGAACCTACCCTGTAGGTAGTTCCTTAAATATATCGGCGGAGTCGTGATGACCCTAAGCGTAGTAATTCTTTCTCGCTTCAGTGGTGTCAGCGCTGACGTTTAGCCGTTAAACCCCCTATTTTCTAGTGGTTGACCTCGGATCAGGTAGGAATACCC
>AM295776_Eutypella_parasitica
AGGTCTCCGTTGGTGAACCAGCGGAGGGATCATTACAGAGTTATCTAACTCCCAAACCCATGTGAACTTACCTATGTTGCCTCGGCGGGGAAGCCTACCCGGTACCTACCCTGTAGTTACCCGGGAGCGAGCTACCCTGTAGCCCGCTGCAGGCCTACCCGCCGAAGGACTGTTAAACTCTGTTATTTTATGGAATCTGAGTTATTATACTTAATAAGTTAAAACTTTCAACAACGGATCTCTTGGTTCTGGCATCGATGAAGAACGCAGCGAAATGCGATAAGTAATGTGAATTGCAGAATTCAGTGAATCATCGAATCTTTGAACGCACATTGCGCCCATTAGTATTCTAGTGGGCATGCCTGTTCGAGCGTCATTTCAACCCTTAAGCCCTAGTTGCTTAGTGTTGGGAACCTACCCTGTAGGTAGTTCCTTAAATATATCGGCGGAGTCGTGATGACCCTAAGCGTAGTAATTCTTTCTCGCTTCAGTGGTGTCAGCGCTGACGTTTAGCCGTTAAACCCCCTATTTTCTAGTGGTTGACCTCGGATCAGGTA
>AM295775_Eutypella_parasitica
CAAGGTCTCCGTTGGTGAACCAGCGGAGGGATCATTACAGAGTTATCTAACTCCCAAACCCATGTGAACTTACCTATGTTGCCTCGGCGGGGAAGCCTACCCGGTACCTACCCTGTAGTTACCCGGGAGCGAGCTACCCTGTAGCCCGCTGCAGGCCTACCCGCCGAAGGACTGTTAAACTCTGTTATTTTATGGAATCTGAGTTATTATACTTAATAAGTTAAAACTTTCAACAACGGATCTCTTGGTTCTGGCATCGATGAAGAACGCAGCGAAATGCGATAAGTAATGTGAATTGCAGAATTCAGTGAATCATCGAATCTTTGAACGCACATTGCGCCCATTAGTATTCTAGTGGGCATGCCTGTTCGAGCGTCATTTCAACCCTTAAGCCCTAGTTGCTTAGTGTTGGGAACCTACCCTGTAGGTAGTTCCTTAAATATATCGGCGGAGTCGTGATGACCCTAAGCGTAGTAATTCTTTCTCGCTTCAGTGGTGTCAGCGCTGACGTTTAGCCGTTAAACCCCCTATTTTCTAGTGGTTGACCTCGGATCAGGTAGGAATA
>AM295774_Eutypella_parasitica
CCTGTAGTTACCCGGGAGCGAGCTACCCTGTAGCCCGCTGCAGGCCTACCCGCCGAAGGACTGTTAAACTCTGTTATTTTATGGAATCTGAGTTATTATACTTAATAAGTTAAAACTTTCAACAACGGATCTCTTGGTTCTGGCATCGATGAAGAACGCAGCGAAATGCGATAAGTAATGTGAATTGCAGAATTCAGTGAATCATCGAATCTTTGAACGCACATTGCGCCCATTAGTATTCTAGTGGGCATGCCTGTTCGAGCGTCATTTCAACCCTTAAGCCCTAGTTGCTTAGTGTTGGGAACCTACCCTGTAGGTAGTTCCTTAAATATATCGGCGGAGTCGTGATGACCCTAAGCGTAGTAATTCTTTCTCGCTTCAGTGGTGTCAGCGCTGACGTTTAGCCGTTAAACCCCCTATTTTCTAGTGGTTGACCTCGGATCAGGTAGGAATACC
>AM295773_Eutypella_parasitica
CAAGGTCTCCGTTGGTGAACCAGCGGAGGGATCATTACAGAGTTATCTAACTCCCAAACCCATGTGAACTTACCTATGTTGCCTCGGCGGGGAAGCCTACCCGGTACCTACCCTGTAGTTACCCGGGAGCGAGCTACCCTGTAGCCCGCTGCAGGCCTACCCGCCGAAGGACTGTTAAACTCTGTTATTTTATGGAATCTGAGTTATTATACTTAATAAGTTAAAACTTTCAACAACGGATCTCTTGGTTCTGGCATCGATGAAGAACGCAGCGAAATGCGATAAGTAATGTGAATTGCAGAATTCAGTGAATCATCGAATCTTTGAACGCACATTGCGCCCATTAGTATTCTAGTGGGCATGCCTGTTCGAGCGTCATTTCAACCCTTAAGCCCTAGTTGCTTAGTGTTGGGAACCTACCCTGTAGGTAGTTCCTTAAATATATCGGCGGAGTCGTGATGACCCTAAGCGTAGTAATTCTTTCTCGCTTCAGTGGTGTCAGCGCTGACGTTTAGCCGTTAAACCCCCTATTTTCTAGTGGTTGACCTCGGATCAGGTAGGAATACCC
>AM295772_Eutypella_parasitica
CAAGGTCTCCGTTGGTGAACCAGCGGAGGGATCATTACAGAGTTATCTAACTCCCAAACCCATGTGAACTTACCTATGTTGCCTCGGCGGGGAAGCCTACCCGGTACCTACCCTGTAGTTACCCGGGAGCGAGCTACCCTGTAGCCCGCTGCAGGCCTACCCGCCGAAGGACTGTTAAACTCTGTTATTTTATGGAATCTGAGTTATTATACTTAATAAGTTAAAACTTTCAACAACGGATCTCTTGGTTCTGGCATCGATGAAGAACGCAGCGAAATGCGATAAGTAATGTGAATTGCAGAATTCAGTGAATCATCGAATCTTTGAACGCACATTGCGCCCATTAGTATTCTAGTGGGCATGCCTGTTCGAGCGTCATTTCAACCCTTAAGCCCTAGTTGCTTAGTGTTGGGAACCTACCCTGTAGGTAGTTCCTTAAATATATCGGCGGAGTCGTGATGACCCTAAGCGTAGTAATTCTTTCTCGCTTCAGTGGTGTCAGCGCTGACGTTTAGCCGTTAAACCCCCTATTTTCTAGTGGTTGACCTCGGATCAGGTAGGAATA
>AM295771_Eutypella_parasitica
CAAGGTCTCCGTTGGTGAACCAGCGGAGGGATCATTACAGAGTTATCTAACTCCCAAACCCATGTGAACTTACCTATGTTGCCTCGGCGGGGAAGCCTACCCGGTACCTACCCTGTAGTTACCCGGGAGCGAGCTACCCTGTAGCCCGCTGCAGGCCTACCCGCCGAAGGACTGTTAAACTCTGTTATTTTATGGAATCTGAGTTATTATACTTAATAAGTTAAAACTTTCAACAACGGATCTCTTGGTTCTGGCATCGATGAAGAACGCAGCGAAATGCGATAAGTAATGTGAATTGCAGAATTCAGTGAATCATCGAATCTTTGAACGCACATTGCGCCCATTAGTATTCTAGTGGGCATGCCTGTTCGAGCGTCATTTCAACCCTTAAGCCCTAGTTGCTTAGTGTTGGGAACCTACCCTGTA
>AM295770_Eutypella_parasitica
AGGTCTCCGTTGGTGAACCAGCGGAGGGATCATTACAGAGTTATCTAACTCCCAAACCCATGTGAACTTACCTATGTTGCCTCGGCGGGGAAGCCTACCCGGTACCTACCCTGTAGTTACCCGGGAGCGAGCTACCCTGTAGCCCGCTGCAGGCCTACCCGCCGAAGGACTGTTAAACTCTGTTATTTTATGGAATCTGAGTTATTATACTTAATAAGTTAAAACTTTCAACAACGGATCTCTTGGTTCTGGCATCGATGAAGAACGCAGCGAAATGCGATAAGTAATGTGAATTGCAGAATTCAGTGAATCATCGAATCTTTGAACGCACATTGCGCCCATTAGTATTCTAGTGGGCATGCCTGTTCGAGCGTCATTTCAACCCTTAAGTCCTAGTTGCTTAGTGTTGGGAACCTACCCTGTAGGTAGTTCCTTAAATATATCGGCGGAGTCGTGATGACCCTAAGCGTAGTAATTCTTTCTCGCTTCAGTGGTGTCAGCGCTGACGTTTAGCCGTTAAACCCCCTATTTTCTAGTGGTTGACCTCGGATCAGGTAGGAA
>EF445362_Lasiodiplodia_plurivora
AAGGATCATTACCGAGTTCTCGGGCTTCGGCTCGACTCTCCCACCCTTTGTGAACGTACCTCTGTTGCTTTGGCGGCTCCGGCCGCCAAAGGACCTTCAAACTCCAGTCAGTAAACGCAGACGTCTGATAAACAAGTTAATAAACTAAAACTTTCAACAACGGATCTCTTGGTTCTGGCATCGATGAAGAACGCAGCGAAATGCGATAAGTAATGTGAATTGCAGAATTCAGTGAATCATCGAATCTTTGAACGCACATTGCGCCCCTTGGTATTCCGGGGGGCATGCCTGTTCGAGCGTCATTACAACCCTCAAGCTCTGCTTGGAATTGGGCACCGTCCTCACTGCGGACGCGCCTCAAAGACCTCGGCGGTGGCTGTTCAGCCCTCAAGCGTAGTAGAATACACCTCGCTTTGGAGCGGTTGGCGTCGCCCGCCGGACGAACCTTCTGAACTTTTCTCAAGGTTGACCTCGGATCAGGTAGGGATACCCGCTGAACTTAA
>EF445361_Dothiorella_viticola
AAGGATCATTACCGAGTTGATTCGAGCTCCGGCTCGACTCTCCCACCCTTTGTTTACCTACCTCTGTTGCTTTGGCGGTGCCGCCTCCGGGCGCCCGCCAGAGGACTTCAAAACTCCAGTCAGTGAACGTCTCAGTCTGAAAAACAAGTTAATAAACTAAAACTTTCAACAACGGATCTCTTGGTTCTGGCATCGATGAAGAACGCAGCGAAATGCGATAAGTAATGTGAATTGCAGAATTCAGTGAATCATCGAATCTTTGAACGCACATTGCGCCCCTTGGTATTCCGGGGGGCATGCCTGTTCGAGCGTCATTTCAACCCTCAAGCTCTGCTTGGTATTGGGCTCCGTCCTCCTCGGACGCGCCTCAAAGACCTCGGCGGTGGCGTCTTGCCTCAAGCGTAGTAGAAACACCTCGCTTTGGAGTGCATGGCGTCGCCCGCCGGACGAAACCTTTTGTATTTTCTCAAAGGTTGACCTCGGATCAGGTAGGGATACCCGCTGAACTTAA
>EF445360_Dothiorella_viticola
AAGGATCATTACCGAGTTGATTCGAGCTCCGGCTCGACTCTCCCACCCTTTGTTTACCTACCTCTGTTGCTTTGGCGGTGCCGCCCTCGGGCGCCCGCCAGAGGACTTCAAAACTCCAGTCAGTGAACGTCTCAGTCTGAAAAACAAGTTAATAAACTAAAACTTTCAACAACGGATCTCTTGGTTCTGGCATCGATGAAGAACGCAGCGAAATGCGATAAGTAATGTGAATTGCAGAATTCAGTGAATCATCGAATCTTTGAACGCACATTGCGCCCCTTGGTATTCCGGGGGGCATGCCTGTTCGAGCGTCATTTCAACCCTCAAGCTCTGCTTGGTATTGGGCTCCGTCCTCCTCGGACGCGCCTCAAAGACCTCGGCGGTGGCGTCTTGCCTCAAGCGTAGTAGAAACACCTCGCTTTGGAGTGCATGGCGTCGCCCGCCGGACGAAACCTTTTGTATTTTCTCAAGGTTGACCTCGGATCAGGTAGGGATACCCGCTGAACTTAA
>EF445359_Neofusicoccum_australe
AAGGATCATTACCGAGTTGATTCGAGCTCCGGCTCGACTCTCCCACCCCATGTGTACCTACCTCTGTTGCTTTGGTGGGCCGCGGTCCTCCGCACCGACCCCCGTTCGGGGGCCGGCCAGCGCCCGCCAGAGGACCACAAAACTCCAGTCAGTAAACGTCGCAGTCTGAGAAACAAGTTAATAAACTAAAACTTTCAACAACGGATCTCTTGGTTCTGGCATCGATGAAGAACGCAGCGAAATGCGATAAGTAATGTGAATTGCAGAATTCAGTGAATCATCGAATCTTTGAACGCACATTGCGCCCCTTGGTATTCCGAGGGGCATGCCTGTTCGAGCGTCATTTCAACCCTCAAGCTCTGCTTGGTATTGGGCTCCGTCCTCCGCGGACGCGCCTCGAAGACCTCGGCGGTGGCGTCTTGCCTCAAGCGTAGTAGAAAACACCTCGCTTTGGAGCGCACGGCGTCGCCCGCCGGACGAACCTTTGAATTTTTCTCAAGGTTGACCTCGGATCAGGTAGGGATACCCGCTGAACTTAA
>EF445358_Neofusicoccum_australe
AAGGATCATTACCGAGTTGATTCGAGCTCCGGCTCGACTCTCCCACCCCATGTGTACCTACCTCTGTTGCTTTGGCGGGCCGCGGTCCTCCGCACCGACCCCCGTTCGGGGGCCGGCCAGCGCCCGCCAGAGGACCACAAAACTCCAGTCAGTAAACGTCGCAGTCTGAGAAACAAGTTAATAAACTAAAACTTTCAACAACGGATCTCTTGGTTCTGGCATCGATGAAGAACGCAGCGAAATGCGATAAGTAATGTGAATTGCAGAATTCAGTGAATCATCGAATCTTTGAACGCACATTGCGCCCCTTGGTATTCCGAGGGGCATGCCTGTTCGAGCGTCATTTCAACCCTCAAGCTCTGCTTGGTATTGGGCTCCGTCCTCCGCGGACGCGCCTCGAAGACCTCGGCGGTGGCGTCTTGCCTCAAGCGTAGTAGAAAACACCTCGCTTTGGAGCGCATGGCGTCGCCCGCCGGACGAACCTTTGAATTTTTCTCAAGGTTGACCTCGGATCAGGTAGGGATACCCGCTGAACTTAA
>EF445357_Neofusicoccum_australe
AAGGATCATTACCGAGTTGATTCGAGCTCCGGCTCGACTCTCCCACCCCATGTGTACCTACCTCTGTTGCTTTGGCGGGCCGCGGTCCTCCGCACCGACCCCCGTTCGGGGGCCGGCCAGCGCCCGCCAGAGGACCACAAAACTCCAGTCAGTAAACGTCGCAGTCTGAGAAACAAGTTAATAAACTAAAACTTTCAACAACGGATCTCTTGGTTCTGGCATCGATGAAGAACGCAGCGAAATGCGATAAGTAATGTGAATTGCAGAATTCAGTGAATCATCGAATCTTTGAACGCACATTGCGCCCCTTGGTATTCCGAGGGGCATGCCTGTTCGAGCGTCATTTCAACCCTCAAGCTCTGCTTGGTATTGGGCTCCGTCCTCCGCGGACGCGCCTCGAAGACCTCGGCGGTGGCGTCTTGCCTCAAGCGTAGTAGAAAACACCTCGCTTTGGAGCGCATGGCGTCGCCCGCCGGACGAACCTTTGAATTTTTCTCAAGGTTGACCTCGGATCAGGTAGGGATACCCGCTGAACTTAA
>EF445356_Neofusicoccum_australe
AAGGATCATTACCGAGTTGATTCGAGCTCCGGCTCGACTCTCCCACCCCATGTGTACCTACCTCTGTTGCTTTGGTGGGCCGCGGTCCTCCGCACCGACCCCCGTTCGGGGGCCGGCCAGCGCCCGCCAGAGGACCACAAAACTCCAGTCAGTAAACGTCGCAGTCTGAGAAACAAGTTAATAAACTAAAACTTTCAACAACGGATCTCTTGGTTCTGGCATCGATGAAGAACGCAGCGAAATGCGATAAGTAATGTGAATTGCAGAATTCAGTGAATCATCGAATCTTTGAACGCACATTGCGCCCCTTGGTATTCCGAGGGGCATGCCTGTTCGAGCGTCATTTCAACCCTCAAGCTCTGCTTGGTATTGGGCTCCGTCCTCCGCGGACGCGCCTCGAAGACCTCGGCGGTGGCGTCTTGCCTCAAGCGTAGTAGAAAACACCTCGCTTTGGAGCGCACGGCGTCGCCCGCCGGACGAACCTTTGAATTTTTCTCAAGGTTGACCTCGGATCAGGTAGGGATACCCGCTGAACTTAA
>EF445355_Neofusicoccum_australe
AAGGATCATTACCGAGTTGATTCGAGCTCCGGCTCGACTCTCCCACCCCATGTGTACCTACCTCTGTTGCTTTGGCGGGCCGCGGTCCTCCGCACCGACCCCCGTTCGGGGGCCGGCCAGCGCCCGCCAGAGGACCACAAAACTCCAGTCAGTAAACGTCGCAGTCTGAGAAACAAGTTAATAAACTAAAACTTTCAACAACGGATCTCTTGGTTCTGGCATCGATGAAGAACGCAGCGAAATGCGATAAGTAATGTGAATTGCAGAATTCAGTGAATCATCGAATCTTTGAACGCACATTGCGCCCCTTGGTATTCCGAGGGGCATGCCTGTTCGAGCGTCATTTCAACCCTCAAGCTCTGCTTGGTATTGGGCTCCGTCCTCCGCGGACGCGCCTCGAAGACCTCGGCGGTGGCGTCTTGCCTCAAGCGTAGTAGAAAACACCTCGCTTTGGAGCGCATGGCGTCGCCCGCCGGACGAACCTTTGAATTTTTCTCAAGGTTGACCTCGGATCAGGTAGGGATACCCGCTGAACTTAA
>EF445354_Neofusicoccum_australe
AAGGATCATTACCGAGTTGATTCGAGCTCCGGCTCGACTCTCCCACCCCATGTGTACCTACCTCTGTTGCTTTGGCGGGCCGCGGTCCTCCGCACCGACCCCCGTTCGGGGGCCGGCCAGCGCCCGCCAGAGGACCACAAAACTCCAGTCAGTAAACGTCGCAGTCTGAGAAACAAGTTAATAAACTAAAACTTTCAACAACGGATCTCTTGGTTCTGGCATCGATGAAGAACGCAGCGAAATGCGATAAGTAATGTGAATTGCAGAATTCAGTGAATCATCGAATCTTTGAACGCACATTGCGCCCCTTGGTATTCCGAGGGGCATGCCTGTTCGAGCGTCATTTCAACCCTCAAGCTCTGCTTGGTATTGGGCTCCGTCCTCCGCGGACGCGCCTCGAAGACCTCGGCGGTGGCGTCTTGCCTCAAGCGTAGTAGAAAACACCTCGCTTTGGAGCGCACGGCGTCGCCCGCCGGACGAACCTTTGAATTTTTCTCAAGGTTGACCTCGGATCAGGTAGGGATACCCGCTGAACTTAA
>EF445353_Neofusicoccum_vitifusiforme
AAGGATCATTACCGAGTTGATTCGAGCTCCGGCTCGACTCTCCCACCCTATGTGTACCTACCTCTGTTGCTTTGGCGGGCCGCGGTCCTCCGCACCGGCCCCCCTTCGGGGGCTGGCCAGCGCCCGCCAGAGGACCACAAAACTCCAGTCAGTGAACGTCGCAGTCTGAAAAACAAGTTAATAAACTAAAACTTTCAACAACGGATCTCTTGGTTCTGGCATCGATGAAGAACGCAGCGAAATGCGATAAGTAATGTGAATTGCAGAATTCAGTGAATCATCGAATCTTTGAACGCACATTGCGCCCCTTGGTATTCCGAGGGGCATGCCTGTTCGAGCGTCATTTCAACCCTCAAGCTCTGCTTGGTATTGGGCTCCGTCCTCCACGGACGCGCCTCAAAGACCTCGGCGGTGGCGTCTTGCCTCAAGCGTAGTAGAAAACACCTCGCTTTGGAGCGCACGGCGTCGCCCGCCGGACGAACCTTTGAATTTTTCTCAAGGTTGACCTCGGATCAGGTAGGGATACCCGCTGAACTTAA
>EF445352_Neofusicoccum_vitifusiforme
AAGGATCATTACCGAGTTGATTCGAGCTCCGGCTCGACTCTCCCACCCTATGTGTACCTACCTCTGTTGCTTTGGCGGGCCGCGGTCCTCCGCACCGGCCCCCCTTCGGGGGCTGGCCAGCGCCCGCCAGAGGACCACAAAACTCCAGTCAGTGAACGTCGCAGTCTGAAAAACAAGTTAATAAACTAAAACTTTCAACAACGGATCTCTTGGTTCTGGCATCGATGAAGAACGCAGCGAAATGCGATAAGTAATGTGAATTGCAGAATTCAGTGAATCATCGAATCTTTGAACGCACATTGCGCCCCTTGGTATTCCGAGGGGCATGCCTGTTCGAGCGTCATTTCAACCCTCAAGCTCTGCTTGGTATTGGGCTCCGTCCTCCACGGACGCGCCTCAAAGACCTCGGCGGTGGCGTCTTGCCTCAAGCGTAGTAGAAAACACCTCGCTTTGGAGCGCACGGCGTCGCCCGCCGGACGAACCTTTGAATTTTTCTCAAGGTTGACCTCGGATCAGGTAGGGATACCCGCTGAACTTAA
>EF445351_Neofusicoccum_vitifusiforme
AAGGATCATTACCGAGTTGATTCGAGCTCCGGCTCGACTCTCCCACCCTATGTGTACCTACCTCTGTTGCTTTGGCGGGCCGCGGTCCTCCGCACCGGCCCCCCTTCGGGGGCTGGCCAGCGCCCGCCAGAGGACCACAAAACTCCAGTCAGTGAACGTCGCAGTCTGAAAAACAAGTTAATAAACTAAAACTTTCAACAACGGATCTCTTGGTTCTGGCATCGATGAAGAACGCAGCGAAATGCGATAAGTAATGTGAATTGCAGAATTCAGTGAATCATCGAATCTTTGAACGCACATTGCGCCCCTTGGTATTCCGAGGGGCATGCCTGTTCGAGCGTCATTTCAACCCTCAAGCTCTGCTTGGTATTGGGCTCCGTCCTCCACGGACGCGCCTCAAAGACCTCGGCGGTGGCGTCTTGCCTCAAGCGTAGTAGAAAACACCTCGCTTTGGAGCGCACGGCGTCGCCCGCCGGACGAACCTTTGAATTTTTCTCAAGGTTGACCTCGGATCAGGTAGGGATACCCGCTGAACTTAA
>EF445350_Neofusicoccum_vitifusiforme
AAGGATCATTACCGAGTTGATTCGAGCTCCGGCTCGACTCTCCCACCCTATGTGTACCTACCTCTGTTGCTTTGGCGGGCCGCGGTCCTCCGCACCGGCCCCCCTTCGGGGGCTGGCCAGCGCCCGCCAGAGGACCACAAAACTCCAGTCAGTGAACGTCGCAGTCTGAAAAACAAGTTAATAAACTAAAACTTTCAACAACGGATCTCTTGGTTCTGGCATCGATGAAGAACGCAGCGAAATGCGATAAGTAATGTGAATTGCAGAATTCAGTGAATCATCGAATCTTTGAACGCACATTGCGCCCCTTGGTATTCCGAGGGGCATGCCTGTTCGAGCGTCATTTCAACCCTCAAGCTCTGCTTGGTATTGGGCTCCGTCCTCCACGGACGCGCCTCAAAGACCTCGGCGGTGGCGTCTTGCCTCAAGCGTAGTAGAAAACACCTCGCTTTGGAGCGCACGGCGTCGCCCGCCGGACGAACCTTTGAATTTTTCTCAAGGTTGACCTCGGATCAGGTAGGGATACCCGCTGAACTTAA
>EF445349_Neofusicoccum_vitifusiforme
AAGGATCATTACCGAGTTGATTCGAGCTCCGGCTCGACTCTCCCACCCTATGTGTACCTACCTCTGTTGCTTTGGCGGGCCGCGGTCCTCCGCACCGGCCCCCTCTCGGGGGCTGGCCAGCGCCCGCCAGAGGACCACAAAACTCCAGTCAGTGAACGTCGCAGTCTGAAAAACAAGTTAATAAACTAAAACTTTCAACAACGGATCTCTTGGTTCTGGCATCGATGAAGAACGCAGCGAAATGCGATAAGTAATGTGAATTGCAGAATTCAGTGAATCATCGAATCTTTGAACGCACATTGCGCCCCTTGGTATTCCGAGGGGCATGCCTGTTCGAGCGTCATTTCAACCCTCAAGCTCTGCTTGGTATTGGGCTCCGTCCTCCACGGACGCGCCTCAAAGACCTCGGCGGTGGCGTCTTGCCTCAAGCGTAGTAGAAAACACCTCGCTTTGGAGCGCACGGCGCCGCCCGCCGGACGAACCTTTGAATTTTTCTCAAGGTTGACCTCGGATCAGGTAGGGATACCCGCTGAACTTAA
>EF445348_Neofusicoccum_vitifusiforme
AAGGATCATTACCGAGTTGATTCGAGCTCCGGCTCGACTCTCCCACCCTATGTGTACCTACCTCTGTTGCTTTGGCGGGCCGCGGTCCTCCGCACCGGCCCCCCTTCGGGGGCTGGCCAGCGCCCGCCAGAGGACCACAAAACTCCAGTCAGTGAACGTCGCAGTCTGAAAAACAAGTTAATAAACTAAAACTTTCAACAACGGATCTCTTGGTTCTGGCATCGATGAAGAACGCAGCGAAATGCGATAAGTAATGTGAATTGCAGAATTCAGTGAATCATCGAATCTTTGAACGCACATTGCGCCCCTTGGTATTCCGAGGGGCATGCCTGTTCGAGCGTCATTTCAACCCTCAAGCTCTGCTTGGTATTGGGCTCCGTCCTCCACGGACGCGCCTCAAAGACCTCGGCGGTGGCGTCTTGCCTCAAGCGTAGTAGAAAACACCTCGCTTTGGAGCGCACGGCGTCGCCCGCCGGACGAACCTTTGAATTTTTCTCAAGGTTGACCTCGGATCAGGTAGGGATACCCGCTGAACTTAA
>EF445347_Neofusicoccum_vitifusiforme
AAGGATCATTACCGAGTTGATTCGAGCTCCGGCTCGACTCTCCCACCCTATGTGTACCTACCTCTGTTGCTTTGGCGGGCCGCGGTCCTCCGCACCGGCCCCCCTTCGGGGGCTGGCCAGCGCCCGCCAGAGGACCACAAAACTCCAGTCAGTGAACGTCGCAGTCTGAAAAACAAGTTAATAAACTAAAACTTTCAACAACGGATCTCTTGGTTCTGGCATCGATGAAGAACGCAGCGAAATGCGATAAGTAATGTGAATTGCAGAATTCAGTGAATCATCGAATCTTTGAACGCACATTGCGCCCCTTGGTATTCCGAGGGGCATGCCTGTTCGAGCGTCATTTCAACCCTCAAGCTCTGCTTGGTATTGGGCTCCGTCCTCCACGGACGCGCCTCAAAGACCTCGGCGGTGGCGTCTTGCCTCAAGCGTAGTAGAAAACACCTCGCTTTGGAGCGCACGGCGTCGCCCGCCGGACGAACCTTTGAATTTTTCTCAAGGTTGACCTCGGATCAGGTAGGGATACCCGCTGAACTTAA
>EF445346_Diplodia_mutila
AAGGATCATTACCGAGTTCTCGGGCTTCGGCCCGAATCTCCCACCCTTTGTGAACATACCTCTGTTGCTTTGGCGGCTCTTGCCGCGTGGAGGCCCTCAAAAGCCCCCCCGCGCGCTTCCGCCAGAGGACCTTCAAACTCCAGTCAGTAAACGTCGACGTCTGAAAAACAAGTTAATAAACTAAAACTTTCAACAACGGATCTCTTGGTTCTGGCATCGATGAAGAACGCAGCGAAATGCGATAAGTAATGTGAATTGCAGAATTCAGTGAATCATCGAATCTTTGAACGCACATTGCGCCCCTTGGCATTCCGAGGGGCATGCCTGTTCGAGCGTCATTACAACCCTCAAGCTCTGCTTGGTATTGGGCGCCGTCCTCTCTGCGGACGCGCCTCAAAGACCTCGGCGGTGGCTGTTCAGCCCTCAAGCGTAGTAGAATACACCTCGCTTTGGAGTGGTTGGCGTCGCCCGCCGGACGAACCTTCTGAACTTTTCTCAAGGTTGACCTCGGATCAGGTAGGGATACCCGCTGAACTTAA
>EF445345_Diplodia_africana
AAGGATCATTACCGAGTTCTCGAGCTTCGGCTCGAATCTCCCACCCTTTGTGAACATACCTCTGTTGCTTTGGCGGCTCTTGACGCGCGGAGGCCCTCAAAAGCCCCCCCCGCGCGCTTCCGCCAGAGGACCTTCAAACTCCAGTCAGTGAACGTCGACGTCTGAAAAACAAGTTAATAAACTAAAACTTTCAACAACGGATCTCTTGGTTCTGGCATCGATGAAGAACGCAGCGAAATGCGATAAGTAATGTGAATTGCAGAATTCAGTGAATCATCGAATCTTTGAACGCACATTGCGCCCCTTGGCATTCCGAGGGGCATGCCTGTTCGAGCGTCATTACAACCCTCAAGCTCTGCTTGGTATTGGGCGCCGTCCTCTCTGCGGACGCGCCTCAAAGACCTCGGCGGTGGCTGTTCAGCCCTCAAGCGTAGTAGAATACACCTCGCTTTGGAGCGGTTGGCGTCGCCCGCCGGACGAACCTTCTGAACTTTTCTCAAGGTTGACCTCGGATCAGGTAGGGATACCCGCTGAACTTAA
>EF445344_Diplodia_africana
AAGGATCATTACCGAGTTCTCGAGCTTCGGCTCGAATCTCCCACCCTTTGTGAACATACCTCTGTTGCTTTGGCGGCTCTTGACGCGCGGAGGCCCTCAAAAGCCCCCCCCGCGCGCTTCCGCCAGAGGACCTTCAAACTCCAGTCAGTGAACGTCGACGTCTGAAAAACAAGTTAATAAACTAAAACTTTCAACAACGGATCTCTTGGTTCTGGCATCGATGAAGAACGCAGCGAAATGCGATAAGTAATGTGAATTGCAGAATTCAGTGAATCATCGAATCTTTGAACGCACATTGCGCCCCTTGGCATTCCGAGGGGCATGCCTGTTCGAGCGTCATTACAACCCTCAAGCTCTGCTTGGTATTGGGCGCCGTCCTCTCTGCGGACGCGCCTCAAAGACCTCGGCGGTGGCTGTTCAGCCCTCAAGCGTAGTAGAATACACCTCGCTTTGGAGCGGTTGGCGTCGCCCGCCGGACGAACCTTCTGAACTTTTCTCAAGGTTGACCTCGGATCAGGTAGGGATACCCGCTGAACTTAA
>EF445343_Diplodia_africana
AAGGATCATTACCGAGTTCTCGAGCTTCGGCTCGAATCTCCCACCCTTTGTGAACATACCTCTGTTGCTTTGGCGGCTCTTGACGCGCGGAGGCCCTCAAAAGCCCCCCCCGCGCGCTTCCGCCAGAGGACCTTCAAACTCCAGTCAGTGAACGTCGACGTCTGAAAAACAAGTTAATAAACTAAAACTTTCAACAACGGATCTCTTGGTTCTGGCATCGATGAAGAACGCAGCGAAATGCGATAAGTAATGTGAATTGCAGAATTCAGTGAATCATCGAATCTTTGAACGCACATTGCGCCCCTTGGCATTCCGAGGGGCATGCCTGTTCGAGCGTCATTACAACCCTCAAGCTCTGCTTGGTATTGGGCGCCGTCCTCTCTGCGGACGCGCCTCAAAGACCTCGGCGGTGGCTGTTCAGCCCTCAAGCGTAGTAGAATACACCTCGCTTTGGAGCGGTTGGCGTCGCCCGCCGGACGAACCTTCTGAACTTTTCTCAAGGTTGACCTCGGATCAGGTAGGGATACCCGCTGAACTTAA
>EF445342_Diplodia_pinea
AAGGATCATTACCGAGTTCTCGGGCTTCGGCTCGAATCTCCCACCCTTTGTGAACATACCTCTGTTGCTTTGGCGGCTCTTTGCCGCGAGGAGGCCCTCGCGGGCCCCCCCGCGCGCTTTCCGCCAGAGGACCTTCAAACTCCAGTCAGTAAACGTCGACGTCTGATAAACAAGTTAATAAACTAAAACTTTCAACAACGGATCTCTTGGTTCTGGCATCGATGAAGAACGCAGCGAAATGCGATAAGTAATGTGAATTGCAGAATTCAGTGAATCATCGAATCTTTGAACGCACATTGCGCCCCTTGGCATTCCGAGGGGCATGCCTGTTCGAGCGTCATTACAACCCTCAAGCTCTGCTTGGTATTGGGCGCCGTCCTCTCTGCGGACGCGCCTTAAAGACCTCGGCGGTGGCTGTTCAGCCCTCAAGCGTAGTAGAATACACCTCGCTTTGGAGCGGTTGGCGTCGCCCGCCGGACGAACCTTCTGAACTTTTCTCAAGGTTGACCTCGGATCAGGTAGGGATACCCGCTGAACTTAA
>EF445341_Diplodia_pinea
AAGGATCATTACCGAGTTCTCGGGCTTCGGCTCGAATCTCCCACCCTTTGTGAACATACCTCTGTTGCTTTGGCGGCTCTTTGCCGCGAGGAGGCCCTCGCGGGCCCCCCCGCGCGCTTTCCGCCAGAGGACCTTCAAACTCCAGTCAGTAAACGTCGACGTCTGATAAACAAGTTAATAAACTAAAACTTTCAACAACGGATCTCTTGGTTCTGGCATCGATGAAGAACGCAGCGAAATGCGATAAGTAATGTGAATTGCAGAATTCAGTGAATCATCGAATCTTTGAACGCACATTGCGCCCCTTGGCATTCCGAGGGGCATGCCTGTTCGAGCGTCATTACAACCCTCAAGCTCTGCTTGGTATTGGGCGCCGTCCTCTCTGCGGACGCGCCTTAAAGACCTCGGCGGTGGCTGTTCAGCCCTCAAGCGTAGTAGAATACACCTCGCTTTGGAGCGGTTGGCGTCGCCCGCCGGACGAACCTTCTGAACTTTTCTCAAGGTTGACCTCGGATCAGGTAGGGATACCCGCTGAACTTAA
>EF445340_Diplodia_pinea
AAGGATCATTACCGAGTTCTCGGGCTTCGGCTCGAATCTCCCACCCTTTGTGAACATACCTCTGTTGCTTTGGCGGCTCTTTGCCGCGAGGAGGCCCTCGCGGGCCCCCCCGCGCGCTTTCCGCCAGAGGACCTTCAAACTCCAGTCAGTAAACGTCGACGTCTGATAAACAAGTTAATAAACTAAAACTTTCAACAACGGATCTCTTGGTTCTGGCATCGATGAAGAACGCAGCGAAATGCGATAAGTAATGTGAATTGCAGAATTCAGTGAATCATCGAATCTTTGAACGCACATTGCGCCCCTTGGCATTCCGAGGGGCATGCCTGTTCGAGCGTCATTACAACCCTCAAGCTCTGCTTGGTATTGGGCGCCGTCCTCTCTGCGGACGCGCCTTAAAGACCTCGGCGGTGGCTGTTCAGCCCTCAAGCGTAGTAGAATACACCTCGCTTTGGAGCGGTTGGCGTCGCCCGCCGGACGAACCTTCTGAACTTTTCTCAAGGTTGACCTCGGATCAGGTAGGGATACCCGCTGAACTTAA
>EF445339_Diplodia_pinea
AAGGATCATTACCGAGTTCTCGGGCTTCGGCTCGAATCTCCCACCCTTTGTGAACATACCTCTGTTGCTTTGGCGGCTCTTTGCCGCGAGGAGGCCCTCGCGGGCCCCCCCGCGCGCTTTCCGCCAGAGGACCTTCAAACTCCAGTCAGTAAACGTCGACGTCTGATAAACAAGTTAATAAACTAAAACTTTCAACAACGGATCTCTTGGTTCTGGCATCGATGAAGAACGCAGCGAAATGCGATAAGTAATGTGAATTGCAGAATTCAGTGAATCATCGAATCTTTGAACGCACATTGCGCCCCTTGGCATTCCGAGGGGCATGCCTGTTCGAGCGTCATTACAACCCTCAAGCTCTGCTTGGTATTGGGCGCCGTCCTCTCTGCGGACGCGCCTTAAAGACCTCGGCGGTGGCTGTTCAGCCCTCAAGCGTAGTAGAATACACCTCGCTTTGGAGCGGTTGGCGTCGCCCGCCGGACGAACCTTCTGAACTTTTCTCAAGGTTGACCTCGGATCAGGTAGGGATACCCGCTGAACTTAA
>EF445338_Diplodia_seriata
AAGGATCATTACCGAGTTCTCGGGCTTCGGCTCGAATCTCCCACCCTTTGTGAACATACCTCTGTTGCTTTGGCGGCTCTTTGCCGCGAGGAGGCCCTCGCGGGCCCCCCCGCGCGCTTTCTGCCAGAGGACCTTCAAACTCCAGTCAGTAAACGTCGACGTCTGATAAACAAGTTAATAAACTAAAACTTTCAACAACGGATCTCTTGGTTCTGGCATCGATGAAGAACGCAGCGAAATGCGATAAGTAATGTGAATTGCAGAATTCAGTGAATCATCGAATCTTTGAACGCACATTGCGCCCCCTGGCATTCCGGGGGGCATGCCTGTTCGAGCGTCATTACAACCCTCAAGCTCTGCTTGGTATTGGGCGCCGTCCTCTCTGCGGACGCGCCTTAAAGACCTCGGCGGTGGCTGTTCAGCCCTCAAGCGTAGTAGAATACACCTCGCTTTGGAGCGGTTGGCGTCGCCCGCCGGACGAACCTTCTGAACTTTTCTCAAGGTTGACCTCGGATCAGGTAGGGATACCCGCTGAACTTAA
>EF445337_Diplodia_seriata
AAGGATCATTACCGAGTTCTCGGGCTTCGGCTCGAATCTCCCACCCTTTGTGAACATACCTCTGTTGCTTTGGCGGCTCTTTGCCGCGAGGAGGCCCTCGCGGGCCCCCCCGCGCGCTTTCTGCCAGAGGACCTTCAAACTCCAGTCAGTAAACGTCGACGTCTGATAAACAAGTTAATAAACTAAAACTTTCAACAACGGATCTCTTGGTTCTGGCATCGATGAAGAACGCAGCGAAATGCGATAAGTAATGTGAATTGCAGAATTCAGTGAATCATCGAATCTTTGAACGCACATTGCGCCCCCTGGCATTCCGGGGGGCATGCCTGTTCGAGCGTCATTACAACCCTCAAGCTCTGCTTGGTATTGGGCGCCGTCCTCTCTGCGGACGCGCCTTAAAGACCTCGGCGGTGGCTGTTCAGCCCTCAAGCGTAGTAGAATACACCTCGCTTTGGAGCGGTTGGCGTCGCCCGCCGGACGAACCTTCTGAACTTTTCTCAAGGTTGACCTCGGATCAGGTAGGGATACCCGCTGAACTTAA
>EF445336_Diplodia_seriata
AAGGATCATTACCGAGTTCTCGGGCTTCGGCTCGAATCTCCCACCCTTTGTGAACGTACCTCTGTTGCTTTGGCGGCTCTTTGCCGCGAGGAGGCCCTCGCGGGCCCCCCCGCGCGCTTTCCGCCAGAGGACCTTCAAACTCCAGTCAGTAAACGTCGACGTCTGATAAACAAGTTAATAAACTAAAACTTTCAACAACGGATCTCTTGGTTCTGGCATCGATGAAGAACGCAGCGAAATGCGATAAGTAATGTGAATTGCAGAATTCAGTGAATCATCGAATCTTTGAACGCACATTGCGCCCCCTGGCATTCCGGGGGGCATGCCTGTTCGAGCGTCATTACAACCCTCAAGCTCTGCTTGGTATTGGGCGCCGTCCTCTCTGCGGACGCGCCTTAAAGACCTCGGCGGTGGCTGTTCAGCCCTCAAGCGTAGTAGAATACACCTCGCTTTGGAGCGGTTGGCGTCGCCCGCCGGACGAACCTTCTGAACTTTTCTCAAGGTTGACCTCGGATCAGGTAGGGATACCCGCTGAACTTAA
>EF445335_Diplodia_seriata
AAGGATCATTACCGAGTTCTCGGGCTTCGGCTCGAATCTCCCACCCTTTGTGAACGTACCTCTGTTGCTTTGGCGGCTCTTTGCCGCGAGGAGGCCCTCGCGGGCCCCCCCGCGCGCTTTCCGCCAGAGGACCTTCAAACTCCAGTCAGTAAACGTCGACGTCTGATAAACAAGTTAATAAACTAAAACTTTCAACAACGGATCTCTTGGTTCTGGCATCGATGAAGAACGCAGCGAAATGCGATAAGTAATGTGAATTGCAGAATTCAGTGAATCATCGAATCTTTGAACGCACATTGCGCCCCCTGGCATTCCGGGGGGCATGCCTGTTCGAGCGTCATTACAACCCTCAAGCTCTGCTTGGTATTGGGCGCCGTCCTCTCTGCGGACGCGCCTTAAAGACCTCGGCGGTGGCTGTTCAGCCCTCAAGCGTAGTAGAATACACCTCGCTTTGGAGCGGTTGGCGTCGCCCGCCGGACGAACCTTCTGAACTTTTCTCAAGGTTGACCTCGGATCAGGTAGGGATACCCGCTGAACTTAA
>EF445334_Diplodia_seriata
AAGGATCATTACCGAGTTCTCGGGCTTCGGCTCGAATCTCCCACCCTTTGTGAACGTACCTCTGTTGCTTTGGCGGCTCTTTGCCGCGAGGAGGCCCTCGCGGGCCCCCCCGCGCGCTTTCCGCCAGAGGACCTTCAAACTCCAGTCAGTAAACGTCGACGTCTGATAAACAAGTTAATAAACTAAAACTTTCAACAACGGATCTCTTGGTTCTGGCATCGATGAAGAACGCAGCGAAATGCGATAAGTAATGTGAATTGCAGAATTCAGTGAATCATCGAATCTTTGAACGCACATTGCGCCCCCTGGCATTCCGGGGGGCATGCCTGTTCGAGCGTCATTACAACCCTCAAGCTCTGCTTGGTATTGGGCGCCGTCCTCTCTGCGGACGCGCCTTAAAGACCTCGGCGGTGGCTGTTCAGCCCTCAAGCGTAGTAGAATACACCTCGCTTTGGAGCGGTTGGCGTCGCCCGCCGGACGAACCTTCTGAACTTTTCTCAAGGTTGACCTCGGATCAGGTAGGGATACCCGCTGAACTTAA
>EF445333_Diplodia_seriata
AAGGATCATTACCGAGTTCTCGGGCTTCGGCTCGAATCTCCCACCCTTTGTGAACATACCTCTGTTGCTTTGGCGGCTCTTTGCCGCGAGGAGGCCCTCGCGGGCCCCCCCGCGCGCTTTCTGCCAGAGGACCTTCAAACTCCAGTCAGTAAACGTCGACGTCTGATAAACAAGTTAATAAACTAAAACTTTCAACAACGGATCTCTTGGTTCTGGCATCGATGAAGAACGCAGCGAAATGCGATAAGTAATGTGAATTGCAGAATTCAGTGAATCATCGAATCTTTGAACGCACATTGCGCCCCCTGGCATTCCGGGGGGCATGCCTGTTCGAGCGTCATTACAACCCTCAAGCTCTGCTTGGTATTGGGCGCCGTCCTCTCTGCGGACGCGCCTTAAAGACCTCGGCGGTGGCTGTTCAGCCCTCAAGCGTAGTAGAATACACCTCGCTTTGGAGCGGTTGGCGTCGCCCGCCGGACGAACCTTCTGAACTTTTCTCAAGGTTGACCTCGGATCAGGTAGGGATACCCGCTGAACTTAA
>EF445332_Diplodia_seriata
AAGGATCATTACCGAGTTCTCGGGCTTCGGCTCGAATCTCCCACCCTTTGTGAACGTACCTCTGTTGCTTTGGCGGCTCTTTGCCGCGAGGAGGCCCTCGCGGGCCCCCCCGCGCGCTTTCCGCCAGAGGACCTTCAAACTCCAGTCAGTAAACGTCGACGTCTGATAAACAAGTTAATAAACTAAAACTTTCAACAACGGATCTCTTGGTTCTGGCATCGATGAAGAACGCAGCGAAATGCGATAAGTAATGTGAATTGCAGAATTCAGTGAATCATCGAATCTTTGAACGCACATTGCGCCCCCTGGCATTCCGGGGGGCATGCCTGTTCGAGCGTCATTACAACCCTCAAGCTCTGCTTGGTATTGGGCGCCGTCCTCTCTGCGGACGCGCCTTAAAGACCTCGGCGGTGGCTGTTCAGCCCTCAAGCGTAGTAGAATACACCTCGCTTTGGAGCGGTTGGCGTCGCCCGCCGGACGAACCTTCTGAACTTTTCTCAAGGTTGACCTCGGATCAGGTAGGGATACCCGCTGAACTTAA
>EF445331_Diplodia_seriata
AAGGATCATTACCGAGTTCTCGGGCTTCGGCTCGAATCTCCCACCCTTTGTGAACGTACCTCTGTTGCTTTGGCGGCTCTTTGCCGCGAGGAGGCCCTCGCGGGCCCCCCCGCGCGCTTTCCGCCAGAGGACCTTCAAACTCCAGTCAGTAAACGTCGACGTCTGATAAACAAGTTAATAAACTAAAACTTTCAACAACGGATCTCTTGGTTCTGGCATCGATGAAGAACGCAGCGAAATGCGATAAGTAATGTGAATTGCAGAATTCAGTGAATCATCGAATCTTTGAACGCACATTGCGCCCCCTGGCATTCCGGGGGGCATGCCTGTTCGAGCGTCATTACAACCCTCAAGCTCTGCTTGGTATTGGGCGCCGTCCTCTCTGCGGACGCGCCTTAAAGACCTCGGCGGTGGCTGTTCAGCCCTCAAGCGTAGTAGAATACACCTCGCTTTGGAGCGGTTGGCGTCGCCCGCCGGACGAACCTTCTGAACTTTTCTCAAGGTTGACCTCGGATCAGGTAGGGATACCCGCTGAACTTAA
>EF445330_Diplodia_seriata
AAGGATCATTACCGAGTTCTCGGGCTTCGGCTCGAATCTCCCACCCTTTGTGAACATACCTCTGTTGCTTTGGCGGCTCTTTGCCGCGAGGAGGCCCTCGCGGGCCCCCCCGCGCGCTTTCTGCCAGAGGACCTTCAAACTCCAGTCAGTAAACGTCGACGTCTGATAAACAAGTTAATAAACTAAAACTTTCAACAACGGATCTCTTGGTTCTGGCATCGATGAAGAACGCAGCGAAATGCGATAAGTAATGTGAATTGCAGAATTCAGTGAATCATCGAATCTTTGAACGCACATTGCGCCCCCTGGCATTCCGGGGGGCATGCCTGTTCGAGCGTCATTACAACCCTCAAGCTCTGCTTGGTATTGGGCGCCGTCCTCTCTGCGGACGCGCCTTAAAGACCTCGGCGGTGGCTGTTCAGCCCTCAAGCGTAGTAGAATACACCTCGCTTTGGAGCGGTTGGCGTCGCCCGCCGGACGAACCTTCTGAACTTTTCTCAAGGTTGACCTCGGATCAGGTAGGGATACCCGCTGAACTTAA
>EF445329_Diplodia_seriata
AAGGATCATTACCGAGTTCTCGGGCTTCGGCTCGAATCTCCCACCCTTTGTGAACGTACCTCTGTTGCTTTGGCGGCTCTTTGCCGCGAGGAGGCCCTCGCGGGCCCCCCCGCGCGCTTTCCGCCAGAGGACCTTCAAACTCCAGTCAGTAAACGTCGACGTCTGATAAACAAGTTAATAAACTAAAACTTTCAACAACGGATCTCTTGGTTCTGGCATCGATGAAGAACGCAGCGAAATGCGATAAGTAATGTGAATTGCAGAATTCAGTGAATCATCGAATCTTTGAACGCACATTGCGCCCCCTGGCATTCCGGGGGGCATGCCTGTTCGAGCGTCATTACAACCCTCAAGCTCTGCTTGGTATTGGGCGCCGTCCTCTCTGCGGACGCGCCTTAAAGACCTCGGCGGTGGCTGTTCAGCCCTCAAGCGTAGTAGAATACACCTCGCTTTGGAGCGGTTGGCGTCGCCCGCCGGACGAACCTTCTGAACTTTTCTCAAGGTTGACCTCGGATCAGGTAGGGATACCCGCTGAACTTAA
>EF445328_Diplodia_seriata
AAGGATCATTACCGAGTTCTCGGGCTTCGGCTCGAATCTCCCACCCTTTGTGAACGTACCTCTGTTGCTTTGGCGGCTCTTTGCCGCGAGGAGGCCCTCGCGGGCCCCCCCGCGCGCTTTCCGCCAGAGGACCTTCAAACTCCAGTCAGTAAACGTCGACGTCTGATAAACAAGTTAATAAACTAAAACTTTCAACAACGGATCTCTTGGTTCTGGCATCGATGAAGAACGCAGCGAAATGCGATAAGTAATGTGAATTGCAGAATTCAGTGAATCATCGAATCTTTGAACGCACATTGCGCCCCCTGGCATTCCGGGGGGCATGCCTGTTCGAGCGTCATTACAACCCTCAAGCTCTGCTTGGTATTGGGCGCCGTCCTCTCTGCGGACGCGCCTTAAAGACCTCGGCGGTGGCTGTTCAGCCCTCAAGCGTAGTAGAATACACCTCGCTTTGGAGCGGTTGGCGTCGCCCGCCGGACGAACCTTCTGAACTTTTCTCAAGGTTGACCTCGGATCAGGTAGGGATACCCGCTGAACTTAA
>EF445327_Diplodia_seriata
AAGGATCATTACCGAGTTCTCGGGCTTCGGCTCGAATCTCCCACCCTTTGTGAACATACCTCTGTTGCTTTGGCGGCTCTTTGCCGCGAGGAGGCCCTCGCGGGCCCCCCCGCGCGCTTTCCGCCAGAGGACCTTCAAACTCCAGTCAGTAAACGTCGACGTCTGATAAACAAGTTAATAAACTAAAACTTTCAACAACGGATCTCTTGGTTCTGGCATCGATGAAGAACGCAGCGAAATGCGATAAGTAATGTGAATTGCAGAATTCAGTGAATCATCGAATCTTTGAACGCACATTGCGCCCCCTGGCATTCCGGGGGGCATGCCTGTTCGAGCGTCATTACAACCCTCAAGCTCTGCTTGGTATTGGGCGCCGTCCTCTCTGCGGACGCGCCTTAAAGACCTCGGCGGTGGCTGTTCAGCCCTCAAGCGTAGTAGAATACACCTCGCTTTGGAGCGGTTGGCGTCGCCCGCCGGACGAACCTTCTGAACTTTTCTCAAGGTTGACCTCGGATCAGGTAGGGATACCCGCTGAACTTAA
>EF445326_Diplodia_seriata
AAGGATCATTACCGAGTTCTCGGGCTTCGGCTCGAATCTCCCACCCTTTGTGAACGTACCTCTGTTGCTTTGGCGGCTCTTTGCCGCGAGGAGGCCCTCGCGGGCCCCCCCGCGCGCTTTCCGCCAGAGGACCTTCAAACTCCAGTCAGTAAACGTCGACGTCTGATAAACAAGTTAATAAACTAAAACTTTCAACAACGGATCTCTTGGTTCTGGCATCGATGAAGAACGCAGCGAAATGCGATAAGTAATGTGAATTGCAGAATTCAGTGAATCATCGAATCTTTGAACGCACATTGCGCCCCCTGGCATTCCGGGGGGCATGCCTGTTCGAGCGTCATTACAACCCTCAAGCTCTGCTTGGTATTGGGCGCCGTCCTCTCTGCGGACGCGCCTTAAAGACCTCGGCGGTGGCTGTTCAGCCCTCAAGCGTAGTAGAATACACCTCGCTTTGGAGCGGTTGGCGTCGCCCGCCGGACGAACCTTCTGAACTTTTCTCAAGGTTGACCTCGGATCAGGTAGGGATACCCGCTGAACTTAA
>EF445325_Diplodia_seriata
AAGGATCATTACCGAGTTCTCGGGCTTCGGCTCGAATCTCCCACCCTTTGTGAACGTACCTCTGTTGCTTTGGCGGCTCTTTGCCGCGAGGAGGCCCTCGCGGGCCCCCCCGCGCGCTTTCCGCCAGAGGACCTTCAAACTCCAGTCAGTAAACGTCGACGTCTGATAAACAAGTTAATAAACTAAAACTTTCAACAACGGATCTCTTGGTTCTGGCATCGATGAAGAACGCAGCGAAATGCGATAAGTAATGTGAATTGCAGAATTCAGTGAATCATCGAATCTTTGAACGCACATTGCGCCCCCTGGCATTCCGGGGGGCATGCCTGTTCGAGCGTCATTACAACCCTCAAGCTCTGCTTGGTATTGGGCGCCGTCCTCTCTGCGGACGCGCCTTAAAGACCTCGGCGGTGGCTGTTCAGCCCTCAAGCGTAGTAGAATACACCTCGCTTTGGAGCGGTTGGCGTCGCCCGCCGGACGAACCTTCTGAACTTTTCTCAAGGTTGACCTCGGATCAGGTAGGGATACCCGCTGAACTTAA
>EF445324_Diplodia_seriata
AAGGATCATTACCGAGTTCTCGGGCTTCGGCTCGAATCTCCCACCCTTTGTGAACGTACCTCTGTTGCTTTGGCGGCTCTTTGCCGCGAGGAGGCCCTCGCGGGCCCCCCCGCGCGCTTTCCGCCAGAGGACCTTCAAACTCCAGTCAGTAAACGTCGACGTCTGATAAACAAGTTAATAAACTAAAACTTTCAACAACGGATCTCTTGGTTCTGGCATCGATGAAGAACGCAGCGAAATGCGATAAGTAATGTGAATTGCAGAATTCAGTGAATCATCGAATCTTTGAACGCACATTGCGCCCCCTGGCATTCCGGGGGGCATGCCTGTTCGAGCGTCATTACAACCCTCAAGCTCTGCTTGGTATTGGGCGCCGTCCTCTCTGCGGACGCGCCTTAAAGACCTCGGCGGTGGCTGTTCAGCCCTCAAGCGTAGTAGAATACACCTCGCTTTGGAGCGGTTGGCGTCGCCCGCCGGACGAACCTTCTGAACTTTTCTCAAGGTTGACCTCGGATCAGGTAGGGATACCCGCTGAACTTAA
>EF445323_Diplodia_seriata
AAGGATCATTACCGAGTTCTCGGGCTTCGGCTCGAATCTCCCACCCTTTGTGAACGTACCTCTGTTGCTTTGGCGGCTCTTTGCCGCGAGGAGGCCCTCGCGGGCCCCCCCGCGCGCTTTCCGCCAGAGGACCTTCAAACTCCAGTCAGTAAACGTCGACGTCTGATAAACAAGTTAATAAACTAAAACTTTCAACAACGGATCTCTTGGTTCTGGCATCGATGAAGAACGCAGCGAAATGCGATAAGTAATGTGAATTGCAGAATTCAGTGAATCATCGAATCTTTGAACGCACATTGCGCCCCCTGGCATTCCGGGGGGCATGCCTGTTCGAGCGTCATTACAACCCTCAAGCTCTGCTTGGTATTGGGCGCCGTCCTCTCTGCGGACGCGCCTTAAAGACCTCGGCGGTGGCTGTTCAGCCCTCAAGCGTAGTAGAATACACCTCGCTTTGGAGCGGTTGGCGTCGCCCGCCGGACGAACCTTCTGAACTTTTCTCAAGGTTGACCTCGGATCAGGTAGGGATACCCGCTGAACTTAA
>EF445322_Diplodia_seriata
AAGGATCATTACCGAGTTCTCGGGCTTCGGCTCGAATCTCCCACCCTTTGTGAACATACCTCTGTTGCTTTGGCGGCTCTTTGCCGCGAGGAGGCCCTCGCGGGCCCCCCCGCGCGCTTTCTGCCAGAGGACCTTCAAACTCCAGTCAGTAAACGTCGACGTCTGATAAACAAGTTAATAAACTAAAACTTTCAACAACGGATCTCTTGGTTCTGGCATCGATGAAGAACGCAGCGAAATGCGATAAGTAATGTGAATTGCAGAATTCAGTGAATCATCGAATCTTTGAACGCACATTGCGCCCCCTGGCATTCCGGGGGGCATGCCTGTTCGAGCGTCATTACAACCCTCAAGCTCTGCTTGGTATTGGGCGCCGTCCTCTCTGCGGACGCGCCTTAAAGACCTCGGCGGTGGCTGTTCAGCCCTCAAGCGTAGTAGAATACACCTCGCTTTGGAGCGGTTGGCGTCGCCCGCCGGACGAACCTTCTGAACTTTTCTCAAGGTTGACCTCGGATCAGGTAGGGATACCCGCTGAACTTAA
>EF445321_Diplodia_seriata
AAGGATCATTACCGAGTTCTCGGGCTTCGGCTCGAATCTCCCACCCTTTGTGAACGTACCTCTGTTGCTTTGGCGGCTCTTTGCCGCGAGGAGGCCCTCGCGGGCCCCCCCGCGCGCTTTCCGCCAGAGGACCTTCAAACTCCAGTCAGTAAACGTCGACGTCTGATAAACAAGTTAATAAACTAAAACTTTCAACAACGGATCTCTTGGTTCTGGCATCGATGAAGAACGCAGCGAAATGCGATAAGTAATGTGAATTGCAGAATTCAGTGAATCATCGAATCTTTGAACGCACATTGCGCCCCCTGGCATTCCGGGGGGCATGCCTGTTCGAGCGTCATTACAACCCTCAAGCTCTGCTTGGTATTGGGCGCCGTCCTCTCTGCGGACGCGCCTTAAAGACCTCGGCGGTGGCTGTTCAGCCCTCAAGCGTAGTAGAATACACCTCGCTTTGGAGCGGTTGGCGTCGCCCGCCGGACGAACCTTCTGAACTTTTCTCAAGGTTGACCTCGGATCAGGTAGGGATACCCGCTGAACTTAA
>EF445320_Diplodia_seriata
AAGGATCATTACCGAGTTCTCGGGCTTCGGCTCGAATCTCCCACCCTTTGTGAACGTACCTCTGTTGCTTTGGCGGCTCTTTGCCGCGAGGAGGCCCTCGCGGGCCCCCCCGCGCGCTTTCCGCCAGAGGACCTTCAAACTCCAGTCAGTAAACGTCGACGTCTGATAAACAAGTTAATAAACTAAAACTTTCAACAACGGATCTCTTGGTTCTGGCATCGATGAAGAACGCAGCGAAATGCGATAAGTAATGTGAATTGCAGAATTCAGTGAATCATCGAATCTTTGAACGCACATTGCGCCCCCTGGCATTCCGGGGGGCATGCCTGTTCGAGCGTCATTACAACCCTCAAGCTCTGCTTGGTATTGGGCGCCGTCCTCTCTGCGGACGCGCCTTAAAGACCTCGGCGGTGGCTGTTCAGCCCTCAAGCGTAGTAGAATACACCTCGCTTTGGAGCGGTTGGCGTCGCCCGCCGGACGAACCTTCTGAACTTTTCTCAAGGTTGACCTCGGATCAGGTAGGGATACCCGCTGAACTTAA
>EF445319_Diplodia_seriata
AAGGATCATTACCGAGTTCTCGGGCTTCGGCTCGAATCTCCCACCCTTTGTGAACGTACCTCTGTTGCTTTGGCGGCTCTTTGCCGCGAGGAGGCCCTCGCGGGCCCCCCCGCGCGCTTTCCGCCAGAGGACCTTCAAACTCCAGTCAGTAAACGTCGACGTCTGATAAACAAGTTAATAAACTAAAACTTTCAACAACGGATCTCTTGGTTCTGGCATCGATGAAGAACGCAGCGAAATGCGATAAGTAATGTGAATTGCAGAATTCAGTGAATCATCGAATCTTTGAACGCACATTGCGCCCCCTGGCATTCCGGGGGGCATGCCTGTTCGAGCGTCATTACAACCCTCAAGCTCTGCTTGGTATTGGGCGCCGTCCTCTCTGCGGACGCGCCTTAAAGACCTCGGCGGTGGCTGTTCAGCCCTCAAGCGTAGTAGAATACACCTCGCTTTGGAGCGGTTGGCGTCGCCCGCCGGACGAACCTTCTGAACTTTTCTCAAGGTTGACCTCGGATCAGGTAGGGATACCCGCTGAACTTAA
>EF445318_Diplodia_seriata
AAGGATCATTACCGAGTTCTCGGGCTTCGGCTCGAATCTCCCACCCTTTGTGAACGTACCTCTGTTGCTTTGGCGGCTCTTTGCCGCGAGGAGGCCCTCGCGGGCCCCCCCGCGCGCTTTCCGCCAGAGGACCTTCAAACTCCAGTCAGTAAACGTCGACGTCTGATAAACAAGTTAATAAACTAAAACTTTCAACAACGGATCTCTTGGTTCTGGCATCGATGAAGAACGCAGCGAAATGCGATAAGTAATGTGAATTGCAGAATTCAGTGAATCATCGAATCTTTGAACGCACATTGCGCCCCCTGGCATTCCGGGGGGCATGCCTGTTCGAGCGTCATTACAACCCTCAAGCTCTGCTTGGTATTGGGCGCCGTCCTCTCTGCGGACGCGCCTTAAAGACCTCGGCGGTGGCTGTTCAGCCCTCAAGCGTAGTAGAATACACCTCGCTTTGGAGCGGTTGGCGTCGCCCGCCGGACGAACCTTCTGAACTTTTCTCAAGGTTGACCTCGGATCAGGTAGGGATACCCGCTGAACTTAA
>EF445317_Diplodia_seriata
AAGGATCATTACCGAGTTCTCGGGCTTCGGCTCGAATCTCCCACCCTTTGTGAACATACCTCTGTTGCTTTGGCGGCTCTTTGCCGCGAGGAGGCCCTCGCGGGCCCCCCCGCGCGCTTTCCGCCAGAGGACCTTCAAACTCCAGTCAGTAAACGTCGACGTCTGATAAACAAGTTAATAAACTAAAACTTTCAACAACGGATCTCTTGGTTCTGGCATCGATGAAGAACGCAGCGAAATGCGATAAGTAATGTGAATTGCAGAATTCAGTGAATCATCGAATCTTTGAACGCACATTGCGCCCCCTGGCATTCCGGGGGGCATGCCTGTTCGAGCGTCATTACAACCCTCAAGCTCTGCTTGGTATTGGGCGCCGTCCTCTCTGCGGACGCGCCTTAAAGACCTCGGCGGTGGCTGTTCAGCCCTCAAGCGTAGTAGAATACACCTCGCTTTGGAGCGGTTGGCGTCGCCCGCCGGACGAACCTTCTGAACTTTTCTCAAGGTTGACCTCGGATCAGGTAGGGATACCCGCTGAACTTAA
>EF445316_Diplodia_seriata
AAGGATCATTACCGAGTTCTCGGGCTTCGGCTCGAATCTCCCACCCTTTGTGAACGTACCTCTGTTGCTTTGGCGGCTCTTTGCCGCGAGGAGGCCCTCGCGGGCCCCCCCGCGCGCTTTCCGCCAGAGGACCTTCAAACTCCAGTCAGTAAACGTCGACGTCTGATAAACAAGTTAATAAACTAAAACTTTCAACAACGGATCTCTTGGTTCTGGCATCGATGAAGAACGCAGCGAAATGCGATAAGTAATGTGAATTGCAGAATTCAGTGAATCATCGAATCTTTGAACGCACATTGCGCCCCCTGGCATTCCGGGGGGCATGCCTGTTCGAGCGTCATTACAACCCTCAAGCTCTGCTTGGTATTGGGCGCCGTCCTCTCTGCGGACGCGCCTTAAAGACCTCGGCGGTGGCTGTTCAGCCCTCAAGCGTAGTAGAATACACCTCGCTTTGGAGCGGTTGGCGTCGCCCGCCGGACGAACCTTCTGAACTTTTCTCAAGGTTGACCTCGGATCAGGTAGGGATACCCGCTGAACTTAA
>EF445315_Diplodia_seriata
AAGGATCATTACCGAGTTCTCGGGCTTCGGCTCGAATCTCCCACCCTTTGTGAACATACCTCTGTTGCTTTGGCGGCTCTTTGCCGCGAGGAGGCCCTCGCGGGCCCCCCCGCGCGCTTTCCGCCAGAGGACCTTCAAACTCCAGTCAGTAAACGTCGACGTCTGATAAACAAGTTAATAAACTAAAACTTTCAACAACGGATCTCTTGGTTCTGGCATCGATGAAGAACGCAGCGAAATGCGATAAGTAATGTGAATTGCAGAATTCAGTGAATCATCGAATCTTTGAACGCACATTGCGCCCCCTGGCATTCCGGGGGGCATGCCTGTTCGAGCGTCATTACAACCCTCAAGCTCTGCTTGGTATTGGGCGCCGTCCTCTCTGCGGACGCGCCTTAAAGACCTCGGCGGTGGCTGTTCAGCCCTCAAGCGTAGTAGAATACACCTCGCTTTGGAGCGGTTGGCGTCGCCCGCCGGACGAACCTTCTGAACTTTTCTCAAGGTTGACCTCGGATCAGGTAGGGATACCCGCTGAACTTAA
>EF445314_Diplodia_seriata
AAGGATCATTACCGAGTTCTCGGGCTTCGGCTCGAATCTCCCACCCTTTGTGAACATACCTCTGTTGCTTTGGCGGCTCTTTGCCGCGAGGAGGCCCTCGCGGGCCCCCCCGCGCGCTTTCCGCCAGAGGACCTTCAAACTCCAGTCAGTAAACGTCGACGTCTGATAAACAAGTTAATAAACTAAAACTTTCAACAACGGATCTCTTGGTTCTGGCATCGATGAAGAACGCAGCGAAATGCGATAAGTAATGTGAATTGCAGAATTCAGTGAATCATCGAATCTTTGAACGCACATTGCGCCCCCTGGCATTCCGGGGGGCATGCCTGTTCGAGCGTCATTACAACCCTCAAGCTCTGCTTGGTATTGGGCGCCGTCCTCTCTGCGGACGCGCCTTAAAGACCTCGGCGGTGGCTGTTCAGCCCTCAAGCGTAGTAGAATACACCTCGCTTTGGAGCGGTTGGCGTCGCCCGCCGGACGAACCTTCTGAACTTTTCTCAAGGTTGACCTCGGATCAGGTAGGGATACCCGCTGAACTTAA
>EF445313_Diplodia_seriata
AAGGATCATTACCGAGTTCTCGGGCTTCGGCTCGAATCTCCCACCCTTTGTGAACATACCTCTGTTGCTTTGGCGGCTCTTTGCCGCGAGGAGGCCCTCGCGGGCCCCCCCGCGCGCTTTCTGCCAGAGGACCTTCAAACTCCAGTCAGTAAACGTCGACGTCTGATAAACAAGTTAATAAACTAAAACTTTCAACAACGGATCTCTTGGTTCTGGCATCGATGAAGAACGCAGCGAAATGCGATAAGTAATGTGAATTGCAGAATTCAGTGAATCATCGAATCTTTGAACGCACATTGCGCCCCCTGGCATTCCGGGGGGCATGCCTGTTCGAGCGTCATTACAACCCTCAAGCTCTGCTTGGTATTGGGCGCCGTCCTCTCTGCGGACGCGCCTTAAAGACCTCGGCGGTGGCTGTTCAGCCCTCAAGCGTAGTAGAATACACCTCGCTTTGGAGCGGTTGGCGTCGCCCGCCGGACGAACCTTCTGAACTTTTCTCAAGGTTGACCTCGGATCAGGTAGGGATACCCGCTGAACTTAA
>EF445312_Diplodia_seriata
AAGGATCATTACCGAGTTCTCGGGCTTCGGCTCGAATCTCCCACCCTTTGTGAACATACCTCTGTTGCTTTGGCGGCTCTTTGCCGCGAGGAGGCCCTCGCGGGCCCCCCCGCGCGCTTTCTGCCAGAGGACCTTCAAACTCCAGTCAGTAAACGTCGACGTCTGATAAACAAGTTAATAAACTAAAACTTTCAACAACGGATCTCTTGGTTCTGGCATCGATGAAGAACGCAGCGAAATGCGATAAGTAATGTGAATTGCAGAATTCAGTGAATCATCGAATCTTTGAACGCACATTGCGCCCCCTGGCATTCCGGGGGGCATGCCTGTTCGAGCGTCATTACAACCCTCAAGCTCTGCTTGGTATTGGGCGCCGTCCTCTCTGCGGACGCGCCTTAAAGACCTCGGCGGTGGCTGTTCAGCCCTCAAGCGTAGTAGAATACACCTCGCTTTGGAGCGGTTGGCGTCGCCCGCCGGACGAACCTTCTGAACTTTTCTCAAGGTTGACCTCGGATCAGGTAGGGATACCCGCTGAACTTAA
>EF445311_Diplodia_seriata
AAGGATCATTACCGAGTTCTCGGGCTTCGGCTCGAATCTCCCACCCTTTGTGAACATACCTCTGTTGCTTTGGCGGCTCTTTGCCGCGAGGAGGCCCTCGCGGGCCCCCCCGCGCGCTTTCTGCCAGAGGACCTTCAAACTCCAGTCAGTAAACGTCGACGTCTGATAAACAAGTTAATAAACTAAAACTTTCAACAACGGATCTCTTGGTTCTGGCATCGATGAAGAACGCAGCGAAATGCGATAAGTAATGTGAATTGCAGAATTCAGTGAATCATCGAATCTTTGAACGCACATTGCGCCCCCTGGCATTCCGGGGGGCATGCCTGTTCGAGCGTCATTACAACCCTCAAGCTCTGCTTGGTATTGGGCGCCGTCCTCTCTGCGGACGCGCCTTAAAGACCTCGGCGGTGGCTGTTCAGCCCTCAAGCGTAGTAGAATACACCTCGCTTTGGAGCGGTTGGCGTCGCCCGCCGGACGAACCTTCTGAACTTTTCTCAAGGTTGACCTCGGATCAGGTAGGGATACCCGCTGAACTTAA
>EF445310_Diplodia_seriata
AAGGATCATTACCGAGTTCTCGGGCTTCGGCTCGAATCTCCCACCCTTTGTGAACATACCTCTGTTGCTTTGGCGGCTCTTTGCCGCGAGGAGGCCCTCGCGGGCCCCCCCGCGCGCTTTCCGCCAGAGGACCTTCAAACTCCAGTCAGTAAACGTCGACGTCTGATAAACAAGTTAATAAACTAAAACTTTCAACAACGGATCTCTTGGTTCTGGCATCGATGAAGAACGCAGCGAAATGCGATAAGTAATGTGAATTGCAGAATTCAGTGAATCATCGAATCTTTGAACGCACATTGCGCCCCCTGGCATTCCGGGGGGCATGCCTGTTCGAGCGTCATTACAACCCTCAAGCTCTGCTTGGTATTGGGCGCCGTCCTCTCTGCGGACGCGCCTTAAAGACCTCGGCGGTGGCTGTTCAGCCCTCAAGCGTAGTAGAATACACCTCGCTTTGGAGCGGTTGGCGTCGCCCGCCGGACGAACCTTCTGAACTTTTCTCAAGGTTGACCTCGGATCAGGTAGGGATACCCGCTGAACTTAA
>EF445309_Diplodia_seriata
AAGGATCATTACCGAGTTCTCGGGCTTCGGCTCGAATCTCCCACCCTTTGTGAACATACCTCTGTTGCTTTGGCGGCTCTTTGCCGCGAGGAGGCCCTCGCGGGCCCCCCCGCGCGCTTTCTGCCAGAGGACCTTCAAACTCCAGTCAGTAAACGTCGACGTCTGATAAACAAGTTAATAAACTAAAACTTTCAACAACGGATCTCTTGGTTCTGGCATCGATGAAGAACGCAGCGAAATGCGATAAGTAATGTGAATTGCAGAATTCAGTGAATCATCGAATCTTTGAACGCACATTGCGCCCCCTGGCATTCCGGGGGGCATGCCTGTTCGAGCGTCATTACAACCCTCAAGCTCTGCTTGGTATTGGGCGCCGTCCTCTCTGCGGACGCGCCTTAAAGACCTCGGCGGTGGCTGTTCAGCCCTCAAGCGTAGTAGAATACACCTCGCTTTGGAGCGGTTGGCGTCGCCCGCCGGACGAACCTTCTGAACTTTTCTCAAGGTTGACCTCGGATCAGGTAGGGATACCCGCTGAACTTAA
>EF445308_Diplodia_seriata
AAGGATCATTACCGAGTTCTCGGGCTTCGGCTCGAATCTCCCACCCTTTGTGAACATACCTCTGTTGCTTTGGCGGCTCTTTGCCGCGAGGAGGCCCTCGCGGGCCCCCCCCGCGCGCTTTCTGCCAGAGGACCTTCAAACTCCAGTCAGTAAACGTCGACGTCTGATAAACAAGTTAATAAACTAAAACTTTCAACAACGGATCTCTTGGTTCTGGCATCGATGAAGAACGCAGCGAAATGCGATAAGTAATGTGAATTGCAGAATTCAGTGAATCATCGAATCTTTGAACGCACATTGCGCCCCCTGGCATTCCGGGGGGCATGCCTGTTCGAGCGTCATTACAACCCTCAAGCTCTGCTTGGTATTGGGCGCCGTCCTCTCTGCGGACGCGCCTTAAAGACCTCGGCGGTGGCTGTTCAGCCCTCAAGCGTAGTAGAATACACCTCGCTTTGGAGCGGTTGGCGTCGCCCGCCGGACGAACCTTCTGAACTTTTCTCAAGGTTGACCTCGGATCAGGTAGGGATACCCGCTGAACTTAA
>EF445307_Diplodia_seriata
AAGGATCATTACCGAGTTCTCGGGCTTCGGCTCGAATCTCCCACCCTTTGTGAACATACCTCTGTTGCTTTGGCGGCTCTTTGCCGCGAGGAGGCCCTCGCGGGCCCCCCCGCGCGCTTTCTGCCAGAGGACCTTCAAACTCCAGTCAGTAAACGTCGACGTCTGATAAACAAGTTAATAAACTAAAACTTTCAACAACGGATCTCTTGGTTCTGGCATCGATGAAGAACGCAGCGAAATGCGATAAGTAATGTGAATTGCAGAATTCAGTGAATCATCGAATCTTTGAACGCACATTGCGCCCCCTGGCATTCCGGGGGGCATGCCTGTTCGAGCGTCATTACAACCCTCAAGCTCTGCTTGGTATTGGGCGCCGTCCTCTCTGCGGACGCGCCTTAAAGACCTCGGCGGTGGCTGTTCAGCCCTCAAGCGTAGTAGAATACACCTCGCTTTGGAGCGGTTGGCGTCGCCCGCCGGACGAACCTTCTGAACTTTTCTCAAGGTTGACCTCGGATCAGGTAGGGATACCCGCTGAACTTAA
>EF445306_Diplodia_seriata
AAGGATCATTACCGAGTTCTCGGGCTTCGGCTCGAATCTCCCACCCTTTGTGAACATACCTCTGTTGCTTTGGCGGCTCTTTGCCGCGAGGAGGCCCTCGCGGGCCCCCCCGCGCGCTTTCTGCCAGAGGACCTTCAAACTCCAGTCAGTAAACGTCGACGTCTGATAAACAAGTTAATAAACTAAAACTTTCAACAACGGATCTCTTGGTTCTGGCATCGATGAAGAACGCAGCGAAATGCGATAAGTAATGTGAATTGCAGAATTCAGTGAATCATCGAATCTTTGAACGCACATTGCGCCCCCTGGCATTCCGGGGGGCATGCCTGTTCGAGCGTCATTACAACCCTCAAGCTCTGCTTGGTATTGGGCGCCGTCCTCTCTGCGGACGCGCCTTAAAGACCTCGGCGGTGGCTGTTCAGCCCTCAAGCGTAGTAGAATACACCTCGCTTTGGAGCGGTTGGCGTCGCCCGCCGGACGAACCTTCTGAACTTTTCTCAAGGTTGACCTCGGATCAGGTAGGGATACCCGCTGAACTTAA
>EF445305_Diplodia_seriata
AAGGATCATTACCGAGTTCTCGGGCTTCGGCTCGAATCTCCCACCCTTTGTGAACGTACCTCTGTTGCTTTGGCGGCTCTTTGCCGCGAGGAGGCCCTCGCGGGCCCCCCCGCGCGCTTTCCGCCAGAGGACCTTCAAACTCCAGTCAGTAAACGTCGACGTCTGATAAACAAGTTAATAAACTAAAACTTTCAACAACGGATCTCTTGGTTCTGGCATCGATGAAGAACGCAGCGAAATGCGATAAGTAATGTGAATTGCAGAATTCAGTGAATCATCGAATCTTTGAACGCACATTGCGCCCCCTGGCATTCCGGGGGGCATGCCTGTTCGAGCGTCATTACAACCCTCAAGCTCTGCTTGGTATTGGGCGCCGTCCTCTCTGCGGACGCGCCTTAAAGACCTCGGCGGTGGCTGTTCAGCCCTCAAGCGTAGTAGAATACACCTCGCTTTGGAGCGGTTGGCGTCGCCCGCCGGACGAACCTTCTGAACTTTTCTCAAGGTTGACCTCGGATCAGGTAGGGATACCCGCTGAACTTAA
>EF445304_Diplodia_seriata
AAGGATCATTACCGAGTTCTCGGGCTTCGGCTCGAATCTCCCACCCTTTGTGAACATACCTCTGTTGCTTTGGCGGCTCTTTGCCGCGAGGAGGCCCTCGCGGGCCCCCCCGCGCGCTTTCTGCCAGAGGACCTTCAAACTCCAGTCAGTAAACGTCGACGTCTGATAAACAAGTTAATAAACTAAAACTTTCAACAACGGATCTCTTGGTTCTGGCATCGATGAAGAACGCAGCGAAATGCGATAAGTAATGTGAATTGCAGAATTCAGTGAATCATCGAATCTTTGAACGCACATTGCGCCCCCTGGCATTCCGGGGGGCATGCCTGTTCGAGCGTCATTACAACCCTCAAGCTCTGCTTGGTATTGGGCGCCGTCCTCTCTGCGGACGCGCCTTAAAGACCTCGGCGGTGGCTGTTCAGCCCTCAAGCGTAGTAGAATACACCTCGCTTTGGAGCGGTTGGCGTCGCCCGCCGGACGAACCTTCTGAACTTTTCTCAAGGTTGACCTCGGATCAGGTAGGGATACCCGCTGAACTTAA
>EF445303_Diplodia_seriata
AAGGATCATTACCGAGTTCTCGGGCTTCGGCTCGAATCTCCCACCCTTTGTGAACATACCTCTGTTGCTTTGGCGGCTCTTTGCCGCGAGGAGGCCCTCGCGGGCCCCCCCGCGCGCTTTCTGCCAGAGGACCTTCAAACTCCAGTCAGTAAACGTCGACGTCTGATAAACAAGTTAATAAACTAAAACTTTCAACAACGGATCTCTTGGTTCTGGCATCGATGAAGAACGCAGCGAAATGCGATAAGTAATGTGAATTGCAGAATTCAGTGAATCATCGAATCTTTGAACGCACATTGCGCCCCCTGGCATTCCGGGGGGCATGCCTGTTCGAGCGTCATTACAACCCTCAAGCTCTGCTTGGTATTGGGCGCCGTCCTCTCTGCGGACGCGCCTTAAAGACCTCGGCGGTGGCTGTTCAGCCCTCAAGCGTAGTAGAATACACCTCGCTTTGGAGCGGTTGGCGTCGCCCGCCGGACGAACCTTCTGAACTTTTCTCAAGGTTGACCTCGGATCAGGTAGGGATACCCGCTGAACTTAA
>EF445302_Diplodia_seriata
AAGGATCATTACCGAGTTCTCGGGCTTCGGCTCGAATCTCCCACCCTTTGTGAACGTACCTCTGTTGCTTTGGCGGCTCTTTGCCGCGAGGAGGCCCTCGCGGGCCCCCCCGCGCGCTTTCCGCCAGAGGACCTTCAAACTCCAGTCAGTAAACGTCGACGTCTGATAAACAAGTTAATAAACTAAAACTTTCAACAACGGATCTCTTGGTTCTGGCATCGATGAAGAACGCAGCGAAATGCGATAAGTAATGTGAATTGCAGAATTCAGTGAATCATCGAATCTTTGAACGCACATTGCGCCCCCTGGCATTCCGGGGGGCATGCCTGTTCGAGCGTCATTACAACCCTCAAGCTCTGCTTGGTATTGGGCGCCGTCCTCTCTGCGGACGCGCCTTAAAGACCTCGGCGGTGGCTGTTCAGCCCTCAAGCGTAGTAGAATACACCTCGCTTTGGAGCGGTTGGCGTCGCCCGCCGGACGAACCTTCTGAACTTTTCTCAAGGTTGACCTCGGATCAGGTAGGGATACCCGCTGAACTTAA
>EF445301_Diplodia_seriata
AAGGATCATTACCGAGTTCTCGGGCTTCGGCTCGAATCTCCCACCCTTTGTGAACGTACCTCTGTTGCTTTGGCGGCTCTTTGCCGCGAGGAGGCCCTCGCGGGCCCCCCCGCGCGCTTTCCGCCAGAGGACCTTCAAACTCCAGTCAGTAAACGTCGACGTCTGATAAACAAGTTAATAAACTAAAACTTTCAACAACGGATCTCTTGGTTCTGGCATCGATGAAGAACGCAGCGAAATGCGATAAGTAATGTGAATTGCAGAATTCAGTGAATCATCGAATCTTTGAACGCACATTGCGCCCCCTGGCATTCCGGGGGGCATGCCTGTTCGAGCGTCATTACAACCCTCAAGCTCTGCTTGGTATTGGGCGCCGTCCTCTCTGCGGACGCGCCTTAAAGACCTCGGCGGTGGCTGTTCAGCCCTCAAGCGTAGTAGAATACACCTCGCTTTGGAGCGGTTGGCGTCGCCCGCCGGACGAACCTTCTGAACTTTTCTCAAGGTTGACCTCGGATCAGGTAGGGATACCCGCTGAACTTAA
>EF445300_Diplodia_seriata
AAGGATCATTACCGAGTTCTCGGGCTTCGGCTCGAATCTCCCACCCTTTGTGAACATACCTCTGTTGCTTTGGCGGCTCTTTGCCGCGAGGAGGCCCTCGCGGGCCCCCCCGCGCGCTTTCTGCCAGAGGACCTTCAAACTCCAGTCAGTAAACGTCGACGTCTGATAAACAAGTTAATAAACTAAAACTTTCAACAACGGATCTCTTGGTTCTGGCATCGATGAAGAACGCAGCGAAATGCGATAAGTAATGTGAATTGCAGAATTCAGTGAATCATCGAATCTTTGAACGCACATTGCGCCCCCTGGCATTCCGGGGGGCATGCCTGTTCGAGCGTCATTACAACCCTCAAGCTCTGCTTGGTATTGGGCGCCGTCCTCTCTGCGGACGCGCCTTAAAGACCTCGGCGGTGGCTGTTCAGCCCTCAAGCGTAGTAGAATACACCTCGCTTTGGAGCGGTTGGCGTCGCCCGCCGGACGAACCTTCTGAACTTTTCTCAAGGTTGACCTCGGATCAGGTAGGGATACCCGCTGAACTTAA
>EF445299_Diplodia_seriata
AAGGATCATTACCGAGTTCTCGGGCTTCGGCTCGAATCTCCCACCCTTTGTGAACGTACCTCTGTTGCTTTGGCGGCTCTTTGCCGCGAGGAGGCCCTCGCGGGCCCCCCCGCGCGCTTTCCGCCAGAGGACCTTCAAACTCCAGTCAGTAAACGTCGACGTCTGATAAACAAGTTAATAAACTAAAACTTTCAACAACGGATCTCTTGGTTCTGGCATCGATGAAGAACGCAGCGAAATGCGATAAGTAATGTGAATTGCAGAATTCAGTGAATCATCGAATCTTTGAACGCACATTGCGCCCCCTGGCATTCCGGGGGGCATGCCTGTTCGAGCGTCATTACAACCCTCAAGCTCTGCTTGGTATTGGGCGCCGTCCTCTCTGCGGACGCGCCTTAAAGACCTCGGCGGTGGCTGTTCAGCCCTCAAGCGTAGTAGAATACACCTCGCTTTGGAGCGGTTGGCGTCGCCCGCCGGACGAACCTTCTGAACTTTTCTCAAGGTTGACCTCGGATCAGGTAGGGATACCCGCTGAACTTAA
>EF445298_Diplodia_seriata
AAGGATCATTACCGAGTTCTCGGGCTTCGGCTCGAATCTCCCACCCTTTGTGAACATACCTCTGTTGCTTTGGCGGCTCTTTGCCGCGAGGAGGCCCTCGCGGGCCCCCCCGCGCGCTTTCTGCCAGAGGACCTTCAAACTCCAGTCAGTAAACGTCGACGTCTGATAAACAAGTTAATAAACTAAAACTTTCAACAACGGATCTCTTGGTTCTGGCATCGATGAAGAACGCAGCGAAATGCGATAAGTAATGTGAATTGCAGAATTCAGTGAATCATCGAATCTTTGAACGCACATTGCGCCCCCTGGCATTCCGGGGGGCATGCCTGTTCGAGCGTCATTACAACCCTCAAGCTCTGCTTGGTATTGGGCGCCGTCCTCTCTGCGGACGCGCCTTAAAGACCTCGGCGGTGGCTGTTCAGCCCTCAAGCGTAGTAGAATACACCTCGCTTTGGAGCGGTTGGCGTCGCCCGCCGGACGAACCTTCTGAACTTTTCTCAAGGTTGACCTCGGATCAGGTAGGGATACCCGCTGAACTTAA
>EF445297_Diplodia_seriata
AAGGATCATTACCGAGTTCTCGGGCTTCGGCTCGAATCTCCCACCCTTTGTGAACATACCTCTGTTGCTTTGGCGGCTCTTTGCCGCGAGGAGGCCCTCGCGGGCCCCCCCCGCGCGCTTTCTGCCAGAGGACCTTCAAACTCCAGTCAGTAAACGTCGACGTCTGATAAACAAGTTAATAAACTAAAACTTTCAACAACGGATCTCTTGGTTCTGGCATCGATGAAGAACGCAGCGAAATGCGATAAGTAATGTGAATTGCAGAATTCAGTGAATCATCGAATCTTTGAACGCACATTGCGCCCCCTGGCATTCCGGGGGGCATGCCTGTTCGAGCGTCATTACAACCCTCAAGCTCTGCTTGGTATTGGGCGCCGTCCTCTCTGCGGACGCGCCTTAAAGACCTCGGCGGTGGCTGTTCAGCCCTCAAGCGTAGTAGAATACACCTCGCTTTGGAGCGGTTGGCGTCGCCCGCCGGACGAACCTTCTGAACTTTTCTCAAGGTTGACCTCGGATCAGGTAGGGATACCCGCTGAACTTAA
>EF445296_Diplodia_seriata
AAGGATCATTACCGAGTTCTCGGGCTTCGGCTCGAATCTCCCACCCTTTGTGAACATACCTCTGTTGCTTTGGCGGCTCTTTGCCGCGAGGAGGCCCTCGCGGGCCCCCCCGCGCGCTTTCCGCCAGAGGACCTTCAAACTCCAGTCAGTAAACGTCGACGTCTGATAAACAAGTTAATAAACTAAAACTTTCAACAACGGATCTCTTGGTTCTGGCATCGATGAAGAACGCAGCGAAATGCGATAAGTAATGTGAATTGCAGAATTCAGTGAATCATCGAATCTTTGAACGCACATTGCGCCCCCTGGCATTCCGGGGGGCATGCCTGTTCGAGCGTCATTACAACCCTCAAGCTCTGCTTGGTATTGGGCGCCGTCCTCTCTGCGGACGCGCCTTAAAGACCTCGGCGGTGGCTGTTCAGCCCTCAAGCGTAGTAGAATACACCTCGCTTTGGAGCGGTTGGCGTCGCCCGCCGGACGAACCTTCTGAACTTTTCTCAAGGTTGACCTCGGATCAGGTAGGGATACCCGCTGAACTTAA
>AM411029_Colletotrichum_higginsianum
CTGAGTTACCGCTCTACAACCCTTTGTGAACATACCTCAACTGTTGCTTCGGCGGGCAGGAGGACAACCCCCCTCGGGGGGCGGTCCCCCTCCCGGCCGCGCCCTCACGGGCGTGGCGCCCGCCGGAGGATACCAAACTCTATTTTAACGACGTTTCTTCTGAGTGGCACAAGCAAATAATTAAAACTTTTAACAACGGATCTCTTGGTTCTGGCATCGATGAAGAACGCAGCGAAATGCGATAAGTAATGTGAATTGCAGAATTCAGTGAATCATCGAATCTTTGAACGCACATTGCGCCCGCCAGCATTCTGGCGGGCATGCCTGTTCGAGCGTCATTTCAACCCTCAAGCCCAGCTTGGTGTTGGGGCCCTACGGTTTGACGTAGGCCCTTAAAGGTAGTGGCGGACCCTCCCGGAGCCTCCTTTGCGTAGTAACTTAACGTCTCGCACTGGGATCCGGAGGGACTCTTGCCGTAAAACCCCCAAAACTTTTACAGG
>AM403718_Glomerella_cingulata
TCCGTTGGTGAACCAGCGGAGGGATCATTACTGAGTTTACGCTCTACAACCCTTTGTGAACATACCTATAACTGTTGCTTCGGCGGGCAGGGTCTCCGTGACCCTCCCGGCCTCCCGCCCCCGGGCGGGTCGGCGCCCGCCGGAGGATAACCAAACTCTGATTTAACGACGTTTCTTCTGAGTGGTACAAGCAAATAATCAAAACTTTTAACAACGGATCTCTTGGTTCTGGCATCGATGAAGAACGCAGCGAAATGCGATAAGTAATGTGAATTGCAGAATTCAGTGAATCATCGAATCTTTGAACGCACATTGCGCCCGCCAGCATTCTGGCGGGCATGCCTGTTCGAGCGTCATTTCAACCCTCAAGCTCTGCTTGGTGTTGGGGCCCTACAGCTGATGTAGGCCCTCAAAGGTAGTGGCGGACCCTCCCGGAGCCTCCTTTGCGTAGTAACTTTACGTCTCGCACTGGGATCCGGAGGGACTCTTGCCGTAAAACCCCCAATTTTCCAAAGGTTGACCTCGGATCAGGTAGGAATACCCGCTGAACTTAAGCATATCAATAAGCGGAGG
>AM403717_Guignardia_mangiferae
TCCGTAGGTGAACCTGCGGAAGGATCATTACTGAAATGTAATAACTTCTATTGAAAGGTTCCAGAGTAGGCGCTACAACGCCGAAATGACCTTCTCACCCTTGTGTACTCACTATGTTGCTTTGGCGGGTCGACCTGGTTCCGACCCAGGCGGCCGGCGCCCCCAGCCTTAACTGGCCAGGACGCCCGGCTAAGTGCCCGCCAGTATACAAAACTCAAGAATTCATTTTGTGAAGTCCTGATATATCATTTAATTGATTAAAACTTTCAACAACGGATCTCTTGGTTCTGGCATCGATGAAGAACGCAGCGAAATGCGATAAGTAATGTGAATTGCAGAATTCAGTGAATCATCGAATCTTTGAACGCACATTGCGCCCTCTGGTATTCCGGAGGGCATGCCTGTTCGAGCGTCATTTCAACCCTCAAGCTCTGCTTGGTATTGGGCAACGTCCGCTGCCGGACGTGCCTTGAAGACCTCGGCGACGGCGTCCTAGCCTCGAGCGTAGTAGTAAAATATCTCGCTTTGGAGTGCTGGGCGACGGCCGCCGGACAATCGACCTTCGGTCTATTTTTCCAAGGTTGACCTCGGATCAGGTAGGGATACCCGCTGAACTTAAGCATATCAATAAGCGGAGG
>AF501258_Choiromyces_alveolatus
GGTCATTACACGATCTCCGGCTGGCGGCCCCGAGAGGGGACGCCTGACGGTGTTATCAGACACCCCACTGCGTACCTCTCCATGTTGCTTCCCCAGGTCAGCAGCCTTTGCCTGCCCGGCATGCCGGAGGCGCCTGGGGGAGGACCCACACCAATCTCGCCTTGTCCAGCGGAAGAGAAGTCTGACTTGGCCACGCGCCATCAGTATTAACGTACTTAAAACTTTCAACAACGGATCTCTTGGTTCTCGCATCGATGAAGAACGCAGCGAAATGCGATAAGTAATGTGAATTGCAGAATTCAGTGAATCATCGAATCTTTGAACGCACATTGCGCCCTTTGGTATTCCTTAGGGCATGCCTGTTCGAGCGTCACTAACAACCTCATCACTTCCACTGTGGTGTTGGCGGCAGTGGTTCCCAGCACGGAGGATCTTCTCCCCCCGTCTGGCCACTCCGCCGAAATAAATCAGGCGGACAAACTGATCTCAGCAACTGACTTAGTAAAATCAATCAGCCAGGAGTGAGGTTACGTCCAGCCCAGCTTCGGACCCCCATCCGTTGCCACACAAACCATTTGCTGACCTCGGATCAGGTAGGGATACCCGCTGAACTTAAGCATATCAATT
>AF435829_Eremiomyces_echinulatis
AGGATCATTACTGAAAAAACTATCTCTTAGTTCTTCATATCCTATTGTTAACTTACCATGTTGCTTCCACGTGGACAGGCTCACCCTGAGTGAGCCCTTTGGTATAGTGTGAATATTTTCATACATTCCAGAGAGTTTGCCCGTGGTAAGACCTCCAAACCAAAACTTGAAGAAAACCAAAACAGTCTGACAATTTATTGCAAATGAAATAAAACTTTCAACAACGGATCTCTAGGCTCTTGCATCGATGAAGAACGCAGTGAAATGCGATAAGTAATGTGAATTGCAGAATCTCGTGAATCATCGAATCTTTGAACGCACATTGCGCCCTATGGTATTCCGTAGGGCATGCCTGTCTGAGCGTCAGCTCCCCCCCATCTCAAGCATCTTTTTTGAAGCTTGGATTACTTTGGAGAAGTGGTTCTATAATGAGCCACCCTCTAGAAATTTATAGGCAGTATGGTTATATCTGAACTAGACGTAATATTAGCAAAATCGTCTTTTTAGGAATGATTGTACTTGCCTCAACCCACTCATATTAAACTTGGGTGACCTCAGATCAGGTAGGGATACCCGCTGAACTTAA
>AF435827_Choiromyces_venosus
TCCGTAGGTGAACCTGCGGAGGGATCATTATAAGTTCACCCAGGCTTGTACAGCTGGGGACTGACAACCCTTTGATTTCCGACTCTGTTGCCTCCGGGGCGACCCTGCCTTCGGGCGGGGGCTCCGGGTGGACACTTCAAACTCTTGCGTAACTTTGCAGTCTGAGTAAACTTAATTAATAAATTAAAACTTTTAACAACGGATCTCTTGGTTCTGGCATCGATGAAGAACGCAGCGAAATGCGATAAGTAATGTGAATTGCAGAATTCAGTGAATCATCGAATCTTTGAACGCACATTGCGCCCCCTGGTATTCCGGGGGGCATGCCTGTTCGAGCGTCATTTCACCACTCAAGCCTCGCTTGGTATTGGGCAACGCGGTCCGCCGCGTGCCTCAAATCGTCCGGCTGGGTCTTCTGTCCCCTGAGCGTTGTGGAAACTATTCGCTAAAGGGTGTTKCGGGAGGCTACGCCGTAAAACAACCCCATTTCTAAGGTTGACCTCGGATCAGGTAGGGATACCCGCTGAACTTAAGCATATCAATAAGCGGAGGAGAAGAGAGAACCAACAGGGGATTGCCTCAGTAACGGCGAGTGAAGCGGCAAAAGCTCAAATTTGAAATCTGACGTCCCCGACGTCCGAGTTGTAATTTGGAGAGGCATCTTCTGGAGGGGCCCAGCCTATGTTCCTTGGAACAGGACGTCATAGAGGGTGAGAATCCCGTTCTTGGCTGGATGTCCCCACCTGTATGTAGTGTCTTCTACGAGTCGAGTTGTTTGGGAATGCAGCTCAAAATGGGTGGTAAATTTCATCTAAAGCTAAATACTGGCGAGAGACCGATAGCGCACAAGTAGAGTGATCGAAAGATGAAAAGCACTTTGAAAATAGAGTCAAACAGTACGTGAAATTGTTGAAAGGGAAGCGCTTGAGACCAGACTCAGCCTCGGGCAAACAACCCTCCTTCTGGTGGGTGCACTTGCCCTTGGCTGGGCCAGCATCAGTTGGGAGGGCGGGATAAAGGCCCAGGGAATGTGGCTCCTCTCGGGGAGAGTTTATAGCCCAGGGTGCCATGCCGCCCCTCCCGACTGAGGACCGCGCTTCGGCAAGGATGCTGGCGTAATGGTCTTCAGCGACCCGTCTTGAAACACGGACCAAGGG
>AF435825_Eremiomyces_echinulatis
GGTGAACCTGCGGAAGGATCATTACTGAAAAAACTATCTCTTAGTTCTTCATATCCTATTGTTAACTTACCATGTTGCTTCCACGTGGACAGGCTCACCCTGAGTGAGCCCTTTGGTATAGTGTGAATATTTTCATACATTCCAGAGAGTTTGCCCGTGGTAAGACCTCCAAACCAAAACTTGAAGAAAACCAAAACAGTCTGACAATTTATTGCAAATGAAATAAAACTTTCAACAACGGATCTCTAGGCTCTTGCATCGATGAAGAACGCAGTGAAATGCGATAAGTAATGTGAATTGCAGAATCTCGTGAATCATCGAATCTTTGAACGCACATTGCGCCCTATGGTATTCCGTAGGGCATGCCTGTCTGAGCGTCAGCTCCCCCCCATCTCAAGCATCTTTTTTGAAGCTTGGATTACTTTGGAGAAGTGGTTCTATAATGAGCCACCCTCTAGAAATTTATAGGCAGTATGGTTATATCTGAACTAGACGTAATATTAGCAAAATCGTCTTTTTAGGAATGATTGTGCTTGCCTCAACCCACTCATATTAAACTTGGGTGACCTCAGATCAGGTAGGGATACCCGCTGAACTTAAGCATATCAATAAGCGGGAGGA
>AF301422_Kalaharituber_pfeilii
ATCATTATTGAGTAAGCTTTATTGTAGCTTTCTCTCTTATCCCTTTGTTTACTTTACCCTGTTGCTTCCACTGGACAGTGTGAGCTTTGCTGGCAGTTGAAGAAGTTCAATTGTAGGCAAGTGAGCCCTCTGGTTTTGGTGCACTCGGTACCATTGCTGGGGAGTTTGCCGGTGGGTAGCCCCTTTTATAATCAAAACCTGTGTAATAGAGAAACCTTTTTGTCTGATATTAAATGAAATAAAATGAAAAAGAATAAAACTTTCAACAACGGATCTCTAGGCTCTTGCATCGATGAAGAACGCAGTGAATTGCGATAAGTAATGTGAATTGCAGAATCTCGTGAATCATCGAATCTTTGAACGCACATTGCGCCCTATGGTATTCCGTAGGGCATGCCTGTCTGAGCGTCAGCATCACCTCTCATAAGCAGCCATTTATTTCTTTGAGTGGTTCTGTATTTGAGGACTCATTGGATAAGAAGGTTTTACTCCTATGGGTGAATTCTTCTATCCAGAAAGTTATAGGCAGTACTGGTTAGTTCTTCTGTACTGGGCGTAATAATTTACTTTTATTCTCGTCTAGAAAAGGTGAATAGGTGCTTGCCTTGAACCCACAAGTTATGTTAACTGGGTGACCTCAGATCAGGTAGGGATACCCGCTGAACTTAA
>AF301421_Terfezia_claveryi
AAGGATCATTACTGAAAAACTATATCAAGTTTTTTTATACCCTTTTGTTTACCTACCCTATTGCTTCCACTGGACAGGTTTCACCTTGTGTGGAACCTCTGGCTTGTGTGAAAAGCACCTGCCAGAGAGTTGCTGGTGGGAAGAACTATTTACTAAAACTTGATTTTTAAAAAAATACAATGTCTGAATAATTTCCTTTAATGAAATAAAACTTTCAACAACGGATCTCTAGGCTCTTGCATCGATGAAGAACGCAGTGAAATGCGATAAGTAATGTGAATTGCAGAATCTCGTGAATCATCGAATCTTTGAACGCACATTGCGCCCTTTGGTATTCCATAGGGCATGCCTGTCTGAGCGTCAGCTCCCCCTCACTCAAGTATCCTTTCATAAGATACTTGGATTGCTTTGGAGAGGTAACTGTGTATTAAGTTGCCCTCCAGAAATTTATAGGCAGTATGGTTTGTACTTGAACCAGACGTAATAATAATAAAATCGTTTGTTTGAGTATGATTGATTGTACTTGCCTCAACTCCACCCATTTTTATTTTGGGTGACCTCAGATCAGGTAGGGATACCCGCTGAACTTAA
>AF301420_Kalaharituber_pfeilii
GGATCATTATTGAGTAAGCTTTATTGTAGCTTTCTCTCTTATCCCTTTGTTTACTTTACCCTGTTGCTTCCACTGGACAGTGTGAGCTTTGCTGGCAGTTGAAGAAGTTCAATTGTAGCAAGTGAGCCCTCTGGTTTTGGTGCACTCGGTACCATTGCTGGGGAGTTTGCCGGTGGGTAGCCCCTTTTATAATCAAAACCTGTCTAATAGAGAAACCTTTTTGTCTGATATTAAATGAAATAAAATGAAAAAGAATAAAACTTTCAACAACGGATCTCTAGGCTCTTGCATCGATGAAGAACGCAGTGAATTGCGATAAGTAATGTGAATTGCAGAATCTCGTGAATCATCGAATCTTTGAACGCACATTGCGCCCTATGGTATTCCGTAGGGCATGCCTGTCTGAGCGTCAGCATCACCTCTCATAAGCAGCCATTTATTTCTTTGAGTGGTTCTGTATTTGAGGACTCATTGGATAAGAAGGTTTTACTCCTATGGGTGAATCCTTCTATCCAGAAAGTTATAGGCAGTACTGGTTAGTTCTTCTGTACTGGGCGTAATAATTTACTTTTATTCTCGTCTAGAAAAGGTGAATAGGTGCTTGCCTTGAACCCACAAGTTATCTTAACTGGGTGACCTCAGATCAGGTAGGGATACCCGCTGAACTTTAA
>AF301418_Terfezia_boudieri
AAGGATCATTACTGAAAAACTATTTTTTTAAGTTTTTTATATCCCATTGTTTACTTACCCTGTTGCTTTCACTGGACAGATTTCACCTTGTGTGGGTGGGTCCTTTGGCTTGTGTAAAAATACCACCTGCCAAAGAGTTGCCAGTGGTAAGACCTATTTATCAAAGACAATTGTCTGAATATTTTTTGTTTTCTTTAATGAAATAAAAACTTTCAACAACGGATCTCTAGGCTCTTGCATCGATGAAGAACGCAGTGAAATGCGATAAGTAATGTGAATTGCAGAATCTCGTGAATCATTGAATCTTTGAACGCACATTGCGCCCTATGGTATTCCATTGGGCATGCCTGTCTGAGCGTCAGCTCCCCCTCTACTCGAGAATCATTTTTATATGATACTTGGATTACTTTGGAGATGTAACTGTATATTAAGTTGCCCTCCAGAAATTCATTGGCAGTATGGTTTGTACTTGGACCAGACGTAATAGTAATAAAATCGTTTGTCTGGGTATAATTGATTGTACTTGCCTTTAACCCCCACCCATTTTTATTTTGGGTGACCTCAGATCAGGTAGGGATACCCGCTGAACTTAA
>AF167097_Tuber_melanosporum
TGAACCTGCGGAAGGATCATTATGAATGCTTTGGGATACCGTGGTGTATTCCCGAACACAAACCTCTCTGCGTATCACTCCATGTTGCTTCCACAGGTTAAGTGACCATGCTGGCACCTGTGGGAGATCTCTATGTTAACGGAGTATTTGATTGTGCTGTCTGAGCTGGCCATGTGTCAGATTTAGTAAAGTAAAAACTTTCAACAACGGATCTCTTGGCTCTCGCATCGATGAAGAACGCAGCGAAATGCGATAGGTAATGTGAATTGCAGAATTCAGTGAATCATCGAATCTTTGAACGCACATTGCGCCCTTTGGTATTCCTTAGGGCATGCCTGTTCGAGCGTCACTACACGCCTTATCACAAAGTTTGTGGTCTTGGCAGGAGTGAATTGCTAGTCTATTAAAATGTTCCAGCTGTACACTCTGCTAAAAATTATGAGAAGGTTACCAGGCATGAACGACGGACTTTATAAACGGTTATAAGACCTGGATCAGTCACAAGTCTTGTCTGGTCCTTACCTTAAGGACCCCCATCCTAGATGAACTATGGGTTGACCTCGAATCAGGGAGGGATACCCGCTGAACTTAAGCATATCAATAAGCG
>AF092098_Terfezia_boudieri
AAGGTCATTACTGAAAAACAATTTTAAGTTTTTTATATCCCATTGTTTACTTACCCTGTTGCTTTCACTGGACAGATTTCACCTTGTGTGGGTCCTTTGGCTTGTGTGAAATACCACTTGCCAAAGAGTTGCCAGTGGTAAGACCTATTTATCAAAACTTGAGTTTCAATAAACACAACTGTCTGAATATTTTTTTTCTTTAATGAAATAAAACTTTCAACAACGGATCTCTAGGCTCTTGCATCGATGAAGAACGCAGTGAAATGCGATAAGTAATGTGAATTGCAGAATCTCGTGAATCATTGAATCTTTGAACGCACATTGCGCCCTATGGTATTCCATTGGGCATGCCTGTCTGAGCGTCAGCTCCCCCTCCACTCAAGAATTATTTTATATGATACTTGGATTACTTTGGAGATGTAACTGTATATTAAGTTGCCCTCCAGAAATTCATTGGCAGTATGGTTTGTACTTGGACCAGACGTAATAGTAATAAAATCGTTTGTTTGGGTATAATTGAATTGTACTTGCCTTAACCCCCACCCATTTTTATTTTGGGTGACCTCAGATCAGGTAGGGATACCCGCTGAACTTAA
>AF092097_Terfezia_boudieri
AGGGTCATTACTGAAAAAGTATTTTTTTAAGTTTTTTATATCCCATTGTTTACTTACCCTGTTGCTTTCACTGGACAGATTTCACCTTGTGTGGGTGGGTCCTTTGGCTTGTGTAAAAATACCACCTGCCAAAGAGTTGCCAGTGGTAAGACCTATTTATCAAAACTTTTTAGTTTCAATAAACACAATTGTCTGAATATTTTTTGTTTTCTTTAATGAAATAAAAACTTTCAACAACGGATCTCTAGGCTCTTGCATCGATGAAGAACGCAGTGAAATGCGATAAGTAATGTGAATTGCAGAATCTCGTGAATCATTGAATCTTTGAACGCACATTGCGCCCTATGGTATTCCATTGGGCATGCCTGTCTGAGCGTCAGCTCCCCCTCTACTCAAGAATCATTTTTATATGATACTTGGATTACTTTGGAGATGTAACTGTATATTAAGTTGCCCTCCAGAAATTCATTGGCAGTATGGTTTGTACTTGGACCAGACGTAATAGTAATAAAATCGTTTGTCTGGGTATAATTGATTGTACTTGCCTTTAACCCCCACCCATTTTTATTTTGGGTGACCTCAGATCAGTTAGGGATACCCGCCTGAACTTAA
>AF092096_Terfezia_boudieri
TCCGTAGGTGAAGGATCATTACTGAAAAAGTATTTTTAAGTTTTTTATATCCCATTGTTTACTTACCCTGTTGCTTTCACTGGACAGATTTCACCTTGTGTGGGTCCTTTGGCTTGTGTGAAATACCACTTGCCAAAGAGTTGCCAGTGGTAAGACCTATTTATCAAAACTTGAGTTTCAATAAACACAATTGTCTGAATATTTTTTTTCTTTAATGAAATAAAACTTTCAACAACGGATCTCTAGGCTCTTGCATCGATGAAGAACGCAGTGAAATGCGATAAGTAATGTGAATTGCAGAATCTCGTGAATCATTGAATCTTTGAACGCACATTGCGCCCTATGGTATTCCATTGGGCATGCCTGTCTGAGCGTCAGCTCCCCCTCCACTCAAGAATCATTTTATATGATACTTGGATTACTTTGGAGATGTAACTGTATATTAAGTTGCCCTCCAGAAATTCATTGGCAGTATGGTTTGTACTTGGACCAGACGTAATAGTAATAAAATCGTTTGTTTGGGTATAATTGATTGTACTTGCCTTAACCCCCACCCATTTTTATCTTGGGTGACCTCAGATCAGGTAGGGATACCCGCTGAACTTAAGCATATCAA
>AB353758_Eremothecium_ashbyi
TTGATTTAACGATTGGACAATTCTGGGATATTGGGTTCTGCCTGCGCTTAATTGCGCGGCGGTTTAATTCGATATCTGCTAACAGAATTGTCTCAACACCAACACACATTGTAGTTTCTACTATATTACTTTTCTTCCTGAGTTGAATTTATTTTAGCTCAGGGATAAAAACACAAACAAAATTTATTTATTTAACTTCAGTCAAGATATTAATTTCGATTAAAAGAAATAAAATATTCAAAACTTTCAACAACGGATCTCTTGGTTCTCGCATCGATGAAGAACGCAGCGAATTGCGATAAGTATTGTGAATTGCAGATTTTCGTGAATCATCGAATCTTTGAACGCACATTGCGTCCTCTGGTATTCCAGAGGGCATGCCTGTTTGAGCGTCATTTCCTTCTCAAACTCTCAAGGTTTGGTTGTGAGTGATACTCTGTCGCAAGACAAGGTTAACTTGAAAATGCTGGCCATTTGGGCGGAGCTTGCACGGACTACGGTCTTAGCTAGCTTTATACACTGCGTATTAGGTTTCGACCAGATCGTGGAGTTTAAAGTTGGTGTTTGAGGAACGTAAGTACAAACAAGGCCTCCCAGGCGAATAGTATTCCCAAAGT
>AB353757_Eremothecium_ashbyi
TTGATTTAACGATTGGACAATTCTGGGATATTGGGTTCTGCCTGCGCTTAATTGCGCGGCGGTTTAATTCGATATCTGCTAACAGAATTGTCTCAACACCAACACACATTGTAGTTTCTACTATATTACTTTTCTTCCTGAGTTGAATTTATTTTAGCTCAGGGATAAAAACACAAACAAAATTTATTTATTTAACTTCAGTCAAGATATTAATTTCGATTAAAAGAAATAAAATATTCAAAACTTTCAACAACGGATCTCTTGGTTCTCGCATCGATGAAGAACGCAGCGAATTGCGATAAGTATTGTGAATTGCAGATTTTCGTGAATCATCGAATCTTTGAACGCACATTGCGTCCTCTGGTATTCCAGAGGGCATGCCTGTTTGAGCGTCATTTCCTTCTCAAACTCTCAAGGTTTGGTTGTGAGTGATACTCTGTCGCAAGACAAGGTTAACTTGAAAATGCTGGCCATTTGGGCGGAGCTTGCACGGACTACGGTCTTAGCTAGCTTTATACACTGCGTATTAGGTTTCGACCAGATCGTGGAGTTTAAAGTTGGTGTTTGAGGAACGTAAGTACAAACAAGGCCTCCCAGGCGAATAGTATTCCCAAAGT
>AB353756_Eremothecium_ashbyi
TTGATTTAACGATTGGACAATTCTGGGATATTGGGTTCTGCCTGCGCTTAATTGCGCGGCGGTTTAATTCGATATCTGCTAACAGAATTGTCTCAACACCAACACACATTGTAGTTTCTACTATATTACTTTTCTTCCTGAGTTGAATTTATTTTAGCTCAGGGATAAAAACACAAACAAAATTTATTTATTTAACTTCAGTCAAGATATTAATTTCGATTAAAAGAAATAAAATATTCAAAACTTTCAACAACGGATCTCTTGGTTCTCGCATCGATGAAGAACGCAGCGAATTGCGATAAGTATTGTGAATTGCAGATTTTCGTGAATCATCGAATCTTTGAACGCACATTGCGTCCTCTGGTATTCCAGAGGGCATGCCTGTTTGAGCGTCATTTCCTTCTCAAACTCTCAAGGTTTGGTTGTGAGTGATACTCTGTCGCAAGACAAGGTTAACTTGAAAATGCTGGCCATTTGGGCGGAGCTTGCACGGACTACGGTCTTAGCTAGCTTTATACACTGCGTATTAGGTTTCGACCAGATCGTGGAGTTTAAAGTTGGTGTTTGAGGAACGTAAGTACAAACAAGGCCTCCCAGGCGAATAGTATTCCCAAAGT
>AB353755_Eremothecium_ashbyi
TTGATTTAACGATTGGACAATTCTGGGATATTGGGTTCTGCCTGCGCTTAATTGCGCGGCGGTTTAATTCGATATCTGCTAACAGAATTGTCTCAACACCAACACACATTGTAGTTTCTACTATATTACTTTTCTTCCTGAGTTGAATTTATTTTAGCTCAGGGATAAAAACACAAACAAAATTTATTTATTTAACTTCAGTCAAGATATTAATTTCGATTAAAAGAAATAAAATATTCAAAACTTTCAACAACGGATCTCTTGGTTCTCGCATCGATGAAGAACGCAGCGAATTGCGATAAGTATTGTGAATTGCAGATTTTCGTGAATCATCGAATCTTTGAACGCACATTGCGTCCTCTGGTATTCCAGAGGGCATGCCTGTTTGAGCGTCATTTCCTTCTCAAACTCTCAAGGTTTGGTTGTGAGTGATACTCTGTCGCAAGACAAGGTTAACTTGAAAATGCTGGCCATTTGGGCGGAGCTTGCACGGACTACGGTCTTAGCTAGCTTTATACACTGCGTATTAGGTTTCGACCAGATCGTGGAGTTTAAAGTTGGTGTTTGAGGAACGTAAGTACAAACAAGGCCTCCCAGGCGAATAGTATTCCCAAAGT
>AB353754_Eremothecium_ashbyi
TTGATTTAACGATTGGACAATTCTGGGATATTGGGTTCTGCCTGCGCTTAATTGCGCGGCGGTTTAATTCGATATCTGCTAACAGAATTGTCTCAACACCAACACACATTGTAGTTTCTACTATATTACTTTTCTTCCTGAGTTGAATTTATTTTAGCTCAGGGATAAAAACACAAACAAAATTTATTTATTTAACTTCAGTCAAGATATTAATTTCGATTAAAAGAAATAAAATATTCAAAACTTTCAACAACGGATCTCTTGGTTCTCGCATCGATGAAGAACGCAGCGAATTGCGATAAGTATTGTGAATTGCAGATTTTCGTGAATCATCGAATCTTTGAACGCACATTGCGTCCTCTGGTATTCCAGAGGGCATGCCTGTTTGAGCGTCATTTCCTTCTCAAACTCTCAAGGTTTGGTTGTGAGTGATACTCTGTCGCAAGACAAGGTTAACTTGAAAATGCTGGCCATTTGGGCGGAGCTTGCACGGACTACGGTCTTAGCTAGCTTTATACACTGCGTATTAGGTTTCGACCAGATCGTGGAGTTTAAAGTTGGTGTTTGAGGAACGTAAGTACAAACAAGGCCTCCCAGGCGAATAGTATTCCCAAAGT
>AB353753_Eremothecium_ashbyi
TTGATTTAACGATTGGACAATTCTGGGATATTGGGTTCTGCCTGCGCTTAATTGCGCGGCGGTTTAATTCGATATCTGCTAACAGAATTGTCTCAACACCAACACACATTGTAGTTTCTACTATATTACTTTTCTTCCTGAGTTGAATTTATTTTAGCTCAGGGATAAAAACACAAACAAAATTTATTTATTTAACTTCAGTCAAGATATTAATTTCGATTAAAAGAAATAAAATATTCAAAACTTTCAACAACGGATCTCTTGGTTCTCGCATCGATGAAGAACGCAGCGAATTGCGATAAGTATTGTGAATTGCAGATTTTCGTGAATCATCGAATCTTTGAACGCACATTGCGTCCTCTGGTATTCCAGAGGGCATGCCTGTTTGAGCGTCATTTCCTTCTCAAACTCTCAAGGTTTGGTTGTGAGTGATACTCTGTCGCAAGACAAGGTTAACTTGAAAATGCTGGCCATTTGGGCGGAGCTTGCACGGACTACGGTCTTAGCTAGCTTTATACACTGCGTATTAGGTTTCGACCAGATCGTGGAGTTTAAAGTTGGTGTTTGAGGAACGTAAGTACAAACAAGGCCTCCCAGGCGAATAGTATTCCCAAAGT
>AB353752_Eremothecium_ashbyi
TTGATTTAACGATTGGACAATTCTGGGATATTGGGTTCTGCCTGCGCTTAATTGCGCGGCGGTTTAATTCGATATCTGCTAACAGAATTGTCTCAACACCAACACACATTGTAGTTTCTACTATATTACTTTTCTTCCTGAGTTGAATTTATTTTAGCTCAGGGATAAAAACACAAACAAAATTTATTTATTTAACTTCAGTCAAGATATTAATTTCGATTAAAAGAAATAAAATATTCAAAACTTTCAACAACGGATCTCTTGGTTCTCGCATCGATGAAGAACGCAGCGAATTGCGATAAGTATTGTGAATTGCAGATTTTCGTGAATCATCGAATCTTTGAACGCACATTGCGTCCTCTGGTATTCCAGAGGGCATGCCTGTTTGAGCGTCATTTCCTTCTCAAACTCTCAAGGTTTGGTTGTGAGTGATACTCTGTCGCAAGACAAGGTTAACTTGAAAATGCTGGCCATTTGGGCGGAGCTTGCACGGACTACGGTCTTAGCTAGCTTTATACACTGCGTATTAGGTTTCGACCAGATCGTGGAGTTTAAAGTTGGTGTTTGAGGAACGTAAGTACAAACAAGGCCTCCCAGGCGAATAGTATTCCCAAAGT
>AB353751_Eremothecium_ashbyi
TTGATTTAACGATTGGACAATTCTGGGATATTGGGTTCTGCCTGCGCTTAATTGCGCGGCGGTTTAATTCGATATCTGCTAACAGAATTGTCTCAACACCAACACACATTGTAGTTTCTACTATATTACTTTTCTTCCTGAGTTGAATTTATTTTAGCTCAGGGATAAAAACACAAACAAAATTTATTTATTTAACTTCAGTCAAGATATTAATTTCGATTAAAAGAAATAAAATATTCAAAACTTTCAACAACGGATCTCTTGGTTCTCGCATCGATGAAGAACGCAGCGAATTGCGATAAGTATTGTGAATTGCAGATTTTCGTGAATCATCGAATCTTTGAACGCACATTGCGTCCTCTGGTATTCCAGAGGGCATGCCTGTTTGAGCGTCATTTCCTTCTCAAACTCTCAAGGTTTGGTTGTGAGTGATACTCTGTCGCAAGACAAGGTTAACTTGAAAATGCTGGCCATTTGGGCGGAGCTTGCACGGACTACGGTCTTAGCTAGCTTTATACACTGCGTATTAGGTTTCGACCAGATCGTGGAGTTTAAAGTTGGTGTTTGAGGAACGTAAGTACAAACAAGGCCTCCCAGGCGAATAGTATTCCCAAAGT
>AB353750_Eremothecium_ashbyi
TTGATTTAACGATTGGACAATTCTGGGATATTGGGTTCTGCCTGCGCTTAATTGCGCGGCGGTTTAATTCGATATCTGCTAACAGAATTGTCTCAACACCAACACACATTGTAGTTTCTACTATATTACTTTTCTTCCTGAGTTGAATTTATTTTAGCTCAGGGATAAAAACACAAACAAAATTTATTTATTTAACTTCAGTCAAGATATTAATTTCGATTAAAAGAAATAAAATATTCAAAACTTTCAACAACGGATCTCTTGGTTCTCGCATCGATGAAGAACGCAGCGAATTGCGATAAGTATTGTGAATTGCAGATTTTCGTGAATCATCGAATCTTTGAACGCACATTGCGTCCTCTGGTATTCCAGAGGGCATGCCTGTTTGAGCGTCATTTCCTTCTCAAACTCTCAAGGTTTGGTTGTGAGTGATACTCTGTCGCAAGACAAGGTTAACTTGAAAATGCTGGCCATTTGGGCGGAGCTTGCACGGACTACGGTCTTAGCTAGCTTTATACACTGCGTATTAGGTTTCGACCAGATCGTGGAGTTTAAAGTTGGTGTTTGAGGAACGTAAGTACAAACAAGGCCTCCCAGGCGAATAGTATTCCCAAAGT
>AB353749_Eremothecium_coryli
TAGAAATGATTTGATAGTGCTGGGGTGTCTCAGTCTGCCTGCGCTTAGTTGCGCGGCGGTATTGAGCATCTGTTAACAGTCTATCTAACCAACACACGTGTAGTTTCTACTATATGCTATTCTTCCTGGGCTCTAACTGCCCAGGGATAAACACAAACAAAAATTTTGAAAACTAGTCAATTCTATTTCATAAGAAATAAAATATTCAAAACTTTCAACAACGGATCTCTTGGTTCTCGCATCGATGAAGAACGCAGCGAATTGCGATAAGTATTGTGAATTGCAGATTTTCGTGAATCATCGAATCTTTGAACGCATATTGCGCCCACTGGTATTCCGGTGGGCATGCCTGTTTGAGCGTCATTTCCTTCTCAAACCTTTGGTTTGGTAGTGAGTGATACTCGGTCGTAAGACAAGGTTAACTTGAAAATGCTGGCCATGGGCGGAGCTTGCGCGGACTGCGGTCTTAGCTAGCTTTTACACTGCGTATTAGGTTTCGACCGGATCGTGGAGTGGAAGTTGGCGTTTGAGGAACGTATGGACAAACAAGACCTCTCAGGCGAATAGTATTCCTAAAGT
>AB353748_Eremothecium_coryli
TAGAAATGATTTGATAGTGCTGGGGTGTCTCAGTCTGCCTGCGCTTAGTTGCGCGGCGGTATTGAGCATCTGTTAACAGTCTATCTAACCAACACACGTGTAGTTTCTACTATATGCTATTCTTCCTGGGCTCTAACTGCCCAGGGATAAACACAAACAAAAATTTTGAAAACTAGTCAATTCTATTTCATAAGAAATAAAATATTCAAAACTTTCAACAACGGATCTCTTGGTTCTCGCATCGATGAAGAACGCAGCGAATTGCGATAAGTATTGTGAATTGCAGATTTTCGTGAATCATCGAATCTTTGAACGCATATTGCGCCCACTGGTATTCCGGTGGGCATGCCTGTTTGAGCGTCATTTCCTTCTCAAACCTTTGGTTTGGTAGTGAGTGATACTCGGTCGTAAGACAAGGTTAACTTGAAAATGCTGGCCATGGGCGGAGCTTGCGCGGACTGCGGTCTTAGCTAGCTTTTACACTGCGTATTAGGTTTCGACCGGATCGTGGAGTGGAAGTTGGCGTTTGAGGAACGTATGGACAAACAAGACCTCTCAGGCGAATAGTATTCCTAAAGT
>AB353747_Eremothecium_coryli
TAGAAATGATTTGATAGTGCTGGGGTGTCTCAGTCTGCCTGCGCTTAGTTGCGCGGCGGTATTGAGCATCTGTTAACAGTCTATCTAACCAACACACGTGTAGTTTCTACTATATGCTATTCTTCCTGGGCTCTAACTGCCCAGGGATAAACACAAACAAAAATTTTGAAAACTAGTCAATTCTATTTCATAAGAAATAAAATATTCAAAACTTTCAACAACGGATCTCTTGGTTCTCGCATCGATGAAGAACGCAGCGAATTGCGATAAGTATTGTGAATTGCAGATTTTCGTGAATCATCGAATCTTTGAACGCATATTGCGCCCACTGGTATTCCGGTGGGCATGCCTGTTTGAGCGTCATTTCCTTCTCAAACCTTTGGTTTGGTAGTGAGTGATACTCGGTCGTAAGACAAGGTTAACTTGAAAATGCTGGCCATGGGCGGAGCTTGCGCGGACTGCGGTCTTAGCTAGCTTTTACACTGCGTATTAGGTTTCGACCGGATCGTGGAGTGGAAGTTGGCGTTTGAGGAACGTATGGACAAACAAGACCTCTCAGGCGAATAGTATTCCTAAAGT
>AB353746_Eremothecium_coryli
TAGAAATGATTTGATAGTGCTGGGGTGTCTCAGTCTGCCTGCGCTTAGTTGCGCGGCGGTATTGAGCATCTGTTAACAGTCTATCTAACCAACACACGTGTAGTTTCTACTATATGCTATTCTTCCTGGGCTCTAACTGCCCAGGGATAAACACAAACAAAAATTTTGAAAACTAGTCAATTCTATTTCATAAGAAATAAAATATTCAAAACTTTCAACAACGGATCTCTTGGTTCTCGCATCGATGAAGAACGCAGCGAATTGCGATAAGTATTGTGAATTGCAGATTTTCGTGAATCATCGAATCTTTGAACGCATATTGCGCCCACTGGTATTCCGGTGGGCATGCCTGTTTGAGCGTCATTTCCTTCTCAAACCTTTGGTTTGGTAGTGAGTGATACTCGGTCGTAAGACAAGGTTAACTTGAAAATGCTGGCCATGGGCGGAGCTTGCGCGGACTGCGGTCTTAGCTAGCTTTTACACTGCGTATTAGGTTTCGACCGGATCGTGGAGTGGAAGTTGGCGTTTGAGGAACGTATGGACAAACAAGACCTCTCAGGCGAATAGTATTCCTAAAGT
>AB353745_Eremothecium_coryli
TAGAAATGATTTGATAGTGCTGGGGTGTCTCAGTCTGCCTGCGCTTAGTTGCGCGGCGGTATTGAGCATCTGTTAACAGTCTATCTAACCAACACACGTGTAGTTTCTACTATATGCTATTCTTCCTGGGCTCTAACTGCCCAGGGATAAACACAAACAAAAATTTTGAAAACTAGTCAATTCTATTTCATAAGAAATAAAATATTCAAAACTTTCAACAACGGATCTCTTGGTTCTCGCATCGATGAAGAACGCAGCGAATTGCGATAAGTATTGTGAATTGCAGATTTTCGTGAATCATCGAATCTTTGAACGCATATTGCGCCCACTGGTATTCCGGTGGGCATGCCTGTTTGAGCGTCATTTCCTTCTCAAACCTTTGGTTTGGTAGTGAGTGATACTCGGTCGTAAGACAAGGTTAACTTGAAAATGCTGGCCATGGGCGGAGCTTGCGCGGACTGCGGTCTTAGCTAGCTTTTACACTGCGTATTAGGTTTCGACCGGATCGTGGAGTGGAAGTTGGCGTTTGAGGAACGTATGGACAAACAAGACCTCTCAGGCGAATAGTATTCCTAAAGT
>AB353744_Eremothecium_coryli
TAGAAATGATTTGATAGTGCTGGGGTGTCTCAGTCTGCCTGCGCTTAGTTGCGCGGCGGTATTGAGCATCTGTTAACAGTCTATCTAACCAACACACGTGTAGTTTCTACTATATGCTATTCTTCCTGGGCTCTAACTGCCCAGGGATAAACACAAACAAAAATTTTGAAAACTAGTCAATTCTATTTCATAAGAAATAAAATATTCAAAACTTTCAACAACGGATCTCTTGGTTCTCGCATCGATGAAGAACGCAGCGAATTGCGATAAGTATTGTGAATTGCAGATTTTCGTGAATCATCGAATCTTTGAACGCATATTGCGCCCACTGGTATTCCGGTGGGCATGCCTGTTTGAGCGTCATTTCCTTCTCAAACCTTTGGTTTGGTAGTGAGTGATACTCGGTCGTAAGACAAGGTTAACTTGAAAATGCTGGCCATGGGCGGAGCTTGCGCGGACTGCGGTCTTAGCTAGCTTTTACACTGCGTATTAGGTTTCGACCGGATCGTGGAGTGGAAGTTGGCGTTTGAGGAACGTATGGACAAACAAGACCTCTCAGGCGAATAGTATTCCTAAAGT
>AB353743_Eremothecium_coryli
TAGAAATGATTTGATAGTGCTGGGGTGTCTCAGTCTGCCTGCGCTTAGTTGCGCGGCGGTATTGAGCATCTGTTAACAGTCTATCTAACCAACACACGTGTAGTTTCTACTATATGCTATTCTTCCTGGGCTCTAACTGCCCAGGGATAAACACAAACAAAAATTTTGAAAACTAGTCAATTCTATTTCATAAGAAATAAAATATTCAAAACTTTCAACAACGGATCTCTTGGTTCTCGCATCGATGAAGAACGCAGCGAATTGCGATAAGTATTGTGAATTGCAGATTTTCGTGAATCATCGAATCTTTGAACGCATATTGCGCCCACTGGTATTCCGGTGGGCATGCCTGTTTGAGCGTCATTTCCTTCTCAAACCTTTGGTTTGGTAGTGAGTGATACTCGGTCGTAAGACAAGGTTAACTTGAAAATGCTGGCCATGGGCGGAGCTTGCGCGGACTGCGGTCTTAGCTAGCTTTTACACTGCGTATTAGGTTTCGACCGGATCGTGGAGTGGAAGTTGGCGTTTGAGGAACGTATGGACAAACAAGACCTCTCAGGCGAATAGTATTCCTAAAGT
>AB353742_Eremothecium_coryli
TAGAAATGATTTGATAGTGCTGGGGTGTCTCAGTCTGCCTGCGCTTAGTTGCGCGGCGGTATTGAGCATCTGTTAACAGTCTATCTAACCAACACACGTGTAGTTTCTACTATATGCTATTCTTCCTGGGCTCTAACTGCCCAGGGATAAACACAAACAAAAATTTTGAAAACTAGTCAATTCTATTTCATAAGAAATAAAATATTCAAAACTTTCAACAACGGATCTCTTGGTTCTCGCATCGATGAAGAACGCAGCGAATTGCGATAAGTATTGTGAATTGCAGATTTTCGTGAATCATCGAATCTTTGAACGCATATTGCGCCCACTGGTATTCCGGTGGGCATGCCTGTTTGAGCGTCATTTCCTTCTCAAACCTTTGGTTTGGTAGTGAGTGATACTCGGTCGTAAGACAAGGTTAACTTGAAAATGCTGGCCATGGGCGGAGCTTGCGCGGACTGCGGTCTTAGCTAGCTTTTACACTGCGTATTAGGTTTCGACCGGATCGTGGAGTGGAAGTTGGCGTTTGAGGAACGTATGGACAAACAAGACCTCTCAGGCGAATAGTATTCCTAAAGT
>AB353741_Eremothecium_coryli
TAGAAATGATTTGATAGTGCTGGGGTGTCTCAGTCTGCCTGCGCTTAGTTGCGCGGCGGTATTGAGCATCTGTTAACAGTCTATCTAACCAACACACGTGTAGTTTCTACTATATGCTATTCTTCCTGGGCTCTAACTGCCCAGGGATAAACACAAACAAAAATTTTGAAAACTAGTCAATTCTATTTCATAAGAAATAAAATATTCAAAACTTTCAACAACGGATCTCTTGGTTCTCGCATCGATGAAGAACGCAGCGAATTGCGATAAGTATTGTGAATTGCAGATTTTCGTGAATCATCGAATCTTTGAACGCATATTGCGCCCACTGGTATTCCGGTGGGCATGCCTGTTTGAGCGTCATTTCCTTCTCAAACCTTTGGTTTGGTAGTGAGTGATACTCGGTCGTAAGACAAGGTTAACTTGAAAATGCTGGCCATGGGCGGAGCTTGCGCGGACTGCGGTCTTAGCTAGCTTTTACACTGCGTATTAGGTTTCGACCGGATCGTGGAGTGGAAGTTGGCGTTTGAGGAACGTATGGACAAACAAGACCTCTCAGGCGAATAGTATTCCTAAAGT
>AB353740_Eremothecium_coryli
TAGAAATGATTTGATAGTGCTGGGGTGTCTCAGTCTGCCTGCGCTTAGTTGCGCGGCGGTATTGAGCATCTGTTAACAGTCTATCTAACCAACACACGTGTAGTTTCTACTATATGCTATTCTTCCTGGGCTCTAACTGCCCAGGGATAAACACAAACAAAAATTTTGAAAACTAGTCAATTCTATTTCATAAGAAATAAAATATTCAAAACTTTCAACAACGGATCTCTTGGTTCTCGCATCGATGAAGAACGCAGCGAATTGCGATAAGTATTGTGAATTGCAGATTTTCGTGAATCATCGAATCTTTGAACGCATATTGCGCCCACTGGTATTCCGGTGGGCATGCCTGTTTGAGCGTCATTTCCTTCTCAAACCTTTGGTTTGGTAGTGAGTGATACTCGGTCGTAAGACAAGGTTAACTTGAAAATGCTGGCCATGGGCGGAGCTTGCGCGGACTGCGGTCTTAGCTAGCTTTTACACTGCGTATTAGGTTTCGACCGGATCGTGGAGTGGAAGTTGGCGTTTGAGGAACGTATGGACAAACAAGACCTCTCAGGCGAATAGTATTCCTAAAGT
>EU379680_Suillus_luteus
GTTGTAGCTGGCCTCTAGGGGCATGTGCACGCTCTCTTCCGGACCTTTCGCCGTATGGGCGCGGGGCGACCCGCGTCTTCATATACCTCTTCGTGTAGAAAGTCTTTGAATGTTTTACCATCATCGAGTCGCGACTTCTAGGAGACGCGATTCTTTGAGAAAAAAGTTATTACAACTTTCAGCAACGGATCTCTTGGCTCTCGCATCGATGAAGAACGCAGCGAATCGCGATATGTAATGTGAATTGCAGATCTACAGTGAATCATCGAATCTTTGAACGCACCTTGCGCTCCTCGGTGTTCCGAGGAGCATGCCTGTTTGAGTGTCAGTAAATTCTCAACCCCTCTCGATTTGCTTCGAGCGGGTGCTTGGATGTTGGGGGCTGCCGGAGACACTGGACTCGTCCAGGACTCGGGCTCCTCTTAAATGAATCGGCTCGCGGTCGACTTTCGACTTTGCATGACAAGGCCTTTGGCGTGATAATGATCGCCGTTCGCCGAAGTGCAAGACAGAATGGTCCCGTGCCTCTAATGCGTCGATGCCTCTAGGGGCGTCTTCCTCATTGACGTTTGACCTCAAATCAGGTA
>EU379678_Rhizopogon_roseolus
CTGCGGAAGGATCATTAACGAATATAATTCGGAGGGGCTGTAGCTGGCCTCGGAAACGAGGCATGTGCACGCTCTTCCGTTTTTCACAAACTCACCTGTGCACCTAATGTAGGATGCTCCTCTTTCGGGAGGGGGGACCTATGTCTTCATATACCGCTTCGTGTAGAAAGTCTTAGAATGTTTTACTATCGGAGAGTCGCGACTTCTAGGAGACGCGAATCTACGAGATAAAAGTTAATTACAACTTTCAGCAATGGATCTCTTGGCTCTCGCATCGATGAAGAACGCAGCGAAAAGCGATATGTAATGTGAATTGCAGATCTACAGTGAATCATCGAATCTTTGAACGCACCTTGCGCTCCTCGGTGTTCCGAGGAGCATGCCTGTTTGAGTGTCAGTAAATTCTCAACCCCTCTCGATTTGTTTCGAGGGGGAGCTTGGATGGTGGGGGCTGCCGGAGACTAGGACTCGTCCTGGACTCGGGCTCTCCTTAAATGCATCGGCTTGCGGTCGACTTTCGACTTTGCGCGACAAGGCTTTCGGCGTGATAATGATCGCCGTTCGCTGAAGCGCATGAATGAAGGTCTCGTGCCTCTAATACGTCGACTTTACTATCTCTTCGGAGAGAAAACGTCTTCCTCAATTGACTTTTGACCTCAAATCAGGTA
>EU379677_Suillus_bovinus
TTCCGTAGGGTGAACCTGCGGAAGGATCATTAAAGAATAATTCTTGATCCGACCAAAGAAAGGAGGGAGAGTTGTAGCTGGCCCTAGGCACGTGCACGCTTTCTTTCTGGACTTTGGTTGTATGGGCGCGGAGGGTCAACCTCTGCGTCTTCATATGCCCCTCTTCGTGTAGAAAGTCTTTGAATGTTTTTACTATCATCGAGTCGCGACTTCTAGGAGATGCGATTCTTTGAGACAAAAGTTATTACAACTTTCAGCAATGGATCTCTTGGCTCTCGCATCGATGAAGAACGCAGCGAATAGCGATATGTAATGTGAATTGCAGATCTACAGTGAATCATCGAATCTTTGAACGCACCTTGCGCTCCTCGGTGTTCCGAGGAGCATGCCTGTTTGAGCGTCAGTAAATTCTCAACTCCTCTCGATTGACTTCGAGTGGAGCTTGGATAGTGGGGGCTGCCGGAGACCTGAATATTCGTGTTCGGGACTCGGGCTCCTCTGAAATGTATTGGCTTGCGGTCTGTTTTCGACTTTGCATGACAAGGCTTTTGGCGTGATAATGATCGCCGCTCGCCGAAGTGCATGAATGAAACCGTGCCGTGCCTCTAATCCGTCGATGCCTCTATGGGGCGTCTTCTTTACGCATTTGACCTCAAATCAGGTAGGACTACCCGCTGAACTTAAGCATATCAATA
>EU379676_Rhizopogon_luteolus
GCACTTCTTAAGTAGTTGAGGAATTTAGGGGGTTAAAATAGTTGTTGCTGGCCTTGTCATGAGGCATTGTGCACGCTACCTCTGAGGACCTCTTCAAACTGGGGTGTGTGTCTATCATCTCATCTCTCACCTGTGCACTTAATGTAGGTCTGCATGGTTTTGGTAAAACGAAACTGTGCTAGAGCCTCTCTCTCTGCGGGGGGAAAGGACGAAAGTACCTATGTCTTCAAATACATCTTTGTGTAGAAAGTCTTAGAATGTTTACTATCATTGAGTCACGACTCTTAGGAGACGTGGGTCTTTGAGATAAAAGTTTATTACAACTTTCAGCAATGGATCTCTTGGCTCTCGCATCGATGAAGAACGCAGCGAAACGCGATATGTAATGTGAATTGCAGATCTACAGTGAATCATCGAATCTTTGAACGCACCTTGCGCTCCTTGGTATTCCGAGGAGCATGCCTGTTTGAGTGTCAGTAATTTCTCAACCCCTTTCAATTAAGTTTGAATGGGAGCTTGGATAGTGGGGGTTTGCAGGAAACTTGGATATTTTCTTTAACTAGAAAAAGTCTAGGATTCGAGCTCTCCTGAAATACATTGGCTTGCGGGTCTACTTTCGACTTTGTGCGATAAGGCTTTCGGTGTGATAATGATCACCGTATGCTGAAGTGCATAACTGTAAAGTTCCGTGCCTCTAATATTGTCGATCCTATCCTTATAGGATGGATCTTCCTTATATGACATTTTGACCTCAAATCAG
>EU379675_Hebeloma_crustuliniforme
TTCCGTAGGGTGAACTGCGGAAGGATCATTATTGAATGAACTTGGTGTGGTTGTTGCTGGCTCTTTCGAGGGCATGTGCACGCCCACCATCCTCATCTCTCCACCTGTGCACCTCTTGTAGACTTGGATTGACTTTCCGAGGCAACTCGGTCGGGAGGATTGCCGGCGCCAGCTGGCTTTCTTTGCATTTCCAGGTCTACGTTTTTCATATACCCCATTGTATGTAACAGAATGTAACATTGGGCACTTGTGCCTATAAACTTTATACAACTTTCAGCAACGGATCTCTTGGCTCTCGCATCGATGAAGAACGCAGCGAAATGCGATAAGTAATGTGAATTGCAGAATTCAGTGAATCATCGAATCTTTGAACGCACCTTGCGCTCCTTGGTATTCCGAGGAGCATGCCTGTTTGAGTGTCATTAAATTCTCAACCTTTATCAACTTTTGTTGATAATGGCTTGGATATGGGGGTTTATTTTGCTGGCTTCTTTACAGATGGTCAGCTCCCCTTAAATGCATTAGCCGGTGCGCCGCGTGGACTGTCTATTGGTGTGATAATTATCTACGCCGTCGACATCTGCAATCATATGGGTTTGCACTGCTTCCAACTGTCTGTTGAATCAGACAATACATGACAATTTGACCTCAAATCAGGTA
>EF512484_Sirococcus_conigenus
GGAGGGATCATTGCTGGAACAAACGCCCTCACGGGCGCTACCCAGAAACCCTTTGTGAACTTATTCTCAAACAACGTTGCCTCGGCAGTGACTGGCTTCTTTTGGAGGCCCCTTCTTTGCTTCAAAGAAGGAGCAGGTCGGCCGGTGGCCCCTACCAAACTCTTGTTTTTACACTGTATCTTCTGAGTACACAACTATAAATGAATCAAAACTTTTAACAACGGATCTCTTGGTTCTGGCATCGATGAAGAACGCAGCGAAATGCGATAAGTAATGTGAATTGCAGAATTCAGTGAATCATCGAATCTTTGAACGCACATTGCGCCCGCTGGTATTCCAGCGGGCATGCCTGTTCGAGCGTCATTTCAACCCTCAAAGCTTCGGTTTTGGTGTTGGAGGAATACTCTGGAAAAAGGGTACCCTCTGAAATTCAGTGGCGGGCTCGCTAGAATTTTGAGCGTAGTAATTTATACCTCGTTTGTAAAGACTAGCGGTGCTCTTGCCGTAAAACCCCCCAACTTTCTGAAAATTGACCTCGGATCAGG
>EF512483_Sirococcus_conigenus
GGAGGGATCATTGCTGGAACAAACGCCCTCACGGGCGCTACCCAGAAACCCTTTGTGAACTTATTCTCAAACAACGTTGCCTCGGCAGTGACTGGCTTCTTTTGGAGGCCCCTTCTTTGCTTCAAAGAAGGAGCAGGTCGGCCGGTGGCCCCTACCAAACTCTTGTTTTTACACTGTATCTTCTGAGTACACAACTATAAATGAATCAAAACTTTTAACAACGGATCTCTTGGTTCTGGCATCGATGAAGAACGCAGCGAAATGCGATAAGTAATGTGAATTGCAGAATTCAGTGAATCATCGAATCTTTGAACGCACATTGCGCCCGCTGGTATTCCAGCGGGCATGCCTGTTCGAGCGTCATTTCAACCCTCAAAGCTTCGGTTTTGGTGTTGGAGGAATACTCTGGAAAAAGGGTACCCTCTGAAATTCAGTGGCGGGCTCGCTAGAATTTTGAGCGTAGTAATTTATACCTCGTTTGTAAAGACTAGCGGTGCTCTTGCCGTAAAACCCCCCAACTTTCTGAAAATTGACCTCGGATCAGG
>EF512482_Sirococcus_conigenus
GGAGGGATCATTGCTGGAACAAACGCCCTCACGGGCGCTACCCAGAAACCCTTTGTGAACTTATTCTCAAACAACGTTGCCTCGGCAGTGACTGGCTTCTTTTGGAGGCCCCTTCTTTGCTTCAAAGAAGGAGCAGGTCGGCCGGTGGCCCCTACCAAACTCTTGTTTTTACACTGTATCTTCTGAGTACACAATTATAAATGAATCAAAACTTTTAACAACGGATCTCTTGGTTCTGGCATCGATGAAGAACGCAGCGAAATGCGATAAGTAATGTGAATTGCAGAATTCAGTGAATCATCGAATCTTTGAACGCACATTGCGCCCGCTGGTATTCCAGCGGGCATGCCTGTTCGAGCGTCATTTCAACCCTCAAAGCTTCGGTTTTGGTGTTGGAGGAATACTCTGGAAAAAGGGTACCCTCTGAAATTCAGTGGCGGGCTCGCTAGAATTTTGAGCGTAGTAATTTATACCTCGTTTGTAAAGACTAGCGGTGCTCTTGCCGTAAAACCCCCCAACTTTCTGAAAATTGACCTCGGATCAGG
>EF512481_Sirococcus_conigenus
GGAGGGATCATTGCTGGAACAAACGCCCTCACGGGCGCTACCCAGAAACCCTTTGTGAACTTATTCTCAAAAACGTTGCCTCGGCAGTGACTGGCTTCTTTTAGAGGCCCCTTCTTTGCTTCAAAGAAGGAGCAGGTCGGCCGGTGGCCCCTACCAAACTCTTGTTTTTACACTGTATCTTCTGAGTACACAATTATAAATGAATCAAAACTTTTAACAACGGATCTCTTGGTTCTGGCATCGATGAAGAACGCAGCGAAATGCGATAAGTAATGTGAATTGCAGAATTCAGTGAATCATCGAATCTTTGAACGCACATTGCGCCCGCTGGTATTCCAGCGGGCATGCCTGTTCGAGCGTCATTTCAACCCTCAAAGCTTCGGTTTTGGTGTTGGAGGAATACTCTGGAAAAAGGGTACCCTCTGAAATTCAGTGGCGGGCTCGCTAGAATTTTGAGCGTAGTAATTTATACCTCGTTTGTAAAGACTAGCGGTGCTCTTGCCGTAAAAACCCCCAACTTTCTGAAAATTGACCTCGGATCAGG
>EF512480_Sirococcus_piceicola
GGAGGGATCATTGCTGGAACAAACGCCCTCACGGGCGCTACCCAGAAACCCTTTGTGAACTTATTCTCAAAAACGTTGCCTCGGCAGTGACTGGCTTCTTTTCGAGGCCCCTTCTTTGCTTCAGAGAAGGAGCAGGTCGGCCGGTGGCCCCTTACTAAACTCTTGTTTTTACACTGTATCTTCTGAGTACACAACTATAAATGAATCAAAACTTTTAACAACGGATCTCTTGGTTCTGGCATCGATGAAGAACGCAGCGAAATGCGATAAGTAATGTGAATTGCAGAATTCAGTGAATCATCGAATCTTTGAACGCACATTGCGCCCGCTGGTATTCCAGCGGGCATGCCTGTTCGAGCGTCATTTCAACCCTCAAAACCTCGGTTTTGGTGTTGGAGGAATACCCTGAAAAAAGGGTACCCTCTGAAATTCAGTGGCGGGCTTGCTAGAATTTTGAGCGTAGTAATTTATACCTCGTTTGTAAAGACTGGCGGTGCTCTTGCCGTAAAACCCCCCAACTTTCTGAAAATTGACCTCGGATCAGG
>EF512479_Sirococcus_tsugae
GGAGGGATCATTGCTGGAACAAACGCCCTCACGGGTGCTACCCAGAAACCCTTTGTGAACTTATTCTCAACACGTTGCCTCGGCAGTGACCGGCTTCTTTCCGAGGTCCCTTCTTTGCTGCAAAGAAGGAGCAGGTCGGCCGGTGGCCCCTATAAACGCTTGTTTTTACACTGTATCTTCTGAGTATACAACTATAAATGAATCAAAACTTTTAACAACGGATCTCTTGGTTCTGGCATCGATGAAGAACGCAGCGAAATGCGATAAGTAATGTGAATTGCAGAATTCAGTGAATCATCGAATCTTTGAACGCACATTGCGCCCGCTGGTATTCCAGCGGGCATGCCTGTTCGAGCGTCATTTCAACCCTCAAAACCTCGGTTTTGGTGTTGGAGGAATACCTGGTAAAAAGGGTACCCTCTGAAATTTAGTGGCGGGCTCGCTAGAATTTTGAGCGTAGTAATTTATACCTCGTTTTGAAAGTCCAGCGGTTCTCTTGCCGTAAAACCCCCCACTTTCTGAAAATTGACCTCGGATCAGG
>EF512478_Sirococcus_tsugae
GGAGGGATCATTGCTGGAACAAACGCCCTCACGGGTGCTACCCAGAAACCCTTTGTGAACTTATTCTCAACACGTTGCCTCGGCAGTGACCGGCTTCTTTCCGAGGTCCCTTCTTTGCTGCAAAGAAGGAGCAGGTCGGCCGGTGGCCCCTATAAACGCTTGTTTTTACACTGTATCTTCTGAGTATACAACTATAAATGAATCAAAACTTTTAACAACGGATCTCTTGGTTCTGGCATCGATGAAGAACGCAGCGAAATGCGATAAGTAATGTGAATTGCAGAATTCAGTGAATCATCGAATCTTTGAACGCACATTGCGCCCGCTGGTATTCCAGCGGGCATGCCTGTTCGAGCGTCATTTCAACCCTCAAAACCTCGGTTTTGGTGTTGGAGGAATACCTGGTAAAAAGGGTACCCTCTGAAATTTAGTGGCGGGCTCGCTAGAATTTTGAGCGTAGTAATTTATACCTCGTTTTGAAAGTCCAGCGGTTCTCTTGCCGTAAAACCCCCCACTTTCTGAAAATTGACCTCGGATCAGG
>EF512477_Sirococcus_conigenus
GGAGGGATCATTGCTGGAACAAACGCCCTCACGGGCGCTACCCAGAAACCCTTTGTGAACTTATTCTCAAACAACGTTGCCTCGGCAGTGACTGGCTTCTTTTGGAGGCCCCTTCTTTGCTTCAAAGAAGGAGCAGGTCGGCCGGTGGCCCCTACCAAACTCTTGTTTTTACACTGTATCTTCTGAGTACACAACTATAAATGAATCAAAACTTTTAACAACGGATCTCTTGGTTCTGGCATCGATGAAGAACGCAGCGAAATGCGATAAGTAATGTGAATTGCAGAATTCAGTGAATCATCGAATCTTTGAACGCACATTGCGCCCGCTGGTATTCCAGCGGGCATGCCTGTTCGAGCGTCATTTCAACCCTCAAAGCTTCGGTTTTGGTGTTGGAGGAATACTCTGGAAAAAGGGTACCCTCTGAAATTCAGTGGCGGGCTCGCTAGAATTTTGAGCGTAGTAATTTATACCTCGTTTGTAAAGACTAGCGGTGCTCTTGCCGTAAAACCCCCCAACTTTCTGAAAATTGACCTCGGATCAGG
>EF512476_Sirococcus_tsugae
GGAGGGATCATTGCTGGAACAAACGCCCTCACGGGTGCTACCCAGAAACCCTTTGTGAACTTATTCTCAACACGTTGCCTCGGCAGTGACCGGCTTCTTTCCGAGGTCCCTTCTTTGCTGCAAAGAAGGAGCAGGTCGGCCGGTGGCCCCTATAAACGCTTGTTTTTACACTGTATCTTCTGAGTATACAACTATAAATGAATCAAAACTTTTAACAACGGATCTCTTGGTTCTGGCATCGATGAAGAACGCAGCGAAATGCGATAAGTAATGTGAATTGCAGAATTCAGTGAATCATCGAATCTTTGAACGCACATTGCGCCCGCTGGTATTCCAGCGGGCATGCCTGTTCGAGCGTCATTTCAACCCTCAAAACCTCGGTTTTGGTGTTGGAGGAATACCTGGTAAAAAGGGTACCCTCTGAAATTTAGTGGCGGGCTCGCTAGAATTTTGAGCGTAGTAATTTATACCTCGTTTTGAAAGTCCAGCGGTTCTCTTGCCGTAAAACCCCCCACTTTCTGAAAATTGACCTCGGATCAGG
>EF512475_Sirococcus_piceicola
GGAGGGATCATTGCTGGAACAAACGCCCTCACGGGCGCTACCCAGAAACCCTTTGTGAACTTATTCTCAAAAACGTTGCCTCGGCAGTGACTGGCTTCTTTTCGAGGCCCCTTCTTTGCTTCAGAGAAGGAGCAGGTCGGCCGGTGGCCCCTTACTAAACTCTTGTTTTTACACTGTATCTTCTGAGTACACAACTATAAATGAATCAAAACTTTTAACAACGGATCTCTTGGTTCTGGCATCGATGAAGAACGCAGCGAAATGCGATAAGTAATGTGAATTGCAGAATTCAGTGAATCATCGAATCTTTGAACGCACATTGCGCCCGCTGGTATTCCAGCGGGCATGCCTGTTCGAGCGTCATTTCAACCCTCAAAACCTCGGTTTTGGTGTTGGAGGAATACCCTGAAAAAAGGGTACCCTCTGAAATTCAGTGGCGGGCTTGCTAGAATTTTGAGCGTAGTAATTTATACCTCGTTTGTAAAGACTGGCGGTGCTCTTGCCGTAAAACCCCCCAACTTTCTGAAAATTGACCTCGGATCAGG
>EF512474_Sirococcus_piceicola
GGAGGGATCATTGCTGGAACAAACGCCCTCACGGGCGCTACCCAGAAACCCTTTGTGAACTTATTCTCAAAAACGTTGCCTCGGCAGTGACTGGCTTCTTTTCGAGGCCCCTTCTTTGCTTCAGAGAAGGAGCAGGTCGGCCGGTGGCCCCTTACTAAACTCTTGTTTTTACACTGTATCTTCTGAGTACACAACTATAAATGAATCAAAACTTTTAACAACGGATCTCTTGGTTCTGGCATCGATGAAGAACGCAGCGAAATGCGATAAGTAATGTGAATTGCAGAATTCAGTGAATCATCGAATCTTTGAACGCACATTGCGCCCGCTGGTATTCCAGCGGGCATGCCTGTTCGAGCGTCATTTCAACCCTCAAAACCTCGGTTTTGGTGTTGGAGGAATACCCTGAAAAAAGGGTACCCTCTGAAATTCAGTGGCGGGCTTGCTAGAATTTTGAGCGTAGTAATTTATACCTCGTTTGTAAAGACTGGCGGTGCTCTTGCCGTAAAACCCCCCCACTTTCTGAAAATTGACCTCGGATCAGG
>EF512473_Sirococcus_tsugae
GGAGGGATCATTGCTGGAACAAACGCCCTCACGGGTGCTACCCAGAAACCCTTTGTGAACTTATTCTCAACACGTTGCCTCGGCAGTGACCGGCTTCTTTCCGAGGTCCCTTCTTTGCTGCAAAGAAGGAGCAGGTCGGCCGGTGGCCCCTATAAACGCTTGTTTTTACACTGTATCTTCTGAGTATACAACTATAAATGAATCAAAACTTTTAACAACGGATCTCTTGGTTCTGGCATCGATGAAGAACGCAGCGAAATGCGATAAGTAATGTGAATTGCAGAATTCAGTGAATCATCGAATCTTTGAACGCACATTGCGCCCGCTGGTATTCCAGCGGGCATGCCTGTTCGAGCGTCATTTCAACCCTCAAAACCTCGGTTTTGGTGTTGGAGGAATACCTGGTAAAAAGGGTACCCTCTGAAATTTAGTGGCGGGCTCGCTAGAATTTTGAGCGTAGTAATTTATACCTCGTTTTGAAAGTCCAGCGGTTCTCTTGCCGTAAAACCCCCCACTTTCTGAAAATTGACCTCGGATCAGG
>EF512472_Sirococcus_tsugae
GGAGGGATCATTGCTGGAACAAACGCCCTCACGGGTGCTACCCAGAAACCCTTTGTGAACTTATTCTCAACACGTTGCCTCGGCAGTGACCGGCTTCTTTCCGAGGTCCCTTCTTTGCTGCAAAGAAGGAGCAGGTCGGCCGGTGGCCCCTATAAACGCTTGTTTTTACACTGTATCTTCTGAGTATACAACTATAAATGAATCAAAACTTTTAACAACGGATCTCTTGGTTCTGGCATCGATGAAGAACGCAGCGAAATGCGATAAGTAATGTGAATTGCAGAATTCAGTGAATCATCGAATCTTTGAACGCACATTGCGCCCGCTGGTATTCCAGCGGGCATGCCTGTTCGAGCGTCATTTCAACCCTCAAAACCTCGGTTTTGGTGTTGGAGGAATACCTGGTAAAAAGGGTACCCTCTGAAATTTAGTGGCGGGCTCGCTAGAATTTTGAGCGTAGTAATTTATACCTCGTTTTGAAAGTCCAGCGGTTCTCTTGCCGTAAAACCCCCCACTTTCTGAAAATTGACCTCGGATCAGG
>EF512471_Sirococcus_tsugae
GGAGGGATCATTGCTGGAACAAACGCCCTCACGGGTGCTACCCAGAAACCCTTTGTGAACTTATTCTCAACACGTTGCCTCGGCAGTGACCGGCTTCTTTCCGAGGTCCCTTCTTTGCTGCAAAGAAGGAGCAGGTCGGCCGGTGGCCCCTATAAACGCTTGTTTTTACACTGTATCTTCTGAGTATACAACTATAAATGAATCAAAACTTTTAACAACGGATCTCTTGGTTCTGGCATCGATGAAGAACGCAGCGAAATGCGATAAGTAATGTGAATTGCAGAATTCAGTGAATCATCGAATCTTTGAACGCACATTGCGCCCGCTGGTATTCCAGCGGGCATGCCTGTTCGAGCGTCATTTCAACCCTCAAAACCTCGGTTTTGGTGTTGGAGGAATACCTGGTAAAAAGGGTACCCTCTGAAATTTAGTGGCGGGCTCGCTAGAATTTTGAGCGTAGTAATTTATACCTCGTTTTGAAAGTCCAGCGGTTCTCTTGCCGTAAAACCCCCCACTTTCTGAAAATTGACCTCGGATCAGG
>EF512470_Sirococcus_conigenus
GGAGGGATCATTGCTGGAACAAACGCCCTCACGGGCGCTACCCAGAAACCCTTTGTGAACTTATTCTCAAACAACGTTGCCTCGGCAGTGACTGGCTTCTTTTGGAGGCCCCTTCTTTGCTTCAAAGAAGGAGCAGGTCGGCCGGTGGCCCCTACCAAACTCTTGTTTTTACACTGTATCTTCTGAGTACACAACTATAAATGAATCAAAACTTTTAACAACGGATCTCTTGGTTCTGGCATCGATGAAGAACGCAGCGAAATGCGATAAGTAATGTGAATTGCAGAATTCAGTGAATCATCGAATCTTTGAACGCACATTGCGCCCGCTGGTATTCCAGCGGGCATGCCTGTTCGAGCGTCATTTCAACCCTCAAAGCTTCGGTTTTGGTGTTGGAGGAATACTCTGGAAAAAGGGTACCCTCTGAAATTCAGTGGCGGGCTCGCTAGAATTTTGAGCGTAGTAATTTATACCTCGTTTGTAAAGACTAGCGGTGCTCTTGCCGTAAAACCCCCCAACTTTCTGAAAATTGACCTCGGATCAGG
>EF512469_Sirococcus_tsugae
GGAGGGATCATTGCTGGAACAAACGCCCTCACGGGTGCTACCCAGAAACCCTTTGTGAACTTATTCTCAACACGTTGCCTCGGCAGTGACCGGCTTCTTTCCGAGGTCCCTTCTTTGCTGCAAAGAAGGAGCAGGTCGGCCGGTGGCCCCTATAAACGCTTGTTTTTACACTGTATCTTCTGAGTATACAACTATAAATGAATCAAAACTTTTAACAACGGATCTCTTGGTTCTGGCATCGATGAAGAACGCAGCGAAATGCGATAAGTAATGTGAATTGCAGAATTCAGTGAATCATCGAATCTTTGAACGCACATTGCGCCCGCTGGTATTCCAGCGGGCATGCCTGTTCGAGCGTCATTTCAACCCTCAAAACCTCGGTTTTGGTGTTGGAGGAATACCTGGTAAAAAGGGTACCCTCTGAAATTTAGTGGCGGGCTCGCTAGAATTTTGAGCGTAGTAATTTATACCTCGTTTTGAAAGTCCAGCGGTTCTCTTGCCGTAAAACCCCCCACTTTCTGAAAATTGACCTCGGATCAGG
>EF512468_Sirococcus_conigenus
GGAGGGATCATTGCTGGAACAAACGCCCTCACGGGCGCTACCCAGAAACCCTTTGTGAACTTATTCTCAAACAACGTTGCCTCGGCAGTGACTGGCTTCTTTTGGAGGCCCCTTCTTTGCTTCAAAGAAGGAGCAGGTCGGCCGGTGGCCCCTACCAAACTCTTGTTTTTACACTGTATCTTCTGAGTACACAACTATAAATGAATCAAAACTTTTAACAACGGATCTCTTGGTTCTGGCATCGATGAAGAACGCAGCGAAATGCGATAAGTAATGTGAATTGCAGAATTCAGTGAATCATCGAATCTTTGAACGCACATTGCGCCCGCTGGTATTCCAGCGGGCATGCCTGTTCGAGCGTCATTTCAACCCTCAAAGCTTCGGTTTTGGTGTTGGAGGAATACTCTGGAAAAAGGGTACCCTCTGAAATTCAGTGGCGGGCTCGCTAGAATTTTGAGCGTAGTAATTTATACCTCGTTTGTAAAGACTAGCGGTGCTCTTGCCGTAAAACCCCCCAACTTTCTGAAAATTGACCTCGGATCAGG
>EF512467_Sirococcus_conigenus
GGAGGGATCATTGCTGGAACAAACGCCCTCACGGGCGCTACCCAGAAACCCTTTGTGAACTTATTCTCAAACAACGTTGCCTCGGCAGTGACTGGCTTCTTTTGGAGGCCCCTTCTTTGCTTCAAAGAAGGAGCAGGTCGGCCGGTGGCCCCTACCAAACTCTTGTTTTTACACTGTATCTTCTGAGTACACAACTATAAATGAATCAAAACTTTTAACAACGGATCTCTTGGTTCTGGCATCGATGAAGAACGCAGCGAAATGCGATAAGTAATGTGAATTGCAGAATTCAGTGAATCATCGAATCTTTGAACGCACATTGCGCCCGCTGGTATTCCAGCGGGCATGCCTGTTCGAGCGTCATTTCAACCCTCAAAGCTTCGGTTTTGGTGTTGGAGGAATACTCTGGAAAAAGGGTACCCTCTGAAATTCAGTGGCGGGCTCGCTAGAATTTTGAGCGTAGTAATTTATACCTCGTTTGTAAAGACTAGCGGTGCTCTTGCCGTAAAACCCCCCAACTTTCTGAAAATTGACCTCGGATCAGG
>EF512466_Sirococcus_tsugae
GGAGGGATCATTGCTGGAACAAACGCCCTCACGGGTGCTACCCAGAAACCCTTTGTGAACTTATTCTCAACACGTTGCCTCGGCAGTGACCGGCTTCTTTCCGAGGTCCCTTCTTTGCTGCAAAGAAGGAGCAGGTCGGCCGGTGGCCCCTATAAACGCTTGTTTTTACACTGTATCTTCTGAGTATACAACTATAAATGAATCAAAACTTTTAACAACGGATCTCTTGGTTCTGGCATCGATGAAGAACGCAGCGAAATGCGATAAGTAATGTGAATTGCAGAATTCAGTGAATCATCGAATCTTTGAACGCACATTGCGCCCGCTGGTATTCCAGCGGGCATGCCTGTTCGAGCGTCATTTCAACCCTCAAAACCTCGGTTTTGGTGTTGGAGGAATACCTGGTAAAAAGGGTACCCTCTGAAATTTAGTGGCGGGCTCGCTAGAATTTTGAGCGTAGTAATTTATACCTCGTTTTGAAAGTCCAGCGGTTCTCTTGCCGTAAAACCCCCCACTTTCTGAAAATTGACCTCGGATCAGG
>EF512465_Discula_destructiva
GGAGGGATCATTGCTGGAACAAACGCCCTCACGGGTGCTACCCAGAAACCCATTGTGAATCATACCTAAAATGTTGCCTCGGCAGTGGTTGGCTTCTTCGGAGGTCCCTTTCGTAAGAAAGGAGCAGACCGGCCGGTGGCCCTATAAACTCTTTGTTTTTGTAACATCATCTGAGTAAAAAACAACTAAATGAATCAAAACTTTCAACAACGGATCTCTTGGTTCTGGCATCGATGAAGAACGCAGCGAAATGCGATAAGTAATGTGAATTGCAGAATTCAGTGAATCATCGAATCTTTGAACGCACATTGCGCCCGGTGGTATTCCACCGGGCATGCCTGTTCGAGCGTCATTTCAACCCTCAAAGCCTCAGCTTTGGTGTTGGAGGAAGACCTGTAAAAGGGTCCCCTCCCAAATTTAGTGGCGGGCTCGCTAGAATTTTGAGCGTAGTAATTTTACCTCGTTTTTAAAGACTAGTGGGACTTCTTGCCGTAAAACCCCCCAACTTTCTGAAAATTGACCTCGGATCAGG
>EF512464_Discula_destructiva
GGAGGGATCATTGCTGGAACAAACGCCCTCACGGGTGCTACCCAGAAACCCATTGTGAATCATACCTAAAATGTTGCCTCGGCAGTGGTTGGCTTCTTCGGAGGTCCCTTTCGTAAGAAAGGAGCAGACCGGCCGGTGGCCCTATAAACTCTTTGTTTTTGTAACATCATCTGAGTAAAAAACAACTAAATGAATCAAAACTTTCAACAACGGATCTCTTGGTTCTGGCATCGATGAAGAACGCAGCGAAATGCGATAAGTAATGTGAATTGCAGAATTCAGTGAATCATCGAATCTTTGAACGCACATTGCGCCCGGTGGTATTCCACCGGGCATGCCTGTTCGAGCGTCATTTCAACCCTCAAAGCCTCAGCTTTGGTGTTGGAGGAAGACCTGTAAAAGGGTCCCCTCCCAAATTTAGTGGCGGGCTCGCTAGAATTTTGAGCGTAGTAATTTTACCTCGTTTTTAAAGACTAGTGGGACTTCTTGCCGTAAAACCCCCCAACTTTCTGAAAATTGACCTCGGATCAGG
>EU395845_Pleurotus_eryngii_var
CATTAATGAATTCACTATGGAGTTGTTGCTGGCCTCTAGGGGCATGTGCACGCTTCACTAGTCTTTCAACCACCTGTGAACTTTTGATAGATCTGTGAAGTCGTCTCTCAAGTCGTTAGACTTGGTTTGCTGGGATGTAAACGTCTCGGTGTGACTACGCAGTCTATTTACTTATAACACCCCAAATGTATGTCTACGAATGTCATTTAAAGGGCCTTGTGCCTATAAAYCATAATACAACTTTCAACAACGGATCTCTTGGCTCTCGCATCGATGAAGAACGCAGCGAAATGCGATAAGTAATGTGAATTGCAGAATTCAGTGAATCATCGAATCTTTGAACGCACCTTGCGCCCCTTGGTATTCCGAGGGGCATGCCTGTTTGAGTGTCATTAAATTCTCAAACTCACTCTGGTTTTTCCAATTGTGATGTTTGGATTGTTGGGGGCTGCTGGCCTTGAMAGGTCGGCTCCTCTTAAATGCATTAGCAGGACTTCTCATTGCCTCTGCGCATGATGTGATAATTATCACTCATCAATAGCACGCATGAATAGAGTCTGGCTCTCTAACCGTCCGCRAGGACAATTTGACAATT
>EU407235_Botryosphaeria_rhodina
TCCGTAGGTGAACCTGCGGAAGGATCATTACCGAGTTTTCGAGCTCCGGCTCGACTCTCCCACCCTTTGTGAACGTACCTCTGTTGCTTTGGCGGCTCCGGCCGCCAAAGGACCTTCAAACTCCAGTCAGTAAACGCAGACGTCTGATAAACAAGTTAATAAACTAAAACTTTCAACAACGGATCTCTTGGTTCTGGCATCGATGAAGAACGCAGCGAAATGCGATAAGTAATGTGAATTGCAGAATTCAGTGAATCATCGAATCTTTGAACGCACATTGCGCCCCTTGGTATTCCGGGGGGCATGCCTGTTCGAGCGTCATTACAACCCTCAAGCTCTGCTTGGAATTGGGCACCGTCCTCACTGCGGACGCGCCTCAAAGACCTCGGCGGTGGCTGTTCAGCCCTCAAGCGTAGTAGAATACACCTCGCTTTGGAGCGGTTGGCGTCGCCCGCCGGACGAACCTTCTGAACTTTTCTCAAGGTTGACCTCGGATCAGGTAGGGATACCCGCTGAACTTAAGCATATCAATAAGCGGAGGA
>EU380207_Pichia_anomala
TCCGTAGGTGAACCTGCGGAAGGATCATTATAGTATTCTATTGCCAGCGCTTAATTGCGCGGCGATAAACCTTACACACATTGTCTAGTTTTTTTGAACTTTGCTTTGGGTGGTGAGCCTGGCTTACTGCCCAAAGGTCTAAACACATTTTTTTAATGTTAAAACCTTTAACCAATAGTCATGAAAATTTTTAACAAAAATTAAAATCTTCAAAACTTTCAACAACGGATCTCTTGGTTCTCGCAACGATGAAGAACGCAGCGAAATGCGATACGTATTGTGAATTGCAGATTTTCGTGAATCATCGAATCTTTGAACGCACATTGCACCCTCTGGTATTCCAGAGGGTATGCCTGTTTGAGCGTCATTTCTCTCTCAAACCTTCGGGTTTGGTATTGAGTGATACTCTGTCAAGGGTTAACTTGAAATATTGACTTAGCAAGAGTGTACTAATAAGCAGTCTTTCTGAAATAATGTATTAGGTTCTTCCAACTCGTTATATCAGCTAGGCAGGTTTAGAAGTATTTTAGGCTCGGCTTAACAACAATAAACTAAAAGTTTGACCTCAAATCAGGTAGGACTACCCGCTGAACTTAAGCATATCAATAAGCGGAGGA
>EU395428_Fusarium_oxysporum_f_cubense
TGGTTTCTTGACAAGGCACAGACACACAAGAATGTGATGGATTGAAACTTTGCACGTGCTGTACAATKSMAAGTCTAGACTGCGCCTCCAATCTCTGCATTCGGTGTAGTCTCAGAAGAATAAATACTGCCGTCCCATTCCAAGAAGCAGGTCACTTGAGCAGGCTGATCAGCAAAAACACCTTGAGTAGCSATTCAAGGCTCCCTCGCGATCACTGAGTTCCATGATGACAAACCACACGAAGGAATCACTGCGGCCCATGCCGGGGTTACTGCCTTTATTCACTGCCGCCATTGATGCAGTAGGCACATGTCCGTTTCCGAGAGAGGAGGTGCTGGTTAATATCTGCATCGACGAAAAGGCTTTTGAAAGAGAGCCTCCCCTGGCGCCTAGCAACTCATTCCAGGTCATGCGATAC
>EU409812_Penicillium_chrysogenum
CCTCCGAGTGATGCATCTGGGTCACCTCCCACCCGTGTTTATTTTACCTTGTTGCTTCGGCGGGCCCGCCTTAATGGCCGCCGGGGGGCTTACGCCCCCGGGCCCGCGCCCGCCGAAGACACCCTCGAACTCTGTCTGAAGATTGTAGTCTGAGTGAAAATATAAATTATTTAAAACTTTCAACAACGGATCTCTTGGTTCCGGCATCGATGAAGAACGCAGCGAAATGCGATACGTAATGTGAATTGCAAATTCAGTGAATCATCGAGTCTTTGAACGCACATTGCGCCCCCTGGTATTCCGGGGGGCATGCCTGTCCGAGCGTCATTTCTGCCCTCAAGCACGGCTTGTGTGTTGGGCCCCGTCCTCCGATCCCGGGGGACGGGCCCGAAAGGCAGCGGCGGCACCGCGTCCGGTCCTCGAGCGTATGGGGCTTTGTCACCCGCTCTGTAGGCCCGGCCGGCGCTTGCCGATCAACCCAAATTTTTATCCAGGTTGACCTCGGATCAGGTAGGGATACCCGCTGAACTTAAGCATATCAATAAGCGGAGGAAATCATTACCGAGTGAGGGCCCTCTGGGTCCAACCTCCCACCCGTGTTTATTGTTACCTTGTTGCTTCGCGGGCCGCCTTTAACTGGCCGCCGGGGGGGCTTACGCCCGGGCCGCGCCGCAAAAACCCCAACAATGCTCTGTAAATATGGTACGGAGGGAAAAAATAAATTATGTTAAACTTTAAACACCGGGATTCCTTGGTTTCGGCATCCATGAAGAACGCACGAAATGCATAGTATGTGAATTTGCAATTCATGAATCATCAGTCTTGAACGCATTGGTCCTGGTATTCCGGGGGGCATGTGGGTCGAACGATCATTTCGCTCTAACGCTGGTGTTTGGACTACCCCTCCATCCCGGGGAATGGTCGTAATGATATTGGTTGTAC
>EU409811_Syncephalastrum_racemosum
TTCCGTARGGGGRACCTGSGGRARGRTCCTTCCCCAATTTTTTTTTCTCTCTTCATTGAGAGGAAAGAAATTGGTATTCCCCCCGTCTATTGSAACGRTTCCTGGGTTAACCAARAAAGGRTTTTCAAATAAAAACCTTTTTTTTTAATTACCCAATGATTCTTAATTGAAATGAAGTATAAAAAAAAAGAAAGAAGGCTCTCAATTGAGACTTTGGACTTTTTTTAAACAACTTTAAGCAATGGATCTCTTGGCTCTCGCATCGATGAAGAGCGTAGCAAATTGCGATAATTAGTGCGATTTGCATTTTGCGAATCATCGAGTTCTTGAACGCACCTTGCACCCTTTGGCTTGTCCTTGGGGTATGCTTGTTTCAGTACGACTATAAACCCACAAATGACATTTTTTTATTGAAATGTCCATTGGGATTGGGATGTCAAAGGGAAACCTTTCATCCTGAAAATGAGTCCATAGGATTAAAAATCAATTGAGGTTTTTTTTTTCCTTTGCATCAAATTTTTTTCAATTAGAAAAAAAGCAATTGGGAAAAAAGGATCCAATTCTTCAAACTCGTTGT
>EU409810_Penicillium_aurantiogriseum
ACCTCCCACCCGTGTTTATTTTACCTTGTTGCTTCGGCGGGCCCGCCTTTACTGGCCGCCGGGGGGCTTCACGCCCCCGGGCCCGCGCCCGCCGAAGACACCCTCGAACTCTGTCTGAAGATTGAAGTCTGAGTGAAAATATAAATTATTTAAAACTTTCAACAACGGATCTCTTGGTTCCGGCATCGATGAAGAACGCAGCGAAATGCGATACGTAATGTGAATTGCAAATTCAGTGAATCATCGAGTCTTTGAACGCACATTGCGCCCCCTGGTATTCCGGGGGGCATGCCTGTCCGAGCGTCATTGCTGCCCTCAAGCCCGGCTTGTGTGTTGGGCCCCGTCCTCCGATTCCGGGGGACGGGCCCGAAAGGCAGCGGCGGCACCGCGTCCGGTCCTCGAGCGTATGGGGCTTTGTCACCCGCTCCGTAGGCCCGGCCGGCGCTTGCCGATCAACCCAAATTTTTATCCAGGTTGACCTCGGATCAGGTAGGGATACCCGCTGAACTTAAGCATATCAATAAGCGGAGGAA
>EU409809_Rhizomucor_pusillus
TCCCGTAGGGGTACCTGCGGAAGGATCATTAAAAAGTTGTGGAAATCGTGGTGACCTCTATTGGTGAGCCGCGATTCTCTCCTTTTTGTGAAATGTTCTGAGGGATTGCTCCAGATCTCTCGACCTTTTATTTTACATATTTGATTGACTGTTGTTTAACAAATTGAAAGTTTTGGATCAGAAATGATTCAAGACGATAAAATTTCAAAACAACTTTAAGCAATGGATCACTTGGTTCTCGCATCGATGAAGAGCGTAGCAAATTGCGAAAAGTAATGCGATCTGCAGCCTTTGCGAATCATCGAATTCTCGAACGCACCTTGCACCCTTTGGTTCATCCATTGGGTACGTCTAGTTCAGTATCTTTATTAACCCCTAAAGGTTTATTTTTTGATAAATCTTTGGATTTGCGGTGCTGATGGATTTTCATCCGTTCAAGCTACCCGAACAATTTGTATGTTGTTGACCCTTGATATTTCCTTGAGGGTTTGCATTGGTATCTAATTTTTTACCAGTGTGCTTCGAGATGATCAAGTATAAAGGTCAATCAACCACAAATAAAT
>EU409808_Eurotium_amstelodami
AGTGCGGGACTCTGGGTCCACCTCCCATCCGTGTCTATCTGTACCCTGTTGCTTCGGCGTGGCCACGGCCCGCCGGAGACTAACATTTGAACGCTGTCTGAAGTTTGCAGTCTGAGTTTTTAGTTAAACAATCGTTAAAACTTTCAACAACGGATCTCTTGGTTCCGGCATCGATGAAGAACGCAGCGAAATGCGATAATTAATGTGAATTGCAGAATTCAGTGAATCATCGAGTCTTTGAACGCACATTGCGCCCCCTGGTATTCCGGGGGGCATGCCTGTCCGAGCGTCATTGCTGCCCTCAAGCACGGCTTGTGTGTTGGGCTTCCGTCCCTGGCAACGGGGACGGGCCCAAAAGGCAGTGGCGGCACCATGTCTGGTCCTCGAGCGTATGGGGCTTTGTCACCCGCTCCCGTAGGTCCAGCTGGCAGCTAGCCTCGCAACCAATCTTTTTAACCAGGTTGACCTCGGATCAGGTAGGGATACCCGCTGAACTTAAGCATATCATAGGCGCGGAGGAA
>EU409807_Emericella_nidulans
GAGGCTGCCTCCGGGCGCCCACCTCCCACCCGTGACTACCTAACACTGTTGCTTCGGCGGGGAGCCCCCCAGGGGCGAGCCGCCGGGGACCACTGAACTTCATGCCTGAGAGTGATGCAGTCTGAGCCTGAATACAAATCAGTCAAAACTTTCAACAATGGATCTCTTGGTTCCGGCATCGATGAAGAACGCAGCGAACTGCGATAAGTAATGTGAATTGCAGAATTCAGTGAATCATCGAGTCTTTGAACGCACATTGCGCCCCCTGGCATTCCGGGGGGCATGCCTGTCCGAGCGTCATTGCTGCCCTCAAGCCCGGCTTGTGTGTTGGGTCGTCGTCCCCCCCGGGGGACGGGCCCGAAAGGCAGCGGCGGCACCGTGTCCGGTCCTCGAGCGTATGGGGCTTTGTCACCCGCTCGATTAGGGCCGGCCGGGCGCCAGCCGGCGTCTCCAACCTTATTTTTCTCAGGTTGACCTCGGATCAGGTAGGGATACCCGCTGAACTTAAGCATATCAATAAGCGGAGGAAA
>EU409806_Aspergillus_oryzae
GCTTCCCGAGTGTAGGGTTCCTAGCGAGCCCAACCTCCCACCCGTGTTTACTGTACCTTAGTTGCTTCGGCGGGCCCGCCATTCATGGCCGCCGGGGGCTCTCAGCCCCGGGCCCGCGCCCGCCGGAGACACCACGAACTCTGTCTGATCTAGTGAAGTCTGAGTTGATTGTATCGCAATCAGTTAAAACTTTCAACAATGGATCTCTTGGTTCCGGCATCGATGAAGAACGCAGCGAAATGCGATAACTAGTGTGAATTGCAGAATTCCGTGAATCATCGAGTCTTTGAACGCACATTGCGCCCCCTGGTATTCCGGGGGGCATGCCTGTCCGAGCGTCATTGCTGCCCATCAAGCACGGCTTGTGTGTTGGGTCGTCGTCCCCTCTCCGGGGGGGACGGGCCCCAAAGGCAGCGGCGGCACCGCGTCCGATCCTCGAGCGTATGGGGCTTTGTCACCCGCTCTGTAGGCCCGGCCGGCGCTTGCCGAACGCAAATCAATCTTTTTCCAGGTTGACCTCGGATCAGGTAGGGATACCCGCTGAACTTAAGCATATCAATAAGCGGAGGAAAGATCATTACCGAGTGTAGGGTTCCTAGCGAGCCCAACTCCACCGTGTTTTACTGTACCTTAGTTGCTTCGGCGGGCCCCCTTTATGGCCGCCGGGGGCTCTCAGCCCCGGGCCCGCGCCGCCGGAAACCCACAAATCTGGCCGAACTAATGGAATTTCTGAATTTGATTTGTATCGCAATCCCTTTAAAAATTTTTAAAAA
>EU409805_Bipolaris_spicifera
TTCCGTAGGGGTGAACCTGCGGAGGGATCATTACACAATAAAATACGAAGGCCGTTCGCGGCTGGACTATTTATTACCCTTGTCTTTTGCGCACTTGTTGTTTCCTGGGCGGGTTCGCTCGCCACCAGGACCACAATATAAACCTTTTTTATGCAGTTGCAATCAGCGTCAGTATAACAAATGTAAATCATTTACAACTTTCAACAACGGATCTCTTGGTTCTGGCATCGATGAAGAACGCAGCGAAATGCGATACGTAGTGTGAATTGCAGAATTCAGTGAATCATCGAATCTTTGAACGCACATTGCGCCCTTTGGTATTCCAAAGGGCATGCCTGTTCGAGCGTCATTTGTACCCTCAAGCTTTGCTTGGTGTTGGGCGTTTTTGTCTTTGGCCCGCCAAAGACTCGCCTTAAAATGATTGGCAGCCGGCCTACTGGTTTCGCAGCGCAGCACATTTTTGCGCTTGCAATCAGCAAAAGAGGACGGCAATCCATCAAGACTCCTTCTCACGTTTGACCTCGGATCAGGT
>EU409804_Mycocladus_corymbiferus
TGAGAGGTCTAAAAAACCACTAGTTGGGGGTCTCTTCCCCTCTAGTAGTTCCTCACAGTTTTGTGCAAAGTCGGGTCAACTTGGTTGGCTCTGCCTTGTGCTGTAGATCTGGTTGTTGGCATAGAGACCCTCCTTTTAGGAGACTTGTGCCACTACTAAGATCTAGGCTGCTTGAAAAGAGACGTATGGACCCTTCTTTCAGGAGACCTATGTCTCGAGTCAAAGCAAGCAAGGCAAGCCTTTGGGGCTCTAGTACTAACTATCCCCAAAGGTGTTTATTCTTCTCGTGTAAACCATGATGTACGAAAAAGTTAGTTGTTAACTTAAAAACAACTCTTGGCAATGGATCTCTTGGTTCTCGCATCGATGAAGAGCGTAGCAAAGTGCGATAATTATTGCGACTTGCATTCATAGCGAATCATCGAGTTCTCGAACGCATCTTGCGCCTAGTAGTCAATCTACTAGGCACAGTTGTTTCAGTATCTGCAACTACCAATCAGTTCAACTTGGTTCTTTGAACCTAAGCGAGCTGGAAATGGGCTTGTGTTGATGGCATTCAGTTGCTGTCATGGCCTTAAATACATTTAGTCCTAGGCAATTGGCTTTAGTCATTTGCCGGATGTAGACTCTAGAGTGCCTGAGGAGCAACGACTTGGTTAGTGAGTTCATAATTCCAAGTCAATCAGTCTCTTCTTGAACTAGGTCTTAATCTTTACGGACTAGCGAGAGGATCTAACTTGGGTCTTCTCTTAAACAAACTCAAGAGCTAGATCAGAAGCGAACTAGTATTCGAAAAGCG
>EU409803_Sporidiobolus_pararoseus
CTTCCGTAGGTGAACCTGCGGAAGGATCATTATTGAAAACAAGGGTGTCCAATTTAACTTGGAACCCAAACTTCTCAATTCTAACTTTGTGCATCTGTATTAATGGCGAGCAACTTCGGTTGTGAGCCTTCACTTACAAAACACTAGTCTATGAATGTAAAATTTTTATAACAAATAAAAACTTTCAACAACGGATCTCTTGGCTCTCGCATCGATGAAGAACGCAGCGAAATGCGATACGTAATGTGAATTGCAGAATTCAGTGAATCATCGAATCTTTGAACGCATCTTGCGCTCTCTGGTATTCCGGAGAGCATGTCTGTTTGAGTGTCATGAATTCTTCAACCCAATCTTTTCTTGTAATCGATTGGTGTTTGGATTCTGAGCGTTGCTGGCGTTTGCCTAGCTCGTTCGTAATACATTAGCATCCCTAATACAAGTTTGGATTGACTTGGCGTAATAGACTATTCGCTAAGGATTCGGTGGAAACATCGAGCCAACTTCATTAAGGAAGCTCCTAATTTAAAAGTCTACCTTTTGATAGATCTCAAATCAGGCAGAACCCGGT
>EU409802_Pichia_anomala
ATTGCGCGGCGATAAACCTTACACACATTGTCTAGTTTTTTTGAACTTTGCTTTGGGTGGTGAGCCTGGCTTACTGCCCAAAGGTCTAAACACATTTTTTTAATGTTAAAACCTTTAACCAATAGTCATGAAAATTTTTAACAAAAATTAAAATCTTCAAAACTTTCAACAACGGATCTCTTGGTTCTCGCAACGATGAAGAACGCAGCGAAATGCGATACGTATTGTGAATTGCAGATTTTCGTGAATCATCGAATCTTTGAACGCACATTGCACCCTCTGGTATTCCAGAGGGTATGCCTGTTTGAGCGTCATTTCTCTCTCAAACCTTCGGGTTTGGTATTGAGTGATACTCTGTCAAGGGTTAACTTGAAATATTGACTTAGCAAGAGTGTACTAATAAGCAGTCTTTCTGAAATAATGTATTAGGTTCTTCCAACTCGTTATATCAGCTAGGCAGGTTTAGAAGTATTTTAGGCTCGGCTTAACAACAATAAACTAAAAGTTTGACCTCAAATCAGGTAGGACTACCCGCTGAACTTAAGCATATCAATAAGCGGAGGAA
>EU409801_Mycocladus_corymbiferus
TGAGAGGTCTAAAAAACCACTAGTTGGGGGTCTCTTCCCCTCTAGTAGTTCCTCACAGTTTTGTGCAAAGTCGGGTCAACTTGGTTGGCTCTGCCTTGTGCTGTAGATCTGGTTGTTGGCATAGAGACCCTCCTTTTAGGAGACTTGTGCCACTACTAAGATCTAGGCTGCTTGAAAAGAGACGTATGGACCCTTCTTTCAGGAGACCTATGTCTCGAGTCAAAGCAAGCAAGGCAAGCCTTTGGGGCTCTAGTACTAACTATCCCCAAAGGTGTTTATTCTTCTCGTGTAAACCATGATGTACGAAAAAGTTAGTTGTTAACTTAAAAACAACTCTTGGCAATGGATCTCTTGGTTCTCGCATCGATGAAGAGCGTAGCAAAGTGCGATAATTATTGCGACTTGCATTCATAGCGAATCATCGAGTTCTCGAACGCATCTTGCGCCTAGTAGTCAATCTACTAGGCACAGTTGTTTCAGTATCTGCAACTACCAATCAGTTCAACTTGGTTCTTTGAACCTAAGCGAGCTGGAAATGGGCTTGTGTTGATGGCATTCAGTTGCTGTCATGGCCTTAAATACATTTAGTCCTAGGCAATTGGCTTTAGTCATTTGCCGGATGTAGACTCTAGAGTGCCTGAGGAGCAACGACTTGGTTAGTGAGTTCATAATTCCAAGTCAATCAGTCTCTTCTTGAACTAGGTCTTAATCTTTACGGACTAGCGAGAGGATCTAACTTGGGTCTTCTCTTAAACAAACTCAAGAGCTAGATCAGAAGCGAACTAGTATTCGAAAAGCG
>EU409800_Saccharomycopsis_fibuligera
GACGTGAGAGGGCACCTGCGGAAGGATCATTAATGTTATTTGTTTTTAGACCTGCGCTTAACTGCGCGGTTTAATAAACTACTTATACACAGTGTTTTTGTTTGCGAATTTGGTTTAGTTTGTTGGTTTTCATTCGAAAGGATGAAGATTGATTGCTAAATCTTATTCAGCTTTTTAAACTCAGATCTCTTTTTAAGAGAAATGTATTTTTTTAATTACAACTAGTCGATTTTACAAACTAAAAGTTTAAAACTTTCAGCAACGGATCTCTTGGTTCTCGCATCGATGAAGAACGCAGCGAATTGCGATAAGTAATGTGAATTGCAGATTTTCGTGAATCATCGAATCTTTGAACGCATATTGCGCTCTATAGTATTCTATAGAGCATGCCTGTTTGAGCGTCATTTCTCTCTTAAACCTTTGGGTTTAGTATTGAAGGTTGTGTTAGCTTCTGCTAACTCCTTTGAAATGACTTGGCAATTGATTGAGTTTTCCATATATTTGCTTAAGGATTTAATATTAGGTTCTACCAACTTATTAAATACCCTTTTGCGAAGGACTTACTCGTGTATCAAGGCCTTATCAACTTTGTCTATTAATTTTGACCTCTAAGTCAGGTAACTACACAAAG
>EU409799_Aspergillus_oryzae
AAGGATCATTACCGAGTGTAGGGTTCCTAGCGAGCCCAACCTCCCACCCGTGTTTACTGTACCTTAGTTGCTTCGGCGGGCCCGCCATTCATGGCCGCCGGGGGCTCTCAGCCCCGGGCCCGCGCCCGCCGGAGACACCACGAACTCTGTCTGATCTAGTGAAGTCTGAGTTGATTGAATCGCAATCAGTTAAAACTTTCAACAATGGATCTCTTGGTTCCGGCATCGATGAAGAACGCAGCGAAATGCGATAACTAGTGTGAATTGCAGAATTCCGTGAATCATCGAGTCTTTGAACGCACATTGCGCCCCCTGGTATTCCGGGGGGCATGCCTGTCCGAGCGTCATTGCTGCCCATCAAGCACGGCTTGTGTGTTGGGTCGTCGTCCCCTCTCCGGGGGGGACGGGCCCCAAAGGCAGCGGCGGCACCGCGTCCGATCCTCGAGCGTATGGGGCTTTGTCACCCGCTCTGTAGGCCCGGCCGGCGCTTGCCGAACGCAAATCAATCTTTTTCCAGGTTGACCTCGGATCAGGTAGGGATACCCGCTGAACCTTGGATCAGGTAGGGATACCCGCTGAACTTAAGCATATCAATAAGCG
>EU409798_Rhizomucor_pusillus
ACCTGCGGAAGGATCATTAAAAAGTTGTGGAAATCGTGGTGACCTCTATTGGTGAGCCGCGATTCTCTCCTTTTTGTGAAATGTTCTGAGGGATTGCTCCAGATCTCTCGACCTTTTATTTTACATATTTGATTGACTGTTGTTTAACAAATTGAAAGTTTTGGATCAGAAATGATTCAAGACGATAAAATTTCAAAACAACTTTAAGCAATGGATCACTTGGTTCTCGCATCGATGAAGAGCGTAGCAAATTGCGAAAAGTAATGCGATCTGCAGCCTTTGCGAATCATCGAATTCTCGAACGCACCTTGCACCCTTTGGTTCATCCATTGGGTACGTCTAGTTCAGTATCTTTATTAACCCCTAAAGGTTTATTTTTTGATAAATCTTTGGATTTGCGGTGCTGATGGATTTTCATCCGTTCAAGCTACCCGAACAATTTGTATGTTGTTGACCCTTGATATTTCCTTGAGGGTTTGCATTGGTATCTAATTTTTTACCAGTGTGCTTCGAGATGATCAAGTATAAAGGTCAATCAACCACAAATAAATTCAACTATGGATCTGAACTGAGATGGCAACCCGGAGC
>EU409797_Issatchenkia_orientalis
GGCGTTCCTGTGATTTGTACTACACTGCGTGAGCGGACGAAAACAACAACACCTAAAATGTGGAATATAGCATATAGTCGACAAGAGAAATCTACGAAAAACAAACAAAACTTTCAACAACGGATCTCTTGGTTCTCGCATCGATGAAGAGCGCAGCGAAATGCGATACCTAGTGTGAATTGCAGCCATCGTGAATCATCGAGTTCTTGAACGCACATTGCGCCCCTCGGCATTCCGGGGGGCATGCCTGTTTGAGCGTCGTTTCCATCTTGCGCGTGCGCAGAGTTGGGGGAGCGGAGCGGACGACGTGTAAAGAGCGTCGGAGCTGCGACTCGCCTGAAAGGGAGCGAAGCTGGCCGAGCGAACTAGACTTTTTTTCAGGGACGCTTGGCGGCCGAAAGCGAGTGTTGCGAGACAACAAAAAGCTCGACCTCAAATCAGGTAGGAATACCCGCTGAACTTAAGCATATCAATAAGCGGAGGAA
>EU409796_Pichia_burtonii
TTTACGTTTAACATATACAACTAACCAACTTAATTATGTCAACAACAACAACCAAAAATCAAAACTTTCAACAACGGATCTCTTGGTTCTCGCATCGATGAAGAACGCAGCGAAATGCGATAAGTAATATGAATTGCAGATTTTCGTGAATCATCGAATCTTTGAACGCACATTGCACCTTGTGGTATTCCACAAGGTATGCCTGTTTGAGCGTCATTTCTCCCTCAACCCCCGCGGGTTGGCGTTGAATGGCACGAGCTCCTAGTCAGTCCATTCGAAAAGTATTTTTCTTGTGTTGTTATTTTCTAATTTAGTAGTGACAACCACACTAAAAACACATTTTCCTCAAATCAGGTAGGACTACCCGCTGAACTTAAGCATATCAATAAGCGGAGGAAA
>EU409795_Clavispora_lusitaniae
TCCGTAGGTGAACCTGCGGAAGGATCATTAAAATAATACTTACACTTTGCATTTGCGAACAAAAAAATAAATCTTTTATTCGAATTTCTTAATATCAAAACTTTCAACAACGGATCTCTTGGTTCTCGCATCGATGAAGAACGCAGCGAATTGCGATACGTAGTATGACTTGCAGACGTGAATCATCGAATCTTTGAACGCACATTGCGCCTCGAGGCATTCCTCGAGGCATGCCTGTTTGAGCGTCGCATCCCCTCTAACCCCCGGTTAGGCGTTGCTCCGAAATATCAACCGCGCTGTCAAACACGTTTACAGCACGACATTTCGCCCTCAAATCAGGTAGGACTACCCGCTGAACTTAAGCATA
>AM937532_Mucor_circinelloides
CCATTATTATCTATTTACTGTGAACTGTATTATTACTTGACGCTTGAGGGATGCTCCACTGCTATAAGGATAGGGGGGGGGAATGTTAACCGAGTCATAGTCAAGCTTAGGCTTGGTATCCTATTATTATTTACCAAAAGAATTCAGAATTAATATTGTCACATAGACCTAAAAAATCTATAAAACAACTTTTAACAGCGGATCTCTTGGTTCTCGCATCGATGAAGAACGTAGCAAAGTGCGATAACTAGTGTGAATTGCATATTCAGTGAATCATCGAGTCTTTGAACGCAACTTGCGCTCATTGGTATTCCAATGAGCACGCCTGTTTCAGTATCAAAACAAACCCTCTATCCAACATTTTTGTTGAATAGGAATATTGAGAGTCTCTTGATCTATTCTGATCTCGAACCTCTTGAAATGTACAAAGGCCTGATCTTGTTTGAATGCCTGAACTTTTTTTTAATATAAAGAGAAGCTCTTGCGGTAAACTGTGCTGGGGCCTCCCAAATAATACTCTTTTTAA
>AM937531_Mucor_circinelloides
CCATTATTATCTATTTACTGTGAACTGTATTATTACTTGAGGCTTGAGGGATGCTCCACTGCTATAAGGATAGGCGGGGGGGATGTTAACCGAGTCATAGGCTTTAGGGCTTGGGTTATCCTATTATTATTTACCAAAAGAATTCAGAATTAATATTGTAACATAGACCTAAAAAATCTATAAAACACCTTTTAACAACGGATCTCTTGGTTCTCGCATCGATGAAGAACGTAGCAAAGTGCGATAACTAGTGTGAATTGCATATTCAGTGAATCATCGAGTCTTTGAACGCAACTTGCGCTCATTGGTATTCCAATGAGCACGCCTGTTTCAGTATCAAAACAAACCCTCTATCCAACATTTTTGTTGAATAGGAATATTGAGAGTCTCTTGATCTATTCTGATCTCGAACCTCTTGAAATGTACAAAGGCCTGATCTTGTTTGAATGCCTGAACTTTTTTTTAATATAAAGAGAAGCTCTTGCGGTAAACTGTGCTGGGGCCTCCCAAATAATACTCTTTTTAA
>AM937530_Mycocladus_corymbiferus
TTAACTTGAAGGCTTCTGTAAAAAGAGTCTTTAAAAACAACTCTTGGCAATGGATCTCTTGGTCTCGGCATCGATGAAGAGCGTAGCAAAGTGCGATAATTATTGCGACTTGCATTCATAGTGAATCATCGAGTTCTTGAACGCATCTTGCGCCTAGTAGTCAATCTACTAGGCACAGTTGTTTCAGTATCTGCATCCACCAATCAACTTAACCTTTTGTGTTGAGTTGGAACTGGGCTTCTAGTTGATGGCATTTAGTTGCTGTCATGGCCTTAAATCAATGTCCTAGGTGTTAGAACATCTAACACCGGATGGAAACTTTAGAGCGCTTTAAGAGCAGCTTGGTTAGTGAGTTCAATAATTCCAAGCATTAAGTCTTTTAATGAACTAGCTTTTCTATCTATGGGACACTACTTGGAGAAATCCAAGTAACCTTTAAACTCACATTTAGATCC
>EU379241_Spizellomyces_punctatus
TTAGTCCCTTATCAAAAACCAACCCTGTGTGAACTGTTTTGTCTCTGGCGGCTGGGTAGAGATATACTTTGTGTAACCCTATCTGTCAGCTTGGTCTTATCTGAGCCGTGGACAACCCGCCAAACAATACTGAACAAACTTAGCTAATTTTTTCTGTCTAATATCTGATTTGTATAAATGTACAAACAACTTTTGGCAACGGATCTCTTGGCTCTCGCAACGATGAAGAACGCAGCGAAATGCGATAAGTAGTGTGAATTGCAGAATTCAGTGAATCATCGAATCTTTGAACGCACATTGCGCTCCCTGGTATTCCGGGGAGCATGCCCGTTTCAGAATCATTTTAATATCTCACCAAGTTATGGGTGCAAGCTCATAACCAGGTGGAATTTGGATGTTTTGTCTCTGTACAATCATCTTAAAATGATCGTATGTGCTTGAGTGTGCTCTGGCAGTTGGGTACCAACGTGCAACAGATTTTATCTTTTCGCTTTGGTATTTAATTGAAATCCGGTACCTGAAGCATATATTTGCTGGCTTACAGATGTTATGCATAATGCATGTATAGCTTCTGATAACTTGGTCTGAAA
>EU379240_Rhizophlyctis_rosea
AAACATTTGGTCTTGTGCCAAATTGACACCTGTGTGCACCATTGTCTGTATTTGGTAGCTCGAGTGCGTCCCGGGAGCTCAACACTCCCATTCGGGGCGCCTATCCTTGCGGGTTCATATCCTCCTGGGAGGCGATGGCACTTGGGCCGACGGTTAACTCCGCTGGACGGGCCATCAGCTGAAAGGGGGGATCCGCTCGGGTTGGGCTACCGCCATTTTTTGCAATAACCTTTTGTTTGTTCCTACCAGCCTGAACGAAGAGTTAATCTTTACTGATTAATGATTTGAAAACAACTTTTGACAACGGATCTCTTGGCTCTCGCAACGATGAAGAACGCAGCGAAATGCGATAAGTAATGTGAATTGCAGAATTCAGTGAATCATCTAATCTTTGAACGCACATTGCGCTCCTTGGTATTCCGGGGAGCATGCCTGTTTGAGAATCAGTAAATTCATCAACCCACCGGCTTGGGGCAACCCGAGCGCGGAGGTTGGATATGGGTCCTGTTTGCGCCTGGCGCAATGGCCCGAAAATCAATGTCATGGAATCATTGGACGCCCGTCCGGTTTCAAGCGCATGAAAGGGATTCTTCTCTGAAGTACGTCTTGGCATCCGTCATGGGATTCGAGCCTTTGGTGCTGTGGACTCAACCATCATCCAGCAGGGGTCCCTAACGGGATCTCTCTGAAC
>EU379239_Rhizophlyctis_rosea
AAATATTTGGTCTCGTGCCAAATCAACACTTGTGTGCACCATTGTCTGTATTTGGTAGTTCGAGTGCGTTCCCGGAGCTCAACACTCCATTTGGGGACGCCTACCACTGCGGAGGTCAGGCAGGTTTCGAGGTGAGATTTTTGTCGCACTCTTGGGGACTCCTGGCGTGCTTTGGTTGGGCTACCGCCTTTTTTTGACAAACATTTATGTTTTTGCATTTCTTTTTTGTCTGAACGAAGAGTTGATCTTTTTGATTAATGATTTGAAAACAACTTTTGACAACGGATCTCTTGGCTCTCGCAACGATGAAGAACGCAGCGAAATGCGATAAGTAATGTGAATTGCAGAATTCAGTGAATCATCGAATCTTTGAACGCACATTGCGCTCCTTGGTATTCCGGGGAGCATGCCTGTTTGAGAATCAGTAAATTCATCAACCTTGGTGATCTGCCCTTAACTGCGGCCGGAGATCCTGGGTTGGATATGGGTCTTTTGCGCCTGGCGCAATGACCTGAAATTCAATGTCATCGAACTGAACACTTTGATTCAAGTTCAAGCGCATGAGGGGTAATTCTCTTTTTACGTCTTGATACATGGATCTGTTGGTGTGATTTTTATGGTGACTCAACTATTAACCAGATGGGCCTCGAAAGAGATTCATCTGAAC
>EU379238_Rhizophlyctis_rosea
AAACATTTGGTCTCGTGCCAAATTGACACCTGTGTGCACCATTGTCTGTATTTGGTAGCTCGAGTGCGTTCCGGGAGCTCAACACTCCCACTAGGAACGCCTACCCCTGTGGGTCGGAAATCCTCCCGGGAGGCGATGGGACTTGGGCCGGCGGTTGACTCCGCTGGACCGCCGTCAGCTGAACGGGGGGATCCGCTCGGGTTGGGCTACCGCCATTTTTTGGAATAACCTTTTGTTTTGTTCTTAGCAGCCTGAACGAAGAGTTGATCTTTATTGATTAATGATTTGAAAACAACTTTTGACAACGGATCTCTTGGCTCTCGCAACGATGAAGAACGCAGCGAAATGCGATAAGTAATGTGAATTGCAGAATTCAGTGAATCATCTAATCTTTGAACGCACATTGCGCTCCTTGGTATTCCGGGGAGCATGCCTGTTTGAGAATCAGTAAATTCATCAACCCACCGGTTTGGGGCAACCCGAACGCGGAGGTTGGATATGGGTCCCGTTTGCGCCTGGCGCAATGGCCTGAAATGCAATGTCATGGAATCATTGGACGCCTGTCCGGTTTCAAGCGCATGAAAGGGATTCTTCTCTGAAGTACGTCTTGAGCAGCCGTTCTGGGATTCGAGCCTTTGGTGCTGTGGACTCACCTATCATCCAGCAGGGGTCCTTAACGGGGTCCCTCTGAAC
>EU379237_Rhizophlyctis_rosea
AAATATTTGGTCTCGTGCCAAATCAACACCTGTGTGCACCATTGTCTGTATTTGGTAGTTTGAAGGCGTTCCCTGCAAGGGTGAGCCAACCTTCGCGACCCAATCACTTCGGTTGGTCGGGTCAGGCTACCGCCATGTTTGAAAAACCTTTTGTTTGTTTTGTTTTTGTCTGAACGAAGAGTTAATCTTCAGAGATTAATGATTTGAATACAACTTTTGACAACGGATCTCTTGGCTCTCGCAACGATGAAGAACGCAGCGAAATGCGATAAGTAATGTGAATTGCAGAATTCAGTGAATCATCGAATCTTTGAACGCACATTGCGCTCCTTGGTATTCCGGGGAGCATGCCTGTTTGAGAATCAGTAAATTCATCGACCGCGGTTGGGTTTCATGCCTGCCGTGATCGGATATGGGCCGCTTTGCGCCTGGCGCAATGGCCTGAAATTCAATGTCATGGAATCATTGGACACCCGTCCGGTTTCAAGCGCATGAGAGGGTTTATTCTCTTGAGTACGTCTTGTATTATCGTTCTGGTTTTTAAGGCTTTTGATTTCGGTGATCCAACCATTATTCCAGGCGGGGTCCCTTAAAGGACCCCCTCTGAAC
>EU379236_Rhizophlyctis_rosea
AAGGGCGAAGGGGGGAAACCTAAACATTTGTGTGCACTATATCTGTCCTTGGCAGTTCGAGTGTCCTGGGTTGCGTAACTGCCTCAGGTACCTACCGATGCTTTATCCTTGGGTATTGCTGAAGTTGGGCTGCCGCCTTTTGAACAAACCTTCTGTATCTTTTTTTTGTCTGAATTTGTTTGATCTTTATGATTGAATTTAAATACAACTTTTGACAACGGATCTCTTGGCTCTCGCAACGATGAAGAACGCAGCGAAATGCGATAAGTAATGTGAATTGCAGAATTCAGTGAATCATCGAATCTTTGAACGCACATTGCGCTCTTTGGTATTCCGGAGAGCATGCCTGTTTGAGAATCAGTAAATTCATCAACCCAAGGTCCTTGGAGTTTACTCTGAGGGCTTGAGGGTCGGATCTGGGCCATTTGCTGCTTTGGCAGCAATAGCCTGAAATTGAATGTTACGCTCCTACGGACTGTGAAGTCTTGGGCAAACGCATGAATGAGGTAACTCAGAAGTACGTGGGCCTTTGAGAACGATCAATTCTTAGTTGGGTGACTCAACTGATTAACCAGAGTTTGCCGGCGCTAGCTTGCTTATTCTGAAC
>EU379235_Rhizophlyctis_rosea
AAATGTTTGGTCTCGTGCCAAATAAACATTTGTGTGCACCATTGTCTGTCCTTGGTAGTTCGAGTTGCGCTCTGCCGATCTCAACAATCGGTGAGCGCCTACTCCCTTAGGGGGGTTGGGCTACCGCCTTTTTGAACAAACTTTTATGTTGTTTCCTTTATGTCTGAACGAAAAGTTAATCTTTTGATTAATGATTCTTATACAACTTTTGACAACGGATCTCTTGGCTCTCGCAACGATGAAGAACGCAGCGAAATGCGATAAGTAATGTGAATTGCAGAATTCAGTGAATCATCGAATCTTTGAACGCACATTGCGCTCCTTGGTATTCCGGGGAGCACGCCTGTTTGAGAATCAGTAAAATTCATCGACATCTTTTTCTGACCTTTCGGGGTTGGGGATCGATGCCGGATTTGAGCCTTTTGCTTGCTTAGCGAGCAATGGTTTGAAATTGAATGTCACGAAATCAACGGACACCTGTCTATTGGGATTTCAAGCGCATGAGAGAGTGTTTTCACTTTTTAGTACGTTTGACCGCCTTTGATGGGTTTTAAAGTGCCGCTGTTTGAGTGGACTCAACTGATTACACGAGGCAGGGGGGCGTCAGTCCCCAGGTCTCGAAC
>EU379234_Rhizophlyctis_rosea
AAAGGCGATGGGGAAAACCTAAACATTTGTGTGCACCATATCTGTTTTTGGCAGTTCGAGTGTCCTGAGTTTACACAACAGACTCAGGTACCTACCGAGGCAAACCTTCGGGTGCTAAGGTTGGGCTGCCGCCCACTTTGAACTAACTTTTGTTTCATTTTCATGTCTGAAATTGTTTGATCTTCACAGATTGAATTTAAATACAACTTTTGACAACGGATCTCTTGGCTCTCGCAACGATGAAGAACGCAGCGAAATGCGATAAGTAATGTGAATTGCAGAATTCAGTGAATCATCGAATCTTTGAACGCACATTGCGCTCTTTGGTATTCCGGAGAGCATGCCTGTTTGAGAATCAGTAAATCTATCAACCGCTTCATTGCGGTTGGATATGGGTCCTTTGAGACTTCACAGCCTCAATGACCTGAAATGAAATGTTACGCATCCTTGGACTAACAGTTCTTGGGCATACGCATGAATGAGGCAACTCACAAATACGTCTGTTTTCATGGAATTGTCAGTTTGATTGGACTGGGTAACTCAACTATTATCCAGAGTTGGACGGCGTCAGTCAACCTTCTTTGAAC
>EU379233_Rhizophlyctis_rosea
AAATATTTGGTCTCGTGCCAAATCAACACTTGTGTGCACCATTGTCTGTATTTGGTAGTTCGAGCGCGTTCCTGGAGCTCAACACTCCATTTTGGGAACGCCTACCACTGCGAGGTGGGGTTGGTTGCAAGATGAGACTTTGTCGCATTCTTGGGACTCCTTGCACGCTTTGGTTGGGCTACCGCCCCTTTGAAAAACATTTTTGTTTCATATTTTTTTTTTTCTGTCTGAACGAAGATTTAATCTTTATTGATTAATGATTTGAAAACAACTTTTGACAACGGATCTCTTGGCTCTCGCAACGATGAAGAACGCAGCGAAATGCGATAAGTAATGTGAATTGCAGAATTCAGTGAATCATCGAATCTTTGAACGCACATTGCGCTCCTTGGTATTCCGGGGAGCATGCCTGTTTGAGAATCAGTAAATTCATCAACCTTGGAAATCCGCCCTTAATTGTGGTGGAGATCCTCGTTTGGATATGGGCCTTTTGCGCCTGGCGCAATGGTCTGAAATTCAATGTCATTGGACTGAACACTGTGGTTCAAGTTCAAGCGCATGAGGAGTTTATTCTCTTTTTACGTCTTGTTACAAGGATTTCATGGTGTTTTTTGTTCGGGTGACTCAACTATTATCCAGAGGCGTCTCGAAAGGGATTCCCTCTGAAC
>EU379232_Rhizophlyctis_rosea
AAAGGCGAAGGGGAACACCTAAACATTTGTGTGCACCATATCTGTTTTTGGCAGTTCTAGTGTCCTGAGTTTGCGTAACTGCCTCAGGTACCTACCAAGGCTAACCCCTGTGGGTTTGCCGAGGTTGGGCTGCCGCCATTTTTGAACTAACCTTTTGTTTTCTTTATTGCCTGAAAGTGTTTGATCTTCACAGATTAAATTTAAATACAACTTTTGACAACGGATCTCTTGGCTCTCGCAACGATGAAGAACGCAGCGAAATGCGATAAGTAATGTGAATTGCAGAATTCAGTGAATCATCGAATCTTTGAACGCACATTGCGCTCTTTGGTATTCCGGAGAGCATGCCTGTTTGAGAATCAGTAATCTCATCAACTGCTTAATTGCGGTCGGATATGGGTCTTTTGAGGCTTCACAGTCCCAATGACCTGAAATCAAATGTTACGCTTCCTTGAACCACCAGTTCTCGGGCATACGCATGAATGGGGCAACTCACACGTACGTTTGTTCTCACGAACTGTCGGTTGTACCGGAGTCTGTAACTCAACCATTACCCAGAGAAGGTTGACACCAGTCGACTTTCCCTGAAC
>EU379231_Rhizophlyctis_rosea
AAATTTTTGGTCTCGTGCCAAATCAACCTTTGTGTGCACTATTGTCTGTTTTTGGTAGTTCGAGCGGCGTTTCTGTGGGCCTCAACAGCCCCGCCAACGCACTACCTGCTTGTCTCGCTTGCGAGTGAGTGGGTTGGGCTACCGCCTTTTTTGAACAAACCTTATGTTTTGAGTTTCAGTCTGAACGAAAAGTTAATCTTTTTTGATTAATGATTCTTATACAACTTTTGACAACGGATCTCTTGGCTCTCGCAACGATGAAGAACGCAGCGAAATGCGATAAGTAATGTGAATTGCAGAATTCAGTGAATCATCGAATCTTTGAACGCACATTGCGCTCCTTGGTATTCCGGGGAGCACGCCTGTTTGAGAATCAGTAAAATTCATCGGCGCTGTTTTGGGGTCCTGCAAAGGTCTCCGAAACAAACGCCGGATGTGGGCTGTTTGCAAGCTTCTTGCGGGCAATGGCCTGAAATCAAATGTCACGAAATCAATGGACGCCTGTCTTGAGGATTTCAAGCGCATGAGAGAGTGTCTTCACTTTTAATTACGTTTGACCGGACCTTTTGGCAAAGCGCTGTTGTTTGAGTTCGACTCACTGATTAACACGTGGGTGAAGAGGCGACAGTCTCCTTGCCCCGAAC
>EU379230_Rhizophlyctis_rosea
AAATGTTTTGGTCTCGTGCCAAACTAACATTTGTGTGCACCATTGTCTGTCTTTGGTAGTTCGAGTTGCCCTCGGGGTTCAACGCCTTGAGGTGCCTACCTGTTCGATTGAGATTAATTTCTCGTCGAACGTATGGGTTGGGCTACCGCCATTTTTGACAAACCTTTTGTATTTTGTTTTTTGTCTGAACGAAGATTTAATCTTGATTGATTAATGATTTAAATACAACTTTTGACAACGGATCTCTTGGCTCTCGCAACGATGAAGAACGCAGCGAAATGCGATAAGTAATGTGAATTGCAGAATTCAGTGAATCATCGAATCTTTGAACGCACATTGCGCTCCTTGGTATTCCGGGGAGCACGCCTGTTTGAGAATCATTAAAATCTCTCACCGTAATTGGTGGACTTGAACTTTTCTTTCCTTGTGAAAGAATGGTTTGAAATTTAATGTCGGGAAATCCCTCTGGACCAGTCCAATTGCAGGATTTCAAGCGCATGAAATCGTGTTTACACTTTATCTAGTTCGCTTGCCTGTGGATTGTTGAACGGAGCGGTTTTGCGTACGCCAAACGAGGGGACTCGAATTGGCAATTCTAAGAGCGCTTTGGCAGTTTGTCGTTGAGCTCTTGAAC
>EU379229_Rhizophlyctis_rosea
AAAGGCGAAGGGGAACACCTAAACATTTGTGTGCACCATATCTGTTTTTGGCAGCTCGAGCGTCCTGAGTTTGCGTAACTGCCTCAGGTACCTACCCAGGCTTACCTCCGGGTTTGCCGCGGTTGGGCTGCCGCCATTTTGAAATAACTCATGTTTTTTTTATTGACTGAAATTGTTTGATCTTCACAGATTGAATTTAAATACAACTTTTGACAACGGATCTCTTGGCTCTCGCAACGATGAAGAACGCAGCGAAATGCGATAAGTAATGTGAATTGCAGAATTCAGTGAATCATCGAATCTTTGAACGCACATTGCGCTCTTTGGTATTCCGGAGAGCATGCCTGTTTGAGAATCAGTAAATTCATCAACTGCTTAATTGCGGTTGGATATGGGCGCTTTGAGACTTCACAGCCTCAATAGCCTGAAATTCAATGTTACGCTTCCTTGAACCAGCAGTTCTAGGGCATACGCATGAATGAGGCAACTCACAAGTACGTTTGTCGTCAAGGGCTGTCAGTTTGCTTGGAGTGTGTAACTCAACCATTACCCAGAGTTGGCCGACGTCAGTCGGCCTTCCCTGAAC
>EU379228_Rhizophlyctis_rosea
AAATGTTTGGTCTCGTGCCAAATCAACACCTGTGTGCACTATTGTCTGTATTTGGTAGTCTAGGAGGGGCGACCCGCAAGGGCCTGCCCATATACTCCGTGACCCAGTCAACTTTCAGTTGGTTGGTGTCGGGCTACCGCCATTTTGAAAAACCTTTTGTTTGTTTTGTTTTTGTCTGAACGAAGAGTTAATCTTCATTGATTAATGATTTGAATACAACTTTTGACAACGGATCTCTTGGCTCTCGCAACGATGAAGAACGCAGCGAAATGCGATAAGTAATGTGAATTGCAGAATTCAGTGAATCATCGAATCTTTGAACGCACATTGCGCTCCTTGGTATTCCGGGGAGCATGCCTGTTTGAGAATCAGTAAATTCATCGAACACGGTTTGGTTTCATACCTGCTGTGATCGGATATGGGCCTCTTTGCGCCTGGCGCAATGGCCTGAAATTCAATGTCACGGAATCATTGGACACCAGTCCGGTTTCAAGCGCATGAAAGGGTTATTTCTCTCGATTACGTCTTGTAGTATCGTTCTGGTTTTGAAGGGCTTTGATTTCTGGGATTCAACTATCACTCCAGATGGCATTCTTTTAGGGTGCTTTCTGAAC
>EU379227_Rhizophlyctis_rosea
AAAGGCGAAGGGGAACACCTAAACATTTGTGTGCACCATATCTGTTTTTGGCAGCTCGAGCGTCCTGAGTTTGCGTAACTGCCTCAGGTACCTACCCAGGCTTACCTCCGGGTTTGCCGCGGTTGGGCTGCCGCCATTTTGAAATAACTCATGTTTTTTTTATTGACTGAAATTGTTTGATCTTCACAGATTGAATTTAAATACAACTTTTGACAACGGATCTCTTGGCTCTCGCAACGATGAAGAACGCAGCGAAATGCGATAAGTAATGTGAATTGCAGAATTCAGTGAATCATCGAATCTTTGAACGCACATTGCGCTCTTTGGTATTCCGGAGAGCATGCCTGTTTGAGAATCAGTAAATTCATCAACTGCTTAATTGCGGTTGGATATGGGCGCTTTGAGACTTCACAGCCTCAATAGCCTGAAATTCAATGTTACGCTTCCTTGAACCAGCAGTTCTAGGGCATACGCATGAATGAGGCAACTCACAAGTACGTTTGTCGTCAAGGGCTGTCAGTTTGCTTGGAGTGTGTAACTCAACCATTACCCAGAGTTGGCCGACGTCAGTCGGCCTTCCCTGAAC
>EU379226_Rhizophlyctis_rosea
AAATGTTTGGTCTCGTGCCAAATAAACATTTGTGTGCACCATTGTCTGTCCTTGGTAGTTCGAGTTGCGCTCTGCCGATCTCAACAATCGGTGAGCGCCTACTCCCTTAGGGGGGTTGGGCTACCGCCTTTTTGAACAAACTTTTATGTTGTTTCCTTTATGTCTGAACGAAAAGTTAATCTTTTGATTAATGATTCTTATACAACTTTTGACAACGGATCTCTTGGCTCTCGCAACGATGAAGAACGCAGCGAAATGCGATAAGTAATGTGAATTGCAGAATTCAGTGAATCATCGAATCTTTGAACGCACATTGCGCTCCTTGGTATTCCGGGGAGCACGCCTGTTTGAGAATCAGTAAAATTCATCGACATCTTTTTCTGACCTTTCGGGGTTGGGGATCGATGCCGGATTTGAGCCTTTTGCTTGCTTAGCGAGCAATGGTTTGAAATTGAATGTCACGAAATCAACGGACACCTGTCTATTGGGATTTCAAGCGCATGAGAGAGTGTTTTCACTTTTTAGTACGTTTGACCGCCTTTGATGGGTTTTAAAGTGCCGCTGTTTGAGTGGACTCAACTGATTACACGAGGCAGGGGGGCGTCAGTCCCCAGGTCTCGAAC
>EU379225_Rhizophlyctis_rosea
AAATATTTGGTCTCGTGCCAAATTCACACCTGTGTGCACCATTGTCTGTATTTGGTAGCTCGAGAGCATCCCGGGAGCTCAACACTCCGTTACGGGATGCCTACCCTTGTGGGTTGAATTCTTCCCGGATGCGATGGGACATGGGCTGATGGTTAACTCCACTGGACCGCCAGCGCTGAAGGGGGGATCCGCTCGGGTTGGGCTACCGCCATTTTCTGCAATAACCTTTTGTTTTAGCATTTCTGTCTGAACGAAGAGTTGATCTTTACCGATTAATGATTTGAAAACAACTTTTGACAACGGATCTCTTGGCTCTCGCAACGATGAAGAACGCAGCGAAATGCGATAAGTAATGTGAATTGCAGAATTCAGTGAATCATCTAATCTTTGAACGCACATTGCGCTCCTTGGTATTCCGGGGAGCATGCCTGTTTGAGAATCAGTAAATTCATCGACCCACCGGTTTGGGGCAACCCGAGCACGGAGGTTGGATATGGGTCCTGTTTGCGCCTGGCGCAATGGCCTGAAATTCAATGTCATGGAATCATTGGACGCCCGTCCGGTTTCGAGCGCATGAAAGGGATTTTCTCTGAAGTACGTCTCGAGGATCCGTTCTGGGATCAGAGCCTCTGGTGCTGTGGACTCAACTATCATCCAGCGGGGATCCTTAACGGGATCTCCCTGAAC
>EU379224_Rhizophlyctis_rosea
AAAGTTTGGTTTAAACAAACCGACACCTTCTGTGCACCTTTATCTGTCTTTGGTAAGTTGAGCTTCGGATTGGAAGGCAACTTCCGTATCCGAACTACCCTTGATCATATCTTGGGTTGGCTTGCCAAACATATCAACAAACTTATATTCCTTTTAATTTTGTATGTGTTAATCACTTTGATTAATTAAACTTAATAACTTTTGACAACGGATCTCTTGGCTCTCGCAACGATGAAGAACGCAGCGAAATGCGATACGTAATGTGAATTGCAGAATTCAGTGAATCATCGAATCTTTGAACGCACATTGCGCTCCCTGGTATTCCGGGGAGCATGCCTGTTTGAGAATCAGTAAAATCCTCAAGACTTCTGTTTGAGAGTGACGGACTCGGCTTCGGCTAGGTCCTTCCGTTTGAGCAGTAGTCTTGGAAAATGGACTGTTGATTGTTTCTTCGGGAACAAAATCATAGTCTTAAGGTAAGCCTCGAAGCCTTCCTTTGCTATGGACAGGATTTCAGATGCATGAACGGTGTTTCACTGCGTAATACATCTGTGATTGGTTCTGGTGCATTGAAAGCTGTTTCGATCCCACTTAAATTTCGGGAGAAGGATGTTTCGACATCGTATATCCTTGAAC
>EU379223_Rhizophlyctis_rosea
AAATATTTGGTCTCGTGCCAAATCAACACTTGTGTGCACCATTGTCTGTATTTGGTAGTTCGAGTGCGTTCCTGGAGCTCAACACTCCGTTTTGGAACGCCTACCACTGCGAGGTGGGGGAGGTTGCAAGGTGCGACATTTTGTCTCACACTCTTGGGACTCCTCGCATGCTTTGGTTGGGCTACCGCCTTTGTGACAAACATAATTTTGTTTTTTTCTTTCTGTCTGAACGAAGATTTAATCTCTATTGATTAATGATTTGAAACAACTTTTGACAACGGATCTCTTGGCTCTCGCAACGATGAAGAACGCAGCGAAATGCGATAAGTAATGTGAATTGCAGAATTCAGTGAATCATCGAATCTTTGAACGCACATTGCGCTCCTTGGTATTCCGGGGAGCATGCCTGTTTGAGAATCAGTAAATTCATCAACCTCGGTGATCTGCCCTTAATTGTGGTTCGAGATCTGGGGTTGGATATGGGTCTTTTGCGCCTGGCGCAATGGCCTGAAATTCAACGTCATCGAACTGAACACTGAGGTTCAAGTTCAAGCGCATGAGGAGTTTGTTCTCTTTTTACGTCTTGATACAGGGATCTGCTGGTGGGATCGTCTCGGTGACTCAACCTTCAAACAGAAGGGACTCGAAAGGGATTCTTCTGAAC
>EU379222_Rhizophlyctis_rosea
AAATGTTTGGTCTCGTGCCAAATAAACATTTGTGTGCACCATTGTCTGTCCTTGGTAGTTCGAGTTGCGCTCGGCCGATCTCAACAATCGGTGAGCGCCTACCCCTTAGGGGGTTGGGCTACCGCCTTTTTGAACAAACTTTTATGTTGTTTTCTTTATGTCTGAACGAAAAGTTAATCTTTTTTGATTAATGATTCTTATACAACTTTTGACAACGGATCTCTTGGCTCTCGCAACGATGAAGAACGCAGCGAAATGCGATAAGTAATGTGAATTGCAGAATTCAGTGAATCATCGAATCTTTGAACGCACATTGCGCTCCTTGGTATTCCGGGGAGCACGCCTGTTTGAGAATCAGTAAAATTCATCGACCACGTTTTCTGACCTTTCGGGGTTGGGGAGCGGTGTCGGATTTGGGCCTTTTGCTTGTTTATCGAGCAATGGCTTGAAATAGAATGTCACGAAATCAACGGACACCTGTCTATTGGGATTTCAAGCGCATGAGAGAGTGTTTTCACTTTTTATTACGTTTGCCTTTGATGGGTTTTAAAGTGCCGATGTTTGAGTCGACTCAACTGATTAATACGGGGCAGGGGGGCGTCAGTCCTCAGGTCTCGAAC
>EU379221_Rhizophlyctis_rosea
AAATATTTGGTCTCGTGCCAAATTAACACTTGTGTGCACCATTGTCTGTATTTGGTAGTTCGAGTGCGCTCCGGGAGCTTCAACAACTTCCGTTATGGGGCGCCTACCCTAGCAGGAAACTGCTGTGGGTTGGGCTACCGCCTTTTTTTGAAAAACATTTTGTTTGTTTTGTTTTTGTCTGAACGAAGATTTAATCTTAAGTGATTAATGATTTGAAAACAACTTTTGACAACGGATCTCTTGGCTCTCGCAACGATGAAGAACGCAGCGAAATGCGATAAGTAATGTGAATTGCAGAATTCAGTGAATCATCTAATCTTTGAACGCACATTGCGCTCCTTGGTATTCCGGGGAGCATGCCTGTTTGAGAATCAGTAAATTCATCGAACGCCTAGCTTGGCTGCCCTTTCGGGGGTGGACGGCGGCGGTCGGATGTGGGCCCGTTTGTGCCTCGCACAATGGCCTGAAATTGAATGTCATGGAATCTTTGGACTCCGGTCCGGTTTCGAGCGCATGAAAGGGTTTTACTCTGAAGTACGTCTTGCATAATCGGTCAGGGTAGGCTTTAGGTTCGTTGACTCAATTACCATCCAGCGGGGGTGCCGAAAGGCATCTCCCTGAAC
>EU379220_Rhizophlyctis_rosea
AAATATTTGGGTCTCGTGCCAAATCAACACTTGTGTGCACCATTGTCTGTATTTGGTAGTTCGAGTGCGTTCCTGGAGCTCAACACTCCGTTCTGGAACGCCTACCACTGCGAGGCGGGGGAGGTTGCAGGGTGAGACATTTTGTCACACTCTTGGGACTCCTCGCATGCTTTGGTTGGGCTACCGCCTTTGTGACAAACATAATTTTGTTTTTTTCTTTCTGTCTGAACGAAGATTTAATCTCTATTGATTAATGATTTGAAAACAACTTTTGACAACGGATCTCTTGGCTCTCGCAACGATGAAGAACGCAGCGAAATGCGATAAGTAATGTGAATTGCAGAATTCAGTGAATCATCGAATCTTTGAACGCACATTGCGCTCCTTGGTATTCCGGGGAGCATGCCTGTTTGAGAATCAGTAAATTCATCAACCTCGGTGATCTGCCCTTAATTGTGGTTCGAGATCTGGGGTTGGATATGGGTCTTTTGCGCCTGGCGCAATGGCCTGAAATTCAATGTCGTCGAACTGAACACTGAGGTTCAAGTTCAAGCGCATGAGGAGTTTGTTCTCTTTTTACGTCTTGATACGGGGATCTGCTGGTGGGATCGTCTCGGTGACTCAACCATCAAACAGAAGGGACTCGAAAGGGATTCTTCTGAAC
>EU379219_Rhizophlyctis_rosea
AAAGGCGAAGGGGAAAACCTAAACATTTGTGTGCACCATATCTGTTTTTGGCAGTTCGAGTGTCCTGAGTTTAAACAACAGACTCAGGTACCTACCTAGGCAAACCTCCGGGTGCTGAGGTTGGGCTGCCGCCCATTTGAACTAACTTTTGTTTCATTTTAATGTCTGAAATTGTTTGATCTTCACAGATTGAATTTAAATACAACTTTTGACAACGGATCTCTTGGCTCTCGCAACGATGAAGAACGCAGCGAAATGCGATAAGTAATGTGAATTGCAGAATTCAGTGAATCATCGAATCTTTGAACGCACATTGCGCTCTTTGGTATTCCGGAGAGCATGCCTGTTTGAGAATCAGTAAATCCATCAACTGCTTCATTGCGGTTGGATATGGGTCTTTTGAGACTTCACAGCCTCAATGACCTGAAATGAAATGTTACGCATCCTTGGACTAACAGTTCTTGGGCATACGCATGAATGAGGCAACTCACAAGTACGTCTGTTCTTAAGGAATTGTCGGTTTGATTGGACTGGGTAACTCAACCATTATCCAGAGTTGGATGACGTCAGTCACCCTTCTTTGAAC
>EU379218_Rhizophlyctis_rosea
AAATATTTGGTCTCGTGCCAAATCAACACTTGTGTGCACCATTGTCTGTATTTGGTAGTTCGAGTGCGTTCCTGGAGCTCAACACTCCGTTTTGGAACGCCTACCACTGCGAGGTGGGGGAGGTTGCAAGGTGCGACATTTTGTCTCACACTCTTGGGACTCCTCGCATGCTTTGGTTGGGCTACCGCCTTTGTGACAAACATAATTTTGTTTTTTTCTTTCTGTCTGAACGAAGATTTAATCTCTATTGATTAATGATTTGAAACAACTTTTGACAACGGATCTCTTGGCTCTCGCAACGATGAAGAACGCAGCGAAATGCGATAAGTAATGTGAATTGCAGAATTCAGTGAATCATCGAATCTTTGAACGCACATTGCGCTCCTTGGTATTCCGGGGAGCATGCCTGTTTGAGAATCAGTAAATTCATCAACCTCGGTGATCTGCCCTTAATTGTGGTTCGAGATCTGGGGTTGGATATGGGTCTTTTGCGCCTGGCGCAATGGCCTGAAATTCAACGTCATCGAACTGAACACTGAGGTTCAAGTTCAAGCGCATGAGGAGTTTGTTCTCTTTTTACGTCTTGATACAGGGATCTGCTGGTGGGATCGTCTCGGTGACTCAACCATCAAACAGAAGGGACTCGAAAGGGATTCTTCTGAAC
>EU379217_Rhizophlyctis_rosea
AAAGGCGATGGGGAAAACCTAAACATTTGTGTGCACCATATCTGTTTTTGGCAGTTCGAGTGTCCTGAGTTTAAACAACAGACTCAGGTACCTACCTAGGCAAACCTTCGGGTGCTGAGGTTGGGCTGCCGCCCACTTTGAACCAACTTTTGTTTCATATTAATGCCTGAAATTGTTTGATCTTCACAGATTGAATTTTAAATACAACTTTTGACAACGGATCTCTTGGCTCTCGCAACGATGAAGAACGCAGCGAAATGCGATAAGTAATGTGAATTGCAGAATTCAGTGAATCATCGAATCTTTGAACGCACATTGCGCTCTTTGGTATTCCGGAGAGCATGCCTGTTTGAGAATCAGTAAATCTATCAACCGCTTTATTGCGGTTGGATATGGGTCCTTTGAGACTTCACAGCCTCAATGACCTGAAATGAAATGTTACGCATCCTTGGACTAACAGTTCTTGGGCATACGCATGAATGAGGCAACTCACAAGTACGTCTGTTCTCATGGAATTGTCAGTTTGATTGGACTGGGTAACTCAACTATTATCCAGAGTTGGACGACGTCAGTCAGCCTTCTTTGAAC
>EU379216_Rhizophlyctis_rosea
AAATATTTGGTCTCGTGCCAAATTAACACTTGTGTGCACCATTGTCTGTATTTGGTAGTTCGAGTGCGCTCCGGGAGTCTTCAACAACTTCCGTTATGGGGCGCCCTACCCTAGCAGGAAACTGCTGTGGGTTGGGCTACCGCCTTTTTTTGAAAAACATTTTGTTTGTTTTGTTTTTGTCTGAACGAAGATTTAATCTTAAGTGATTAATGATTTGAAAACAACTTTTGACAACGGATCTCTTGGCTCTCGCAACGATGAAGAACGCAGCGAAATGCGATAAGTAATGTGAATTGCAGAATTCAGTGAATCATCTAATCTTTGAACGCACATTGCGCTCCTTGGTATTCCGGGGAGCATGCCTGTTTGAGAATCAGTAAATTCATATGAACGCCTAGCTTGGCTGCCCTTTCGGGGGTGGAACGGTCGGCGGTCGGATGTGGGCCCGTTTGTGCCTCGCACAATGGCCTGAAATTGAATGTCATGGAATCTTTGGACTCCGGTCCGGTTTCGAGGCGCATGAAAGGGTTTTACTTTTAAGTACGTCTTGCATAATCGGTCAGGGTAGGCTTTAGGTTTCGTTGAACTACAATTACCATCCAGCGGGGGTGCCGAAAGGCATCTCCCTGAAC
>EU379215_Rhizophlyctis_rosea
AAATATTTGGTCTCGTGCCAAATTAACACTTGTGTGCACCATTGTCTGTATTTGGTAGTTCGAGTGCGCTCCGGGAGCTTCAACAACTTCCGTTATGGGGCGCCTACCCTAGCAGGAAACTGCTGTGGGTTGGGCTACCGCCTTTTTTTGAAAAACATTTTGTTTGTTTTGTTTTTGTCTGAACGAAGATTTAATCTTAAGTGATTAATGATTTGAAAACAACTTTTGACAACGGATCTCTTGGCTCTCGCAACGATGAAGAACGCAGCGAAATGCGATAAGTAATGTGAATTGCAGAATTCAGTGAATCATCTAATCTTTGAACGCACATTGCGCTCCTTGGTATTCCGGGGAGCATGCCTGTTTGAGAATCAGTAAATTCATCGAACGCCTAGCTTGGCTGCCCTTTCGGGGGTGGACGGCGGCGGTCGGATGTGGGCCCGTTTGTGCCTCGCACAATGGCCTGAAATTGAATGTCATGGAATCTTTGGACTCCGGTCCGGTTTCGAGCGCATGAAAGGGTTTTACTCTGAAGTACGTCTTGCATAATCGGTCAGGGTAGGCTTTAGGTTCGTTGACTCAATTACCATCCAGCGGGGGTGCCGAAAGGCATCTCCCTGAAC
>EU379214_Rhizophlyctis_rosea
AAAACAGGAACCACCGTGTTCCCAACACCGTGTGCACTATTGACTGTCTCTGGTGGAATCAGAGGGCTCTTGCTGGAACTCGTTTCGGCAACCTCCCTCCTCCACCAAAGGTGCGCCTCCGTAAGGGGGTGCCACCGAAACAAACCTAATGATTGTTTATTTTTGTCTGATGCGTTTTCGCCACCTTCACGGGTGAACGAATTCAAAAACAACTTTTGACAACGGATCTCTTGGCTCTCGCAACGATGAAGAACGCAGCGAATTGCGATAAGTAATGTGAATTGCAGAATTCAGTGAATCATCGAATCTTTGAACGCACATTGCGCTCCGGGGTATTCCCCGGCGCATGCCCGTTTGAGAATCAGTAAGTTCCTCAGACCCTTCTAGGTGGTCATACGTCTGACGTGTGGCAATCAGGAAAGGTCTGGATTTGGGAGATTTGTGGGAATTTGCTCTGCGGGGGGCACATCCTGCAATCGCCTTAATTTCAACGTCCACGGTTTCCCTGCTAGGGGTTCCGCAAGTTTGAGTGCTGGAAAGGTCCTAAAAAGACACGACTTACGCTCTGCTGCTGGTGCCTTGTAAAAGCTTGGATACAGTGTTGAACTAACATTCTAATGGAGAGTTTTTAAAAGGTGAGGCTCTCGTGGCC
>EU379213_Rhizophlyctis_rosea
CAGGAGACTTTTAACCTTGTGTGCACTTATCACTGTACTTTCGTGGTCTGAGTGTTGGGAAGGTTATGCCTTGCTGATGCGAACAAGCTGGCTTGGTATTGCGAGGGACCTTGGGATTTTATTCCGGGGTCCCTGCAAAACCTCAAGCCCTGTGGCCGGACCACGTAACAAACTTTGTAAAAACATGTGTATTTCTTAATATTATCAAAATTATAAAAATTTAAATAACAACTTTTGACAACGGATCTCTTGGCTCTCGCAACGATGAAGAACGCAGCGAAATGCGATAAGTAATGTGAATTGCAGAATTCAGTGAATCATCAAATCTTTGAACGCACATTGCGCTCCCTGGTATTCCGGGGAGCATGCCTGTTTCAGAATCATTAATTCTCTCATTCCTCTTGGAAGTATTCTGCGGAGCAATCTGCGGATGAACCCAGGTGGGAGTGGATTTGGTCCTTGTGTTTCCACCTTTCGGGAGGGGGCACTGGCACTTAAAACAATTTGTTCATAGCCATCGATAGTCGTTTGCAGGGTTGCTAACACCCTCCCTGCTGCGACGTTTGTTTGCCCAAATGAAGAGAATAGATAGAAAAGGTTAACTCCCTATTACATGTATACTCTTTCAATTGGATCAACACCTGATGGCTGCTTGGGCATCCTTTCTTTGGAGGCGCATTCATTTGCACCTCCAAAAACCAATCGAGC
>EU379212_Rhizophlyctis_rosea
AAAGGCGAAGGGGAACACCTAAACATTTGTGTGCACCATATCTGTTTTTGGCAGCTCGAGTGTCCTGAGTTTGCGTAACTGCCTCAGGTACCTACCAAGGCTTACCTCCAGGTTTGCCGCGGTTGGGCTGCCGCCATTTTGAAATAACTCATGTTTTTTTTATTGACTGAAATTGTTTGATCTTCACAGATTGAATTTAAATACAACTTTTGACAACGGATCTCTTGGCTCTCGCAACGATGAAGAACGCAGCGAAATGCGATAAGTAATGTGAATTGCAGAATTCAGTGAATCATCAAATCTTTGAACGCACATTGCGCTCTTTGGTATTCCGGAGAGCATGCCTGTTTGAGAATCAGTAAATTCATCAACTGCTTCATTGCGGTTGGATATGGGCGCTTTGAGACTTCACAGTCTCAATAGCCTGAATTTCAATGTTACGCTTCCTTGAACCAACAGTTCTAGGGCATACGCATGAATGAGGCAACTCACAAGTACGTTTGTCGTCAAGGGCTGTCAGTTTGCTTGGAGTGTGTAACTCAACCATTACCCAGAGTTGGCTGACGTCAGTCGGCCTTCCCTGAAC
>EU379211_Rhizophlyctis_rosea
AAAGGCGATGGGGAAAACCTAAACATTTGTGTGCACCATATCTGTTTTTGGCAGTTCGAGTGTCCTGAGTTTAAACAACAGACTCAGGTACCTACCTAGGCAAACCTTCGGGTGCGCTAAGGTTGGGCTGCCGCCCACTTTGAACTAACTTTTGTTTCATATTAATGCCTGAAATTGTTTGATCTTCACAGATTGAATTTTAAATACAACTTTTGACAACGGATCTCTTGGCTCTCGCAACGATGAAGAACGCAGCGAAATGCGATAAGTAATGTGAATTGCAGAATTCAGTGAATCATCGAATCTTTGAACGCACATTGCGCTCTTTGGTATTCCGGAGAGCATGCCTGTTTGAGAATCAGTAAATCTATCAACCGCTTTATTGCGGTTGGATATGGGTCCTTTGAGACTTCACAGCCTCAATGACCTGAAATGAAATGTTACGCATCCTTGGACTAACAGTTCTTGGGCATACGCATGAATGAGGCAACTCACAAGTACGTCTGTTCTCATGGAATTGTCGGTTTGATTGGACTGGGTAACTCAACTATTATCCAGAGTTGGACGACGTCAGTCAGCCTTCTTTGAAC
>EU379210_Rhizophlyctis_rosea
AAAGGCGATGGGGAAAACCTAAACATTTGTGTGCACCATATCTGTTTTTGGCAGTTCGAGTGTCCTGAGTTTAAACAACAGACTCAGGTACCTACCTAGGCAAACCTTCGGGTGCTGAGGTTGGGCTGCCGCCCACTTTGAACTAACTTTTGTTTCATATTAATGCCTGAAATTGTTTGATCTTCACAGATTGAATTTTAAATACAACTTTTGACAACGGATCTCTTGGCTCTCGCAACGATGAAGAACGCAGCGAAATGCGATAAGTAATGTGAATTGCAGAATTCAGTGAATCATCGAATCTTTGAACGCACATTGCGCTCTTTGGTATTCCGGAGAGCATGCCTGTTTGAGAATCAGTAAATCTATCAACCGCTTTATTGCGGTTGGATATGGGTCCTTTGAGACTTCACAGCCTCAATGACCTGAAATGAAATGTTACGCATCCTTGGACTAACAGTTCTTGGGCATACGCATGAATGAGGCAACTCACAAGTACGTCTGTTCTCATGGAATTGTCAGTTTGATTGGACTGGGTAACTCAACTATTATCCAGAGTTGGACGACGTCAGTCAGCCTTCTTTGAAC
>EU379209_Rhizophlyctis_rosea
AAGGGCGAAGGAAGGAATCCTAAACATTTGTGTGCACCATATCTGTCTTTGGCAGTTCGAGTGTCCCGGGGTGTAACGGCCTTGGGTACCTACACTGGCTTTTCTTTATGGATTGCCAGTGTTGGGCTGCCGCAGTTTTTGAACAAACATTATTTTGAAATTATTGTCTGAATTTTATTTGATCTTCATTGATTAAATTTAAAAACAACTTTTGACAACGGATCTCTTGGCTCTCGCAACGATGAAGAACGCAGCGAAATGCGATAAGTAATGTGAATTGCAGAATTCAGTGAATCATCGAATCTTTGAACGCACATTGCGCTCCCTGGTATTCCGGAGAGCATGCCTGTTTGAGAATCAGTAAAATCTTCAACTTCTATGTTTGATGGCTTTCGGGCCAAGAAACATAAAAGGTGAGATCTGGGTCGTTTGCCTTTGCGGCAATGACTTTAATTGCAACGTCTTAGAACCAATGACTGAAATGTCTTGGGCAAACGCATGAATGAGGCAACTCACAAGTACGTCTGTTCCTTTTGACAGGGATGTTTTGGTGCTCAGACTCAACTGATTAACCAAAGTTGGGTTGCGGTAGCAGCTTTTCTTTGAAC
>EU379208_Rhizophlyctis_rosea
AAAGGCGATGGGGAAAACCTAAACATTTGTGTGCACCATATCTGTTTTTGGCAGTTCGAGTGTCCTGAGTTTAAACAACAGACTCAGGTACCTACCTAGGCAAACCTTCGGGTGCTGAGGTTGGGCTGCCGCCCACTTTGAACTAACTTTTGTTTCATATTAATGCCTGAAATTGTTTGATCTTCACAGATTGAATTTTAAATACAACTTTTGACAACGGATCTCTTGGCTCTCGCAACGATGAAGAACGCAGCGAAATGCGATAAGTAATGTGAATTGCAGAATTCAGTGAATCATCGAATCTTTGAACGCACATTGCGCTCTTTGGTATTCCGGAGAGCATGCCTGTTTGAGAATCAGTAAATCTATCAACCGCTTTATTGCGGTTGGATATGGGTCCTTTGAGACTTCACAGCCTCAATGACCTGAAATGAAATGTTACGCATCCTTGGACTAACAGTTCTTGGGCATACGCATGAATGAGGCAACTCACAAGTACGTCTGTTCTCATGGAATTGTCGGTTTGATTGGACTGGGTAACTCAACTATTATCCAGAGTTGGACGACGTCAGTCGGCCTTCTTTGAAC
>EU379207_Rhizophlyctis_rosea
AAATATTTGGTCTCGTGCCAAATCAACACTTGTGTGCACCATTGTCTGTATTTGGTAGTTCGAGTGCGTTCCTGGAGCTCAACACTCCGTTTTGGAACGCCTACCACTGCGAGGCGGGGGAGGTTGCAAGGTGAGACATTTTGTCACACTCTTGGGACTCCTCGCATGCTTTGGTTGGACTACCGCCTTTGTGACAAACATAATTTTGTTTTTTTCTTTCTGTCTGAACGAAGATTTAATCTCTATTGATTAATGATTTGAAACAACTTTTGACAACGGATCTCTTGGCTCTCGCAACGATGAAGAACGCAGCGAAATGCGATAAGTAATGTGAATTGCAGAATTCAGTGAATCATCGAATCTTTGAACGCACATTGCGCTCCTTGGTATTCCGGGGAGCATGCCTGTTTGAGAATCAGTAAATTCATCAACCTCGGTGATCTGCCCTTAATTGTGGTTCGAGATCTGGGGTTGGATATGGGTCTTTTGCGCCTGGCGCAATGGCCTGAAATTCAATGTCGTCGAACTGAACACTGAGGTTCAAGTTCAAGCGCATGAGGAGTTTGTTCTCTTTTTACGTCTTGATACGGGGATCTGCTGGTGGGATCGTCTCGGTGACTCAACCATCAAACAGAAGGGACTCGAAAGGGATTCTTCTGAAC
>EU379206_Rhizophlyctis_rosea
AAGGGCGAAGGGGGGAAACCTAAACATTTGTGTGCACCATATCTGTCTTTGGCAGTTCGAGTGTCCTGGGTGCGTAACTGCCTCAGGTACCTACCGAGGCTTACCCTTTGGGGTTTGCCGGAGTTGGGCTGCCGCCTTTTTGAAAAAACCTTTTGTTCTTTTTTTGTTTTGTCTGAACTTCGTTTGATCTTTATGATTGAATTTTAAATACAACTTTTGACAACGGATCTCTTGGCTCTCGCAACGATGAAGAACGCAGCGAAATGCGATAAGTAATGTGAATTGCAGAATTCAGTGAATCATCGAATCTTTGAACGCACATTGCGCTCTTTGGTATTCCGGAGAGCATGCCTGTTTGAGAATCAGTAAAATCATCAACTCCCGGTTCTTGGTTTTCCAAGAGCTTGGAGGTTGGATTTGGGCCTTTTGCCGCTTCAGCAGCAATGGCCTGAAATTGAATGTTACGCTCCATCGGACTGTAAGGTCTTGGGCAAACGCATGAATGAGGAAACTCACAAGTACGTAAGCCTTTGAGAACTTGTCAATTTGATGGTAGGGTAACTCAACTGATGAACCAGGGTTTGCTGGCGCCAGCTAGCTTATCCTGAAC
>EU379205_Rhizophlyctis_rosea
AAATGTTTGGTCTCGTGCCAAATCAACACCTGTGTGCACTATTGTCTGTATTTGGTAGTCTAGGAGGGGCGACCCGCAAGGGCCTGCCCATATACTCCGTGACCCAGTCAACTTTTAGTTGGTTGGTGTCGGGCTACCGCCATTTTGAAAAACCTTTTGTTTGTTTTGTTTTTGTCTGAACGAAGAGTTAATCTTGATTGATTAATGATTTGAATACAACTTTTGACAACGGATCTCTTGGCTCTCGCAACGATGAAGAACGCAGCGAAATGCGATAAGTAATGTGAATTGCAGAATTCAGTGAATCATCGAATCTTTGAACGCACATTGCGCTCCTTGGTATTCCGGGGAGCATGCCTGTTTGAGAATCAGTAAATTCATCGAACACGGTTTGGTTTCATACCTGCTGTGATCGGATATGGGCCTCTTTGCGCCTGGCGCAATGGCCTGAAATTCAATGTCACGGAATCATTGGACACCAGTCCGGTTTCAAGCGCATGAAAGGGTTAGTTCTCTCGATTACGTCTTGTAGTATCGTTCTGGTTTTGAAGGACTTTGACTTCTGGGATTCAACTATCACTCCAGATGGCATTCTTTTAGGGTGCTTTCTGAAC
>EU379204_Rhizophlyctis_rosea
AAATGTTTGGTCTCGTGCCAAATAAACATTTGTGTGCACCATTGTCTGTCCTTGGTAGTTCGAGTTGCACTCGGCCGATCTCAACAATCGGTGAGTGCCTACCCCTTAGGGGGTTGGGCTACCGCATTTTTGAACAAACCTTTATGTTGTTTTCTTTTATGTCTGAACGAAAAGTTGATCTTTTTTGATTAATTATTCTTATACAACTTTTGACAACGGATCTCTTGGCTCTCGCAACGATGAAGAACGCAGCGAAATGCGATAAGTAATGTGAATTGCAGAATTCAGTGAATCATCGAATCTTTGAACGCACATTGCGCTCCTTGGTATTCCGGGGAGCACGCCTGTTTGAGAATCAGTAAAATTCATCGACCACGTTTTCTGACCTTTCGGGGTTGGGGAGCGGTGTCGGATTTGGGCCTTTTGCTTGTTCATCGAGCAATGGCTTGAAATTGAATGTCACGAAATCAACGGACACCTGTCTATTGGGATTTCAAGCGCATGAGAGAGTGTTTTCACTTTTTATTACGTTTGTACGCCTTTGATGGGTTTTAAAGTGCCGCTGTTTGAGTGGACTCAACTGATTAACACGAGGCAGGGGGGCGTCAGTCCTCATGTCTCGAAC
>EU379203_Rhizophlyctis_rosea
AAAGGCGATGGGGAAAACCTAAACATTTGTGTGCACCATATCTGTTTTTGGCAGTTCGAGTGTCCTGAGTTTAAACAACAGACTCAGGTACCTACCTAGGCAAACCTTCGGGTGCTGAGGTTGGGCTGCCGCCCACTTTGAACTAACTTTTGTTTCATATTAATGCCTGAAATTGTTTGATCTTCACAGATTGAATTTTAAATACAACTTTTGACAACGGATCTCTTGGCTCTCGCAACGATGAAGAACGCAGCGAAATGCGATAAGTAATGTGAATTGCAGAATTCAGTGAATCATCGAATCTTTGAACGCACATTGCGCTCTTTGGTATTCCGGAGAGCATGCCTGTTTGAGAATCAGTAAATCTATCAACCGCTTTATTGCGGTTGGATATGGGTCCTTTGAGACTTCACAGCCTCAATGACCTGAAATGAAATGTTACGCATCCTTGGACTAACAGTTCTTGGGCATACGCATGAATGAGGCAACTCACAAGTACGTCTGTTCTCATGGAATTGTCGGTTTGATTGGACTGGGTAACTCAACTATTATCCAGAGTTGGACGACGTCAGTCAGCCTTCTTTGAAC
>EU379202_Rhizophlyctis_rosea
AAAGGCGAAGGGGAACACCTAAACATTTGTGTGCACCATATCTGTTTTTGGCAGCTCGAGTGTCCTGAGTTTGCGTAACTGCCTCAGGTACCTACCAAGGCTTACCTCCAGGTTTGCCGCGGTTGGGCTGCCGCCATTTTGAAATAACTCATGTTTTTTTTATTGACTGAAATTGTTTGATCTTCACAGATTGAATTTAAATACAACTTTTGACAACGGATCTCTTGGCTCTCGCAACGATGAAGAACGCAGCGAAATGCGATAAGTAATGTGAATTGCAGAATTCAGTGAATCATCGAATCTTTGAACGCACATTGCGCTCTTTGGTATTCCGGAGAGCATGCCTGTTTGAGAATCAGTAAATTCATCAACTGCTTCATTGCGGTTGGATATGGGCGCTTTGAGACTTCACAGTCTCAATAGCCTGAATTTCAATGTTACGCTTCCTTGAACCAACAGTTCTAGGGCATACGCATGAATGAGGCAACTCACAAGTACGTTTGTCGTCAAGGGCTGTCAGTTTGCTTGGAGTGTGTAACTCAACCATTACCCAGAGTTGGCTGACGTCAGTCGGCCTTCCCTGAAC
>EU379201_Rhizophlyctis_rosea
AAAGTTTGGTTTTAACAAACCGACACCTTCTGTGCACCTTTATCTGTCTTTGGTAAGTCGAGCTTCGGATTGGAAGGCAACTTCCGTATCCGAACTACCCTTGATCATATCTTGGGTTGGCTTGCCAAACATATCAACAAACTTATATTCCTTTTAATTTTGTATGTGTTAATCACTTTGATTAATTAAACTTAATAACTTTTGACAACGGATCTCTTGGCTCTCGCAACGATGAAGAACGCAGCGAAATGCGATACGTAATGTGAATTGCAGAATTCAGTGAATCATCGAATCTTTGAACGCACATTGCGCTCCCTGGTATTCCGGGGAGCATGCCTGTTTGAGAATCAGTAAAATCCTCAAGACTTCTGTTTGAGAGTGACGGACTCGGCTTCGGCTAGGTCCTTCCGTTTGAGCAGTAGTCTTGGAAAATGGACTGTTGATCGTTTCTTAGGGAACAAAATCATAGTCTTAAGGTAAGCCTCGAAGCCTTCCTTTGCCATGGACAGGATTTCAGATGCATGAACGGTGTTTCACTGCGTAATACATCTGTGATCGGTTCTGGTGCGTTGAAAGCTGTTTCGATCCCACTTAAATTTCGGGAGAAGGATGTTTCGACATCGTATATCCTTGAAC
>EU379200_Rhizophlyctis_rosea
AAATCTTGGTTTATATCAAACCAAAACATTTTGTGCACCACATCTGTCCTTGGTAGTTCGAGCGTCCTCGAGGTCTTTTCAACAGCTTCGAGTACCTACTGGGAAGGGAGAGAGAATTTTTTTCTCTGTCCCTTTCGGGTTGGGCTACCGATTTTTTTCATATCAACCTTGTATAAATTTTCTTCTGACTGGTTAATCAATCAAGATTAATTAGAACGCAATAACTTTTGACAACGGATCTCTTGGCTCTCGCAACGATGAAGAACGCAGCGAAATGCGATAAGTAATGTGAATTGCAGAATTCAGTGAATCATCGAATCTTTGAACGCACATTGCGCTCCTTGGTATTCCGGGGAGCATGCCTGTTTGAGAATCAGTAAAATCCTCAAATTCGCTATGTGGTTAGATTAATTTCGGACGGCACAGCAGATTTGGATCGTTGGACCTCTTGATCTTCGGGTCAAAGGTCTGAAATCAAGTGTTCGGAGCTGTTTTCCTCGAGATGGCTGGTCTCCAGATGAATGAACTGTGCTTAACACCACGGATTTTTCAACGTCTGTTGATCCCATCTTGTTGTGAGAACGGTCTTTTCCGATTAAGATTTGTCAGAACATATGTCGTGTTTTGTCAAAACATCAGCGGTGGATGTTGCATCCATTTCTGAAC
>EU379199_Rhizophlyctis_rosea
AAATGTTTGGTCTCGTGCCAAATAAACATTTGTGTGCACCATTGTCTGTCCTTGGTAGTTCGAGTTGCGCTCGGCCGATCTCAACAATCGGTGAGCGCCTACCCCTTAGGGGGTTGGGCTACCGCCTTTTTGAACAAACTTTTATGTTGTTTTCTTTATGTCTGAACGAAAAGTTAATCTTTTTTGATTAATGATTCTTATACAACTTTTGACAACGGATCTCTTGGCTCTCGCAACGATGAAGAACGCAGCGAAATGCGATAAGTAATGTGAATTGCAGAATTCAGTGAATCATCGAATCTTTGAACGCACATTGCGCTCCTTGGTATTCCGGGGAGCACGCCTGTTTGAGAATCAGTAAAATTCATCGACCACGTTTTCTGACCTTTCGGGGTTGGGGAGCGGTGTCGGATTTGGGCCTTTTGCTTGTTTATCGAGCAATGGCTTGAAATAGAATGTCACGAAATCAACGGACACCTGTCTATTGGGATTTCAAGCGCATGAGAGAGTGTTTTCACTTTTTATTACGTTTGCCTTTGATGGGTTTTAAAGTGCCGATGTTTGAGTCGACTCAACTGATTAATACGGGGCAGGGGGGCGTCAGTCCTCAGGTCTCGAAC
>EU386133_Aspergillus_niger
TGCGGGTCCTTTGGGCCAACCTCCCATCCGTGTCTATTGTACCCTGTTGCTTCGGCGGGCCCGCCGCTTGTCGGCCGCCGGGGGGGCGCCTCTGCCCCCCGGGCCCGTGCCCGCCGGAGACCCCAACACGAACACTGTCTGAAAGCGTGCAGTCTGAGTTGATTGAATGCAATCAGTTAAAACTTTCAACAATGGATCTCTTGGTTCCGGCATCGATGAAGAACGCAGCGAAATGCGATAACTAATGTGAATTGCAGAATTCAGTGAATCATCGAGTCTTTGAACGCACATTGCGCCCCCTGGTATTCCGGGGGGCATGCCTGTCCGAGCGTCATTGCTGCCCTCAAGCCCGGCTTGTGTGTTGGGTCGCCGTCCCCCTCTCCGGGGGGACGGGCCCGAAAGGCAGCGGCGGCACCGCGTCCGATCCTCGAGCGTATGGGGCTTTGTCACATGCTCTGTAGGATTGGCCGGCGCCTGCCGACGTTTTCCAACCATTCTTTCCAGGTTGACCTCGGATCAGGTAGGGATACCCGCTGAACTTAAGCATATCAATAAGCGGAGGAA
>EU379557_Glomerella_cingulata
CGCTCTATAACCCTTTGTGAACATACCTATAACTGTTGCTTCGGCGGGTAGGGTCTCCGTGACCCTCCCGGCCTCCCGCCCCCGGGCGGGTCGGCGCCCGCCGGAGGATAACCAAACTCTGATTTAACGACGTTTCTTCTGAGTGGTACAAGCAAATAATCAAAACTTTTAACAACGGATCTCTTGGTTCTGGCATCGATGAAGAACGCAGCGAAATGCGATAAGTAATGTGAATTGCAGAATTCAGTGAATCATCGAATCTTTGAACGCACATTGCGCCCGCCAGCATTCTGGCGGGCATGCCTGTTCGAGCGTCATTTCAACCCTCAAGCTCTGCTTGGTGTTGGGGCCCTACAGCTGATGTAGGCCCTCAAAGGTAGTGGCGGACCCTCCCGGAGCCTCCTTTGCGTAGTAACTTTACGTCTCGCACTGGGATCCGGAGGGACTCTTGCCGTAAAACCCCCCAATTTTCCAAAGGTTGACCTCGGATCAGGTAGGAATACCCGCTGAACTTAAGCATATCAATAAGCGGAGGAAAAGAAACCAACAGGGATTGCCTCAGTAACGGCGAGTGAAGCGGCAACAGCTCAAATTTGAAATCTGGCCCTAGGCCCGAGTTGTAATTTGCAGAGGATGCTTTTGGTGCGGTGCCTTCCAAGTTCCCTAGAACGGGACGCCAGAGAGGGTGAGAGCCCCGTACAGTTGGACACCAAGCCTTTGTAAAGCTCCTTCGACGAGTCGAGTAGTTTGGGAATGCTGCTCAAAATGGGAGGTATATTTCTTCTAAAGCTAAATACCGGCCAGAGACCGATAGCGCACAAGTAGAGTGATCGAAAGATGAAAAGCACTTTGAAAAGAGGGTTAAACAGCACGTGAAATTGTTAAAAGGGAAGCGCTTGTGACCAGACTTGCGTCCGGTGAATCACCCAGCTCTCGCGGCTGGGGCACTTCGCCGGCTCAGGCCAGCATCAGCTCGCTGTCGGGGACAAAAGCTTCAGGAACGTAGCTCTCTTCGGGGAGTGTTATAGCCTGTTGCATAATACCCTTCGGCGGGCTGAG
>EU379556_Glomerella_cingulata
CTGAGTTTACGCTCTATAACCCTTTGTGAACATACCTATAACTGTTGCTTCGGCGGGTAGGGTCTCCGTGACCCTCCCGGCCTCCCGCCCCCGGGCGGGTCGGCGCCCGCCGGAGGATAACCAAACTCTGATTTAACGACGTTTCTTCTGAGTGGTACAAGCAAATAATCAAAACTTTTAACAACGGATCTCTTGGTTCTGGCATCGATGAAGAACGCAGCGAAATGCGATAAGTAATGTGAATTGCAGAATTCAGTGAATCATCGAATCTTTGAACGCACATTGCGCCCGCCAGCATTCTGGCGGGCATGCCTGTTCGAGCGTCATTTCAACCCTCAAGCTCTGCTTGGTGTTGGGGCCCTACAGCTGATGTAGGCCCTCAAAGGTAGTGGCGGACCCTCCCGGAGCCTCCTTTGCGTAGTAACTTTACGTCTCGCACTGGGATCCGGAGGGACTCTTGCCGTAAAACCCCCCAATTTTCCAAAGGTTGACCTCGGATCAGGTAGGAATACCCGCTGAACTTAAGCATATCAATAAGCGGAGGAAAAGAAACCAACAGGGATTGCCTCAGTAACGGCGAGTGAAGCGGCAACAGCTCAAATTTGAAATCTGGCCCTAGGCCCGAGTTGTAATTTGCAGAGGATGCTTTTGGTGCGGTGCCTTCCAAGTTCCCTAGAACGGGACGCCAGAGAGGGTGAGAGCCCCGTACAGTTGGACACCAAGCCTTTGTAAAGCTCCTTCGACGAGTCGAGTAGTTTGGGAATGCTGCTCAAAATGGGAGGTATATTTCTTCTAAAGCTAAATACCGGCCAGAGACCGATAGCGCACAAGTAGAGTGATCGAAAGATGAAAAGCACTTTGAAAAGAGGGTTAAACAGCACGTGAAATTGTTAAAAGGGAAGCGCTTGTGACCAGACTTGCGTCCGGTGAATCACCCAGCTCTCGCGGCTGGGGCACTTCGCCGGCTCAGGCCAGCATCAGCTCGCTGTCGGGGACAAAAGCTTCAGGAACGTAGCTCTCTTCGGGGAGTGTTATAGCCTGTTGCATAATACCCTTCGGCGGGCTGAGG
>EU380669_Candida_orthopsilosis
ATATTTGCTCTTCAACGAAGGGAATTCCTATAAGCGCAAGTCATCAGCTTGCGTTGATTACGTCCCTGCCCTTTGTACACACCGCCCGTCGCTACTACCGATTGAATGGCTTAGTGAGGCTTCCGGATTGGTTTAGAGAAGGGGGCAACTCCATCTTGGAACCGAGAAGCTAGTCAAACTTGGTCATTTAGAGGAAGTAAAAGTCGTAACAAGGTTTCCGTAGGTGAACCTGCGGAAGGATCATTACAGAATGAAAGTGCTTAACTGCATTTTTTTACACATGTGTTTTTCTTTTTTTTTGAAAACTTTGCTTTGGTGGGCCCATGGCCTGCCAGAGATTAAACTCAACCAAATTTTATTTAAGTCAACTGATTAACTAATAGTCAAAACTTTCAACAACGGATCTCTTGGTTCTCGCATCGATGAAGAACGCAGCGAAATGCGATAAGTAATATGAATTGCAGATATTCGTGAATCATCGAATCTTTGAACGCACATTGCGCCCTTTGGTATTCCAAAGGGCATGCCTGTTTGAGCGTCATTTCTCCCTCAAACCTTCGGGTTTGGTGTTGAGCGATACGCTGGGTTTGCTTGAAAGAAAGGCGGAGTATAAACTAATGGATAGGTTTTTTTCCACTCATTGGTACAAACTCCAAAATTCTTCCAAATTCGACCTCAAATCAGGTAGGACTACCCGCTGAACTTAAGCATATCAATAAGCGGAGGAAAAGAAACCAACAGGGATTGCCTTAGTAGCGGCGAGTGAAGCGGCAAAAGCTCAAATTTGAAATCTGGCACTTTCAGTGTCCGAGTTGTAATTTGAAGAAGGTATCTTTGGGTTGGTCTTGTGTATGTTTCGTTGGAACTAGAAACAGGAAGANG
>EU239395_Ganoderma_steyaertanum
TCGAGTTTTGACTGGGTTGTAGCTGGCCTTCCGAGGCATGTGCACGCCCTGCTCATCCGCTCTACACCTGTGCACTTACTGTGGGCTTCAGATCGTAAAACGGGTCCCTTTACCGGGCTTGCGGAGCGTGTCTGTGCCTGCGTTTATCACAAACTCTATAAAGTATCAGAATGTGTATCGCGATGTAACGCATCTATATA
>EU239393_Ganoderma_weberianum
TCGAGTTTTGACTGGGTTGTAGCTGGCCTTCCGAGGCATGTGCACGCCCTGCTCATCCACTCTACACCTGTGCACTTACTGTGGGTTTCAAACGTCGTAAAGCGGGTCTCTTCACCGAGCTTGTAGAGCGGCGTCTGTGCCCGCGTTTATCACAAACTCCATAAAGTATTAGAATGTGTATTGCGATGTAACGCATCTATATA
>EU239391_Ganoderma_steyaertanum
TCGAGTTTTGACTGGGTTGTAGCTGGCCTTCCGAGGCATGTGCACGCCCTGCTCATCCGCTCTACACCTGTGCACTTAGTGTGGGCTTCAGATGCTAAAACGGGTCCCTTTACCGGGCTCGCGGAGCGTGTCTGTGCCTGCGTTTATCACAAACTCTATAAAGTATCAGAATGTGTATCGCGATGTAACGCATCTATATA
>EU247884_Sawadaea_tulasnei
CGCCAGCCCCGCGTGGCCGACCCTCCACCCGTGCTGATATATCAGGCTGCTCTGGCGGGCCTGCCGGCCCCGGCCGGGAGCGCCCGCCAGAGACGCCCCAACTCGTGCTGTCAGTGATGTCTGAGTTGCAATTAATAAAGTAAAACTTTCAACAACGGATCTCTTGGCTCTGGCATCGATGAAGAACGCAGCGAAATGCGATAAGTAATGTGAATTGCAGAATTTAGTGAATCATCGAATCTTTGAACGCACATTGCGCCCCCCGGTATTCCGAGGGGCATGCCTGTTCGAGCGTCATAACAACCCCTCAAGCCTGGCTTGGTCCTGGGGCTCGCCCGCTGGGCGGCCCTTAAACACAGTGGCGGCGCCGTCGTGCTCTACGCGTAGTAATTCTTCTCGCGACAGGGCGCTGACGGGGCCTGCCGAAGCTCCTTCTCTCGGTTGACCTCGGATCAGGTAGGGATACCCGCTGAACTTAAGCATATCAATAAGCGGAGGAAAAGAAACCAACAGGGATTACCTCAGTAACGGCGAGTGAAGCGGCA
>EU258553_Ramaria_gracilis
ATGATTAGGGGGGCTTGTCGCTGGCTTCGGCATGTGCGCGCCCCTCGCCTTCTATTCCATACACACCTGTGCACCTATGGGGCGAGCGTCTCCCTTGATTGGAGCCGTCCTGCGCGAGCGGGGCYGAGGCGCTCCCTCTTTTACTACAGCCGTCTTAACGCATGTCTTGCGCTCCACGGAGCGAAATGTTAATACAACTTTCAACAACGGATCTCTTGGCTTTCGCATCGATGAAGAACGCCGCGAAAGTGCGAAACGTAATGTGAATTGCAGAATTCAGTGAATCATCGAATCTTTGAACGCATCTTGCGCTCCTTGGTATTCCGAGGAGCATGCCTGTTTGAGTGTCGTGAACCTCTCAATCCCGTTTCATTTTGTGAAGCGGGTTTGGATTTGGACGCTGCCGTGGCTCACGCTTCGGCTCGTCTTGAAATGCATCAGCTGGTCCGCCGCCCGAGTTCAACAACGGTGTGATAAGAAACGCTTCGTGACTGTGGCGCCGTGTTACGTTGGCTCGAGCGAGGGTCGCTTCTAATCGTCTTCGGACAAACTCATGTCATCTGACCTCAAATCAGGTAGGACTACCCGCTGAACTTAAGCATATC
>EU047570_Erysiphe_aquilegiae
GAGTAAAAGTCGTAACAAGGTTTCCGTAGGTGAACCTGCGGAAGGATCATTACAGAGCGTGAGGCTCAGTCGTGGCGTCAGCTGCGTGCTGGGCCGACCCTCCCACCCGTGTCGATTTCTATCTTGTTGCTTTGGCGGGCCGGGCTACGTCGTCGCTGCCCGTACGGACATGCGTCGGCCGCCCACCGGTTTCGACTGGAGCGCGTCCGCCAAAGACCTAACCAAAACTCATGTTGTCTTTGTCGTCTCAGCTTTATTATTGAATTGATAAAACTTTCAACAACGGATCTCTTGGCTCTGGCATCGATGAAGAACGCAGCGAAATGCGATAAGTAATGTGAATTGCAGAATTTAGTGAATCATCGAATCTTTGAACGCACATTGCGCCCCTTGGTATTCCGAGGGGCATGCCTGTTCGAGCGTCATAACACCCCCTCCAGCTGCCTTTGTGTGGTTGCGGTGTTGGGGCCCGTCGCGTTGCGGCAGCTCTTAAAGACAGTGGCGGTCCTGGCGTGGGCTCTACGCGTAGTAACTTGCTTCTCGCGACAGAGTGACGACAGTGGCTTGCCAAAAGCCCGTTTGTTCCAGTCACATGGATCACAGGTTGACCTCGAATCAGGTAGGAATACCCGCTGAACTTAAGC
>EU047569_Erysiphe_aquilegiae
AGTAAAAGTCGTAACAAGGTTTCCGTAGGTGAACCTGCGGAAGGATCATTACAGAGCGTGAGGCTCAGTCGTGGCGTCAGCTGCGTGCTGGGCCGACCCTCCCACCCGTGTCGATTTCTATCTTGTTGCTTTGGCGGGCCGGGCTACGTCGTCGCTGCCCGTACGGACATGCGTCGGCCGCCCACCGGTTTCGACTGGAGCGCGTCCGCCAAAGACCTAACCAAAACTCATGTTGTCTTTGTCGTCTCAGCTTTATTATTGAATTGATAAAACTTTCAACAACGGATCTCTTGGCTCTGGCATCGATGAAGAACGCAGCGAAATGCGATAAGTAATGTGAATTGCAGAATTTAGTGAATCATCGAATCTTTGAACGCACATTGCGCCCCTTGGTATTCCGAGGGGCATGCCTGTTCGAGCGTCATAACACCCCCTCCAGCTGCCTTTGTGTGGTTGCGGTGTTGGGGCCCGTCGCGTTGCGGCAGCTCTTAAAGACAGTGGCGGTCCTGGCGTGGGCTCTACGCGTAGTAACTTGCTTCTCGCGACAGAGTGACGACAGTGGCTTGCCAAAAGCCCGTTTGTTCCAGTCACATGGATCACAGGTTGACCTCGAATCAGGTAGGAATACCCGCTGAACTTAAGC
>EU047568_Oidium_neolycopersici
GAAGTAAAAGTCGTAACAAGGTTTCCGTAGGTGAACCTGCGGAAGGATCATTACAGAGCGTGAGGCTCAGTCGTGGCGTCAGCTGCGTGCTGGGCCGACCCTCCCACCCGTGTCGATTTCTATCTTGTTGCTTTGGCGGGCCGGGCTACGTCGTCGCTGCCCGTACGGACATGTGTCGGCCGCCCACCGGTTTCGACTGGAGCGCGTCCGCCAAAGACCTAACCAAAACTCATGTTGTCTTTGTCGTCTCAGCTTTATTATTGAATTGATAAAACTTTCAACAACGGATCTCTTGGCTCTGGCATCGATGAAGAACGCAGCGAAATGCGATAAGTAATGTGAATTGCAGAATTTAGTGAATCATCGAATCTTTGAACGCACATTGCGCCCCTTGGTATTCCGAGGGGCATGCCTGTTCGAGCGTCATAACACCCCCTCCAGCTGCCTTTGTGTGGTTGCGGTGTTGGGGCCCGTCGCGTTGCGGCAGCTCTTAAAGATAGTGGCGGTCCTGGCGTGGGCTCTACGCGTAGTAACTTGCTTCTCGCGACAGAGTGACGACAGTGGCTTGCCAAAAGCCCGTTTGTTCCAGTCACATGGATCACAGGTTGACCTCGAATCAGGTAGGAATACCCGCTGAACTTAAGCATA
>EU047567_Oidium_neolycopersici
AGAAGTAAAAGTCGTAACAAGGTTTCCGTAGGTGAACCTGCGGAAGGATCATTACAGAGCGTGAGGCTCAGTCGTGGCGTCAGCTGCGTGCTGGGCCGACCCTCCCACCCGTGTCGATTTCTATCTTGTTGCTTTGGCGGGCCGGGCTACGTCGTCGCTGCCCGTACGGACATGTGTCGGCCGCCCACCGGTTTCGACTGGAGCGCGTCCGCCAAAGACCTAACCAAAACTCATGTTGTCTTTGTCGTCTCAGCTTTATTATTGAATTGATAAAACTTTCAACAACGGATCTCTTGGCTCTGGCATCGATGAAGAACGCAGCGAAATGCGATAAGTAATGTGAATTGCAGAATTTAGTGAATCATCGAATCTTTGAACGCACATTGCGCCCCTTGGTATTCCGAGGGGCATGCCTGTTCGAGCGTCATAACACCCCCTCCAGCTGCCTTTGTGTGGTTGCGGTGTTGGGGCCCGTCGCGTTGCGGCAGCTCTTAAAGATAGTGGCGGTCCTGGCGTGGGCTCTACGCGTAGTAACTTGCTTCTCGCGACAGAGTGACGACAGTGGCTTGCCAAAAGCCCGTTTGTTCCAGTCACATGGATCACAGGTTGACCTCGAATCAGGTAGGAATACCCGCTGAACTTAAGCATA
>EU047566_Oidium_neolycopersici
AAGTAAAAGTCGTAACAAGGTTTCCGTAGGTGAACCTGCGGAAGGATCATTACAGAGCGTGAGGCTCAGTCGTGGCGTCAGCTGCGTGCTGGGCCGACCCTCCCACCCGTGTCGATTTCTATCTTGTTGCTTTGGCGGGCCGGGCTACGTCGTCGCTGCCCGTACGGACATGTGTCGGCCGCCCACCGGTTTCGACTGGAGCGCGTCCGCCAAAGACCTAACCAAAACTCATGTTGTCTTTGTCGTCTCAGCTTTATTATTGAATTGATAAAACTTTCAACAACGGATCTCTTGGCTCTGGCATCGATGAAGAACGCAGCGAAATGCGATAAGTAATGTGAATTGCAGAATTTAGTGAATCATCGAATCTTTGAACGCACATTGCGCCCCTTGGTATTCCGAGGGGCATGCCTGTTCGAGCGTCATAACACCCCCTCCAGCTGCCTTTGTGTGGTTGCGGTGTTGGGGCCCGTCGCGTTGCGGCAGCTCTTAAAGATAGTGGCGGTCCTGGCGTGGGCTCTACGCGTAGTAACTTGCTTCTCGCGACAGAGTGACGACAGTGGCTTGCCAAAAGCCCGTTTGTTCCAGTCACATGGATCACAGGTTGACCTCGAATCAGGTAGGAATACCCGCTGAACTTAAGCATA
>EU047565_Oidium_neolycopersici
AGTAAAAGTCGTAACAAGGTTTCCGTAGGTGAACCTGCGGAAGGATCATTACAGAGCGTGAGGCTCAGTCGTGGCGTCAGCTGCGTGCTGGGCCGACCCTCCCACCCGTGTCGATTTCTATCTTGTTGCTTTGGCGGGCCGGGCTACGTCGTCGCTGCCCGTACGGACATGTGTCGGCCGCCCACCGGTTTCGACTGGAGCGCGTCCGCCAAAGACCTAACCAAAACTCATGTTGTCTTTGTCGTCTCAGCTTTATTATTGAATTGATAAAACTTTCAACAACGGATCTCTTGGCTCTGGCATCGATGAAGAACGCAGCGAAATGCGATAAGTAATGTGAATTGCAGAATTTAGTGAATCATCGAATCTTTGAACGCACATTGCGCCCCTTGGTATTCCGAGGGGCATGCCTGTTCGAGCGTCATAACACCCCCTCCAGCTGCCTTTGTGTGGTTGCGGTGTTGGGGCCCGTCGCGTTGCGGCAGCTCTTAAAGATAGTGGCGGTCCTGGCGTGGGCTCTACGCGTAGTAACTTGCTTCTCGCGACAGAGTGACGACAGTGGCTTGCCAAAAGCCCGTTTGTTCCAGTCACATGGATCACAGGTTGACCTCGAATCAGGTAGGAATACCCGCTGAACTTAAGCATATC
>EU047564_Oidium_neolycopersici
AGTAAAAGTCGTAACAAGGTTTCCGTAGGTGAACCTGCGGAAGGATCATTACAGAGCGTGAGGCTCAGTCGTGGCGTCAGCTGCGTGCTGGGCCGACCCTCCCACCCGTGTCGATTTCTATCTTGTTGCTTTGGCGGGCCGGGCTACGTCGTCGCTGCCCGTACGGACATGTGTCGGCCGCCCACCGGTTTCGACTGGAGCGCGTCCGCCAAAGACCTAACCAAAACTCATGTTGTCTTTGTCGTCTCAGCTTTATTATTGAATTGATAAAACTTTCAACAACGGATCTCTTGGCTCTGGCATCGATGAAGAACGCAGCGAAATGCGATAAGTAATGTGAATTGCAGAATTTAGTGAATCATCGAATCTTTGAACGCACATTGCGCCCCTTGGTATTCCGAGGGGCATGCCTGTTCGAGCGTCATAACACCCCCTCCAGCTGCCTTTGTGTGGTTGCGGTGTTGGGGCCCGTCGCGTTGCGGCAGCTCTTAAAGATAGTGGCGGTCCTGGCGTGGGCTCTACGCGTAGTAACTTGCTTCTCGCGACAGAGTGACGACAGTGGCTTGCCAAAAGCCCGTTTGTTCCAGTCACATGGATCACAGGTTGACCTCGAATCAGGTAGGAATACCCGCTGAACTTAAGCAT
>EU047563_Oidium_neolycopersici
AGAAGTAAAAGTCGTAACAAGGTTTCCGTAGGTGAACCTGCGGAAGGATCATTACAGAGCGTGAGGCTCAGTCGTGGCGTCAGCTGCGTGCTGGGCCGACCCTCCCACCCGTGTCGATTTCTATCTTGTTGCTTTGGCGGGCCGGGCTACGTCGTCGCTGCCCGTACGGACATGTGTCGGCCGCCCACCGGTTTCGACTGGAGCGCGTCCGCCAAAGACCTAACCAAAACTCATGTTGTCTTTGTCGTCTCAGCTTTATTATTGAATTGATAAAACTTTCAACAACGGATCTCTTGGCTCTGGCATCGATGAAGAACGCAGCGAAATGCGATAAGTAATGTGAATTGCAGAATTTAGTGAATCATCGAATCTTTGAACGCACATTGCGCCCCTTGGTATTCCGAGGGGCATGCCTGTTCGAGCGTCATAACACCCCCTCCAGCTGCCTTTGTGTGGTTGCGGTGTTGGGGCCCGTCGCGTTGCGGCAGCTCTTAAAGATAGTGGCGGTCCTGGCGTGGGCTCTACGCGTAGTAACTTGCTTCTCGCGACAGAGTGACGACAGTGGCTTGCCAAAAGCCCGTTTGTTCCAGTCACATGGATCACAGGTTGACCTCGAATCAGGTAGGAATACCCGCTGAACTTAAGCATATC
>EU047562_Oidium_neolycopersici
GAAGTAAAAGTCGTAACAAGGTTTCCGTAGGTGAACCTGCGGAAGGATCATTACAGAGCGTGAGGCTCAGTCGTGGCGTCAGCTGCGTGCTGGGCCGACCCTCCCACCCGTGTCGATTTCTATCTTGTTGCTTTGGCGGGCCGGGCTACGTCGTCGCTGCCCGTACGGACATGTGTCGGCCGCCCACCGGTTTCGACTGGAGCGCGTCCGCCAAAGACCTAACCAAAACTCATGTTGTCTTTGTCGTCTCAGCTTTATTATTGAATTGATAAAACTTTCAACAACGGATCTCTTGGCTCTGGCATCGATGAAGAACGCAGCGAAATGCGATAAGTAATGTGAATTGCAGAATTTAGTGAATCATCGAATCTTTGAACGCACATTGCGCCCCTTGGTATTCCGAGGGGCATGCCTGTTCGAGCGTCATAACACCCCCTCCAGCTGCCTTTGTGTGGTTGCGGTGTTGGGGCCCGTCGCGTTGCGGCAGCTCTTAAAGATAGTGGCGGTCCTGGCGTGGGCTCTACGCGTAGTAACTTGCTTCTCGCGACAGAGTGACGACAGTGGCTTGCCAAAAGCCCGTTTGTTCCAGTCACATGGATCACAGGTTGACCTCGAATCAGGTAGGAATACCCGCTGAACTTAAGCATA
>EU047561_Oidium_neolycopersici
AAGTAAAAGTCGTAACAAGGTTTCCGTAGGTGAACCTGCGGAAGGATCATTACAGAGCGTGAGGCTCAGTCGTGGCGTCAGCTGCGTGCTGGGCCGACCCTCCCACCCGTGTCGATTTCTATCTTGTTGCTTTGGCGGGCCGGGCTACGTCGTCGCTGCCCGTACGGACATGTGTCGGCCGCCCACCGGTTTCGACTGGAGCGCGTCCGCCAAAGACCTAACCAAAACTCATGTTGTCTTTGTCGTCTCAGCTTTATTATTGAATTGATAAAACTTTCAACAACGGATCTCTTGGCTCTGGCATCGATGAAGAACGCAGCGAAATGCGATAAGTAATGTGAATTGCAGAATTTAGTGAATCATCGAATCTTTGAACGCACATTGCGCCCCTTGGTATTCCGAGGGGCATGCCTGTTCGAGCGTCATAACACCCCCTCCAGCTGCCTTTGTGTGGTTGCGGTGTTGGGGCCCGTCGCGTTGCGGCAGCTCTTAAAGATAGTGGCGGTCCTGGCGTGGGCTCTACGCGTAGTAACTTGCTTCTCGCGACAGAGTGACGACAGTGGCTTGCCAAAAGCCCGTTTGTTCCAGTCACATGGATCACAGGTTGACCTCGAATCAGGTAGGAATACCCGCTGAACTTAAGCAT
>EU047560_Oidium_neolycopersici
AAGTAAAAGTCGTAACAAGGTTTCCGTAGGTGAACCTGCGGAAGGATCATTACAGAGCGTGAGGCTCAGTCGTGGCGTCAGCTGCGTGCTGGGCCGACCCTCCCACCCGTGTCGATTTCTATCTTGTTGCTTTGGCGGGCCGGGCTACGTCGTCGCTGCCCGTACGGACATGTGTCGGCCGCCCACCGGTTTCGACTGGAGCGCGTCCGCCAAAGACCTAACCAAAACTCATGTTGTCTTTGTCGTCTCAGCTTTATTATTGAATTGATAAAACTTTCAACAACGGATCTCTTGGCTCTGGCATCGATGAAGAACGCAGCGAAATGCGATAAGTAATGTGAATTGCAGAATTTAGTGAATCATCGAATCTTTGAACGCACATTGCGCCCCTTGGTATTCCGAGGGGCATGCCTGTTCGAGCGTCATAACACCCCCTCCAGCTGCCTTTGTGTGGTTGCGGTGTTGGGGCCCGTCGCGTTGCGGCAGCTCTTAAAGATAGTGGCGGTCCTGGCGTGGGCTCTACGCGTAGTAACTTGCTTCTCGCGACAGAGTGACGACAGTGGCTTGCCAAAAGCCCGTTTGTTCCAGTCACATGGATCACAGGTTGACCTCGAATCAGGTAGGAATACCCGCTGAACTTAAGCAT
>EU047559_Oidium_neolycopersici
AAGTAAAAGTCGTAACAAGGTTTCCGTAGGTGAACCTGCGGAAGGATCATTACAGAGCGTGAGGCTCAGTCGTGGCGTCAGCTGCGTGCTGGGCCGACCCTCCCACCCGTGTCGATTTCTATCTTGTTGCTTTGGCGGGCCGGGCTACGTCGTCGCTGCCCGTACGGACATGTGTCGGCCGCCCACCGGTTTCGACTGGAGCGCGTCCGCCAAAGACCTAACCAAAACTCATGTTGTCTTTGTCGTCTCAGCTTTATTATTGAATTGATAAAACTTTCAACAACGGATCTCTTGGCTCTGGCATCGATGAAGAACGCAGCGAAATGCGATAAGTAATGTGAATTGCAGAATTTAGTGAATCATCGAATCTTTGAACGCACATTGCGCCCCTTGGTATTCCGAGGGGCATGCCTGTTCGAGCGTCATAACACCCCCTCCAGCTGCCTTTGTGTGGTTGCGGTGTTGGGGCCCGTCGCGTTGCGGCAGCTCTTAAAGATAGTGGCGGTCCTGGCGTGGGCTCTACGCGTAGTAACTTGCTTCTCGCGACAGAGTGACGACAGTGGCTTGCCAAAAGCCCGTTTGTTCCAGTCACATGGATCACAGGTTGACCTCGAATCAGGTAGGAATACCCGCTGAACTTAAGCATA
>EF210145_Puccinia_psidii
GATCATTATTAAAAAAATGAGTGCACTTAATTGTGGCTCAAATTTTTAAAATTTAAACAACTTCTACCTTATTACATGTAGCTTTATTGAAACATAGTAATTTGGTATACGTGGCAAAGATATTAATCTTTGTCACATTACCCCCCTTATTATTATTGTCTAAAATCAAGTTTTAAGAATGTAAAAACCAAAAAATTATATAACTTTTAACAATGGATCTCTAGGCTCTCACATCGATGAAGAACACAGTGAAATGTGATAAGTAATGTGAATTGCA
>EF210144_Puccinia_psidii
GATCATTATTAAAAAAATGAGTGCACTTAATTGTGGCTCAAATTTTTAAAATTTAAACMACTTCTACCTTATTACATGTAGCTTTATTGAAACATAGTAATTTGGTATACGTGGCAAAGATATTAATCTTTGTCACATTACCCCCCTTATTATTATTGTCTAAAATCAAGTTTTAAGAATGTAAAAACCAAAAAATTATATAACTTTTAACAATGGATCTCTAGGCTCTCACATCGATGAAGAACACAGTGAAATGTGATAAGTAATGTGAATTGCAGAATTCAGTGAATCATCGAATCTTTGAACGCACCTTGCGCCTTTTGGTATTCCAAAAGGCACACCTGTTTGAGTGTCATGAAACCTTGTCATTAATTAATTTTATTTTATTAAGATTTTTTAATGGATTTTGAGTGTTGCTGTAATTGGCTCACTTTAAATATATAAGTTTTTTTCATACTTTGATTTGGATTGACTTAATGTGATATATTATCTTCATTAAGAAGTGTATCTTTTTTAGATACTGCCATTTCTTTATAGTAATGAAATTGCTTCTAACCTGTCAATATGACAAATTCTTTTTTTAAGACCTCAAATCAGGTGGG
>EF210143_Puccinia_psidii
GATCATTATTAAAAAATGAGTGCACTTAATTGTGGCTCAAATTTTTAAAATTTAAACMACTTCTACCTTATTACATGTAGCTTTATTGAAACATAGTAATTTGGTATACGTGGCAAAGATATTAATCTTTGTCACATTACCCCCCTTATTATTATTGTCTAAAATCAAGTTTTAAGAATGTAAAAACCAAAAAATTATATAACTTTTAACAATGGATCTCTAGGCTCTCACATCGATGAAGAACACAGTGAAATGTGATAAGTAATGTGAATTGCAGAATTCAGTGAATCATCGAATCTTTGAACGCACCTTGCGCCTTTTGGTATTCCAAAAGGCACACCTGTTTGAGTGTCATGAAACCTTGTCATTAATTAATTTTATTTTATTAAGATTTTTTAATGGATTTTGAGTGTTGCTGTAATTGGCTCACTTTAAATATATAAGTTTTTTTCATACTTTGATTTGGATTGACTTAATGTGATATATTATCTTCATTAAGAAGTGTATCTTTTTTAGATACTGCCATTTCTTTATAGTAATGAAATTGCTTCTAACCTGTCAATATGACAAATTCTTTTTTTAAGACCTCAAATCAGGTGGG
>EF210142_Puccinia_psidii
GATCATTATTAAAAAAATGAGTGCACTTAATTGTGGCTCAAATTTTTAAAATTTAAACMACTTCTACCTTATTACATGTAGCTTTATTGAAACATAGTAATTTGGTATACGTGGCAAAGATATTAATCTTTGTCACATTACCCCCCTTATTATTATTGTCTAAAATCAAGTTTTAAGAATGTAAAAACCAAAAAATTATATAACTTTTAACAATGGATCTCTAGGCTCTCACATCGATGAAGAACACAGTGAAATGTGATAAGTAATGTGAATTGCAGAATTCAGTGAATCATCGAATCTTTGAACGCACCTTGCGCCTTTTGGTATTCCAAAAGGCACACCTGTTTGAGTGTCATGAAACCTTCTCATTAATTAATTTTATTTTATTAAGATTTTTTAATGGATTTTGAGTGTTGCTGTAATTGGCTCACTTTAAATATATAAGTTTTTTTCATACTTTGATTTGGATTGACTTAATGTGATATATTATCTTCATTAAGAAGTGTATCTTTTTTAGATACTGCCATTTCTTTATAGTAATGAAATTGCTTCTAACCTGTCAATATGACAAATTCTTTTTTTAAGACCTCAAATCAGGTGGG
>EF210141_Puccinia_psidii
GATCATTATTAAAAAAATGAGTGCACTTAATTGTGGCTCAAATTTTTAAAATTTAAACCACTTCTACCTTATTACATGTAGCTTTATTGAAACATAGTAATTTGGTATACGTGGCAAAGATATTAATCTTTGTCACATTACCCCCCTTATTATTATTGTCTAAAATCAAGTTTTAAGAATGTAAAAACCAAAAAATTATATAACTTTTAACAATGGATCTCTAGGCTCTCACATCGATGAAGAACACAGTGAAATGTGATAAGTAATGTGAATTGCAGAATTCAGTGAATCATCGAATCTTTGAACGCACCTTGCGCCTTTTGGTATTCCAAAAGGCACACCTGTTTGAGTGTCATGAAACCTTCTCATTAATTAATTTTATTTTATTAAGATTTTTTAATGGATTTTGAGTGTTGCTGTAATTGGCTCACTTTAAATATATAAGTTTTTTTCATACTTTGATTTGGATTGACTTAATGTGATATATTATCTTCATTAAGAAGTGTATCTTTTTTAGATACTGCCATTTCTTTATAGTAATGAAATTGCTTCTAACCTGTCAATATGACAAATTCTTTTTTTAAGACCTCAAATCAGGTGGG
>EF222027_Exserohilum_rostratum
CTGCGGAGGGATCATTACACAACAAAAATATGAGGGTGTGGTTTGCTGGCAACAGCGTCCGCCCCAAGTATTTTTCACCCATGTCTTTTGCGCACTTTTTGTTTCCTGGGCGAGTTCGCTCGCCACCAGGACCCAACCATAAACCTTTTTTTATGCAGTTGCAATCAGCGTCAGTATAATAATTCAATTTATTAAAACTTTCAACAACGGATCTCTTGGTTCTGGCATCGATGAAGAACGCAGCGAAATGCGATACGTAGTGTGAATTGCAGAATTCAGTGAATCATCGAATCTTTGAACGCACATTGCGCCCTTTGGTATTCCAAAGGGCATGCCTGTTCGAGCGTCATTTGTACCCTCAAGCTTTGCTTGGTGTTGGGCGTCTTTTTGTCTCTCCCCTTGTTGGGGGAGACTCGCCTTAAAACGATTGGCAGCCGACCTACTGGTTTTCGGAGCGCAGCACAAATTTGCGCCTTCCAATCCACGGGGCGGCATCCAGCAAGCCTTTGTTTTCTATAACAAATCCACATTTTGACCTCGGATCAGGTAGGGATACCCG
>EF363336_Thekopsora_areolata
AAGTCGTAACAAGGTTTCCGTAGGTGAACCTGCGGAAGGATCATTATTTAAAATGTAAAGGAGTGCACTTTATTGTGACTCTGACACTTTTAAATATTTAAACCATTTTAAACCCAAAGCTGTTATGTGTGCCTTTTAGGTATAGCATCTCAGTAGTACGTCTCAACTTTTGTTTTGACATTACCCCCCCCTTATAAGTGACCCCCCTTTTTGTGCATTGATGGACTTTAAATAATGTTTTAAGAATGTAAACCCTATAATCATATAACTTTTAACAATGGATCTCTTGGCTCTCACATCGATGAAGAACACAGTGAAATGTGTTAAGTAATGTGAATTGCAGAATTCAGTGAATCATCGAATCTTTGAACGCACCTTGCACCTTTTGGTATTCCAAAAGGTACACCTGTTTGAGTGTCATGAAACCCTCTCATTCTAATTCTTTATTTGATATAAGGAGTTGGTATGGATGTTGAGTGTTGCCGTCATTGGCTCACTTTAAATACATAAGTACTTTTATCTTGAAAAATAAATGGAGAAATACTTGGTGTAATATTTATGTTTCATCAAGGAGTGTGGTTTAATTACTACAGCCATTTGTTTCGGATAAATAGCTTCCTAACCCTATTATATTTAAACTTTAGACCTCAAATCAGGTGGGACTACCCGCTGAACTTAAGCATATCAATAAGCGGAGGAAAAGAAACTAACAAGGATTCYCCTAGTAACGGCGAGTGAAGAGGGAAAAGCCCAAATTTGTAATCTGGCTCTTTTATAGAGTCCGAGTTGTAATTTTGAGAACTGTTTTCCGTG
>AY684175_Trametes_cervina
ATCATTATCGAGTTTATTGGACGGGTTGTCGCTGGCCTTTACCGGCAATGTGCACGCCTGGCTCAATTTTCCACTCTTTAACCACTGTGCACTTTTTGTAAGATTGGCTGTAGGGGAATTATATTTACTCTCTTGGTAACACATGAGACGAAAGTGTATATTGCCTGAAGGCCTCTCTTATGTTTACTACAAACGCTTCAGTTATTAGAATGTCATACGTTGTGTTATAACACATTTATATACAACTTTCAGCAACGGATCTCTTGGCTCTCGCATCGATGAAGAACGCAGCGAAATGCGATAAGTAATGTGAATTGCAGAATTCAGTGAATCATCGAATCTTTGAACGCACCTTGCGCTCCTTGGTATTCCGAGGAGCATGCCTGTTTGAGTGTCATGGAATTCTCAACTCATTAGATTTTTTTCTAATGCAGCTTGGACTTGGAGGTTGTGTCGGTTTTTAATAATCGACTCCTCTTAAATGCATTAGCGTGAATTCTTACGGATCGCCTTCAGTGTGATAATTATCTGCGCTGTGGTGTGAAGTATCATTATGTTCATGCTTATAATCGTCTGTTCATCAGACAATTTATTATGACATCTGACCTCAAATCAGGTAGGACTACCCGC
>EF488162_Trichoderma_gamsii
CCCTACCCAGTGTGAACCATACCAAACTGTTGCCTCGGCGGGGTCACGCCCCGGGTGCGTCGCAGCCCCGGAACCAGGCGCCCGCCGGAGGAACCAACCAAACTCTTTCTGTAGTCCCCTCGCGGACGTTATTTCTTACAGCTCTGAGCAAAAATTCAAAATGAATCAAAACTTTCAACAACGGATCTCTTGGTTCTGGCATCGATGAAGAACGCAGCGAAATGCGATAAGTAATGTGAATTGCAGAATTCAGTGAATCATCGAATCTTTGAACGCACATTGCGCCCGCCAGTATTCTGGCGGGCATGCCTGTCCGAGCGTCATTTCAACCCTCGAACCCCTCCGGGGGGTCGGCGTTGGGGATCGGGAACCCCTAAGACGGGATCCCGGCCCCGAAATACAGTGGCGGTCTCGCCGCAGCCTCTCATGCGCAGTAGTTTGCACAACTCGCACCGGGAGCGCGGCGCGCCCACGTCCGTAAAACACCCAATTTCTGAAATGTTGACCTCGGATCAGGTAGGAATACCTGCTGTACTTAAGCATATCAAGAAGGGGGAGCA
>EF488161_Trichoderma_gamsii
TCCAACCCAATGTGACCATACCAAACTGTTGCCTCGGCGGGGTCACGCCCCGGGTGCGTCGCAGCCCCGGAACCAGGCGCCCGCCGGAGGGACCAACCAAACTCTTTTCTGTAGTCCCCTCGCGGACGTTATTTCTTACAGCTCTGAGCAAAAATTCAAAATGAATCAAAACTTTCAACAACGGATCTCTTGGTTCTGGCATCGATGAAGAACGCAGCGAAATGCGATAAGTAATGTGAATTGCAGAATTCAGTGAATCATCGAATCTTTGAACGCACATTGCGCCCGCCAGTATTCTGGCGGGCATGCCTGTCCGAGCGTCATTTCAACCCTCGAACCCCTCCGGGGGGTCGGCGTTGGGGATCGGGAACCCCTAAGACGGGATCCCGGCCCCGAAATACAGTGGCGGTCTCGCCGCAGCCTCTCCTGCGCAGTAGTTTGCACAACTCGCACCGGGAGCGCGGCGCGTCCACGTCCGTAAAACACCCAACTTCTGAAATGTTGACCTCGGATCAGGTAGGAATACCCGCTGAACTTAAGCATATCAATAA
>EF488160_Hypocrea_koningii
CCCTACCCAGTGTGAACCATACCAAACTGTTGCCTCGGCGGGGTCACGCCCCGGGTGCGTCGCAGCCCCGGAACCAGGCGCCCGCCGGAGGAACCAACCAAACTCTTTCTGTAGTCCCCTCGCGGACGTTATTTCTTACAGCTCTGAGCAAAAATTCAAAATGAATCAAAACTTTCAACAACGGATCTCTTGGTTCTGGCATCGATGAAGAACGCAGCGAAATGCGATAAGTAATGTGAATTGCAGAATTCAGTGAATCATCGAATCTTTGAACGCACATTGCGCCCGCCAGTATTCTGGCGGGCATGCCTGTCCGAGCGTCATTTCAACCCTCGAACCCCTCCGGGGGGTCGGCGTTGGGGATCGGGAACCCCTAAGACGGGATCCCGGCCCCGAAATACAGTGGCGGTCTCGCCGCAGCCTCTCATGCGCAGTAGTTTGCACAACTCGCACCGGGAGCGCGGCGCGCCCACGTCCGTAAAACACCCAATTTCTGAAATGTTGACCTCGGATCAGGTAGGAATACCTGCTGTACTTAAGCATATCAAGAAGGGGGAGCA
>EF488159_Trichoderma_gamsii
ACCCAATGGTGAACCATACCAAACTGGTTGCCTCGGCGGGGTCACGACCCCGGGTGCGTCGCAGCCCCGGAACCAGGCGCCCGCCGGAGGGACCAACCAAACTCTTTTCTGTAGTCCCCTCGCGGACGTTATTTCTTACAGCTCTGAGCAAAAATTCAAAATGAATCAAAACTTTCAACAACGGATCTCTTGGTTCTGGCATCGATGAAGAACGCAGCGAAATGCGATAAGTAATGTGAATTGCAGAATTCAGTGAATCATCGAATCTTTGAACGCACATTGCGCCCGCCAGTATTCTGGCGGGCATGCCTGTCCGAGCGTCATTTCAACCCTCGAACCCCTCCGGGGGGTCGGCGTTGGGGATCGGGAACCCCTAAGACGGGATCCCGGCCCCGAAATACAGTGGCGGTCTCGCCGCAGCCTCTCCTGCGCAGTAGTTTGCACAACTCGCACCGGGAGCGCGGCGCGTCCACGTCCGTAAAACACCCAACTTCTGAAATGTTGACCTCGGATCAGGTAGGAATACCCGCTGAACTTAAGCATATCAATAAG
>EF488158_Trichoderma_gamsii
TTAACTCCCAAACCCAATGGTGAACCATACCAAACTGTTTGCCTCGGGCGGGGTCACGCCCCGGGTGCGTCGCAGCCCCGGAACCAGGCGCCCGCCGGAGGGACCAACCAAACTCTTTCTGTAGTCCCCTCGCGGACGTTATTTCTTACAGCTCTGAGCAAAAATTCAAAATGAATCAAAACTTTCAACAACGGATCTCTTGGTTCTGGCATCGATGAAGAACGCAGCGAAATGCGATAAGTAATGTGAATTGCAGAATTCAGTGAATCATCGAATCTTTGAACGCACATTGCGCCCGCCAGTATTCTGGCGGGCATGCCTGTCCGAGCGTCATTTCAACCCTCGAACCCCTCCGGGGGGTCGGCGTTGGGGATCGGGAACCCCTAAGACGGGATCCCGGCCCCGAAATACAGTGGCGGTCTCGCCGCAGCCTCTCATGCGCAGTAGTTTGCACAACTCGCACCGGGAGCGCGGCGCGTCCACGTCCGTAAAACACCCAACTTCTGAAATGTTGACCTCGGATCAGGTAGGAATACCCGCTGAACTTAAGCATATCAATAAG
>EF488157_Trichoderma_asperellum
ACTCCCAAACCCAATGTGAACGTTACCAAACTGTTGCCTCGGCGGGGTCACGCCCCGGGTGCGTCGCAGCCCCGGAACCAGGCGCCCGCCGGAGGAACCAACCAAACTCTTTCTGTAGTCCCCTCGCGGACGTATTTCTTTACAGCTCTGAGCAAAAATTCAAAATGAATCAAAACTTTCAACAACGGATCTCTTGGTTCTGGCATCGATGAAGAACGCAGCGAAATGCGATAAGTAATGTGAATTGCAGAATTCAGTGAATCATCGAATCTTTGAACGCACATTGCGCCCGCCAGTATTCTGGCGGGCATGCCTGTCCGAGCGTCATTTCAACCCTCGAACCCCTCCGGGGGATCGGCGTTGGGGATCGGGACCCCTCACACGGGCGCCGGCCCCTAAATACAGTGGCGGTCTCGCCGCAGCCTCTCCTGCGCAGTAGTTTGCACAACTCGCACCGGGAGCGCGGCGCGTCCACGTCCGTAAAACACCCAACTTTCTGAAATGTTGACCTCGGATCAGGTAGGAATACCCGCTGAACTTAAGCATTAT
>EF488156_Hypocrea_viridescens
GGGACATTACCGAGTTTACAACTCCCAAACCCAATGTGAACCATACCAAACTGTTGCCTCGGCGGGGTCACGCCCCGGGTGCGTCGCAGCCCCGGAACCAGGCGCCCGCCGGAGGGACCAACCAAACTCTTTCTGTAGTCCCCTCGCGGACGTTATTTCTTACAGCTCTGAGCAAAAATTCAAAATGAATCAAAACTTTCAACAACGGATCTCTTGGTTCTGGCATCGATGAAGAACGCAGCGAAATGCGATAAGTAATGTGAATTGCAGAATTCAGTGAATCATCGAATCTTTGAACGCACATTGCGCCCGCCAGTATTCTGGCGGGCATGCCTGTCCGAGCGTCATTTCAACCCTCGAACCCCTCCGGGGGTCCGGCGTTGGGGATCGGGAACCCCTAAGACGGGATCCCGGCCCCGAAATACAGTGGCGGTCTCGCCGCAGCCTCTCATGCGCAGTAGTTTGCACAACTCGCACCGGGAGCGCGGCGCGTCCACGTCCGTAAAACACCCAACTTCTGAAATGTTGACCTCGGATCAGGTAGGAATACCCGCTGAACTTAAGCATATCAATAAGCGGAGGAAAAAAAAC
>EF488155_Hypocrea_viridescens
ACTCCCAAACCCAATGTGAACCATACCAAACTGTTGCCTCGGCGGGGTCACGCCCCGGGTGCGTCGCAGCCCCGGAACCAGGCGCCCGCCGGAGGGACCAACCAAACTCTTTCTGTAGTCCCCTCGCGGACGTTATTTCTTACAGCTCTGAGCAAAAATTCAAAATGAATCAAAACTTTCAACAACGGATCTCTTGGTTCTGGCATCGATGAAGAACGCAGCGAAATGCGATAAGTAATGTGAATTGCAGAATTCAGTGAATCATCGAATCTTTGAACGCACATTGCGCCCGCCAGTATTCTGGCGGGCATGCCTGTCCGAGCGTCATTTCAACCCTCGAACCCCTCCGGGGGTCCGGCGTTGGGGATCGGGAACCCCTAAGACGGGATCCCGGCCCCGAAATACAGTGGCGGTCTCGCCGCAGCCTCTCATGCGCAGTAGTTTGCACAACTCGCACCGGGAGCGCGGCGCGTCCACGTCCGTAAAACACCCAACTTCTGAAATGTTGACCTCGGATCAGGTAGGAATACCCGCTGAACTTAG
>EF488154_Trichoderma_gamsii
GAGTTTACAACTCCCAAACCCAATGTGAACCATACCAAACTGTTGCCTCGGCGGGGTCACGCCCCGGGTGCGTCGCAGCCCCGGAACCAGGCGCCCGCCGGAGGGACCAACCAAACTCTTTTCTGTAGTCCCCTCGCGGACGTTATTTCTTACAGCTCTGAGCAAAAATTCAAAATGAATCAAAACTTTCAACAACGGATCTCTTGGTTCTGGCATCGATGAAGAACGCAGCGAAATGCGATAAGTAATGTGAATTGCAGAATTCAGTGAATCATCGAATCTTTGAACGCACATTGCGCCCGCCAGTATTCTGGCGGGCATGCCTGTCCGAGCGTCATTTCAACCCTCGAACCCCTCCGGGGGGTCGGCGTTGGGGATCGGGAACCCCTAAGACGGGATCCCGGCCCCGAAATACAGTGGCGGTCTCGCCGCAGCCTCTCCTGCGCAGTAGTTTGCACAACTCGCACCGGGAGCGCGGCGCGTCCACGTCCGTAAAACACCCAACTTCTGAAATGTTGACCTCGGATCAGGTAGGAATACCCGCTGAACTTAAGCATATCAATAAGCGGAGGAAAAAAAAAACCAACCACTTGG
>EF488153_Trichoderma_gamsii
AGGGACATTACCGAGTTTACAACTCCCAAACCCAATGTGAACCATACCAAACTGTTGCCTCGGCGGGGTCACGCCCCGGGTGCGTCGCAGCCCCGGAACCAGGCGCCCGCCGGAGGGACCAACCAAACTCTTTTCTGTAGTCCCCTCGCGGACGTTATTTCTTACAGCTCTGAGCAAAAATTCAAAATGAATCAAAACTTTCAACAACGGATCTCTTGGTTCTGGCATCGATGAAGAACGCAGCGAAATGCGATAAGTAATGTGAATTGCAGAATTCAGTGAATCATCGAATCTTTGAACGCACATTGCGCCCGCCAGTATTCTGGCGGGCATGCCTGTCCGAGCGTCATTTCAACCCTCGAACCCCTCCGGGGGGTCGGCGTTGGGGATCGGGAACCCCTAAGACGGGATCCCGGCCCCGAAATACAGTGGCGGTCTCGCCGCAGCCTCTCCTGCGCAGTAGTTTGCACAACTCGCACCGGGAGCGCGGCGCGTCCACGTCCGTAAAACACCCAACTTCTGAAATGTTGACCTCGGATCAGGTAGGAATACCCGCTGAACTTAAGCATATCAATAAGCGGAGGAAAAAAAAA
>EF488152_Trichoderma_hamatum
GGGATCATTACCGAGTTTACAACTCCCAAACCCAATGTGAACGTTACCAAACTGTTGCCTCGGCGGGGTCACGCCCCGGGTGCGTAGAAGCCCCGGAACCAGGCGCCCGCCGGAGGAACCAACCAAACTCTTTCTGTAGTCCCCTCGCGGACGTATTTCTTACAGCTCTGAGCAAAAATTCAAAATGAATCAAAACTTTCAACAACGGATCTCTTGGTTCTGGCATCGATGAAGAACGCAGCGAAATGCGATAAGTAATGTGAATTGCAGAATTCAGTGAATCATCGAATCTTTGAACGCACATTGCGCCCGCCAGTATTCTGGCGGGCATGCCTGTCCGAGCGTCATTTCAACCCTCGAACCCCTCCGGGGGATCGGCGTTGGGGATCGGGACCCCTCACCGGGTGCCGGCCCTGAAATACAGTGGCGGTCTCGCCGCAGCCTCTCCTGCGCAGTAGTTTGCACAACTCGCACCGGGAGCGCGGCGCGTCCACGTCCGTAAAACACCCAACTTCTGAAATGTTGACCTCGGATCAGGTAGGAATACCCGCTGAACTTAAGCATATCAATAAGCGGAGGAAAACAA
>EF488151_Trichoderma_gamsii
ACCCAATGTGAACCATACCAAACTGTTGCCTCGGCGGGGTCACGCCCCGGGTGCGTCGCAGCCCCGGAACCAGGCGCCCGCCGGAGGGACCAACCAAACTCTTTTCTGTAGTCCCCTCGCGGACGTTATTTCTTACAGCTCTGAGCAAAAATTCAAAATGAATCAAAACTTTCAACAACGGATCTCTTGGTTCTGGCATCGATGAAGAACGCAGCGAAATGCGATAAGTAATGTGAATTGCAGAATTCAGTGAATCATCGAATCTTTGAACGCACATTGCGCCCGCCAGTATTCTGGCGGGCATGCCTGTCCGAGCGTCATTTCAACCCTCGAACCCCTCCGGGGGGTCGGCGTTGGGGATCGGGAACCCCTAAGACGGGATCCCGGCCCCGAAATACAGTGGCGGTCTCGCCGCAGCCTCTCCTGCGCAGTAGTTTGCACAACTCGCACCGGGAGCGCGGCGCGTCCACGTCCGTAAAACACCCAACTTCTGAAATGTTGACCTCGGATCAGGTAGGAATACCCGCTGAACTTAAGCATATCAATAAAACGGAGG
>EF488150_Trichoderma_koningiopsis
CCAACCCAATGTGAACCATACCAAACTGTTGCCTCGGCGGGGTCACGCCCCGGGTGCGTCGCAGCCCCGGAACCAGGCGCCCGCCGGAGGGACCAACCAAACTCTTTCTGTAGTCCCCTCGCGGACGTTATTTCTTACAGCTCTGAGCAAAAATTCAAAATGAATCAAAACTTTCAACAACGGATCTCTTGGTTCTGGCATCGATGAAGAACGCAGCGAAATGCGATAAGTAATGTGAATTGCAGAATTCAGTGAATCATCGAATCTTTGAACGCACATTGCGCCCGCCAGTATTCTGGCGGGCATGCCTGTCCGAGCGTCATTTCAACCCTCGAACCCCTCCGGGGGGTCGGCGTTGGGGATCGGGAACCCCTAAGACGGGATCCCGGCCCCGAAATACAGTGGCGGTCTCGCCGCAGCCTCTCCTGCGCAGTAGTTTGCACAACTCGCACCGGGAGCGCGGCGCGTCCACGTCCGTAAAACACCCAACTTCTGAAATGTTGACCTCGGATCAGGTAGGAATACCCGCTGAACTTAAGCATATCAATAAGCCGGAGG
>EF488149_Hypocrea_viridescens
CAACCCATGTGACCATACCAAACTGTTGCCTCGGCGGGGTCACGCCCCGGGTGCGTCGCAGCCCCGGAACCAGGCGCCCGCCGGAGGGACCAACCAAACTCTTTCTGTAGTCCCCTCGCGGACGTTATTTCTTACAGCTCTGAGCAAAAATTCAAAATGAATCAAAACTTTCAACAACGGATCTCTTGGTTCTGGCATCGATGAAGAACGCAGCGAAATGCGATAAGTAATGTGAATTGCAGAATTCAGTGAATCATCGAATCTTTGAACGCACATTGCGCCCGCCAGTATTCTGGCGGGCATGCCTGTCCGAGCGTCATTTCAACCCTCGAACCCCTCCGGGGGTCCGGCGTTGGGGATCGGGAACCCCTAAGACGGGATCCCGGCCCCGAAATACAGTGGCGGTCTCGCCGCAGCCTCTCATGCGCAGTAGTTTGCACAACTCGCACCGGGAGCGCGGCGCGTCCACGTCCGTAAAACACCCAACTTCTGAAATGTTGACCTCGGATCAGGTAGGAATACCCGCTGAACTATAAGCATATCAATAACCGGAGGAAAA
>EF488148_Hypocrea_lixii
ACCCAATGTGAACCATACCAAACTGTTGCCTCGGCGGGGTCACGCCCCGGGTGCGTCGCAGCCCCGGAACCAGGCGCCCGCCGGAGGGACCAACCAAACTCTTTTCTGTAGTCCCCTCGCGGACGTTATTTCTTACAGCTCTGAGCAAAAATTCAAAATGAATCAAAACTTTCAACAACGGATCTCTTGGTTCTGGCATCGATGAAGAACGCAGCGAAATGCGATAAGTAATGTGAATTGCAGAATTCAGTGAATCATCGAATCTTTGAACGCACATTGCGCCCGCCAGTATTCTGGCGGGCATGCCTGTCCGAGCGTCATTTCAACCCTCGAACCCCTCCGGGGGGTCGGCGTTGGGGATCGGGAACCCCTAAGACGGGATCCCGGCCCCGAAATACAGTGGCGGTCTCGCCGCAGCCTCTCCTGCGCAGTAGTTTGCACAACTCGCACCGGGAGCGCGGCGCGTCCACGTCCGTAAAACACCCAACTTCTGAAATGTTGACCTCGGATCAGGTAGGAATACCCGCTGAACTTAAGCATATC
>EF488147_Trichoderma_gamsii
CCCAACCCATGTGACCATACCAAACTGTTGCCTCGGCGGGGTCACGCCCCGGGTGCTTCCCAGCCCCGGAACCAGGCGCCCGCCGGAGGGACCAATCAAACTCTTTTCTGTATTCCCCTCGGGGACGTTATTTCTTACAGCTCTGACCAAAAATTCAAAATGAATCAAAACTTTCAACAACGGATCTCTTGGTTCTGGCATCGATGAATAACGCACCGAAATGCGATAAGTAATGTGAATTGCAAAATTCAGTGAATCATCGAATCTTTGAACGCACATTGCGCCCGCCAGTATTCTGGCGGGCATGCCTGTCCGAGCGTCATTTCAACCCTCGAACCCCTCCGGGGGGTCGGCGTTGGGGATCGGGAACCCCTAAAACGGGATCCCGGCCCCGAAATACAATGGCGGTCTCGCCGCANCCTCTCCTGCGCAGTAGTTTGCACAACTCGCACCGGGAGCGCGGCGCGTCGACGTCCGTAAAACACCCAACTTCTGAGATGNNGACCTCGGATCAGGTAGGAATACCCGCTGAACTTCCCCATAAAAAGAAGCGGAAGAAA
>EF488146_Trichoderma_gamsii
GGCTCGACGGCGCTCCTAACCCAATGTGAACCATACCAAACTGTTGCCTCGGCGGGGTCACGCCCCGGGTGCGTCGCAGCCCCGGAACCAGGCGCCCGCCGGAGGGACCAACCAAACTCTTTTCTGTAGTCCCCTCGCGGACGTTATTTCTTACAGCTCTGAGCAAAAATTCAAAATGAATCAAAACTTTCAACAACGGATCTCTTGGTTCTGGCATCGATGAAGAACGCAGCGAAATGCGATAAGTAATGTGAATTGCAGAATTCAGTGAATCATCGAATCTTTGAACGCACATTGCGCCCGCCAGTATTCTGGCGGGCATGCCTGTCCGAGCGTCATTTCAACCCTCGAACCCCTCCGGGGGGTCGGCGTTGGGGATCGGGAACCCCTAAGACGGGATCCCGGCCCCGAAATACAGTGGCGGTCTCGCCGCAGCCTCTCCTGCGCAGTAGTTTGCACAACTCGCACCGGGAGCGCGGCGCGTCCACGTCCGTAAAACACCCAACTTCTGAAATGTTGACCTCGGATCAGGTAGGAATACCCGCTGAACTTAAGCATATCAATAAGCGGAGGAA
>EF488145_Hypocrea_lixii
ACTCCCAACCCAATGTGAACCATACCAAACTGTTGCCTCGGCGGGGTCACGCCCCGGGTGCGTCGCAGCCCCGGAACCAGGCGCCCGCCGGAGGGACCAACCAAACTCTTTTCTGTAGTCCCCTCGCGGACGTTATTTCTTACAGCTCTGAGCAAAAATTCAAAATGAATCAAAACTTTCAACAACGGATCTCTTGGTTCTGGCATCGATGAAGAACGCAGCGAAATGCGATAAGTAATGTGAATTGCAGAATTCAGTGAATCATCGAATCTTTGAACGCACATTGCGCCCGCCAGTATTCTGGCGGGCATGCCTGTCCGAGCGTCATTTCAACCCTCGAACCCCTCCGGGGGGTCGGCGTTGGGGATCGGGAACCCCTAAGACGGGATCCCGGCCCCGAAATACAGTGGCGGTCTCGCCGCAGCCTCTCCTGCGCAGTAGTTTGCACAACTCGCACCGGGAGCGCGGCGCGTCCACGTCCGTAAAACACCCAACTTCTGAAATGTTGACCTCGGATCAGGTAGGAATACCCGCTGAACTTAAGCATATCAATAAGCGGAGG
>EF488144_Hypocrea_lixii
AGGGATCATTACCGAGTTTACAACTCCCAAACCCAATGTGAACGTTACCAAACTGTTGCCTCGGCGGGATCTCTGCCCCGGGTGCGTCGCAGCCCCGGACCAAGGCGCCCGCCGGAGGACCAACCAAAACTCTTATTGTATACCCCCTCGCGGGTTTTTTTATAATCTGAGCCTTCTCGGCGCCTCTCGTAGGCGTTTCGAAAATGAATCAAAACTTTCAACAACGGATCTCTTGGTTCTGGCATCGATGAAGAACGCAGCGAAATGCGATAAGTAATGTGAATTGCAGAATTCAGTGAATCATCGAATCTTTGAACGCACATTGCGCCCGCCAGTATTCTGGCGGGCATGCCTGTCCGAGCGTCATTTCAACCCTCGAACCCCTCCGGGGGGTCGGCGTTGGGGATCGGCCCTGCCTTGGCGGTGGCCGTCTCCGAAATACAGTGGCGGTCTCGCCGCAGCCTCTCCTGCGCAGTAGTTTGCACACTCGCATCGGGAGCGCGGCGCGTCCACAGCCGTTAAACACCCAACTTCTGAAATGTTGACCTCGGATCAGGTAGGAATACCCGCTGAACTTAAGCATATCAATAAGCGGAGGAAAGAAAAA
>EF488143_Trichoderma_tomentosum
GGGATCATTACCGAGTTTACAACTCCCAAACCCAATGTGAACGTTACCAAACTGTTGCCTCGGCGGGAACTCATGCCCCGGGTGCGTCGCAGCCCCGGACCAAGGCGCCCGCCGGAGGACCAACCAAAACTCTTTTTGTATACCCCCTCGCGGGTTTTTTATAATCTGAGCCTTCTCGGCGCCTCTCGTAGGCGTTTCGAAAATGAATCAAAACTTTCAACAACGGATCTCTTGGTTCTGGCATCGATGAAGAACGCAGCGAAATGCGATAAGTAATGTGAATTGCAGAATTCAGTGAATCATCGAATCTTTGAACGCACATTGCGCCCGCCAGTATTCTGGCGGGCATGCCTGTCCGAGCGTCATTTCAACCCTCGAACCCCTCCGGGGGGTCGGCGTTGGGGATCGGCCCTCCTCTTGCGGGGGCCGTCTCCGAAATACAGTGGCGGTCTCGCCGCAGCCTCTCCTGCGCAGTAGTTTGCACACTCGCATCGGGAGCGCGGCGCGTCCACAGCCGTTAAACACCCAACTTTCTGAAATGTTGACCTCGGATCAGGTAGGAATACCCGCTGAACTTAAGCATATCAATAAGCGGAGGAAAAAAAA
>EF488142_Trichoderma_hamatum
GGGATCATTACCGAGTTTACAACTCCCAAACCCAATGTGAACGTTACCAAACTGTTGCCTCGGCGGGGTCACGCCCCGGGTGCGTAGAAGCCCCGGAACCAGGCGCCCGCCGGAGGAACCAACCAAACTCTTTCTGTAGTCCCCTCGCGGACGTATTTCTTACAGCTCTGAGCAAAAATTCAAAATGAATCAAAACTTTCAACAACGGATCTCTTGGTTCTGGCATCGATGAAGAACGCAGCGAAATGCGATAAGTAATGTGAATTGCAGAATTCAGTGAATCATCGAATCTTTGAACGCACATTGCGCCCGCCAGTATTCTGGCGGGCATGCCTGTCCGAGCGTCATTTCAACCCTCGAACCCCTCCGGGGGATCGGCGTTGGGGATCGGGACCCCTCACCGGGTGCCGGCCCTGAAATACAGTGGCGGTCTCGCCGCAGCCTCTCCTGCGCAGTAGTTTGCACAACTCGCACCGGGAGCGCGGCGCGTCCACGTCCGTAAAACACCCAACTTCTGAAATGTTGACCTCGGATCAGGTAGGAATACCCGCTGAACTTAAGCATATCAATAAGCGGAGGAAAGAAAAACCAC
>EF488141_Trichoderma_gamsii
GGGCTCGAGTCACTCCAACCCAATGTGAACCATACCAAACTGTTGCCTCGGCGGGGTCACGCCCCGGGTGCGTCGCAGCCCCGGAACCAGGCGCCCGCCGGAGGGACCAACCAAACTCTTTTCTGTAGTCCCCTCGCGGACGTTATTTCTTACAGCTCTGAGCAAAAATTCAAAATGAATCAAAACTTTCAACAACGGATCTCTTGGTTCTGGCATCGATGAAGAACGCAGCGAAATGCGATAAGTAATGTGAATTGCAGAATTCAGTGAATCATCGAATCTTTGAACGCACATTGCGCCCGCCAGTATTCTGGCGGGCATGCCTGTCCGAGCGTCATTTCAACCCTCGAACCCCTCCGGGGGGTCGGCGTTGGGGATCGGGAACCCCTAAGACGGGATCCCGGCCCCGAAATACAGTGGCGGTCTCGCCGCAGCCTCTCCTGCGCAGTAGTTTGCACAACTCGCACCGGGAGCGCGGCGCGTCCACGTCCGTAAAACACCCAACTTCTGAAATGTTGACCTCGGATCAGGTAGGAATACCCGCTGAACTTAAGCATATCAATAAGCCGGAGGAA
>EF488140_Hypocrea_viridescens
TGTGAACCATACCAAACTGTTGCCTCGGCGGGGTCACGCCCCGGGTGCGTCGCAGCCCCGGAACCAGGCGCCCGCCGGAGGGACCAACCAAACTCTTTCTGTAGTCCCCTCGCGGACGTTATTTCTTACAGCTCTGAGCAAAAATTCAAAATGAATCAAAACTTTCAACAACGGATCTCTTGGTTCTGGCATCGATGAAGAACGCAGCGAAATGCGATAAGTAATGTGAATTGCAGAATTCAGTGAATCATCGAATCTTTGAACGCACATTGCGCCCGCCAGTATTCTGGCGGGCATGCCTGTCCGAGCGTCATTTCAACCCTCGAACCCCTCCGGGGGTCCGGCGTTGGGGATCGGGAACCCCTAAGACGGGATCCCGGCCCCGAAATACAGTGGCGGTCTCGCCGCAGCCTCTCATGCGCAGTAGTTTGCACAACTCGCACCGGGAGCGCGGCGCGTCCACGTCCGTAAAACACCCAACTTCTGAAATGTTGACCTCGGATCAGGTAGGAATACCCGCTGAACTTAAGCATATCAATA
>EF408546_Fusarium_virguliforme
GATCATTACCGAGTTATACAACTCCCAAACCCCTGTGAACTTACCTATAACGTTGCTTCGGCGGGAAACCGACGGCCCCGTAAGACGGGCCGCCCCCGCCAGAGGACCCCCTAACTCTTGTTATATCCTGTTTCTCTGAGTACAACAAGCAAATAAATTAAAACTTTCAACAACGGATCTCTTGGCTCTGGCATCGATGAAGAACGCAGCGAAACGCGATAAGTAATGTGAATTGCAGAATTTAGTGAATCATCGAATCTTTGAACGCACATTGCGCCCGCCAGTATTCTGGCGGGCATGCCTGTCCGAGCGTCATTACAACCCTCAGGCCCCCGGGCCTGGTGTTGGGGATCGGCGGAGCCCTCCGGGGCACACGCCGTCCCCCAAATTCAGTGGCGGTCTCGCTGCAGCCTCCATTGCGTAGTAGCTAACACCTCGCAACTGGAAGGCGGCGCGGCCACGCCGTAAAACCCCCCCAACTTCTGAATGTTGACCTCGGATCAGGTAGGAATACCCGCTGAACTTAAGCATAT
>EF408545_Fusarium_virguliforme
GATCATTACCGAGTTATACAACTCCCAAACCCCTGTGAACTTACCTATAACGTTGCTTCGGCGGGAAACCGACGGCCCCGTAAGACGGGCCGCCCCCGCCAGAGGACCCCCTAACTCTTGTTATATCCTGTTTCTCTGAGTACAACAAGCAAATAAATTAAAACTTTCAACAACGGATCTCTTGGCTCTGGCATCGATGAAGAACGCAGCGAAACGCGATAAGTAATGTGAATTGCAGAATTTAGTGAATCATCGAATCTTTGAACGCACATTGCGCCCGCCAGTATTCTGGCGGGCATGCCTGTCCGAGCGTCATTACAACCCTCAGGCCCCCGGGCCTGGTGTTGGGGATCGGCGGAGCCCTCCGGGGCACACGCCGTCCCCCAAATTCAGTGGCGGTCTCGCTGCAGCCTCCATTGCGTAGTAGCTAACACCTCGCAACTGGAAGGCGGCGCGGCCACGCCGTAAAACCCCCCCAACTTCTGAATGTTGACCTCGGATCAGGTAGGAATACCCGCTGAACTTAAGCATAT
>EF408544_Fusarium_virguliforme
GATCATTACCGAGTTATACAACTCCCAAACCCCTGTGAACTTACCTATAACGTTGCTTCGGCGGGAAACCGACGGCCCCGTAAGACGGGCCGCCCCCGCCAGAGGACCCCCTAACTCTTGTTATATCCTGTTTCTCTGAGTACAACAAGCAAATAAATTAAAACTTTCAACAACGGATCTCTTGGCTCTGGCATCGATGAAGAACGCAGCGAAACGCGATAAGTAATGTGAATTGCAGAATTTAGTGAATCATCGAATCTTTGAACGCACATTGCGCCCGCCAGTATTCTGGCGGGCATGCCTGTCCGAGCGTCATTACAACCCTCAGGCCCCCGGGCCTGGTGTTGGGGATCGGCGGAGCCCTCCGGGGCACACGCCGTCCCCCAAATTCAGTGGCGGTCTCGCTGCAGCCTCCATTGCGTAGTAGCTAACACCTCGCAACTGGAAGGCGGCGCGGCCACGCCGTAAAACCCCCCCAACTTCTGAATGTTGACCTCGGATCAGGTAGGAATACCCGCTGAACTTAAGCATAT
>EF408543_Fusarium_virguliforme
GATCATTACCGAGTTATACAACTCCCAAACCCCTGTGAACTTACCTATAACGTTGCTTCGGCGGGAAACCGACGGCCCCGTAAGACGGGCCGCCCCCGCCAGAGGACCCCCTAACTCTTGTTATATCCTGTTTCTCTGAGTACAACAAGCAAATAAATTAAAACTTTCAACAACGGATCTCTTGGCTCTGGCATCGATGAAGAACGCAGCGAAACGCGATAAGTAATGTGAATTGCAGAATTTAGTGAATCATCGAATCTTTGAACGCACATTGCGCCCGCCAGTATTCTGGCGGGCATGCCTGTCCGAGCGTCATTACAACCCTCAGGCCCCCGGGCCTGGTGTTGGGGATCGGCGGAGCCCTCCGGGGCACACGCCGTCCCCCAAATTCAGTGGCGGTCTCGCTGCAGCCTCCATTGCGTAGTAGCTAACACCTCGCAACTGGAAGGCGGCGCGGCCACGCCGTAAAACCCCCCCAACTTCTGAATGTTGACCTCGGATCAGGTAGGAATACCCGCTGAACTTAAGCATAT
>EF408542_Fusarium_virguliforme
GATCATTACCGAGTTATACAACTCCCAAACCCCTGTGAACTTACCTATAACGTTGCTTCGGCGGGAAACCGACGGCCCCGTAAGACGGGCCGCCCCCGCCAGAGGACCCCCTAACTCTTGTTATATCCTGTTTCTCTGAGTACAACAAGCAAATAAATTAAAACTTTCAACAACGGATCTCTTGGCTCTGGCATCGATGAAGAACGCAGCGAAACGCGATAAGTAATGTGAATTGCAGAATTTAGTGAATCATCGAATCTTTGAACGCACATTGCGCCCGCCAGTATTCTGGCGGGCATGCCTGTCCGAGCGTCATTACAACCCTCAGGCCCCCGGGCCTGGTGTTGGGGATCGGCGGAGCCCTCCGGGGCACACGCCGTCCCCCAAATTCAGTGGCGGTCTCGCTGCAGCCTCCATTGCGTAGTAGCTAACACCTCGCAACTGGAAGGCGGCGCGGCCACGCCGTAAAACCCCCCCAACTTCTGAATGTTGACCTCGGATCAGGTAGGAATACCCGCTGAACTTAAGCATAT
>EF408541_Fusarium_virguliforme
GATCATTACCGAGTTATACAACTCCCAAACCCCTGTGAACTTACCTATAACGTTGCTTCGGCGGGAAACCGACGGCCCCGTAAGACGGGCCGCCCCCGCCAGAGGACCCCCTAACTCTTGTTATATCCTGTTTCTCTGAGTACAACAAGCAAATAAATTAAAACTTTCAACAACGGATCTCTTGGCTCTGGCATCGATGAAGAACGCAGCGAAACGCGATAAGTAATGTGAATTGCAGAATTTAGTGAATCATCGAATCTTTGAACGCACATTGCGCCCGCCAGTATTCTGGCGGGCATGCCTGTCCGAGCGTCATTACAACCCTCAGGCCCCCGGGCCTGGTGTTGGGGATCGGCGGAGCCCTCCGGGGCACACGCCGTCCCCCAAATTCAGTGGCGGTCTCGCTGCAGCCTCCATTGCGTAGTAGCTAACACCTCGCAACTGGAAGGCGGCGCGGCCACGCCGTAAAACCCCCCCAACTTCTGAATGTTGACCTCGGATCAGGTAGGAATACCCGCTGAACTTAAGCATAT
>EF408540_Fusarium_virguliforme
GATCATTACCGAGTTATACAACTCCCAAACCCCTGTGAACTTACCTATAACGTTGCTTCGGCGGGAAACCGACGGCCCCGTAAGACGGGCCGCCCCCGCCAGAGGACCCCCTAACTCTTGTTATATCCTGTTTCTCTGAGTACAACAAGCAAATAAATTAAAACTTTCAACAACGGATCTCTTGGCTCTGGCATCGATGAAGAACGCAGCGAAACGCGATAAGTAATGTGAATTGCAGAATTTAGTGAATCATCGAATCTTTGAACGCACATTGCGCCCGCCAGTATTCTGGCGGGCATGCCTGTCCGAGCGTCATTACAACCCTCAGGCCCCCGGGCCTGGTGTTGGGGATCGGCGGAGCCCTCCGGGGCACACGCCGTCCCCCAAATTCAGTGGCGGTCTCGCTGCAGCCTCCATTGCGTAGTAGCTAACACCTCGCAACTGGAAGGCGGCGCGGCCACGCCGTAAAACCCCCCCAACTTCTGAATGTTGACCTCGGATCAGGTAGGAATACCCGCTGAACTTAAGCATAT
>EF408539_Fusarium_virguliforme
GATCATTACCGAGTTATACAACTCCCAAACCCCTGTGAACTTACCTATAACGTTGCTTCGGCGGGAAACCGACGGCCCCGTAAGACGGGCCGCCCCCGCCAGAGGACCCCCTAACTCTTGTTATATCCTGTTTCTCTGAGTACAACAAGCAAATAAATTAAAACTTTCAACAACGGATCTCTTGGCTCTGGCATCGATGAAGAACGCAGCGAAACGCGATAAGTAATGTGAATTGCAGAATTTAGTGAATCATCGAATCTTTGAACGCACATTGCGCCCGCCAGTATTCTGGCGGGCATGCCTGTCCGAGCGTCATTACAACCCTCAGGCCCCCGGGCCTGGTGTTGGGGATCGGCGGAGCCCTCCGGGGCACACGCCGTCCCCCAAATTCAGTGGCGGTCTCGCTGCAGCCTCCATTGCGTAGTAGCTAACACCTCGCAACTGGAAGGCGGCGCGGCCACGCCGTAAAACCCCCCCAACTTCTGAATGTTGACCTCGGATCAGGTAGGAATACCCGCTGAACTTAAGCATAT
>EF408538_Fusarium_virguliforme
GATCATTACCGAGTTATACAACTCCCAAACCCCTGTGAACTTACCTATAACGTTGCTTCGGCGGGAAACCGACGGCCCCGTAAGACGGGCCGCCCCCGCCAGAGGACCCCCTAACTCTTGTTATATCCTGTTTCTCTGAGTACAACAAGCAAATAAATTAAAACTTTCAACAACGGATCTCTTGGCTCTGGCATCGATGAAGAACGCAGCGAAACGCGATAAGTAATGTGAATTGCAGAATTTAGTGAATCATCGAATCTTTGAACGCACATTGCGCCCGCCAGTATTCTGGCGGGCATGCCTGTCCGAGCGTCATTACAACCCTCAGGCCCCCGGGCCTGGTGTTGGGGATCGGCGGAGCCCTCCGGGGCACACGCCGTCCCCCAAATTCAGTGGCGGTCTCGCTGCAGCCTCCATTGCGTAGTAGCTAACACCTCGCAACTGGAAGGCGGCGCGGCCACGCCGTAAAACCCCCCCAACTTCTGAATGTTGACCTCGGATCAGGTAGGAATACCCGCTGAACTTAAGCATAT
>EF408537_Fusarium_virguliforme
GATCATTACCGAGTTATACAACTCCCAAACCCCTGTGAACTTACCTATAACGTTGCTTCGGCGGGAAACCGACGGCCCCGTAAGACGGGCCGCCCCCGCCAGAGGACCCCCTAACTCTTGTTATATCCTGTTTCTCTGAGTACAACAAGCAAATAAATTAAAACTTTCAACAACGGATCTCTTGGCTCTGGCATCGATGAAGAACGCAGCGAAACGCGATAAGTAATGTGAATTGCAGAATTTAGTGAATCATCGAATCTTTGAACGCACATTGCGCCCGCCAGTATTCTGGCGGGCATGCCTGTCCGAGCGTCATTACAACCCTCAGGCCCCCGGGCCTGGTGTTGGGGATCGGCGGAGCCCTCCGGGGCACACGCCGTCCCCCAAATTCAGTGGCGGTCTCGCTGCAGCCTCCATTGCGTAGTAGCTAACACCTCGCAACTGGAAGGCGGCGCGGCCACGCCGTAAAACCCCCCCAACTTCTGAATGTTGACCTCGGATCAGGTAGGAATACCCGCTGAACTTAAGCATAT
>EF408536_Fusarium_virguliforme
GATCATTACCGAGTTATACAACTCCCAAACCCCTGTGAACTTACCTATAACGTTGCTTCGGCGGGAAACCGACGGCCCCGTAAGACGGGCCGCCCCCGCCAGAGGACCCCCTAACTCTTGTTATATCCTGTTTCTCTGAGTACAACAAGCAAATAAATTAAAACTTTCAACAACGGATCTCTTGGCTCTGGCATCGATGAAGAACGCAGCGAAACGCGATAAGTAATGTGAATTGCAGAATTTAGTGAATCATCGAATCTTTGAACGCACATTGCGCCCGCCAGTATTCTGGCGGGCATGCCTGTCCGAGCGTCATTACAACCCTCAGGCCCCCGGGCCTGGTGTTGGGGATCGGCGGAGCCCTCCGGGGCACACGCCGTCCCCCAAATTCAGTGGCGGTCTCGCTGCAGCCTCCATTGCGTAGTAGCTAACACCTCGCAACTGGAAGGCGGCGCGGCCACGCCGTAAAACCCCCCCAACTTCTGAATGTTGACCTCGGATCAGGTAGGAATACCCGCTGAACTTAAGCATAT
>EF408535_Fusarium_virguliforme
GATCATTACCGAGTTATACAACTCCCAAACCCCTGTGAACTTACCTATAACGTTGCTTCGGCGGGAAACCGACGGCCCCGTAAGACGGGCCGCCCCCGCCAGAGGACCCCCTAACTCTTGTTATATCCTGTTTCTCTGAGTACAACAAGCAAATAAATTAAAACTTTCAACAACGGATCTCTTGGCTCTGGCATCGATGAAGAACGCAGCGAAACGCGATAAGTAATGTGAATTGCAGAATTTAGTGAATCATCGAATCTTTGAACGCACATTGCGCCCGCCAGTATTCTGGCGGGCATGCCTGTCCGAGCGTCATTACAACCCTCAGGCCCCCGGGCCTGGTGTTGGGGATCGGCGGAGCCCTCCGGGGCACACGCCGTCCCCCAAATTCAGTGGCGGTCTCGCTGCAGCCTCCATTGCGTAGTAGCTAACACCTCGCAACTGGAAGGCGGCGCGGCCACGCCGTAAAACCCCCCCAACTTCTGAATGTTGACCTCGGATCAGGTAGGAATACCCGCTGAACTTAAGCATAT
>EF408534_Fusarium_tucumaniae
GATCATTACCGAGTTATACAACTCCCAAACCCCTGTGAACTTACCTATAACGTTGCTTCGGCGGGAAACCGACGGCCCCGTAAGACGGGCCGCCCCCGCCAGAGGACCCCCTAACTCTTGTTATATCCTGCTTCTCTGAGTACAACAAGCAAATAAATTAAAACTTTCAACAACGGATCTCTTGGCTCTGGCATCGATGAAGAACGCAGCGAAACGCGATAAGTAATGTGAATTGCAGAATTTAGTGAATCATCGAATCTTTGAACGCACATTGCGCCCGCCAGTATTCTGGCGGGCATGCCTGTCCGAGCGTCATTACAACCCTCAGGCCCCCGGGCCTGGTGTTGGGGATCGGCGGAGCCCTCCGGGGCACACGCCGTCCCCCAAATTCAGTGGCGGTCTCGCTGCAGCCTCCATTGCGTAGTAGCTAACACCTCGCAACTGGAAGGCGGCGCGGCCACGCCGTAAAACCCCCCAACTTCTGAATGTTGACCTCGGATCAGGTAGGAATACCCGCTGAACTTAAGCATAT
>EF408533_Fusarium_tucumaniae
GATCATTACCGAGTTATACAACTCCCAAACCCCTGTGAACTTACCTATAACGTTGCTTCGGCGGGAAACCGACGGCCCCGTAAGACGGGCCGCCCCCGCCAGAGGACCCCCTAACTCTTGTTATATCCTGCTTCTCTGAGTACAACAAGCAAATAAATTAAAACTTTCAACAACGGATCTCTTGGCTCTGGCATCGATGAAGAACGCAGCGAAACGCGATAAGTAATGTGAATTGCAGAATTTAGTGAATCATCGAATCTTTGAACGCACATTGCGCCCGCCAGTATTCTGGCGGGCATGCCTGTCCGAGCGTCATTACAACCCTCAGGCCCCCGGGCCTGGTGTTGGGGATCGGCGGAGCCCTCCGGGGCACACGCCGTCCCCCAAATTCAGTGGCGGTCTCGCTGCAGCCTCCATTGCGTAGTAGCTAACACCTCGCAACTGGAAGGCGGCGCGGCCACGCCGTAAAACCCCCCAACTTCTGAATGTTGACCTCGGATCAGGTAGGAATACCCGCTGAACTTAAGCATAT
>EF408532_Fusarium_tucumaniae
GATCATTACCGAGTTATACAACTCCCAAACCCCTGTGAACTTACCTATAACGTTGCTTCGGCGGGAAACCGACGGCCCCGTAAGACGGGCCGCCCCCGCCAGAGGACCCCCTAACTCTTGTTATATCCTGCTTCTCTGAGTACAACAAGCAAATAAATTAAAACTTTCAACAACGGATCTCTTGGCTCTGGCATCGATGAAGAACGCAGCGAAACGCGATAAGTAATGTGAATTGCAGAATTTAGTGAATCATCGAATCTTTGAACGCACATTGCGCCCGCCAGTATTCTGGCGGGCATGCCTGTCCGAGCGTCATTACAACCCTCAGGCCCCCGGGCCTGGTGTTGGGGATCGGCGGAGCCCTCCGGGGCACACGCCGTCCCCCAAATTCAGTGGCGGTCTCGCTGCAGCCTCCATTGCGTAGTAGCTAACACCTCGCAACTGGAAGGCGGCGCGGCCACGCCGTAAAACCCCCCAACTTCTGAATGTTGACCTCGGATCAGGTAGGAATACCCGCTGAACTTAAGCATAT
>EF408531_Fusarium_tucumaniae
GATCATTACCGAGTTATACAACTCCCAAACCCCTGTGAACTTACCTATAACGTTGCTTCGGCGGGAAACCGACGGCCCCGTAAGACGGGCCGCCCCCGCCAGAGGACCCCCTAACTCTTGTTATATCCTGCTTCTCTGAGTACAACAAGCAAATAAATTAAAACTTTCAACAACGGATCTCTTGGCTCTGGCATCGATGAAGAACGCAGCGAAACGCGATAAGTAATGTGAATTGCAGAATTTAGTGAATCATCGAATCTTTGAACGCACATTGCGCCCGCCAGTATTCTGGCGGGCATGCCTGTCCGAGCGTCATTACAACCCTCAGGCCCCCGGGCCTGGTGTTGGGGATCGGCGGAGCCCTCCGGGGCACACGCCGTCCCCCAAATTCAGTGGCGGTCTCGCTGCAGCCTCCATTGCGTAGTAGCTAACACCTCGCAACTGGAAGGCGGCGCGGCCACGCCGTAAAACCCCCCAACTTCTGAATGTTGACCTCGGATCAGGTAGGAATACCCGCTGAACTTAAGCATAT
>EF408530_Fusarium_tucumaniae
GATCATTACCGAGTTATACAACTCCCAAACCCCTGTGAACTTACCTATAACGTTGCTTCGGCGGGAAACCGACGGCCCCGTAAGACGGGCCGCCCCCGCCAGAGGACCCCCTAACTCTTGTTATATCCTGCTTCTCTGAGTACAACAAGCAAATAAATTAAAACTTTCAACAACGGATCTCTTGGCTCTGGCATCGATGAAGAACGCAGCGAAACGCGATAAGTAATGTGAATTGCAGAATTTAGTGAATCATCGAATCTTTGAACGCACATTGCGCCCGCCAGTATTCTGGCGGGCATGCCTGTCCGAGCGTCATTACAACCCTCAGGCCCCCGGGCCTGGTGTTGGGGATCGGCGGAGCCCTCCGGGGCACACGCCGTCCCCCAAATTCAGTGGCGGTCTCGCTGCAGCCTCCATTGCGTAGTAGCTAACACCTCGCAACTGGAAGGCGGCGCGGCCACGCCGTAAAACCCCCCAACTTCTGAATGTTGACCTCGGATCAGGTAGGAATACCCGCTGAACTTAAGCATAT
>EF408529_Fusarium_tucumaniae
GATCATTACCGAGTTATACAACTCCCAAACCCCTGTGAACTTACCTATAACGTTGCTTCGGCGGGAAACCGACGGCCCCGTAAGACGGGCCGCCCCCGCCAGAGGACCCCCTAACTCTTGTTATATCCTGCTTCTCTGAGTACAACAAGCAAATAAATTAAAACTTTCAACAACGGATCTCTTGGCTCTGGCATCGATGAAGAACGCAGCGAAACGCGATAAGTAATGTGAATTGCAGAATTTAGTGAATCATCGAATCTTTGAACGCACATTGCGCCCGCCAGTATTCTGGCGGGCATGCCTGTCCGAGCGTCATTACAACCCTCAGGCCCCCGGGCCTGGTGTTGGGGATCGGCGGAGCCCTCCGGGGCACACGCCGTCCCCCAAATTCAGTGGCGGTCTCGCTGCAGCCTCCATTGCGTAGTAGCTAACACCTCGCAACTGGAAGGCGGCGCGGCCACGCCGTAAAACCCCCCAACTTCTGAATGTTGACCTCGGATCAGGTAGGAATACCCGCTGAACTTAAGCATAT
>EF408528_Fusarium_tucumaniae
GATCATTACCGAGTTATACAACTCCCAAACCCCTGTGAACTTACCTATAACGTTGCTTCGGCGGGAAACCGACGGCCCCGTAAGACGGGCCGCCCCCGCCAGAGGACCCCCTAACTCTTGTTATATCCTGCTTCTCTGAGTACAACAAGCAAATAAATTAAAACTTTCAACAACGGATCTCTTGGCTCTGGCATCGATGAAGAACGCAGCGAAACGCGATAAGTAATGTGAATTGCAGAATTTAGTGAATCATCGAATCTTTGAACGCACATTGCGCCCGCCAGTATTCTGGCGGGCATGCCTGTCCGAGCGTCATTACAACCCTCAGGCCCCCGGGCCTGGTGTTGGGGATCGGCGGAGCCCTCCGGGGCACACGCCGTCCCCCAAATTCAGTGGCGGTCTCGCTGCAGCCTCCATTGCGTAGTAGCTAACACCTCGCAACTGGAAGGCGGCGCGGCCACGCCGTAAAACCCCCCAACTTCTGAATGTTGACCTCGGATCAGGTAGGAATACCCGCTGAACTTAAGCATAT
>EF408527_Fusarium_tucumaniae
GATCATTACCGAGTTATACAACTCCCAAACCCCTGTGAACTTACCTATAACGTTGCTTCGGCGGGAAACCGACGGCCCCGTAAGACGGGCCGCCCCCGCCAGAGGACCCCCTAACTCTTGTTATATCCTGCTTCTCTGAGTACAACAAGCAAATAAATTAAAACTTTCAACAACGGATCTCTTGGCTCTGGCATCGATGAAGAACGCAGCGAAACGCGATAAGTAATGTGAATTGCAGAATTTAGTGAATCATCGAATCTTTGAACGCACATTGCGCCCGCCAGTATTCTGGCGGGCATGCCTGTCCGAGCGTCATTACAACCCTCAGGCCCCCGGGCCTGGTGTTGGGGATCGGCGGAGCCCTCCGGGGCACACGCCGTCCCCCAAATTCAGTGGCGGTCTCGCTGCAGCCTCCATTGCGTAGTAGCTAACACCTCGCAACTGGAAGGCGGCGCGGCCACGCCGTAAAACCCCCCAACTTCTGAATGTTGACCTCGGATCAGGTAGGAATACCCGCTGAACTTAAGCATAT
>EF408526_Fusarium_tucumaniae
GATCATTACCGAGTTATACAACTCCCAAACCCCTGTGAACTTACCTATAACGTTGCTTCGGCGGGAAACCGACGGCCCCGTAAGACGGGCCGCCCCCGCCAGAGGACCCCCTAACTCTTGTTATATCCTGCTTCTCTGAGTACAACAAGCAAATAAATTAAAACTTTCAACAACGGATCTCTTGGCTCTGGCATCGATGAAGAACGCAGCGAAACGCGATAAGTAATGTGAATTGCAGAATTTAGTGAATCATCGAATCTTTGAACGCACATTGCGCCCGCCAGTATTCTGGCGGGCATGCCTGTCCGAGCGTCATTACAACCCTCAGGCCCCCGGGCCTGGTGTTGGGGATCGGCGGAGCCCTCCGGGGCACACGCCGTCCCCCAAATTCAGTGGCGGTCTCGCTGCAGCCTCCATTGCGTAGTAGCTAACACCTCGCAACTGGAAGGCGGCGCGGCCACGCCGTAAAACCCCCCAACTTCTGAATGTTGACCTCGGATCAGGTAGGAATACCCGCTGAACTTAAGCATAT
>EF408525_Fusarium_tucumaniae
GATCATTACCGAGTTATACAACTCCCAAACCCCTGTGAACTTACCTATAACGTTGCTTCGGCGGGAAACCGACGGCCCCGTAAGACGGGCCGCCCCCGCCAGAGGACCCCCTAACTCTTGTTATATCCTGCTTCTCTGAGTACAACAAGCAAATAAATTAAAACTTTCAACAACGGATCTCTTGGCTCTGGCATCGATGAAGAACGCAGCGAAACGCGATAAGTAATGTGAATTGCAGAATTTAGTGAATCATCGAATCTTTGAACGCACATTGCGCCCGCCAGTATTCTGGCGGGCATGCCTGTCCGAGCGTCATTACAACCCTCAGGCCCCCGGGCCTGGTGTTGGGGATCGGCGGAGCCCTCCGGGGCACACGCCGTCCCCCAAATTCAGTGGCGGTCTCGCTGCAGCCTCCATTGCGTAGTAGCTAACACCTCGCAACTGGAAGGCGGCGCGGCCACGCCGTAAAACCCCCCAACTTCTGAATGTTGACCTCGGATCAGGTAGGAATACCCGCTGAACTTAAGCATAT
>EF408524_Fusarium_tucumaniae
GATCATTACCGAGTTATACAACTCCCAAACCCCTGTGAACTTACCTATAACGTTGCTTCGGCGGGAAACCGACGGCCCCGTAAGACGGGCCGCCCCCGCCAGAGGACCCCCTAACTCTTGTTATATCCTGCTTCTCTGAGTACAACAAGCAAATAAATTAAAACTTTCAACAACGGATCTCTTGGCTCTGGCATCGATGAAGAACGCAGCGAAACGCGATAAGTAATGTGAATTGCAGAATTTAGTGAATCATCGAATCTTTGAACGCACATTGCGCCCGCCAGTATTCTGGCGGGCATGCCTGTCCGAGCGTCATTACAACCCTCAGGCCCCCGGGCCTGGTGTTGGGGATCGGCGGAGCCCTCCGGGGCACACGCCGTCCCCCAAATTCAGTGGCGGTCTCGCTGCAGCCTCCATTGCGTAGTAGCTAACACCTCGCAACTGGAAGGCGGCGCGGCCACGCCGTAAAACCCCCCAACTTCTGAATGTTGACCTCGGATCAGGTAGGAATACCCGCTGAACTTAAGCATAT
>EF408523_Fusarium_tucumaniae
GATCATTACCGAGTTATACAACTCCCAAACCCCTGTGAACTTACCTATAACGTTGCTTCGGCGGGAAACCGACGGCCCCGTAAGACGGGCCGCCCCCGCCAGAGGACCCCCTAACTCTTGTTATATCCTGCTTCTCTGAGTACAACAAGCAAATAAATTAAAACTTTCAACAACGGATCTCTTGGCTCTGGCATCGATGAAGAACGCAGCGAAACGCGATAAGTAATGTGAATTGCAGAATTTAGTGAATCATCGAATCTTTGAACGCACATTGCGCCCGCCAGTATTCTGGCGGGCATGCCTGTCCGAGCGTCATTACAACCCTCAGGCCCCCGGGCCTGGTGTTGGGGATCGGCGGAGCCCTCCGGGGCACACGCCGTCCCCCAAATTCAGTGGCGGTCTCGCTGCAGCCTCCATTGCGTAGTAGCTAACACCTCGCAACTGGAAGGCGGCGCGGCCACGCCGTAAAACCCCCCAACTTCTGAATGTTGACCTCGGATCAGGTAGGAATACCCGCTGAACTTAAGCATAT
>EF408522_Fusarium_tucumaniae
GATCATTACCGAGTTATACAACTCCCAAACCCCTGTGAACTTACCTATAACGTTGCTTCGGCGGGAAACCGACGGCCCCGTAAGACGGGCCGCCCCCGCCAGAGGACCCCCTAACTCTTGTTATATCCTGCTTCTCTGAGTACAACAAGCAAATAAATTAAAACTTTCAACAACGGATCTCTTGGCTCTGGCATCGATGAAGAACGCAGCGAAACGCGATAAGTAATGTGAATTGCAGAATTTAGTGAATCATCGAATCTTTGAACGCACATTGCGCCCGCCAGTATTCTGGCGGGCATGCCTGTCCGAGCGTCATTACAACCCTCAGGCCCCCGGGCCTGGTGTTGGGGATCGGCGGAGCCCTCCGGGGCACACGCCGTCCCCCAAATTCAGTGGCGGTCTCGCTGCAGCCTCCATTGCGTAGTAGCTAACACCTCGCAACTGGAAGGCGGCGCGGCCACGCCGTAAAACCCCCCAACTTCTGAATGTTGACCTCGGATCAGGTAGGAATACCCGCTGAACTTAAGCATAT
>EF408521_Fusarium_phaseoli
GATCATTACCGAGTTATACAACTCCCAAACCCCTGTGAACTTACCTATAACGTTGCTTCGGCGGGAAACCGACGGCCCCGTAAGACGGGCCGCCCCCGCCAGAGGACCCCCTAACTCTTGTTATATCCTGCTTCTCTGAGTACAACAAGCAAATAAATTAAAACTTTCAACAACGGATCTCTTGGCTCTGGCATCGATGAAGAACGCAGCGAAACGCGATAAGTAATGTGAATTGCAGAATTTAGTGAATCATCGAATCTTTGAACGCACATTGCGCCCGCCAGTATTCTGGCGGGCATGCCTGTCCGAGCGTCATTACAACCCTCAGGCCCCCGGGCCTGGTGTTGGGGATCGGCGGAGCCCTCCGGGGCACACGCCGTCCCCCAAATTCAGTGGCGGTCTCGCTGCAGCCTCCATTGCGTAGTAGCTAACACCTCGCAACTGGAAGGCGGCGCGGCCACGCCGTAAAACCCCCCAACTTCTGAATGTTGACCTCGGATCAGGTAGGAATACCCGCTGAACTTAAGCATAT
>EF408520_Fusarium_phaseoli
GATCATTACCGAGTTATACAACTCCCAAACCCCTGTGAACTTACCTATAACGTTGCTTCGGCGGGAAACCGACGGCCCCGTAAGACGGGCCGCCCCCGCCAGAGGACCCCCTAACTCTTGTTATATCCTGCTTCTCTGAGTACAACAAGCAAATAAATTAAAACTTTCAACAACGGATCTCTTGGCTCTGGCATCGATGAAGAACGCAGCGAAACGCGATAAGTAATGTGAATTGCAGAATTTAGTGAATCATCGAATCTTTGAACGCACATTGCGCCCGCCAGTATTCTGGCGGGCATGCCTGTCCGAGCGTCATTACAACCCTCAGGCCCCCGGGCCTGGTGTTGGGGATCGGCGGAGCCCTCCGGGGCACACGCCGTCCCCCAAATTCAGTGGCGGTCTCGCTGCAGCCTCCATTGCGTAGTAGCTAACACCTCGCAACTGGAAGGCGGCGCGGCCACGCCGTAAAACCCCCCAACTTCTGAATGTTGACCTCGGATCAGGTAGGAATACCCGCTGAACTTAAGCATAT
>EF408519_Fusarium_cuneirostrum
GATCATTACCGAGTTATACAACTCCCAAACCCCTGTGAACTTACCTATAACGTTGCTTCGGCGGGAAACCGACGGCCCCGTAAGACGGGCCGCCCCCGCCAGAGGACCCCCTAACTCTTGTTATATCCTGTTTCTCTGAGTACAACAAGCAAATAAATTAAAACTTTCAACAACGGATCTCTTGGCTCTGGCATCGATGAAGAACGCAGCGAAACGCGATAAGTAATGTGAATTGCAGAATTTAGTGAATCATCGAATCTTTGAACGCACATTGCGCCCGCCAGTATTCTGGCGGGCATGCCTGTCCGAGCGTCATTACAACCCTCAGGCCCCCGGGCCTGGTGTTGGGGATCGGCGGAGCCCTCCGGGGCACACGCCGTCCCCCAAATTCAGTGGCGGTCTCGCTGCAGCCTCCATTGCGTAGTAGCTAACACCTCGCAACTGGAAGGCGGCGCGGCCACGCCGTAAAACCCCCCAACTTCTGAATGTTGACCTCGGATCAGGTAGGAATACCCGCTGAACTTAAGCATAT
>EF408518_Fusarium_cuneirostrum
GATCATTACCGAGTTATACAACTCCCAAACCCCTGTGAACTTACCTATAACGTTGCTTCGGCGGGAAACCGACGGCCCCGTAAGACGGGCCGCCCCCGCCAGAGGACCCCCTAACTCTTGTTATATCCTGTTTCTCTGAGTACAACAAGCAAATAAATTAAAACTTTCAACAACGGATCTCTTGGCTCTGGCATCGATGAAGAACGCAGCGAAACGCGATAAGTAATGTGAATTGCAGAATTTAGTGAATCATCGAATCTTTGAACGCACATTGCGCCCGCCAGTATTCTGGCGGGCATGCCTGTCCGAGCGTCATTACAACCCTCAGGCCCCCGGGCCTGGTGTTGGGGATCGGCGGAGCCCTCCGGGGCACACGCCGTCCCCCAAATTCAGTGGCGGTCTCGCTGCAGCCTCCATTGCGTAGTAGCTAACACCTCGCAACTGGAAGGCGGCGCGGCCACGCCGTAAAACCCCCCAACTTCTGAATGTTGACCTCGGATCAGGTAGGAATACCCGCTGAACTTAAGCATAT
>EF408517_Fusarium_cuneirostrum
GATCATTACCGAGTTATACAACTCCCAAACCCCTGTGAACTTACCTATAACGTTGCTTCGGCGGGAAACCGACGGCCCCGTAAGACGGGCCGCCCCCGCCAGAGGACCCCCTAACTCTTGTTATATCCTGTTTCTCTGAGTACAACAAGCAAATAAATTAAAACTTTCAACAACGGATCTCTTGGCTCTGGCATCGATGAAGAACGCAGCGAAACGCGATAAGTAATGTGAATTGCAGAATTTAGTGAATCATCGAATCTTTGAACGCACATTGCGCCCGCCAGTATTCTGGCGGGCATGCCTGTCCGAGCGTCATTACAACCCTCAGGCCCCCGGGCCTGGTGTTGGGGATCGGCGGAGCCCTCCGGGGCACACGCCGTCCCCCAAATTCAGTGGCGGTCTCGCTGCAGCCTCCATTGCGTAGTAGCTAACACCTCGCAACTGGAAGGCGGCGCGGCCACGCCGTAAAACCCCCCAACTTCTGAATGTTGACCTCGGATCAGGTAGGAATACCCGCTGAACTTAAGCATAT
>EF408516_Fusarium_brasiliense
GATCATTACCGAGTTATACAACTCCCAAACCCCTGTGAACTTACCTATAACGTTGCTTCGGCGGGAAACCGACGGCCCCGTAAGACGGGCCGCCCCCGCCAGAGGACCCCCTAACTCTTGTTACATCATGTTTCTCTGAGTACAACAAGCAAATAAATTAAAACTTTCAACAACGGATCTCTTGGCTCTGGCATCGATGAAGAACGCAGCGAAACGCGATAAGTAATGTGAATTGCAGAATTTAGTGAATCATCGAATCTTTGAACGCACATTGCGCCCGCCAGTATTCTGGCGGGCATGCCTGTCCGAGCGTCATTACAACCCTCAGGCCCCCGGGCCTGGTGTTGGGGATCGGCGGAGCCCTCCGGGGCACACGCCGTCCCCCAAATTCAGTGGCGGTCTCGCTGCAGCCTCCATTGCGTAGTAGCTAACACCTCGCAACTGGAAGGCGGCGCGGCCACGCCGTAAAACCCCCCAACTTCTGAATGTTGACCTCGGATCAGGTAGGAATACCCGCTGAACTTAAGCATAT
>EF408515_Fusarium_brasiliense
GATCATTACCGAGTTATACAACTCCCAAACCCCTGTGAACTTACCTATAACGTTGCTTCGGCGGGAAACCGACGGCCCCGTAAGACGGGCCGCCCCCGCCAGAGGACCCCCTAACTCTTGTTACATCATGTTTCTCTGAGTACAACAAGCAAATAAATTAAAACTTTCAACAACGGATCTCTTGGCTCTGGCATCGATGAAGAACGCAGCGAAACGCGATAAGTAATGTGAATTGCAGAATTTAGTGAATCATCGAATCTTTGAACGCACATTGCGCCCGCCAGTATTCTGGCGGGCATGCCTGTCCGAGCGTCATTACAACCCTCAGGCCCCCGGGCCTGGTGTTGGGGATCGGCGGAGCCCTCCGGGGCACACGCCGTCCCCCAAATTCAGTGGCGGTCTCGCTGCAGCCTCCATTGCGTAGTAGCTAACACCTCGCAACTGGAAGGCGGCGCGGCCACGCCGTAAAACCCCCCAACTTCTGAATGTTGACCTCGGATCAGGTAGGAATACCCGCTGAACTTAAGCATAT
>EF408514_Fusarium_brasiliense
GATCATTACCGAGTTATACAACTCCCAAACCCCTGTGAACTTACCTATAACGTTGCTTCGGCGGGAAACCGACGGCCCCGTAAGACGGGCCGCCCCCGCCAGAGGACCCCCTAACTCTTGTTACATCATGTTTCTCTGAGTACAACAAGCAAATAAATTAAAACTTTCAACAACGGATCTCTTGGCTCTGGCATCGATGAAGAACGCAGCGAAACGCGATAAGTAATGTGAATTGCAGAATTTAGTGAATCATCGAATCTTTGAACGCACATTGCGCCCGCCAGTATTCTGGCGGGCATGCCTGTCCGAGCGTCATTACAACCCTCAGGCCCCCGGGCCTGGTGTTGGGGATCGGCGGAGCCCTCCGGGGCACACGCCGTCCCCCAAATTCAGTGGCGGTCTCGCTGCAGCCTCCATTGCGTAGTAGCTAACACCTCGCAACTGGAAGGCGGCGCGGCCACGCCGTAAAACCCCCCAACTTCTGAATGTTGACCTCGGATCAGGTAGGAATACCCGCTGAACTTAAGCATAT
>EF408513_Fusarium_brasiliense
GATCATTACCGAGTTATACAACTCCCAAACCCCTGTGAACTTACCTATAACGTTGCTTCGGCGGGAAACCGACGGCCCCGTAAGACGGGCCGCCCCCGCCAGAGGACCCCCTAACTCTTGTTACATCATGTTTCTCTGAGTACAACAAGCAAATAAATTAAAACTTTCAACAACGGATCTCTTGGCTCTGGCATCGATGAAGAACGCAGCGAAACGCGATAAGTAATGTGAATTGCAGAATTTAGTGAATCATCGAATCTTTGAACGCACATTGCGCCCGCCAGTATTCTGGCGGGCATGCCTGTCCGAGCGTCATTACAACCCTCAGGCCCCCGGGCCTGGTGTTGGGGATCGGCGGAGCCCTCCGGGGCACACGCCGTCCCCCAAATTCAGTGGCGGTCTCGCTGCAGCCTCCATTGCGTAGTAGCTAACACCTCGCAACTGGAAGGCGGCGCGGCCACGCCGTAAAACCCCCCAACTTCTGAATGTTGACCTCGGATCAGGTAGGAATACCCGCTGAACTTAAGCATAT
>EF408512_Fusarium_brasiliense
GATCATTACCGAGTTATACAACTCCCAAACCCCTGTGAACTTACCTATAACGTTGCTTCGGCGGGAAACCGACGGCCCCGTAAGACGGGCCGCCCCCGCCAGAGGACCCCCTAACTCTTGTTACATCATGTTTCTCTGAGTACAACAAGCAAATAAATTAAAACTTTCAACAACGGATCTCTTGGCTCTGGCATCGATGAAGAACGCAGCGAAACGCGATAAGTAATGTGAATTGCAGAATTTAGTGAATCATCGAATCTTTGAACGCACATTGCGCCCGCCAGTATTCTGGCGGGCATGCCTGTCCGAGCGTCATTACAACCCTCAGGCCCCCGGGCCTGGTGTTGGGGATCGGCGGAGCCCTCCGGGGCACACGCCGTCCCCCAAATTCAGTGGCGGTCTCGCTGCAGCCTCCATTGCGTAGTAGCTAACACCTCGCAACTGGAAGGCGGCGCGGCCACGCCGTAAAACCCCCCAACTTCTGAATGTTGACCTCGGATCAGGTAGGAATACCCGCTGAACTTAAGCATAT
>EF411237_Paecilomyces_carneus
ATCATTACCGAGTTTACAACTCCCAAACCCCCTGTGAACTTATACCATTTACTGTTGCTTCGGCGGGTCACGGCCCCGGGGAAGGACAGCGGTCGCCGTCAGGCCTCAGCTGCCCGCCCCCGGAAACAGGCGCCCGCCGGGGAACTCAAACTCTTCTGTATTTCTTTATCTGATATATACTGTCTGAGTAAAAACTAAAATGAATCAAAACTTTCAACAACGGATCTCTTGGTTCTGGCATCGATGAAGAACGCAGCGAAATGCGATAAGTAATGTGAATTGCAGAATTCAGTGAATCATCGAATCTTTGAACGCACATTGCGCCCGCCAGTATTCTGGCGGGCATGCCTGTTCGAGCGTCATTTCAACCCTCAAGTCCGCTGTGGACTCGGTGTTGGGGACCGGCGAGACAGCCGCGGATCTTCTTCCGCGGCGAGTCGCCGCCCCCTAAATGACTTGGCGGCCTCGTCGCGGCCCTCCTCTGCGTAGTATAGCACACCTCGCAACAGGAGCCCGGCGAATGGCCACTGCCGTAAAACCCCCCAACTTTTTCAGAGTTGACCTCGAATCAGGTAGGAATACCCGCTGAACTTAA
>EF411236_Paecilomyces_lilacinus
GGAGGGATCATTACCGAGTTATACAACTCCCAAACCCACTGTGAACCTTACCTCAGTTGCCTCGGCGGGAACGCCCCGGCCGCCTGCCCCCGCGCCGGCGCCGGACCCAGGCGCCCGCCGCAGGGACCCCAAACTCTCTTGCATTACGCCCAGCGGGCGGAATTTCTTCTCTGAGTTGCACAAGCAAAAACAAATGAATCAAAACTTTCAACAACGGATCTCTTGGTTCTGGCATCGATGAAGAACGCAGCGAAATGCGATAAGTAATGTGAATTGCAGAATTCAGTGAATCATCGAATCTTTGAACGCACATTGCGCCCGCCAGCATTCTGGCGGGCATGCCTGTTCGAGCGTCATTTCAACCCTCGAGCCCCCCCGGGGGCCTCGGTGTTGGGGGACGGCACACCAGCCGCCCCCGAAATGCAGTGGCGACCCCGCCGCAGCCTCCCCTGCGTAGTAGCACACACCTCGCACCGGAGCGCGGAGGCGGTCACGCCGTAAAACGCCCAACTTTCTTAGAGTTGACCTCGGATCAGGTAGGAATACCCGCTGAACTTAAGCATATCAATAAGCGGAGGA
>EF411235_Beauveria_bassiana
TCGTAACAAGGTCTCCGTTGGTGAACCAGCGGAGGGATCATTACCGAGTTTTCAACTCCCTAACCCTTCTGTGAACCTACCTATCGTTGCTTCGGCGGACTCGCCCCAGCCCGGACGCGGACTGGACCAGCGGCCCGCCGGGGACCTCAAACTCTTGTATTCCAGCATCTTCTGAATACGCCGCAAGGCAAAACAAATGAATCAAAACTTTCAACAACGGATCTCTTGGCTCTGGCATCGATGAAGAACGCAGCGAAACGCGATAAGTAATGTGAATTGCAGAATCCAGTGAATCATCGAATCTTTGAACGCACATTGCGCCCGCCAGCATTCTGGCGGGCATGCCTGTTCGAGCGTCATTTCAACCCTCGACCTCCCCTTGGGGAGGTCGGCGTTGGGGACCGGCAGCACACCGCCGGCCCTGAAATGGAGTGGCGGCCCGTCCGCGGCGACCTCTGCGCAGTAATACAGCTCGCACCGGGACCCCGACGCGGCCACGCCGTAAAACACCCAACTTCTGAACGTTGACCTCGAATCAGGTAGGACTACCCGCTGAACTTAAGCATATCAATAA
>EF411234_Beauveria_bassiana
GTAACAAGGTCTCCGTTGGTGAACCAGCGGAGGGATCATTACCGAGTTTTCAACTCCCTAACCCTTCTGTGAACCTACCTATCGTTGCTTCGGCGGACTCGCCCCAGCCCGGACGCGGACTGGACCAGCGGCCCGCCGGGGACCTCAAACTCTTGTATTCCAGCATCTTCTGAATACGCCGCAAGGCAAAACAAATGAATCAAAACTTTCAACAACGGATCTCTTGGCTCTGGCATCGATGAAGAACGCAGCGAAATGCGATAAGTAATGTGAATTGCAGAATCCAGTGAATCATCGAATCTTTGAACGCACATTGCGCCCGCCAGCATTCTGGCGGGCATGCCTGTTCGAGCGTCATTTCAACCCTCGACCTCCCCTGGGGGAGGTCGGCGTTGGGGACCGGCAGCACACCGCCGGCCCTGAAATGGAGTGGCGGCCCGTCCGCGGCGACCTCTGCGTAGTAATACAGCTCGCACCGGAACCCCGACGCGGCCACGCCGTAAAACACCCAACTTCTGAACGTTGACCTCGAATCAGGTAGGACTACCCGCTGAACTTAAGCATATCAATA
>EF411233_Beauveria_bassiana
GTAACAAGGTCTCCGTTGGTGAACCAGCGGAGGGATCATTACCGAGTTTTCAACTCCCCAACCCTTCTGTGAACCTACCTATCGTTGCTTCGGCGGACTCGCCCCAGCCCGGACGCGGACTGGACCAGCGGCCCGCCGGGGACCTCAAACTCTTGTATTCCAGCATCTTCTGAATACGCCGCAAGGCAAAACAAATGAATCAAAACTTTCAACAACGGATCTCTTGGCTCTGGCATCGATGAAGAACGCAGCGAAATGCGATAAGTAATGTGAATTGCAGAATCCAGTGAATCATCGAATCTTTGAACGCACATTGCGCCCGCCAGCATTCTGGCGGGCATGCCTGTTCGAGCGTCATTTCAACCCTCGACCTCCCCTTGGGGACGTCGGCGTTGGGGACCGGCAGCACACCGCCGGCCCTGAAATGGAGTGGCGGCCCGTCCGCGGCGACCTCTGCGTAGTAATACAGCTCGCACCGGAACCCCGACGCGGCCACGCCGTAAAACACCCAACTTCTGAACGTTGACCTCGAATCAGGTAGGACTACCCGCTGAACTTAAGCATATCAATA
>EF411232_Beauveria_bassiana
GGGACGCGGAGGTATTACCGAGTTTTCACTCCCTAACCCTTCTGTGAACCTACCTATCGTTGCTTCGGCGGACTCGCCCCAGCCCGGACGCGGACTGGACCAGCGGCCCGCCGGGGACCTCAAACTCTTGTATTCCAGCATCTTCTGAATACGCCGCAAGGCACAACAAATGAATCAAAACTTTCAACAACGGATCTCTTGGCTCTGGCATCGATGAAGAACGCAGCGAAATGCGATAAGTAATGTGAATTGCAGAATCCAGTGAATCATCGAATCTTTGAACGCACATTGCGCCCGCCAGCATTCTGGCGGGCATGCCTGTTCGAGCGTCATTTCAACCCTCGACCTCCCCTTGGGGAGGTCGGCGTTGGGGACCGGCAGCACACCGCCGGCCCTGAAATGGAGTGGCGGCCCGTCCGCGGCGACCTCTGCGTAGTAATACAGCTCGCACCGGAACCCCGACGCGGCCACGCCGTAAAACACCCAACTTCTGAACGTTGACCTCGAATCAGGTAGGACTACCCGCTGAACTTAAGCATA
>EF411230_Beauveria_bassiana
TCGTAACAAGGTCTCCGTTGGTGAACCAGCGGAGGGATCATTACCGAGTTTTCAACTCCCTAACCCTTATGTGAACCTACCTATTGTTGCTTCGGCGGACTCGCCCCAGCCGGACGCGGACTGGACCAGCGGCCGCCGGGGACCCTCAAACTCTTGTATTATCAGCATCTTCTGAATCCGCCGCAAGGCAAAACAAATAAATCAAAACTTTCAACAACGGATCTCTTGGCTCTGGCATCGATGAAGAACGCAGCGAAACGCGATAAGTAATGTGAATTGCAGAATCCAGTGAATCATCGAATCTTTGAACGCACATTGCGCCCGCCAGCATTCTGGCGGGCATGCCTGTTCGAGCGTCATTTCAACCCTCGACCTCCCTTTGGGGAAGTCGGCGTTGGGGACCGGCAGCACACCGCCGGCCCTGAAATGGAGTGGCGGCCCGTCCGCGGCGACCTCTGCGTAGTAATCCAACTCGCACCGGAACCCCGACGTGGCCACGCCGTAAAACACCCAACTTCTGAACGTTGACCTCGAATCAGGTAGGACTACCCGCTGAACTTAAGCATATCATAGT
>EF411229_Beauveria_bassiana
TCGTAACAAGGTCTCCGTTGGTGAACCAGCGGAGGGATCATTACCGAGTTTTCAACTCCCTAACCCTTCTGTGAACCTACCTATCGTTGCTTCGGCGGACTCGCCCCAGCCCGGACGCGGACTGGACCAGCGGCCCGCCGGGGACCTCAAACTCTTGTATTCCAGCATCTTCTGAATACGCCGCAAGGCAAAACAAATGAATCAAAACTTTCAACAACGGATCTCTTGGCTCTGGCATCGATGAAGAACGCAGCGAAACGCGATAAGTAATGTGAATTGCAGAATCCAGTGAATCATCGAATCTTTGAACGCACATTGCGCCCGCCAGCATTCTGGCGGGCATGCCTGTTCGAGCGTCATTTCAACCCTCGACCTCCCCTTGGGGAGGTCGGCGTTGGGGACCGGCAGCACACCGCCGGCCCTGAAATGGAGTGGCGGCCCGTCCGCGGCGACCTCTGCGCAGTAATACAGCTCGCACCGGGACCCCGACGCGGCCACGCCGTAAAACACCCAACTTCTGAACGTTGACCTCGAATCAGGTAGGACTACCCGCTGAACTTAAGCATATCATA
>EF411228_Beauveria_amorpha
GTAACAAGGTCTCCGTTGGTGAACCAGCGGAGGGATCATTACCGAGTTTTCAACTCCCTAACCCTTATGTGAACCTACCTATTGTTGCTTCGGCGGACTCGCCCCAGCCGGACGCGGACTGGACCAGCGGCCGCCGGGGACCCTCAAACTCTTGTATTATCAGCATCTTCTGAATCCGCCGCAAGGCAAAACAAATAAATCAAAACTTTCAACAACGGATCTCTTGGCTCTGGCATCGATGAAGAACGCAGCGAAACGCGATAAGTAATGTGAATTGCAGAATCCAGTGAATCATCGAATCTTTGAACGCACATTGCGCCCGCCAGCATTCTGGCGGGCATGCCTGTTCGAGCGTCATTTCAACCCTCGACCTCCCTTTGGGGAAGTCGGCGTTGGGGACCGGCAGCACACCGCCGGCCCTGAAATGGAGTGGCGGCCCGTCCGCGGCGACCTCTGCGTAGTAATCCAACTCGCACCGGAACCCCGACGTGGCCACGCCGTAAAACACCCAACTTCTGAACGTTGACCTCGAATCAGGTAGGACTACCCGCTGAACTTAAGCATATCAATA
>EF411226_Phytocordyceps_ninchukispora
CCGCGTGNANTTGAACCAGCGGAGGGATCNTTACNATTAGTTTTACAACTCCCAACCCTTCTGTGAACCTACCCATCGTTGCTTCGGCGGACTCGCCCCAGCGTCCGGACGGCCCTGCGCCGGCCCGCGACCTGGACCCAGGCGGCCGCCGGAGACCACGCAACCCTGTATCCATCAGTCTCTCTGAATCCGCCGCAAGGCAACACAAATGAATCAAAACTTTCAACAACGGATCTCTTGGTTCTGGCATCGATGAAGAACGCAGCGAAATGCGATACGTAATGTGAATTGCAGAATTCCGTGAATCATCGAATCTTTGAACGCACATTGCGCCCGCCAGCATTCTGGCGGGCATGCCTGTTCGAGCGTCATTTCAACCCTCGACGTCCCCTGGGACGTCGGCCTTGGGGACCGGCAGCACCCCGCCGGCCCTGAAATAGAGTGGCGGCCCGTCCGCGGCGACCTCTGCGCAGTACAACCACTCGCACCGGGAACCCGACGCGGCCCGCCGTGAAACCCCCAACCTCTGAACGTTGACCTCGGATCAGGTAGGACTACCCGCTGAACTTAAGCATATCAATAAGCNGGAGGAA
>EF411225_Isaria_tenuipes
GGTNCATTACANGNATTTTACAACTACCCAACCCTTCTGTGAACCTACCCATAGTTGCTTCGGCGGACCCGCCCCAGCGTCCGGACGGNCCAGCGCCGGCCCGCGACCTGGGACCCAGGCGGCCGCCGGGGACCACGCAACACCTGTATCTGTCAGCCTCTCTGAATCCGCCGCAAGGCAACACAAACGAATCAAAACTTTCAACAACGGATCTTCTTGGTTCTGGCATTCGATGAAGAACGCAGCGAAATGCGATACGTTAATGGTGAATTGCAGATATTCCGTGAATCATTCGAATCTTTGAACGCACATTGCGCCCGCCAGCATTCTGGNGGGCATGCCTGTTNGAGCGTCATTTCAACCCTTCGACGTCCCCCGGGGACGTCGGCTTTGGGGACCGGCAGCACCCCGNCCNGCCCTGAANGGAGTGGCGGNCCGTCCGCGGCGACCTCTGCGCAGTACAAGCACTCGCACCGGGAACCCGACGCGGCCCCGCCGTGAAACCCCCAACCTTTGAACGTTGACCTCGGTCAAGTAGGAAT
>EF411224_Isaria_tenuipes
GGGATATTACCAGAGTTTTACAACTCCCAACCCTTCTGTGAACCTACCCATAGTTGCTTCGGCGGACCCGCCCCAGCGTCCGGACGGCCCAGCGCCGGCCCGCGACCTGGACCCAGGCGGCCGCCGGGGACCACGCAACCCTGTATCTGTCAGCCTCTCTGAATCCGCCGCAAGGCAACACAAACGAATCAAAACTTTCAACAACGGATCTCTTGGTTCTGGCATCGATGAAGAACGCAGCGAAATGCGATACGTAATGTGAATTGCAGAATTCCGTGAATCATCGAATCTTTGAACGCACATTGCGCCCGCCAGCATTCTGGCGGGCATGCCTGTTCGAGCGTCATTTCAACCCTCGACGTCCCCCGGGACGTCGGCCTTGGGGACCGGCAGCACCCCGCCGGCCCTGAAATGGAGTGGCGGCCCGTCCGCGGCGACCTCTGCGCAGTACAAGCACTCGCACCGGGAACCCGACGCGGCCCGCCGTGAAACCCCCAACCTCTGAACGTTGACCTCGGATCAGGTAGGACTACCCGCTGAACTTAAGCATATAATGACG
>EF411223_Isaria_tenuipes
TCCCGTAGGTGAACCTGCGGAGGGATCATTACCAGAGTTTTACAACTCCCAACCCTTCTGTGAACCTACCCATAGTTGCTTCGGCGGACCCGCCCCAGCGTCCGGACGGCCCAGCGCCGGCCCGCGACCTGGACCCAGGCGGCCGCCGGGGACCACGCAACCCTGTATCTGTCAGCCTCTCTGAATCCGCCGCAAGGCAACACAAACGAATCAAAACTTTCAACAACGGATCTCTTGGTTCTGGCATCGATGAAGAACGCAGCGAAATGCGATACGTAATGTGAATTGCAGAATTCCGTGAATCATCGAATCTTTGAACGCACATTGCGCCCGCCAGCATTCTGGCGGGCATGCCTGTTCGAGCGTCATTTCAACCCTCGACGTCCCCCGGGACGTCGGCCTTGGGGACCGGCAGCACCCCGCCGGCCCTGAAATGGAGTGGCGGCCCGTCCGCGGCGACCTCTGCGCAGTACAAGCACTCGCACCGGGAACCCGACGCGGCCCGCCGTGAAACCCCCAACCTCTGAACGTTGACCTCGGATCAGGTAGGACTACCCGCTGAACTTAAGGCTT
>EF411222_Isaria_tenuipes
TCATTACCGNATTTTACAACTNCCCAACCCTTCTGTGAACCTACCCATAGTTGCTTCGGCGGACCCGCCCCAGCGTCCGGACGGCCCAGCGCCGGCCCGCGACCTGGACCCAGGCGGCCGCCGGGGACCACGCAACCCTGTATCTGTCAGCCTCTCTGAATCCGCCGCAAGGCAACACAAACGAATCAAAACTTTCAACAACGGATCTCTTGGTTCTGGCATCGATGAAGAACGCAGCGAAATGCGATACGTAATGTGAATTGCAGAATTCCGTGAATCATCGAATCTTTGAACGCACATTGCGCCCGCCAGCATTCTGGCGGGCATGCCTGTTCGAGCGTCATTTCAACCCTCGACGTCCCCCGGGACGTCGGCCTTGGGGACCGGCAGCACCCCGCCGGCCCTGAAATGGAGTGGCGGCCCGTCCGCGGCGACCTCTGCGCAGTACAAGCACTCGCACCGGGAACCCGACGCGGCCCGCCGTGAAACCCCCAACCTCTGAACGTTGACCTCGGATCAGGTAGGACTACCCGCTGAACTTAAGCATATAA
>EF411221_Isaria_tenuipes
GGAGGGATCATTACCAGAGTTTTACAACTCCCAACCCTTCTGTGAACCTACCCATAGTTGCTTCGGCGGACCCGCCCCAGCGTCCGGACGGCCCAGCGCCGGCCCGCGACCTGGACCCAGGCGGCCGCCGGGGACCACGCAACCCTGTATCTGTCAGCCTCTCTGAATCCGCCGCAAGGCAACACAAACGAATCAAAACTTTCAACAACGGATCTCTTGGTTCTGGCATCGATGAAGAACGCAGCGAAATGCGATACGTAATGTGAATTGCAGAATTCCGTGAATCATCGAATCTTTGAACGCACATTGCGCCCGCCAGCATTCTGGCGGGCATGCCTGTTCGAGCGTCATTTCAACCCTCGACGTCCCCCGGGACGTCGGCCTTGGGGACCGGCAGCACCCCGCCGGCCCTGAAATGGAGTGGCGGCCCGTCCGCGGCGACCTCTGCGCAGTACAAGCACTCGCACCGGGAACCCGACGCGGCCCGCCGTGAAACCCCCAACCTCTGAACTTGACCTCGGATCAGGTAGG
>EF411220_Isaria_tenuipes
ATCATTACCAGAGTTTTACAACTCCCAACCCTTCTGTGAACCTACCCATAGTTGCTTCGGCGGACCCGCCCAGCGTCCGGACGGCCCAGCGCCGGCCCGCGACCTGGACCCAGGCGGCCGCCGGGGACCACGCAACCCTGTATCTGTCAGCCTCTCTGAATCCGCCGCAAGGCAACACAAACGAATCAAAACTTTCAACAACGGATCTCTTGGTTCTGGCATCGATGAAGAACGCAGCGAAATGCGATACGTAATGTGAATTGCAGAATTCCGTGAATCATCGAATCTTTGAACGCACATTGCGCCCGCCAGCATTCTGGCGGGCATGCCTGTTCGAGCGTCATTTCAACCCTCGACGTCCCCCGGGACTCGGCCGGCAGACCCCGCCCTGAAATGGAGTGGCGGCCCGTCCGCGGCGACCTNTGCGCAGTACAAGCACTCGCACCGGGAACCCGACGCGGCCCGCCGTGAAACCCCCAACCTCTGAACGTTGACCTCGGATCAGGTAGGACT
>EF411219_Isaria_fumosorosea
GGGATCATTACAGAGTTTTCACAACTCCCAACCCTCCTGTGAACCTACCCATCGTTGCTTCGGCGGACTCGCCCCAGCGTCCGGACGGCCTCGCGCCGGCCCGCGACCTGGACCCAGGCGGCCGCCGGAGACCACGCAACCCTGCATCCATCAGTCTCTCTGAATCCGCCGCAAGGCAACACAAACGAATCAAAACTTTCAACAACGGATCTCTTGGTTCTGGCATCGATGAAGAACGCAGCGAAATGCGATACGTAATGTGAATTGCAGAATTCCGTGAATCATCGAATCTTTGAACGCACATTGCGCCCGCCAGCATTCTGGCGGGCATGCCTGTTCGAGCGTCATTTCAACCCTCGACGTCCCCCGGGACGTCGGCCTTGGGGACCGGCAGCACCCCGCCGGCCCTGAAATGGAGTGGCGGCCCGTCCGCGGCGACCTCTGCGAAGTACTACAGCTCGCACCGGAAACCCGACGCGGCCCCGCCGTGAAACCCCCAACTCTGAACGTTGACCTCGGATCAAGTAGGACTACCCGCTGAACTTAAGCATATCAATAGGGGGGGGGAA
>EF411218_Isaria_amoenerosea
GGAGGGATCATTACCGAGTTTTCAACTCCCAAACCCTTCTGTGAACATACCTATCGTTGCTTCGGCGGACTCGCCCCAGCGTCCGGCCGGCCCCGCGCCGGCCGCGGCCTGGATCCAGGCGGCCGCCGGAGACCCCCAAACTCTGTATTTTTAGTATCTTCTGAATCCGCCGCAAGGCAAAACAAATGAATCAAAACTTTCAACAACGGATCTCTTGGTTCTGGCATCGATGAAGAACGCAGCGAAATGCGATAAGTAATGTGAATTGCAGAATTCAGTGAATCATCGAATCTTTGAACGCACATTGCGCCCGCCAGCATTCTGGCGGGCATGCCTGTTCGAGCGTCATTTCAACCCTCGACTTCCCTTTGGGGAAATCGGCGTTGGGGACCGGCCTATACCGCCGGCCCCGAAATGAAGTGGCGGCCCGTCCGCGGCGACCTCTGCGTAGTAATCCAACTCGCACCGGAACCCCGACGTGGCCACGCCGTAAAACCCCCGACTTCTGAACGTTGACCTCGGATCAGGTAGG
>EF411217_Isaria_amoenerosea
GGAGGGATCATTACCGAGTTTTCAACTCCCAAACCCTTCTGTGAACATACCTATCGTTGCTTCGGCGGACTCGCCCCAGCGTCCGGCCGGCCCCGCGCCGGCCGCGGCCTGGATCCAGGCGGCCGCCGGAGACCCCCAAACTCTGTATTTTTAGTATCTTCTGAATCCGCCGCAAGGCAAAACAAATGAATCAAAACTTTCAACAACGGATCTCTTGGTTCTGGCATCGATGAAGAACGCAGCGAAATGCGATAAGTAATGTGAATTGCAGAATTCAGTGAATCATCGAATCTTTGAACGCACATTGCGCCCGCCAGCATTCTGGCGGGCATGCCTGTTCGAGCGTCATTTCAACCCTCGACTTCCCTTTGGGGAAATCGGCGTTGGGGACCGGCCTATACCGCCGGCCCCGAAATGAAGTGGCGGCCCGTCCGCGGCGACCTCTGCGTAGTAATCCAACTCGCACCGGAACCCCGACGTGGCCACGCCGTAAAACCCCCGACTTCTGAACGTTGACCTCGGATCAGGTAGG
>EF211248_Filobasidiella_depauperata
GTAGAGAATTAAGGACTTCGGTCCAACTATCTACCCATCTACACCTGTGAACTGTTCTGTGCTTCGGCACATTTTACACAAACGTCTATAATGTAATGAATGTCAATTTATTATAACAATAATAAAACTTTCAACAACGGATCTCTTGGCTTCCACATCGATGAAGAACGCAGCGAAATGCGATAAGTAATGTGAATTGCAGAATTCAGTGAATCATCGAGTCTTTGAACGCATCTTGCGCCCTTTGGTATTCCGAAGGGCATGCCTGTTTGAGAGTCATGAAAATCTCAATCCCTCGGGTTTTATGACCTGTTGGACTTGGATTTGGGTGTTTGCCGCGACCTGTGAAGGACGTCGGCTCGCCTTAAAAGTGTTAGTGGGAAGGAGACTGCCTGTCAGCCCGGCGTAATAAGTTTCGCTAGGCCTATGGGGTAGTTACCGGCTTGCTTATAACAACCATATT
>EF211247_Cryptococcus_podzolicus
TTAGTGAACGCCCTCACGGGCTTATAACTATTCCAAACCTCTGTGAACCGTGCCCTTCGGGGCTATTTTACAAACATGGTGTAATGAACGTCATATATCATAACAAAACAAAACTTTCAACAACGGATCTCTTGGCTCTCGCATCGATGAAGAACGCAGCGAAATGCGATAAGTAATGTGAATTGCAGAATTCAGTGAATCATCGAATCTTTGAACGCACCTTGCGCCCTCTGGTATTCCGGAGGGCATGCCTGTTTGAGTGTCATGTAGACTCAATCCCTCGGGTTTCCGAGGAGATTGGACTTGGGTGTTGCCGCTCTGCCGGCTCGCCTTAAAAGACTTAGCGGGATAGCACCGTAGTCGGCGTAATAAGTTTCGTCGGTGAAGGTTGTGATGACTGCTTACAATCGCCCTCGG
>EF211246_Tsuchiyaea_wingfieldii
GTAGAGAATAACGGACTTCGGTCCATATATCTACCCATCTACACCTGTGAACCGTATTTGTGCTTCGGCACGTTTTACACAAACTTCTAAATGTAATGAATGTAAACTATTATAACAATAATAAAACTTTCAACAACGGATCTCTTGGCTTCCACATCGATGAAGAACGCAGCGAAATGCGATAAGTAATGTGAATTGCAGAATTCAGTGAATCATCGAGTCTTTGAACGCAACTTGCGCCCTTTGGTATTCCGAAGGGCATGCCTGTTTGAGAGTCATGAACATCTCAATCCTTCGGGTTTATGACCTGTTGGCATTGGATTTGGGTGTTTGCCGCGACCTGCAAAGGACGTCGGCTCGCCTTAAATGTGTTAGTGGGAAGGTGATTACCTGTCAGCCCGACGTAATAAGTTTCGTTGGGCCTATGGGGTAGTTGTCGGCTTGCTTATAACAACCATCTT
>EF211245_Cryptococcus_podzolicus
TTAGTGAACGCCCTCACGGGCTTATAACTATTCCAAACCTCTGTGAACCGTGCCCTTCGGGGCTATTTTACAAACATGGTGTAATGAACGTCATATATCATAACAAAACAAAACTTTCAACAACGGATCTCTTGGCTCTCGCATCGATGAAGAACGCAGCGAAATGCGATAAGTAATGTGAATTGCAGAATTCAGTGAATCATCGAATCTTTGAACGCACCTTGCGCCCTCTGGTATTCCGGAGGGCATGCCTGTTTGAGTGTCATGTAGACTCAATCCCTCGGGTTTCCGAGGAGATTGGACTTGGGTGTTGCCGCTCTGCCGGCTCGCCTTAAAAGACTTAGCGGGATAGCACCGTAGTCGGCGTAATAAGTTTCGTCGGTGAAGGTTGTGATGACTGCTTACAATCGCCCTCGG
>EF211244_Cryptococcus_amylolentus
GTAGAGAATAACGGACTTCGGTCCATATATCTACCCATCTACACCTGTGAACCGTATTTGTGCTTCGGCACGTTTTACACAAACTTCTAAATGTAATGAATGTAAACTATTATAACAATAATAAAACTTTCAACAACGGATCTCTTGGCTTCCACATCGATGAAGAACGCAGCGAAATGCGATAAGTAATGTGAATTGCAGAATTCAGTGAATCATCGAGTCTTTGAACGCAACTTGCGCCCTTTGGTATTCCGAAGGGCATGCCTGTTTGAGAGTCATGAACATCTCAATCCTTCGGGTTTATGACCTGTTGGCATTGGATTTGGGTGTTTGCCGCGACCTGCAAAGGACGTCGGCTCGCCTTAAATGTGTTAGTGGGAAGGTGATTACCTGTCAGCCCGACGTAATAAGTTTCGTTGGGCCTATGGGGTAGTTGTCGGCTTGCTTATAACAACCATCTT
>EF211243_Cryptococcus_gattii
GTAGAGAATACTGGACTTCGGTCCATTTATCTACCCATCTACACCTGTGAACTGTTTATGTGCTTCGGCACGTTTTACACAAACTTCTAAATGTAATGAATGTAATCTTATTATAACAATAATAAAACTTTCAACAACGGATCTCTTGGCTTCCACATCGATGAAGAACGCAGCGAAATGCGATAAGTAATGTGAATTGCAGAATTCAGTGAATCATCGAGTCTTTGAACGCAACTTGCGCCCTTTGGTATTCCGAAGGGCATGCCTGTTTGAGAGTCATGAAAATCTCAATCCCTCGGGTTTTATTACCTGTTGGACTTGGATTTGGGTGTTTGCCGCGACCTGCAAAGGACGTCGGCTCGCCTTAAATGTGTTAGTGGGAAGGTGATTACCTGTCAGCCCGGCGTAATAAGTTTCGCTGGGCCTATGGGGTAGTCTTCGGCTTGCTGATAACAACCATCTC
>EF211242_Cryptococcus_gattii
GTAGAGAATACTGGACTTCGGTCCATTTATCTACCCATCTACACCTGTGAACTGTTTATGTGCTTCGGCACGTTTTACACAAACTTCTAAATGTAATGAATGTAATCTTATTATAACAATAATAAAACTTTCAACAACGGATCTCTTGGCTTCCACATCGATGAAGAACGCAGCGAAATGCGATAAGTAATGTGAATTGCAGAATTCAGTGAATCATCGAGTCTTTGAACGCAACTTGCGCCCTTTGGTATTCCGAAGGGCATGCCTGTTTGAGAGTCATGAAAATCTCAATCCCTCGGGTTTTATTACCTGTTGGACTTGGATTTGGGTGTTTGCCGCGACCTGCAAAGGACGTCGGCTCGCCTTAAATGTGTTAGTGGGAAGGTGATTACCTGTCAGCCCGGCGTAATAAGTTTCGCTGGGCCTATGGGGTAGTCTTCGGCTTGCTGATAACAACCATCTC
>EF211241_Cryptococcus_gattii
GTAGAGATACTGGACTTCGGTCCATTTATCTACCCATCTACACCTGTGAACTGTTTATGTGCTTCGGCACGTTTTACACAAACTTCTAAATGTAATGAATGTAATCTTATTATAACAATAATAAAACTTTCAACAACGGATCTCTTGGCTTCCACATCGATGAAGAACGCAGCGAAATGCGATAAGTAATGTGAATTGCAGAATTCAGTGAATCATCGAGTCTTTGAACGCAACTTGCGCCCTTTGGTATTCCGAAGGGCATGCCTGTTTGAGAGTCATGAAAATCTCAATCCCTCGGGTTTTATTACCTGTTGGACTTGGATTTGGGTGTTTGCCGCGACCTGCAAAGGACGTCGGCTCGCCTTAAATGTGTTAGTGGGAAGGTGATTACCTGTCAGCCCGGCGTAATAAGTTTCGCTGGGCCTATGGGGTAGTCTTCGGCTTGCTGATAACAACCATCTC
>EF211240_Cryptococcus_gattii
GTAGAGAATACTGGACTTCGGTCCATTTATCTACCCATCTACACCTGTGAACTGTTTATGTGCTTCGGCACGTTTTACACAAACTTCTAAATGTAATGAATGTAATCTTATTATAACAATAATAAAACTTTCAACAACGGATCTCTTGGCTTCCACATCGATGAAGAACGCAGCGAAATGCGATAAGTAATGTGAATTGCAGAATTCAGTGAATCATCGAGTCTTTGAACGCAACTTGCGCCCTTTGGTATTCCGAAGGGCATGCCTGTTTGAGAGTCATGAAAATCTCAATCCCTCGGGTTTTATTACCTGTTGGACTTGGATTTGGGTGTTTGCCGCGACCTGCAAAGGACGTCGGCTCGCCTTAAATGTGTTAGTGGGAAGGTGATTACCTGTCAGCCCGGCGTAATAAGTTTCGCTGGGCCTATGGGGTAGTCTTCGGCTTGCTGATAACAACCATCTC
>EF211239_Cryptococcus_gattii
GTAGAGAATACTGGACTTCGGTCCATTTATCTACCCATCTACACCTGTGAACTGTTTATGTGCTTCGGCACGTTTTACACAAACTTCTAAATGTAATGAATGTAATCTTATTATAACAATAATAAAACTTTCAACAACGGATCTCTTGGCTTCCACATCGATGAAGAACGCAGCGAAATGCGATAAGTAATGTGAATTGCAGAATTCAGTGAATCATCGAGTCTTTGAACGCAACTTGCGCCCTTTGGTATTCCGAAGGGCATGCCTGTTTGAGAGTCATGAAAATCTCAATCCCTCAGGTTTTATTACCTGTTGGACTTGGATTTGGGTGTTTGCCGCGACCTGCAAAGGACGTCGGCTCGCCTTAAATGTGTTAGTGGGAAGGTGATTACCTGTCAGCCCGGCGTAATAAGTTTCGCTGGGCCTATGGGGTAGTCTTCGGCTTGCTGATAACAACCATCTC
>EF211238_Cryptococcus_gattii
GTAGAGAATACTGGACTTCGGTCCATTTATCTACCCATCTACACCTGTGAACTGTTTATGTGCTTCGGCACGTTTTACACAAACTTCTAAATGTAATGAATGTAATCTTATTATAACAATAATAAAACTTTCAACAACGGATCTCTTGGCTTCCACATCGATGAAGAACGCAGCGAAATGCGATAAGTAATGTGAATTGCAGAATTCAGTGAATCATCGAGTCTTTGAACGCAACTTGCGCCCTTTGGTATTCCGAAGGGCATGCCTGTTTGAGAGTCATGAAAATCTCAATCCCTCAGGTTTTATTACCTGTTGGACTTGGATTTGGGTGTTTGCCGCGACCTGCAAAGGACGCCGGCTCGCCTTAAATGTGTTAGTGGGAAGGTGATTACCTGTCAGCCCGGCGTAATAAGTTTCGCTGGGCCTATGGGGTAGTCTTCGGCTTGCTGATAACAACCATCTC
>EF211237_Cryptococcus_gattii
GTAGAGAATACTGGACTTCGGTCCATTTATCTACCCATCTACACCTGTGAACTGTTTATGTGCTTCGGCACGTTTTACACAAACTTCTAAATGTAATGAATGTAATCTTATTATAACAATAATAAAACTTTCAACAACGGATCTCTTGGCTTCCACATCGATGAAGAACGCAGCGAAATGCGATAAGTAATGTGAATTGCAGAATTCAGTGAATCATCGAGTCTTTGAACGCAACTTGCGCCCTTTGGTATTCCGAAGGGCATGCCTGTTTGAGAGTCATGAAAATCTCAATCCCTCAGGTTTTATTACCTGTTGGACTTGGATTTGGGTGTTTGCCGCGACCTGCAAAGGACGTCGGCTCGCCTTAAATGTGTTAGTGGGAAGGTGATTACCTGTCAGCCCGGCGTAATAAGTTTCGCTGGGCCTATGGGGTAGTCTTCGGCTTGCTGATAACAACCATCTC
>EF211236_Cryptococcus_gattii
GTAGAGAATACTGGACTTCGGTCCATTTATCTACCCATCTACACCTGTGAACTGTTTATGTGCTTCGGCACGTTTTACACAAACTTCTAAATGTAATGAATGTAATCTTATTATAACAATAATAAAACTTTCAACAACGGATCTCTTGGCTTCCACATCGATGAAGAACGCAGCGAAATGCGATAAGTAATGTGAATTGCAGAATTCAGTGAATCATCGAGTCTTTGAACGCAACTTGCGCCCTTTGGTATTCCGAAGGGCATGCCTGTTTGAGAGTCATGAAAATCTCAATCCCTCAGGTTTTATTACCTGTTGGACTTGGATTTGGGTGTTTGCCGCGACCTGCAAAGGACGTCGGCTCGCCTTAAATGTGTTAGTGGGAAGGTGATTACCTGTCAGCCCGGCGTAATAAGTTTCGCTGGGCCTATGGGGTAGTCTTCGGCTTGCTGATAACAACCATCTC
>EF211235_Cryptococcus_gattii
GTAGAGAATACTGGACTTCGGTCCATTTATCTACCCATCTACACCTGTGAACTGTTTATGTGCTTCGGCACGTTTTACACAAACTTCTAAATGTAATGAATGTAATCTTATTATAACAATAATAAAACTTTCAACAACGGATCTCTTGGCTTCCACATCGATGAAGAACGCAGCGAAATGCGATAAGTAATGTGAATTGCAGAATTCAGTGAATCATCGAGTCTTTGAACGCAACTTGCGCCCTTTGGTATTCCGAAGGGCATGCCTGTTTGAGAGTCATGAAAATCTCAATCCCTCAGGTTTTATTACCTGTTGGACTTGGATTTGGGTGTTTGCCGCGACCTGCAAAGGACGTCGGCTCGCCTTAAATGTGTTAGTGGGAAGGTGATTACCTGTCAGCCCGGCGTAATAAGTTTCGCTGGGCCTATGGGGTAGTCTTCGGCTTGCTGATAACAACCATCTC
>EF211234_Cryptococcus_gattii
GTAGAGAATACTGGACTTCGGTCCATTTATCTACCCATCTACACCTGTGAACTGTTTATGTGCTTCGGCACGTTTTACACAAACTTCTAAATGTAATGAATGTAATCTTATTATAACAATAATAAAACTTTCAACAACGGATCTCTTGGCTTCCACATCGATGAAGAACGCAGCGAAATGCGATAAGTAATGTGAATTGCAGAATTCAGTGAATCATCGAGTCTTTGAACGCAACTTGCGCCCTTTGGTATTCCGAAGGGCATGCCTGTTTGAGAGTCATGAAAATCTCAATCCCTCAGGTTTTATTACCTGTTGGACTTGGATTTGGGTGTTTGCCGCGACCTGCAAAGGACGTCGGCTCGCCTTAAATGTGTTAGTGGGAAGGTGATTACCTGTCAGCCCGGCGTAATAAGTTTCGCTGGGCCTATGGGGTAGTCTTCGGCTTGCTGATAACAACCATCTC
>EF211233_Cryptococcus_gattii
GTAGAGAATACTGGACTTCGGTCCATTTATCTACCCATCTACACCTGTGAACTGTTTATGTGCTTCGGCACGTTTTACACAAACTTCTAAATGTAATGAATGTAATCTTATTATAACAATAATAAAACTTTCAACAACGGATCTCTTGGCTTCCACATCGATGAAGAACGCAGCGAAATGCGATAAGTAATGTGAATTGCAGAATTCAGTGAATCATCGAGTCTTTGAACGCAACTTGCGCCCTTTGGTATTCCGAAGGGCATGCCTGTTTGAGAGTCATGAAAATCTCAATCCCTCAGGTTTTATTACCTGTTGGACTTGGATTTGGGTGTTTGCCGCGACCTGCAAAGGACGTCGGCTCGCCTTAAATGTGTTAGTGGGAAGGTGATTACCTGTCAGCCCGGCGTAATAAGTTTCGCTGGGCCTATGGGGTAGTCTTCGGCTTGCTGATAACAACCATCTC
>EF211232_Cryptococcus_gattii
GTAGAGAATACTGGACTTCGGTCCATTTATCTACCCATCTACACCTGTGAACTGTTTATGTGCTTCGGCACGTTTTACACAAACTTCTAAATGTAATGAATGTAATCTTATTATAACAATAATAAAACTTTCAACAACGGATCTCTTGGCTTCCACATCGATGAAGAACGCAGCGAAATGCGATAAGTAATGTGAATTGCAGAATTCAGTGAATCATCGAGTCTTTGAACGCAACTTGCGCCCTTTGGTATTCCGAAGGGCATGCCTGTTTGAGAGTCATGAAAATCTCAATCCCTCAGGTTTTATTACCTGTTGGACTTGGATTTGGGTGTTTGCCGCGACCTGCAAAGGACGTCGGCTCGCCTTAAATGTGTTAGTGGGAAGGTGATTACCTGTCAGCCCGGCGTAATAAGTTTCGCTGGGCCTATGGGGTAGTCTTCGGCTTGCTGATAACAACCATCTC
>EF211231_Cryptococcus_gattii
GTAGAGAATACTGGACTTCGGTCCATTTATCTACCCATCTACACCTGTGAACTGTTTATGTGCTTCGGCACGTTTTACACAAACTTCTAAATGTAATGAATGTAATCTTATTATAACAATAATAAAACTTTCAACAACGGATCTCTTGGCTTCCACATCGATGAAGAACGCAGCGAAATGCGATAAGTAATGTGAATTGCAGAATTCAGTGAATCATCGAGTCTTTGAACGCAACTTGCGCCCTTTGGTATTCCGAAGGGCATGCCTGTTTGAGAGTCATGAAAATCTCAATCCCTCAGGTTTTATTACCTGTTGGACTTGGATTTGGGTGTTTGCCGCGACCTGCAAAGGACGTCGGCTCGCCTTAAATGTGTTAGTGGGAAGGTGATTACCTGTCAGCCCGGCGTAATAAGTTTCGCTGGGCCTATGGGGTAGTCTTCGGCTTGCTGATAACAACCATCTC
>EF211230_Cryptococcus_gattii
GTAGAGAATACTGGACTTCGGTCCATTTATCTACCCATCTACACCTGTGAACTGTTTATGTGCTTCGGCACGTTTTACACAAACTTCTAAATGTAATGAATGTAATCTTATTATAACAATAATAAAACTTTCAACAACGGATCTCTTGGCTTCCACATCGATGAAGAACGCAGCGAAATGCGATAAGTAATGTGAATTGCAGAATTCAGTGAATCATCGAGTCTTTGAACGCAACTTGCGCCCTTTGGTATTCCGAAGGGCATGCCTGTTTGAGAGTCATGAAAATCTCAATCCCTCAGGTTTTATTACCTGTTGGACTTGGATTTGGGTGTTTGCCGCGACCTGCAAAGGACGTCGGCTCGCCTTAAATGTGTTAGTGGGAAGGTGATTACCTGTCAGCCCGGCGTAATAAGTTTCGCTGGGCCTATGGGGTAGTCTTCGGCTTGCTGATAACAACCATCTC
>EF211229_Cryptococcus_gattii
GTAGAGAATACTGGACTTCGGTCCATTTATCTACCCATCTACACCTGTGAACTGTTTATGTGCTTCGGCACGTTTTACACAAACTTCTAAATGTAATGAATGTAATCTTATTATAACAATAATAAAACTTTCAACAACGGATCTCTTGGCTTCCACATCGATGAAGAACGCAGCGAAATGCGATAAGTAATGTGAATTGCAGAATTCAGTGAATCATCGAGTCTTTGAACGCAACTTGCGCCCTTTGGTATTCCGAAGGGCATGCCTGTTTGAGAGTCATGAAAATCTCAATCCCTCAGGTTTTATTACCTGTTGGACTTGGATTTGGGTGTTTGCCGCGACCTGCAAAGGACGTCGGCTCGCCTTAAATGTGTTAGTGGGAAGGTGATTACCTGTCAGCCCGGCGTAATAAGTTTCGCTGGGCCTATGGGGTAGTCTTCGGCTTGCTGATAACAACCATCTC
>EF211228_Cryptococcus_gattii
GTAGAGAATACTGGACTTCGGTCCATTTATCTACCCATCTACACCTGTGAACTGTTTATGTGCTTCGGCACGTTTTACACAAACTTCTAAATGTAATGAATGTAATCTTATTATAACAATAATAAAACTTTCAACAACGGATCTCTTGGCTTCCACATCGATGAAGAACGCAGCGAAATGCGATAAGTAATGTGAATTGCAGAATTCAGTGAATCATCGAGTCTTTGAACGCAACTTGCGCCCTTTGGTATTCCGAAGGGCATGCCTGTTTGAGAGTCATGAAAATCTCAATCCCTCAGGTTTTATTACCTGTTGGACTTGGATTTGGGTGTTTGCCGCGACCTGCAAAGGACGTCGGCTCGCCTTAAATGTGTTAGTGGGAAGGTGATTACCTGTCAGCCCGGCGTAATAAGTTTCGCTGGGCCTATGGGGTAGTCTTCGGCTTGCTGATAACAACCATCTC
>EF211227_Cryptococcus_gattii
GTAGAGAATACTGGACTTCGGTCCATTTATCTACCCATCTACACCTGTGAACTGTTTATGTGCTTCGGCACGTTTTACACAAACTTCTAAATGTAATGAATGTAATCTTATTATAACAATAATAAAACTTTCAACAACGGATCTCTTGGCTTCCACATCGATGAAGAACGCAGCGAAATGCGATAAGTAATGTGAATTGCAGAATTCAGTGAATCATCGAGTCTTTGAACGCAACTTGCGCCCTTTGGTATTCCGAAGGGCATGCCTGTTTGAGAGTCATGAAAATCTCAATCCCTCAGGTTTTATTACCTGTTGGACTTGGATTTGGGTGTTTGCCGCGACCTGCAAAGGACGTCGGCTCGCCTTAAATGTGTTAGTGGGAAGGTGATTACCTGTCAGCCCGGCGTAATAAGTTTCGCTGGGCCTATGGGGTAGTCTTCGGCTTGCTGATAACAACCATCTC
>EF211226_Cryptococcus_gattii
GTAGAGAATACTGGACTTCGGTCCATTTATCTACCCATCTACACCTGTGAACTGTTTATGTGCTTCGGCACGTTTTACACAAACTTCTAAATGTAATGAATGTAATCTTATTATAACAATAATAAAACTTTCAACAACGGATCTCTTGGCTTCCACATCGATGAAGAACGCAGCGAAATGCGATAAGTAATGTGAATTGCAGAATTCAGTGAATCATCGAGTCTTTGAACGCAACTTGCGCCCTTTGGTATTCCGAAGGGCATGCCTGTTTGAGAGTCATGAAAATCTCAATCCCTCAGGTTTTATTACCTGTTGGACTTGGATTTGGGTGTTTGCCGCGACCTGCAAAGGACGTCGGCTCGCCTTAAATGTGTTAGTGGGAAGGTGATTACCTGTCAGCCCGGCGTAATAAGTTTCGCTGGGCCTATGGGGTAGTCTTCGGCTTGCTGATAACAACCATCTC
>EF211225_Cryptococcus_gattii
GTAGAGAATACTGGACTTCGGTCCATTTATCTACCCATCTACACCTGTGAACTGTTTATGTGCTTCGGCACGTTTTACACAAACTTCTAAATGTAATGAATGTAATCTTATTATAACAATAATAAAACTTTCAACAACGGATCTCTTGGCTTCCACATCGATGAAGAACGCAGCGAAATGCGATAAGTAATGTGAATTGCAGAATTCAGTGAATCATCGAGTCTTTGAACGCAACTTGCGCCCTTTGGTATTCCGAAGGGCATGCCTGTTTGAGAGTCATGAAAATCTCAATCCCTCAGGTTTTATTACCTGTTGGACTTGGATTTGGGTGTTTGCCGCGACCTGCAAAGGACGTCGGCTCGCCTTAAATGTGTTAGTGGGAAGGTGATTACCTGTCAGCCCGGCGTAATAAGTTTCGCTGGGCCTATGGGGTAGTCTTCGGCTTGCTGATAACAACCATCTC
>EF211224_Cryptococcus_gattii
GTAGAGAATACTGGACTTCGGTCCATTTATCTACCCATCTACACCTGTGAACTGTTTATGTGCTTCGGCACGTTTTACACAAACTTCTAAATGTAATGAATGTAATCTTATTATAACAATAATAAAACTTTCAACAACGGATCTCTTGGCTTCCACATCGATGAAGAACGCAGCGAAATGCGATAAGTAATGTGAATTGCAGAATTCAGTGAATCATCGAGTCTTTGAACGCAACTTGCGCCCTTTGGTATTCCGAAGGGCATGCCTGTTTGAGAGTCATGAAAATCTCAATCCCTCAGGTTTTATTACCTGTTGGACTTGGATTTGGGTGTTTGCCGCGACCTGCAAAGGACGTCGGCTCGCCTTAAATGTGTTAGTGGGAAGGTGATTACCTGTCAGCCCGGCGTAATAAGTTTCGCTGGGCCTATGGGGTAGTCTTCGGCTTGCTGATAACAACCATCTC
>EF211223_Cryptococcus_gattii
GTAGAGAATACTGGACTTCGGTCCATTTATCTACCCATCTACACCTGTGAACTGTTTATGTGCTTCGGCACGTTTTACACAAACTTCTAAATGTAATGAATGTAATCTTATTATAACAATAATAAAACTTTCAACAACGGATCTCTTGGCTTCCACATCGATGAAGAGCGCAGCGAAATGCGATAAGTAATGTGAATTGCAGAATTCAGTGAATCATCGAGTCTTTGAACGCAACTTGCGCCCTTTGGTATTCCGAAGGGCATGCCTGTTTGAGAGTCATGAAAATCTCAATCCCTCGGGTTTTATTACCTGTTGGACTTGGATTTGGGTGTTTGCCGCGACCTGGAAAGGACGTCGGCTCGCCTTAAATGTGTTAGTGGGAAGGTGATTACCTGTCAGCCCGGCGTAATAAGTTTCGCTGGGCCTATGGGGTAGTCTTCGGCTTGCTGATAACAACCATCTC
>EF211222_Cryptococcus_gattii
GTAGAGAATACTGGACTTCGGTCCATTTATCTACCCATCTACACCTGTGAACTGTTTATGTGCTTCGGCACGTTTTACACAAACTTCTAAATGTAATGAATGTAATCTTATTATAACAATAATAAAACTTTCAACAACGGATCTCTTGGCTTCCACATCGATGAAGAGCGCAGCGAAATGCGATAAGTAATGTGAATTGCAGAATTCAGTGAATCATCGAGTCTTTGAACGCAACTTGCGCCCTTTGGTATTCCGAAGGGCATGCCTGTTTGAGAGTCATGAAAATCTCAATCCCTCGGGTTTTATTACCTGTTGGACTTGGATTTGGGTGTTTGCCGCGACCTGGAAAGGACGTCGGCTCGCCTTAAATGTGTTAGTGGGAAGGTGATTACCTGTCAGCCCGGCGTAATAAGTTTCGCTGGGCCTATGGGGTAGTCTTCGGCTTGCTGATAACAACCATCTC
>EF211221_Cryptococcus_gattii
GTAGAGAATACTGGACTTCGGTCCATTTATCTACCCATCTACACCTGTGAACTGTTTATGTGCTTCGGCACGTTTTACACAAACTTCTAAATGTAATGAATGTAATCTTATTATAACAATAATAAAACTTTCAACAACGGATCTCTTGGCTTCCACATCGATGAAGAGCGCAGCGAAATGCGATAAGTAATGTGAATTGCAGAATTCAGTGAATCATCGAGTCTTTGAACGCAACTTGCGCCCTTTGGTATTCCGAAGGGCATGCCTGTTTGAGAGTCATGAAAATCTCAATCCCTCGGGTTTTATTACCTGTTGGACTTGGATTTGGGTGTTTGCCGCGACCTGGAAAGGACGTCGGCTCGCCTTAAATGTGTTAGTGGGAAGGTGATTACCTGTCAGCCCGGCGTAATAAGTTTCGCTGGGCCTATGGGGTAGTCTTCGGCTTGCTGATAACAACCATCTC
>EF211220_Cryptococcus_gattii
GTAGAGAATACTGGACTTCGGTCCATTTATCTACCCATCTACACCTGTGAACTGTTTATGTGCTTCGGCACGTTTTACACAAACTTCTAAATGTAATGAATGTAATCTTATTATAACAATAATAAAACTTTCAACAACGGATCTCTTGGCTTCCACATCGATGAAGAACGCAGCGAAATGCGATAAGTAATGTGAATTGCAGAATTCAGTGAATCATCGAGTCTTTGAACGCAACTTGCGCCCTTTGGTATTCCGAAGGGCATGCCTGTTTGAGAGTCATGAAAATCTCAATCCCTCGGGTTTTATTACCTGTTGGACTTGGATTTGGGTGTTTGCCGCGACCTGGAAAGGACGTCGGCTCGCCTTAAATGTGTTAGTGGGAAGGTGATTACCTGTCAGCCCGGCGTAATAAGTTTCGCTGGGCCTATGGGGTAGTCTTCGGCTTGCTGATAACAACCATCTC
>EF211219_Cryptococcus_gattii
GTAGAGAATACTGGACTTCGGTCCATTTATCTACCCATCTACACCTGTGAACTGTTTATGTGCTTCGGCACGTTTTACACAAACTTCTAAATGTAATGAATGTAATCTTATTATAACAATAATAAAACTTTCAACAACGGATCTCTTGGCTTCCACATCGATGAAGAACGCAGCGAAATGCGATAAGTAATGTGAATTGCAGAATTCAGTGAATCATCGAGTCTTTGAACGCAACTTGCGCCCTTTGGTATTCCGAAGGGCATGCCTGTTTGAGAGTCATGAAAATCTCAATCCCTCGGGTTTTATTACCTGTTGGACTTGGATTTGGGTGTTTGCCGCGACCTGGAAAGGACGTCGGCTCGCCTTAAATGTGTTAGTGGGAAGGTGATTACCTGTCAGCCCGGCGTAATAAGTTTCGCTGGGCCTATGGGGTAGTCTTCGGCTTGCTGATAACAACCATCTC
>EF211218_Cryptococcus_gattii
GTAGAGAATACTGGACTTCGGTCCATTTATCTACCCATCTACACCTGTGAACTGTTTATGTGCTTCGGCACGTTTTACACAAACTTCTAAATGTAATGAATGTAATCTTATTATAACAATAATAAAACTTTCAACAACGGATCTCTTGGCTTCCACATCGATGAAGAACGCAGCGAAATGCGATAAGTAATGTGAATTGCAGAATTCAGTGAATCATCGAGTCTTTGAACGCAACTTGCGCCCTTTGGTATTCCGAAGGGCATGCCTGTTTGAGAGTCATGAAAATCTCAATCCCTCGGGTTTTATTACCTGTTGGACTTGGATTTGGGTGTTTGCCGCGACCTGGAAAGGACGTCGGCTCGCCTTAAATGTGTTAGTGGGAAGGTGATTACCTGTCAGCCCGGCGTAATAAGTTTCGCTGGGCCTATGGGGTAGTCTTCGGCTTGCTGATAACAACCATCTC
>EF211217_Cryptococcus_gattii
GTAGAGAATACTGGACTTCGGTCCATTTATCTACCCATCTACACCTGTGAACTGTTTATGTGCTTCGGCACGTTTTACACAAACTTCTAAATGTAATGAATGTAATCTTATTATAACAATAATAAAACTTTCAACAACGGATCTCTTGGCTTCCACATCGATGAAGAACGCAGCGAAATGCGATAAGTAATGTGAATTGCAGAATTCAGTGAATCATCGAGTCTTTGAACGCAACTTGCGCCCTTTGGTATTCCGAAGGGCATGCCTGTTTGAGAGTCATGAAAATCTCAATCCCTCGGGTTTTATTACCTGTTGGACTTGGATTTGGGTGTTTGCCGCGACCTGGAAAGGACGTCGGCTCGCCTTAAATGTGTTAGTGGGAAGGTGATTACCTGTCAGCCCGGCGTAATAAGTTTCGCTGGGCCTATGGGGTAGTCTTCGGCTTGCTGATAACAACCATCTC
>EF211216_Cryptococcus_gattii
GTAGAGAATACTGGACTTCGGTCCATTTATCTACCCATCTACACCTGTGAACTGTTTATGTGCTTCGGCACGTTTTACACAAACTTCTAAATGTAATGAATGTAATCTTATTATAACAATAATAAAACTTTCAACAACGGATCTCTTGGCTTCCACATCGATGAAGAACGCAGCGAAATGCGATAAGTAATGTGAATTGCAGAATTCAGTGAATCATCGAGTCTTTGAACGCAACTTGCGCCCTTTGGTATTCCGAAGGGCATGCCTGTTTGAGAGTCATGAAAATCTCAATCCCTCGGGTTTTATTACCTGTTGGACTTGGATTTGGGTGTTTGCCGCGACCTGGAAAGGACGTCGGCTCGCCTTAAATGTGTTAGTGGGAAGGTGATTACCTGTCAGCCCGGCGTAATAAGTTTCGCTGGGCCTATGGGGTAGTCTTCGGCTTGCTGATAACAACCATCTC
>EF211215_Cryptococcus_gattii
GTAGAGAATACTGGACTTCGGTCCATTTATCTACCCATCTACACCTGTGAACTGTTTATGTGCTTCGGCACGTTTTACACAAACTTCTAAATGTAATGAATGTAATCTTATTATAACAATAATAAAACTTTCAACAACGGATCTCTTGGCTTCCACATCGATGAAGAACGCAGCGAAATGCGATAAGTAATGTGAATTGCAGAATTCAGTGAATCATCGAGTCTTTGAACGCAACTTGCGCCCTTTGGTATTCCGAAGGGCATGCCTGTTTGAGAGTCATGAAAATCTCAATCCCTCGGGTTTTATTACCTGTTGGACTTGGATTTGGGTGTTTGCCGCGACCTGGAAAGGACGTCGGCTCGCCTTAAATGTGTTAGTGGGAAGGTGATTACCTGTCAGCCCGGCGTAATAAGTTTCGCTGGGCCTATGGGGTAGTCTTCGGCTTGCTGATAACAACCATCTC
>EF211214_Cryptococcus_gattii
GTAGAGAATACTGGACTTCGGTCCATTTATCTACCCATCTACACCTGTGAACTGTTTATGTGCTTCGGCACGTTTTACACAAACTTCTAAATGTAATGAATGTAATCTTATTATAACAATAATAAAACTTTCAACAACGGATCTCTTGGCTTCCACATCGATGAAGAACGCAGCGAAATGCGATAAGTAATGTGAATTGCAGAATTCAGTGAATCATCGAGTCTTTGAACGCAACTTGCGCCCTTTGGTATTCCGAAGGGCATGCCTGTTTGAGAGTCATGAAAATCTCAATCCCTCGGGTTTTATTACCTGTTGGACTTGGATTTGGGTGTTTGCCGCGACCTGGAAAGGACGTCGGCTCGCCTTAAATGTGTTAGTGGGAAGGTGATTACCTGTCAGCCCGGCGTAATAAGTTTCGCTGGGCCTATGGGGTAGTCTTCGGCTTGCTGATAACAACCATCTC
>EF211213_Cryptococcus_gattii
GTAGAGAATACTGGACTTCGGTCCATTTATCTACCCATCTACACCTGTGAACTGTTTATGTGCTTCGGCACGTTTTACACAAACTTCTAAATGTAATGAATGTAATCTTATTATAACAATAATAAAACTTTCAACAACGGATCTCTTGGCTTCCACATCGATGAAGAACGCAGCGAAATGCGATAAGTAATGTGAATTGCAGAATTCAGTGAATCATCGAGTCTTTGAACGCAACTTGCGCCCTTTGGTATTCCGAAGGGCATGCCTGTTTGAGAGTCATGAAAATCTCAATCCCTCGGGTTTTATTACCTGTTGGACTTGGATTTGGGTGTTTGCCGCGACCTGGAAAGGACGTCGGCTCGCCTTAAATGTGTTAGTGGGAAGGTGATTACCTGTCAGCCCGGCGTAATAAGTTTCGCTGGGCCTATGGGGTAGTCTTCGGCTTGCTGATAACAACCATCTC
>EF211212_Cryptococcus_gattii
GTAGAGAATGCTGGGCTTCGGTCCATTTATCTACCCATCTACACCTGTGAACTGTTTATGTGCTTCGGCACGTTTTACACAAACTTCTAAATGTAATGAATGTAATCTTATTATAACAATAATAAAACTTTCAACAACGGATCTCTTGGCTTCCACATCGATGAAGAACGCAGCGAAATGCGATAAGTAATGTGAATTGCAGAATTCAGTGAATCATCGAGTCTTTGAACGCAACTTGCGCCCTTTGGTATTCCGAAGGGCATGCCTGTTTGAGAGTCATGAAAATCTCAATCCCTCGGGTTTTATTACCTGTTGGACTTGGATTTGGGTGTTTGCCGCGACCTGCAAAGGACGTCGGCTCGCCTTAAATGTGTTAGTGGGAAGGTGATTACCTGTCAGCCCGGCGTAATAAGTTTCGCTGGGCCTATGGGGTAGTCTTCGGCTTGCTGATAACAACCATCTC
>EF211211_Cryptococcus_gattii
GTAGAGAATGCTGGGCTTCGGTCCATTTATCTACCCATCTACACCTGTGAACTGTTTATGTGCTTCGGCACGTTTTACACAAACTTCTAAATGTAATGAATGTAATCTTATTATAACAATAATAAAACTTTCAACAACGGATCTCTTGGCTTCCACATCGATGAAGAACGCAGCGAAATGCGATAAGTAATGTGAATTGCAGAATTCAGTGAATCATCGAGTCTTTGAACGCAACTTGCGCCCTTTGGTATTCCGAAGGGCATGCCTGTTTGAGAGTCATGAAAATCTCAATCCCTCGGGTTTTATTACCTGTTGGACTTGGATTTGGGTGTTTGCCGCGACCTGCAAAGGACGTCGGCTCGCCTTAAATGTGTTAGTGGGAAGGTGATTACCTGTCAGCCCGGCGTAATAAGTTTCGCTGGGCCTATGGGGTAGTCTTCGGCTTGCTGATAACAACCATCTC
>EF211210_Cryptococcus_gattii
GTAGAGAATGCTGGGCTTCGGTCCATTTATCTACCCATCTACACCTGTGAACTGTTTATGTGCTTCGGCACGTTTTACACAAACTTCTAAATGTAATGAATGTAATCTTATTATAACAATAATAAAACTTTCAACAACGGATCTCTTGGCTTCCACATCGATGAAGAACGCAGCGAAATGCGATAAGTAATGTGAATTGCAGAATTCAGTGAATCATCGAGTCTTTGAACGCAACTTGCGCCCTTTGGTATTCCGAAGGGCATGCCTGTTTGAGAGTCATGAAAATCTCAATCCCTCGGGTTTTATTACCTGTTGGACTTGGATTTGGGTGTTTGCCGCGACCTGCAAAGGACGTCGGCTCGCCTTAAATGTGTTAGTGGGAAGGTGATTACCTGTCAGCCCGGCGTAATAAGTTTCGCTGGGCCTATGGGGTAGTCTTCGGCTTGCTGATAACAACCATCTC
>EF211209_Cryptococcus_gattii
GTAGAGAATGCTGGGCTTCGGTCCATTTATCTACCCATCTACACCTGTGAACTGTTTATGTGCTTCGGCACGTTTTACACAAACTTCTAAATGTAATGAATGTAATCTTATTATAACAATAATAAAACTTTCAACAACGGATCTCTTGGCTTCCACATCGATGAAGAACGCAGCGAAATGCGATAAGTAATGTGAATTGCAGAATTCAGTGAATCATCGAGTCTTTGAACGCAACTTGCGCCCTTTGGTATTCCGAAGGGCATGCCTGTTTGAGAGTCATGAAAATCTCAATCCCTCGGGTTTTATTACCTGTTGGACTTGGATTTGGGTGTTTGCCGCGACCTGCAAAGGACGTCGGCTCGCCTTAAATGTGTTAGTGGGAAGGTGATTACCTGTCAGCCCGGCGTAATAAGTTTCGCTGGGCCTATGGGGTAGTCTTCGGCTTGCTGATAACAACCATCTC
>EF211208_Cryptococcus_gattii
GTAGAGAATGCTGGGCTTCGGTCCATTTATCTACCCATCTACACCTGTGAACTGTTTATGTGCTTCGGCACGTTTTACACAAACTTCTAAATGTAATGAATGTAATCTTATTATAACAATAATAAAACTTTCAACAACGGATCTCTTGGCTTCCACATCGATGAAGAACGCAGCGAAATGCGATAAGTAATGTGAATTGCAGAATTCAGTGAATCATCGAGTCTTTGAACGCAACTTGCGCCCTTTGGTATTCCGAAGGGCATGCCTGTTTGAGAGTCATGAAAATCTCAATCCCTCGGGTTTTATTACCTGTTGGACTTGGATTTGGGTGTTTGCCGCGACCTGCAAAGGACGTCGGCTCGCCTTAAATGTGTTAGTGGGAAGGTGATTACCTGTCAGCCCGGCGTAATAAGTTTCGCTGGGCCTATGGGGTAGTCTTCGGCTTGCTGATAACAACCATCTC
>EF211207_Cryptococcus_gattii
GTAGAGAATACTGGGCTTCGGTCCATTTATCTACCCATCTACACCTGTGAACTGTTTATGTGCTTCGGCACGTTTTACACAAACTTCTAAATGTAATGAATGTAATCTTATTATAACAATAATAAAACTTTCAACAACGGATCTCTTGGCTTCCACATCGATGAAGAACGCAGCGAAATGCGATAAGTAATGTGAATTGCAGAATTCAGTGAATCATCGAGTCTTTGAACGCAACTTGCGCCCTTTGGTATTCCGAAGGGCATGCCTGTTTGAGAGTCATGAAAATCTCAATCCCTCGGGTTTTATTACCTGTTGGACTTGGATTTGGGTGTTTGCCGCGACCTGCAAAGGACGTCGGCTCGCCTTAAATGTGTTAGTGGGAAGGTGATTACCTGTCAGCCCGGCGTAATAAGTTTCGCTGGGCCTATGGGGTAGTCTTCGGCTTGCTGATAACAACCATCTC
>EF211206_Cryptococcus_gattii
GTAGAGAATGCTGGGCTTCGGTCCATTTATCTACCCATCTACACCTGTGAACTGTTTATGTGCTTCGGCACGTTTTACACAAACTTCTAAATGTAATGAATGTAATCTTATTATAACAATAATAAAACTTTCAACAACGGATCTCTTGGCTTCCACATCGATGAAGAACGCAGCGAAATGCGATAAGTAATGTGAATTGCAGAATTCAGTGAATCATCGAGTCTTTGAACGCAACTTGCGCCCTTTGGTATTCCGAAGGGCATGCCTGTTTGAGAGTCATGAAAATCTCAATCCCTCGGGTTTTATTACCTGTTGGACTTGGATTTGGGTGTTTGCCGCGACCTGCAAAGGACGTCGGCTCGCCTTAAATGTGTTAGTGGGAAGGTGATTACCTGTCAGCCCGGCGTAATAAGTTTCGCTGGGCCTATGGGGTAGTCTTCGGCTTGCTGATAACAACCATCTC
>EF211205_Cryptococcus_gattii
GTAGAGAATACTGGGCTTCGGTCCATTTATCTACCCATCTACACCTGTGAACTGTTTATGTGCTTCGGCACGTTTTACACAAACTTCTAAATGTAATGAATGTAATCTTATTATAACAATAATAAAACTTTCAACAACGGATCTCTTGGCTTCCACATCGATGAAGAACGCAGCGAAATGCGATAAGTAATGTGAATTGCAGAATTCAGTGAATCATCGAGTCTTTGAACGCAACTTGCGCCCTTTGGTATTCCGAAGGGCATGCCTGTTTGAGAGTCATGAAAATCTCAATCCCTCGGGTTTTATTACCTGTTGGACTTGGATTTGGGTGTTTGCCGCGACCTGCAAAGGACGTCGGCTCGCCTTAAATGTGTTAGTGGGAAGGTGATTACCTGTCAGCCCGGCGTAATAAGTTTCGCTGGGCCTATGGGGTAGTCTTCGGCTTGCTGATAACAACCATCTC
>EF211204_Cryptococcus_gattii
GTAGAGAATGCTGGGCTTCGGTCCATTTATCTACCCATCTACACCTGTGAACTGTTTATGTGCTTCGGCACGTTTTACACAAACTTCTAAATGTAATGAATGTAATCTTATTATAACAATAATAAAACTTTCAACAACGGATCTCTTGGCTTCCACATCGATGAAGAACGCAGCGAAATGCGATAAGTAATGTGAATTGCAGAATTCAGTGAATCATCGAGTCTTTGAACGCAACTTGCGCCCTTTGGTATTCCGAAGGGCATGCCTGTTTGAGAGTCATGAAAATCTCAATCCCTCGGGTTTTATTACCTGTTGGACTTGGATTTGGGTGTTTGCCGCGACCTGCAAAGGACGTCGGCTCGCCTTAAATGTGTTAGTGGGAAGGTGATTACCTGTCAGCCCGGCGTAATAAGTTTCGCTGGGCCTATGGGGTAGTCTTCGGCTTGCTGATAACAACCATCTC
>EF211203_Cryptococcus_gattii
GTAGAGAATGCTGGGCTTCGGTCCATTTATCTACCCATCTACACCTGTGAACTGTTTATGTGCTTCGGCACGTTTTACACAAACTTCTAAATGTAATGAATGTAATCTTATTATAACAATAATAAAACTTTCAACAACGGATCTCTTGGCTTCCACATCGATGAAGAACGCAGCGAAATGCGATAAGTAATGTGAATTGCAGAATTCAGTGAATCATCGAGTCTTTGAACGCAACTTGCGCCCTTTGGTATTCCGAAGGGCATGCCTGTTTGAGAGTCATGAAAATCTCAATCCCTCGGGTTTTATTACCTGTTGGACTTGGATTTGGGTGTTTGCCGCGACCTGCAAAGGACGTCGGCTCGCCTTAAATGTGTTAGTGGGAAGGTGATTACCTGTCAGCCCGGCGTAATAAGTTTCGCTGGGCCTATGGGGTAGTCTTCGGCTTGCTGATAACAACCATCTC
>EF211202_Cryptococcus_gattii
GTAGAGAATACTGGGCTTCGGTCCATTTATCTACCCATCTACACCTGTGAACTGTTTATGTGCTTCGGCACGTTTTACACAAACTTCTAAATGTAATGAATGTAATCTTATTATAACAATAATAAAACTTTCAACAACGGATCTCTTGGCTTCCACATCGATGAAGAACGCAGCGAAATGCGATAAGTAATGTGAATTGCAGAATTCAGTGAATCATCGAGTCTTTGAACGCAACTTGCGCCCTTTGGTATTCCGAAGGGCATGCCTGTTTGAGAGTCATGAAAATCTCAATCCCTCGGGTTTTATTACCTGTTGGACTTGGATTTGGGTGTTTGCCGCGACCTGCAAAGGACGTCGGCTCGCCTTAAATGTGTTAGTGGGAAGGTGATTACCTGTCAGCCCGGCGTAATAAGTTTCGCTGGGCCTATGGGGTAGTCTTCGGCTTGCTGATAACAACCATCTC
>EF211201_Cryptococcus_gattii
GTAGAGAATACTGGGCTTCGGTCCATTTATCTACCCATCTACACCTGTGAACTGTTTATGTGCTTCGGCACGTTTTACACAAACTTCTAAATGTAATGAATGTAATCTTATTATAACAATAATAAAACTTTCAACAACGGATCTCTTGGCTTCCACATCGATGAAGAACGCAGCGAAATGCGATAAGTAATGTGAATTGCAGAATTCAGTGAATCATCGAGTCTTTGAACGCAACTTGCGCCCTTTGGTATTCCGAAGGGCATGCCTGTTTGAGAGTCATGAAAATCTCAATCCCTCGGGTTTTATTACCTGTTGGACTTGGATTTGGGTGTTTGCCGCGACCTGCAAAGGACGTCGGCTCGCCTTAAATGTGTTAGTGGGAAGGTGATTACCTGTCAGCCCGGCGTAATAAGTTTCGCTGGGCCTATGGGGTAGTCTTCGGCTTGCTGATAACAACCATCTC
>EF211200_Cryptococcus_gattii
GTAGAGAATACTGGGCTTCGGTCCATTTATCTACCCATCTACACCTGTGAACTGTTTATGTGCTTCGGCACGTTTTACACAAACTTCTAAATGTAATGAATGTAATCTTATTATAACAATAATAAAACTTTCAACAACGGATCTCTTGGCTTCCACATCGATGAAGAACGCAGCGAAATGCGATAAGTAATGTGAATTGCAGAATTCAGTGAATCATCGAGTCTTTGAACGCAACTTGCGCCCTTTGGTATTCCGAAGGGCATGCCTGTTTGAGAGTCATGAAAATCTCAATCCCTCGGGTTTTATTACCTGTTGGACTTGGATTTGGGTGTTTGCCGCGACCTGCAAAGGACGTCGGCTCGCCTTAAATGTGTTAGTGGGAAGGTGATTACCTGTCAGCCCGGCGTAATAAGTTTCGCTGGGCCTATGGGGTAGTCTTCGGCTTGCTGATAACAACCATCTC
>EF211199_Cryptococcus_gattii
GTAGAGAATGCTGGGCTTCGGTCCATTTATCTACCCATCTACACCTGTGAACTGTTTATGTGCTTCGGCACGTTTTACACAAACTTCTAAATGTAATGAATGTAATCTTATTATAACAATAATAAAACTTTCAACAACGGATCTCTTGGCTTCCACATCGATGAAGAACGCAGCGAAATGCGATAAGTAATGTGAATTGCAGAATTCAGTGAATCATCGAGTCTTTGAACGCAACTTGCGCCCTTTGGTATTCCGAAGGGCATGCCTGTTTGAGAGTCATGAAAATCTCAATCCCTCGGGTTTTATTACCTGTTGGACTTGGATTTGGGTGTTTGCCGCGACCTGCAAAGGACGTCGGCTCGCCTTAAATGTGTTAGTGGGAAGGTGATTACCTGTCAGCCCGGCGTAATAAGTTTCGCTGGGCCTATGGGGTAGTCTTCGGCTTGCTGATAACAACCATCTC
>EF211198_Cryptococcus_gattii
GTAGAGAATGCTGGGCTTCGGTCCATTTATCTACCCATCTACACCTGTGAACTGTTTATGTGCTTCGGCACGTTTTACACAAACTTCTAAATGTAATGAATGTAATCTTATTATAACAATAATAAAACTTTCAACAACGGATCTCTTGGCTTCCACATCGATGAAGAACGCAGCGAAATGCGATAAGTAATGTGAATTGCAGAATTCAGTGAATCATCGAGTCTTTGAACGCAACTTGCGCCCTTTGGTATTCCGAAGGGCATGCCTGTTTGAGAGTCATGAAAATCTCAATCCCTCGGGTTTTATTACCTGTTGGACTTGGATTTGGGTGTTTGCCGCGACCTGCAAAGGACGTCGGCTCGCCTTAAATGTGTTAGTGGGAAGGTGATTACCTGTCAGCCCGGCGTAATAAGTTTCGCTGGGCCTATGGGGTAGTCTTCGGCTTGCTGATAACAACCATCTC
>EF211197_Cryptococcus_gattii
GTAGAGAATACTGGGCTTCGGTCCATTTATCTACCCATCTACACCTGTGAACTGTTTATGTGCTTCGGCACGTTTTACACAAACTTCTAAATGTAATGAATGTAATCTTATTATAACAATAATAAAACTTTCAACAACGGATCTCTTGGCTTCCACATCGATGAAGAACGCAGCGAAATGCGATAAGTAATGTGAATTGCAGAATTCAGTGAATCATCGAGTCTTTGAACGCAACTTGCGCCCTTTGGTATTCCGAAGGGCATGCCTGTTTGAGAGTCATGAAAATCTCAATCCCTCGGGTTTTATTACCTGTTGGACTTGGATTTGGGTGTTTGCCGCGACCTGCAAAGGACGTCGGCTCGCCTTAAATGTGTTAGTGGGAAGGTGATTACCTGTCAGCCCGGCGTAATAAGTTTCGCTGGGCCTATGGGGTAGTCTTCGGCTTGCTGATAACAACCATCTC
>EF211196_Cryptococcus_gattii
GTAGAGATGCTGGGCTTCGGTCCATTTATCTACCCATCTACACCTGTGAACTGTTTATGTGCTTCGGCACGTTTTACACAAACTTCTAAATGTAATGAATGTAATCTTATTATAACAATAATAAAACTTTCAACAACGGATCTCTTGGCTTCCACATCGATGAAGAACGCAGCGAAATGCGATAAGTAATGTGAATTGCAGAATTCAGTGAATCATCGAGTCTTTGAACGCAACTTGCGCCCTTTGGTATTCCGAAGGGCATGCCTGTTTGAGAGTCATGAAAATCTCAATCCCTCGGGTTTTATTACCTGTTGGACTTGGATTTGGGTGTTTGCCGCGACCTGCAAAGGACGTCGGCTCGCCTTAAATGTGTTAGTGGGAAGGTGATTACCTGTCAGCCCGGCGTAATAAGTTTCGCTGGGCCTATGGGGTAGTCTTCGGCTTGCTGATAACAACCATCTC
>EF211195_Cryptococcus_gattii
GTAGAGAATACTGGGCTTCGGTCCATTTATCTACCCATCTACACCTGTGAACTGTTTATGTGCTTCGGCACGTTTTACACAAACTTCTAAATGTAATGAATGTAATCTTATTATAACAATAATAAAACTTTCAACAACGGATCTCTTGGCTTCCACATCGATGAAGAACGCAGCGAAATGCGATAAGTAATGTGAATTGCAGAATTCAGTGAATCATCGAGTCTTTGAACGCAACTTGCGCCCTTTGGTATTCCGAAGGGCATGCCTGTTTGAGAGTCATGAAAATCTCAATCCCTCGGGTTTTATTACCTGTTGGACTTGGATTTGGGTGTTTGCCGCGACCTGCAAAGGACGTCGGCTCGCCTTAAATGTGTTAGTGGGAAGGTGATTACCTGTCAGCCCGGCGTAATAAGTTTCGCTGGGCCTATGGGGTAGTCTTCGGCTTGCTGATAACAACCATCTC
>EF211194_Cryptococcus_neoformans_var
GTAGAGAATATTGGACTTTGGTCCATTTATCTACCCATCTACACCTGTGAACTGTTTATGTGCTTCGGCACGTTTTACACAAACTTCTAAATGTAATGAATGTAATCATATTATAACAATAATAAAACTTTCAACAACGGATCTCTTGGCTTCCACATCGATGAAGAACGCAGCGAAATGCGATAAGTAATGTGAATTGCAGAATTCAGTGAATCATCGAGTCTTTGAACGCAACTTGCGCCCTTTGGTATTCCGAAGGGCATGCCTGTTTGAGAGTCATGAAAATCTCAATCCCTCGGGTTTTATTACCTGTTGGACTTGGATTTGGGTGTTTGCCGCGACCTGCAAAGGACGTCGGCTCGCCTTAAATGTGTTAGTGGGAAGGTGATTACCTGTCAGCCCGGCGTAATAAGTTTCGCTGGGCCTATGGGGTAGTCTTCGGCTTGCTGATAACAACCATCTC
>EF211193_Cryptococcus_neoformans_var
GTAGAGAATATTGGACTTTGGTCCATTTATCTACCCATCTACACCTGTGAACTGTTTATGTGCTTCGGCACGTTTTACACAAACTTCTAAATGTAATGAATGTAATCATATTATAACAATAATAAAACTTTCAACAACGGATCTCTTGGCTTCCACATCGATGAAGAACGCAGCGAAATGCGATAAGTAATGTGAATTGCAGAATTCAGTGAATCATCGAGTCTTTGAACGCAACTTGCGCCCTTTGGTATTCCGAAGGGCATGCCTGTTTGAGAGTCATGAAAATCTCAATCCCTCGGGTTTTATTACCTGTTGGACTTGGATTTGGGTGTTTGCCGCGACCTGCAAAGGACGTCGGCTCGCCTTAAATGTGTTAGTGGGAAGGTGATTACCTGTCAGCCCGGCGTAATAAGTTTCGCTGGGCCTATGGGGTAGTCTTCGGCTTGCTGATAACAACCATCTC
>EF211192_Cryptococcus_neoformans_var
GTAGAGAATATTGGACTTTGGTCCATTTATCTACCCATCTACACCTGTGAACTGTTTATGTGCTTCGGCACGTTTTACACAAACTTCTAAATGTAATGAATGTAATCATATTATAACAATAATAAAACTTTCAACAACGGATCTCTTGGCTTCCACATCGATGAAGAACGCAGCGAAATGCGATAAGTAATGTGAATTGCAGAATTCAGTGAATCATCGAGTCTTTGAACGCAACTTGCGCCCTTTGGTATTCCGAAGGGCATGCCTGTTTGAGAGTCATGAAAATCTCAATCCCTCGGGTTTTATTACCTGTTGGACTTGGATTTGGGTGTTTGCCGCGACCTGCAAAGGACGTCGGCTCGCCTTAAATGTGTTAGTGGGAAGGTGATTACCTGTCAGCCCGGCGTAATAAGTTTCGCTGGGCCTATGGGGTAGTCTTCGGCTTGCTGATAACAACCATCTC
>EF211191_Cryptococcus_neoformans_var
GTAGAGAATATTGGACTTTGGTCCATTTATCTACCCATCTACACCTGTGAACTGTTTATGTGCTTCGGCACGTTTTACACAAACTTCTAAATGTAATGAATGTAATCATATTATAACAATAATAAAACTTTCAACAACGGATCTCTTGGCTTCCACATCGATGAAGAACGCAGCGAAATGCGATAAGTAATGTGAATTGCAGAATTCAGTGAATCATCGAGTCTTTGAACGCAACTTGCGCCCTTTGGTATTCCGAAGGGCATGCCTGTTTGAGAGTCATGAAAATCTCAATCCCTCGGGTTTTATTACCTGTTGGACTTGGATTTGGGTGTTTGCCGCGACCTGCAAAGGACGTCGGCTCGCCTTAAATGTGTTAGTGGGAAGGTGATTACCTGTCAGCCCGGCGTAATAAGTTTCGCTGGGCCTATGGGGTAGTCTTCGGCTTGCTGATAACAACCATCTC
>EF211190_Cryptococcus_neoformans_var
GTAGAGAATATTGGACTTTGGTCCATTTATCTACCCATCTACACCTGTGAACTGTTTATGTGCTTCGGCACGTTTTACACAAACTTCTAAATGTAATGAATGTAATCATATTATAACAATAATAAAACTTTCAACAACGGATCTCTTGGCTTCCACATCGATGAAGAACGCAGCGAAATGCGATAAGTAATGTGAATTGCAGAATTCAGTGAATCATCGAGTCTTTGAACGCAACTTGCGCCCTTTGGTATTCCGAAGGGCATGCCTGTTTGAGAGTCATGAAAATCTCAATCCCTCGGGTTTTATTACCTGTTGGACTTGGATTTGGGTGTTTGCCGCGACCTGCAAAGGACGTCGGCTCGCCTTAAATGTGTTAGTGGGAAGGTGATTACCTGTCAGCCCGGCGTAATAAGTTTCGCTGGGCCTATGGGGTAGTCTTCGGCTTGCTGATAACAACCATCTC
>EF211189_Cryptococcus_neoformans_var
GTAGAGAATATTGGACTTTGGTCCATTTATCTACCCATCTACACCTGTGAACTGTTTATGTGCTTCGGCACGTTTTACACAAACTTCTAAATGTAATGAATGTAATCATATTATAACAATAATAAAACTTTCAACAACGGATCTCTTGGCTTCCACATCGATGAAGAACGCAGCGAAATGCGATAAGTAATGTGAATTGCAGAATTCAGTGAATCATCGAGTCTTTGAACGCAACTTGCGCCCTTTGGTATTCCGAAGGGCATGCCTGTTTGAGAGTCATGAAAATCTCAATCCCTCGGGTTTTATTACCTGTTGGACTTGGATTTGGGTGTTTGCCGCGACCTGCAAAGGACGTCGGCTCGCCTTAAATGTGTTAGTGGGAAGGTGATTACCTGTCAGCCCGGCGTAATAAGTTTCGCTGGGCCTATGGGGTAGTCTTCGGCTTGCTGATAACAACCATCTC
>EF211188_Cryptococcus_neoformans_var
GTAGAGAATATTGGACTTTGGTCCATTTATCTACCCATCTACACCTGTGAACTGTTTATGTGCTTCGGCACGTTTTACACAAACTTCTAAATGTAATGAATGTAATCATATTATAACAATAATAAAACTTTCAACAACGGATCTCTTGGCTTCCACATCGATGAAGAACGCAGCGAAATGCGATAAGTAATGTGAATTGCAGAATTCAGTGAATCATCGAGTCTTTGAACGCAACTTGCGCCCTTTGGTATTCCGAAGGGCATGCCTGTTTGAGAGTCATGAAAATCTCAATCCCTCGGGTTTTATTACCTGTTGGACTTGGATTTGGGTGTTTGCCGCGACCTGCAAAGGACGTCGGCTCGCCTTAAATGTGTTAGTGGGAAGGTGATTACCTGTCAGCCCGGCGTAATAAGTTTCGCTGGGCCTATGGGGTAGTCTTCGGCTTGCTGATAACAACCATCTC
>EF211187_Cryptococcus_neoformans_var
GTAGAGAATATTGGACTTTGGTCCATTTATCTACCCATCTACACCTGTGAACTGTTTATGTGCTTCGGCACGTTTTACACAAACTTCTAAATGTAATGAATGTAATCATATTATAACAATAATAAAACTTTCAACAACGGATCTCTTGGCTTCCACATCGATGAAGAACGCAGCGAAATGCGATAAGTAATGTGAATTGCAGAATTCAGTGAATCATCGAGTCTTTGAACGCAACTTGCGCCCTTTGGTATTCCGAAGGGCATGCCTGTTTGAGAGTCATGAAAATCTCAATCCCTCGGGTTTTATTACCTGTTGGACTTGGATTTGGGTGTTTGCCGCGACCTGCAAAGGACGTCGGCTCGCCTTAAATGTGTTAGTGGGAAGGTGATTACCTGTCAGCCCGGCGTAATAAGTTTCGCTGGGCCTATGGGGTAGTCTTCGGCTTGCTGATAACAACCATCTC
>EF211186_Cryptococcus_neoformans_var
GTAGAGAATATTGGACTTTGGTCCATTTATCTACCCATCTACACCTGTGAACTGTTTATGTGCTTCGGCACGTTTTACACAAACTTCTAAATGTAATGAATGTAATCATATTATAACAATAATAAAACTTTCAACAACGGATCTCTTGGCTTCCACATCGATGAAGAACGCAGCGAAATGCGATAAGTAATGTGAATTGCAGAATTCAGTGAATCATCGAGTCTTTGAACGCAACTTGCGCCCTTTGGTATTCCGAAGGGCATGCCTGTTTGAGAGTCATGAAAATCTCAATCCCTCGGGTTTTATTACCTGTTGGACTTGGATTTGGGTGTTTGCCGCGACCTGCAAAGGACGTCGGCTCGCCTTAAATGTGTTAGTGGGAAGGTGATTACCTGTCAGCCCGGCGTAATAAGTTTCGCTGGGCCTATGGGGTAGTCTTCGGCTTGCTGATAACAACCATCTC
>EF211185_Cryptococcus_neoformans_var
GTAGAGAATATTGGACTTTGGTCCATTTATCTACCCATCTACACCTGTGAACTGTTTATGTGCTTCGGCACGTTTTACACAAACTTCTAAATGTAATGAATGTAATCATATTATAACAATAATAAAACTTTCAACAACGGATCTCTTGGCTTCCACATCGATGAAGAACGCAGCGAAATGCGATAAGTAATGTGAATTGCAGAATTCAGTGAATCATCGAGTCTTTGAACGCAACTTGCGCCCTTTGGTATTCCGAAGGGCATGCCTGTTTGAGAGTCATGAAAATCTCAATCCCTCGGGTTTTATTACCTGTTGGACTTGGATTTGGGTGTTTGCCGCGACCTGCAAAGGACGTCGGCTCGCCTTAAATGTGTTAGTGGGAAGGTGATTGATTACCTGTCAGCCCGGCGTAATAAGTTTCGCTGGGCCTATGGGGTAGTCTTCGGCTTGCTGATAACAACCATCTC
>EF211184_Cryptococcus_neoformans_var
GTAGAGAATATTGGACTTTGGTCCATTTATCTACCCATCTACACCTGTGAACTGTTTATGTGCTTCGGCACGTTTTACACAAACTTCTAAATGTAATGAATGTAATCATATTATAACAATAATAAAACTTTCAACAACGGATCTCTTGGCTTCCACATCGATGAAGAACGCAGCGAAATGCGATAAGTAATGTGAATTGCAGAATTCAGTGAATCATCGAGTCTTTGAACGCAACTTGCGCCCTTTGGTATTCCGAAGGGCATGCCTGTTTGAGAGTCATGAAAATCTCAATCCCTCGGGTTTTATTACCTGTTGGACTTGGATTTGGGTGTTTGCCGCGACCTGCAAAGGACGTCGGCTCGCCTTAAATGTGTTAGTGGGAAGGTGATTACCTGTCAGCCCGGCGTAATAAGTTTCGCTGGGCCTATGGGGTAGTCTTCGGCTTGCTGATAACAACCATCTC
>EF211183_Cryptococcus_neoformans_var
GTAGAGAATATTGGACTTTGGTCCATTTATCTACCCATCTACACCTGTGAACTGTTTATGTGCTTCGGCACGTTTTACACAAACTTCTAAATGTAATGAATGTAATCATATTATAACAATAATAAAACTTTCAACAACGGATCTCTTGGCTTCCACATCGATGAAGAACGCAGCGAAATGCGATAAGTAATGTGAATTGCAGAATTCAGTGAATCATCGAGTCTTTGAACGCAACTTGCGCCCTTTGGTATTCCGAAGGGCATGCCTGTTTGAGAGTCATGAAAATCTCAATCCCTCGGGTTTTATTACCTGTTGGACTTGGATTTGGGTGTTTGCCGCGACCTGCAAAGGACGTCGGCTCGCCTTAAATGTGTTAGTGGGAAGGTGATTACCTGTCAGCCCGGCGTAATAAGTTTCGCTGGGCCTATGGGGTAGTCTTCGGCTTGCTGATAACAACCATCTC
>EF211182_Cryptococcus_neoformans_var
GTAGAGAATATTGGACTTTGGTCCATTTATCTACCCATCTACACCTGTGAACTGTTTATGTGCTTCGGCACGTTTTACACAAACTTCTAAATGTAATGAATGTAATCATATTATAACAATAATAAAACTTTCAACAACGGATCTCTTGGCTTCCACATCGATGAAGAACGCAGCGAAATGCGATAAGTAATGTGAATTGCAGAATTCAGTGAATCATCGAGTCTTTGAACGCAACTTGCGCCCTTTGGTATTCCGAAGGGCATGCCTGTTTGAGAGTCATGAAAATCTCAATCCCTCGGGTTTTATTACCTGTTGGACTTGGATTTGGGTGTTTGCCGCGACCTGCAAAGGACGTCGGCTCGCCTTAAATGTGTTAGTGGGAAGGTGATTACCTGTCAGCCCGGCGTAATAAGTTTCGCTGGGCCTATGGGGTAGTCTTCGGCTTGCTGATAACAACCATCTC
>EF211181_Cryptococcus_neoformans_var
GTAGAGAATATTGGACTTTGGTCCATTTATCTACCCATCTACACCTGTGAACTGTTTATGTGCTTCGGCACGTTTTACACAAACTTCTAAATGTAATGAATGTAATCATATTATAACAATAATAAAACTTTCAACAACGGATCTCTTGGCTTCCACATCGATGAAGAACGCAGCGAAATGCGATAAGTAATGTGAATTGCAGAATTCAGTGAATCATCGAGTCTTTGAACGCAACTTGCGCCCTTTGGTATTCCGAAGGGCATGCCTGTTTGAGAGTCATGAAAATCTCAATCCCTCGGGTTTTATTACCTGTTGGACTTGGATTTGGGTGTTTGCCGCGACCTGCAAAGGACGTCGGCTCGCCTTAAATGTGTTAGTGGGAAGGTGATTACCTGTCAGCCCGGCGTAATAAGTTTCGCTGGGCCTATGGGGTAGTCTTCGGCTTGCTGATAACAACCATCTC
>EF211180_Cryptococcus_neoformans_var
GTAGAGAATATTGGACTTTGGTCCATTTATCTACCCATCTACACCTGTGAACTGTTTATGTGCTTCGGCACGTTTTACACAAACTTCTAAATGTAATGAATGTAATCATATTATAACAATAATAAAACTTTCAACAACGGATCTCTTGGCTTCCACATCGATGAAGAACGCAGCGAAATGCGATAAGTAATGTGAATTGCAGAATTCAGTGAATCATCGAGTCTTTGAACGCAACTTGCGCCCTTTGGTATTCCGAAGGGCATGCCTGTTTGAGAGTCATGAAAATCTCAATCCCTCGGGTTTTATTACCTGTTGGACTTGGATTTGGGTGTTTGCCGCGACCTGCAAAGGACGTCGGCTCGCCTTAAATGTGTTAGTGGGAAGGTGATTACCTGTCAGCCCGGCGTAATAAGTTTCGCTGGGCCTATGGGGTAGTCTTCGGCTTGCTGATAACAACCATCTC
>EF211179_Cryptococcus_neoformans_var
GTAGAGAATATTGGACTTTGGTCCATTTATCTACCCATCTACACCTGTGAACTGTTTATGTGCTTCGGCACGTTTTACACAAACTTCTAAATGTAATGAATGTAATCATATTATAACAATAATAAAACTTTCAACAACGGATCTCTTGGCTTCCACATCGATGAAGAACGCAGCGAAATGCGATAAGTAATGTGAATTGCAGAATTCAGTGAATCATCGAGTCTTTGAACGCAACTTGCGCCCTTTGGTATTCCGAAGGGCATGCCTGTTTGAGAGTCATGAAAATCTCAATCCCTCGGGTTTTATTACCTGTTGGACTTGGATTTGGGTGTTTGCCGCGACCTGCAAAGGACGTCGGCTCGCCTTAAATGTGTTAGTGGGAAGGTGATTACCTGTCAGCCCGGCGTAATAAGTTTCGCTGGGCCTATGGGGTAGTCTTCGGCTTGCTGATAACAACCATCTC
>EF211178_Cryptococcus_neoformans_var
GTAGAGAATATTGGACTTTGGTCCATTTATCTACCCATCTACACCTGTGAACTGTTTATGTGCTTCGGCACGTTTTACACAAACTTCTAAATGTAATGAATGTAATCATATTATAACAATAATAAAACTTTCAACAACGGATCTCTTGGCTTCCACATCGATGAAGAACGCAGCGAAATGCGATAAGTAATGTGAATTGCAGAATTCAGTGAATCATCGAGTCTTTGAACGCAACTTGCGCCCTTTGGTATTCCGAAGGGCATGCCTGTTTGAGAGTCATGAAAATCTCAATCCCTCGGGTTTTATTACCTGTTGGACTTGGATTTGGGTGTTTGCCGCGACCTGCAAAGGACGTCGGCTCGCCTTAAATGTGTTAGTGGGAAGGTGATTACCTGTCAGCCCGGCGTAATAAGTTTCGCTGGGCCTATGGGGTAGTCTTCGGCTTGCTGATAACAACCATCTC
>EF211177_Cryptococcus_neoformans_var
GTAGAGAATATTGGACTTTGGTCCATTTATCTACCCATCTACACCTGTGAACTGTTTATGTGCTTCGGCACGTTTTACACAAACTTCTAAATGTAATGAATGTAATCATATTATAACAATAATAAAACTTTCAACAACGGATCTCTTGGCTTCCACATCGATGAAGAACGCAGCGAAATGCGATAAGTAATGTGAATTGCAGAATTCAGTGAATCATCGAGTCTTTGAACGCAACTTGCGCCCTTTGGTATTCCGAAGGGCATGCCTGTTTGAGAGTCATGAAAATCTCAATCCCTCGGGTTTTATTACCTGTTGGACTTGGATTTGGGTGTTTGCCGCGACCTGCAAAGGACGTCGGCTCGCCTTAAATGTGTTAGTGGGAAGGTGATTACCTGTCAGCCCGGCGTAATAAGTTTCGCTGGGCCTATGGGGTAGTCTTCGGCTTGCTGATAACAACCATCTC
>EF211176_Cryptococcus_neoformans_var
GTAGAGAATATTGGACTTTGGTCCATTTATCTACCCATCTACACCTGTGAACTGTTTATGTGCTTCGGCACGTTTTACACAAACTTCTAAATGTAATGAATGTAATCATATTATAACAATAATAAAACTTTCAACAACGGATCTCTTGGCTTCCACATCGATGAAGAACGCAGCGAAATGCGATAAGTAATGTGAATTGCAGAATTCAGTGAATCATCGAGTCTTTGAACGCAACTTGCGCCCTTTGGTATTCCGAAGGGCATGCCTGTTTGAGAGTCATGAAAATCTCAATCCCTCGGGTTTTATTACCTGTTGGACTTGGATTTGGGTGTTTGCCGCGACCTGCAAAGGACGTCGGCTCGCCTTAAATGTGTTAGTGGGAAGGTGATTACCTGTCAGCCCGGCGTAATAAGTTTCGCTGGGCCTATGGGGTAGTCTTCGGCTTGCTGATAACAACCATCTC
>EF211175_Cryptococcus_neoformans_var
GTAGAGAATATTGGACTTTGGTCCATTTATCTACCCATCTACACCTGTGAACTGTTTATGTGCTTCGGCACGTTTTACACAAACTTCTAAATGTAATGAATGTAATCATATTATAACAATAATAAAACTTTCAACAACGGATCTCTTGGCTTCCACATCGATGAAGAACGCAGCGAAATGCGATAAGTAATGTGAATTGCAGAATTCAGTGAATCATCGAGTCTTTGAACGCAACTTGCGCCCTTTGGTATTCCGAAGGGCATGCCTGTTTGAGAGTCATGAAAATCTCAATCCCTCGGGTTTTATTACCTGTTGGACTTGGATTTGGGTGTTTGCCGCGACCTGCAAAGGACGTCGGCTCGCCTTAAATGTGTTAGTGGGAAGGTGATTACCTGTCAGCCCGGCGTAATAAGTTTCGCTGGGCCTATGGGGTAGTCTTCGGCTTGCTGATAACAACCATCTC
>EF211174_Cryptococcus_neoformans_var
GTAGAGAATATTGGACTTCGGTCCATTTATCTACCCATCTACACCTGTGAACTGTTTATGTGCTTCGGCACGTTTTACACAAACTTCTAAATGTAATGAATGTAATCTTATTATAACAATAATAAAACTTTCAACAACGGATCTCTTGGCTTCCACATCGATGAAGAACGCAGCGAAATGCGATAAGTAATGTGAATTGCAGAATTCAGTGAATCATCGAATCTTTGAACGCAACTTGCGCCCTTTGGTATTCCGAAGGGCATGCCTGTTTGAGAGTCATGAAAATCTCAATCCCTCGGGTTTTATTACCTGTTGGACTTGGATTTGGGTGTTTGCCGCGACCTGCAAAGGACGTCGGCTCGCCTTAAATGTGTTAGTGGGAAGGTGATTACCTGTCAGCCCGGCGTAATAAGTTTCGCTGGGCCTATGGGGTAGTCTTCGGCTTGCTGATAACAACCATCTC
>EF211173_Cryptococcus_neoformans_var
GTAGAGAATATTGGACTTCGGTCCATTTATCTACCCATCTACACCTGTGAACTGTTTATGTGCTTCGGCACGTTTTACACAAACTTCTAAATGTAATGAATGTAATCTTATTATAACAATAATAAAACTTTCAACAACGGATCTCTTGGCTTCCACATCGATGAAGAACGCAGCGAAATGCGATAAGTAATGTGAATTGCAGAATTCAGTGAATCATCGAATCTTTGAACGCAACTTGCGCCCTTTGGTATTCCGAAGGGCATGCCTGTTTGAGAGTCATGAAAATCTCAATCCCTCGGGTTTTATTACCTGTTGGACTTGGATTTGGGTGTTTGCCGCGACCTGCAAAGGACGTCGGCTCGCCTTAAATGTGTTAGTGGGAAGGTGATTACCTGTCAGCCCGGCGTAATAAGTTTCGCTGGGCCTATGGGGTAGTCTTCGGCTTGCTGATAACAACCATCTC
>EF211172_Cryptococcus_neoformans_var
GTAGAGAATATTGGACTTCGGTCCATTTATCTACCCATCTACACCTGTGAACTGTTTATGTGCTTCGGCACGTTTTACACAAACTTCTAAATGTAATGAATGTAATCTTATTATAACAATAATAAAACTTTCAACAACGGATCTCTTGGCTTCCACATCGATGAAGAACGCAGCGAAATGCGATAAGTAATGTGAATTGCAGAATTCAGTGAATCATCGAATCTTTGAACGCAACTTGCGCCCTTTGGTATTCCGAAGGGCATGCCTGTTTGAGAGTCATGAAAATCTCAATCCCTCGGGTTTTATTACCTGTTGGACTTGGATTTGGGTGTTTGCCGCGACCTGCAAAGGACGTCGGCTCGCCTTAAATGTGTTAGTGGGAAGGTGATTACCTGTCAGCCCGGCGTAATAAGTTTCGCTGGGCCTATGGGGTAGTCTTCGGCTTGCTGATAACAACCATCTC
>EF211171_Cryptococcus_neoformans_var
GTAGAGAATATTGGACTTCGGTCCATTTATCTACCCATCTACACCTGTGAACTGTTTATGTGCTTCGGCACGTTTTACACAAACTTCTAAATGTAATGAATGTAATCTTATTATAACAATAATAAAACTTTCAACAACGGATCTCTTGGCTTCCACATCGATGAAGAACGCAGCGAAATGCGATAAGTAATGTGAATTGCAGAATTCAGTGAATCATCGAATCTTTGAACGCAACTTGCGCCCTTTGGTATTCCGAAGGGCATGCCTGTTTGAGAGTCATGAAAATCTCAATCCCTCGGGTTTTATTACCTGTTGGACTTGGATTTGGGTGTTTGCCGCGACCTGCAAAGGACGTCGGCTCGCCTTAAATGTGTTAGTGGGAAGGTGATTACCTGTCAGCCCGGCGTAATAAGTTTCGCTGGGCCTATGGGGTAGTCTTCGGCTTGCTGATAACAACCATCTC
>EF211170_Cryptococcus_neoformans_var
GTAGAGAATATTGGACTTCGGTCCATTTATCTACCCATCTACACCTGTGAACTGTTTATGTGCTTCGGCACGTTTTACACAAACTTCTAAATGTAATGAATGTAATCTTATTATAACAATAATAAAACTTTCAACAACGGATCTCTTGGCTTCCACATCGATGAAGAACGCAGCGAAATGCGATAAGTAATGTGAATTGCAGAATTCAGTGAATCATCGAATCTTTGAACGCAACTTGCGCCCTTTGGTATTCCGAAGGGCATGCCTGTTTGAGAGTCATGAAAATCTCAATCCCTCGGGTTTTATTACCTGTTGGACTTGGATTTGGGTGTTTGCCGCGACCTGCAAAGGACGTCGGCTCGCCTTAAATGTGTTAGTGGGAAGGTGATTACCTGTCAGCCCGGCGTAATAAGTTTCGCTGGGCCTATGGGGTAGTCTTCGGCTTGCTGATAACAACCATCTC
>EF211169_Cryptococcus_neoformans_var
GTAGAGATATTGGACTTCGGTCCATTTATCTACCCATCTACACCTGTGAACTGTTTATGTGCTTCGGCACGTTTTACACAAACTTCTAAATGTAATGAATGTAATCTTATTATAACAATAATAAAACTTTCAACAACGGATCTCTTGGCTTCCACATCGATGAAGAACGCAGCGAAATGCGATAAGTAATGTGAATTGCAGAATTCAGTGAATCATCGAATCTTTGAACGCAACTTGCGCCCTTTGGTATTCCGAAGGGCATGCCTGTTTGAGAGTCATGAAAATCTCAATCCCTCGGGTTTTATTACCTGTTGGACTTGGATTTGGGTGTTTGCCGCGACCTGCAAAGGACGTCGGCTCGCCTTAAATGTGTTAGTGGGAAGGTGATTACCTGTCAGCCCGGCGTAATAAGTTTCGCTGGGCCTATGGGGTAGTCTTCGGCTTGCTGATAACAACCATCTC
>EF211168_Cryptococcus_neoformans_var
GTAGAGAATATTGGACTTCGGTCCATTTATCTACCCATCTACACCTGTGAACTGTTTATGTGCTTCGGCACGTTTTACACAAACTTCTAAATGTAATGAATGTAATCTTATTATAACAATAATAAAACTTTCAACAACGGATCTCTTGGCTTCCACATCGATGAAGAACGCAGCGAAATGCGATAAGTAATGTGAATTGCAGAATTCAGTGAATCATCGAATCTTTGAACGCAACTTGCGCCCTTTGGTATTCCGAAGGGCATGCCTGTTTGAGAGTCATGAAAATCTCAATCCCTCGGGTTTTATTACCTGTTGGACTTGGATTTGGGTGTTTGCCGCGACCTGCAAAGGACGTCGGCTCGCCTTAAATGTGTTAGTGGGAAGGTGATTACCTGTCAGCCCGGCGTAATAAGTTTCGCTGGGCCTATGGGGTAGTCTTCGGCTTGCTGATAACAACCATCTC
>EF211167_Cryptococcus_neoformans_var
GTAGAGAATATTGGACTTCGGTCCATTTATCTACCCATCTACACCTGTGAACTGTTTATGTGCTTCGGCACGTTTTACACAAACTTCTAAATGTAATGAATGTAATCTTATTATAACAATAATAAAACTTTCAACAACGGATCTCTTGGCTTCCACATCGATGAAGAACGCAGCGAAATGCGATAAGTAATGTGAATTGCAGAATTCAGTGAATCATCGAATCTTTGAACGCAACTTGCGCCCTTTGGTATTCCGAAGGGCATGCCTGTTTGAGAGTCATGAAAATCTCAATCCCTCGGGTTTTATTACCTGTTGGACTTGGATTTGGGTGTTTGCCGCGACCTGCAAAGGACGTCGGCTCGCCTTAAATGTGTTAGTGGGAAGGTGATTACCTGTCAGCCCGGCGTAATAAGTTTCGCTGGGCCTATGGGGTAGTCTTCGGCTTGCTGATAACAACCATCTC
>EF211166_Cryptococcus_neoformans_var
GTAGAGAATATTGGACTTCGGTCCATTTATCTACCCATCTACACCTGTGAACTGTTTATGTGCTTCGGCACGTTTTACACAAACTTCTAAATGTAATGAATGTAATCTTATTATAACAATAATAAAACTTTCAACAACGGATCTCTTGGCTTCCACATCGATGAAGAACGCAGCGAAATGCGATAAGTAATGTGAATTGCAGAATTCAGTGAATCATCGAATCTTTGAACGCAACTTGCGCCCTTTGGTATTCCGAAGGGCATGCCTGTTTGAGAGTCATGAAAATCTCAATCCCTCGGGTTTTATTACCTGTTGGACTTGGATTTGGGTGTTTGCCGCGACCTGCAAAGGACGTCGGCTCGCCTTAAATGTGTTAGTGGGAAGGTGATTACCTGTCAGCCCGGCGTAATAAGTTTCGCTGGGCCTATGGGGTAGTCTTCGGCTTGCTGATAACAACCATCTC
>EF211165_Cryptococcus_neoformans_var
GTAGAGAATATTGGACTTCGGTCCATTTATCTACCCATCTACACCTGTGAACTGTTTATGTGCTTCGGCACGTTTTACACAAACTTCTAAATGTAATGAATGTAATCTTATTATAACAATAATAAAACTTTCAACAACGGATCTCTTGGCTTCCACATCGATGAAGAACGCAGCGAAATGCGATAAGTAATGTGAATTGCAGAATTCAGTGAATCATCGAATCTTTGAACGCAACTTGCGCCCTTTGGTATTCCGAAGGGCATGCCTGTTTGAGAGTCATGAAAATCTCAATCCCTCGGGTTTTATTACCTGTTGGACTTGGATTTGGGTGTTTGCCGCGACCTGCAAAGGACGTCGGCTCGCCTTAAATGTGTTAGTGGGAAGGTGATTACCTGTCAGCCCGGCGTAATAAGTTTCGCTGGGCCTATGGGGTAGTCTTCGGCTTGCTGATAACAACCATCTC
>EF211164_Cryptococcus_neoformans_var
GTAGAGAATATTGGACTTCGGTCCATTTATCTACCCATCTACACCTGTGAACTGTTTATGTGCTTCGGCACGTTTTACACAAACTTCTAAATGTAATGAATGTAATCTTATTATAACAATAATAAAACTTTCAACAACGGATCTCTTGGCTTCCACATCGATGAAGAACGCAGCGAAATGCGATAAGTAATGTGAATTGCAGAATTCAGTGAATCATCGAATCTTTGAACGCAACTTGCGCCCTTTGGTATTCCGAAGGGCATGCCTGTTTGAGAGTCATGAAAATCTCAATCCCTCGGGTTTTATTACCTGTTGGACTTGGATTTGGGTGTTTGCCGCGACCTGCAAAGGACGTCGGCTCGCCTTAAATGTGTTAGTGGGAAGGTGATTACCTGTCAGCCCGGCGTAATAAGTTTCGCTGGGCCTATGGGGTAGTCTTCGGCTTGCTGATAACAACCATCTC
>EF211163_Cryptococcus_neoformans_var
GTAGAGAATATTGGACTTCGGTCCATTTATCTACCCATCTACACCTGTGAACTGTTTATGTGCTTCGGCACGTTTTACACAAACTTCTAAATGTAATGAATGTAATCTTATTATAACAATAATAAAACTTTCAACAACGGATCTCTTGGCTTCCACATCGATGAAGAACGCAGCGAAATGCGATAAGTAATGTGAATTGCAGAATTCAGTGAATCATCGAATCTTTGAACGCAACTTGCGCCCTTTGGTATTCCGAAGGGCATGCCTGTTTGAGAGTCATGAAAATCTCAATCCCTCGGGTTTTATTACCTGTTGGACTTGGATTTGGGTGTTTGCCGCGACCTGCAAAGGACGTCGGCTCGCCTTAAATGTGTTAGTGGGAAGGTGATTACCTGTCAGCCCGGCGTAATAAGTTTCGCTGGGCCTATGGGGTAGTCTTCGGCTTGCTGATAACAACCATCTC
>EF211162_Cryptococcus_neoformans_var
GTAGAGAATATTGGACTTCGGTCCATTTATCTACCCATCTACACCTGTGAACTGTTTATGTGCTTCGGCACGTTTTACACAAACTTCTAAATGTAATGAATGTAATCTTATTATAACAATAATAAAACTTTCAACAACGGATCTCTTGGCTTCCACATCGATGAAGAACGCAGCGAAATGCGATAAGTAATGTGAATTGCAGAATTCAGTGAATCATCGAATCTTTGAACGCAACTTGCGCCCTTTGGTATTCCGAAGGGCATGCCTGTTTGAGAGTCATGAAAATCTCAATCCCTCGGGTTTTATTACCTGTTGGACTTGGATTTGGGTGTTTGCCGCGACCTGCAAAGGACGTCGGCTCGCCTTAAATGTGTTAGTGGGAAGGTGATTACCTGTCAGCCCGGCGTAATAAGTTTCGCTGGGCCTATGGGGTAGTCTTCGGCTTGCTGATAACAACCATCTC
>EF211161_Cryptococcus_neoformans_var
GTAGAGATATTGGACTTCGGTCCATTTATCTACCCATCTACACCTGTGAACTGTTTATGTGCTTCGGCACGTTTTACACAAACTTCTAAATGTAATGAATGTAATCTTATTATAACAATAATAAAACTTTCAACAACGGATCTCTTGGCTTCCACATCGATGAAGAACGCAGCGAAATGCGATAAGTAATGTGAATTGCAGAATTCAGTGAATCATCGAATCTTTGAACGCAACTTGCGCCCTTTGGTATTCCGAAGGGCATGCCTGTTTGAGAGTCATGAAAATCTCAATCCCTCGGGTTTTATTACCTGTTGGACTTGGATTTGGGTGTTTGCCGCGACCTGCAAAGGACGTCGGCTCGCCTTAAATGTGTTAGTGGGAAGGTGATTACCTGTCAGCCCGGCGTAATAAGTTTCGCTGGGCCTATGGGGTAGTCTTCGGCTTGCTGATAACAACCATCTC
>EF211160_Cryptococcus_neoformans_var
GTAGAGAATATTGGACTTCGGTCCATTTATCTACCCATCTACACCTGTGAACTGTTTATGTGCTTCGGCACGTTTTACACAAACTTCTAAATGTAATGAATGTAATCTTATTATAACAATAATAAAACTTTCAACAACGGATCTCTTGGCTTCCACATCGATGAAGAACGCAGCGAAATGCGATAAGTAATGTGAATTGCAGAATTCAGTGAATCATCGAATCTTTGAACGCAACTTGCGCCCTTTGGTATTCCGAAGGGCATGCCTGTTTGAGAGTCATGAAAATCTCAATCCCTCGGGTTTTATTACCTGTTGGACTTGGATTTGGGTGTTTGCCGCGACCTGCAAAGGACGTCGGCTCGCCTTAAATGTGTTAGTGGGAAGGTGATTACCTGTCAGCCCGGCGTAATAAGTTTCGCTGGGCCTATGGGGTAGTCTTCGGCTTGCTGATAACAACCATCTC
>EF211159_Cryptococcus_neoformans_var
GTAGAGAATATTGGACTTCGGTCCATTTATCTACCCATCTACACCTGTGAACTGTTTATGTGCTTCGGCACGTTTTACACAAACTTCTAAATGTAATGAATGTAATCTTATTATAACAATAATAAAACTTTCAACAACGGATCTCTTGGCTTCCACATCGATGAAGAACGCAGCGAAATGCGATAAGTAATGTGAATTGCAGAATTCAGTGAATCATCGAATCTTTGAACGCAACTTGCGCCCTTTGGTATTCCGAAGGGCATGCCTGTTTGAGAGTCATGAAAATCTCAATCCCTCGGGTTTTATTACCTGTTGGACTTGGATTTGGGTGTTTGCCGCGACCTGCAAAGGACGTCGGCTCGCCTTAAATGTGTTAGTGGGAAGGTGATTACCTGTCAGCCCGGCGTAATAAGTTTCGCTGGGCCTATGGGGTAGTCTTCGGCTTGCTGATAACAACCATCTC
>EF211158_Cryptococcus_neoformans_var
GTAGAGAATATTGGACTTCGGTCCATTTATCTACCCATCTACACCTGTGAACTGTTTATGTGCTTCGGCACGTTTTACACAAACTTCTAAATGTAATGAATGTAATCTTATTATAACAATAATAAAACTTTCAACAACGGATCTCTTGGCTTCCACATCGATGAAGAACGCAGCGAAATGCGATAAGTAATGTGAATTGCAGAATTCAGTGAATCATCGAATCTTTGAACGCAACTTGCGCCCTTTGGTATTCCGAAGGGCATGCCTGTTTGAGAGTCATGAAAATCTCAATCCCTCGGGTTTTATTACCTGTTGGACTTGGATTTGGGTGTTTGCCGCGACCTGCAAAGGACGTCGGCTCGCCTTAAATGTGTTAGTGGGAAGGTGATTACCTGTCAGCCCGGCGTAATAAGTTTCGCTGGGCCTATGGGGTAGTCTTCGGCTTGCTGATAACAACCATCTC
>EF211157_Cryptococcus_neoformans_var
GTAGAGAATATTGGACTTCGGTCCATTTATCTACCCATCTACACCTGTGAACTGTTTATGTGCTTCGGCACGTTTTACACAAACTTCTAAATGTAATGAATGTAATCTTATTATAACAATAATAAAACTTTCAACAACGGATCTCTTGGCTTCCACATCGATGAAGAACGCAGCGAAATGCGATAAGTAATGTGAATTGCAGAATTCAGTGAATCATCGAATCTTTGAACGCAACTTGCGCCCTTTGGTATTCCGAAGGGCATGCCTGTTTGAGAGTCATGAAAATCTCAATCCCTCGGGTTTTATTACCTGTTGGACTTGGATTTGGGTGTTTGCCGCGACCTGCAAAGGACGTCGGCTCGCCTTAAATGTGTTAGTGGGAAGGTGATTACCTGTCAGCCCGGCGTAATAAGTTTCGCTGGGCCTATGGGGTAGTCTTCGGCTTGCTGATAACAACCATCTC
>EF211156_Cryptococcus_neoformans_var
GTAGAGAATATTGGACTTCGGTCCATTTATCTACCCATCTACACCTGTGAACTGTTTATGTGCTTCGGCACGTTTTACACAAACTTCTAAATGTAATGAATGTAATCTTATTATAACAATAATAAAACTTTCAACAACGGATCTCTTGGCTTCCACATCGATGAAGAACGCAGCGAAATGCGATAAGTAATGTGAATTGCAGAATTCAGTGAATCATCGAATCTTTGAACGCAACTTGCGCCCTTTGGTATTCCGAAGGGCATGCCTGTTTGAGAGTCATGAAAATCTCAATCCCTCGGGTTTTATTACCTGTTGGACTTGGATTTGGGTGTTTGCCGCGACCTGCAAAGGACGTCGGCTCGCCTTAAATGTGTTAGTGGGAAGGTGATTACCTGTCAGCCCGGCGTAATAAGTTTCGCTGGGCCTATGGGGTAGTCTTCGGCTTGCTGATAACAACCATCTC
>EF211155_Cryptococcus_neoformans_var
GTAGAGAATATTGGACTTCGGTCCATTTATCTACCCATCTACACCTGTGAACTGTTTATGTGCTTCGGCACGTTTTACACAAACTTCTAAATGTAATGAATGTAATCTTATTATAACAATAATAAAACTTTCAACAACGGATCTCTTGGCTTCCACATCGATGAAGAACGCAGCGAAATGCGATAAGTAATGTGAATTGCAGAATTCAGTGAATCATCGAATCTTTGAACGCAACTTGCGCCCTTTGGTATTCCGAAGGGCATGCCTGTTTGAGAGTCATGAAAATCTCAATCCCTCGGGTTTTATTACCTGTTGGACTTGGATTTGGGTGTTTGCCGCGACCTGCAAAGGACGTCGGCTCGCCTTAAATGTGTTAGTGGGAAGGTGATTACCTGTCAGCCCGGCGTAATAAGTTTCGCTGGGCCTATGGGGTAGTCTTCGGCTTGCTGATAACAACCATCTC
>EF211154_Cryptococcus_neoformans_var
GTAGAGAATATTGGACTTCGGTCCATTTATCTACCCATCTACACCTGTGAACTGTTTATGTGCTTCGGCACGTTTTACACAAACTTCTAAATGTAATGAATGTAATCTTATTATAACAATAATAAAACTTTCAACAACGGATCTCTTGGCTTCCACATCGATGAAGAACGCAGCGAAATGCGATAAGTAATGTGAATTGCAGAATTCAGTGAATCATCGAATCTTTGAACGCAACTTGCGCCCTTTGGTATTCCGAAGGGCATGCCTGTTTGAGAGTCATGAAAATCTCAATCCCTCGGGTTTTATTACCTGTTGGACTTGGATTTGGGTGTTTGCCGCGACCTGCAAAGGACGTCGGCTCGCCTTAAATGTGTTAGTGGGAAGGTGATTACCTGTCAGCCCGGCGTAATAAGTTTCGCTGGGCCTATGGGGTAGTCTTCGGCTTGCTGATAACAACCATCTC
>EF211153_Cryptococcus_neoformans_var
GTAGAGAATATTGGACTTCGGTCCATTTATCTACCCATCTACACCTGTGAACTGTTTATGTGCTTCGGCACGTTTTACACAAACTTCTAAATGTAATGAATGTAATCTTATTATAACAATAATAAAACTTTCAACAACGGATCTCTTGGCTTCCACATCGATGAAGAACGCAGCGAAATGCGATAAGTAATGTGAATTGCAGAATTCAGTGAATCATCGAATCTTTGAACGCAACTTGCGCCCTTTGGTATTCCGAAGGGCATGCCTGTTTGAGAGTCATGAAAATCTCAATCCCTCGGGTTTTATTACCTGTTGGACTTGGATTTGGGTGTTTGCCGCGACCTGCAAAGGACGTCGGCTCGCCTTAAATGTGTTAGTGGGAAGGTGATTACCTGTCAGCCCGGCGTAATAAGTTTCGCTGGGCCTATGGGGTAGTCTTCGGCTTGCTGATAACAACCATCTC
>EF211152_Cryptococcus_neoformans_var
GTAGAGAATATTGGACTTCGGTCCATTTATCTACCCATCTACACCTGTGAACTGTTTATGTGCTTCGGCACGTTTTACACAAACTTCTAAATGTAATGAATGTAATCTTATTATAACAATAATAAAACTTTCAACAACGGATCTCTTGGCTTCCACATCGATGAAGAACGCAGCGAAATGCGATAAGTAATGTGAATTGCAGAATTCAGTGAATCATCGAATCTTTGAACGCAACTTGCGCCCTTTGGTATTCCGAAGGGCATGCCTGTTTGAGAGTCATGAAAATCTCAATCCCTCGGGTTTTATTACCTGTTGGACTTGGATTTGGGTGTTTGCCGCGACCTGCAAAGGACGTCGGCTCGCCTTAAATGTGTTAGTGGGAAGGTGATTACCTGTCAGCCCGGCGTAATAAGTTTCGCTGGGCCTATGGGGTAGTCTTCGGCTTGCTGATAACAACCATCTC
>EF211151_Cryptococcus_neoformans_var
GTAGAGAATATTGGACTTCGGTCCATTTATCTACCCATCTACACCTGTGAACTGTTTATGTGCTTCGGCACGTTTTACACAAACTTCTAAATGTAATGAATGTAATCTTATTATAACAATAATAAAACTTTCAACAACGGATCTCTTGGCTTCCACATCGATGAAGAACGCAGCGAAATGCGATAAGTAATGTGAATTGCAGAATTCAGTGAATCATCGAATCTTTGAACGCAACTTGCGCCCTTTGGTATTCCGAAGGGCATGCCTGTTTGAGAGTCATGAAAATCTCAATCCCTCGGGTTTTATTACCTGTTGGACTTGGATTTGGGTGTTTGCCGCGACCTGCAAAGGACGTCGGCTCGCCTTAAATGTGTTAGTGGGAAGGTGATTACCTGTCAGCCCGGCGTAATAAGTTTCGCTGGGCCTATGGGGTAGTCTTCGGCTTGCTGATAACAACCATCTC
>EF211150_Cryptococcus_neoformans_var
GTAGAGAATATTGGACTTCGGTCCATTTATCTACCCATCTACACCTGTGAACTGTTTATGTGCTTCGGCACGTTTTACACAAACTTCTAAATGTAATGAATGTAATCTTATTATAACAATAATAAAACTTTCAACAACGGATCTCTTGGCTTCCACATCGATGAAGAACGCAGCGAAATGCGATAAGTAATGTGAATTGCAGAATTCAGTGAATCATCGAATCTTTGAACGCAACTTGCGCCCTTTGGTATTCCGAAGGGCATGCCTGTTTGAGAGTCATGAAAATCTCAATCCCTCGGGTTTTATTACCTGTTGGACTTGGATTTGGGTGTTTGCCGCGACCTGCAAAGGACGTCGGCTCGCCTTAAATGTGTTAGTGGGAAGGTGATTACCTGTCAGCCCGGCGTAATAAGTTTCGCTGGGCCTATGGGGTAGTCTTCGGCTTGCTGATAACAACCATCTC
>EF211149_Cryptococcus_neoformans_var
GTAGAGAATATTGGACTTCGGTCCATTTATCTACCCATCTACACCTGTGAACTGTTTATGTGCTTCGGCACGTTTTACACAAACTTCTAAATGTAATGAATGTAATCTTATTATAACAATAATAAAACTTTCAACAACGGATCTCTTGGCTTCCACATCGATGAAGAACGCAGCGAAATGCGATAAGTAATGTGAATTGCAGAATTCAGTGAATCATCGAATCTTTGAACGCAACTTGCGCCCTTTGGTATTCCGAAGGGCATGCCTGTTTGAGAGTCATGAAAATCTCAATCCCTCGGGTTTTATTACCTGTTGGACTTGGATTTGGGTGTTTGCCGCGACCTGCAAAGGACGTCGGCTCGCCTTAAATGTGTTAGTGGGAAGGTGATTACCTGTCAGCCCGGCGTAATAAGTTTCGCTGGGCCTATGGGGTAGTCTTCGGCTTGCTGATAACAACCATCTC
>EF211148_Cryptococcus_neoformans_var
GTAGAGAATATTGGACTTCGGTCCATTTATCTACCCATCTACACCTGTGAACTGTTTATGTGCTTCGGCACGTTTTACACAAACTTCTAAATGTAATGAATGTAATCTTATTATAACAATAATAAAACTTTCAACAACGGATCTCTTGGCTTCCACATCGATGAAGAACGCAGCGAAATGCGATAAGTAATGTGAATTGCAGAATTCAGTGAATCATCGAATCTTTGAACGCAACTTGCGCCCTTTGGTATTCCGAAGGGCATGCCTGTTTGAGAGTCATGAAAATCTCAATCCCTCGGGTTTTATTACCTGTTGGACTTGGATTTGGGTGTTTGCCGCGACCTGCAAAGGACGTCGGCTCGCCTTAAATGTGTTAGTGGGAAGGTGATTACCTGTCAGCCCGGCGTAATAAGTTTCGCTGGGCCTATGGGGTAGTCTTCGGCTTGCTGATAACAACCATCTC
>EF211147_Cryptococcus_neoformans_var
GTAGAGAATATTGGACTTCGGTCCATTTATCTACCCATCTACACCTGTGAACTGTTTATGTGCTTCGGCACGTTTTACACAAACTTCTAAATGTAATGAATGTAATCTTATTATAACAATAATAAAACTTTCAACAACGGATCTCTTGGCTTCCACATCGATGAAGAACGCAGCGAAATGCGATAAGTAATGTGAATTGCAGAATTCAGTGAATCATCGAATCTTTGAACGCAACTTGCGCCCTTTGGTATTCCGAAGGGCATGCCTGTTTGAGAGTCATGAAAATCTCAATCCCTCGGGTTTTATTACCTGTTGGACTTGGATTTGGGTGTTTGCCGCGACCTGCAAAGGACGTCGGCTCGCCTTAAATGTGTTAGTGGGAAGGTGATTACCTGTCAGCCCGGCGTAATAAGTTTCGCTGGGCCTATGGGGTAGTCTTCGGCTTGCTGATAACAACCATCTC
>EF211146_Cryptococcus_neoformans_var
GTAGAGAATATTGGACTTCGGTCCATTTATCTACCCATCTACACCTGTGAACTGTTTATGTGCTTCGGCACGTTTTACACAAACTTCTAAATGTAATGAATGTAATCTTATTATAACAATAATAAAACTTTCAACAACGGATCTCTTGGCTTCCACATCGATGAAGAACGCAGCGAAATGCGATAAGTAATGTGAATTGCAGAATTCAGTGAATCATCGAATCTTTGAACGCAACTTGCGCCCTTTGGTATTCCGAAGGGCATGCCTGTTTGAGAGTCATGAAAATCTCAATCCCTCGGGTTTTATTACCTGTTGGACTTGGATTTGGGTGTTTGCCGCGACCTGCAAAGGACGTCGGCTCGCCTTAAATGTGTTAGTGGGAAGGTGATTACCTGTCAGCCCGGCGTAATAAGTTTCGCTGGGCCTATGGGGTAGTCTTCGGCTTGCTGATAACAACCATCTC
>EF211145_Cryptococcus_neoformans_var
GTAGAGAATATTGGACTTCGGTCCATTTATCTACCCATCTACACCTGTGAACTGTTTATGTGCTTCGGCACGTTTTACACAAACTTCTAAATGTAATGAATGTAATCTTATTATAACAATAATAAAACTTTCAACAACGGATCTCTTGGCTTCCACATCGATGAAGAACGCAGCGAAATGCGATAAGTAATGTGAATTGCAGAATTCAGTGAATCATCGAATCTTTGAACGCAACTTGCGCCCTTTGGTATTCCGAAGGGCATGCCTGTTTGAGAGTCATGAAAATCTCAATCCCTCGGGTTTTATTACCTGTTGGACTTGGATTTGGGTGTTTGCCGCGACCTGCAAAGGACGTCGGCTCGCCTTAAATGTGTTAGTGGGAAGGTGATTACCTGTCAGCCCGGCGTAATAAGTTTCGCTGGGCCTATGGGGTAGTCTTCGGCTTGCTGATAACAACCATCTC
>EF211144_Cryptococcus_neoformans_var
GTAGAGAATATTGGACTTCGGTCCATTTATCTACCCATCTACACCTGTGAACTGTTTATGTGCTTCGGCACGTTTTACACAAACTTCTAAATGTAATGAATGTAATCTTATTATAACAATAATAAAACTTTCAACAACGGATCTCTTGGCTTCCACATCGATGAAGAACGCAGCGAAATGCGATAAGTAATGTGAATTGCAGAATTCAGTGAATCATCGAATCTTTGAACGCAACTTGCGCCCTTTGGTATTCCGAAGGGCATGCCTGTTTGAGAGTCATGAAAATCTCAATCCCTCGGGTTTTATTACCTGTTGGACTTGGATTTGGGTGTTTGCCGCGACCTGCAAAGGACGTCGGCTCGCCTTAAATGTGTTAGTGGGAAGGTGATTACCTGTCAGCCCGGCGTAATAAGTTTCGCTGGGCCTATGGGGTAGTCTTCGGCTTGCTGATAACAACCATCTC
>EF211143_Cryptococcus_neoformans_var
GTAGAGAATATTGGACTTCGGTCCATTTATCTACCCATCTACACCTGTGAACTGTTTATGTGCTTCGGCACGTTTTACACAAACTTCTAAATGTAATGAATGTAATCTTATTATAACAATAATAAAACTTTCAACAACGGATCTCTTGGCTTCCACATCGATGAAGAACGCAGCGAAATGCGATAAGTAATGTGAATTGCAGAATTCAGTGAATCATCGAATCTTTGAACGCAACTTGCGCCCTTTGGTATTCCGAAGGGCATGCCTGTTTGAGAGTCATGAAAATCTCAATCCCTCGGGTTTTATTACCTGTTGGACTTGGATTTGGGTGTTTGCCGCGACCTGCAAAGGACGTCGGCTCGCCTTAAATGTGTTAGTGGGAAGGTGATTACCTGTCAGCCCGGCGTAATAAGTTTCGCTGGGCCTATGGGGTAGTCTTCGGCTTGCTGATAACAACCATCTC
>EF211142_Cryptococcus_neoformans_var
GTAGAGAATATTGGACTTCGGTCCATTTATCTACCCATCTACACCTGTGAACTGTTTATGTGCTTCGGCACGTTTTACACAAACTTCTAAATGTAATGAATGTAATCTTATTATAACAATAATAAAACTTTCAACAACGGATCTCTTGGCTTCCACATCGATGAAGAACGCAGCGAAATGCGATAAGTAATGTGAATTGCAGAATTCAGTGAATCATCGAATCTTTGAACGCAACTTGCGCCCTTTGGTATTCCGAAGGGCATGCCTGTTTGAGAGTCATGAAAATCTCAATCCCTCGGGTTTTATTACCTGTTGGACTTGGATTTGGGTGTTTGCCGCGACCTGCAAAGGACGTCGGCTCGCCTTAAATGTGTTAGTGGGAAGGTGATTACCTGTCAGCCCGGCGTAATAAGTTTCGCTGGGCCTATGGGGTAGTCTTCGGCTTGCTGATAACAACCATCTC
>EF211141_Cryptococcus_neoformans_var
GTAGAGAATATTGGACTTCGGTCCATTTATCTACCCATCTACACCTGTGAACTGTTTATGTGCTTCGGCACGTTTTACACAAACTTCTAAATGTAATGAATGTAATCTTATTATAACAATAATAAAACTTTCAACAACGGATCTCTTGGCTTCCACATCGATGAAGAACGCAGCGAAATGCGATAAGTAATGTGAATTGCAGAATTCAGTGAATCATCGAATCTTTGAACGCAACTTGCGCCCTTTGGTATTCCGAAGGGCATGCCTGTTTGAGAGTCATGAAAATCTCAATCCCTCGGGTTTTATTACCTGTTGGACTTGGATTTGGGTGTTTGCCGCGACCTGCAAAGGACGTCGGCTCGCCTTAAATGTGTTAGTGGGAAGGTGATTACCTGTCAGCCCGGCGTAATAAGTTTCGCTGGGCCTATGGGGTAGTCTTCGGCTTGCTGATAACAACCATCTC
>EF211140_Cryptococcus_neoformans_var
GTAGAGAATATTGGACTTCGGTCCATTTATCTACCCATCTACACCTGTGAACTGTTTATGTGCTTCGGCACGTTTTACACAAACTTCTAAATGTAATGAATGTAATCTTATTATAACAATAATAAAACTTTCAACAACGGATCTCTTGGCTTCCACATCGATGAAGAACGCAGCGAAATGCGATAAGTAATGTGAATTGCAGAATTCAGTGAATCATCGAATCTTTGAACGCAACTTGCGCCCTTTGGTATTCCGAAGGGCATGCCTGTTTGAGAGTCATGAAAATCTCAATCCCTCGGGTTTTATTACCTGTTGGACTTGGATTTGGGTGTTTGCCGCGACCTGCAAAGGACGTCGGCTCGCCTTAAATGTGTTAGTGGGAAGGTGATTACCTGTCAGCCCGGCGTAATAAGTTTCGCTGGGCCTATGGGGTAGTCTTCGGCTTGCTGATAACAACCATCTC
>EF211139_Cryptococcus_neoformans_var
GTAGAGAATATTGGACTTCGGTCCATTTATCTACCCATCTACACCTGTGAACTGTTTATGTGCTTCGGCACGTTTTACACAAACTTCTAAATGTAATGAATGTAATCTTATTATAACAATAATAAAACTTTCAACAACGGATCTCTTGGCTTCCACATCGATGAAGAACGCAGCGAAATGCGATAAGTAATGTGAATTGCAGAATTCAGTGAATCATCGAATCTTTGAACGCAACTTGCGCCCTTTGGTATTCCGAAGGGCATGCCTGTTTGAGAGTCATGAAAATCTCAATCCCTCGGGTTTTATTACCTGTTGGACTTGGATTTGGGTGTTTGCCGCGACCTGCAAAGGACGTCGGCTCGCCTTAAATGTGTTAGTGGGAAGGTGATTACCTGTCAGCCCGGCGTAATAAGTTTCGCTGGGCCTATGGGGTAGTCTTCGGCTTGCTGATAACAACCATCTC
>EF211138_Cryptococcus_neoformans_var
GTAGAGAATATTGGACTTCGGTCCATTTATCTACCCATCTACACCTGTGAACTGTTTATGTGCTTCGGCACGTTTTACACAAACTTCTAAATGTAATGAATGTAATCTTATTATAACAATAATAAAACTTTCAACAACGGATCTCTTGGCTTCCACATCGATGAAGAACGCAGCGAAATGCGATAAGTAATGTGAATTGCAGAATTCAGTGAATCATCGAATCTTTGAACGCAACTTGCGCCCTTTGGTATTCCGAAGGGCATGCCTGTTTGAGAGTCATGAAAATCTCAATCCCTCGGGTTTTATTACCTGTTGGACTTGGATTTGGGTGTTTGCCGCGACCTGCAAAGGACGTCGGCTCGCCTTAAATGTGTTAGTGGGAAGGTGATTACCTGTCAGCCCGGCGTAATAAGTTTCGCTGGGCCTATGGGGTAGTCTTCGGCTTGCTGATAACAACCATCTC
>EF211137_Cryptococcus_neoformans_var
GTAGAGAATATTGGACTTCGGTCCATTTATCTACCCATCTACACCTGTGAACTGTTTATGTGCTTCGGCACGTTTTACACAAACTTCTAAATGTAATGAATGTAATCTTATTATAACAATAATAAAACTTTCAACAACGGATCTCTTGGCTTCCACATCGATGAAGAACGCAGCGAAATGCGATAAGTAATGTGAATTGCAGAATTCAGTGAATCATCGAATCTTTGAACGCAACTTGCGCCCTTTGGTATTCCGAAGGGCATGCCTGTTTGAGAGTCATGAAAATCTCAATCCCTCGGGTTTTATTACCTGTTGGACTTGGATTTGGGTGTTTGCCGCGACCTGCAAAGGACGTCGGCTCGCCTTAAATGTGTTAGTGGGAAGGTGATTACCTGTCAGCCCGGCGTAATAAGTTTCGCTGGGCCTATGGGGTAGTCTTCGGCTTGCTGATAACAACCATCTC
>EF211136_Cryptococcus_neoformans_var
GTAGAGAATATTGGACTTCGGTCCATTTATCTACCCATCTACACCTGTGAACTGTTTATGTGCTTCGGCACGTTTTACACAAACTTCTAAATGTAATGAATGTAATCTTATTATAACAATAATAAAACTTTCAACAACGGATCTCTTGGCTTCCACATCGATGAAGAACGCAGCGAAATGCGATAAGTAATGTGAATTGCAGAATTCAGTGAATCATCGAATCTTTGAACGCAACTTGCGCCCTTTGGTATTCCGAAGGGCATGCCTGTTTGAGAGTCATGAAAATCTCAATCCCTCGGGTTTTATTACCTGTTGGACTTGGATTTGGGTGTTTGCCGCGACCTGCAAAGGACGTCGGCTCGCCTTAAATGTGTTAGTGGGAAGGTGATTACCTGTCAGCCCGGCGTAATAAGTTTCGCTGGGCCTATGGGGTAGTCTTCGGCTTGCTGATAACAACCATCTC
>EF211135_Cryptococcus_neoformans_var
GTAGAGAATATTGGACTTCGGTCCATTTATCTACCCATCTACACCTGTGAACTGTTTATGTGCTTCGGCACGTTTTACACAAACTTCTAAATGTAATGAATGTAATCTTATTATAACAATAATAAAACTTTCAACAACGGATCTCTTGGCTTCCACATCGATGAAGAACGCAGCGAAATGCGATAAGTAATGTGAATTGCAGAATTCAGTGAATCATCGAATCTTTGAACGCAACTTGCGCCCTTTGGTATTCCGAAGGGCATGCCTGTTTGAGAGTCATGAAAATCTCAATCCCTCGGGTTTTATTACCTGTTGGACTTGGATTTGGGTGTTTGCCGCGACCTGCAAAGGACGTCGGCTCGCCTTAAATGTGTTAGTGGGAAGGTGATTACCTGTCAGCCCGGCGTAATAAGTTTCGCTGGGCCTATGGGGTAGTCTTCGGCTTGCTGATAACAACCATCTC
>EF211134_Cryptococcus_neoformans_var
GTAGAGAATATTGGACTTCGGTCCATTTATCTACCCATCTACACCTGTGAACTGTTTATGTGCTTCGGCACGTTTTACACAAACTTCTAAATGTAATGAATGTAATCTTATTATAACAATAATAAAACTTTCAACAACGGATCTCTTGGCTTCCACATCGATGAAGAACGCAGCGAAATGCGATAAGTAATGTGAATTGCAGAATTCAGTGAATCATCGAATCTTTGAACGCAACTTGCGCCCTTTGGTATTCCGAAGGGCATGCCTGTTTGAGAGTCATGAAAATCTCAATCCCTCGGGTTTTATTACCTGTTGGACTTGGATTTGGGTGTTTGCCGCGACCTGCAAAGGACGTCGGCTCGCCTTAAATGTGTTAGTGGGAAGGTGATTACCTGTCAGCCCGGCGTAATAAGTTTCGCTGGGCCTATGGGGTAGTCTTCGGCTTGCTGATAACAACCATCTC
>EF211133_Cryptococcus_neoformans_var
GTAGAGAATATTGGACTTCGGTCCATTTATCTACCCATCTACACCTGTGAACTGTTTATGTGCTTCGGCACGTTTTACACAAACTTCTAAATGTAATGAATGTAATCTTATTATAACAATAATAAAACTTTCAACAACGGATCTCTTGGCTTCCACATCGATGAAGAACGCAGCGAAATGCGATAAGTAATGTGAATTGCAGAATTCAGTGAATCATCGAATCTTTGAACGCAACTTGCGCCCTTTGGTATTCCGAAGGGCATGCCTGTTTGAGAGTCATGAAAATCTCAATCCCTCGGGTTTTATTACCTGTTGGACTTGGATTTGGGTGTTTGCCGCGACCTGCAAAGGACGTCGGCTCGCCTTAAATGTGTTAGTGGGAAGGTGATTACCTGTCAGCCCGGCGTAATAAGTTTCGCTGGGCCTATGGGGTAGTCTTCGGCTTGCTGATAACAACCATCTC
>EF211132_Cryptococcus_neoformans_var
GTAGAGAATATTGGACTTCGGTCCATTTATCTACCCATCTACACCTGTGAACTGTTTATGTGCTTCGGCACGTTTTACACAAACTTCTAAATGTAATGAATGTAATCTTATTATAACAATAATAAAACTTTCAACAACGGATCTCTTGGCTTCCACATCGATGAAGAACGCAGCGAAATGCGATAAGTAATGTGAATTGCAGAATTCAGTGAATCATCGAATCTTTGAACGCAACTTGCGCCCTTTGGTATTCCGAAGGGCATGCCTGTTTGAGAGTCATGAAAATCTCAATCCCTCGGGTTTTATTACCTGTTGGACTTGGATTTGGGTGTTTGCCGCGACCTGCAAAGGACGTCGGCTCGCCTTAAATGTGTTAGTGGGAAGGTGATTACCTGTCAGCCCGGCGTAATAAGTTTCGCTGGGCCTATGGGGTAGTCTTCGGCTTGCTGATAACAACCATCTC
>EF211131_Cryptococcus_neoformans_var
GTAGAGAATATTGGACTTCGGTCCATTTATCTACCCATCTACACCTGTGAACTGTTTATGTGCTTCGGCACGTTTTACACAAACTTCTAAATGTAATGAATGTAATCTTATTATAACAATAATAAAACTTTCAACAACGGATCTCTTGGCTTCCACATCGATGAAGAACGCAGCGAAATGCGATAAGTAATGTGAATTGCAGAATTCAGTGAATCATCGAATCTTTGAACGCAACTTGCGCCCTTTGGTATTCCGAAGGGCATGCCTGTTTGAGAGTCATGAAAATCTCAATCCCTCGGGTTTTATTACCTGTTGGACTTGGATTTGGGTGTTTGCCGCGACCTGCAAAGGACGTCGGCTCGCCTTAAATGTGTTAGTGGGAAGGTGATTACCTGTCAGCCCGGCGTAATAAGTTTCGCTGGGCCTATGGGGTAGTCTTCGGCTTGCTGATAACAACCATCTC
>EF211130_Cryptococcus_neoformans_var
GTAGAGAATATTGGACTTCGGTCCATTTATCTACCCATCTACACCTGTGAACTGTTTATGTGCTTCGGCACGTTTTACACAAACTTCTAAATGTAATGAATGTAATCTTATTATAACAATAATAAAACTTTCAACAACGGATCTCTTGGCTTCCACATCGATGAAGAACGCAGCGAAATGCGATAAGTAATGTGAATTGCAGAATTCAGTGAATCATCGAATCTTTGAACGCAACTTGCGCCCTTTGGTATTCCGAAGGGCATGCCTGTTTGAGAGTCATGAAAATCTCAATCCCTCGGGTTTTATTACCTGTTGGACTTGGATTTGGGTGTTTGCCGCGACCTGCAAAGGACGTCGGCTCGCCTTAAATGTGTTAGTGGGAAGGTGATTACCTGTCAGCCCGGCGTAATAAGTTTCGCTGGGCCTATGGGGTAGTCTTCGGCTTGCTGATAACAACCATCTC
>EF211129_Cryptococcus_neoformans_var
GTAGAGAATATTGGACTTCGGTCCATTTATCTACCCATCTACACCTGTGAACTGTTTATGTGCTTCGGCACGTTTTACACAAACTTCTAAATGTAATGAATGTAATCTTATTATAACAATAATAAAACTTTCAACAACGGATCTCTTGGCTTCCACATCGATGAAGAACGCAGCGAAATGCGATAAGTAATGTGAATTGCAGAATTCAGTGAATCATCGAATCTTTGAACGCAACTTGCGCCCTTTGGTATTCCGAAGGGCATGCCTGTTTGAGAGTCATGAAAATCTCAATCCCTCGGGTTTTATTACCTGTTGGACTTGGATTTGGGTGTTTGCCGCGACCTGCAAAGGACGTCGGCTCGCCTTAAATGTGTTAGTGGGAAGGTGATTACCTGTCAGCCCGGCGTAATAAGTTTCGCTGGGCCTATGGGGTAGTCTTCGGCTTGCTGATAACAACCATCTC
>EF409814_Aspergillus_flavus
AAGTCGTAACAAGGTTTCCGTAGGTGAACCTGCGGAAGGATCATTACCGAGTGTAGGGTTCCTAGCGAGCCCAACCTCCCACCCGTGTTTACTGTACCTTAGTTGCTTCGGCGGGCCCGCCATTCATGGCCGCCGGGGGCTCTCAGCCCCGGGCCCGCGCCCGCCGGAGACACCACGAACTCTGTCTGATCTAGTGAAGTCTGAGTTGATTGTATCGCAATCAGTTAAAACTTTCAACAATGGATCTCTTGGTTCCGGCATCGATGAAGAACGCAGCGAAATGCGATAACTAGTGTGAATTGCAGAATTCCGTGAATCATCGAGTCTTTGAACGCACATTGCGCCCCCTGGTATTCCGGGGGGCATGCCTGTCCGAGCGTCATTGCTGCCCATCAAGCACGGCTTGTGTGTTGGGTCGTCGTCCCCTCTCCGGGGGGGACGGGCCCCAAAGGCAGCGGCGGCACCGCGTCCGATCCTCGAGCGTATGGGGCTTTGTCACCCGCTCTGTAGGCCCGGCCGGCGCTTGCCGAACGCAAATCAATCTTTTTCCAGGTTGAC
>EF409813_Aspergillus_flavus
ACCGAGTGTAGGGTTCCTAGCGAGCCCAACCTCCCACCCGTGTCTACTGTACCTTAGTTGCTTCGGCGGGCCCGCCATTCATGGCCGCCGGGGGCTCTCAGCCCCGGGCCCGCGCCCGCCGGAGACACCACGAACTCTGTCTGATCTAGTGAAGTCTGAGTTGATTGTATCGCAATCAGTTAAAACTTTCAACAATGGATCTCTTGGTTCCGGCATCGATGAAGAACGCAGCGAAATGCGATAACTAGTGTGAATTGCAGAATTCCGTGAATCATCGAGTCTTTGAACGCACATTGCGCCCCCTGGTATTCCGGGGGGCATGCCTGTCCGAGCGTCATTGCTGCCCATCAAGCACGGCTTGTGTGTTGGGTCGTCGTCCCCTCTCCGGGGGGGACGGGCCCCAAAGGCAGCGGCGGCACCGCGTCCGATCCTCGAGCGTATGGGGCTTTGTCACCCGCTCTGTAGGCCCGGCCGGCGCTTGCCGAACGCAAATCAATCTTTTTCCAGGTTGACTCGGATCAGTGG
>EF409812_Aspergillus_flavus
GTGAACTGCGGAAGGATCATTACCGAGTGTAGGGTTCCTAGCGAGCCCAACCTCCCACCCGTGTTTACTGTACCTTAGTTGCTTCGGCGGGCCCGCCATTCGTGGCCGCCGGGGGCTCTCAGCCCCGGGCCCGCGCCCGCCGGAGACACCACGAACTCTGTCTGATCTAGTGAAGTCTGAGTTGATTGTATCGCAATCAGTTAAAACTTTCAACAATGGATCTCTTGGTTCCGGCATCGATGAAGAACGCAGCGAAATGCGATAACTAGTGTGAATTGCAGAATTCCGTGAATCATCGAGTCTTTGAACGCACATTGCGCCCCCTGGTATTCCGGGGGGCATGCCTGTCCGAGCGTCATTGCTGCCCATCAAGCACGGCTTGTGTGTTGGGTCGTCGTCCCCTCTCCGGGGGGGACGGGCCCCAAAGGCAGCGGCGGCACCGCGTCCGATCCTCGAGCGTATGGGGCTTTGTCACCCGCTCTGTAGGCCCGGCCGGCGCTTGCCGAACGCAAATCAATCTTTTTCCAGGTTGACCTCGGATCAGGTAGGGATACCCGCTGAACTTAAGCATATC
>EF409811_Aspergillus_flavus
GAAGGATCATTACCGAGTGTAGGGTTCCTAGCGAGCCCAACCTCCCACCCGTGTTTACTGTACCTTAGTTGCTTCGGCGGGCCCGCCATTCATGGCCGCCGGGGGCTCTCAGCCCCGGGCCCGCGCCCGCCGGAGACACCACGAACTCTGTCTGATCTAGTGAAGTCTGAGTTGATTGTATCGCAATCAGTTAAAACTTTCAACAATGGATCTCTTGGTTCCGGCATCGATGAAGAACGCAGCGAAATGCGATAACTAGTGTGAATTGCAGAATTCCGTGAATCATCGAGTCTTTGAACGCACATTGCGCCCCCTGGTATTCCGGGGGGCATGCCTGTCCGAGCGTCATTGCTGCCCATCAAGCACGGCTTGTGTGTTGGGTCGTCGTCCCCTCTCCGGGGGGGACGGGCCCCAAAGGCAGCGGCGGCACCGCGTCCGATCCTCGAGCGTATGGGGCTTTGTCACCCGCTCTGTAGGCCCGGCCGGCGCTTGCCGAACGCAAATCAATCTTTTCCAGGTTGACCTCGGATCAGGTAGGGATACCCGCTGAACTTAAGC
>EF409810_Aspergillus_flavus
GTCGTAACAAGGTTTCCGTAGGTGAACCTGCGGAAGGATCATTACCGAGTGTAGGGTTCCTAGCGAGCCCAACCTCCCACCCGTGTTTACTGTACCTTAGTTGCTTCGGCGGGCCCGCCATTCATGGCCGCCGGGGGCTCTCAGCCCCGGGCCCGCGCCCGCCGGAGACACCACGAACTCTGTCTGATCTAGTGAAGTCTGAGTTGATTGTATCGCAATCAGTTAAAACTTTCAACAATGGATCTCTTGGTTCCGGCATCGATGAAGAACGCAGCGAAATGCGATAACTAGTGTGAATTGCAGAATTCCGTGAATCATCGAGTCTTTGAACGCACATTGCGCCCCCTGGTATTCCGGGGGGCATGCCTGTCCGAGCGTCATTGCTGCCCATCAAGCACGGCTTGTGTGTTGGGTCGTCGTCCCCTCTCCGGGGGGGACGGGCCCCAAAGGCAGCGGCGGCACCGCGTCCGATCCTCGAGCGTATGGGGCTTTGTCACCCGCTCTGTAGGCCCGGCCGGCGCTTGCCGAACGCAAATCAATCTTTTTCCAGTTGACCTCGGATCAGTNAGGATACCCGC
>EF409809_Aspergillus_flavus
GAAGGATCATTACCGAGTGTAGGGTTCCTAGCGAGCCCAACCTCCCACCCGTGTTTACTGTACCTTAGTTGCTTCGGCGGGCCCGCCATTCATGGCCGCCGGGGGCTCTCAGCCCCGGGCCCGCGCCCGCCGGAGACACCACGAACTCTGTCTGATCTAGTGAAGTCTGAGTTGATTGTATCGCAATCAGTTAAAACTTTCAACAATGGATCTCTTGGTTCCGGCATCGATGAAGAACGCAGCGAAATGCGATAACTAGTGTGAATTGCAGAATTCCGTGAATCATCGAGTCTTTGAACGCACATTGCGCCCCCTGGTATTCCGGGGGGCATGCCTGTCCGAGCGTCATTGCTGCCCATCAAGCACGGCTTGTGTGTTGGGTCGTCGTCCCCTCTCCGGGGGGGACGGGCCCCAAAGGCAGCGGCGGCACCGCGTCCGATCCTCGAGCGTATGGGGCTTTGTCACCCGCTCTGTAGGCCCGGCCGGCGCTTGCCGAACGCAAATCAATCTTTTTCCAGTTGACTCGGATCAGTAGGA
>EF409808_Aspergillus_flavus
AAGTCGTAACAAGGTTTCCGTAGGTGAACCTGCGGAAGGATCATTACCGAGTGTAGGGTTCCTAGCGAGCCCAACCTCCCACCCGTGTTTACTGTACCTTAGTTGCTTCGGCGGGCCCGCCATTCATGGTCGCCGGGGGCTCTCAGCCCCGGGCCCGCGCCCGCCGGAGACACCACGAACTCTGTCTGATCTAGTGAAGTCTGAGTTGATTGTATCGCAATCAGTTAAAACTTTCAACAATGGATCTCTTGGTTCCGGCATCGATGAAGAACGCAGCGAAATGCGATAACTAGTGTGAATTGCAGAATTCCGTGAATCATCGAGTCTTTGAACGCACATTGCGCCCCCTGGTATTCCGGGGGGCATGCCTGTCCGAGCGTCATTGCTGCCCATCAAGCACGGCTTGTGTGTTGGGTCGTCGTCCCCTCTCCGGGGGGGACGGGCCCCAAAGGCAGCGGCGGCACCGCGTCCGATCCTCGAGCGTATGGGGCTTTGTCACCCGCTCTGTAGGCCCGGCCGGCGCTTGCCGAACGCACATCAATCTTTTCCAGGTGACCTCGATCAGTAG
>EF409807_Aspergillus_flavus
AAAGTCGTAACAAGTTTCCGTAGGGTGAACCTGCGGAAGGATCATTACCGAGTGTAGGGTTCCTAGCGAGCCCAACCTCCCACCCGTGTTTACTGTACCTTAGTTGCTTCGGCGGGCCCGCCATTCGTGGCCGCCGGGGGCTCTCAGCCCCGGGCCCGCGCCCGCCGGAGACACCACGAACTCTGTCTGATCTAGTGAAGTCTGAGTTGATTGTATCGCAATCAGTTAAAACTTTCAACAATGGATCTCTTGGTTCCGGCATCGATGAAGAACGCAGCGAAATGCGATAACTAGTGTGAATTGCAGAATTCCGTGAATCATCGAGTCTTTGAACGCACATTGCGCCCCCTGGTATTCCGGGGGGCATGCCTGTCCGAGCGTCATTGCTGCCCATCAAGCACGGCTTGTGTGTTGGGTCGTCGTCCCCTCTCCGGGGGGGACGGGCCCCAAAGGCAGCGGCGGCACCGCGTCCGATCCTCGAGCGTATGGGGCTTTGTCACCCGCTCTGTAGGCCCGGCCGGCGCTTGCCGAACGCAAATCAATCTTTTCCAGGTTGACCTCGGATCAGGTAGGGATACCCGCTGAACTTAAGCATATCAAT
>EF409806_Aspergillus_flavus
AAGGATCATTACCGAGTGTAGGGTTCCTAGCGAGCCCAACCTCCCACCCGTGTTTACTGTACCTTAGTTGCTTCGGCGGGCCCGCCATTCATGGCCGCCGGGGGCTCTCAGCCCCGGGCCCGCGCCCGCCGGAGACACCACGAACTCTGTCTGATCTAGTGAAGTCTGAGTTGATTGTATCGCAATCAGTTAAAACTTTCAACAATGGATCTCTTGGTTCCGGCATCGATGAAGAACGCAGCGAAATGCGATAACTAGTGTGAATTGCAGAATTCCGTGAATCATCGAGTCTTTGAACGCACATTGCGCCCCCTGGTATTCCGGGGGGCATGCCTGTCCGAGCGTCATTGCTGCCCATCAAGCACGGCTTGTGTGTTGGGTCGTCGTCCCCTCTCCGGGGGGGACGGGCCCCAAAGGCAGCGGCGGCACCGCGTCCGATCCTCGAGCGTATGGGGCTTTGTCACCCGCTCTGTAGGCCCGGCCGGCGCTTGCCGAACGCAAATCAATCTTTTTCCAGGTTGACCTCGGATCAGTAGGATCC
>EF409805_Aspergillus_flavus
AAGTCGTAACAAGGTTTCCGTAGGTGAACTGCGGAAGGATCATTACCGAGTGTAGGGTTCCTAGCGAGCCCAACCTCCCACCCGTGTTTACTGTACCTTAGTTGCTTCGGCGGGCCCGCCATTCATGGCCGCCGGGGGCTCTCAGCCCCGGGCCCGCGCCCGCCGGAGACACCACGAACTCTGTCTGATCTAGTGAAGTCTGAGTTGATTGTATCGCAATCAGTTAAAACTTTCAACAATGGATCTCTTGGTTCCGGCATCGATGAAGAACGCAGCGAAATGCGATAACTAGTGTGAATTGCAGAATTCCGTGAATCATCGAGTCTTTGAACGCACATTGCGCCCCCTGGTATTCCGGGGGGCATGCCTGTCCGAGCGTCATTGCTGCCCATCAAGCACGGCTTGTGTGTTGGGTCGTCGTCCCCTCTCCGGGGGGGACGGGCCCCAAAGGCAGCGGCGGCACCGCGTCCGATCCTCGAGCGTATGGGGCTTTGTCACCCGCTCTGTAGGCCCGGCCGGCGCTTGCCGAACGCAAATCAATCTTTTCCAGTTGACCTCGGATCAGGTAGGGATACCCGCTGAACTTAAGCATATCAA
>EF409804_Aspergillus_flavus
GTCGTAACAAGGTTTCCGTAGGTGAACTGCGGAAGGATCATTACCGAGTGTAGGGTTCCTAGCGAGCCCAACCTCCCACCCGTGTTTACTGTACCTTAGTTGCTTCGGCGGGCCCGCCATTCATGGCCGCCGGGGGCTCTCAGCCCCGGGCCCGCGCCCGCCGGAGACACCACGAACTCTGTCTGATCTAGTGAAGTCTGAGTTGATTGTATCGCAATCAGTTAAAACTTTCAACAATGGATCTCTTGGTTCCGGCATCGATGAAGAACGCAGCGAAATGCGATAACTAGTGTGAATTGCAGAATTCCGTGAATCATCGAGTCTTTGAACGCACATTGCGCCCCCTGGTATTCCGGGGGGCATGCCTGTCCGAGCGTCATTGCTGCCCATCAAGCACGGCTTGTGTGTTGGGTCGTCGTCCCCTCTCCGGGGGGGACGGGCCCCAAAGGCAGCGGCGGCACCGCGTCCGATCCTCGAGCGTATGGGGCTTTGTCACCCGCTCTGTAGGCCCGGCCGGCGCTTGCCGAACGCAAATCAATCTTTTTCCAGGTGACTCGGATCAGTAGGAACCCGCTGAC
>EF409803_Aspergillus_flavus
GTATGTGAACTGCGGAAGGATCATTACCGAGTGTAGGGTTCCTAGCGAGCCCAACCTCCCACCCGTGTTTACTGTACCTTAGTTGCTTCGGCGGGCCCGCCATTCATGGCCGCCGGGGGCTCTCAGCCCCGGGCCCGCGCCCGCCGGAGACACCACGAACTCTGTCTGATCTAGTGAAGTCTGAGTTGATTGTATCGCAATCAGTTAAAACTTTCAACAATGGATCTCTTGGTTCCGGCATCGATGAAGAACGCAGCGAAATGCGATAACTAGTGTGAATTGCAGAATTCCGTGAATCATCGAGTCTTTGAACGCACATTGCGCCCCCTGGTATTCCGGGGGGCATGCCTGTCCGAGCGTCATTGCTGCCCATCAAGCACGGCTTGTGTGTTGGGTCGTCGTCCCCTCTCCGGGGGGGACGGGCCCCAAAGGCAGCGGCGGCACCGCGTCCGATCCTCGAGCGTATGGGGCTTTGTCACCCGCTCTGTAGGCCCGGCCGGCGCTTGCCGAACGCAAATCAATCTTTTTCCAGGTTGACCTCGATCAGTAGGATACCCGCTG
>EF409802_Aspergillus_flavus
GTAGGTGAACTGCGGAAGGATCATTACCGAGTGTAGGGTTCCTAGCGAGCCCAACCTCCCACCCGTGTTTACTGTACCTTAGTTGCTTCGGCGGGCCCGCCATTCATGGCCGCCGGGGGCTCTCAGCCCCGGGCCCGCGCCCGCCGGAGACACCACGAACTCTGTCTGATCTAGTGAAGTCTGAGTTGATTGTATCGCAATCAGTTAAAACTTTCAACAATGGATCTCTTGGTTCCGGCATCGATGAAGAACGCAGCGAAATGCGATAACTAGTGTGAATTGCAGAATTCCGTGAATCATCGAGTCTTTGAACGCACATTGCGCCCCCTGGTATTCCGGGGGGCATGCCTGTCCGAGCGTCATTGCTGCCCATCAAGCACGGCTTGTGTGTTGGGTCGTCGTCCCCTCTCCGGGGGGGACGGGCCCCAAAGGCAGCGGCGGCACCGCGTCCGATCCTCGAGCGTATGGGGCTTTGTCACCCGCTCTGTAGGCCCGGCCGGCGCTTGCCGAACGCAAATCAATCTTTTTCCAGGTTGACCTCGGATCAGTAGGAT
>EF409801_Aspergillus_flavus
CAAGTTTCCGTAGGGTGAACTGCGGAAGGATCATTACCGAGTGTAGGGTTCCTAGCGAGCCCAACCTCCCACCCGTGTTTACTGTACCTTAGTTGCTTCGGCGGGCCCGCCATTCATGGCCGCCGGGGGCTCTCAGCCCCGGGCCCGCGCCCGCCGGAGACACCACGAACTCTGTCTGATCTAGTGAAGTCTGAGTTGATTGTATCGCAATCAGTTAAAACTTTCAACAATGGATCTCTTGGTTCCGGCATCGATGAAGAACGCAGCGAAATGCGATAACTAGTGTGAATTGCAGAATTCCGTGAATCATCGAGTCTTTGAACGCACATTGCGCCCCCTGGTATTCCGGGGGGCATGCCTGTCCGAGCGTCATTGCTGCCCATCAAGCACGGCTTGTGTGTTGGGTCGTCGTCCCCTCTCCGGGGGGGACGGGCCCCAAAGGCAGCGGCGGCACCGCGTCCGATCCTCGAGCGTATGGGGCTTTGTCACCCGCTCTGTAGGCCCGGCCGGCGCTTGCCGAACGCAAATCAATCTTTTTCCAGGTGACCTCGATCAGTAGGAACC
>EF409800_Aspergillus_flavus
CGAGTGTAGGGTTCCTAGCGAGCCCAACCTCCCACCCGTGTTTACTGTACCTTAGTTGCTTCGGCGGGCCCGCCATTCATGGCCGCCGGGGGCTCTCAGCCCCGGGCCCGCGCCCGCCGGAGACACCACGAACTCTGTCTGATCTAGTGAAGTCTGAGTTGATTGTATCGCAATCAGTTAAAACTTTCAACAATGGATCTCTTGGTTCCGGCATCGATGAAGAACGCAGCGAAATGCGATAACTAGTGTGAATTGCAGAATTCCGTGAATCATCGAGTCTTTGAACGCACATTGCGCCCCCTGGTATTCCGGGGGGCATGCCTGTCCGAGCGTCATTGCTGCCCATCAAGCACGGCTTGTGTGTTGGGTCGTCGTCCCCTCTCCGGGGGGGACGGGCCCCAAAGGCAGCGGCGGCACCGCGTCCGATCCTCGAGCGTATGGGGCTTTGTCACCCGCTCTGTAGGCCCGGCCGGCGCTTGCCGAACGCAACTCTATCTTTTTCCA
>EF409799_Aspergillus_flavus
TGCGGAAGGATCATTACCGAGTGTAGGGTTCCTAGCGAGCCCAACCTCCCACCCGTGTTTACTGTACCTTAGTTGCTTCGGCGGGCCCGCCATTCATGGCCGCCGGGGGCTCTCAGCCCCGGGCCCGCGCCCGCCGGAGACACCACGAACTCTGTCTGATCTAGTGAAGTCTGAGTTGATTGTATCGCAATCAGTTAAAACTTTCAACAATGGATCTCTTGGTTCCGGCATCGATGAAGAACGCAGCGAAATGCGATAACTAGTGTGAATTGCAGAATTCCGTGAATCATCGAGTCTTTGAACGCACATTGCGCCCCCTGGTATTCCGGGGGGCATGCCTGTCCGAGCGTCATTGCTGCCCATCAAGCACGGCTTGTGTGTTGGGTCGTCGTCCCCTCTCCGGGGGGGACGGGCCCCAAAGGCAGCGGCGGCACCGCGTCCGATCCTCGAGCGTATGGGGCTTTGTCACCCGCTCTGTAGGCCCGGCCGGCGCTTGCCGAACGCAAATCAATCTTTTTCCAGTTGACCTCGATCAGTAGGATACCC
>EF409798_Aspergillus_flavus
AGGAAGGATCATTACCGAGTGTAGGGTTCCTAGCGAGCCCAACCTCCCACCCGTGTTTACTGTACCTTAGTTGCTTCGGCGGGCCCGCCATTCATGGCCGCCGGGGGCTCTCAGCCCCGGGCCCGCGCCCGCCGGAGACACCACGAACTCTGTCTGATCTAGTGAAGTCTGAGTTGATTGTATCGCAATCAGTTAAAACTTTCAACAATGGATCTCTTGGTTCCGGCATCGATGAAGAACGCAGCGAAATGCGATAACTAGTGTGAATTGCAGAATTCCGTGAATCATCGAGTCTTTGAACGCACATTGCGCCCCCTGGTATTCCGGGGGGCATGCCTGTCCGAGCGTCATTGCTGCCCATCAAGCACGGCTTGTGTGTTGGGTCGTCGTCCCCTCTCCGGGGGGGACGGGCCCCAAAGGCAGCGGCGGCACCGCGTCCGATCCTCGAGCGTATGGGGCTTTGTCACCCGCTCTGTAGGCCCGGCCGGCGCTTGCCGAACGCAAATCAATCTTTTTCCAGGTTGACCTCGGATCAGGTAGGATAC
>EF409797_Aspergillus_flavus
GAGTGTAGGGTTCCTAGCGAGCCCAACCTCCCACCCGTGTTTACTGTACCTTAGTTGCTTCGGCGGGCCCGCCATTCATGGCCGCCGGGGGCTCTCAGCCCCGGGCCCGCGCCCGCCGGAGACACCACGAACTCTGTCTGATCTAGTGAAGTCTGAGTTGATTGTATCGCAATCAGTTAAAACTTTCAACAATGGATCTCTTGGTTCCGGCATCGATGAAGAACGCAGCGAAATGCGATAACTAGTGTGAATTGCAGAATTCCGTGAATCATCGAGTCTTTGAACGCACATTGCGCCCCCTGGTATTCCGGGGGGCATGCCTGTCCGAGCGTCATTGCTGCCCATCAAGCACGGCTTGTGTGTTGGGTCGTCGTCCCCTCTCCGGGGGGGACGGGCCCCAAAGGCAGCGGCGGCACCGCGTCCGATCCTCGAGCGTATGGGGCTTTGTCACCCGCTCTGTAGGCCCGGCCGGCGCTTGCCGAACGCAAATCAATCTTTTTCCAGGTGACCTCGATCAGTAG
>EF409796_Aspergillus_flavus
TAGGTGAACTGCGGAAGGATCATTACCGAGTGTAGGGTTCCTAGCGAGCCCAACCTCCCACCCGTGTTTACTGTACCTTAGTTGCTTCGGCGGGCCCGCCATTCATGGCCGCCGGGGGCTCTCAGCCCCGGGCCCGCGCCCGCCGGAGACACCACGAACTCTGTCTGATCTAGTGAAGTCTGAGTTGATTGTATCGCAATCAGTTAAAACTTTCAACAATGGATCTCTTGGTTCCGGCATCGATGAAGAACGCAGCGAAATGCGATAACTAGTGTGAATTGCAGAATTCCGTGAATCATCGAGTCTTTGAACGCACATTGCGCCCCCTGGTATTCCGGGGGGCATGCCTGTCCGAGCGTCATTGCTGCCCATCAAGCACGGCTTGTGTGTTGGGTCGTCGTCCCCTCTCCGGGGGGGACGGGCCCCAAAGGCAGCGGCGGCACCGCGTCCGATCCTCGAGCGTATGGGGCTTTGTCACCCGCTCTGTAGGCCCGGCCGGCGCTTGCCGAACGCAAATCAATCTTTTTCCAGGTTGACCTCGGATCAGTAGGATACCCGCTGA
>EF409795_Aspergillus_flavus
CGAGTGTAGGGTTCCTAGCGAGCCCAACCTCCCACCCGTGTTTACTGTACCTTAGTTGCTTCGGCGGGCCCGCCATTCGTGGCCGCCGGGGGCTCTCAGCCCCGGGCCCGCGCCCGCCGGAGACACCACGAACTCTGTCTGATCTAGTGAAGTCTGAGTTGATTGTATCGCAATCAGTTAAAACTTTCAACAATGGATCTCTTGGTTCCGGCATCGATGAAGAACGCAGCGAAATGCGATAACTAGTGTGAATTGCAGAATTCCGTGAATCATCGAGTCTTTGAACGCACATTGCGCCCCCTGGTATTCCGGGGGGCATGCCTGTCCGAGCGTCATTGCTGCCCATCAAGCACGGCTTGTGTGTTGGGTCGTCGTCCCCTCTCCGGGGGGGACGGGCCCCAAAGGCAGCGGCGGCACCGCGTCCGATCCTCGAGCGTATGGGGCTTTGTCACCCGCTCTGTAGGCCCGGCCGGCGCTTGCCGAACGCAAATCAATCTTTTTCCAGGTTGACCTCGGATCAGGTAGGATACCCGCTGAACTTAAGC
>EF409794_Aspergillus_flavus
GTAGGTGAACTGCGGAAGGATCATTACCGAGTGTAGGGTTCCTAGCGAGCCCAACCTCCCACCCGTGTTTACTGTACCTTAGTTGCTTCGGCGGGCCCGCCATTCGTGGCCGCCGGGGGCTCTCAGCCCCGGGTCCGCGCCCGCCGGAGACACCACGAACTCTGTCTGATCTAGTGAAGTCTGAGTTGATTGTATCGCAATCAGTTAAAACTTTCAACAATGGATCTCTTGGTTCCGGCATCGATGAAGAACGCAGCGAAATGCGATAACTAGTGTGAATTGCAGAATTCCGTGAATCATCGAGTCTTTGAACGCACATTGCGCCCCCTGGTATTCCGGGGGGCATGCCTGTCCGAGCGTCATTGCTGCCCATCAAGCACGGATTGTGTGTTGGGTCGTCGTCCCCTCTCCGGGGGGGACGGGCCCCAAAGCCAGCGTCGACACCGCGTCCGATCCTCGAGCGTATGGGGCTTTGTCACCCGCTCTGTAGGCCCGACCGGCGCTTGCCGAACGCAAATCTATCTTTTTCCAGGTTGACCTCGATCAGTAGGATACCCGCTGACTA
>EF409793_Aspergillus_flavus
GGTGAACTGCGGAAGGATCATTACCGAGTGTAGGGTTCCTAGCGAGCCCAACCTCCCACCCGTGTTTACTGTACCTTAGTTGCTTCGGCGGGCCCGCCATTCGTGGCCGCCGGGGGCTCTCAGCCCCGGGCCCGCGCCCGCCGGAGACACCACGAACTCTGTCTGATCTAGTGAAGTCTGAGTTGATTGTATCGCAATCAGTTAAAACTTTCAACAATGGATCTCTTGGTTCCGGCATCGATGAAGAACGCAGCGAAATGCGATAACTAGTGTGAATTGCAGAATTCCGTGAATCATCGAGTCTTTGAACGCACATTGCGCCCCCTGGTATTCCGGGGGGCATGCCTGTCCGAGCGTCATTGCTGCCCATCAAGCACGGCTTGTGTGTTGGGTCGTCGTCCCCTCTCCGGGGGGGACGGGCCCCAAAGGCAGCGGCGGCACCGCGTCCGATCCTCGAGCGTATGGGGCTTTGTCACCCGCTCTGTAGGCCCGGCCGGCGCTTGCCGAACGCAAATCAATCTTTTTCCAGGTGACTCGGATCAGTAGGATAC
>EF409792_Aspergillus_flavus
AGGTTTCCGTAGGTGAACCTGCGGAAGGATCATTACCGAGTGTAGGGTTCCTAGCGAGCCCAACCTCCCACCCGTGTTTACTGTACCTTAGTTGCTTCGGCGGGCCCGCCATTCGTGGCCGCCGGGGGCTCTCAGCCCCGGGCCCGCGCCCGCCGGAGACACCACGAACTCTGTCTGATCTAGTGAAGTCTGAGTTGATTGTATCGCAATCAGTTAAAACTTTCAACAATGGATCTCTTGGTTCCGGCATCGATGAAGAACGCAGCGAAATGCGATAACTAGTGTGAATTGCAGAATTCCGTGAATCATCGAGTCTTTGAACGCACATTGCGCCCCCTGGTATTCCGGGGGGCATGCCTGTCCGAGCGTCATTGCTGCCCATCAAGCACGGCTTGTGTGTTGGGTCGTCGTCCCCTCTCCGGGGGGGACGGGCCCCAAAGGCAGCGGCGGCACCGCGTCCGATCCTCGAGCGTATGGGGCTTTGTCACCCGCTCTGTAGGCCCGGCCGGCGCTTGCCGAACGCAAATCAATCTTTTTCCAGGTTGACTCGGATCAGGTAGGGATACCCGCTGAACTT
>EF409791_Aspergillus_flavus
TGCGGAAGGATCATTACCGAGTGTAGGGTTCCTAGCGAGCCCAACCTCCCACCCGTGTTTACTGTACCTTAGTTGCTTCGGCGGGCCCGCCATTCGTGGCCGCCGGGGGCTCTCAGCCCCGGGCCCGCGCCCGCCGGAGACACCACGAACTCTGTCTGATCTAGTGAAGTCTGAGTTGATTGTATCGCAATCAGTTAAAACTTTCAACAATGGATCTCTTGGTTCCGGCATCGATGAAGAACGCAGCGAAATGCGATAACTAGTGTGAATTGCAGAATTCCGTGAATCATCGAGTCTTTGAACGCACATTGCGCCCCCTGGTATTCCGGGGGGCATGCCTGTCCGAGCGTCATTGCTGCCCATCAAGCACGGCTTGTGTGTTGGGTCGTCGTCCCCTCTCCGGGGGGGACGGGCCCCAAAGGCAGCGGCGGCACCGCGTCCGATCCTCGAGCGTATGGGGCTTTGTCACCCGCTCTGTAGGCCCGGCCGGCGCTTGCCGAACGCAAATCAATCTTTTTCCAGGTTGACCTCGGATCAGGTAGGGATACCCGCTGAACTTTAGCATATCAA
>EF409790_Aspergillus_flavus
GTAGGTGAACTGCGGAAGGATCATTACCGAGTGTAGGGTTCCTAGCGAGCCCAACCTCCCACCCGTGTTTACTGTACCTTAGTTGCTTCGGCGGGCCCGCCATTCGTGGCCGCCGGGGGCTCTCAGCCCCGGGCCCGCGCCCGCCGGAGACACCACGAACTCTGTCTGATCTAGTGAAGTCTGAGTTGATTGTATCGCAATCAGTTAAAACTTTCAACAATGGATCTCTTGGTTCCGGCATCGATGAAGAACGCAGCGAAATGCGATAACTAGTGTGAATTGCAGAATTCCGTGAATCATCGAGTCTTTGAACGCACATTGCGCCCCCTGGTATTCCGGGGGGCATGCCTGTCCGAGCGTCATTGCTGCCCATCAAGCACGGCTTGTGTGTTGGGTCGTCGTCCCCTCTCCGGGGGGGACGGGCCCCAAAGGCAGCGGCGGCACCGCGTCCGATCCTCGAGCGTATGGGGCTTTGTCACCCGCTCTGTAGGCCCGGCCGGCGCTTGCCGAACGCAAATCAATCTTTTTCCAGGTTGACCTCGGATCAGTAGGATCCCGCTGACT
>EF409789_Aspergillus_flavus
CCGTAGGTGAACCTGCGGAAGGATCATTACCGAGTGTAGGGTTCCTAGCGAGCCCAACGTCCCACCCGTGTTTACTGTACCTTAGTTGCTTCGGCGGGCCCGCCATTCATGGCCGCCGGGGGCTCTCAGCCCCGGGCCCGCGCCCGCCGGAGACACCACGAACTCTGTCTGATCTAGTGAAGTCTGAGTTGATTGTATCGCAATCAGTTAAAACTTTCAACAATGGATCTCTTGGTTCCGGCATCGATGAAGAACGCAGCGAAATGCGATAACTAGTGTGAATTGCAGAATTCCGTGAATCATCGAGTCTTTGAACGCACATTGCGCCCCCTGGTATTCCGGGGGGCATGCCTGTCCGAGCGTCATTGCTGCCCATCAAGCACGGCTTGTGTGTTGGGTCGTCGTCCCCTCTCCGGGGGGGACGGGCCCCAAAGGCAGCGGCGGCACCGCGTCCGATCCTCGAGCGTATGGGGCTTTGTCACCCGCTCTGTAGGCCCGGCCGGCGCTTGCCGAACGCAAATCAATCTTTTTCCAGATTGACCTCGGATCAGGTAGGGATAACCGCTGAACTTAAGCATATCAA
>EF409788_Aspergillus_flavus
AGTCGTAACAAGTTTCCGTAAGGTGAACCTGCGGAAGGATCATTACCGAGTGTAGGGTTCCTAGCGAGCCCAACCTCCCACCCGTGTTTACTGTACCTTAGTTGCTTCGGCGGGCCCGCCATTCATGGCCGCCGGGGGCTCTCAGCCCCGGGCCCGCGCCCGCCGGAGACACCACGAACTCTGTCTGATCTAGTGAAGTCTGAGTTGATTGTATCGCAATCAGTTAAAACTTTCAACAATGGATCTCTTGGTTCCGGCATCGATGAAGAACGCAGCGAAATGCGATAACTAGTGTGAATTGCAGAATTCCGTGAATCATCGAGTCTTTGAACGCACATTGCGCCCCCTGGTATTCCGGGGGGCATGCCTGTCCGAGCGTCATTGCTGCCCATCAAGCACGGCTTGTGTGTTGGGTCGTCGTCCCCTCTCCGGGGGGGACGGGCCCCAAAGGCAGCGGCGGCACCGCGTCCGATCCTCGAGCGTATGGGGCTTTGTCACCCGCTCTGTAGGCCCGGCCGGCGCTTGCCGAACGCAAATCAATCTTTTTCCAGGTTGACTCGGATCAGTAGGATACCCCTGAC
>EF409787_Aspergillus_flavus
AGGTTTCCGTAGGTGAACCTGCGGAAGGATCATTACCGAGTGTAGGGTTCCTAGCGAGCCCAACCTCCCACCCGTGTTTACTGTACCTTAGTTGCTTCGGCGGGCCCGCCATTCATGGCCGCCGGGGGCTCTCAGCCCCGGGCCCGCGCCCGCCGGAGACACCACGAACTCTGTCTGATCTAGTGAAGTCTGAGTTGATTGTATCGCAATCAGTTAAAACTTTCAACAATGGATCTCTTGGTTCCGGCATCGATGAAGAACGCAGCGAAATGCGATAACTAGTGTGAATTGCAGAATTCCGTGAATCATCGAGTCTTTGAACGCACATTGCGCCCCCTGGTATTCCGGGGGGCATGCCTGTCCGAGCGTCATTGCTGCCCATCAAGCACGGCTTGTGTGTTGGGTCGTCGTCCCCTCTCCGGGGGGGACGGGCCCCAAAGGCAGCGGCGGCACCGCGTCCGATCCTCGAGCGTATGGGGCTTTGTCACCCGCTCTGTAGGCCCGGCCGGCGCTTGCCGAACGCAAATCAATCTTTTTCCAGGTTGACCTCGGATCAGGTAGGGATACCCGCTGAACTTAAGCATATC
>EF409786_Aspergillus_flavus
GTAGGTGAACTGCGGAAGGATCATTACCGAGTGTAGGGTTCCTAGCGAGCCCAACCTCCCACCCGTGTTTACTGTACCTTAGTTGCTTCGGCGGGCCCGCCATTCATGGCCGCCGGGGGCTCTCAGCCCCGGGCCCGCGCCCGCCGGAGACACCACGAACTCTGTCTGATCTAGTGAAGTCTGAGTTGATTGTATCGCAATCAGTTAAAACTTTCAACAATGGATCTCTTGGTTCCGGCATCGATGAAGAACGCAGCGAAATGCGATAACTAGTGTGAATTGCAGAATTCCGTGAATCATCGAGTCTTTGAACGCACATTGCGCCCCCTGGTATTCCGGGGGGCATGCCTGTCCGAGCGTCATTGCTGCCCATCAAGCACGGCTTGTGTGTTGGGTCGTCGTCCCCTCTCCGGGGGGGACGGGCCCCAAAGGCAGCGGCGGCACCGCGTCCGATCCTCGAGCGTATGGGGCTTTGTCACCCGCTCTGTAGGCCCGGCCGGCGCTTGCCGAACGCAAATCAATCTTTTTCCAGGTTGACCTCGGATCAGTAGGATACCCGCTGA
>EF409785_Aspergillus_flavus
AAGGATCATTACCGAGTGTAGGGTTCCTAGCGAGCCCAACCTCCCACCCGTGTTTACTGTACCTTAGTTGCTTCGGCGGGCCCGCCATTCGTGGCCGCCGGGGGCTCTCAGCCCCGGGCCCGCGCCCGCCGGAGACACCACGAACTCTGTCTGATCTAGTGAAGTCTGAGTTGATTGTATCGCAATCAGTTAAAACTTTCAACAATGGATCTCTTGGTTCCGGCATCGATGAAGAACGCAGCGAAATGCGATAACTAGTGTGAATTGCAGAATTCCGTGAATCATCGAGTCTTTGAACGCACATTGCGCCCCCTGGTATTCCGGGGGGCATGCCTGTCCGAGCGTCATTGCTGCCCATCAAGCACGGCTTGTGTGTTGGGTCGTCGTCCCCTCTCCGGGGGGGACGGGCCCCAAAGGCAGCGGCGGCACCGCGTCCGATCCTCGAGCGTATGGGGCTTTGTCACCCGCTCTGTAGGCCCGGCCGGCGCTTGCCGAACGCAAATCAATCTTTTCCAGGTTG
>EF409784_Aspergillus_flavus
CGAGTGTAGGGTTCCTAGCGAGCCCAACCTCCCACCCGTGTTTACTGTACCTTAGTTGCTTCGGCGGGCCCGCCATTCGTGGCCGCCGGGGGCTCTCAGCCCCGGGCCCGCGCCCGCCGGAGACACCACGAACTCTGTCTGATCTAGTGAAGTCTGAGTTGATTGTATCGCAATCAGTTAAAACTTTCAACAATGGATCTCTTGGTTCCGGCATCGATGAAGAACGCAGCGAAATGCGATAACTAGTGTGAATTGCAGAATTCCGTGAATCATCGAGTCTTTGAACGCACATTGCGCCCCCTGGTATTCCGGGGGGCATGCCTGTCCGAGCGTCATTGCTGCCCATCAAGCACGGCTTGTGTGTTGGGTCGTCGTCCCCTCTCCGGGGGGGACGGGCCCCAAAGGCAGCGGCGGCACCGCGTCCGATCCTCGAGCGTATGGGGCTTTGTCACCCGCTCTGTAGGCCCGGCCGGCGCTTGCCGAACGCAAATCAATCTTTTTCCAGTTGACTCGGATCAGTAGGATACCCGCTGACT
>EF409783_Aspergillus_flavus
TCGTAACAAGGTTTCCGTAGGTGAACTGCGGAAGGATCATTACCGAGTGTAGGGTTCCTAGCGAGCCCAACCTCCCACCCGTGTTTACTGTACCTTAGTTGCTTCGGCGGGCCCGCCATTCATGGCCGCCGGGGGCTCTCAGCCCCGGGCCCGCGCCCGCCGGAGACACCACGAACTCTGTCTGATCTAGTGAAGTCTGAGTTGATTGTATCGCAATCAGTTAAAACTTTCAACAATGGATCTCTTGGTTCCGGCATCGATGAAGAACGCAGCGAAATGCGATAACTAGTGTGAATTGCAGAATTCCGTGAATCATCGAGTCTTTGAACGCACATTGCGCCCCCTGGTATTCCGGGGGGCATGCCTGTCCGAGCGTCATTGCTGCCCATCAAGCACGGCTTGTGTGTTGGGTCGTCGTCCCCTCTCCGGGGGGGACGGGCCCCAAAGGCAGCGGCGGCACCGCGTCCGATCCTCGAGCGTATGGGGCTTTGTCACCCGCTCTGTAGGCCCGGCCGGCGCTTGCCGAACGCAAATCAATCTTTTTCCAGGTTGACCTCGGATCAGTAGGGATACCCGCTGAACTTAAGCATATC
>EF409782_Aspergillus_flavus
AAAGTCGTAACAAGGTTTCCGTAGGTGAACCTGCGGAAGGATCATTACCGAGTGTAGGGTTCCTAGCGAGCCCAACCTCCCACCCGTGTTTACTGTACCTTAGTTGCTTCGGCGGGCCCGCCATTCATGGCCGCCGGGGGCTCTCAGCCCCGGGCCCGCGCCCGCCGGAGACACCACGAACTCTGTCTGATCTAGTGAAGTCTGAGTTGATTGTATCGCAATCAGTTAAAACTTTCAACAATGGATCTCTTGGTTCCGGCATCGATGAAGAACGCAGCGAAATGCGATAACTAGTGTGAATTGCAGAATTCCGTGAATCATCGAGTCTTTGAACGCACATTGCGCCCCCTGGTATTCCGGGGGGCATGCCTGTCCGAGCGTCATTGCTGCCCATCAAGCACGGCTTGTGTGTTGGGTCGTCGTCCCCTCTCCGGGGGGGACGGGCCCCAAAGGCAGCGGCGGCACCGCGTCCGATCCTCGAGCGTATGGGGCTTTGTCACCCGCTCTGTAGGCCCGGCCGGCGCTTGCCGAACGCAAATCAATCTTTTTCCAGGTGACTCGGATCAGT
>EF409781_Aspergillus_flavus
AAGTCGTAACAAGGTTTCCGTAGGTGAACCTGCGGAAGGATCATTACCGAGTGTAGGGTTCCTAGCGAGCCCAACCTCCCACCCGTGTTTACTGTACCTTAGTTGCTTCGGCGGGCCCGCCATTCATGGCCGCCGGGGGCTCTCAGCCCCGGGCCCGCGCCCGCCGGAGACACCACGAACTCTGTCTGATCTAGTGAAGTCTGAGTTGATTGTATCGCAATCAGTTAAAACTTTCAACAATGGATCTCTTGGTTCCGGCATCGATGAAGAACGCAGCGAAATGCGATAACTAGTGTGAATTGCAGAATTCCGTGAATCATCGAGTCTTTGAACGCACATTGCGCCCCCTGGTATTCCGGGGGGCATGCCTGTCCGAGCGTCATTGCTGCCCATCAAGCACGGCTTGTGTGTTGGGTCGTCGTCCCCTCTCCGGGGGGGACGGGCCCCAAAGGCAGCGGCGGCACCGCGTCCGATCCTCGAGCGTATGGGGCTTTGTCACCCGCTCTGTAGGCCCGGCCGGCGCTTGCCGAACGCAAATCAATCTTTTTCCAGGTTGACCTCGGATCAGGTAGGGATACCCGCTGAACTTAAGCATATC
>EF409780_Aspergillus_flavus
TGAACTGCGGAAGGATCATTACCGAGTGTAGGGTTCCTAGCGAGCCCAACCTCCCACCCGTGTTTACTGTACCTTAGTTGCTTCGGCGGGCCCGCCATTCATGGCCGCCGGGGGCTCTCAGCCCCGGGCCCGCGCCCGCCGGAGACACCACGAACTCTGTCTGATCTAGTGAAGTCTGAGTTGATTGTATCGCAATCAGTTAAAACTTTCAACAATGGATCTCTTGGTTCCGGCATCGATGAAGAACGCAGCGAAATGCGATAACTAGTGTGAATTGCAGAATTCCGTGAATCATCGAGTCTTTGAACGCACATTGCGCCCCCTGGTATTCCGGGGGGCATGCCTGTCCGAGCGTCATTGCTGCCCATCAAGCACGGCTTGTGTGTTGGGTCGTCGTCCCCTCTCCGGGGGGGACGGGCCCCAAAGGCAGCGGCGGCACCGCGTCCGATCCTCGAGCGTATGGGGCTTTGTCACCCGCTCTGTAGGCCCGGCCGGCGCTTGCCGAACGCAAATCAATCTTTTTCCAGGTTGACCTCGGATCAGTAGGATACCCGCTGAACTTAAGCATATC
>EF409779_Aspergillus_flavus
GGAAGGATCATTACCGAGTGTAGGGTTCCTAGCGAGCCCAACCTCCCACCCGTGTTTACTGTACCTTAGTTGCTTCGGCGGGCCCGCCATTCATGGCCGCCGGGGGCTCTCAGCCCCGGGCCCGCGCCCGCCGGAGACACCACGAACTCTGTCTGATCTAGTGAAGTCTGAGTTGATTGTATCGCAATCAGTTAAAACTTTCAACAATGGATCTCTTGGTTCCGGCATCGATGAAGAACGCAGCGAAATGCGATAACTAGTGTGAATTGCAGAATTCCGTGAATCATCGAGTCTTTGAACGCACATTGCGCCCCCTGGTATTCCGGGGGGCATGCCTGTCCGAGCGTCATTGCTGCCCATCAAGCACGGCTTGTGTGTTGGGTCGTCGTCCCCTCTCCGGGGGGGACGGGCCCCAAAGGCAGCGGCGGCACCGCGTCCGATCCTCGAGCGTATGGGGCTTTGTCACCCGCTCTGTAGGCCCGGCCGGCGCTTGCCGAACGCAAATCAATCTTTTTCCAGGTTGACCTCGGA
>EF409778_Aspergillus_flavus
GTAGGTGAACTGCGGAAGGATCATTACCGAGTGTAGGGTTCCTAGCGAGCCCAACCTCCCACCCGTGTTTACTGTACCTTAGTTGCTTCGGCGGGCCCGCCATTCATGGCCGCCGGGGGCTCTCAGCCCCGGGCCCGCGCCCGCCGGAGACACCACGAACTCTGTCTGATCTAGTGAAGTCTGAGTTGATTGTATCGCAATCAGTTAAAACTTTCAACAATGGATCTCTTGGTTCCGGCATCGATGAAGAACGCAGCGAAATGCGATAACTAGTGTGAATTGCAGAATTCCGTGAATCATCGAGTCTTTGAACGCACATTGCGCCCCCTGGTATTCCGGGGGGCATGCCTGTCCGAGCGTCATTGCTGCCCATCAAGCACGGCTTGTGTGTTGGGTCGTCGTCCCCTCTCCGGGGGGGACGGGCCCCAAAGGCAGCGGCGGCACCGCGTCCGATCCTCGAGCGTATGGGGCTTTGTCACCCGCTCTGTAGGCCCGGCCGGCGCTTGCCGAACGCAAATCAATCTTTTTCCAGGTTGACCTCGGATCAGTAGGGATACCCGCTGAACTTAAGCA
>EF409777_Aspergillus_flavus
CTGCGGAAGGATCATTACCGAGTGTAGGGTTCCTAGCGAGCCCAACCTCCCACCCGTGTTTACTGTACCTTAGTTGCTTCGGCGGGCCCGCCATTCATGGCCGCCGGGGGCTCTCAGCCCCGGGCCCGCGCCCGCCGGAGACACCACGAACTCTGTCTGATCTAGTGAAGTCTGAGTTGATTGTATCGCAATCAGTTAAAACTTTCAACAATGGATCTCTTGGTTCCGGCATCGATGAAGAACGCAGCGAAATGCGATAACTAGTGTGAATTGCAGAATTCCGTGAATCATCGAGTCTTTGAACGCACATTGCGCCCCCTGGTATTCCGGGGGGCATGCCTGTCCGAGCGTCATTGCTGCCCATCAAGCACGGCTTGTGTGTTGGGTCGTCGTCCCCTCTCCGGGGGGGACGGGCCCCAAAGGCAGCGGCGGCACCGCGTCCGATCCTCGAGCGTATGGGGCTTTGTCACCCGCTCTGTAGGCCCGGCCGGCGCTTGCCGAACGCAAATCAATCTTTTTCCAGGTTGACCTCGGATCAGGTAGGATACCCGCTGACT
>EF409776_Aspergillus_flavus
TAGGTGAACTGCGGAAGGATCATTACCGAGTGTAGGGTTCCTAGCGAGCCCAACCTCCCACCCGTGTTTACTGTACCTTAGTTGCTTCGGCGGGCCCGCCATTCATGGCCGCCGGGGGCTCTCAGCCCCGGGCCCGCGCCCGCCGGAGACACCACGAACTCTGTCTGATCTAGTGAAGTCTGAGTTGATTGTATCGCAATCAGTTAAAACTTTCAACAATGGATCTCTTGGTTCCGGCATCGATGAAGAACGCAGCGAAATGCGATAACTAGTGTGAATTGCAGAATTCCGTGAATCATCGAGTCTTTGAACGCACATTGCGCCCCCTGGTATTCCGGGGGGCATGCCTGTCCGAGCGTCATTGCTGCCCATCAAGCACGGCTTGTGTGTTGGGTCGTCGTCCCCTCTCCGGGGGGGACGGGCCCCAAAGGCAGCGGCGGCACCGCGTCCGATCCTCGAGCGTATGGGGCTTTGTCACCCGCTCTGTAGGCCCGGCCGGCGCTTGCCGAACGCAAATCAATCTTTTTCCAGGTTGACCTCGATCAGTAGGAACCCGCTGAC
>EF409775_Aspergillus_flavus
TTTCCGTAGTGAAACCTGCGGAAGGATCATTACCGAGTGTAGGGTTCCTAGCGAGCCCAACCTCCCACCCGTGTTTACTGTACCTTAGTTGCTTCGGCGGGCCCGCCATTCATGGCCGCCGGGGGCTCTCAGCCCCGGGCCCGCGCCCGCCGGAGACACCACGAACTCTGTCTGATCTAGTGAAGTCTGAGTTGATTGTATCGCAATCAGTTAAAACTTTCAACAATGGATCTCTTGGTTCCGGCATCGATGAAGAACGCAGCGAAATGCGATAACTAGTGTGAATTGCAGAATTCCGTGAATCATCGAGTCTTTGAACGCACATTGCGCCCCCTGGTATTCCGGGGGGCATGCCTGTCCGAGCGTCATTGCTGCCCATCAAGCACGGCTTGTGTGTTGGGTCGTCGTCCCCTCTCCGGGGGGGACGGGCCCCAAAGGCAGCGGCGGCACCGCGTCCGATCCTCGAGCGTATGGGGCTTTGTCACCCGCTCTGTAGGCCCGGCCGGCGCTTGCCGAACGCAAATCAATCTTTTTCCAGGTTGACCTCGGATCAGTAGGATACCCG
>EF409774_Aspergillus_flavus
TGCGGAAGGATCATTACCGAGTGTAGGGTTCCTAGCGAGCCCAACCTCCCACCCGTGTTTACTGTACCTTAGTTGCTTCGGCGGGCCCGCCATTCATGGCCGCCGGGGGCTCTCAGCCCCGGGCCCGCGCCCGCCGGAGACACCACGAACTCTGTCTGATCTAGTGAAGTCTGAGTTGATTGTATCGCAATCAGTTAAAACTTTCAACAATGGATCTCTTGGTTCCGGCATCGATGAAGAACGCAGCGAAATGCGATAACTAGTGTGAATTGCAGAATTCCGTGAATCATCGAGTCTTTGAACGCACATTGCGCCCCCTGGTATTCCGGGGGGCATGCCTGTCCGAGCGTCATTGCTGCCCATCAAGCACGGCTTGTGTGTTGGGTCGTCGTCCCCTCTCCGGGGGGGACGGGCCCCAAAGGCAGCGGCGGCACCGCGTCCGATCCTCGAGCGTATGGGGCTTTGTCACCCGCTCTGTAGGCCCGGCCGGCGCTTGCCGAACGCAAATCAATCTTTTCCAGGTGACCTCGTTCAGTAGGATACCCGCTGA
>EF409773_Aspergillus_flavus
ACCGAGTGTAGGGTTCCTAGACGAGCCCAACCTCCCACCCGTGTTTACTGTACCTTAGTTGCTTCGGCGGGCCCGCCATTCATGGTCGCCGGGGGCTCTCAGCCCCGGGCCCGCGCCCGCCGGAGACACCACGAACTCTGTCTGATCTAGTGAAGTCTGAGTTGATTGTATCGCAATCAGTTAAAACTTTCAACAATGGATCTCTTGGTTCCGGCATCGATGAAGAACGCAGCGAAATGCGATAACTAGTGTGAATTGCAGAATTCCGTGAATCATCGAGTCTTTGAACGCACATTGCGCCCCCTGGTATTCCGGGGGGCATGCCTGTCCGAGCGTCATTGCTGCCCATCAAGCACGGCTTGTGTGTTGGGTCGTCGTCCCCTCTCCGGGGGGGACGGGCCCCAAAGGCAGCGGCGGCACCGCGTCCGATCCTCGAGCGTATGGGGCTTTGTCACCCGCTCTGTAGGCCCGGCCGGCGCTTGCCGAACGCAAATCAATCTTTTCCAGTTGACCTCGATCAGTAGGATACCCGCTG
>EF409772_Aspergillus_flavus
GTAGGTGAACTGCGGAAGGATCATTACCGAGTGTAGGGTTCCTAGCGAGCCCAACCTCCCACCCGTGTTTACTGTACCTTAGTTGCTTCGGCGGGCCCGCCATTCATGGCCGCCGGGGGCTCTCAGCCCCGGGCCCGCGCCCGCCGGAGACACCACGAACTCTGTCTGATCTAGTGAAGTCTGAGTTGATTGTATCGCAATCAGTTAAAACTTTCAACAATGGATCTCTTGGTTCCGGCATCGATGAAGAACGCAGCGAAATGCGATAACTAGTGTGAATTGCAGAATTCCGTGAATCATCGAGTCTTTGAACGCACATTGCGCCCCCTGGTATTCCGGGGGGCATGCCTGTCCGAGCGTCATTGCTGCCCATCAAGCACGGCTTGTGTGTTGGGTCGTCGTCCCCTCTCCGGGGGGGACGGGCCCCAAAGGCAGCGGCGGCACCGCGTCCGATCCTCGAGCGTATGGGGCTTTGTCACCCGCTCTGTAGGCCCGGCCGGCGCTTGCCGAACGCAAATCAATCTTTTCCAGGTTGACCTCGGATCAGTAGGGATAC
>EF409771_Aspergillus_flavus
TGAACTGCGGAAGGATCATTACCGAGTGTAGGGTTCCTAGCGAGCCCAACCTCCCACCCGTGTTTACTGTACCTTAGTTGCTTCGGCGGGCCCGCCATTCATGGCCGCCGGGGGCTCTCAGCCCCGGGCCCGCGCCCGCCGGAGACACCACGAACTCTGTCTGATCTAGTGAAGTCTGAGTTGATTGTATCGCAATCAGTTAAAACTTTCAACAATGGATCTCTTGGTTCCGGCATCGATGAAGAACGCAGCGAAATGCGATAACTAGTGTGAATTGCAGAATTCCGTGAATCATCGAGTCTTTGAACGCACATTGCGCCCCCTGGTATTCCGGGGGGCATGCCTGTCCGAGCGTCATTGCTGCCCATCAAGCACGGCTTGTGTGTTGGGTCGTCGTCCCCTCTCCGGGGGGGACGGGCCCCAAAGGCAGCGGCGGCACCGCGTCCGATCCTCGAGCGTATGGGGCTTTGTCACCCGCTCTGTAGGCCCGGCCGGCGCTTGCCGAACGCAAATCAATCTTTTCCAGGTTGACCTCGGATCAGTAGGATACC
>EF409770_Aspergillus_flavus
GTCGTAACAAGGTTTCCGTAGGTGAACTGCGGAAGGATCATTACCGAGTGTAGGGTTCCTAGCGAGCCCAACCTCCCACCCGTGTTTACTGTACCTTAGTTGCTTCGGCGGGCCCGCCATTCATGGCCGCCGGGGGCTCTCAGCCCCGGGCCCGCGCCCGCCGGAGACACCACGAACTCTGTCTGATCTAGTGAAGTCTGAGTTGATTGTATCGCAATCAGTTAAAACTTTCAACAATGGATCTCTTGGTTCCGGCATCGATGAAGAACGCAGCGAAATGCGATAACTAGTGTGAATTGCAGAATTCCGTGAATCATCGAGTCTTTGAACGCACATTGCGCCCCCTGGTATTCCGGGGGGCATGCCTGTCCGAGCGTCATTGCTGCCCATCAAGCACGGCTTGTGTGTTGGGTCGTCGTCCCCTCTCCGGGGGGGACGGGCCCCAAAGGCAGCGGCGGCACCGCGTCCGATCCTCGAGCGTATGGGGCTTTGTCACCCGCTCTGTAGGCCCGGCCGGCGCTTGCCGAACGCAAATCAATCTTTTCCAGGTTGACTCGGATCAGTAGGATACCCGCTG
>EF409769_Aspergillus_flavus
ATCATTACCGAGTGTAGGGGTCCTAGCGAGCCCAACCTCCCACCCGTGTTTACTGTACCTTAGTTGCTTCGGCGGGCCCGCCATTCATGGCCGCCGGGGGCTCTCAGCCCCGGGCCCGCGCCCGCCGGAGACACCACGAACTCTGTCTGATCTAGTGAAGTCTGAGTTGATTGTATCGCAATCAGTTAAAACTTTCAACAATGGATCTCTTGGTTCCGGCATCGATGAAGAACGCAGCGAAATGCGATAACTAGTGTGAATTGCAGAATTCCGTGAATCATCGAGTCTTTGAACGCACATTGCGCCCCCTGGTATTCCGGGGGGCATGCCTGTCCGAGCGTCATTGCTGCCCATCAAGCACGGCTTGTGTGTTGGGTCGTCGTCCCCTCTCCGGGGGGGACGGGCCCCAAAGGCAGCGGCGGCACCGCGTCCGATCCTCGAGCGTATGGGGCTTTGTCACCCGCTCTGTAGGCCCGGCCGGCGCTTGCCGAACGCAAATCAATCTTTTTCCAGGTTGACCTCGGATCAGGTAGGATACCC
>EF409768_Aspergillus_flavus
GTAGGTGAACTGCGGAAGGATCATTACCGAGTGTAGGGTTCCTAGCGAGCCCAACCTCCCACCCGTGTTTACTGTACCTTAGTTGCTTCGGCGGGCCCGCCATTCATGGCCGCCGGGGGCTCTCAGCCCCGGGCCCGCGCCCGCCGGAGACACCACGAACTCTGTCTGATCTAGTGAAGTCTGAGTTGATTGTATCGCAATCAGTTAAAACTTTCAACAATGGATCTCTTGGTTCCGGCATCGATGAAGAACGCAGCGAAATGCGATAACTAGTGTGAATTGCAGAATTCCGTGAATCATCGAGTCTTTGAACGCACATTGCGCCCCCTGGTATTCCGGGGGGCATGCCTGTCCGAGCGTCATTGCTGCCCATCAAGCACGGCTTGTGTGTTGGGTCGTCGTCCCCTCTCCGGGGGGGACGGGCCCCAAAGGCAGCGGCGGCACCGCGTCCGATCCTCGAGCGTATGGGGCTTTGTCACCCGCTCTGTAGGCCCGGCCGGCGCTTGCCGAACGCAAATCAATCTTTTTCCAGGTTGACCTCGGATCAGGTAGGATACCCGCTGA
>EF409767_Aspergillus_flavus
GAACTGCGGAAGGATCATTACCGAGTGTAGGGTTCCTAGCGAGCCCAACCTCCCACCCGTGTTTACTGTACCTTAGTTGCTTCGGCGGGCCCGCCATTCATGGCCGCCGGGGGCTCTCAGCCCCGGGCCCGCGCCCGCCGGAGACACCACGAACTCTGTCTGATCTAGTGAAGTCTGAGTTGATTGTATCGCAATCAGTTAAAACTTTCAACAATGGATCTCTTGGTTCCGGCATCGATGAAGAACGCAGCGAAATGCGATAACTAGTGTGAATTGCAGAATTCCGTGAATCATCGAGTCTTTGAACGCACATTGCGCCCCCTGGTATTCCGGGGGGCATGCCTGTCCGAGCGTCATTGCTGCCCATCAAGCACGGCTTGTGTGTTGGGTCGTCGTCCCCTCTCCGGGGGGGACGGGCCCCAAAGGCAGCGGCGGCACCGCGTCCGATCCTCGAGCGTATGGGGCTTTGTCACCCGCTCTGTAGGCCCGGCCGGCGCTTGCCGAACGCAAATCAATCTTTTTCCAGGTTGACCTCGGATCAGTTAGGATACCCGCTGACT
>EF392539_Schizangiella_serpentis
AGATCATTAACAATTTGGCCTATCTACCATATAAACATTTTTGTGCTATATCTATAATTTGATTTGTGTAAAACTTTGGTTTTTTACATACTTTTGGGGGGAGAGAGAGGTTAGTATATCATTGATTTCGCCCGTGGGTGGGGGTAATATATTTATAAGATGCATATTATAAGTATATTATTTCCTGGTGGGGGAGAAATCGGCCAAGAAAATATGTGCGCACATATTTTCTTGGCCAGAAAGTGATGATATAATTCCCCCAAAAGTTTTTATATATAAACGTTGATACTTTTTGGGTGGGATGGGTTGGGGGATTCTCAAGGGAATCCTAAATCAATCCATCAAGCAAAAAAACTAGGCAGATAATTTTTTCATATAAAATATTATGAATTTCCTTTGGTAGGGAAATAAAAATAATTCACCCAACCTTAAAACAACTTTTAACAATGGATCTCTAGGCTCTTGCATCGATGAAGAACGCAGCTAATTGCGAAAAGTAATGTGAATTGCAGAATTCCGTGAATCATCGAATCTTTGAACGCACATTGCACTCTCTGGTATTCCGGAGAGTATGCCTATTTGAGTATCAATATTAATTATTTCTGCCAGAGATTTTGGTCCGTTTGAATAATATTTTCTGGTCAGAAGAATCCATTAATAATTAAATTGATGAGATTCCCAGTATATTTGGTACTGGGTATCTTGAAATCTAGAGTGGGAATATTTATAATAAATATTAGGAAACCAAACCATAAACTTGGGGGAAAAATAGTATTTGTGAGATATAATTTGGTCACCAAGATGTAACTTACTTGCAAGTACCTAGTTTTCTTTTGCTATACTAGTCGGCAAAGGGCACTCTGCTACTTACATTAATTTTCATCAGAAATGACACATTATTATTGATATTTCTTTTTGGCTGGTGGTGTTGCCGGAAATATCTATTCCCAAGGCTGGAAGTTTGGGGTGGTTTTGGTCACTATTTATTATAAGCAAACTGGCGAACAAAAAATAATTGGTTTTCATGGGTGATTCATTATTTTTTTTCGGTAAAATATTGTGATAACT
>EF392538_Schizangiella_serpentis
GATCATTAACAATTTGGCCTATCTACCATATAAACATTTTTGTGCTATATCTATAATTTGATTTGTGTAAAACTTTGGTTTTTTACATACTTTTGGGGGGAGAGAGAGGTTAGTATATCATTGATTTCGCCCGTGGGTGGGGGTAATATATTTATAAGATGCATATTATAAGTATATTATTTCCTGGTGGGGGAGAAATCGGCCAAGAAAATATGTGCGCACATATTTTCTTGGCCAGAAAGTGATGATATAATTCCCCCAAAAGTTTTTATATATAAACGTTGATACTTTTTGGGTGGGATGGGTTGGGGGATTCTCAAGGGAATCCTAAATCAATCCATCAAGCAAAAAAACTAGGCAGATAATTTTTTCATATAAAATATTATGAATTTCCTTTGGTAGGGAAATAAAAATAATTCACCCAACCTTAAAACAACTTTTAACAATGGATCTCTAGGCTCTTGCATCGATGAAGAACGCAGCTAATTGCGAAAAGTAATGTGAATTGCAGAATTCCGTGAATCATCGAATCTTTGAACGCACATTGCACTCTCTGGTATTCCGGAGAGTATGCCTATTTGAGTATCAATATTAATTATTTCTGCCAGAGATTTTGGTCCGTTTGAATAATATTTTCTGGTCAGAAGAATCCATTAATAATTAAATTGATGAGATTCCCAGTATATTTGGTACTGGGTATCTTGAAATCTAGAGTGGGAATATTTATAATAAATATTAGGAAACCAAACCATAAACTTGGGGGAAAAATAGTATTTGTGAGATATAATTTGGTCACCAAGATGTAACTTACTTGCAAGTACCTAGTTTTCTTTTGCTATACTAGTCGGCAAAGGGCACTCTGCTACTTACATTAATTTTCATCAGAAATGACACATTATTATTGATATTTCTTTTTGGCTGGTGGTGTTGCCGGAAATATCTATTCCCAAGGCTGGAAGTTTGGGGTGGTTTTGGTCACTATTTATTATAAGCAAACTGGCGAACAAAAAATAATTGGTTTTCATGGGTGATTCATTATTTTTTTTCGGTAAAATATTGTGATAACCTGATCTCAAAT
>EF392536_Basidiobolus_heterosporus
GGAGGACATTAACAATGTAATAATCCAATTACCAACCACACTGTGCACTGTTGAAGTATGCTTTGGTAGGGAGTGAAATGTCCGGGGGCTTATGTGCCTGGTCTTTCGATCTGCCAGAGTTTTTACCAATACTAAACAAACAAACGTCTTATTAATCTGACTGAACTTCATTTTACAAATGAAAATACAACTTTTAACAATGGATCTCTTGGCTCTTGCATCGATGAAGAACGCAGCGAATTGCGAAAAGTAATGTGAATTGCAGAATTCCGTGAATCATCGAATCTTTGAACGCACATTGCGCTCTCTGGTATTCCGGAGAGCATGCCTGTTTGAGTATCAGTTAACCATTCTCAAGCTAATCTCTTTTCGAAGAGTGCGGCATGGAACTGAGTCTTCTCGGTATGAGTGTTTCGGCACTGCAACTGGGAGATTTGAAACTGATATCGCGGGAGCAGTGGTCATTAAGGATCAGCTCTTTGTAGGTGTACTAGTTGGAGGCGTCGCAAGACGTTTTCATTCTTAGCACCAATACGCAAAGTTCGGATCTGACGACTGCAACCAACGAACGCAGGAACTTGCGAGTACTCGATACTCCAACTTCTTGATCTCAAATC
>EF392535_Basidiobolus_haptosporus_var
GATCATTAACAAATTATCCAATACCAACCACTTGTGCACTGTTGAAGTATGCTTTGGTGGAGTGTTGAGGTGGCTGTGGCAACGCAGCCTCTCGATCTGCCAGAGTTTTTACCAATACTAAACAAACAAACGTCTTATTAATGTGACTGAACTTCATTTATACGAATGAAAATACAACTTTTAACAATGGATCTCTTGGCTCTTGCATCGATGAAGAACGCAGCGAATTGCGAAAAGTAATGTGAATTGCAGAATTCCGTGAATCATCGAATCTTTGAACGCACATTGCGCTCTCTGGTATTCCGGGGAGCATGCCTGTTTGAGTATCAGTTAACTATTCTCAAGCTACACTCTTTCACGAGAGAGTGCGGCCTGGAATTGAGTGTTCCCGGTACGAGTGCCTCGGCACTGCAACTGGGAGACTTGAAACTGATATCGCGGGAGCAGTGGTCATTAAGGATCGGCTCTTTGTAGGTGTACTAGTTGGAGGCGTCGCAAGACGTTTTCATTCTTAGCACCAATTGCGCAAAGTTCAGATCTGACGGCTGCGGCCCGACGAACGCAGGAACGCGAGTCTCCGGACTTCAACTTCTTGATCTCAAATCAGGTAGGATTACCCGCTGAACTTAAGCATAT
>EF392534_Basidiobolus_magnus
AAGGTTTCCGTAGGTGAACCTGCGGAAGGATCATTAACAAATGTAATCCAATTACCAACCACACTGTGCACTGTTAACGTATGCTTTGGTAGGGAATGAAATGGCGGGTGCTTTCGGGCGCCGGTCTTTCGATCTGCCAGAGTTTTTTAAATACTAAACAAACAAACGTCTTATTATCTGACTGAACTTCATTTAAACAAATGAAAATACAACTTTTAACAATGGATCTCTTGGCTCTTGCATCGATGAAGAACGCAGCGAATTGCGAAAAGTAATGTGAATTGCAGAATTCCGTGAATCATCGAATCTTTGAACGCACATTGCGCTCTCTGGTATTCCGGAGAGCATGCCTGTTTGAGTATCAGTTAACCATTCTCAAGCTACACAATTCTTAGGAAGCATGTGGCATGGAACTGAGTGTTCCCGGTATGAGTGCCTCGGCGCTGTAACTGGGAGACTTGAAACTGATCTCGCGGGAGCAGTGGTCATTAAGGATCAGCTCGTTGCAGGTGTACTAGTTGGAGGCGTCGCAAGACGTTTTCATTCTTAGCACCAATACGTAACGTTCAGATCTGACAACTGTCACCGACGAACGCAGGAACTTGGATGCGGGCGCAAGCCCAACTCTTAATTCTTGATCTCAAATCAGGTAGGATTACCCGCTGAACTTA
>EF392533_Basidiobolus_meristosporus
AGGTTTCCGTAGGTGAACCTGCGGAAGGATCATTAACAAATTATCCAATACCAACCACTTGTGCACTGTTGAAGTATGCTTTGGTAGAGTGTTGAGGCGAGCGTGGCAACGCGTTCCCTCGATCTGCCAGAGTTTTTACCAATACTAAACAAACAAACGTCTAATTAATGTGACTGAACTTCATTTTACAAATGAAAATACAACTTTTAACAATGGATCTCTTGGCTCTTGCATCGATGAAGAACGCAGCGAATTGCGAAAAGTAATGTGAATTGCAGAATTCCGTGAATCATCGAATCTTTGAACGCACATTGCGCTCTCTGGTATTCCGGGGAGCATGCCTGTTTGAGTATCAGTTAACTATTCTCAAGCTACATTCTTTCAAAAAGGGTGCGGCATGGAATTGAGTGATCCCGGTACGAGTGCCTCGGCACTGCAACTGGGAGACTTGAAACTGATATCGCGGGAGCAGTGGTCATTAAGGATCAGCTCTTTGTAGGTGTACTAGTTGGAGGCGTCGCAAGACGTTTTCATTCTTAACACCATCTACGCAAGGTTCGGATCTGACGACTGCGACCAACGAACGCAGGAACGCGAGTCTTCGGACTTCAACTTCTTGATCTCAAATCAGGTAGGATTACCCGCTGAACTTAA
>EF392532_Basidiobolus_ranarum
AAGGTTTCCGTAGGTGAACCTGCGGAAGGATCATTAACAAATGTAATCCAATTACCAACCACACTGTGCACTGTTAACGTATGCTTTGGTAGGGAATGAAATGACCGGTGCTCTCGGGNGCCAGTCTTTCGATCTGCCAGAGTTTTTTAAATACTAAACAAACAAACGTCTTATTATCTGACTGAACTTCATTTAAACAAATGAAAATACAACTTTTAACAATGGATCTCTTGGCTCTTGCATCGATGAAGAACGCAGCGAATTGCGAAAAGTAATGTGAATTGCAGAATTCCGTGAATCATCGAATCTTTGAACGCACATTGCGCTCTCTGGTATTCCGGAGAGCATGCCTGTTTGAGTATCAGTTAACCATTCTCAAGCTACATAATTCTTAGGAAGCNTGTGGCATGGAACTGAGTGTTCCCGGTATGAGTGCCTCGGCGCTGTAACTGGGAGACTTGAAACTGATCTCGCGGGAGCAGTGGTCATTAAGGATCAGCTCGTTGCAGGTGTACTAGTTGGAGGCGTCGCAAGACGTTTTCATTCTTAGCACCAATACGTAACGTTCAGATCTGACAACTGTCACCGACGAACGCAGGAACTTGGATGCGGGCGCAAGCCCAACTCTTAATTCTTGATCTCAAATCAGGTAGGATTACCCGCTGAACTTAAG
>EF392531_Basidiobolus_haptosporus
AAGGTTTCCGTAGGTGAACCTGCGGAAGGATCATTAACAAATGTAATCCAATTACCAACCACACTGTGCACCGTTAACGTATGCTTTGGCAGGGAGTGAAATGGCGGGAGCCCTCGGGCGCCGGTCTTTCGATCTGCCAGAGTTTTTTAAATACTAAACAAACAAACGTCTTATTATCTGACTGAACTTCATTTAAACAAATGAAAATACAACTTTTAACAATGGATCTCTTGGCTCTTGCATCGATGAAGAACGCAGCGAATTGCGAAAAGTAATGTGAATTGCAGAATTCCGTGAATCATCGAATCTTTGAACGCACATTGCGCTCTCTGGTATTCCGGAGAGCATGCCTGTTTGAGTATCAGTTAACCATTCTCAAGCTACACAATTCTTCGGGAGCGTGTGGCATGGAACTGAGTGTTCCCGGTATGAGTGCCTCGGCGCTGTAATTGGGAGACTTGAAACTGATCTCGCGGGAGCAGTGGTCATTAAGGATCGGCTCGTTGCAGGTGTACTAGTTGGAGGCGTCGCAAGACGTTTTCATTCTTAGCACCATAACGCAACGTTCAGATCTGACGACTGCCACCGACGAACGCAGGAACTTGGGATGCGGGCGCAAGCCCAACTCTTAATTCTTGATCTCAAATCAGGTAGGATTACCCGCTGAACTTAAG
>EF392530_Basidiobolus_ranarum
AAGGTTTCCGTAGGTGAACCTGCGGAAGGATCATTAACAAATGTAATCCAATTACCAACCACACTGTGCACTGTTAACGTATGCTTTGGTAGGGAGTGAAATGACGAGTGCTCTCGGGCGCTGGTCTTTCGATCTGCCAGAGTTTTTTAAATACTAAACAAACAAACGTCTTATTATCTGACTGAACTTCATTTAAACAAATGAAAATACAACTTTTAACAATGGATCTCTTGGCTCTTGCATCGATGAAGAACGCAGCGAATTGCGAAAAGTAATGTGAATTGCAGAATTCCGTGAATCATCGAATCTTTGAACGCACATTGCGCTCTCTGGTATTCCGGAGAGCATGCCTGTTTGAGTATCAGTTAACCATTCTCAAGCTACATAATTCTTAGGAAGAGTGTAGCGTGGAACTGAGTGTTCCCGGTATGAGTGCTTCGGCGCTGTAACTGGGAGACTTGAAACTGATCTCGCGGGAGCAGTGGTCATTAAGGATCAGCTCGTTGCAGGTGTACTAGTTGGAGGCGTCGCAAGACGTTTTCATTCTTAGCACCAATACGTAACGTTCAGATCTGACGACTGTCACCGACGAACGCAGGAACTTGGANGAGGGCGCAAGCCCGACTCTTAATTCTTGATCTCAAATCAGGTAGGATTACCCGCTGAACTTAAG
>EF392529_Basidiobolus_haptosporus
CAAGGTTTCCGTAGGTGAACCTGCGGAAGGATCATTAACAAATGTAATCCAATTACCAACCACACTGTGCACCGTTAACGTATGCTTTGGCAGGGAGTGAAATGGCAGGAGCCCTTGGGCCTCTGTCTTTCGATCTGCCAGAGTTTTTTAAATACTAAACAAACAAACGTCTTATTATCTGACTGAACTTCATTTAAACAAATGAAAATACAACTTTTAACAATGGATCTCTTGGCTCTTGCATCGATGAAGAACGCAGCGAATTGCGAAAAGTAATGTGAATTGCAGAATTCCGTGAATCATCGAATCTTTGAACGCACATTGCGCTCTCTGGTATTCCGGAGAGCATGCCTGTTTGAGTATCAGTTAACCATTCTCAAGCTACACAATTCCTCGGAAGAGTGNAGCATGGAACTGAGTGTTCCCGGTATGAGTGCCTCGGCGCTGTAATTGGGAGACTTGAAACTGATCTCGCGGGAGCAGTGGTCATTAAGGATCAGCTCGTTGCAGGTGTACTAGTTGGAGGCGTCGCAAGACGTTTTCATTCTTAGCACCATAACGTAACGTTCAGATCTGACGACTGTCACCGACGAACGCAGGAACTTGGGATGCGAGCGCAAGCTCAACTCTTAATTCTTGATCTCAAATCAGGTAGGATTACCCGCTGAACTTAAG
>EF392528_Basidiobolus_haptosporus
AAGGTTTCCGTAGGTGAACCTGCGGAAGGATCATTAACAAATGTAATCCAATTACCAACCACACTGTGCACCGTTAACGTATGCTTTGGCAGGGAGTGAAATGGCAGGAGCCCTTGGGCCCCGGTCTTTCGATCTGCCAGAGTTTTTTAAATACTAAACAAACAAACGTCTTATTATCTGACTGAACTTCATTTAAACAAATGAAAATACAACTTTTAACAATGGATCTCTTGGCTCTTGCATCGATGAAGAACGCAGCGAATTGCGAAAAGTAATGTGAATTGCAGAATTCCGTGAATCATCGAATCTTTGAACGCACATTGCGCTCTCTGGTATTCCGGAGAGCATGCCTGTTTGAGTATCAGTTAACCATTCTCAAGCTACACAATTCCTCGGAAGCGTGTAGCATGGAACTGAGTGTTCCCGGTATGAGTGCCTCGGCGCTGTAATTGGGAGACTTGAAACTGATCTCGCGGGAGCAGTGGTCATTAAGGATCAGCTCGTTGCAGGTGTACTAGTTGGAGGCGTCGCAAGACGTTTTCATTCTTAGCACCATAACGTAACGTTCAGATCTGACGACTGTCACCGACGAACGCAGGAACTTGGGATGCGGGCGCAAGCCTAACTCTTAATTCTTGATCTCAAATCAGGTAGGATTACCCGCTGAACTTAAG
>EF392524_Basidiobolus_ranarum
CAAGGTTTCCGTAGGTGAACCTGCGGAAGGATCATTAACAAATGTAATCCAATTACCAACCACACTGTGCACTGTTAACGTATGCTTTGGTAGGGANTGAAATGGCGGGTGCTTTCGGGCGCCAGTCTTTCGATCTGCCAGAGTTTTTTAAATACTAAACAAACAAACGTCTTATTATCTGACTGAACTTCATTTAAACAAATGAAAATACAACTTTTAACAATGGATCTCTTGGCTCTTGCATCGATGAAGAACGCAGCGAATTGCGAAAAGTAATGTGAATTGCAGAATTCCGTGAATCATCGAATCTTTGAACGCACATTGCGCTCTCTGGTATTCCGGAGAGCATGCCTGTTTGAGTATCAGTTAACCATTCTCAAGCTACACAATTCTTAGGAAGAGTGTGGCATGGAACTGAGTGTTCCCGGTATGAGTGCTTCGGCGCTGTAACTGGGAGACTTGAAACTGATCTCGCGGGAGCAGTGGTCATTAAGGATCAGCTCGTTGCAGGTGTACTAGTTGGAGGCGTCGCAAGACGTTTTCATTCTTAGCACCAATACGTAACGTTCAGATCTGACAACTGTCACCGACGAACGCAGGAACTTGGATGAAGGCGCAAGCCCAAATCTTAATTCTTGATCTCAAATCAGGTAGGATTACCCGCTGAACTTAAGC
>EF392523_Basidiobolus_microsporus
AAGGTTTCCGTAGGTGAACCTGCGGAAGGATCATTAACAAATGTAATCATCCAATTACCAACCACACTGTGCACTGTTGAAGTATGCTTTGGTAGGGAGTGAGATGGCTGGTGCTTGCGCGCTGACCTTTCGATCTGCCAGAGTTTTTACCAATACTAAACAAACGAACGTCTCTACAATCTGACTGAACTTCATTTTACAAATGAAAATACAACTTTTAACAATGGATCTCTTGGCTCTTGCATCGATGAAGAACGCAGCGAATTGCGAAAAGTAATGTGAATTGCAGAATTCCGTGAATCATCGAATCTTTGAACGCACATTGCGCTCTCTGGTATTCCGGAGAGCATGCCTGTTTGAGTATCAGTTAACCATTCTCAAGCTAAGCTCTTTTCGAAGGGTGCGGCGTGGAGCTGAGTCTTCCCGGTACGAGTGTTTCGGCGCTGCAACTGGGAGACTTGAAACTGATATCGCGGGAGCAGTGGTCATTAAGGATCGGCTCTTTGTAGGTGTACTAGTTGGAGGCGTCGCAAGGCGTTTTCATTCTTAGCACCAGTACGCAAAGTTCGGATCTGACGGCTGCGACCAACGAACGCAGGAACTTGCAAGCATGCGNGCCCCTCCTCTTGCGGGAGATCAGTGGCGCACGGCAGCTTCAACTTCTTGATCTCAAATCAGGTAGGATTACCCGCTGAACTTAAG
>EF392521_Basidiobolus_heterosporus
AGGTTTCCGTAGGTGAACCTGCGGAAGGATCATTAACAAATGTAATAATCCAATTACCAACCACACTGTGCACTGTTGAAGTATGCTTTGGTAGGGAGTGAAATGACTGGGGGCTTAGGTGCCTGATCTTTCGATCTGCCAGAGTTTTTACCAATACTAAACAAACAAACGTCTTATCAATCTGACTGAACTTCATTTTACAAATGAAAATACAACTTTTAACAATGGATCTCTTGGCTCTTGCATCGATGAAGAACGCAGCGAATTGCGAAAAGTAATGTGAATTGCAGAATTCCGTGAATCATCGAATCTTTGAACGCACATTGCGCTCTCTGGTATTCCGGAGAGCATGCCTGTTTGAGTATCAGTTAACCATTCTCAAGCTAATCTCTTTTCGCGAAGAGTGCGGCATGGAACTGAGTCTTCTCGGTATGAGTGTTTCGGCACTGCAACTGGGAGATTTGAAACTGATATCGCGGGAGCAGTGGTCATTAAGGATCAGCTCTTTGTAGGTGTACTAGTTGGAGGCGTCGCAAGACGTTTTCATTCTTAGCACCAATACGCAAAGTTCAGATCTGACGACTGCAACCAACGAACGCAGGAACTTGCGAGTACTCGATACTCCAACTTCTTGATCTCAAATCAGGTAGGATTACCCGCTGAACTTAAG
>EF392520_Basidiobolus_haptosporus
AGGTTTCCGTAGGTGAACCTGCGGAAGGATCATTAACAAATGTAATCCAATTACCAACCACACTGTGCACCGTTAACGTATGCTTTGGCAGGGAGTGAAATGGCAGGAGCCCTNGGGCNCCGGTCTTTCGATCTGCCAGAGTTTTTTAAATACTAAACAAACAAACGTCTTATTATCTGACTGAACTTCATTTAAACAAATGAAAATACAACTTTTAACAATGGATCTCTTGGCTCTTGCATCGATGAAGAACGCAGCGAATTGCGAAAAGTAATGTGAATTGCAGAATTCCGTGAATCATCGAATCTTTGAACGCACATTGCGCTCTCTGGTATTCCGGAGAGCATGCCTGTTTGAGTATCAGTTAACCATTCTCAAGCTACACAATTCCTCGGAAGCGTGCAGCATGGAACTGAGTGTTCCCGGTATGAGTGCCTCGGCGCTGCAACTGGGAGACTTGAAACTGATCTCGCGGGAGCAGTGGTCATTAAGGATCAGCTCGTTGCAGGTGTACTAGTTGGAGGCGTCGCAAGACGTTTTCATTCTTAGCACCATAACGTAACGTTCAGATCTGACGACTGCCACCGACGAACGCAGGAACTTGGGATGCGAGCGCAAGCTCAACTCTTAATTCTTGATCTCAAATCAGGTAGGATTACCCGCTGAACTTAAG
>EF392519_Basidiobolus_ranarum
AAGGTTTCCGTAGGTGAACCTGCGGAAGGATCATTAACAAATGTAATCCAATTACCAACCACACTGTGCACTGTTAACGTATGCTTTGGTAGGGAGTGAAATGTCGGGTGCTCTCGGGCGCCAGTCTTTCGATCTGCCAGAGTTTTTTAAATACTAAACAAACAAACGTCTTATTATCTGACTGAACTTCATTTAAACAAATGAAAATACAACTTTTAACAATGGATCTCTTGGCTCTTGCATCGATGAAGAACGCAGCGAATTGCGAAAAGTAATGTGAATTGCAGAATTCCGTGAATCATCGAATCTTTGAACGCACATTGCGCTCTCTGGTATTCCGGAGAGCATGCCTGTTTGAGTATCAGTTAACCATTCTCAAGCTACANAATTCTTAGGAAGAGTGTNGCATGGAACTGAGTGTTCCCGGTATGAGTGCTTCGGCGCTGCAACTGGGAGACTTGAAACTGATCTCGCGGGAGCAGTGGTCATTAAGGATCAGCTCGTTGCAGGTGTACTAGTTGGAGGCGTCGCAAGACGTTTTCATTCTTAGCACCAATACGTAACGTTCAGATCTGACGACTGTCACCGACGAACGCAGGAACTTGGATGCGGGCGCAAGCCCAACTCTTAATTCTTGATCTCAAATCAGGTAGGATTACCCGCTGAACTTAAG
>AY684180_Trametes_suaveolens
ATCATTAACGAGTTTTGAAACGGGTTGTAGCTGGCCTTCCGAGGCATGTGCACGCCCTGCTCATCCACTCTACACCTGTGCACTTACTGTAGGTTGGCGTGGGCTCCTTCGCGGGAGCGTTCTGCCGGCCTATGTATATTACAACCCCCTTAAAGAAACAGAATGTAAACGCGTCTAACGCATCTTAATACAACTTTTAGCAACGGATCTCTTGGCTCTCGCATCGATGAAGAACGCAGCGAAATGCGATAAGTAATGTGAATTGCAGAATTCAGTGAATCATCGAATCTTTGAACGCACCTTGCGCTCCTTGGTATTCCGAGGAGCATGCCTGTTTGAGTGTCATGAAATTCTCAACCCGTAAATCCTTGTGATCTACGGGCTTGGACTTGGAGGCTTGCTGGCCCTTGCGGTCGGCTCCTCTTGAATGCATTAGCTTGATTCCGTATGGATCGGCTCTCAGTGTGATAATTGTCTACGCTGTGACCGTGAAGTGTTTTGGCGAGCTTCTAGAAAATCTGTTAGGACAACTTTTTAAC
>AY684179_Trametes_versicolor
ATCATTAACGAGTTTTGAAACGAGTTGTAGCTGGCCTTCCGAGGCATGTGCACGCCCTGCTCATCCACTCTACCCCTGTGCACTTACTGTAGGTTGGCGTGGGCTCCTTAACGGGAGCATTCTGCCGGCCTATGTATACTACAAACACTTTAAAGTATCAGAATGTAAACGCGTCTAACGCATCTATAATACAACTTTTAGCAACGGATCTCTTGGCTCTCGCATCGATGAAGAACGCAGCGAAATGCGATAAGTAATGTGAATTGCAGAATTCAGTGAATCATCGAATCTTTGAACGCACCTTGCGCTCCTTGGTATTCCGAGGAGCATGCCTGTTTGAGTGTCATGGAATTCTCAACTTATAAATCCTTGTGATCTATAAGCTTGGACTTGGAGGCTTGCTGGCCCTTGTTGGTCGGCTCCTCTTGAATGCATTAGCTCGATTCCGTACGGATCGGCTCTCAGTGTGATAATTGTCTACGCTGTGACCGTGAAGTGTTTTGGCGAGCTTCTAACCGTCCATTAGGACAACTTTTTAACATCTGACCTCAAATCAGGTAGGACTACCCGCATATC
>AY684178_Trametes_elegans
ATCATTAACGAGTTTTGAAATGGGTTGTAGCTGGCCTTCAGAGGCATGTGCACGCCCTGCTCATCCACTCTACACCTGTGCACTTACTGTAGGTTTGGCGTGGCTTTCGGGGCCTTCACGGGCTTTGAGAGCATTCTCCCTGCCTATGTATCACTATAAACACTGCGAAGTAACAGAATGTAATCGGGTCTAACGCATCTTAATACAACTTTCAGCAACGGGATCTCTTGGCTCTCGCATCGATGAAGAACGCAGCGAAATGCGATAAGTAATGTGAATTGCAGAATTCAGTGAATCATCGAATCTTTGAACGCACCTTGCGCTCCTTGGTATTCCGAGGAGCATGCCTGTTTGAGTGTCATGGTATTCTCAACCCACACATCCTTGTGATGCTTGTGAGGCTTGGACTTGGAGGCTTGCTGGCCCATCGCGGTCGGCTCCTCTTGAATGCATTAGCTTGGTTCCTTGCGGATCGGCTCTCAGTGTGATAATTGTCTACGCTGTGNCCGTGAAGCGTTTGGCGAGCTTCTAACCGTACCTGCTAGGGACAACTTACTTGACATAANACCTCAAATCAGGAGGACACCCGCGATAA
>AY684177_Trametes_ochracea
ATCATTACGAGTTTTGAAACGGGTTGTAGCTGGCCTTCCGAGGCATGTGCACGCCCTGCTCATCCACTCTACCCCTGTGCACTTACTGTAGGTTGGCGTGGGCTCCTTCACGGGAGCATTCTGCCGGCCTATGTATACTACAAACACTTTAAAGTATCAGAATGTAAACGCGTCTAACGCATCTATAATACAACTTTTAGCAACGGATCTCTTGGCTCTCGCATCGATGAAGAACGCAGCGAAATGCGATAAGTAATGTGAATTGCAGAATTCAGTGAATCATCGAATCTTTGAACGCACCTTGCGCTCCTTGGTATTCCGAGGAGCATGCCTGTTTGAGTGTCATGGAATTCTCAACCTATAAATCCTTGTGATCTATAAGCTTGGACTTGGAGGCTTGCTGGCCCTTGCGGTCGGCTCCTCTTGAACGCATTAGCTTGATTCCGTACGGATCGGCTCTCAGTGTGATAATTGTCTACCCTGTGACCGTGAAGTGTTTTGGCGAGCTTCTAACCGTCCACTAGGACAACTTTTTAACATCTAGACTCAAATCAGGAGACACCCGCGA
>AY684176_Trametes_gibbosa
ATCATTAACGAGTTTTGAAATGGGTTGTAGCTGGCCTTCCGAGGCATGTGCACGCCCTGCTCATCCACTCTACACCTGTGCACTTACTGTAGGTCTGCGTGGGTTTCTAGCCTCCGGGTTGGGAGCATTCTGCAGGCTTATGTATACTATAAACACTTTAAAGTAACAGAATGTAAACGCGTCTAACGCATTTTAATACAACTTTCAGCAACGGATCTCTTGGCTCTCGCATCGATGAAGAACGCAGCGAAATGCGATAAGTAATGTGAATTGCAGAATTCAGTGAATCATCGAATCTTTGAACGCACCTTGCGCTCCTTGGTATTCCGAGGAGCATGCCTGTTTGAGTGTCATGAAATTCTCAACCCATAAATCCTTGTGGAAGTATGGGCTTGGATTTGGAGGTTTGCTGGGTCCCCTGGGGTCCGGCTCCTCTCGAACGCATTAGCTTGATTCCGTGCGGATCGGCTCTCAGTGTGATAATTATCTACGCTGTGACCGTGAAGCGTTTGGCGAGCTTCCAACCGTCTTTTTTGGACAACCTTATGACATCTGACCTCAAATCAGG
>AY684174_Trametes_ljubarskii
ATCATTACGAGTTTTGAAACGAGTTGTTGCTGGCCTTCCGAGGCATGTGCACGCCCTGCTCATCCACTCTACACCTGTGCACTTATTGTAGGTTGGCGTGGGCTGCGGGCCTCCGGGTCTGTCGCATTCTGCCGACCTATGTACACTACAAACTCTTGAAGTATCAGAATGTAATCGCGTCTAACGCATCTAAATACAACTTTCAGCAACGGATCTCTTGGCTCTCGCATCGATGAAGAACGCAGCGAAATGCGATAAGTAATGTGAATTGCAGAATTCAGTGAATCATCGAATCTTTGAACGCACCTTGCGCTCCTTGGTATTCCGAGGAGCATGCCTGTTTGAGTGTCATGGAATTCTCAACCCATACATCCTTGTGATCTGTGGGCTTGGACTTGGAGGCTTGCTGGCTCTAGTTGGTCGGCTCCTCTTGAATGCATTAGCTTGATTCCGTGCGGATCGGCTCTCAGTGTGATAATTGTCTACCCTGTGACCGTGAAGCGTTTGGCAAGCTTCTAATCGTCCGTATGGGACAACTTCTTGACATCTGACCTCAAATCAGGTAGGAACTACCCGCTGAACTTAAGCATATCAATAAGCGGAGGA
>AY684173_Trametes_pubescens
ATCATTAACGAGTTTTGAAACGGGTTGTAGCTGGCCTTCCGAGGCATGTGCACGCCCTGCTCATCCACTCTACCCCTGTGCACTTACTGTAGGTTGGCGTGGGCTCCTTCACGGGAGCATTCTGCCGGCCTATGCATACTACAAACACTAGTAAAGNANCAGAATGCGAACGCGTCTAACGCATATAATACAACTTTTAGCAACGGATCTCTTGGCTCTCGCATCGATGAAGAACGCAGCGAAATGCGATAAGTAATGTGAATTGCAGAACTCAGTGAATCATCGAATCTTTGAACACACCTTGCGCTCCTTGGTATACCGAGGAGCACGCCTGTTTGAGTGTCATGGAATTCTCAACCCATAAATCAATGTGANNNATANGCTTGGACTTAAAGGCTTGCTGGCCCTNCGCGGTCGGCTCC
>AY684172_Coriolopsis_gallica
ATCATTATCGAGTTTTGAAACGGGTTGTAGCTGGCCTCTCCGGAGGCATGTGCACGCCCTGCTCATCCACTCTACACCTGTGCACTTACTGTGGGTATCGGAAGGCGTCGCGTCGTTTACGGCGAGGCGTTAACCGTGCCTACGTCTTACTACAAACGCTTCAGTATCAGAATGTGTATTGCGATGTAACGCATCTATATACAACTTTCAGCAACGGATCTCTTGGCTCTCGCATCGATGAAGAACGCAGCGAAATGCGATAAGTAATGTGAATTGCAGAATTCAGTGAATCATCGAATCTTTGAACGCACCTTGCGCTCCTTGGTATTCCGAGGAGCATGCCTGTTTGAGTGTCATGAAATTCTCAAACCCATAAGTCTTTGCGGGCTTACGGGCTTTGGACTTGGAGGCTTTGTCGGCGACCGCGAGGTCTGTCGACTCCTCTCAAATGCATTAGCTTGATTCCTTGCGGATCGGCTCTCGGTGTGATAATTGTCTACGCCGTGACCGTGAAGCGTTTTGGCGAGCTTCTAATCGTCTCTTACGAGACAGCTTACATTGACCTCTGACCTCAAATCAGGTAGGACTACCCGCTGAACTTAA
>AY684171_Trametes_junipericola
ATCATTAACGAGTTTTGAAAGTTGTAGCTGGCCTTCCGAGGCATGTGCACGCCCTGCTCATCCACTTTACACCTGTGCACTTACTGTAGGTTGGCGTGGGCTCCTTCACGGGAGCATTCTGCCGGCCTATGTATACTACAAACCCTTTAAAGTAACAGAATGTAAACGCGTCTAACGCATCTTAATACAACTTTTAGCAACGGATCTCTTGGCTCTCGCATCGATGAAGAACGCAGCGAAATGCGATAAGTAATGTGAATTGCAGAATTCAGTGAATCATCGAATCTTTGAACGCACCTTGCGCTCCTTGGTATTCCGAGGAGCATGCCTGTTTGAGTGTCATGAAATTCTCAACCCATAAATCCTTGTGATCTATGGGCTTGGACTTGGAGGCTTGCTGGCCCTTGCGGTCGGCTCCTCTCGAATGCATTAGCTTGATTCCGTACGGATCGGCTCTCAGTGTGATAATTGTCTACGCTGTGACCGTGAAGTGTTTTGGCAAGCTTCTAACCGTCCATTAGGACAACTTTTTAACATCTGACCTCAAATCAGGTAGGACTACCCGCTGAACTTAAGCATATCAATAAGCGGAGGA
>AY684170_Trametes_hirsuta
GTTGCTGGCCTTCCGAGGCATGTGCACGCCCTGCTCATCCACTCTACACCTGTGCACTTACTGTAGGTTGGCGTGGGTTTCTAGCCTCCGGGTTGGAAGCATTCTGCCGGCCTATGTACACTACAAACTCTTAAAGTATCAGAATGTAAACGCGTCTAACGCATCTTAATACAACTTTCAGCAACGGATCTCTTGGCTCTCGCATCGATGAAGAACGCAGCGAAATGCGATAAGTAATGTGAATTGCAGAATTCAGTGAATCATCGAATCTTTGAACGCACCTTGCGCTCCTTGGTATTCCGAGGAGCATGCCTGTTTGAGTGTCATGAAATTCTCAACCCATAAATCCTTGTGATCTATGGGCTTGGATTTGGAGGCTTGCTGGCCCTAGCGGTCGGCTCCTCTTGAATGCATTAGCTTGATTCCGTGCGGATCGGCTCTCAGTGTGATAATTGTCTACGCTGTGACCGTGAAGCGTTTTGGCAAGCTTCTAACCGTCCATTAGGACAACTTTATAACATCTGACCTCAAATCAGGTAGGACTACCCGCTGA
>EU141956_Leucoagaricus_ophthalmus
GTGAACCTGCGGAAGGATCATTATTGAATATACTTGATGGGTTTGTAGCTGGCCCCCTGGGGCATGTGCACGGCCTGTCTTGACTTCTATTCATCCACCTGTGCACTCTTTGTAGTCTTCTCGAGGACAGATGAGAGAGAGTGACTGAACTCGGTCGAGAGACCGGATGTGTGAGGCCTGCCCAAATGAGGGCTCTTCTCTGTGTCACCGATCTCCCTCGAGAGACTATGTCTTTCATCACACACTTTTAATGTATGTCGCCAGAATGTAGTCAATTGGCCTTCGTGCCTATATAACACCTTATACAACTTTCAGCAACGGATCTCTTGGCTCTCGCATCGATGAAGAACGCAGCGAAATGCGATAAGTAATGTGAATTGCAGAATTCAGTGAATCATCGAATCTTTGAACGCACCTTGCGCTCCTTGGTATTCCGAGGAGCATGCCTGTTTGAGTGTCAGTAAATTCTCAACCTCTTCCAGCTCTTGTGGCTGGCTCGAGGGGTTTGGATCTGGAGGTCTTTGCTGGTCTTATTTGCTAGGTCAGCTCCTCTGAAATGCATTAGCGGAACCGTTTGTGATCTGTCAATGGTGTGATAAATATCTGCACCAATGGATCGCTCTCTGTCTTGTTCAGCTTCCAACCGTCCCTCTGGGACAAGCTACTACTGAACCTTTGACCTCAAATCAGGTAGGACTACCCG
>EU141955_Leucoagaricus_ophthalmus
GTGAACCTGCGGAAGGATCATTATTGAATATACTTGATGGGTTTGTAGCTGGCCCCCTGGGGCATGTGCACGGCCTGTCTTGACTTCTATTCATCCACCTGTGCACTCTTTGTAGTCTTCTCGAGGACAGATGAGAGAGAGTGACTGAACTCGGTCGAGAGACCGGATGTGTGAGGCCTGCCCAAATGAGGGCTCTTCTCTGTGTCACCGATCTCCCTCGAGAGACTATGTCTTTCATCACACACTTTTAATGTATGTCGCCAGAATGTAGTCAATTGGCCTTCGTGCCTATATAACACCTTATACAACTTTCAGCAACGGATCTCTTGGCTCTCGCATCGATGAAGAACGCAGCGAAATGCGATAAGTAATGTGAATTGCAGAATTCAGTGAATCATCGAATCTTTGAACGCACCTTGCGCTCCTTGGTATTCCGAGGAGCATGCCTGTTTGAGTGTCAGTAAATTCTCAACCTCTTCCAGCTCTTGTGGCTGGCTCGAGGGGTTTGGATCTGGAGGTCTTTGCTGGTCTTATTTGCTAGGTCAGCTCCTCTGAAATGCATTAGCGGAACCGTTTGTGATCTGTCAATGGTGTGATAAATATCTGCACCAATGGATCGCTCTCTGTCTTGTTCAGCTTCCAACCGTCCCTCTGGGACAAGCTACTACTGAACCTTTGACCTCAAATCAGGTAGGACTACCCG
>EU141954_Leucoagaricus_ophthalmus
GTGAACCTGCGGAAGGATCATTATTGAATATACTTGATGGGTTTGTAGCTGGCCCCCTGGGGCATGTGCACGGCCTGTCTTGACTTCTATTCATCCACCTGTGCACTCTTTGTAGTCTTCTCGAGGACAGATGAGAGAGAGTGACTGAACTCGGTCGAGAGACCGGATGTGTGAGGCCTGCCCAAATGAGGGCTCTTCTCTGTGTCACCGATCTCCCTCGAGAGACTATGTCTTTCATCACACACTTTTAATGTATGTCGCCAGAATGTAGTCAATTGGCCTTCGTGCCTATATAACACCTTATACAACTTTCAGCAACGGATCTCTTGGCTCTCGCATCGATGAAGAACGCAGCGAAATGCGATAAGTAATGTGAATTGCAGAATTCAGTGAATCATCGAATCTTTGAACGCACCTTGCGCTCCTTGGTATTCCGAGGAGCATGCCTGTTTGAGTGTCAGTAAATTCTCAACCTCTTCCAGCTCTTGTGGCTGGCTCGAGGGGTTTGGATCTGGAGGTCTTTGCTGGTCTTATTTGCTAGGTCAGCTCCTCTGAAATGCATTAGCGGAACCGTTTGTGATCTGTCAATGGTGTGATAAATATCTGCACCAATGGATCGCTCTCTGTCTTGTTCAGCTTCCAACCGTCCCTCTGGGACAGCTACTACTGAACCTTTGACTCCAAATCAGGTAGGACTACCCG
>EU141953_Leucoagaricus_ophthalmus
GTGAACCTGCGGAAGGATCATTATTGAATATACTTGATGGGTTTGTAGCTGGCCCCCTGGGGCATGTGCACGGCCTGTCTTGACTTCTATTCATCCACCTGTGCACTCTTTGTAGTCTTCTCGAGGACAGATGAGAGAGAGTGACTGAACTCGGTCGAGAGACCGGATGTGTGAGGCCTGCCCAAATGAGGGCTCTTCTCTGTGTCACCGATCTCCCTCGAGAGACTATGTCTTTCATCACACACTTTTAATGTATGTCGCCAGAATGTAGTCAATTGGCCTTCGTGCCTATATAACACCTTATACAACTTTCAGCAACGGATCTCTTGGCTCTCGCATCGATGAAGAACGCAGCGAAATGCGATAAGTAATGTGAATTGCAGAATTCAGTGAATCATCGAATCTTTGAACGCACCTTGCGCTCCTTGGTATTCCGAGGAGCATGCCTGTTTGAGTGTCAGTAAATTCTCAACCTCTTCCAGCTCTTGTGGCTGGCTCGAGGGGTTTGGATCTGGAGGTCTTTGCTGGTCTTATTTGCTAGGTCAGCTCCTCTGAAATGCATTAGCGGAACCGTTTGTGATCTGTCAATGGTGTGATAAATATCTGCACCAATGGATCGCTCTCTGTCTTGTTCAGCTTCCAACCGTCCCTCTGGGACAAGCTACTACTGAACCTTTGACCTCAAATCAGGTAGGACTACCCG
>EU141952_Leucoagaricus_ophthalmus
GTGAACCTGCGGAAGGATCATTATTGAATATACTTGATGGGTTTGTAGCTGGCCCCCTGGGGCATGTGCACGGCCTGTCTTGACTTCTATTCATCCACCTGTGCACTCTTTGTAGTCTTCTCGAGGACAGATGAGAGAGAGTGACTGAACTCGGTCGAGAGACCGGATGTGTGAGGCCTGCCCAAATGAGGGCTCTTCTCTGTGTCACCGATCTCCCTCGAGAGACTATGTCTTTCATCACACACTTTTAATGTATGTCGCCAGAATGTAGTCAATTGGCCTTCGTGCCTATATAACACCTTATACAACTTTCAGCAACGGATCTCTTGGCTCTCGCATCGATGAAGAACGCAGCGAAATGCGATAAGTAATGTGAATTGCAGAATTCAGTGAATCATCGAATCTTTGAACGCACCTTGCGCTCCTTGGTATTCCGAGGAGCATGCCTGTTTGAGTGTCAGTAAATTCTCAACCTCTTCCAGCTCTTGTGGCTGGCTCGAGGGGTTTGGATCTGGAGGTCTTTGCTGGTCTTATTTGCTAGGTCAGCTCCTCTGAAATGCATTAGCGGAACCGTTTGTGATCTGTCAATGGTGTGATAAATATCTGCACCAATGGATCGCTCTCTGTCTTGTTCAGCTTCCAACCGTCCCTCTGGGACAAGCTACTACTGAACCTTTGACCTCAAATCAGGTAAGACTACCCG
>EU141951_Leucoagaricus_ophthalmus
ACTTCTATTCATCCACCTGTGCACTCTTTGTAGTCTTCTCGAGGACAGATGAGAGAGAGTGACTGAACTCGGTCGAGAGACCGGATGTGTGAGGCCTGCCCAAATGAGGGCTCTTCTCTGTGTCACCGATCTCCCTCGAGAGACTATGTCTTTCATCACACACTTTTAATGTATGTCGCCAGAATGTAGTCAATTGGCCTTCGTGCCTATATAACACCTTATACAACTTTCAGCAACGGATCTCTTGGCTCTCGCATCGATGAAGAACGCAGCGAAATGCGATAAGTAATGTGAATTGCAGAATTCAGTGAATCATCGAATCTTTGAACGCACCTTGCGCTCCTTGGTATTCCGAGGAGCATGCCTGTTTGAGTGTCAGTAAATTCTCAACCTCTTCCAGCTCTTGTGGCTGGCTCGAGGGGTTTGGATCTGGAGGTCTTTGCTGGTCTTATTTGCTAGGTCAGCTCCTCTGAAATGCATTAGCGGAACCGTTTGTGATCTGTCAATGGTGTGATAAATATCTGCACCAATGGATCGCTCTCTGTCTTGTTCAGCTTCCAACCGTCCCTCTGGGACAAGCTACTACTGAACCTTTGACCTCAAATCAGGTAGGACTACCCG
>EU141950_Lepiota_oculata
GTGAACCTGCGGAAGGATCATTATTGAATATGCTTGATGGGTTTGTAGCTGGCCTCTCGGGGTATGTGCACGGCCTGTCTTGACTTCTATTCATCCACCTGTGCACTTTGTGTAGTCTTCTTGAGTGACTGAACTCGGTCGAAAGGCCGGATGTGAGGATTGCCCGATGAGGGCTCTCCTTTGCGTTGCCTTGAGGGACTATGTCTTTCATCATAAACTTTTATAGTATGTCATCAGAATGTAGTCAATTGGCCTCTGTGCCAATAAAACCTTATACAACTTTCAGCAACGGATCTCTTGGCTCTCGCATCGATGAAGAACGCAGCGAAATGCGATAAGTAATGTGAATTGCAGAATTCAGTGAATCATCGAATTTTTGAACGCACCTTGCGCTCCTTGGTATTCCGAGGAGCATGCCTGTTTGAGTGTCAGTAAACTCTCAACCACCCTCCAGTTCTTGTGACTGGCTCTTGGGGGTTTGGATGTGGAGGTTTTTGCTGGTCTTTTTGCTANGNCACCNCCTCTGAAATGCATTAGTAGAACCGTTTGCGATCTTTCAATGGTGTGATAGTTATCAATACCAATGGGTCGCTCTCTGTTGTGTTCAGCTTCCAACCGTCCCCTTGGGACAACTTATTACTGAACCTTGACCTCAAATCAGGAGANACCCG
>EU141949_Lepiota_oculata
GTGAACCTGCGGAAGGATCATTATTGAATATGCTTGATGGGTTTGTAGCTGGCCTCTCGGGGTATGTGCACGGCCTGTCTTGACTTCTATTCATCCACCTGTGCACTTTGTGTAGTCTTCTTGAGTGACTGAACTCGGTCGAAAGGCCGGATGTGAGGATTGCCCGATGAGGGCTCTCCTTTGCGTTGCCTTGAGGGACTATGTCTTTCATCATAAACTTTTATAGTATGTCATCAGAATGTAGTCAATTGGCCTCTGTGCCAATAAAACCTTATACAACTTTCAGCAACGGATCTCTTGGCTCTCGCATCGATGAAGAACGCAGCGAAATGCGATAAGTAATGTGAATTGCAGAATTCAGTGAATCATCGAATTTTTGAACGCACCTTGCGCTCCTTGGTATTCCGAGGAGCATGCCTGTTTGAGTGTCAGTAAACTCTCAACCACCCTCCAGTTCTTGTGACTGGCTCTTGGGGGTTTGGATGTGGAGGTTTTTGCTGGTCTTTTTGCTAGGTCAGCTCCTCTGAAATGCATTAGTAGAACCGTTTGCGATCTTTCAATGGTGTGATAGTTATCAATACCAATGGGTCGCTCTCTGTTGTGTTCAGCTTCCAACCGTCCCCTTGGGACAACTTATTACTGAACCTGGACCTCAAATCAGGAGGANACCCG
>EU141948_Lepiota_oculata
GTGAACCTGCGGAAGGATCATTATTGAATATGCTTGATGGGTTTGTAGCTGGCCTCTCGGGGTATGTGCACGGCCTGTCTTGACTTCTATTCATCCACCTGTGCACTTTGTGTAGTCTTCTTGAGTGACTGAACTCGGTCGAAAGGCCGGATGTGAGGATTGCCCGATGAGGGCTCTCCTTTGCGTTGCCTTGAGGGACTATGTCTTTCATCATAAACTTTTATAGTATGTCATCAGAATGTAGTCAATTGGCCTCTGTGCCAATAAAACCTTATACAACTTTCAGCAACGGATCTCTTGGCTCTCGCATCGATGAAGAACGCAGCGAAATGCGATAAGTAATGTGAATTGCAGAATTCAGTGAATCATCGAATTTTTGAACGCACCTTGCGCTCCTTGGTATTCCGAGGAGCATGCCTGTTTGAGTGTCAGTAAACTCTCAACCACCCTCCAGTTCTTGTGACTGGCTCTTGGGGGTTTGGATGTGGAGGTTTTTGCTGGTCTTTTTGCTAGGTCAGCTCCTCTGAAATGCATTAGTAGAACCGTTTGCGATCTTTCAATGGTGTGATAGTTATCAATACCAATGGGTCGCTCTCTGTTGTGTTCAGCTTCCAACCGTCCCCTTGGGACAACTTATTACTGAACCT
>EU141947_Lepiota_oculata
GTGAACCTGCGGAAGGATCATTATTGAATATGCTTGATGGGTTTGTAGCTGGCCTCTCGGGGTATGTGCACGGCCTGTCTTGACTTCTATTCATCCACCTGTGCACTTTGTGTAGTCTTCTTGAGTGACTGAACTCGGTCGAAAGGCCGGATGTGAGGATTGCCCGATGAGGGCTCTCCTTTGCGTTGCCTTGAGGGACTATGTCTTTCATCATAAACTTTTATAGTATGTCATCAGAATGTAGTCAATTGGCCTCTGTGCCAATAAAACCTTATACAACTTTCAGCAACGGATCTCTTGGCTCTCGCATCGATGAAGAACGCAGCGAAATGCGATAAGTAATGTGAATTGCAGAATTCAGTGAATCATCGAATTTTTGAACGCACCTTGCGCTCCTTGGTATTCCGAGGAGCATGCCTGTTTGAGTGTCAGTAAACTCTCAACCACCCTCCAGTTCTTGTGACTGGCTCTTGGGGGTTTGGATGTGGAGGTTTTTGCTGGTCTTTTTGCTAGGTCAGCTCCTCTGAAATGCATTAGTAGAACCGTTTGCGATCTTTCAATGGTGTGATAGTTATCAATACCAATGGGTCGCTCTCTGTTGTGTTCAGCTTCCAACCGTCCCCTTGGGACAACTTATTACTGAACCTTGACCTCAAATCAGGAGGANACCCG
>EU141946_Leucoagaricus_paraplesius
[truncated: 38,674,801 more chars]
