# Supplementary material for: A software pipeline for processing and identification of fungal ITS sequences
Source: Source Code Biol Med. 2009 Jan 15;4:1. doi: 10.1186/1751-0473-4-1 (PMC2649129; doi:10.1186/1751-0473-4-1)
Supplement: Additional file 1 — The software pipeline. The software pipeline described in the paper, together with its documentation, installation instructions, and the seed of a BLAST database. [file 1751-0473-4-1-S1.zip › FungalITSPipeline/FungalITSPipeline.pl]

#!/usr/bin/perl -w
use strict;

# Program name: FungalITSPipeline
# Program purpose: oversee and facilitate BLAST runs of large numbers of query sequences
# Copyright (C) 2008 R. Henrik Nilsson (henrik.nilsson@dpes.gu.se)
# R. Henrik Nilsson, University of Gothenburg, Department of Plant and Environmental Sciences, Box 461, 405 30 Gothenburg, Sweden
#
# This program is free software; you can redistribute it and/or
# modify it under the terms of the GNU General Public License
# as published by the Free Software Foundation; either version 2
# of the License, or (at your option) any later version.
#
# This program is distributed in the hope that it will be useful,
# but WITHOUT ANY WARRANTY; without even the implied warranty of
# MERCHANTABILITY or FITNESS FOR A PARTICULAR PURPOSE.  See the
# GNU General Public License for more details.
#
# You should have received a copy of the GNU General Public License
# along with this program (as gpl.txt); if not, write to the Free Software
# Foundation, Inc., 51 Franklin Street, Fifth Floor, Boston, MA  02110-1301, USA.

                             ### parameters you may want to change: these parameters offer some basic control over the script
my $KeepHits=15;                                                   # controls the number of BLAST hits to show for each entry
my $ComputeMultipleAlignments="yes";           # should alignments for all entries, and their best hits, be computed? yes, no
#my $ComputeMultipleAlignments="no";           # uncomment this line and comment out the above one to skip the alignment step

#my $PreferredAlignmentProgram="clustalw";                 # alignment program. should be "mafft", "clustalw", or "dialigntx"
#my $PreferredAlignmentProgram="mafft";  # uncomment this line and comment out the above one to use mafft instead of clustalw
my $PreferredAlignmentProgram="clustalw";     # uncomment this, comment out above one to use dialign-tx instead of clustalw 
my $dialigntxconfdir="/home/henrik/temp/DIALIGN-TX_1.0.1/conf/";# NOTE: if you want to use DIALIGN-TX for alignment, you MUST
                                # change this variable to point at the location of the conf dir of DIALIGN-TX on your system!

                          ### end of parameters you may want to change. please don't make changes in the below unless you are 
                                                                  # reasonably comfortable with Perl and the UNIX environment

my $infile="indata/indata.fasta";                                                                   # location of indata file
my $blastdatabase="BLASTdatabase/fungalITSdatabase.fasta"; # target BLAST database; may be substituted for personal database.
#my $blastdatabase="BLASTdatabase/fungalITSdatabaseID.fasta";   # target BLAST database; only fully identified INSD sequences

my $clustalwexists="y";  # flags used to keep track of what alignment programs that are available on the system. tested below
my $mafftexists="y"; my $i=0; my $outfile;       # as aboce; general loop counter; and declaration of comma separated outfile
my $ITS2; my $dialigntxexists="y";

&CheckForCriticalFiles;                          # subrotuine to check that critical files like 'blastall' indeed are present
my @Accno;                                                                     # where the query accession numbers are stored
my @Sequence;                                                                       # where the query sequence data is stored

&LoadIndata;                                                     # subroutine to load indata (in the Fasta format) into array

my $length = scalar @Accno -1;                                          # $length holds the number of query accession numbers
my (@OutWholeRegion, @OutITS2, $GlobalCounter, @date);                 # BLAST output for whole region and ITS2, respectively
my $phase=1; my $KeepHitsMinusOne=$KeepHits -1; # phase parameter internal: round 0 = global ITS BLAST ; round 1 = ITS2 BLAST

my @GlobalHits; my $GlobalHitsCounter=0; #array for storage of best BLAST hits (accessions) for global ITS round; and counter
my @ITS2Hits;  my $ITS2HitsCounter=0;         # array for storage of best BLAST hits (accessions) for ITS2 round; and counter
my @GlobalHitsScore;                                     # array for storage of best BLAST hits (scores) for global ITS round
my @ITS2HitsScore;                                             # array for storage of best BLAST hits (scores) for ITS2 round
my @GlobalHitsEvalue;                                   # array for storage of best BLAST hits (E-value) for global ITS round          
my @ITS2HitsEvalue;                                           # array for storage of best BLAST hits (E-value) for ITS2 round  
my @GlobalHitsCoverage;                                # array for storage of best BLAST hits (coverage) for global ITS round
my @ITS2HitsCoverage;                                        # array for storage of best BLAST hits (coverage) for ITS2 round
my $ITS2Found="no";                              # to keep track of whether ITS2 was found for the query sequence in question
my @QueryGrouper;                                        # used to keep track of what query sequences that may be conspecific
my $QueryGrouperTracker=0; my $groupcounter=1;                                                  # counter for the above array
my $tracker;                                                                        # counter used in multiple alignment step
my $nohits="0"; my $iplusone=0; my $lengthplusone = scalar @Accno;       # to get humanly readable number of query accessions
open(OUTDATA,">$outfile") or &err;                                          # open outfile for writing; close if unsuccessful
print OUTDATA "Query accession\tGlobal BLAST match\tscore\tE-value\tcoverage\t\tITS2 BLAST match\tITS2 score\tITS2 E-value\tITS2 coverage\n";
                                                           # above: print header for tab-separated outfile for interpretation

for ($i=0; $i<=$length ; $i++) {                                                      # loop over all query accession numbers
    $iplusone=$i; $iplusone++; # get humanly readable counter starting at 1, counting up to the actual nr of query accessions
    if (($ComputeMultipleAlignments eq "yes") and ($PreferredAlignmentProgram eq "mafft")) {     # print initializing message
	print "(Query $iplusone of $lengthplusone) Commencing BLAST run and MAFFT multiple alignment for entry "; }

    elsif (($ComputeMultipleAlignments eq "yes") and ($PreferredAlignmentProgram eq "clustalw") )  {     # print init message
	print "(Query $iplusone of $lengthplusone) Commencing BLAST run and Clustal W multiple alignment for entry "; }

    elsif  (($ComputeMultipleAlignments eq "yes") and ($PreferredAlignmentProgram eq "dialigntx") )  {   # print init message
	print "(Query $iplusone of $lengthplusone) Commencing BLAST run and DIALIGN-TX multiple alignment for entry "; }

    else { print "(Query $iplusone of $lengthplusone) Commencing BLAST run for entry "; } #print init message, BLAST-only run

    $phase=1;                                         # set phase = 1, meaning global ITS BLAST (no prior extraction of ITS2)
    @OutWholeRegion=''; $GlobalCounter=$i;                                                # reset array for storage of output
    @OutWholeRegion = &BLAST($i);                                           # do the BLAST run, store the output in the array
    $nohits=&newblastparser(@OutWholeRegion);                                     # send the output to subroutine for parsing
    if ($nohits == "1") { $nohits="0"; next; }

    $phase=2;                                                               # set phase = 2, meaning BLAST based on ITS2 only
    @OutITS2='';                                                                          # reset array for storage of output
    @OutITS2 = &BLASTITS2($i);                                              # do the BLAST run, store the output in the array

    $tracker=$i;                                                                # set counter used in multiple alignment step
    if ($ITS2Found eq "yes") {                                                      # if so, ITS2 was found in query sequence
	&newblastparser(@OutITS2); }                                        # do the BLAST run, store the output in the array
    else { &newblastparser(@OutWholeRegion); }

    $ITS2Found="yes"; print "\n\n";                                                         # set to default; print new lines

    @GlobalHits='';@ITS2Hits='';                      # these lines: reset the various parameters for the next loop iteration
    @GlobalHitsScore=''; @ITS2HitsScore='';
    @GlobalHitsEvalue=''; @ITS2HitsEvalue='';
    @GlobalHitsCoverage=''; @ITS2HitsCoverage='';
    $GlobalHitsCounter=0; $ITS2HitsCounter=0; } 

&QueryGrouper;                                                    # retrieve information on similarity patterns of the indata
close(OUTDATA);

print "\n\nEnd of output.\n";
if (-e "UPsequence.txt") { unlink "UPsequence.txt"; }                       # delete these temporary work files from main dir
if (-e "UPoutput.txt") { unlink "UPoutput.txt"; }

exit;
#############################################################################################################################
################################################### end of main #############################################################
#############################################################################################################################


#############################################################################################################################
sub err {
    print "The script terminated with an error.\n";
    print "Exiting.\n";
    exit; }
#############################################################################################################################


#############################################################################################################################
sub BLAST {                                                                              # subroutine to oversee the BLASTing
    my $number=$_[0];                                                               # incoming accession number to be BLASTed
    my $temp=length $Sequence[$number];
    print "$Accno[$number] ($temp bp)\n";                                    # state what query accession the run pertains to
    print OUTDATA "\n$Accno[$number] ($temp bp)";                            # state what query accession the run pertains to

    my ($sequence, @outputfile);                                             # temporary, local variables to hold the results
    my $sequencefile='UPsequence.txt';                                              # name of file containing target sequence
    my $outputfile='UPoutput.txt';                                                     # name of file containing BLAST output

    open(FILE,">$sequencefile") or &err;                                                     # create Fasta file of the entry
    print FILE ">$Accno[$number]\n$Sequence[$number]\n";                            # print accno, sequence to UPsequence.txt
    close(FILE) or &err;

    open(PROG,"|blastall -p blastn -F F -b $KeepHits -d '$blastdatabase' -i UPsequence.txt -o $outputfile");
    close(PROG);                                                                                           # the BLAST syntax

    open(OUTPUTFILE,"$outputfile") or &err;                                        # load content of BLAST outfile into array
    @outputfile=<OUTPUTFILE>;
    close(OUTPUTFILE) or &err;

    return @outputfile; }
#############################################################################################################################


#############################################################################################################################
sub BLASTITS2 {                                                                          # subroutine to oversee the BLASTing
    my $number=$_[0];                                                                          # incoming accno to be BLASTed
    my ($sequence, @outputfile);                                             # temporary, local variables to hold the results 
    my $sequencefile='UPsequence.txt';                                              # name of file containing target sequence
    my $outputfile='UPoutput.txt';                                                     # name of file containing BLAST output

    $sequence=&GetITS2;                                          # call subroutine to try to extract ITS2 from query sequence

    if ($sequence eq "no") { 
	$ITS2Found="no"; return "no"; }                                    # no ITS2 found. nothing to do; exiting subroutine
    else { $ITS2Found="yes"; }               # else: managed to extract ITS2. continuing with BLAST run of the ITS2 extracted

    open(FILE,">$sequencefile") or &err;                                                     # create Fasta file of the entry
    print FILE ">$Accno[$number]\n$sequence\n";                                     # print accno, sequence to UPsequence.txt
    close(FILE) or &err;

    open(PROG,"|blastall -p blastn -F F -b $KeepHits -d '$blastdatabase' -i UPsequence.txt -o $outputfile ");
    close(PROG);                                                                                           # the BLAST syntax

    open(OUTPUTFILE,"$outputfile") or &err;                                        # load content of BLAST outfile into array
    @outputfile=<OUTPUTFILE>;
    close(OUTPUTFILE) or &err;

    return @outputfile; }
#############################################################################################################################


#############################################################################################################################
sub newblastparser {
    my @lines=@_; my $i=0;                                                                    # the BLAST output to be parsed
    my $startline=0;

    for ($i=0; $i<=30; $i++) {            # loop over uppermost part of BLAST output to ascertain that hits indeed were found
	if ($lines[$i]) {                                                                              # unless line is blank
	    if ($lines[$i]=~/Sequences producing significant alignments/) { $startline=$i+2; }#below which line the action is
	    if ($lines[$i] =~ /No hits found/) {                    # if this is true, the no hits were recovered; skip entry
	print "\tNO MATCH: No hits found for entry. Moving on to next entry.\n \n";   # print "error" message to screen, file
	print OUTDATA "\tNO MATCH: No hits found.\n"; return "1"; } } }    # leave subroutine; there is nothing more to parse

    if (scalar @lines < 20) { print "\n"; return "1"; } # if heavy on IUPAC ambiguities, BLAST will abort. catch these errors

    my $tell=$startline + $KeepHitsMinusOne;                        # start parsing on BLAST output line 21 (BLAST 2.2.18)...
                                                                                 #...and continue for $KeepHitsMinusOne lines
    my @HitList=@lines[$startline..$tell];                          # these are the lines we would like to parse in the below
    my @exploder;
    my $length=scalar @HitList-1;                                                                  # the number of such lines

    for ($i=0; $i<=$length; $i++) {                                          # start on first line, continue through the last

	while ($HitList[$i]=~/  /) { $HitList[$i]=~s/  / /g; }                                # turn double space into single
	@exploder='';                                                        # reset array for subsequent exploding operation
	@exploder=split(" ", $HitList[$i]);                                                # split line with respect to space
	if ((!$exploder[0]) and (!$exploder[1])) { last; } # if true we are out of hits; exit loop, make do with those we got
	$exploder[0]=~s/\s//g; $exploder[1]=~s/\s//g; $exploder[2]=~s/\s//g;                 # remove all whitespace in array

	if ($phase == 1) {                                                                         # if global ITS BLAST mode
	    $GlobalHits[$GlobalHitsCounter]=$exploder[0];                   # save accession number of present match in array
	    $GlobalHitsScore[$GlobalHitsCounter]=$exploder[1];                         # save score of present match in array
	    $GlobalHitsEvalue[$GlobalHitsCounter]=$exploder[2];                      # save E-value of present match in array
	    $GlobalHitsCounter++; }                                                                  # increase match counter

	if ($phase == 2) {                                                                               # if ITS2 BLAST mode
	    $ITS2Hits[$ITS2HitsCounter]=$exploder[0];                       # save accession number of present match in array
	    $ITS2HitsScore[$ITS2HitsCounter]=$exploder[1];                             # save score of present match in array
	    $ITS2HitsEvalue[$ITS2HitsCounter]=$exploder[2];                          # save E-value of present match in array
	    $ITS2HitsCounter++; } }                                                                  # increase match counter

    $length=scalar @lines-1;                                                                  # how many lines in the indata?
    my $counter=0; my $temp; my $temp2;                                         # counter for extraction; temporary variables

    for ($i=$startline+$GlobalHitsCounter+1; $i<=$length; $i++) {       # start loop on line 21 (BLAST 2.2.18) + number of...
                                                                                        #... collected hits++ to get coverage

	if ($phase==1) {                                                                           # if global ITS BLAST mode

	    if (!$lines[$i]) { next; }                                                     # don't try to address empty lines
	    if (!$GlobalHits[$counter]) { last; }                 # fewer hits than upper limits dictates. we're done parsing
	    unless ($lines[$i]=~ /^\>$GlobalHits[$counter]/) { next; } # next unless line contains the specified accession nr
	    else {                                                            # else: the line contains the entry of interest
		$temp=index($lines[$i+4], ",");                                             # find the comma sign in the line
		$temp2=substr($lines[$i+4],0,$temp);                                       # get the data up to that position
		$temp2=~s/Identities =//g;                                                                 # delete this text
		$temp2=~s/\n//g;                                                     # delete any and all new line characters
		while ($temp2 =~ /^ /) { $temp2=~s/^ //g; }                                           # delete initial spaces
		$GlobalHitsCoverage[$counter]=$temp2;  # what's left is the coverage of the BLAST alignment. save it in array
		$counter++; }                                                                              # increase counter

	    if ($counter==$KeepHits) { last; } }                      # when true, we have reached the last entry of interest

	elsif ($phase==2) {                                                                              # if ITS2 BLAST mode
	    if (!$lines[$i]) { next; }                                                     # don't try to address empty lines
	    if (!$ITS2Hits[$counter]) { last; }                   # fewer hits than upper limits dictates. we're done parsing
	    unless ($lines[$i]=~ /^\>$ITS2Hits[$counter]/) { next; }   # next unless line contains the specified accession nr
	    else {                                                            # else: the line contains the entry of interest
		$temp=index($lines[$i+4], ",");                                             # find the comma sign in the line
		$temp2=substr($lines[$i+4],0,$temp);                                       # get the data up to that position
		$temp2=~s/Identities =//g;                                                                 # delete this text
		while ($temp2 =~ /^ /) { $temp2=~s/^ //g; }                          # delete any and all new line characters
		$ITS2HitsCoverage[$counter]=$temp2;    # what's left is the coverage of the BLAST alignment. save it in array
		$counter++; }                                                                              # increase counter

	    if ($counter==$KeepHits) { last; } }                      # when true, we have reached the last entry of interest

	else { &err; } }                     # unless phase == 1 or 2, then something is seriously wrong. should never happen

    if ($phase == 2) {                                                          # if ITS2 BLAST mode completed: time to align

	for ($i=0; $i<=$KeepHitsMinusOne; $i++) {                                         # for the number of hits to be kept

	    if ($i==0) {
		$QueryGrouper[$QueryGrouperTracker]="$Accno[$GlobalCounter] @GlobalHits"; #save accno  of query + global hits
		$QueryGrouperTracker++; }                                                 # increase the corresponding tracker

	    if (($ComputeMultipleAlignments eq "yes") and ($i==0)) {                                    # for the first entry

		if (($PreferredAlignmentProgram eq "mafft") and ($mafftexists eq "y")) {            # if these conditions met
		    &ComputeMultipleAlignment($tracker, @GlobalHits); }                             # then do MAFFT alignment
		elsif (($PreferredAlignmentProgram eq "clustalw") and ($clustalwexists eq "y")) {   # if these conditions met
		    &ComputeMultipleAlignment($tracker, @GlobalHits); }                               # do ClustalW alignment
		elsif (($PreferredAlignmentProgram eq "dialigntx") and ($dialigntxexists eq "y")) { # if these conditions met
		    &ComputeMultipleAlignment($tracker, @GlobalHits); }  
		else { print "The requested alignment program ($PreferredAlignmentProgram) was not found. Will proceed witout making any alignment.\n"; } }

	    print "\t";                                                    # print tab to make outout easily humanly readable
	    print OUTDATA "\t";

	    if (!$GlobalHits[$i]) { last; }

	    $GlobalHits[$i]=~s/_/ /g;                                   # replace underscores with space for global mode hits    
	    print "$GlobalHits[$i]\t$GlobalHitsScore[$i]\t$GlobalHitsEvalue[$i]\t$GlobalHitsCoverage[$i]";      # the results
	    print OUTDATA "$GlobalHits[$i]\t$GlobalHitsScore[$i]\t$GlobalHitsEvalue[$i]\t$GlobalHitsCoverage[$i]";

	    if ($ITS2Found eq "yes") {                                        # if ITS2 results are available, print them too
		$ITS2Hits[$i]=~s/_/ /g;                                   # replace underscores with space for ITS2 mode hits
		print "\t\t$ITS2Hits[$i]\t$ITS2HitsScore[$i]\t$ITS2HitsEvalue[$i]\t$ITS2HitsCoverage[$i]\n";
		print OUTDATA "\t\t$ITS2Hits[$i]\t$ITS2HitsScore[$i]\t$ITS2HitsEvalue[$i]\t$ITS2HitsCoverage[$i]\n"; }
	    else {
		print "\n";
		print OUTDATA "\n";  } } } }                                                               # else finish line
#############################################################################################################################


#############################################################################################################################
sub CheckForCriticalFiles {                       # subroutine to test for the various external binaries needed for operation

    print "- - - - - - - - - - - - - - - - - - - - - - - - - - - - - - - - - - - - - - - - - - - - - -\n";

    print "Nilsson et al 2008. A software pipeline for BLAST-based processing and identification of fungal ITS sequences, v. 1.0.\n";

    print "\nChecking for necessary (external) binaries.\n";
    my @BLASTtest=`blastall --help`;                            # attempt to run BLAST with help switch to see what comes out
    if (!$BLASTtest[1]) {                                                                       # BLAST apparently not evoked
	print "\nFATAL ERROR: Could not find BLAST executable in path [with execution rights].\n";
	print "Please install BLAST / copy binary to location covered by the path of your shell.\n";
	print "Terminating.\n";
	exit; }
    unless (($BLASTtest[1] =~ /blastall/) and ($BLASTtest[1] =~ /arguments/)) {                 # BLAST apparently not evoked
	print "\nFATAL ERROR: Could not find BLAST executable in path [with execution rights].\n";
	print "Please install BLAST / copy binary to location covered by the path of your shell.\n";
	print "Terminating.\n";
	exit; }
    else { print " <OK> Found BLAST.\n"; }                                             # BLAST evoked by the command employed

    my @HMMtest=`hmmpfam -h`;                                   # attempt to run HMMER with help switch to see what comes out
    if (!$HMMtest[0]) {                                                                         # HMMER apparently not evoked
	print "\nFATAL ERROR: hmmpfam binary not found in path [with execution rights].\n";
	print "Please install HMMER / copy binary to location covered by the path of your shell.\n";
	exit; }
    unless ($HMMtest[0]=~/search one or more sequences against HMM database/) {                 # HMMER apparently not evoked
	print "\nFATAL ERROR: hmmpfam binary not found in path [with execution rights].\n";
	print "Please install HMMER / copy binary to location covered by the path of your shell.\n";
	exit; }
    else { print " <OK> Found HMMER.\n"; }                                             # HMMER evoked by the command employed

    my @clustalwtest=`clustalw --help`;                      # attempt to run ClustalW with help switch to see what comes out

    if (!$clustalwtest[3]) {                              # ClustalW apparently not evoked
	print "\nWARNING: ClustalW binary not found as 'clustalw' in path [with execution rights for user].\n";
	print "Will not be able to use ClustalW for alignment.\n";
	$clustalwexists="no"; }
    unless ($clustalwtest[3]=~/Multiple Sequence Alignments/) {                              # ClustalW apparently not evoked
	print "\nWARNING: ClustalW binary not found as 'clustalw' in path [with execution rights for user].\n";
	print "Will not be able to use ClustalW for alignment.\n";
	$clustalwexists="no"; }
    else { print " <OK> Found Clustal W.\n"; }                                      # ClustalW evoked by the command employed

    my @maffttest=`locate mafft --help`;                                                          # see if MAFFT is installed
    if (!$maffttest[0]) {
	print "\nWARNING: MAFFT binary not found as 'mafft-linsi' in path [with executyion rights for user].\n";
	print "Will not be able to use MAFFT for alignment.\n";
	$mafftexists="no"; }
    unless (scalar @maffttest > 5) {                                                         # MAFFT apparently not installed
	print "\nWARNING: MAFFT binary not found as 'mafft-linsi' in path [with executyion rights for user].\n";
	print "Will not be able to use MAFFT for alignment.\n";
	$mafftexists="no"; }
    else { print " <OK> Found MAFFT.\n"; }                                                # OK, MAFFT appears to be installed

    my @dialigntxtest=`dialign-tx`;
    if (!$dialigntxtest[0]) {
	print "\nWARNING: DIALIGN-TX binary not found as 'dialign-tx' in path [with executyion rights for user].\n";
	print "Will not be able to use DIALIGN-TX for alignment.\n";
	$dialigntxexists="no"; }
    unless (scalar @dialigntxtest > 5) {                                                # DIALIGN-TX apparently not installed
	print "\nWARNING: DIALIGN-TX binary not found as 'dialign-tx' in path [with executyion rights for user].\n";
	print "Will not be able to use DIALIGN-TX for alignment.\n";
	$dialigntxexists="no"; }
    else { print " <OK> Found DIALIGN-TX.\n"; } 

    unless (-e $infile && -s $infile) {                                    # check that infile exists and is of non-zero size
	print "\nFATAL ERROR: indata file not found as 'indata.fasta' in directory 'indata'.\n";     # exit if unsatisfactory
	print "I lack data to work on. Terminating.\n";
	exit; }
    else { print "\nLocated infile as $infile.\n"; }

    unless ((-e "$blastdatabase" && -s "$blastdatabase")  and (-e "$blastdatabase.nsq" && -s "$blastdatabase.nsq") and (-e "$blastdatabase.nhr" && -s "$blastdatabase.nhr") and (-e "$blastdatabase.nin" && -s "$blastdatabase.nin")) { # check for a formatted BLAST database
	print "Could not file BLAST database / index files.\n";                                      # exit if unsatisfactory
	print "Please resolve this. Terminating.\n";
	exit; }
    else { print "Will be BLAST:ing against $blastdatabase.\n"; }

     # the below lines to create a unique working directory for the BLAST run to save the results from ever being overwritten
    @date=gmtime;                                         # get date to create a unique directory in which to save alignments
    $date[99]="1";                                                         # counter to allow for >1 such directories per day
    $date[5]=$date[5]+1900;                                                              # make format of year comprehensible
    $date[4]++;                                                    # increase month by one to get comprehensible month number
    $date[100]=$date[5] . "-" . $date[4] . "-" . $date[3];                                      # construct name of directory
    $date[101]=$date[100] . "-" . $date[99];                                 # append the 1 as the first drectory of that day

    for (my $k=0; $k<=1000000; $k++) {                 # allow for one million directories per day. arbitrary limit of course
	if ((-e "outdata/$date[101]")) {                                  # if directory by this name exists, then
	    $date[99]++;                                                               # increase the trailing counter by one
	    $date[101]=$date[100] . "-" . $date[99]; }                                           # append new counter to name
	else { mkdir "outdata/$date[101]" or &err;                              # else create the unique directory
	       mkdir "outdata/$date[101]/alignments" or &err;
	       last; } }

    $outfile="outdata/$date[101]/outdata.csv";                    # this is the name, location of the comma separated outfile

    unless (-e "outdata/$date[101]/alignments" && -w "outdata/$date[101]/alignments") {       # check for writeable directory
	print "Could not file directory 'outdata/$date[101]/alignments'.\n";      # to save the alignments in; exit if not OK
	print "Please resolve this. Terminating.\n";
	exit; }

    print "The BLAST summaries will be saved in the tab-separated file outdata/$date[101]/outdata.csv.\n";      # information
    if ($ComputeMultipleAlignments eq "yes") { 
	print "The corresponding multiple alignments will be found in outdata/$date[101]/alignments/\n"; }      # information

    print "\nIn the below, he left column represents the hits from the BLAST run of the complete query (ITS) sequence, whereas\n";
    print "the right column (if present) represents the hits from the extracted ITS2 region of the query sequence. The entries of\n";
    print "the columns represent the following properties of the BLAST match in question:\n \n";
    print "Accession number {tab} Taxonomic annotation (name) {tab} Score {tab} E-value {tab} Coverage\n";

    print "\nAdditional output pertaining to queries sharing at least 50% of their best BLAST matches will be generated upon\n";
    print "completion of the BLAST rounds. Alignments for such groups of query sequences will be saved as above.\n";

    print "\n- - - - - - - - - - - - - - - - - - - - - - - - - - - - - - - - - - - - - - - - - - - - - -\n";
}
#############################################################################################################################


#############################################################################################################################
sub LoadIndata {   # subroutine to read infile to memory. note: this subroutine reads all of the infile directly into memory.
                           # with less than 100,000 query sequences, you should be fine even if you run on obsolete hardware.
                                                     # 100,000 ITS sequences would take perhaps 80 MB of RAM [plus Perl tax].

    my $accno_set="no";                                   # flag to control whether an accession number has been found or not
    open(INFILE,$infile) or &err;                                                                   # open INFILE for reading
    my @infile=<INFILE>;
    close(INFILE) or &err;

    my $counter=0; my $Accnocounter=0; my ($sequence, $accno);                          # various parameters for internal use
    my $infilelength = scalar @infile -1;                                                     # how many lines in the infile?
    unless ($infile[$infilelength]=~/\n$/) {  $infile[$infilelength]=$infile[$infilelength] . "\n"; }# newline to end of file
    $infile[$infilelength+1]="\n"; $infilelength++;

    for ($counter=0; $counter<=$infilelength; $counter++) {                               # loop over the lines of the infile

	if (!$infile[$counter]) { next; }                                                                  # skip blank lines

	if (($accno_set eq "no") and ($infile[$counter] =~ /^>/)) {   # no accno found, but > makes this line looks promising
	    $accno=$infile[$counter];                                              # let the accession number be this line...
	    $accno=~s/\s//g; $accno=~s/>//g; $accno=~s/-//g;                       # ...after removal of whitespace, >, and -
	    $accno=substr($accno,0,20); # take only the first 20 characters; entry must be unique for the 20 first characters
	    $accno_set="yes"; next;  }                           # mark accession number as set; now go for the sequence data

	elsif (($accno_set eq "yes") and ($counter==$infilelength)) {                       # we have reached the final entry

	    $sequence=~s/\s//g;                                                        # remove whitespace from sequence data
	    $sequence=uc $sequence;                                                                         # make upper-case
	    $sequence=~tr/ATUGCYRSWKMBDHVN//cd;                            # let sequence data contain only C, T, A, G, and N
	    if ((!$sequence) or (length $sequence < 20)) { print "ERROR: Sequence of <20 bp. encountered: $accno ($sequence). Will not proceed.\n"; &err; }
	    $Accno[$Accnocounter]=$accno;                                   # save accession number to accession number array
	    $Sequence[$Accnocounter]=$sequence;                                             # save sequence to sequence array
	    $Accnocounter++;                                              # increase counter of saved query accession numbers
	    if ($counter==$infilelength) { last; } }                                             # we're done if this is true

	elsif (($accno_set eq "yes") and ($infile[$counter+1] =~ /^>/)) {              # if next line is a new entry, then...

	    if (!$sequence) { $sequence=" "; }     # one-line sequence; add temporary space to avoid accessing empty variable
	    $sequence = $sequence . $infile[$counter];        # add present line (which is the last of the entry) to sequence
	    $sequence=~s/\s//g;                                                        # remove whitespace from sequence data
	    $sequence=uc $sequence;                                                                         # make upper-case
	    $sequence=~tr/ATUGCYRSWKMBDHVN//cd;                            # let sequence data contain only C, T, A, G, and N
	    if ((!$sequence) or (length $sequence < 20)) { print "ERROR: Sequence of <20 bp. encountered: $accno ($sequence). Will not proceed.\n"; &err; }
	    $Accno[$Accnocounter]=$accno;                                   # save accession number to accession number array
	    $Sequence[$Accnocounter]=$sequence;                                             # save sequence to sequence array
	    $Accnocounter++;                                              # increase counter of saved query accession numbers
	    $sequence=" "; $accno_set="no"; }                                       # reset sequence parameter, accno tracker

	else { $sequence = $sequence . $infile[$counter]; } } }                                 # append to sequence variable
#############################################################################################################################


#############################################################################################################################
sub GetITS2 {

    my $n58S_End=&Findn58SEnd;                               # subroutine to find the end of 5.8S uing pre-made HMMER profile
    my $nLSU_Start=&FindnLSUStart;              # subroutine to find the start of nLSU using long HMMER profile for precision
    unless ($nLSU_Start=~/[0-9]+/) { $nLSU_Start=&FindnLSUStartTwo; }            # else, try the shorter HMM (less precision)

    if (($n58S_End=~/[0-9]+/) and ($nLSU_Start=~/[0-9]+/) and ($n58S_End < $nLSU_Start)) {  # end of 5.8, start of nLSU found
	$ITS2=substr($Sequence[$i],$n58S_End,(($nLSU_Start-$n58S_End)-1));                    # subtract to get the ITS2 data
	return $ITS2; }                                                                           # return ITS2 sequence data

    elsif ($n58S_End=~/[0-9]+/) {                                                   # if end of 5.8S, not start of nLSU found
	$ITS2=substr($Sequence[$i],$n58S_End);                                     # let ITS2 be everything after end of 5.8S
	if (length $ITS2 > 300) { $ITS2 = substr($ITS2,0,300); }

	if (length $ITS2 < 40) { return "no"; }	            # if less than 40 bp, return negative answer: too short for BLAST
	else { return $ITS2; } }                                                                  # return ITS2 sequence data                      


    elsif ($nLSU_Start=~/[0-9]+/) {                                                       # found nLSU start, not end of 5.8S

	if ($nLSU_Start < 41) { return "no"; }                                               # very short ITS2 fragment. skip

	elsif ($nLSU_Start < 300) {                               # OK, less than 300 bp ITS2 (and part of 5.8?). take it all
	    $ITS2=substr($Sequence[$i],0,$nLSU_Start-1);
	    return $ITS2; }
	
	else {
	    $ITS2=substr($Sequence[$i],($nLSU_Start-300),300);           # take the 300 bp prior to nLSU_Start to be the ITS2
	    return $ITS2; } }
    else {                                                        # neither 5.8S nor nLSU found. trying reverse complementary
	$Sequence[$i]=reverse $Sequence[$i];                                       # reverse sequence (but not complementary)
	$Sequence[$i]=uc($Sequence[$i]);
	$Sequence[$i]=~tr/ATUGCYRSWKMBDHVN/TAACGRYSWMKVHDBN/d;                  # this tr handles the complementary operation

	open(FILE,">UPsequence.txt") or &err;         # open sequence file to write the reverse complementary sequence to it
	print FILE ">test\n";
	print FILE "$Sequence[$i]\n";	
	close (FILE) or &err;


	$n58S_End=&Findn58SEnd;                                                 # another attempt at locating the end of 5.8S
	$nLSU_Start=&FindnLSUStart;                                        # another attempt at locating the start of of nLSU
	unless ($nLSU_Start=~/[0-9]+/) { $nLSU_Start=&FindnLSUStartTwo; }                 # make less precise attempt an nLSU

	if (($n58S_End=~/[0-9]+/) and ($nLSU_Start=~/[0-9]+/) and ($n58S_End < $nLSU_Start)) { # end 5.8, start of nLSU found
	    $ITS2=substr($Sequence[$i],$n58S_End,(($nLSU_Start-$n58S_End)-1));              # extract accordingly to get ITS2
	    return $ITS2; }                                                                         # and return it to caller

	elsif ($n58S_End=~/[0-9]+/) {                                               # if end of 5.8S, not start of nLSU found
	    $ITS2=substr($Sequence[$i],$n58S_End);                                 # let ITS2 be everything after end of 5.8S
	    if (length $ITS2 > 300) { $ITS2 = substr($ITS2,0,300); }

	    if (length $ITS2 < 40) { return "no"; }         # if less than 20 bp, return negative answer: too short for BLAST
	    else { return $ITS2;  } }                                                               # and return it to caller

	elsif ($nLSU_Start=~/[0-9]+/) {                                                   # found nLSU start, not end of 5.8S
	    
	    if ($nLSU_Start < 41) { return "no"; }                                           # very short ITS2 fragment. skip
	    
	    elsif ($nLSU_Start < 300) {                           # OK, less than 300 bp ITS2 (and part of 5.8?). take it all
		$ITS2=substr($Sequence[$i],0,$nLSU_Start-1);
		return $ITS2; }
	    
	    else {
		$ITS2=substr($Sequence[$i],($nLSU_Start-300),300);       # take the 300 bp prior to nLSU_Start to be the ITS2
		return $ITS2; } }

	else { return "no"; } } }                                                             # else: no trace of 5.8S at all
#############################################################################################################################


#############################################################################################################################
sub Findn58SEnd {                                                                      # subroutine to locate the end of 5.8S

    my @output=`hmmpfam -n -E 0.002 HMMs/58endjames51.HMM UPsequence.txt`; # target file on HMMER profile; results in @output
    my $length = scalar @output-1;                                                     # how many lines of output did we get?
    my $i=0;
    my $containsn58end="no";                                                 # default flag set to "no" = no end of 5.8 found
    my (@temp, $temp, $temp1, $temp2);                                          # temp variables used in processing of output

    for ($i=0; $i<=$length; $i++) {                                                           # for each line of HMMER output
	unless ($output[$i]=~/^Scores for sequence family classification/) { next; }                     # move through array
	else {                                            # string found. now check if a match was found or not 3 lines ahead
	    if ($output[$i+3] =~ /no hits above thresholds/) { last; }                         # does not contain end of 5.8S
	    else {$containsn58end="yes"; } } }                                    # else: does indeed match the HMMER profile

    if ($containsn58end eq "no") { return "no"; }                                    # return "no": does not contain 5.8S end

    for ($i=0; $i<=$length; $i++) {                                                             # for all lines of the output

	unless ($output[$i]=~/^Alignments of top-scoring domains/) { next; }                              # move to this line
	else { $temp=$output[$i+1]; last; } }                                # and the take a copy of it for processing below

    $temp=~ /(from \d+ to \d+)/;                                    # will match, e.g. "from 34 to 85" and store in buffer $1
    $temp=$1;                                                    # copy buffer $1 to $temp, overwriting old contents of $temp
    $temp=~ /(\d+) \D+ (\d+)/;                         # will match, e.g., "34 to 85". 34=start of HMMER 5.8S profile, 85=end

    return $2; }                       # return the last bp of the HMMER 5.8S profile in the sequence = last position of 5.8S
#############################################################################################################################


#############################################################################################################################
sub FindnLSUStartTwo {                                         # subroutine to locate the start of nLSU, less precise version
    my @output=`hmmpfam -n -E 0.01 HMMs/nLSUjamesKH17.HMM UPsequence.txt`; # target file on HMMER profile; results in @output
    my $length = scalar @output-1;                                                     # how many lines of output did we get?
    my $i=0;
    my $containsnLSUbeginning="no";                                       # default flag set to "no" = no start of nLSU found
    my (@temp, $temp, $temp1, $temp2);                                          # temp variables used in processing of output

    for ($i=0; $i<=$length; $i++) {                                                           # for each line of HMMER output
	unless ($output[$i]=~/^Scores for sequence family classification/) { next; }                     # move through array
	else {                                            # string found. now check if a match was found or not 3 lines ahead
	    if ($output[$i+3] =~ /no hits above thresholds/) { last; }                       # does not contain start of nLSU
	    else {$containsnLSUbeginning="yes"; } } }                             # else: does indeed match the HMMER profile

    if ($containsnLSUbeginning eq "no") { return "no"; }                           # return "no": does not contain nLSU start

    for ($i=0; $i<=$length; $i++) {                                                             # for all lines of the output

	unless ($output[$i]=~/^Alignments of top-scoring domains/) { next; }                              # move to this line
	else { $temp=$output[$i+1]; last; } }                                # and the take a copy of it for processing below

    $temp=~ /(from \d+ to \d+)/;                                    # will match, e.g. "from 34 to 85" and store in buffer $1
    $temp=$1;                                                    # copy buffer $1 to $temp, overwriting old contents of $temp
    $temp=~ /(\d+) \D+ (\d+)/;                         # will match, e.g., "34 to 85". 34=start of HMMER 5.8S profile, 85=end

    return $1; }                              # return the first bp of the HMMER nLSU profile in the sequence = start of nLSU
#############################################################################################################################


#############################################################################################################################
sub FindnLSUStart {                                                                  # subroutine to locate the start of nLSU
    my @output=`hmmpfam -n -E 0.005 HMMs/nLSUjamesKH33.HMM UPsequence.txt`; #target file on HMMER profile; results in @output
    my $length = scalar @output-1;                                                     # how many lines of output did we get?
    my $i=0;
    my $containsnLSUbeginning="no";                                       # default flag set to "no" = no start of nLSU found
    my (@temp, $temp, $temp1, $temp2);                                          # temp variables used in processing of output

    for ($i=0; $i<=$length; $i++) {                                                           # for each line of HMMER output
	unless ($output[$i]=~/^Scores for sequence family classification/) { next; }                     # move through array
	else {                                            # string found. now check if a match was found or not 3 lines ahead
	    if ($output[$i+3] =~ /no hits above thresholds/) { last; }                       # does not contain start of nLSU
	    else {$containsnLSUbeginning="yes"; } } }                             # else: does indeed match the HMMER profile

    if ($containsnLSUbeginning eq "no") { return "no"; }                           # return "no": does not contain nLSU start

    for ($i=0; $i<=$length; $i++) {                                                             # for all lines of the output

	unless ($output[$i]=~/^Alignments of top-scoring domains/) { next; }                              # move to this line
	else { $temp=$output[$i+1]; last; } }                                # and the take a copy of it for processing below

    $temp=~ /(from \d+ to \d+)/;                                    # will match, e.g. "from 34 to 85" and store in buffer $1
    $temp=$1;                                                    # copy buffer $1 to $temp, overwriting old contents of $temp
    $temp=~ /(\d+) \D+ (\d+)/;                         # will match, e.g., "34 to 85". 34=start of HMMER 5.8S profile, 85=end

    return $1; }                                 # return the first bp of the HMMER nLSU profile in the sequence = nLSU start
#############################################################################################################################


#############################################################################################################################
sub ComputeMultipleAlignment {                    # subroutine to compute multiple alignments for each query + its BLAST hits
    my @indata=@_;                                                                          # accession numbers to be aligned
    my @sequence; my $line;                                                                   # temporary, internal variables
    my $set="no";
    my $length=scalar @indata -1;                                # how many entries were passed on to the present subroutine?

    for (my $i=1; $i<=$length; $i++) {                                                                # loop over all entries
	$indata[$i] = '>' . $indata[$i];                                                # append > to indata accession number
	$set="no";                                                                               # set flag to no (see below)
	open(INFILE,$blastdatabase) or &err;              # open INFILE for reading to get sequence data for accession number

	while ($line=<INFILE>) {                                                                         # while infile alive

	    if ($set eq "yes") { $sequence[$i]=$line; last; }            # we're done with the entry. sequence data retrieved
	    else {
		$line=~s/\n//;                                                              # remove newline character if any
		$indata[$i]=~s/\n//;                                                        # remove newline character if any
		unless ($line eq "$indata[$i]") { next; }                                 # find the correct accession number
		else { $set="yes"; } } }                                            # OK, found the targeted accession number

	close(INFILE) or &err; }

    open(FILE,">", "outdata/$date[101]/alignments/$Accno[$indata[0]]") or &err;                     # open file to be written
    print FILE ">$Accno[$indata[0]]\n";                                                 # save query accession number to file
    print FILE "$Sequence[$indata[0]]\n";                                                  # save query sequence data to file

    my $looplength=scalar @sequence-1;                                           # how many entries will we save to the file?

    for (my $a=1; $a<=$looplength; $a++) {                                                     # for each of these entries...
	print FILE "$indata[$a]\n";                                                         # print accession number of match
	print FILE "$sequence[$a]\n"; }                                                        # print sequence data of match

    close(FILE) or &err;

    if (($PreferredAlignmentProgram eq "mafft") and ($mafftexists eq "y")) { #       use MAFFT as preferred alignment program
 	open(PROG,"|linsi --reorder outdata/$date[101]/alignments/$Accno[$indata[0]] > outdata/$date[101]/alignments/$Accno[$indata[0]]align.fst 2> /dev/null");
	close(PROG) or &err; }

    elsif (($PreferredAlignmentProgram eq "clustalw") and ($clustalwexists eq "y")) {                    # ClustalW preferred
	open(PROG,"|clustalw outdata/$date[101]/alignments/$Accno[$indata[0]] > /dev/null");
	close(PROG) or &err; }

                    ### NOTE! You MUST change the location of the DIALIGN-TX conf directory on line 31, or DIALIGN won't work
    elsif (($PreferredAlignmentProgram eq "dialigntx") and ($dialigntxexists eq "y")) {
	open(PROG,"|dialign-tx -D $dialigntxconfdir outdata/$date[101]/alignments/$Accno[$indata[0]] outdata/$date[101]/alignments/$Accno[$indata[0]]align.fasta > /dev/null");
	close(PROG) or &err; }
                    ### NOTE! You MUST change the location of the DIALIGN-TX conf directory on line 31, or DIALIGN won't work

    else { print "The requested alignment program ($PreferredAlignmentProgram) was not found. Will proceed witout making any alignment.\n"; }
}
#############################################################################################################################


#############################################################################################################################
sub QueryGrouper {

    my $length=scalar @QueryGrouper -1;                                                 # how many query sequences are there?
    my $internallength=0;                                                # how many hits are there for the query in question?
    my @internalarray;                                                     # array to hold the hits for the query in question
    my $threshold=0.5;      # 0.5 = >= 50 % identical hits required to be grouped (deemed as "conspecific"), order irrelevant
    my $alreadygrouped =" ";          # keep track of those already grouped into a group to avoid multiple group occurrencies

    my $internallength2=0;                                               # array to hold the hits for the query of comparison
    my @internalarray2;                                                      # the number of hits for the query of comparison

    my $levelcounter=0;                    # counter for the number of identical accnos between query and query of comparison
    my ($i, $k, $m, $o);                                                                                     # loop variables

    for ($i=0; $i<=$length; $i++) {                                                           # loop over all query sequences

	@internalarray='';                                                                               # reset prior to use
	@internalarray=split(' ', $QueryGrouper[$i]);                                          # get the hits for $i in array
	$internallength=scalar @internalarray -1;                                                      # how many were these?
	if ($alreadygrouped =~ / $internalarray[0] /) { next; }    # if entry already assigned to group, then skip it here **

	for ($k=$i+1; $k<=$length; $k++) {                       # loop over the query sequences below the one under scrutiny

	    @internalarray2='';                                                                          # reset prior to use
	    @internalarray2=split(' ',$QueryGrouper[$k]);                                      # get the hits for $k in array
	    $internallength2=scalar @internalarray2 -1;                                                # how many were these?

	    if ($alreadygrouped =~ / $internalarray2[0] /) { next; }#if entry already assigned to group, then skip it here **

	    for ($m=1; $m<=$internallength; $m++) {                     # for all the elements of the query under scrutiny...

		for ($o=1; $o<=$internallength2; $o++) {                   # loop over all elements of query under comparison
		    if ($internalarray[$m] eq $internalarray2[$o]) {                            # if they share a BLAST match
			$levelcounter++; }                                        # then increase the counter for shared hits
		    else { next; } } }                                               # OK, didn't share that particular match

	    if ($internallength > $internallength2) {     # if second list happens to be shorter, use that one for comparison
		if (($levelcounter / $internallength2) >= $threshold) {  # if at least $threshold % of the matches are shared

		    my @temp=split(' ', $QueryGrouper[$i]);             # split initial array to get leading accession number
		    $temp[0] = $temp[0] . "-$internalarray2[0]"; # append new accession number to demarcate group affiliation
		    $QueryGrouper[$i] = join(" ",@temp);                                  # join string back again from array
		    $alreadygrouped = $alreadygrouped . " $internalarray2[0] "; #append to list of already grouped queries **
		    $levelcounter=0; }
		else { $levelcounter=0; } } # NEW WHEN DEBUG
	    elsif ($internallength <= $internallength2) {
		if (($levelcounter / $internallength) >= $threshold) {   # if at least $threshold % of the matches are shared

		    my @temp=split(' ', $QueryGrouper[$i]);             # split initial array to get leading accession number
		    $temp[0] = $temp[0] . "-$internalarray2[0]"; # append new accession number to demarcate group affiliation
		    $QueryGrouper[$i] = join(" ",@temp);                                  # join string back again from array
		    $alreadygrouped = $alreadygrouped . " $internalarray2[0] ";# append to list of already grouped queries **
		    $levelcounter=0; }
		else { $levelcounter=0; }  }                                   # reset counter for shared accnos when done **
	    else { $levelcounter=0; }  
	    unless ($alreadygrouped =~ / $internalarray[0] /) { $alreadygrouped = $alreadygrouped . " $internalarray[0] "; } } } # ***

    my $hasprinted=0;                              # to keep track of whether the explanatory message has been printed or not
    my $groupedaccnos="-";                           # variable to keep track of what queries that have been added to a group
    my @accnosforalignment=("1","2","3");                          # set to nonsense values just to have an initialized array
    for ($i=0; $i<=$length; $i++) {                                                           # loop over all query sequences

	my @temp=split(' ', $QueryGrouper[$i]);  # turn string into array to be able to manipulate its first element properly
	if ($temp[0]=~/-/) {                                                     # if true, than the query represents a group

	    if ($hasprinted == 0) {                                  # if we have not printed explanatory message, then do it
		print "\nThe below query sequences share at least 50 % of their $KeepHits best matches. They can thus be suspected\n";
		print "to be conspecific or at least closely related.\n";
		print OUTDATA "\nQuery sequences sharing at least 50 % of their best matches:\n";

		if ($ComputeMultipleAlignments eq "yes") {
		    print "The corresponding group alignment(s) of the query sequences will be found in the output directory.\n";
		    print OUTDATA "The corresponding group alignment(s) of the query sequences will be found in the output directory.\n"; }

		$hasprinted++; }                              # increase counter not to have to see explanatory message again

	    $groupedaccnos=$groupedaccnos . $temp[0] . "-";          # append query to list of queries that have been grouped
	    $temp[0]=~s/-/ /g;                                                           # remove dash for nice screen output
	    print "  Group $groupcounter: $temp[0]\n";                                     # print group membership to screen
	    print OUTDATA "  Group $groupcounter: $temp[0]\n";                               # print group membership to file

	    if ($ComputeMultipleAlignments eq "yes") {                                       # if alignment mode is turned on
		my $sentalongaccnos=$temp[0];                          # get the constituent queries of the group in question
		while ($sentalongaccnos =~ /^ /) { $sentalongaccnos =~ s/\^ //g; }     # remove any leading space in the list
		while ($sentalongaccnos =~ / $/) { $sentalongaccnos =~ s/\ $//g; }    # remove any trailing space in the list
		@accnosforalignment="";              # reset array to remove any potential leftovers from previous long lists
		@accnosforalignment=split(" ", $sentalongaccnos);     # split list with respect to space, the field separator
		&ComputeMultipleGroupAlignment(@accnosforalignment); }        # call subroutine to handle the group alignment
	    $groupcounter++; } }                                        # increase counter for the number of groups assembled

    $hasprinted=0;             # reset counter for whether explanatory message has been printed; now for taxonomic singletons
    $groupcounter=1;                                                               # cosmetic feature: print singleton number

    for ($i=0; $i<=$length; $i++) {                                                           # loop over all query sequences

	my @temp=split(' ', $QueryGrouper[$i]);  # turn string into array to be able to manipulate its first element properly
	unless (($temp[0]=~/-/) or ($groupedaccnos=~/-$temp[0]-/)) {      # else, entry = group, or has been added to a group

	    if ($hasprinted == 0) {                                  # if we have not printed explanatory message, then do it
		print "\nThe below query sequences do not share at least 50 % of their $KeepHits best matches with any other query sequence.\n";
		print "It would seem likely that they represent a species present only once among the query sequences.\n";
		print OUTDATA "\nQuery sequences not sharing at least 50 % of their best matches:\n";
		$hasprinted++; }                              # increase counter not to have to see explanatory message again

	    print "  Singleton $groupcounter: $temp[0]\n";                                 # print singleton number to screen
	    print OUTDATA "  Singleton $groupcounter: $temp[0]\n";                           # print singleton number to file
	    $groupcounter++; } }
}
#############################################################################################################################


#############################################################################################################################
sub ComputeMultipleGroupAlignment {         # subroutine to compute multiple alignments for each query group (w/o BLAST hits)

    my @indata=@_;                                                                          # accession numbers to be aligned
    my @sequence; my $line;                                                                   # temporary, internal variables
    my $set="no"; my $filename;
    my $length=scalar @indata -1;                                # how many entries were passed on to the present subroutine?

    my $Accnolength=scalar @Accno-1;         # how many query sequences will we have to loop over to get all query sequences?
    for (my $i=0; $i<=$length; $i++) {                                       # loop over the queries of this particular group
	for (my $k=0; $k<=$Accnolength; $k++) {                  # loop over all queries to get the pertinent query sequences
	    if ($indata[$i] eq $Accno[$k]) {                                    # if they match, then we have found our entry
		$sequence[$i]=$Sequence[$k]; last; } }                               # so get the sequence data for alignment
	$indata[$i] = '>' . $indata[$i]; }                                              # append > to indata accession number

    $filename="Group" . "$groupcounter" . '.fasta';                                # give filename as Group1.fasta, and so on
    open(FILE,">", "outdata/$date[101]/alignments/$filename") or &err;                              # open file to be written
    my $looplength=scalar @sequence-1;                                           # how many entries will we save to the file?

    for (my $a=0; $a<=$looplength; $a++) {                                                     # for each of these entries...
	print FILE "$indata[$a]\n";                                                         # print accession number of match
	print FILE "$sequence[$a]\n"; }                                                        # print sequence data of match

    close(FILE) or &err;

	if (($PreferredAlignmentProgram eq "mafft") and ($mafftexists eq "y")) {   # use MAFFT as preferred alignment program
	open(PROG,"|linsi --reorder outdata/$date[101]/alignments/$filename > outdata/$date[101]/alignments/$filename.fst 2> /dev/null");
	close(PROG) or &err; }

    elsif (($PreferredAlignmentProgram eq "clustalw") and ($clustalwexists eq "y")) {  # ClustalW preferred alignment program
	open(PROG,"|clustalw outdata/$date[101]/alignments/$filename > /dev/null");
	close(PROG) or &err; }

                    ### NOTE! You MUST change the location of the DIALIGN-TX conf directory on line 31, or DIALIGN won't work
    elsif (($PreferredAlignmentProgram eq "dialigntx") and ($dialigntxexists eq "y")) {
	open(PROG,"|dialign-tx -D $dialigntxconfdir outdata/$date[101]/alignments/$filename outdata/$date[101]/alignments/$filename.fst > /dev/null");
	close(PROG) or &err; }
                    ### NOTE! You MUST change the location of the DIALIGN-TX conf directory on line 31, or DIALIGN won't work

    else { print "The requested alignment program ($PreferredAlignmentProgram) was not found. Will proceed witout making any alignment.\n"; }
}
#############################################################################################################################
