# Supplementary material for: A software pipeline for processing and identification of fungal ITS sequences
Source: Source Code Biol Med. 2009 Jan 15;4:1. doi: 10.1186/1751-0473-4-1 (PMC2649129; doi:10.1186/1751-0473-4-1)
Supplement: Additional file 1 — The software pipeline. The software pipeline described in the paper, together with its documentation, installation instructions, and the seed of a BLAST database. [file 1751-0473-4-1-S1.zip › FungalITSPipeline/HMMs/58endjames51.HMM]

HMMER2.0  [2.3.2]
NAME  58endjames51
LENG  42
ALPH  Nucleic
RF    no
CS    no
MAP   yes
COM   hmmbuild -g --nucleic 58endjames51.HMM 58endjames51.fasta
COM   hmmcalibrate 58endjames51.HMM
NSEQ  184
DATE  Thu Jan 25 11:20:54 2007
CKSUM 161
XT      -9967     -1      0      *  -9967     -1      *      0 
NULT      -1  -9967
NULE       0      0      0      0 
EVD   -22.959818   0.306685
HMM        A      C      G      T    
         m->m   m->i   m->d   i->m   i->i   d->m   d->d   b->m   m->e
           -8      *  -7539
     1    668  -5555   1244  -5555     1
     -      0      0      0      0 
     -      0 -12699 -13741   -894  -1115   -701  -1378     -8      * 
     2  -5555   1974  -5555  -5099     2
     -      0      0      0      0 
     -      0 -12699 -13741   -894  -1115   -701  -1378      *      * 
     3  -5555   1374  -5555    449     3
     -      0      0      0      0 
     -      0 -12699 -13741   -894  -1115   -701  -1378      *      * 
     4  -5555   1193  -1589    444     4
     -      0      0      0      0 
     -      0 -12699 -13741   -894  -1115   -701  -1378      *      * 
     5  -1102    241  -1071    908     5
     -      0      0      0      0 
     -      0 -12699 -13741   -894  -1115   -701  -1378      *      * 
     6  -1946    423   -552    780     6
     -      0      0      0      0 
     -    -12 -12699  -6893   -894  -1115   -701  -1378      *      * 
     7  -1506   -253  -2847   1417     7
     -      0      0      0      0 
     -    -13 -12687  -6881   -894  -1115   -299  -2416      *      * 
     8  -1030   -877   1429  -1867     8
     -      0      0      0      0 
     -      0 -12687 -13729   -894  -1115   -299  -2416      *      * 
     9  -1241  -1629   1521  -1383     9
     -      0      0      0      0 
     -      0 -12699 -13741   -894  -1115   -701  -1378      *      * 
    10  -2019   -609  -1236   1419    10
     -      0      0      0      0 
     -      0 -12699 -13741   -894  -1115   -701  -1378      *      * 
    11   1336  -2683   -840   -395    11
     -     23   -466   -440    607 
     -   -706  -2308  -2435  -1581   -587   -701  -1378      *      * 
    12  -1584  -1090  -2974   1618    19
     -      0      0      0      0 
     -      0 -12404 -13446   -894  -1115  -1784   -495      *      * 
    13  -2107   -979  -2152   1602    20
     -      0      0      0      0 
     -      0 -12492 -13534   -894  -1115  -1200   -824      *      * 
    14  -1588   1551  -1217  -1704    21
     -      0      0      0      0 
     -      0 -12583 -13625   -894  -1115  -1693   -534      *      * 
    15  -1525   1553  -2502   -885    22
     -      0      0      0      0 
     -      0 -12616 -13659   -894  -1115  -3704   -115      *      * 
    16    113  -1877   1175  -1366    23
     -    268   -830    756   -878 
     -  -7781     -7 -13659     -1 -10352  -1185   -836      *      * 
    17    463  -1300    580   -474    25
     -      0      0      0      0 
     -      0 -12651 -13693   -894  -1115  -3053   -185      *      * 
    18    219  -2504   1287  -2185    26
     -      0      0      0      0 
     -      0 -12651 -13693   -894  -1115   -113  -3731      *      * 
    19    449  -5555   1313  -2957    27
     -      0      0      0      0 
     -      0 -12699 -13741   -894  -1115   -701  -1378      *      * 
    20  -5555  -5555   1977  -5555    28
     -      0      0      0      0 
     -      0 -12699 -13741   -894  -1115   -701  -1378      *      * 
    21  -2957   1177  -5555    668    29
     -      0      0      0      0 
     -      0 -12699 -13741   -894  -1115   -701  -1378      *      * 
    22   1895  -5555  -2647  -3336    30
     -      0      0      0      0 
     -      0 -12699 -13741   -894  -1115   -701  -1378      *      * 
    23  -5555  -1007  -5555   1791    31
     -      0      0      0      0 
     -      0 -12699 -13741   -894  -1115   -701  -1378      *      * 
    24  -1235  -5555   1821  -5555    32
     -      0      0      0      0 
     -      0 -12699 -13741   -894  -1115   -701  -1378      *      * 
    25  -5555   1626  -5555   -200    33
     -      0      0      0      0 
     -      0 -12699 -13741   -894  -1115   -701  -1378      *      * 
    26  -2551   1709  -5555   -895    34
     -      0      0      0      0 
     -      0 -12699 -13741   -894  -1115   -701  -1378      *      * 
    27  -5555  -3822  -3245   1927    35
     -      0      0      0      0 
     -      0 -12699 -13741   -894  -1115   -701  -1378      *      * 
    28  -5555  -5555   1946  -3247    36
     -   -588   1003   -588   -588 
     -    -16  -6502 -13741    -86  -4111   -701  -1378      *      * 
    29  -3328  -2686  -2419   1831    38
     -      0      0      0      0 
     -      0 -12699 -13741   -894  -1115   -701  -1378      *      * 
    30  -5555  -1115  -5555   1806    39
     -      0      0      0      0 
     -      0 -12699 -13741   -894  -1115   -701  -1378      *      * 
    31  -5555    133  -4263   1501    40
     -      0      0      0      0 
     -      0 -12699 -13741   -894  -1115   -701  -1378      *      * 
    32  -2493  -2423   1854  -5555    41
     -      0      0      0      0 
     -      0 -12699 -13741   -894  -1115   -701  -1378      *      * 
    33   1937  -5555  -5555  -2957    42
     -      0      0      0      0 
     -    -29 -12699  -5655   -894  -1115   -701  -1378      *      * 
    34  -5526  -2928   1936  -5526    43
     -      0      0      0      0 
     -      0 -12670 -13712   -894  -1115   -168  -3184      *      * 
    35   -815    957  -1654    230    44
     -      0      0      0      0 
     -      0 -12699 -13741   -894  -1115   -701  -1378      *      * 
    36    107  -2737   1364  -2333    45
     -      0      0      0      0 
     -      0 -12699 -13741   -894  -1115   -701  -1378      *      * 
    37  -4967   -828  -2161   1670    46
     -      0      0      0      0 
     -      0 -12699 -13741   -894  -1115   -701  -1378      *      * 
    38  -3159   1611  -2375   -644    47
     -      0      0      0      0 
     -      0 -12699 -13741   -894  -1115   -701  -1378      *      * 
    39   1562  -2692   -759  -1731    48
     -      0      0      0      0 
     -      0 -12699 -13741   -894  -1115   -701  -1378      *      * 
    40  -1826   -451   -234   1095    49
     -      0      0      0      0 
     -      0 -12699 -13741   -894  -1115   -701  -1378      *      * 
    41   -482  -1278  -1055   1257    50
     -      0      0      0      0 
     -      0 -12699 -13741   -894  -1115   -701  -1378      *      * 
    42    881  -2042  -1102    535    51
     -      *      *      *      * 
     -      *      *      *      *      *      *      *      *      0 
//
