# Supplementary material for: A software pipeline for processing and identification of fungal ITS sequences
Source: Source Code Biol Med. 2009 Jan 15;4:1. doi: 10.1186/1751-0473-4-1 (PMC2649129; doi:10.1186/1751-0473-4-1)
Supplement: Additional file 1 — The software pipeline. The software pipeline described in the paper, together with its documentation, installation instructions, and the seed of a BLAST database. [file 1751-0473-4-1-S1.zip › FungalITSPipeline/HMMs/58james1t54.HMM]

HMMER2.0  [2.3.2]
NAME  58james1t54
LENG  54
ALPH  Nucleic
RF    no
CS    no
MAP   yes
COM   hmmbuild -g --nucleic 58james1t54.HMM 58james1t54.fasta
COM   hmmcalibrate 58james1t54.HMM
NSEQ  184
DATE  Thu Jan 25 11:23:01 2007
CKSUM 4444
XT      -9967     -1      0      *  -9967     -1      *      0 
NULT      -1  -9967
NULE       0      0      0      0 
EVD   -61.931728   0.239151
HMM        A      C      G      T    
         m->m   m->i   m->d   i->m   i->i   d->m   d->d   b->m   m->e
           -8      *  -7539
     1     92   1207  -5555   -725     1
     -      0      0      0      0 
     -      0 -12699 -13741   -894  -1115   -701  -1378     -8      * 
     2   1898  -3527  -2592  -5555     2
     -      0      0      0      0 
     -      0 -12699 -13741   -894  -1115   -701  -1378      *      * 
     3   1977  -5555  -5555  -5555     3
     -      0      0      0      0 
     -      0 -12699 -13741   -894  -1115   -701  -1378      *      * 
     4  -5555   1969  -5555  -4523     4
     -      0      0      0      0 
     -      0 -12699 -13741   -894  -1115   -701  -1378      *      * 
     5  -5555  -2381  -5555   1913     5
     -      0      0      0      0 
     -      0 -12699 -13741   -894  -1115   -701  -1378      *      * 
     6   -684  -2287  -2287   1569     6
     -      0      0      0      0 
     -      0 -12699 -13741   -894  -1115   -701  -1378      *      * 
     7  -1440  -2011  -5555   1749     7
     -      0      0      0      0 
     -      0 -12699 -13741   -894  -1115   -701  -1378      *      * 
     8  -2248    990  -5555    833     8
     -      0      0      0      0 
     -      0 -12699 -13741   -894  -1115   -701  -1378      *      * 
     9   1636  -5555   -237  -5555     9
     -      0      0      0      0 
     -      0 -12699 -13741   -894  -1115   -701  -1378      *      * 
    10   1631  -5555   -218  -5555    10
     -      0      0      0      0 
     -      0 -12699 -13741   -894  -1115   -701  -1378      *      * 
    11  -5555   1930  -5555  -2776    11
     -      0      0      0      0 
     -      0 -12699 -13741   -894  -1115   -701  -1378      *      * 
    12   1833  -5555  -1339  -5555    12
     -      0      0      0      0 
     -      0 -12699 -13741   -894  -1115   -701  -1378      *      * 
    13   1857  -5555  -1577  -5555    13
     -      0      0      0      0 
     -      0 -12699 -13741   -894  -1115   -701  -1378      *      * 
    14  -5555   1034  -5555    934    14
     -      0      0      0      0 
     -      0 -12699 -13741   -894  -1115   -701  -1378      *      * 
    15  -5555  -5555   1977  -5555    15
     -      0      0      0      0 
     -      0 -12699 -13741   -894  -1115   -701  -1378      *      * 
    16  -5555  -5555   1977  -5555    16
     -      0      0      0      0 
     -      0 -12699 -13741   -894  -1115   -701  -1378      *      * 
    17   1977  -5555  -5555  -5555    17
     -      0      0      0      0 
     -      0 -12699 -13741   -894  -1115   -701  -1378      *      * 
    18  -5555  -4523  -5555   1969    18
     -      0      0      0      0 
     -      0 -12699 -13741   -894  -1115   -701  -1378      *      * 
    19  -5555   1953  -5555  -3551    19
     -      0      0      0      0 
     -      0 -12699 -13741   -894  -1115   -701  -1378      *      * 
    20   -963  -2966  -5555   1739    20
     -      0      0      0      0 
     -      0 -12699 -13741   -894  -1115   -701  -1378      *      * 
    21  -5555   1977  -5555  -5555    21
     -      0      0      0      0 
     -      0 -12699 -13741   -894  -1115   -701  -1378      *      * 
    22  -5555  -5555  -5555   1977    22
     -      0      0      0      0 
     -      0 -12699 -13741   -894  -1115   -701  -1378      *      * 
    23  -1116  -1692  -5555   1682    23
     -      0      0      0      0 
     -      0 -12699 -13741   -894  -1115   -701  -1378      *      * 
    24  -5555  -5555   1977  -5555    24
     -      0      0      0      0 
     -      0 -12699 -13741   -894  -1115   -701  -1378      *      * 
    25  -4123  -4123   1937  -4123    25
     -      0      0      0      0 
     -      0 -12699 -13741   -894  -1115   -701  -1378      *      * 
    26  -5555   1334  -5555    523    26
     -      0      0      0      0 
     -      0 -12699 -13741   -894  -1115   -701  -1378      *      * 
    27  -2158  -5555  -5555   1900    27
     -      0      0      0      0 
     -      0 -12699 -13741   -894  -1115   -701  -1378      *      * 
    28  -3551   1921  -5555  -3214    28
     -      0      0      0      0 
     -      0 -12699 -13741   -894  -1115   -701  -1378      *      * 
    29  -3242   -680  -3551   1671    29
     -      0      0      0      0 
     -      0 -12699 -13741   -894  -1115   -701  -1378      *      * 
    30  -2718   1126   -347   -184    30
     -      0      0      0      0 
     -      0 -12699 -13741   -894  -1115   -701  -1378      *      * 
    31   -350  -1949   1501  -2989    31
     -      0      0      0      0 
     -      0 -12699 -13741   -894  -1115   -701  -1378      *      * 
    32  -5555   1655  -3551   -428    32
     -      0      0      0      0 
     -      0 -12699 -13741   -894  -1115   -701  -1378      *      * 
    33   1778  -4962   -980  -4962    33
     -      0      0      0      0 
     -      0 -12699 -13741   -894  -1115   -701  -1378      *      * 
    34   -521  -5555  -5555   1705    34
     -      0      0      0      0 
     -      0 -12699 -13741   -894  -1115   -701  -1378      *      * 
    35  -5555   1977  -5555  -5555    35
     -      0      0      0      0 
     -      0 -12699 -13741   -894  -1115   -701  -1378      *      * 
    36  -5555  -5555   1977  -5555    36
     -      0      0      0      0 
     -      0 -12699 -13741   -894  -1115   -701  -1378      *      * 
    37   1953  -4560  -4560  -4560    37
     -      0      0      0      0 
     -      0 -12699 -13741   -894  -1115   -701  -1378      *      * 
    38  -5555  -5555  -5555   1977    38
     -      0      0      0      0 
     -      0 -12699 -13741   -894  -1115   -701  -1378      *      * 
    39  -5555  -5555   1977  -5555    39
     -      0      0      0      0 
     -      0 -12699 -13741   -894  -1115   -701  -1378      *      * 
    40   1953  -5555  -3551  -5555    40
     -      0      0      0      0 
     -      0 -12699 -13741   -894  -1115   -701  -1378      *      * 
    41   1977  -5555  -5555  -5555    41
     -      0      0      0      0 
     -      0 -12699 -13741   -894  -1115   -701  -1378      *      * 
    42  -5555  -5555   1977  -5555    42
     -      0      0      0      0 
     -      0 -12699 -13741   -894  -1115   -701  -1378      *      * 
    43   1892  -5555  -2017  -5555    43
     -      0      0      0      0 
     -      0 -12699 -13741   -894  -1115   -701  -1378      *      * 
    44   1801  -3242  -1364  -5555    44
     -      0      0      0      0 
     -      0 -12699 -13741   -894  -1115   -701  -1378      *      * 
    45  -5555   1977  -5555  -5555    45
     -      0      0      0      0 
     -      0 -12699 -13741   -894  -1115   -701  -1378      *      * 
    46  -1882  -5555   1882  -5555    46
     -      0      0      0      0 
     -      0 -12699 -13741   -894  -1115   -701  -1378      *      * 
    47  -5555   1361  -5555    475    47
     -      0      0      0      0 
     -      0 -12699 -13741   -894  -1115   -701  -1378      *      * 
    48   1754  -3634  -1706  -2058    48
     -      0      0      0      0 
     -      0 -12699 -13741   -894  -1115   -701  -1378      *      * 
    49  -2592  -3551   1892  -4737    49
     -      0      0      0      0 
     -      0 -12699 -13741   -894  -1115   -701  -1378      *      * 
    50  -5555   1814  -5555  -1184    50
     -      0      0      0      0 
     -      0 -12699 -13741   -894  -1115   -701  -1378      *      * 
    51   -579  -5555   1717  -5555    51
     -      0      0      0      0 
     -      0 -12699 -13741   -894  -1115   -701  -1378      *      * 
    52   1977  -5555  -5555  -5555    52
     -      0      0      0      0 
     -      0 -12699 -13741   -894  -1115   -701  -1378      *      * 
    53   1977  -5555  -5555  -5555    53
     -      0      0      0      0 
     -      0 -12699 -13741   -894  -1115   -701  -1378      *      * 
    54   1270  -1507  -2747    122    54
     -      *      *      *      * 
     -      *      *      *      *      *      *      *      *      0 
//
