# Supplementary material for: A software pipeline for processing and identification of fungal ITS sequences
Source: Source Code Biol Med. 2009 Jan 15;4:1. doi: 10.1186/1751-0473-4-1 (PMC2649129; doi:10.1186/1751-0473-4-1)
Supplement: Additional file 1 — The software pipeline. The software pipeline described in the paper, together with its documentation, installation instructions, and the seed of a BLAST database. [file 1751-0473-4-1-S1.zip › FungalITSPipeline/HMMs/nLSUjamesKH17.HMM]

HMMER2.0  [2.3.2]
NAME  nLSUjamesKH17
LENG  17
ALPH  Nucleic
RF    no
CS    no
MAP   yes
COM   hmmbuild -g --nucleic nLSUjamesKH17.HMM nLSUjamesKH17.fasta
COM   hmmcalibrate nLSUjamesKH17.HMM
NSEQ  196
DATE  Thu Jan 25 11:11:30 2007
CKSUM 6920
XT      -9967     -1      0      *  -9967     -1      *      0 
NULT      -1  -9967
NULE       0      0      0      0 
EVD   -12.990855   0.344592
HMM        A      C      G      T    
         m->m   m->i   m->d   i->m   i->i   d->m   d->d   b->m   m->e
           -7      *  -7600
     1    -64  -1207  -5613   1373     1
     -      0      0      0      0 
     -    -23 -12759  -5998   -894  -1115   -701  -1378     -7      * 
     2  -1581  -1246  -1118   1477     2
     -      0      0      0      0 
     -    -24 -12765  -5915   -894  -1115   -194  -2987      *      * 
     3   -294  -2430   1492  -2430     3
     -      0      0      0      0 
     -     -1 -12766 -10967   -894  -1115  -2371   -310      *      * 
     4   1447  -5620    301  -5620     4
     -      0      0      0      0 
     -      0 -12765 -13808   -894  -1115   -182  -3074      *      * 
     5  -2939    951  -2378    803     5
     -      0      0      0      0 
     -      0 -12790 -13832   -894  -1115   -701  -1378      *      * 
     6  -5644   1917  -5644  -2453     6
     -      0      0      0      0 
     -      0 -12790 -13832   -894  -1115   -701  -1378      *      * 
     7  -5644  -5644  -5644   1978     7
     -      0      0      0      0 
     -      0 -12790 -13832   -894  -1115   -701  -1378      *      * 
     8  -5644   1894  -2038  -5644     8
     -      0      0      0      0 
     -      0 -12790 -13832   -894  -1115   -701  -1378      *      * 
     9   1832  -4598  -1487  -4598     9
     -      0      0      0      0 
     -      0 -12790 -13832   -894  -1115   -701  -1378      *      * 
    10   1828  -5644  -1290  -5644    10
     -      0      0      0      0 
     -      0 -12790 -13832   -894  -1115   -701  -1378      *      * 
    11   1869  -2453  -2791  -5644    11
     -      0      0      0      0 
     -     -1 -12790 -11864   -894  -1115   -701  -1378      *      * 
    12  -5644  -5644  -5644   1978    12
     -      0      0      0      0 
     -      0 -12789 -13831   -894  -1115   -677  -1416      *      * 
    13  -5644   1914  -5644  -2378    13
     -      0      0      0      0 
     -      0 -12790 -13832   -894  -1115   -701  -1378      *      * 
    14   1916  -5644  -2419  -5644    14
     -      0      0      0      0 
     -    -24 -12790  -5939   -894  -1115   -701  -1378      *      * 
    15   -647  -5621   1624  -1949    15
     -      0      0      0      0 
     -    -67 -12766  -4474   -894  -1115   -186  -3048      *      * 
    16   -246  -5580   1639  -5580    16
     -      0      0      0      0 
     -      0 -12724 -13767   -894  -1115    -82  -4174      *      * 
    17  -4372    780  -3707   1109    17
     -      *      *      *      * 
     -      *      *      *      *      *      *      *      *      0 
//
