# Supplementary material for: A software pipeline for processing and identification of fungal ITS sequences
Source: Source Code Biol Med. 2009 Jan 15;4:1. doi: 10.1186/1751-0473-4-1 (PMC2649129; doi:10.1186/1751-0473-4-1)
Supplement: Additional file 1 — The software pipeline. The software pipeline described in the paper, together with its documentation, installation instructions, and the seed of a BLAST database. [file 1751-0473-4-1-S1.zip › FungalITSPipeline/HMMs/nLSUjamesKH33.HMM]

HMMER2.0  [2.3.2]
NAME  nLSUjamesKH33
LENG  33
ALPH  Nucleic
RF    no
CS    no
MAP   yes
COM   hmmbuild -g --nucleic nLSUjamesKH33.HMM nLSUjamesKH33.fasta
COM   hmmcalibrate nLSUjamesKH33.HMM
NSEQ  194
DATE  Thu Jan 25 11:12:20 2007
CKSUM 1835
XT      -9967     -1      0      *  -9967     -1      *      0 
NULT      -1  -9967
NULE       0      0      0      0 
EVD   -29.932472   0.254917
HMM        A      C      G      T    
         m->m   m->i   m->d   i->m   i->i   d->m   d->d   b->m   m->e
           -7      *  -7598
     1   -262   -585  -5612   1310     1
     -      0      0      0      0 
     -    -18 -12757  -6311   -894  -1115   -701  -1378     -7      * 
     2  -2724   -660  -1565   1525     2
     -      0      0      0      0 
     -    -10 -12752  -7220   -894  -1115   -227  -2783      *      * 
     3   -831  -1299   1395  -1315     3
     -      0      0      0      0 
     -      0 -12765 -13808   -894  -1115  -1603   -576      *      * 
     4   1242  -1920    432  -5620     4
     -      0      0      0      0 
     -      0 -12765 -13808   -894  -1115   -332  -2281      *      * 
     5  -1588   1074  -3114    533     5
     -      0      0      0      0 
     -      0 -12775 -13817   -894  -1115   -701  -1378      *      * 
     6  -5629   1830  -5629  -1308     6
     -      0      0      0      0 
     -      0 -12775 -13817   -894  -1115   -701  -1378      *      * 
     7  -5629  -1929  -1684   1768     7
     -      0      0      0      0 
     -      0 -12775 -13817   -894  -1115   -701  -1378      *      * 
     8  -1684   1707  -2629  -1929     8
     -      0      0      0      0 
     -      0 -12775 -13817   -894  -1115   -701  -1378      *      * 
     9   1793  -1883  -2089  -5119     9
     -      0      0      0      0 
     -      0 -12775 -13817   -894  -1115   -701  -1378      *      * 
    10   1588   -853  -1255  -5629    10
     -      0      0      0      0 
     -      0 -12775 -13817   -894  -1115   -701  -1378      *      * 
    11   1676  -2890  -3114   -853    11
     -      0      0      0      0 
     -      0 -12775 -13817   -894  -1115   -701  -1378      *      * 
    12  -5629  -5629  -5629   1978    12
     -      0      0      0      0 
     -      0 -12775 -13817   -894  -1115   -701  -1378      *      * 
    13  -1684   1829  -5629  -3114    13
     -      0      0      0      0 
     -      0 -12775 -13817   -894  -1115   -701  -1378      *      * 
    14   1934  -5629  -2851  -5629    14
     -      0      0      0      0 
     -    -10 -12775  -7244   -894  -1115   -701  -1378      *      * 
    15   -980  -5620   1594  -1142    15
     -      0      0      0      0 
     -    -36 -12765  -5342   -894  -1115   -332  -2281      *      * 
    16   -705   -818   1485  -5594    16
     -      0      0      0      0 
     -      0 -12739 -13781   -894  -1115   -137  -3466      *      * 
    17  -1578    698  -4470    999    17
     -      0      0      0      0 
     -     -9 -12775  -7288   -894  -1115   -701  -1378      *      * 
    18   1435  -1674    -54  -5620    18
     -      0      0      0      0 
     -      0 -12766 -13808   -894  -1115   -338  -2260      *      * 
    19    516  -1684   1163  -5629    19
     -      0      0      0      0 
     -      0 -12775 -13817   -894  -1115   -701  -1378      *      * 
    20  -4512  -1684   1858  -5629    20
     -      0      0      0      0 
     -      0 -12775 -13817   -894  -1115   -701  -1378      *      * 
    21   1736  -5629   -673  -5629    21
     -      0      0      0      0 
     -      0 -12775 -13817   -894  -1115   -701  -1378      *      * 
    22  -1040    834  -1254    392    22
     -      0      0      0      0 
     -      0 -12775 -13817   -894  -1115   -701  -1378      *      * 
    23  -1752  -1434  -2108   1633    23
     -      0      0      0      0 
     -      0 -12775 -13817   -894  -1115   -701  -1378      *      * 
    24   1978  -5629  -5629  -5629    24
     -      0      0      0      0 
     -      0 -12775 -13817   -894  -1115   -701  -1378      *      * 
    25  -4160   1965  -5629  -5629    25
     -      0      0      0      0 
     -      0 -12775 -13817   -894  -1115   -701  -1378      *      * 
    26  -5629   1965  -4494  -4953    26
     -      0      0      0      0 
     -     -2 -12775  -9837   -894  -1115   -701  -1378      *      * 
    27  -5628   1914  -5628  -2381    27
     -      0      0      0      0 
     -      0 -12773 -13816   -894  -1115   -596  -1562      *      * 
    28  -2890  -5629   1935  -5629    28
     -      0      0      0      0 
     -      0 -12775 -13817   -894  -1115   -701  -1378      *      * 
    29  -5629   1927  -5629  -2673    29
     -      0      0      0      0 
     -      0 -12775 -13817   -894  -1115   -701  -1378      *      * 
    30  -5629  -3471  -5629   1952    30
     -      0      0      0      0 
     -      0 -12775 -13817   -894  -1115   -701  -1378      *      * 
    31  -5629  -5629   1978  -5629    31
     -      0      0      0      0 
     -      0 -12775 -13817   -894  -1115   -701  -1378      *      * 
    32   1969  -4953  -4953  -5629    32
     -      0      0      0      0 
     -      0 -12775 -13817   -894  -1115   -701  -1378      *      * 
    33   1965  -4494  -4953  -5629    33
     -      *      *      *      * 
     -      *      *      *      *      *      *      *      *      0 
//
