# Supplementary material for: A software pipeline for processing and identification of fungal ITS sequences
Source: Source Code Biol Med. 2009 Jan 15;4:1. doi: 10.1186/1751-0473-4-1 (PMC2649129; doi:10.1186/1751-0473-4-1)
Supplement: Additional file 1 — The software pipeline. The software pipeline described in the paper, together with its documentation, installation instructions, and the seed of a BLAST database. [file 1751-0473-4-1-S1.zip › FungalITSPipeline/HMMs/nSSUtehler17bp.HMM]

HMMER2.0  [2.3.2]
NAME  nSSUtehler17bp
LENG  17
ALPH  Nucleic
RF    no
CS    no
MAP   yes
COM   hmmbuild -g --nucleic nSSUtehler17bp.HMM nSSUtehler17bp.fasta
COM   hmmcalibrate nSSUtehler17bp.HMM
NSEQ  405
DATE  Wed Feb 28 14:22:15 2007
CKSUM 864
XT      -9967     -1      0      *  -9967     -1      *      0 
NULT      -1  -9967
NULE       0      0      0      0 
EVD   -10.941107   0.341502
HMM        A      C      G      T    
         m->m   m->i   m->d   i->m   i->i   d->m   d->d   b->m   m->e
           -4      *  -8668
     1   1891  -6676  -6676  -1876     1
     -      0      0      0      0 
     -   -205 -13834  -2914   -894  -1115   -701  -1378     -4      * 
     2  -4280   1825  -4280  -1498     2
     -      0      0      0      0 
     -      0 -13628 -14670   -894  -1115    -15  -6618      *      * 
     3  -2743  -6676  -6676   1938     3
     -      0      0      0      0 
     -   -205 -13834  -2914   -894  -1115   -701  -1378      *      * 
     4  -4280  -4280   1943  -4280     4
     -      0      0      0      0 
     -      0 -13628 -14670   -894  -1115    -15  -6618      *      * 
     5  -4484   1951  -4484  -4484     5
     -      0      0      0      0 
     -      0 -13834 -14876   -894  -1115   -701  -1378      *      * 
     6   -579  -3580   1661  -3580     6
     -      0      0      0      0 
     -      0 -13834 -12001   -894  -1115   -701  -1378      *      * 
     7   -803  -4420   1737  -4420     7
     -      0      0      0      0 
     -      0 -13833 -14875   -894  -1115   -652  -1460      *      * 
     8   1059  -1899    279  -1200     8
     -      0      0      0      0 
     -      0 -13834 -14876   -894  -1115   -701  -1378      *      * 
     9  -6676     61   1554  -6676     9
     -      0      0      0      0 
     -    -55 -13834  -4739   -894  -1115   -701  -1378      *      * 
    10  -6621   -844   1319    -91    10
     -      0      0      0      0 
     -      0 -13779 -14821   -894  -1115    -50  -4886      *      * 
    11   1621  -6676  -6676   -146    11
     -      0      0      0      0 
     -      0 -13834 -14876   -894  -1115   -701  -1378      *      * 
    12  -6676  -6676   -146   1621    12
     -      0      0      0      0 
     -      0 -13834 -14876   -894  -1115   -701  -1378      *      * 
    13  -6676   1351  -6676    516    13
     -      0      0      0      0 
     -      0 -13834 -14876   -894  -1115   -701  -1378      *      * 
    14   1621  -6676  -6676   -146    14
     -      0      0      0      0 
     -      0 -13831 -14873   -894  -1115   -701  -1378      *      * 
    15     46  -2740  -2740   1416    15
     -      0      0      0      0 
     -      0 -13831 -14873   -894  -1115   -701  -1378      *      * 
    16  -6674   -144  -2868   1560    16
     -      0      0      0      0 
     -      0 -13824 -14866   -894  -1115   -701  -1378      *      * 
    17   1178  -3158    533  -2490    17
     -      *      *      *      * 
     -      *      *      *      *      *      *      *      *      0 
//
