# Supplementary material for: A software pipeline for processing and identification of fungal ITS sequences
Source: Source Code Biol Med. 2009 Jan 15;4:1. doi: 10.1186/1751-0473-4-1 (PMC2649129; doi:10.1186/1751-0473-4-1)
Supplement: Additional file 1 — The software pipeline. The software pipeline described in the paper, together with its documentation, installation instructions, and the seed of a BLAST database. [file 1751-0473-4-1-S1.zip › FungalITSPipeline/HMMs/nSSUtehler29bp.HMM]

HMMER2.0  [2.3.2]
NAME  nSSUtehler29bp
LENG  29
ALPH  Nucleic
RF    no
CS    no
MAP   yes
COM   hmmbuild -g --nucleic nSSUtehler29bp.HMM nSSUtehler29bp.fasta
COM   hmmcalibrate nSSUtehler29bp.HMM
NSEQ  405
DATE  Thu Jan 25 11:18:43 2007
CKSUM 3931
XT      -9967     -1      0      *  -9967     -1      *      0 
NULT      -1  -9967
NULE       0      0      0      0 
EVD   -27.920122   0.257861
HMM        A      C      G      T    
         m->m   m->i   m->d   i->m   i->i   d->m   d->d   b->m   m->e
           -4      *  -8668
     1  -1921    -14  -6676   1452     1
     -      0      0      0      0 
     -      0 -13834 -14876   -894  -1115   -701  -1378     -4      * 
     2  -6676  -6676  -6676   1989     2
     -      0      0      0      0 
     -      0 -13834 -14876   -894  -1115   -701  -1378      *      * 
     3  -5036   1776  -5036   -959     3
     -      0      0      0      0 
     -      0 -13834 -14876   -894  -1115   -701  -1378      *      * 
     4  -6676   1878  -6676  -1711     4
     -      0      0      0      0 
     -      0 -13834 -14876   -894  -1115   -701  -1378      *      * 
     5  -6676  -6676   1989  -6676     5
     -      0      0      0      0 
     -      0 -13834 -14876   -894  -1115   -701  -1378      *      * 
     6  -6676  -1018  -3433   1767     6
     -      0      0      0      0 
     -      0 -13834 -14876   -894  -1115   -701  -1378      *      * 
     7   1899  -6676  -6676  -1991     7
     -      0      0      0      0 
     -      0 -13834 -14876   -894  -1115   -701  -1378      *      * 
     8  -3142  -5036   1936  -5036     8
     -      0      0      0      0 
     -    -21 -13834  -6086   -894  -1115   -701  -1378      *      * 
     9  -6655  -6655   1989  -6655     9
     -      0      0      0      0 
     -      0 -13812 -14854   -894  -1115   -114  -3721      *      * 
    10  -1018  -3433  -6676   1767    10
     -      0      0      0      0 
     -      0 -13834 -14876   -894  -1115   -701  -1378      *      * 
    11  -1018  -6676   1802  -6676    11
     -      0      0      0      0 
     -      0 -13834 -14876   -894  -1115   -701  -1378      *      * 
    12   1802  -1018  -6676  -6676    12
     -      0      0      0      0 
     -      0 -13834 -14876   -894  -1115   -701  -1378      *      * 
    13   1802  -6676  -6676  -1018    13
     -      0      0      0      0 
     -   -120 -13834  -3643   -894  -1115   -701  -1378      *      * 
    14  -4916   1755  -4916   -840    14
     -      0      0      0      0 
     -      0 -13713 -14755   -894  -1115    -24  -5914      *      * 
    15  -2511  -6676  -6676   1928    15
     -      0      0      0      0 
     -   -120 -13834  -3643   -894  -1115   -701  -1378      *      * 
    16  -4168  -4168   1939  -4168    16
     -      0      0      0      0 
     -      0 -13713 -14755   -894  -1115    -24  -5914      *      * 
    17  -5036   1967  -5036  -5036    17
     -      0      0      0      0 
     -      0 -13834 -14876   -894  -1115   -701  -1378      *      * 
    18     -3  -4249   1535  -4249    18
     -      0      0      0      0 
     -      0 -13834 -12601   -894  -1115   -701  -1378      *      * 
    19  -1519  -5002   1843  -5002    19
     -      0      0      0      0 
     -      0 -13833 -14875   -894  -1115   -670  -1428      *      * 
    20   1275  -2337   -105  -1145    20
     -      0      0      0      0 
     -      0 -13834 -14876   -894  -1115   -701  -1378      *      * 
    21  -6676   -544   1720  -6676    21
     -      0      0      0      0 
     -    -32 -13834  -5523   -894  -1115   -701  -1378      *      * 
    22  -6645  -1580   1604   -698    22
     -      0      0      0      0 
     -      0 -13802 -14844   -894  -1115    -81  -4190      *      * 
    23   1756  -6676  -6676   -729    23
     -      0      0      0      0 
     -      0 -13834 -14876   -894  -1115   -701  -1378      *      * 
    24  -6676  -6676   -729   1756    24
     -      0      0      0      0 
     -      0 -13834 -14876   -894  -1115   -701  -1378      *      * 
    25  -6676   1613  -6676   -119    25
     -      0      0      0      0 
     -      0 -13834 -14876   -894  -1115   -701  -1378      *      * 
    26   1756  -6676  -6676   -729    26
     -      0      0      0      0 
     -      0 -13832 -14874   -894  -1115   -701  -1378      *      * 
    27      4  -3431  -3431   1491    27
     -      0      0      0      0 
     -      0 -13832 -14874   -894  -1115   -701  -1378      *      * 
    28  -6674   -728  -1290   1574    28
     -      0      0      0      0 
     -      0 -13827 -14869   -894  -1115   -701  -1378      *      * 
    29   1270  -2074    118  -1914    29
     -      *      *      *      * 
     -      *      *      *      *      *      *      *      *      0 
//
