# Supplementary material for: A software pipeline for processing and identification of fungal ITS sequences
Source: Source Code Biol Med. 2009 Jan 15;4:1. doi: 10.1186/1751-0473-4-1 (PMC2649129; doi:10.1186/1751-0473-4-1)
Supplement: Additional file 1 — The software pipeline. The software pipeline described in the paper, together with its documentation, installation instructions, and the seed of a BLAST database. [file 1751-0473-4-1-S1.zip › FungalITSPipeline/README.txt]

The Fungal ITS Pipeline 1.0
Copyright (c) R. Henrik Nilsson (henrik.nilsson@dpes.gu.se) 2008-2009
Released under the GNU GPL software licence version 2

The rationale of the pipeline is described in

Nilsson RH, Bok G, Ryberg M, Kristiansson E, Hallenberg H. 2008. A software pipeline for processing and identification of fungal ITS sequences (submitted).

For installation instructions, see "manual.pdf" in the folder "doc" [as in "documentation"].

G�teborg, October 17, 2009
Henrik Nilsson
