# Supplementary material for: A software pipeline for processing and identification of fungal ITS sequences
Source: Source Code Biol Med. 2009 Jan 15;4:1. doi: 10.1186/1751-0473-4-1 (PMC2649129; doi:10.1186/1751-0473-4-1)
Supplement: Additional file 2 — The evaluation dataset. The evaluation dataset (in the FASTA format) and the results of its analysis (a summary in the OpenOffice/Excel spreadsheet format with multiple alignments in the ALN (Clustal W) format and a list of the species recovered in the PDF format). [file 1751-0473-4-1-S2.zip]

Archive with 1,178 entries (1,175 files):
- AdditionalFile2/
- AdditionalFile2/indata.fasta
- AdditionalFile2/outdata.csv
- AdditionalFile2/README.txt
- AdditionalFile2/2008-10-24-1/
- AdditionalFile2/2008-10-24-1/alignments/
- AdditionalFile2/2008-10-24-1/alignments/60022d2
- AdditionalFile2/2008-10-24-1/alignments/60022d2.aln
- AdditionalFile2/2008-10-24-1/alignments/60022d2.dnd
- AdditionalFile2/2008-10-24-1/alignments/600314
- AdditionalFile2/2008-10-24-1/alignments/600314.aln
- AdditionalFile2/2008-10-24-1/alignments/600314.dnd
- AdditionalFile2/2008-10-24-1/alignments/600412
- AdditionalFile2/2008-10-24-1/alignments/600412.aln
- AdditionalFile2/2008-10-24-1/alignments/600412.dnd
- AdditionalFile2/2008-10-24-1/alignments/60044ba
- AdditionalFile2/2008-10-24-1/alignments/60044ba.aln
- AdditionalFile2/2008-10-24-1/alignments/60044ba.dnd
- AdditionalFile2/2008-10-24-1/alignments/60054
- AdditionalFile2/2008-10-24-1/alignments/60054.aln
- AdditionalFile2/2008-10-24-1/alignments/60054.dnd
- AdditionalFile2/2008-10-24-1/alignments/600511d2
- AdditionalFile2/2008-10-24-1/alignments/600511d2.aln
- AdditionalFile2/2008-10-24-1/alignments/600511d2.dnd
- AdditionalFile2/2008-10-24-1/alignments/60051
- AdditionalFile2/2008-10-24-1/alignments/60051.aln
- AdditionalFile2/2008-10-24-1/alignments/60051.dnd
- AdditionalFile2/2008-10-24-1/alignments/60029
- AdditionalFile2/2008-10-24-1/alignments/60029.aln
- AdditionalFile2/2008-10-24-1/alignments/60029.dnd
- AdditionalFile2/2008-10-24-1/alignments/60021d2
- AdditionalFile2/2008-10-24-1/alignments/60021d2.aln
- AdditionalFile2/2008-10-24-1/alignments/60021d2.dnd
- AdditionalFile2/2008-10-24-1/alignments/60061
- AdditionalFile2/2008-10-24-1/alignments/60061.aln
- AdditionalFile2/2008-10-24-1/alignments/60061.dnd
- AdditionalFile2/2008-10-24-1/alignments/60064
- AdditionalFile2/2008-10-24-1/alignments/60064.aln
- AdditionalFile2/2008-10-24-1/alignments/60064.dnd
- AdditionalFile2/2008-10-24-1/alignments/60067
- AdditionalFile2/2008-10-24-1/alignments/60067.aln
- AdditionalFile2/2008-10-24-1/alignments/60067.dnd
- AdditionalFile2/2008-10-24-1/alignments/60062
- AdditionalFile2/2008-10-24-1/alignments/60062.aln
- AdditionalFile2/2008-10-24-1/alignments/60062.dnd
- AdditionalFile2/2008-10-24-1/alignments/60065
- AdditionalFile2/2008-10-24-1/alignments/60065.aln
- AdditionalFile2/2008-10-24-1/alignments/60065.dnd
- AdditionalFile2/2008-10-24-1/alignments/60063d1
- AdditionalFile2/2008-10-24-1/alignments/60063d1.aln
- AdditionalFile2/2008-10-24-1/alignments/60063d1.dnd
- AdditionalFile2/2008-10-24-1/alignments/60072
- AdditionalFile2/2008-10-24-1/alignments/60072.aln
- AdditionalFile2/2008-10-24-1/alignments/60072.dnd
- AdditionalFile2/2008-10-24-1/alignments/600712
- AdditionalFile2/2008-10-24-1/alignments/600712.aln
- AdditionalFile2/2008-10-24-1/alignments/600712.dnd
- AdditionalFile2/2008-10-24-1/alignments/606211
- AdditionalFile2/2008-10-24-1/alignments/606211.aln
- AdditionalFile2/2008-10-24-1/alignments/606211.dnd
- AdditionalFile2/2008-10-24-1/alignments/60621
- AdditionalFile2/2008-10-24-1/alignments/60621.aln
- AdditionalFile2/2008-10-24-1/alignments/60621.dnd
- AdditionalFile2/2008-10-24-1/alignments/606213d2
- AdditionalFile2/2008-10-24-1/alignments/606213d2.aln
- AdditionalFile2/2008-10-24-1/alignments/606213d2.dnd
- AdditionalFile2/2008-10-24-1/alignments/61081
- AdditionalFile2/2008-10-24-1/alignments/61081.aln
- AdditionalFile2/2008-10-24-1/alignments/61081.dnd
- AdditionalFile2/2008-10-24-1/alignments/61084
- AdditionalFile2/2008-10-24-1/alignments/61084.aln
- AdditionalFile2/2008-10-24-1/alignments/61084.dnd
- AdditionalFile2/2008-10-24-1/alignments/610812
- AdditionalFile2/2008-10-24-1/alignments/610812.aln
- AdditionalFile2/2008-10-24-1/alignments/610812.dnd
- AdditionalFile2/2008-10-24-1/alignments/610813
- AdditionalFile2/2008-10-24-1/alignments/610813.aln
- AdditionalFile2/2008-10-24-1/alignments/610813.dnd
- AdditionalFile2/2008-10-24-1/alignments/611418
- AdditionalFile2/2008-10-24-1/alignments/611418.aln
- AdditionalFile2/2008-10-24-1/alignments/611418.dnd
- AdditionalFile2/2008-10-24-1/alignments/611416
- AdditionalFile2/2008-10-24-1/alignments/611416.aln
- AdditionalFile2/2008-10-24-1/alignments/611416.dnd
- AdditionalFile2/2008-10-24-1/alignments/611413
- AdditionalFile2/2008-10-24-1/alignments/611413.aln
- AdditionalFile2/2008-10-24-1/alignments/611413.dnd
- AdditionalFile2/2008-10-24-1/alignments/611220
- AdditionalFile2/2008-10-24-1/alignments/611220.aln
- AdditionalFile2/2008-10-24-1/alignments/611220.dnd
- AdditionalFile2/2008-10-24-1/alignments/7094
- AdditionalFile2/2008-10-24-1/alignments/7094.aln
- AdditionalFile2/2008-10-24-1/alignments/7094.dnd
- AdditionalFile2/2008-10-24-1/alignments/7095
- AdditionalFile2/2008-10-24-1/alignments/7095.aln
- AdditionalFile2/2008-10-24-1/alignments/7095.dnd
- AdditionalFile2/2008-10-24-1/alignments/7096
- AdditionalFile2/2008-10-24-1/alignments/7096.aln
- AdditionalFile2/2008-10-24-1/alignments/7096.dnd
- AdditionalFile2/2008-10-24-1/alignments/611415
- AdditionalFile2/2008-10-24-1/alignments/611415.aln
- AdditionalFile2/2008-10-24-1/alignments/611415.dnd
- AdditionalFile2/2008-10-24-1/alignments/60081
- AdditionalFile2/2008-10-24-1/alignments/60081.aln
- AdditionalFile2/2008-10-24-1/alignments/60081.dnd
- AdditionalFile2/2008-10-24-1/alignments/60082
- AdditionalFile2/2008-10-24-1/alignments/60082.aln
- AdditionalFile2/2008-10-24-1/alignments/60082.dnd
- AdditionalFile2/2008-10-24-1/alignments/600912
- AdditionalFile2/2008-10-24-1/alignments/600912.aln
- AdditionalFile2/2008-10-24-1/alignments/600912.dnd
- AdditionalFile2/2008-10-24-1/alignments/60101
- AdditionalFile2/2008-10-24-1/alignments/60101.aln
- AdditionalFile2/2008-10-24-1/alignments/60101.dnd
- AdditionalFile2/2008-10-24-1/alignments/601011
- AdditionalFile2/2008-10-24-1/alignments/601011.aln
- AdditionalFile2/2008-10-24-1/alignments/601011.dnd
- AdditionalFile2/2008-10-24-1/alignments/60102d1
- AdditionalFile2/2008-10-24-1/alignments/60102d1.aln
- AdditionalFile2/2008-10-24-1/alignments/60102d1.dnd
- AdditionalFile2/2008-10-24-1/alignments/601314
- AdditionalFile2/2008-10-24-1/alignments/601314.aln
- AdditionalFile2/2008-10-24-1/alignments/601314.dnd
- AdditionalFile2/2008-10-24-1/alignments/60133
- AdditionalFile2/2008-10-24-1/alignments/60133.aln
- AdditionalFile2/2008-10-24-1/alignments/60133.dnd
- AdditionalFile2/2008-10-24-1/alignments/60192
- AdditionalFile2/2008-10-24-1/alignments/60192.aln
- AdditionalFile2/2008-10-24-1/alignments/60192.dnd
- AdditionalFile2/2008-10-24-1/alignments/602912
- AdditionalFile2/2008-10-24-1/alignments/602912.aln
- AdditionalFile2/2008-10-24-1/alignments/602912.dnd
- AdditionalFile2/2008-10-24-1/alignments/602913
- AdditionalFile2/2008-10-24-1/alignments/602913.aln
- AdditionalFile2/2008-10-24-1/alignments/602913.dnd
- AdditionalFile2/2008-10-24-1/alignments/602914
- AdditionalFile2/2008-10-24-1/alignments/602914.aln
- AdditionalFile2/2008-10-24-1/alignments/602914.dnd
- AdditionalFile2/2008-10-24-1/alignments/60292
- AdditionalFile2/2008-10-24-1/alignments/60292.aln
- AdditionalFile2/2008-10-24-1/alignments/60292.dnd
- AdditionalFile2/2008-10-24-1/alignments/60293
- AdditionalFile2/2008-10-24-1/alignments/60293.aln
- AdditionalFile2/2008-10-24-1/alignments/60293.dnd
- AdditionalFile2/2008-10-24-1/alignments/603111
- AdditionalFile2/2008-10-24-1/alignments/603111.aln
- AdditionalFile2/2008-10-24-1/alignments/603111.dnd
- AdditionalFile2/2008-10-24-1/alignments/603211k
- AdditionalFile2/2008-10-24-1/alignments/603211k.aln
- AdditionalFile2/2008-10-24-1/alignments/603211k.dnd
- AdditionalFile2/2008-10-24-1/alignments/603213
- AdditionalFile2/2008-10-24-1/alignments/603213.aln
- AdditionalFile2/2008-10-24-1/alignments/603213.dnd
- AdditionalFile2/2008-10-24-1/alignments/60341d1
- AdditionalFile2/2008-10-24-1/alignments/60341d1.aln
- AdditionalFile2/2008-10-24-1/alignments/60341d1.dnd
- AdditionalFile2/2008-10-24-1/alignments/610912
- AdditionalFile2/2008-10-24-1/alignments/610912.aln
- AdditionalFile2/2008-10-24-1/alignments/610912.dnd
- AdditionalFile2/2008-10-24-1/alignments/610915
- AdditionalFile2/2008-10-24-1/alignments/610915.aln
- AdditionalFile2/2008-10-24-1/alignments/610915.dnd
- AdditionalFile2/2008-10-24-1/alignments/61094
- AdditionalFile2/2008-10-24-1/alignments/61094.aln
- AdditionalFile2/2008-10-24-1/alignments/61094.dnd
- AdditionalFile2/2008-10-24-1/alignments/61111
- AdditionalFile2/2008-10-24-1/alignments/61111.aln
- AdditionalFile2/2008-10-24-1/alignments/61111.dnd
- AdditionalFile2/2008-10-24-1/alignments/611115
- AdditionalFile2/2008-10-24-1/alignments/611115.aln
- AdditionalFile2/2008-10-24-1/alignments/611115.dnd
- AdditionalFile2/2008-10-24-1/alignments/61112
- AdditionalFile2/2008-10-24-1/alignments/61112.aln
- AdditionalFile2/2008-10-24-1/alignments/61112.dnd
- AdditionalFile2/2008-10-24-1/alignments/61121
- AdditionalFile2/2008-10-24-1/alignments/61121.aln
- AdditionalFile2/2008-10-24-1/alignments/61121.dnd
- AdditionalFile2/2008-10-24-1/alignments/60049
- AdditionalFile2/2008-10-24-1/alignments/60049.aln
- AdditionalFile2/2008-10-24-1/alignments/60049.dnd
- AdditionalFile2/2008-10-24-1/alignments/60105
- AdditionalFile2/2008-10-24-1/alignments/60105.aln
- AdditionalFile2/2008-10-24-1/alignments/60105.dnd
- AdditionalFile2/2008-10-24-1/alignments/60120
- AdditionalFile2/2008-10-24-1/alignments/60120.aln
- AdditionalFile2/2008-10-24-1/alignments/60120.dnd
- AdditionalFile2/2008-10-24-1/alignments/60121d2
- AdditionalFile2/2008-10-24-1/alignments/60121d2.aln
- AdditionalFile2/2008-10-24-1/alignments/60121d2.dnd
- AdditionalFile2/2008-10-24-1/alignments/60140
- AdditionalFile2/2008-10-24-1/alignments/60140.aln
- AdditionalFile2/2008-10-24-1/alignments/60140.dnd
- AdditionalFile2/2008-10-24-1/alignments/6016
- AdditionalFile2/2008-10-24-1/alignments/6016.aln
- AdditionalFile2/2008-10-24-1/alignments/6016.dnd
- AdditionalFile2/2008-10-24-1/alignments/603114
- AdditionalFile2/2008-10-24-1/alignments/603114.aln
- AdditionalFile2/2008-10-24-1/alignments/603114.dnd
- AdditionalFile2/2008-10-24-1/alignments/603511
- AdditionalFile2/2008-10-24-1/alignments/603511.aln
- AdditionalFile2/2008-10-24-1/alignments/603511.dnd
- AdditionalFile2/2008-10-24-1/alignments/60371d2
- AdditionalFile2/2008-10-24-1/alignments/60371d2.aln
- AdditionalFile2/2008-10-24-1/alignments/60371d2.dnd
- AdditionalFile2/2008-10-24-1/alignments/60381
- AdditionalFile2/2008-10-24-1/alignments/60381.aln
- AdditionalFile2/2008-10-24-1/alignments/60381.dnd
- AdditionalFile2/2008-10-24-1/alignments/603812
- AdditionalFile2/2008-10-24-1/alignments/603812.aln
- AdditionalFile2/2008-10-24-1/alignments/603812.dnd
- AdditionalFile2/2008-10-24-1/alignments/603813
- AdditionalFile2/2008-10-24-1/alignments/603813.aln
- AdditionalFile2/2008-10-24-1/alignments/603813.dnd
- AdditionalFile2/2008-10-24-1/alignments/60392lr
- AdditionalFile2/2008-10-24-1/alignments/60392lr.aln
- AdditionalFile2/2008-10-24-1/alignments/60392lr.dnd
- AdditionalFile2/2008-10-24-1/alignments/60452
- AdditionalFile2/2008-10-24-1/alignments/60452.aln
- AdditionalFile2/2008-10-24-1/alignments/60452.dnd
- AdditionalFile2/2008-10-24-1/alignments/60453d2
- AdditionalFile2/2008-10-24-1/alignments/60453d2.aln
- AdditionalFile2/2008-10-24-1/alignments/60453d2.dnd
- AdditionalFile2/2008-10-24-1/alignments/60454
- AdditionalFile2/2008-10-24-1/alignments/60454.aln
- AdditionalFile2/2008-10-24-1/alignments/60454.dnd
- AdditionalFile2/2008-10-24-1/alignments/60455
- AdditionalFile2/2008-10-24-1/alignments/60456
- AdditionalFile2/2008-10-24-1/alignments/60455.aln
- AdditionalFile2/2008-10-24-1/alignments/60455.dnd
- AdditionalFile2/2008-10-24-1/alignments/60456.aln
- AdditionalFile2/2008-10-24-1/alignments/60456.dnd
- AdditionalFile2/2008-10-24-1/alignments/60461
- AdditionalFile2/2008-10-24-1/alignments/60461.aln
- AdditionalFile2/2008-10-24-1/alignments/60461.dnd
- AdditionalFile2/2008-10-24-1/alignments/604614d1
- AdditionalFile2/2008-10-24-1/alignments/604614d1.aln
- AdditionalFile2/2008-10-24-1/alignments/604614d1.dnd
- AdditionalFile2/2008-10-24-1/alignments/60462
- AdditionalFile2/2008-10-24-1/alignments/60462.aln
- AdditionalFile2/2008-10-24-1/alignments/60462.dnd
- AdditionalFile2/2008-10-24-1/alignments/60463
- AdditionalFile2/2008-10-24-1/alignments/60463.aln
- AdditionalFile2/2008-10-24-1/alignments/60463.dnd
- AdditionalFile2/2008-10-24-1/alignments/60522
- AdditionalFile2/2008-10-24-1/alignments/60522.aln
- AdditionalFile2/2008-10-24-1/alignments/60522.dnd
- AdditionalFile2/2008-10-24-1/alignments/60571
- AdditionalFile2/2008-10-24-1/alignments/60571.aln
- AdditionalFile2/2008-10-24-1/alignments/60571.dnd
- AdditionalFile2/2008-10-24-1/alignments/605712
- AdditionalFile2/2008-10-24-1/alignments/605712.aln
- AdditionalFile2/2008-10-24-1/alignments/605712.dnd
- AdditionalFile2/2008-10-24-1/alignments/605713
- AdditionalFile2/2008-10-24-1/alignments/605713.aln
- AdditionalFile2/2008-10-24-1/alignments/605713.dnd
- AdditionalFile2/2008-10-24-1/alignments/60572
- AdditionalFile2/2008-10-24-1/alignments/60572.aln
- AdditionalFile2/2008-10-24-1/alignments/60572.dnd
- AdditionalFile2/2008-10-24-1/alignments/60573
- AdditionalFile2/2008-10-24-1/alignments/60573.aln
- AdditionalFile2/2008-10-24-1/alignments/60573.dnd
- AdditionalFile2/2008-10-24-1/alignments/60574
- AdditionalFile2/2008-10-24-1/alignments/60574.aln
- AdditionalFile2/2008-10-24-1/alignments/60574.dnd
- AdditionalFile2/2008-10-24-1/alignments/60201
- AdditionalFile2/2008-10-24-1/alignments/60201.aln
- AdditionalFile2/2008-10-24-1/alignments/60201.dnd
- AdditionalFile2/2008-10-24-1/alignments/60394
- AdditionalFile2/2008-10-24-1/alignments/60394.aln
- AdditionalFile2/2008-10-24-1/alignments/60394.dnd
- AdditionalFile2/2008-10-24-1/alignments/604712
- AdditionalFile2/2008-10-24-1/alignments/604712.aln
- AdditionalFile2/2008-10-24-1/alignments/604712.dnd
- AdditionalFile2/2008-10-24-1/alignments/604912
- AdditionalFile2/2008-10-24-1/alignments/604912.aln
- AdditionalFile2/2008-10-24-1/alignments/604912.dnd
- AdditionalFile2/2008-10-24-1/alignments/604913
- AdditionalFile2/2008-10-24-1/alignments/604913.aln
- AdditionalFile2/2008-10-24-1/alignments/604913.dnd
- AdditionalFile2/2008-10-24-1/alignments/605413
- AdditionalFile2/2008-10-24-1/alignments/605413.aln
- AdditionalFile2/2008-10-24-1/alignments/605413.dnd
- AdditionalFile2/2008-10-24-1/alignments/60632
- AdditionalFile2/2008-10-24-1/alignments/60632.aln
- AdditionalFile2/2008-10-24-1/alignments/60632.dnd
- AdditionalFile2/2008-10-24-1/alignments/60671
- AdditionalFile2/2008-10-24-1/alignments/60671.aln
- AdditionalFile2/2008-10-24-1/alignments/60671.dnd
- AdditionalFile2/2008-10-24-1/alignments/606712
- AdditionalFile2/2008-10-24-1/alignments/606712.aln
- AdditionalFile2/2008-10-24-1/alignments/606712.dnd
- AdditionalFile2/2008-10-24-1/alignments/60672
- AdditionalFile2/2008-10-24-1/alignments/60672.aln
- AdditionalFile2/2008-10-24-1/alignments/60672.dnd
- AdditionalFile2/2008-10-24-1/alignments/60681
- AdditionalFile2/2008-10-24-1/alignments/60681.aln
- AdditionalFile2/2008-10-24-1/alignments/60681.dnd
- AdditionalFile2/2008-10-24-1/alignments/60791
- AdditionalFile2/2008-10-24-1/alignments/60791.aln
- AdditionalFile2/2008-10-24-1/alignments/60791.dnd
[truncated: 878 more entries]
