# Supplementary material for: A software pipeline for processing and identification of fungal ITS sequences
Source: Source Code Biol Med. 2009 Jan 15;4:1. doi: 10.1186/1751-0473-4-1 (PMC2649129; doi:10.1186/1751-0473-4-1)
Supplement: Additional file 2 — The evaluation dataset. The evaluation dataset (in the FASTA format) and the results of its analysis (a summary in the OpenOffice/Excel spreadsheet format with multiple alignments in the ALN (Clustal W) format and a list of the species recovered in the PDF format). [file 1751-0473-4-1-S2.zip › AdditionalFile2/outdata.csv]

Query accession	Global BLAST match	score	E-value	coverage		ITS2 BLAST match	ITS2 score	ITS2 E-value	ITS2 coverage
60022d2 (503 bp)	EF694634 Fusarium sp	973	0.0	501/503 (99%)		EU214560 Gibberella moniliformis	327	2e-89	165/165 (100%)
	AF158304 Fusarium sp	973	0.0	501/503 (99%)		EF694634 Fusarium sp	327	2e-89	165/165 (100%)
	U34558 Fusarium proliferatum	965	0.0	500/503 (99%)		EF560606 Gibberella moniliformis	327	2e-89	165/165 (100%)
	U34557 Gibberella fujikuroi	965	0.0	500/503 (99%)		EF560602 Fusarium oxysporum f sp	327	2e-89	165/165 (100%)
	FJ008987 Penicillium sp	965	0.0	500/503 (99%)		AF158304 Fusarium sp	327	2e-89	165/165 (100%)
	EU839366 Fusarium proliferatum	965	0.0	500/503 (99%)		X94176 Gibberella fujikuroi	319	5e-87	164/165 (99%)
	EU680539 sordariomycete sp	965	0.0	500/503 (99%)		X94171 Fusarium proliferatum	319	5e-87	164/165 (99%)
	EU364864 Gibberella moniliformis	965	0.0	500/503 (99%)		U61691 Fusarium sp	319	5e-87	164/165 (99%)
	EU236707 Fusarium sp	965	0.0	500/503 (99%)		U61687 Fusarium globosum	319	5e-87	164/165 (99%)
	EU049288 Fusarium sp	965	0.0	500/503 (99%)		U34558 Fusarium proliferatum	319	5e-87	164/165 (99%)
	DQ480359 Fusarium sp	965	0.0	500/503 (99%)		U34557 Gibberella fujikuroi	319	5e-87	164/165 (99%)
	DQ016240 Fusarium proliferatum	965	0.0	500/503 (99%)		FJ157218 Fusarium proliferatum	319	5e-87	164/165 (99%)
	DQ016239 Fusarium proliferatum	965	0.0	500/503 (99%)		FJ040179 Fusarium proliferatum	319	5e-87	164/165 (99%)
	DQ016238 Fusarium proliferatum	965	0.0	500/503 (99%)		FJ008987 Penicillium sp	319	5e-87	164/165 (99%)
	DQ016237 Fusarium oxysporum f sp	965	0.0	500/503 (99%)		EU839366 Fusarium proliferatum	319	5e-87	164/165 (99%)
600314 (536 bp)	EU497955 Penicillium sp	1029	0.0	526/527 (99%)		FJ008995 Penicillium sp	317	2e-86	160/160 (100%)
	EU497943 Penicillium sp	1029	0.0	526/527 (99%)		EU862195 Penicillium chrysogenum	317	2e-86	160/160 (100%)
	EU128598 Penicillium chrysogenum	1029	0.0	526/527 (99%)		EU833227 Penicillium vinaceum	317	2e-86	160/160 (100%)
	EU128591 Penicillium chrysogenum	1029	0.0	526/527 (99%)		EU833224 Penicillium lanosum	317	2e-86	160/160 (100%)
	DQ681334 Penicillium granulatum	1029	0.0	526/527 (99%)		EU833223 Penicillium lanosum	317	2e-86	160/160 (100%)
	AY373902 Penicillium chrysogenum	1029	0.0	526/527 (99%)		EU833219 Penicillium granulatum	317	2e-86	160/160 (100%)
	AY371634 Penicillium chrysogenum	1029	0.0	526/527 (99%)		EU833215 Penicillium commune	317	2e-86	160/160 (100%)
	AY371633 Penicillium chrysogenum	1029	0.0	526/527 (99%)		EU833214 Penicillium citrinum	317	2e-86	160/160 (100%)
	AY371632 Penicillium chrysogenum	1029	0.0	526/527 (99%)		EU833212 Penicillium chrysogenum	317	2e-86	160/160 (100%)
	AY371631 Penicillium chrysogenum	1029	0.0	526/527 (99%)		EU725682 fungal sp	317	2e-86	160/160 (100%)
	AY371630 Penicillium chrysogenum	1029	0.0	526/527 (99%)		EU725681 fungal sp	317	2e-86	160/160 (100%)
	AY371629 Penicillium chrysogenum	1029	0.0	526/527 (99%)		EU709771 Penicillium chrysogenum	317	2e-86	160/160 (100%)
	AY371613 Penicillium chrysogenum complex C238	1029	0.0	526/527 (99%)		EU652692 Penicillium sp	317	2e-86	160/160 (100%)
	AY371612 Penicillium chrysogenum complex C3171	1029	0.0	526/527 (99%)		EU652691 Penicillium sp	317	2e-86	160/160 (100%)
	AY371611 Penicillium chrysogenum	1029	0.0	526/527 (99%)		EU652687 Penicillium sp	317	2e-86	160/160 (100%)
600412 (554 bp)	EU862195 Penicillium chrysogenum	1057	0.0	540/541 (99%)		FJ008995 Penicillium sp	317	2e-86	160/160 (100%)
	EU833215 Penicillium commune	1057	0.0	540/541 (99%)		EU862195 Penicillium chrysogenum	317	2e-86	160/160 (100%)
	EU833214 Penicillium citrinum	1057	0.0	540/541 (99%)		EU833227 Penicillium vinaceum	317	2e-86	160/160 (100%)
	EU833212 Penicillium chrysogenum	1057	0.0	540/541 (99%)		EU833224 Penicillium lanosum	317	2e-86	160/160 (100%)
	EF660439 Penicillium sp	1057	0.0	540/541 (99%)		EU833223 Penicillium lanosum	317	2e-86	160/160 (100%)
	EF105368 Penicillium sp	1057	0.0	540/541 (99%)		EU833219 Penicillium granulatum	317	2e-86	160/160 (100%)
	DQ767595 uncultured Penicillium	1057	0.0	540/541 (99%)		EU833215 Penicillium commune	317	2e-86	160/160 (100%)
	DQ681340 Penicillium vinaceum	1057	0.0	540/541 (99%)		EU833214 Penicillium citrinum	317	2e-86	160/160 (100%)
	DQ681331 Penicillium citrinum	1057	0.0	540/541 (99%)		EU833212 Penicillium chrysogenum	317	2e-86	160/160 (100%)
	DQ093692 Penicillium commune	1057	0.0	540/541 (99%)		EU725682 fungal sp	317	2e-86	160/160 (100%)
	AY373903 Penicillium chrysogenum	1057	0.0	540/541 (99%)		EU725681 fungal sp	317	2e-86	160/160 (100%)
	AY371628 Penicillium chrysogenum complex DAOM 216700	1057	0.0	540/541 (99%)		EU709771 Penicillium chrysogenum	317	2e-86	160/160 (100%)
	AY371627 Penicillium chrysogenum complex DAOM 215336	1057	0.0	540/541 (99%)		EU652692 Penicillium sp	317	2e-86	160/160 (100%)
	AY371626 Penicillium chrysogenum complex DAOM 212031	1057	0.0	540/541 (99%)		EU652691 Penicillium sp	317	2e-86	160/160 (100%)
	AY371625 Penicillium chrysogenum complex DAOM 190864	1057	0.0	540/541 (99%)		EU652687 Penicillium sp	317	2e-86	160/160 (100%)
60044ba (553 bp)	EU833215 Penicillium commune	930	0.0	520/529 (98%)		EU664454 Penicillium chrysogenum	248	2e-65	156/161 (96%)
	EU833214 Penicillium citrinum	930	0.0	520/529 (98%)		EU139863 Penicillium sp	248	2e-65	156/161 (96%)
	EU833212 Penicillium chrysogenum	930	0.0	520/529 (98%)		DQ674380 Penicillium chrysogenum	248	2e-65	156/161 (96%)
	EF660439 Penicillium sp	930	0.0	520/529 (98%)		DQ489302 Penicillium chrysogenum	248	2e-65	156/161 (96%)
	EF105368 Penicillium sp	930	0.0	520/529 (98%)		DQ336710 Penicillium chrysogenum	248	2e-65	156/161 (96%)
	DQ681340 Penicillium vinaceum	930	0.0	520/529 (98%)		AY371614 Penicillium chrysogenum complex C200	248	2e-65	156/161 (96%)
	DQ681331 Penicillium citrinum	930	0.0	520/529 (98%)		AM182189 Penicillium chrysogenum	248	2e-65	156/161 (96%)
	DQ249212 Penicillium chrysogenum	930	0.0	520/529 (98%)		AM182182 Penicillium sp	248	2e-65	156/161 (96%)
	DQ093692 Penicillium commune	930	0.0	520/529 (98%)		AM182178 Penicillium chrysogenum	248	2e-65	156/161 (96%)
	AM901677 Penicillium sp	930	0.0	520/529 (98%)		AM182173 Penicillium sp	248	2e-65	156/161 (96%)
	AJ279476 Penicillium sp	930	0.0	520/529 (98%)		AM182170 Penicillium sp	248	2e-65	156/161 (96%)
	AF455544 Penicillium commune	930	0.0	520/529 (98%)		AM176674 Hyalodendron sp	248	2e-65	156/161 (96%)
	AF455436 Penicillium commune	930	0.0	520/529 (98%)		AM176672 Cephalosporium sp	248	2e-65	156/161 (96%)
	EU497943 Penicillium sp	922	0.0	519/529 (98%)		AM176671 Aspergillus sp	248	2e-65	156/161 (96%)
	DQ979545 fungal	922	0.0	519/529 (98%)		AM176670 Paecilomyces sp	248	2e-65	156/161 (96%)
60054 (569 bp)	EU128642 Penicillium brevicompactum	1057	0.0	547/549 (99%)		EU833211 Penicillium brevicompactum	311	1e-84	157/157 (100%)
	DQ682592 Penicillium brevicompactum	1053	0.0	558/563 (99%)		EU587340 Penicillium brevicompactum	311	1e-84	157/157 (100%)
	EF634441 Penicillium brevicompactum	1051	0.0	537/538 (99%)		EU587339 Penicillium brevicompactum	311	1e-84	157/157 (100%)
	EF634437 Penicillium brevicompactum	1051	0.0	537/538 (99%)		EU587338 Penicillium brevicompactum	311	1e-84	157/157 (100%)
	EF634433 Penicillium brevicompactum	1051	0.0	537/538 (99%)		EU587337 Penicillium brevicompactum	311	1e-84	157/157 (100%)
	EF634407 Penicillium brevicompactum	1051	0.0	537/538 (99%)		EU587336 Penicillium brevicompactum	311	1e-84	157/157 (100%)
	EF634400 Penicillium brevicompactum	1051	0.0	537/538 (99%)		EU587335 Penicillium brevicompactum	311	1e-84	157/157 (100%)
	EF634366 Penicillium brevicompactum	1051	0.0	537/538 (99%)		EU587334 Penicillium brevicompactum	311	1e-84	157/157 (100%)
	EF568063 Penicillium brevicompactum	1051	0.0	537/538 (99%)		EU587333 Penicillium brevicompactum	311	1e-84	157/157 (100%)
	EF568062 Penicillium brevicompactum	1051	0.0	537/538 (99%)		EU587332 Penicillium brevicompactum	311	1e-84	157/157 (100%)
	DQ123641 Penicillium brevicompactum	1051	0.0	537/538 (99%)		EU587331 Penicillium brevicompactum	311	1e-84	157/157 (100%)
	DQ123639 Penicillium brevicompactum	1051	0.0	537/538 (99%)		EU587330 Penicillium brevicompactum	311	1e-84	157/157 (100%)
	DQ123638 Penicillium brevicompactum	1051	0.0	537/538 (99%)		EU587325 Penicillium brevicompactum	311	1e-84	157/157 (100%)
	DQ123636 Penicillium brevicompactum	1051	0.0	537/538 (99%)		EU587323 Penicillium brevicompactum	311	1e-84	157/157 (100%)
	AJ853756 Penicillium brevicompactum	1051	0.0	537/538 (99%)		EU587322 Penicillium brevicompactum	311	1e-84	157/157 (100%)
600511d2 (555 bp)	EU833215 Penicillium commune	1049	0.0	553/557 (99%)		DQ888730 Penicillium sp	343	4e-94	186/189 (98%)
	EU833214 Penicillium citrinum	1049	0.0	553/557 (99%)		DQ681338 Penicillium raistrickii	343	4e-94	186/189 (98%)
	EU833212 Penicillium chrysogenum	1049	0.0	553/557 (99%)		AY373927 Penicillium raistrickii	343	4e-94	186/189 (98%)
	EF660439 Penicillium sp	1049	0.0	553/557 (99%)		AM901674 Penicillium sp	343	4e-94	186/189 (98%)
	EF105368 Penicillium sp	1049	0.0	553/557 (99%)		AM236584 Penicillium kojigenum	343	4e-94	186/189 (98%)
	DQ681340 Penicillium vinaceum	1049	0.0	553/557 (99%)		AM236583 Penicillium kojigenum	343	4e-94	186/189 (98%)
	DQ681331 Penicillium citrinum	1049	0.0	553/557 (99%)		AF033491 Penicillium raistrickii	343	4e-94	186/189 (98%)
	DQ249212 Penicillium chrysogenum	1049	0.0	553/557 (99%)		AF033489 Penicillium kojigenum	343	4e-94	186/189 (98%)
	AM901677 Penicillium sp	1049	0.0	553/557 (99%)		FJ008995 Penicillium sp	337	2e-92	187/190 (98%)
	AJ279476 Penicillium sp	1049	0.0	553/557 (99%)		EU862195 Penicillium chrysogenum	337	2e-92	187/190 (98%)
	AF455544 Penicillium commune	1049	0.0	553/557 (99%)		EU833227 Penicillium vinaceum	337	2e-92	187/190 (98%)
	AF455436 Penicillium commune	1049	0.0	553/557 (99%)		EU833224 Penicillium lanosum	337	2e-92	187/190 (98%)
	AF455490 Penicillium chrysogenum	1045	0.0	551/555 (99%)		EU833223 Penicillium lanosum	337	2e-92	187/190 (98%)
	DQ093692 Penicillium commune	1043	0.0	547/550 (99%)		EU833219 Penicillium granulatum	337	2e-92	187/190 (98%)
	EU497943 Penicillium sp	1041	0.0	552/557 (99%)		EU833215 Penicillium commune	337	2e-92	187/190 (98%)
60051 (545 bp)	EU570256 Cladosporium sphaerospermum	1049	0.0	542/545 (99%)		EU570258 Cladosporium sphaerospermum	299	4e-81	151/151 (100%)
	DQ658185 fungal sp	1049	0.0	542/545 (99%)		EU570257 Cladosporium sphaerospermum	299	4e-81	151/151 (100%)
	AY361992 Cladosporium sphaerospermum	1049	0.0	542/545 (99%)		EU570256 Cladosporium sphaerospermum	299	4e-81	151/151 (100%)
	AY361991 Cladosporium sphaerospermum	1049	0.0	542/545 (99%)		EU570254 Cladosporium sphaerospermum	299	4e-81	151/151 (100%)
	AY361990 Cladosporium sphaerospermum	1049	0.0	542/545 (99%)		DQ780351 Cladosporium sphaerospermum	299	4e-81	151/151 (100%)
	AY361989 Cladosporium sphaerospermum	1049	0.0	542/545 (99%)		DQ780350 Cladosporium sphaerospermum	299	4e-81	151/151 (100%)
	AY361988 Cladosporium sphaerospermum	1049	0.0	542/545 (99%)		DQ780349 Cladosporium sphaerospermum	299	4e-81	151/151 (100%)
	AY361958 Cladosporium sphaerospermum	1049	0.0	542/545 (99%)		DQ780348 Cladosporium sphaerospermum	299	4e-81	151/151 (100%)
	AF455481 Cladosporium sphaerospermum	1049	0.0	542/545 (99%)		DQ780347 Cladosporium sphaerospermum	299	4e-81	151/151 (100%)
	AF393709 Cladosporium lignicola	1049	0.0	542/545 (99%)		DQ780345 Cladosporium sphaerospermum	299	4e-81	151/151 (100%)
	AM902005 uncultured ascomycete	1041	0.0	541/545 (99%)		DQ780344 Cladosporium sphaerospermum	299	4e-81	151/151 (100%)
	EU570258 Cladosporium sphaerospermum	1029	0.0	532/535 (99%)		DQ780343 Cladosporium sphaerospermum	299	4e-81	151/151 (100%)
	EU570257 Cladosporium sphaerospermum	1029	0.0	532/535 (99%)		DQ682569 Cladosporium sp	299	4e-81	151/151 (100%)
	DQ682569 Cladosporium sp	1017	0.0	526/529 (99%)		DQ658185 fungal sp	299	4e-81	151/151 (100%)
	DQ299296 Cladosporium sp	1017	0.0	526/529 (99%)		DQ426530 Cladosporium sphaerospermum	299	4e-81	151/151 (100%)
60029 (526 bp)	AF158304 Fusarium sp	1019	0.0	524/526 (99%)		EU214560 Gibberella moniliformis	327	2e-89	165/165 (100%)
	U34558 Fusarium proliferatum	1011	0.0	523/526 (99%)		EF694634 Fusarium sp	327	2e-89	165/165 (100%)
	U34557 Gibberella fujikuroi	1011	0.0	523/526 (99%)		EF560606 Gibberella moniliformis	327	2e-89	165/165 (100%)
	EU839366 Fusarium proliferatum	1011	0.0	523/526 (99%)		EF560602 Fusarium oxysporum f sp	327	2e-89	165/165 (100%)
	EU680539 sordariomycete sp	1011	0.0	523/526 (99%)		AF158304 Fusarium sp	327	2e-89	165/165 (100%)
	EU364864 Gibberella moniliformis	1011	0.0	523/526 (99%)		X94176 Gibberella fujikuroi	319	5e-87	164/165 (99%)
	EU049288 Fusarium sp	1011	0.0	523/526 (99%)		X94171 Fusarium proliferatum	319	5e-87	164/165 (99%)
	DQ480359 Fusarium sp	1011	0.0	523/526 (99%)		U61691 Fusarium sp	319	5e-87	164/165 (99%)
	AF455460 Gibberella fujikuroi	1011	0.0	523/526 (99%)		U61687 Fusarium globosum	319	5e-87	164/165 (99%)
	AF455422 Gibberella fujikuroi	1011	0.0	523/526 (99%)		U34558 Fusarium proliferatum	319	5e-87	164/165 (99%)
	AF291061 Fusarium proliferatum	1011	0.0	523/526 (99%)		U34557 Gibberella fujikuroi	319	5e-87	164/165 (99%)
	AF158302 Fusarium sp	1011	0.0	523/526 (99%)		FJ157218 Fusarium proliferatum	319	5e-87	164/165 (99%)
	AB369908 Gibberella moniliformis	1011	0.0	523/526 (99%)		FJ040179 Fusarium proliferatum	319	5e-87	164/165 (99%)
	AB237662 Gibberella fujikuroi	1011	0.0	523/526 (99%)		FJ008987 Penicillium sp	319	5e-87	164/165 (99%)
	FJ008987 Penicillium sp	1007	0.0	521/524 (99%)		EU839366 Fusarium proliferatum	319	5e-87	164/165 (99%)
60021d2 (546 bp)	EU839366 Fusarium proliferatum	1013	0.0	541/547 (98%)		EU214560 Gibberella moniliformis	327	2e-89	165/165 (100%)
	EU680539 sordariomycete sp	1013	0.0	541/547 (98%)		EF694634 Fusarium sp	327	2e-89	165/165 (100%)
	EU364864 Gibberella moniliformis	1013	0.0	541/547 (98%)		EF560606 Gibberella moniliformis	327	2e-89	165/165 (100%)
	EU049288 Fusarium sp	1013	0.0	541/547 (98%)		EF560602 Fusarium oxysporum f sp	327	2e-89	165/165 (100%)
	DQ480359 Fusarium sp	1013	0.0	541/547 (98%)		AF158304 Fusarium sp	327	2e-89	165/165 (100%)
	AF455460 Gibberella fujikuroi	1013	0.0	541/547 (98%)		X94176 Gibberella fujikuroi	319	5e-87	164/165 (99%)
	AF455422 Gibberella fujikuroi	1013	0.0	541/547 (98%)		X94171 Fusarium proliferatum	319	5e-87	164/165 (99%)
	AF291061 Fusarium proliferatum	1013	0.0	541/547 (98%)		U61691 Fusarium sp	319	5e-87	164/165 (99%)
	AB369908 Gibberella moniliformis	1013	0.0	541/547 (98%)		U61687 Fusarium globosum	319	5e-87	164/165 (99%)
	AB237662 Gibberella fujikuroi	1013	0.0	541/547 (98%)		U34558 Fusarium proliferatum	319	5e-87	164/165 (99%)
	EU364856 Gibberella moniliformis	1005	0.0	540/547 (98%)		U34557 Gibberella fujikuroi	319	5e-87	164/165 (99%)
	EU364846 Gibberella moniliformis	1005	0.0	540/547 (98%)		FJ157218 Fusarium proliferatum	319	5e-87	164/165 (99%)
	EU364845 Gibberella moniliformis	1005	0.0	540/547 (98%)		FJ040179 Fusarium proliferatum	319	5e-87	164/165 (99%)
	EU364843 Gibberella moniliformis	1005	0.0	540/547 (98%)		FJ008987 Penicillium sp	319	5e-87	164/165 (99%)
	EU326193 Gibberella fujikuroi	1005	0.0	540/547 (98%)		EU839366 Fusarium proliferatum	319	5e-87	164/165 (99%)
60061 (566 bp)	EU664481 Penicillium camemberti	1094	0.0	559/560 (99%)		EU664482 Penicillium commune	329	5e-90	166/166 (100%)
	EU664463 Penicillium camemberti	1094	0.0	559/560 (99%)		EU664481 Penicillium camemberti	329	5e-90	166/166 (100%)
	EU664462 Penicillium camemberti	1094	0.0	559/560 (99%)		EU664463 Penicillium camemberti	329	5e-90	166/166 (100%)
	EU497946 Penicillium camemberti	1094	0.0	559/560 (99%)		EU664462 Penicillium camemberti	329	5e-90	166/166 (100%)
	AY280956 Penicillium aurantiogriseum	1094	0.0	559/560 (99%)		EU664452 Penicillium sp	329	5e-90	166/166 (100%)
	AY280953 Penicillium aurantiogriseum	1094	0.0	559/560 (99%)		EU497946 Penicillium camemberti	329	5e-90	166/166 (100%)
	AJ004814 Penicillium camemberti	1094	0.0	559/560 (99%)		EF200099 Penicillium commune	329	5e-90	166/166 (100%)
	AJ004813 Penicillium commune	1094	0.0	559/560 (99%)		DQ810185 Penicillium sp	329	5e-90	166/166 (100%)
	AF236103 Penicillium commune	1090	0.0	558/560 (99%)		DQ503471 Penicillium sp	329	5e-90	166/166 (100%)
	EU833216 Penicillium commune	1086	0.0	558/560 (99%)		DQ426517 Penicillium sp	329	5e-90	166/166 (100%)
	AF455471 Penicillium commune	1086	0.0	558/560 (99%)		AY818342 Penicillium commune	329	5e-90	166/166 (100%)
	DQ810185 Penicillium sp	1084	0.0	554/555 (99%)		AY373905 Penicillium commune	329	5e-90	166/166 (100%)
	AY373905 Penicillium commune	1084	0.0	554/555 (99%)		AY373900 Penicillium camemberti	329	5e-90	166/166 (100%)
	AY213672 Penicillium commune	1084	0.0	554/555 (99%)		AY280956 Penicillium aurantiogriseum	329	5e-90	166/166 (100%)
	AY280955 Penicillium aurantiogriseum	1080	0.0	559/561 (99%)		AY280955 Penicillium aurantiogriseum	329	5e-90	166/166 (100%)
60064 (577 bp)	AY123783 Arachnomyces minimus	648	0.0	432/461 (93%)		AY624316 Arachnomyces glareosus	208	1e-53	136/144 (94%)
	AY624316 Arachnomyces glareosus	628	e-179	429/459 (93%)		EU076946 Penicillium sp	198	1e-50	124/132 (93%)
	AY624315 Onychocola glareosa	571	e-162	421/458 (91%)		AY624315 Onychocola glareosa	198	1e-50	134/143 (93%)
	AJ390385 Chrysosporium pilosum	527	e-149	338/357 (94%)		AY123783 Arachnomyces minimus	198	1e-50	134/143 (93%)
	AY123779 Arachnomyces gracilis	515	e-145	372/402 (92%)		EU833220 Penicillium herquei	188	1e-47	125/134 (93%)
	EU076946 Penicillium sp	490	e-138	280/291 (96%)		EF536027 Penicillium sp	188	1e-47	125/134 (93%)
	EF669970 Aspergillus lentulus	482	e-135	279/291 (95%)		EF029828 Penicillium sp	188	1e-47	125/134 (93%)
	EF669969 Aspergillus lentulus	482	e-135	279/291 (95%)		EF029810 Penicillium sp	188	1e-47	125/134 (93%)
	EF669968 Aspergillus lentulus	482	e-135	279/291 (95%)		AY123785 Onychocola sclerotica	188	1e-47	132/143 (92%)
	AY738524 Aspergillus lentulus	482	e-135	279/291 (95%)		AF033405 Penicillium herquei	188	1e-47	125/134 (93%)
	AY738521 Aspergillus lentulus	482	e-135	279/291 (95%)		AY123779 Arachnomyces gracilis	184	2e-46	134/144 (93%)
	AY738518 Aspergillus lentulus	482	e-135	279/291 (95%)		EF669970 Aspergillus lentulus	182	8e-46	122/132 (92%)
	AY738515 Aspergillus lentulus	482	e-135	279/291 (95%)		EF669969 Aspergillus lentulus	182	8e-46	122/132 (92%)
	AF455541 Neosartorya fischeri	482	e-135	279/291 (95%)		EF669968 Aspergillus lentulus	182	8e-46	122/132 (92%)
	AF455538 Neosartorya fischeri	482	e-135	279/291 (95%)		AY738524 Aspergillus lentulus	182	8e-46	122/132 (92%)
60067 (569 bp)	EU497942 Penicillium citreonigrum	1096	0.0	566/569 (99%)		EU729705 Penicillium citreonigrum	321	1e-87	162/162 (100%)
	AY373908 Penicillium citreonigrum	1090	0.0	557/558 (99%)		EU142890 Penicillium sp	321	1e-87	162/162 (100%)
	EF694623 Penicillium sp	1086	0.0	558/560 (99%)		EU142859 Penicillium sp	321	1e-87	162/162 (100%)
	EU497959 Penicillium citreonigrum	1082	0.0	566/570 (99%)		EU128641 Penicillium citreonigrum	321	1e-87	162/162 (100%)
	EF419892 fungal	1078	0.0	564/568 (99%)		EU128639 Penicillium citreonigrum	321	1e-87	162/162 (100%)
	DQ093691 Penicillium citreonigrum	1076	0.0	553/555 (99%)		EU069420 Penicillium sp	321	1e-87	162/162 (100%)
	EU497944 Penicillium citreonigrum	1074	0.0	565/570 (99%)		EF694623 Penicillium sp	321	1e-87	162/162 (100%)
	EU729705 Penicillium citreonigrum	1072	0.0	551/553 (99%)		EF198647 Penicillium citreonigrum	321	1e-87	162/162 (100%)
	EF694629 Penicillium sp	1068	0.0	549/551 (99%)		EF198646 Penicillium citreonigrum	321	1e-87	162/162 (100%)
	DQ148948 Penicillium citreonigrum	1068	0.0	546/547 (99%)		EF198645 Penicillium citreonigrum	321	1e-87	162/162 (100%)
	EU128641 Penicillium citreonigrum	1065	0.0	544/545 (99%)		DQ426524 Penicillium citreonigrum	321	1e-87	162/162 (100%)
	EU069420 Penicillium sp	1063	0.0	546/548 (99%)		DQ355925 Penicillium citreonigrum	321	1e-87	162/162 (100%)
	DQ682595 Penicillium toxicarium	1063	0.0	556/560 (99%)		DQ148948 Penicillium citreonigrum	321	1e-87	162/162 (100%)
	AM711490 uncultured compost fungus	1061	0.0	535/535 (100%)		AY373908 Penicillium citreonigrum	321	1e-87	162/162 (100%)
	AF033456 Penicillium citreonigrum	1061	0.0	535/535 (100%)		AM711490 uncultured compost fungus	321	1e-87	162/162 (100%)
60062 (485 bp)	AY373874 Aspergillus ustus	942	0.0	475/475 (100%)		AY373874 Aspergillus ustus	305	7e-83	154/154 (100%)
	EU076357 Aspergillus insuetus	934	0.0	474/475 (99%)		EU709765 Aspergillus ustus	297	2e-80	153/154 (99%)
	EU076356 Aspergillus insuetus	934	0.0	474/475 (99%)		EU326214 Aspergillus ustus	297	2e-80	153/154 (99%)
	EU076355 Aspergillus insuetus	934	0.0	474/475 (99%)		EU076357 Aspergillus insuetus	297	2e-80	153/154 (99%)
	EF652481 Aspergillus minutus	934	0.0	474/475 (99%)		EU076356 Aspergillus insuetus	297	2e-80	153/154 (99%)
	EF652457 Aspergillus minutus	934	0.0	474/475 (99%)		EU076355 Aspergillus insuetus	297	2e-80	153/154 (99%)
	AY373876 Aspergillus ustus	934	0.0	474/475 (99%)		EF672306 Aspergillus sp	297	2e-80	153/154 (99%)
	EU326214 Aspergillus ustus	926	0.0	473/475 (99%)		EF652507 Aspergillus pseudodeflectus	297	2e-80	153/154 (99%)
	EU076354 Aspergillus insuetus	926	0.0	473/475 (99%)		EF652481 Aspergillus minutus	297	2e-80	153/154 (99%)
	EU520084 Trichoderma atroviride	920	0.0	474/476 (99%)		EF652457 Aspergillus minutus	297	2e-80	153/154 (99%)
	EU076353 Aspergillus insuetus	918	0.0	472/475 (99%)		EF634382 Aspergillus pseudodeflectus	297	2e-80	153/154 (99%)
	EU076352 Aspergillus insuetus	918	0.0	472/475 (99%)		EF591742 Aspergillus pseudodeflectus	297	2e-80	153/154 (99%)
	EF652432 Aspergillus insuetus	918	0.0	472/475 (99%)		EF591741 Aspergillus sp	297	2e-80	153/154 (99%)
	AY373879 Aspergillus ustus	918	0.0	472/475 (99%)		EF591740 Aspergillus sp	297	2e-80	153/154 (99%)
	EU709765 Aspergillus ustus	910	0.0	469/471 (99%)		EF591739 Aspergillus sp	297	2e-80	153/154 (99%)
60065 (549 bp)	EU497955 Penicillium sp	988	0.0	511/514 (99%)		FJ008995 Penicillium sp	329	6e-90	173/174 (99%)
	EU497943 Penicillium sp	988	0.0	511/514 (99%)		EU862195 Penicillium chrysogenum	329	6e-90	173/174 (99%)
	EU139860 Penicillium sp	988	0.0	511/514 (99%)		EU833227 Penicillium vinaceum	329	6e-90	173/174 (99%)
	EU139852 Penicillium sp	988	0.0	511/514 (99%)		EU833224 Penicillium lanosum	329	6e-90	173/174 (99%)
	EU128598 Penicillium chrysogenum	988	0.0	511/514 (99%)		EU833223 Penicillium lanosum	329	6e-90	173/174 (99%)
	EU128591 Penicillium chrysogenum	988	0.0	511/514 (99%)		EU833219 Penicillium granulatum	329	6e-90	173/174 (99%)
	DQ681334 Penicillium granulatum	988	0.0	511/514 (99%)		EU833215 Penicillium commune	329	6e-90	173/174 (99%)
	AY373902 Penicillium chrysogenum	988	0.0	511/514 (99%)		EU833214 Penicillium citrinum	329	6e-90	173/174 (99%)
	AY371634 Penicillium chrysogenum	988	0.0	511/514 (99%)		EU833212 Penicillium chrysogenum	329	6e-90	173/174 (99%)
	AY371633 Penicillium chrysogenum	988	0.0	511/514 (99%)		EU725682 fungal sp	329	6e-90	173/174 (99%)
	AY371632 Penicillium chrysogenum	988	0.0	511/514 (99%)		EU725681 fungal sp	329	6e-90	173/174 (99%)
	AY371631 Penicillium chrysogenum	988	0.0	511/514 (99%)		EU652692 Penicillium sp	329	6e-90	173/174 (99%)
	AY371630 Penicillium chrysogenum	988	0.0	511/514 (99%)		EU652691 Penicillium sp	329	6e-90	173/174 (99%)
	AY371629 Penicillium chrysogenum	988	0.0	511/514 (99%)		EU652687 Penicillium sp	329	6e-90	173/174 (99%)
	AY371613 Penicillium chrysogenum complex C238	988	0.0	511/514 (99%)		EU652682 Penicillium sp	329	6e-90	173/174 (99%)
60063d1 (556 bp)	EU833215 Penicillium commune	1053	0.0	538/539 (99%)		FJ008995 Penicillium sp	339	6e-93	171/171 (100%)
	EU833214 Penicillium citrinum	1053	0.0	538/539 (99%)		EU862195 Penicillium chrysogenum	339	6e-93	171/171 (100%)
	EU833212 Penicillium chrysogenum	1053	0.0	538/539 (99%)		EU833227 Penicillium vinaceum	339	6e-93	171/171 (100%)
	EF660439 Penicillium sp	1053	0.0	538/539 (99%)		EU833224 Penicillium lanosum	339	6e-93	171/171 (100%)
	EF105368 Penicillium sp	1053	0.0	538/539 (99%)		EU833223 Penicillium lanosum	339	6e-93	171/171 (100%)
	DQ681340 Penicillium vinaceum	1053	0.0	538/539 (99%)		EU833219 Penicillium granulatum	339	6e-93	171/171 (100%)
	DQ681331 Penicillium citrinum	1053	0.0	538/539 (99%)		EU833215 Penicillium commune	339	6e-93	171/171 (100%)
	DQ093692 Penicillium commune	1053	0.0	538/539 (99%)		EU833214 Penicillium citrinum	339	6e-93	171/171 (100%)
	AM901677 Penicillium sp	1053	0.0	538/539 (99%)		EU833212 Penicillium chrysogenum	339	6e-93	171/171 (100%)
	AJ279476 Penicillium sp	1053	0.0	538/539 (99%)		EU725682 fungal sp	339	6e-93	171/171 (100%)
	AF455544 Penicillium commune	1053	0.0	538/539 (99%)		EU725681 fungal sp	339	6e-93	171/171 (100%)
	AF455436 Penicillium commune	1053	0.0	538/539 (99%)		EU652692 Penicillium sp	339	6e-93	171/171 (100%)
	AF455490 Penicillium chrysogenum	1049	0.0	536/537 (99%)		EU652691 Penicillium sp	339	6e-93	171/171 (100%)
	EU497943 Penicillium sp	1045	0.0	537/539 (99%)		EU652687 Penicillium sp	339	6e-93	171/171 (100%)
	DQ681343 Penicillium sp	1045	0.0	537/539 (99%)		EU652682 Penicillium sp	339	6e-93	171/171 (100%)
60072 (578 bp)	EU497943 Penicillium sp	1130	0.0	577/578 (99%)		FJ008995 Penicillium sp	327	2e-89	165/165 (100%)
	DQ681334 Penicillium granulatum	1130	0.0	577/578 (99%)		EU862195 Penicillium chrysogenum	327	2e-89	165/165 (100%)
	EU833227 Penicillium vinaceum	1122	0.0	576/578 (99%)		EU833227 Penicillium vinaceum	327	2e-89	165/165 (100%)
	EU833224 Penicillium lanosum	1122	0.0	576/578 (99%)		EU833224 Penicillium lanosum	327	2e-89	165/165 (100%)
	EU833223 Penicillium lanosum	1122	0.0	576/578 (99%)		EU833223 Penicillium lanosum	327	2e-89	165/165 (100%)
	EU833215 Penicillium commune	1122	0.0	576/578 (99%)		EU833219 Penicillium granulatum	327	2e-89	165/165 (100%)
	EU833214 Penicillium citrinum	1122	0.0	576/578 (99%)		EU833215 Penicillium commune	327	2e-89	165/165 (100%)
	EU833212 Penicillium chrysogenum	1122	0.0	576/578 (99%)		EU833214 Penicillium citrinum	327	2e-89	165/165 (100%)
	EU670718 Penicillium sp	1122	0.0	576/578 (99%)		EU833212 Penicillium chrysogenum	327	2e-89	165/165 (100%)
	EU497955 Penicillium sp	1122	0.0	576/578 (99%)		EU725682 fungal sp	327	2e-89	165/165 (100%)
	EU497948 Penicillium sp	1122	0.0	576/578 (99%)		EU725681 fungal sp	327	2e-89	165/165 (100%)
	EF660439 Penicillium sp	1122	0.0	576/578 (99%)		EU652692 Penicillium sp	327	2e-89	165/165 (100%)
	EF105368 Penicillium sp	1122	0.0	576/578 (99%)		EU652691 Penicillium sp	327	2e-89	165/165 (100%)
	DQ681340 Penicillium vinaceum	1122	0.0	576/578 (99%)		EU652687 Penicillium sp	327	2e-89	165/165 (100%)
	DQ681331 Penicillium citrinum	1122	0.0	576/578 (99%)		EU652682 Penicillium sp	327	2e-89	165/165 (100%)
600712 (561 bp)	EF694631 Penicillium sp	1017	0.0	551/557 (98%)		EU128646 Penicillium corylophilum	281	1e-75	163/166 (98%)
	AM901881 uncultured ascomycete	1013	0.0	552/559 (98%)		EU002988 uncultured Trichocomaceae	281	1e-75	163/166 (98%)
	AY373906 Penicillium corylophilum	1011	0.0	548/554 (98%)		EF694631 Penicillium sp	281	1e-75	163/166 (98%)
	AY345354 Penicillium corylophilum	1009	0.0	537/541 (99%)		EF103459 Penicillium oxalicum	281	1e-75	163/166 (98%)
	EU128646 Penicillium corylophilum	983	0.0	534/540 (98%)		EF103453 Penicillium oxalicum	281	1e-75	163/166 (98%)
	EU002988 uncultured Trichocomaceae	981	0.0	526/531 (99%)		DQ679517 Penicillium corylophilum	281	1e-75	163/166 (98%)
	AF034457 Penicillium corylophilum	981	0.0	526/531 (99%)		DQ679508 Penicillium corylophilum	281	1e-75	163/166 (98%)
	AF034456 Penicillium corylophilum	981	0.0	526/531 (99%)		AY755613 Penicillium sp	281	1e-75	163/166 (98%)
	AF033450 Penicillium corylophilum	981	0.0	526/531 (99%)		AY373906 Penicillium corylophilum	281	1e-75	163/166 (98%)
	AF481124 Penicillium fagi	957	0.0	523/531 (98%)		AY345354 Penicillium corylophilum	281	1e-75	163/166 (98%)
	EF451579 Penicillium corylophilum	955	0.0	506/510 (99%)		AM901881 uncultured ascomycete	281	1e-75	163/166 (98%)
	AY373923 Penicillium melinii	955	0.0	541/554 (97%)		AF034457 Penicillium corylophilum	281	1e-75	163/166 (98%)
	AF538621 Penicillium hirsutum	955	0.0	541/554 (97%)		AF034456 Penicillium corylophilum	281	1e-75	163/166 (98%)
	EF103453 Penicillium oxalicum	938	0.0	494/497 (99%)		AF033450 Penicillium corylophilum	281	1e-75	163/166 (98%)
	AY755613 Penicillium sp	934	0.0	492/495 (99%)		EU142903 Penicillium sp	274	3e-73	162/166 (97%)
606211 (613 bp)	EF652046 Aspergillus vitricola	1128	0.0	582/585 (99%)		EF652046 Aspergillus vitricola	349	6e-96	176/176 (100%)
	AB006433 Aspergillus penicillioides	829	0.0	508/534 (95%)		EF652043 Aspergillus restrictus	216	6e-56	142/151 (94%)
	AY373864 Aspergillus restrictus	777	0.0	555/605 (91%)		EF652042 Aspergillus restrictus	216	6e-56	142/151 (94%)
	AY373865 Aspergillus caesiellus	743	0.0	550/604 (91%)		EF652041 Aspergillus restrictus	216	6e-56	142/151 (94%)
	AY214440 Aspergillus caesiellus	741	0.0	547/603 (90%)		EF652040 Aspergillus restrictus	216	6e-56	142/151 (94%)
	EF652043 Aspergillus restrictus	739	0.0	536/586 (91%)		AY373864 Aspergillus restrictus	216	6e-56	142/151 (94%)
	EF652042 Aspergillus restrictus	739	0.0	536/586 (91%)		AM176741 Aspergillus restric	216	6e-56	142/151 (94%)
	EF652041 Aspergillus restrictus	739	0.0	536/586 (91%)		EF652038 Aspergillus sp	212	9e-55	140/151 (92%)
	EF652040 Aspergillus restrictus	739	0.0	536/586 (91%)		EU729709 Aspergillus caesiellus	208	1e-53	141/151 (93%)
	AM176741 Aspergillus restric	739	0.0	536/586 (91%)		EF652044 Aspergillus caesiellus	208	1e-53	141/151 (93%)
	AM901671 Aspergillus sp	720	0.0	544/603 (90%)		AY373865 Aspergillus caesiellus	208	1e-53	141/151 (93%)
	EF652044 Aspergillus caesiellus	704	0.0	528/584 (90%)		AY214440 Aspergillus caesiellus	208	1e-53	141/151 (93%)
	EF652038 Aspergillus sp	698	0.0	530/588 (90%)		EF652039 Aspergillus conicus	204	2e-52	139/151 (92%)
	EF652039 Aspergillus conicus	682	0.0	528/587 (89%)		AM901671 Aspergillus sp	204	2e-52	139/151 (92%)
	EU729709 Aspergillus caesiellus	644	0.0	433/463 (93%)		EF652045 Aspergillus gracilis	182	8e-46	139/154 (90%)
60621 (587 bp)	EF652046 Aspergillus vitricola	819	0.0	525/557 (94%)		EF652046 Aspergillus vitricola	309	6e-84	168/172 (97%)
	EF652043 Aspergillus restrictus	664	0.0	398/416 (95%)		EF652043 Aspergillus restrictus	216	7e-56	142/151 (94%)
	EF652042 Aspergillus restrictus	664	0.0	398/416 (95%)		EF652042 Aspergillus restrictus	216	7e-56	142/151 (94%)
	EF652041 Aspergillus restrictus	664	0.0	398/416 (95%)		EF652041 Aspergillus restrictus	216	7e-56	142/151 (94%)
	EF652040 Aspergillus restrictus	664	0.0	398/416 (95%)		EF652040 Aspergillus restrictus	216	7e-56	142/151 (94%)
	AY373864 Aspergillus restrictus	664	0.0	398/416 (95%)		AY373864 Aspergillus restrictus	216	7e-56	142/151 (94%)
	AM176741 Aspergillus restric	664	0.0	398/416 (95%)		AM176741 Aspergillus restric	216	7e-56	142/151 (94%)
	EF652039 Aspergillus conicus	658	0.0	395/416 (94%)		EF652038 Aspergillus sp	212	1e-54	140/151 (92%)
	EF652038 Aspergillus sp	658	0.0	395/416 (94%)		EU729709 Aspergillus caesiellus	208	2e-53	141/151 (93%)
	AM901671 Aspergillus sp	658	0.0	395/416 (94%)		EF652044 Aspergillus caesiellus	208	2e-53	141/151 (93%)
	EU729709 Aspergillus caesiellus	640	0.0	396/416 (95%)		AY373865 Aspergillus caesiellus	208	2e-53	141/151 (93%)
	EF652044 Aspergillus caesiellus	640	0.0	396/416 (95%)		AY214440 Aspergillus caesiellus	208	2e-53	141/151 (93%)
	AY373865 Aspergillus caesiellus	640	0.0	396/416 (95%)		EF652039 Aspergillus conicus	204	3e-52	139/151 (92%)
	AY214440 Aspergillus caesiellus	640	0.0	396/416 (95%)		AM901671 Aspergillus sp	204	3e-52	139/151 (92%)
	EF652045 Aspergillus gracilis	613	e-175	394/419 (94%)		AY373861 Aspergillus penicillioides	192	1e-48	157/175 (89%)
606213d2 (566 bp)	AY373908 Penicillium citreonigrum	1049	0.0	552/557 (99%)		EU729705 Penicillium citreonigrum	295	7e-80	156/157 (99%)
	EF694623 Penicillium sp	1045	0.0	553/559 (98%)		EU142890 Penicillium sp	295	7e-80	156/157 (99%)
	EU497942 Penicillium citreonigrum	1043	0.0	555/562 (98%)		EU142859 Penicillium sp	295	7e-80	156/157 (99%)
	EU729705 Penicillium citreonigrum	1031	0.0	546/552 (98%)		EU128641 Penicillium citreonigrum	295	7e-80	156/157 (99%)
	EU497959 Penicillium citreonigrum	1029	0.0	555/563 (98%)		EU128639 Penicillium citreonigrum	295	7e-80	156/157 (99%)
	EF419892 fungal	1029	0.0	555/563 (98%)		EU069420 Penicillium sp	295	7e-80	156/157 (99%)
	EF694629 Penicillium sp	1027	0.0	544/550 (98%)		EF694623 Penicillium sp	295	7e-80	156/157 (99%)
	DQ148948 Penicillium citreonigrum	1027	0.0	541/546 (99%)		EF198647 Penicillium citreonigrum	295	7e-80	156/157 (99%)
	DQ093691 Penicillium citreonigrum	1027	0.0	544/550 (98%)		EF198646 Penicillium citreonigrum	295	7e-80	156/157 (99%)
	EU128641 Penicillium citreonigrum	1023	0.0	539/544 (99%)		EF198645 Penicillium citreonigrum	295	7e-80	156/157 (99%)
	EU497944 Penicillium citreonigrum	1021	0.0	554/563 (98%)		DQ426524 Penicillium citreonigrum	295	7e-80	156/157 (99%)
	EU069420 Penicillium sp	1021	0.0	541/547 (98%)		DQ355925 Penicillium citreonigrum	295	7e-80	156/157 (99%)
	DQ426524 Penicillium citreonigrum	1011	0.0	517/518 (99%)		DQ148948 Penicillium citreonigrum	295	7e-80	156/157 (99%)
	AM711490 uncultured compost fungus	1011	0.0	533/538 (99%)		AY373908 Penicillium citreonigrum	295	7e-80	156/157 (99%)
	AF033456 Penicillium citreonigrum	1011	0.0	533/538 (99%)		AM711490 uncultured compost fungus	295	7e-80	156/157 (99%)
61081 (561 bp)	U65307 Aspergillus phoenicis	1074	0.0	552/554 (99%)		AF048741 Pochonia bulbillosa	329	5e-90	166/166 (100%)
	FJ040211 Aspergillus niger	1074	0.0	552/554 (99%)		AF048738 Gliocladium cibotii	329	5e-90	166/166 (100%)
	EU867248 Aspergillus tubingensis	1074	0.0	552/554 (99%)		U65307 Aspergillus phoenicis	327	2e-89	165/165 (100%)
	EU833208 Aspergillus niger	1074	0.0	552/554 (99%)		FJ040211 Aspergillus niger	327	2e-89	165/165 (100%)
	EF634380 Aspergillus tubingensis	1074	0.0	552/554 (99%)		EU877947 Aspergillus tubingensis	327	2e-89	165/165 (100%)
	EF621571 Aspergillus tubingensis	1074	0.0	552/554 (99%)		EU867248 Aspergillus tubingensis	327	2e-89	165/165 (100%)
	EF567981 Aspergillus niger	1074	0.0	552/554 (99%)		EU853157 Aspergillus sp	327	2e-89	165/165 (100%)
	EF567980 Aspergillus niger	1074	0.0	552/554 (99%)		EU833208 Aspergillus niger	327	2e-89	165/165 (100%)
	EF567978 Aspergillus niger	1074	0.0	552/554 (99%)		EU816403 Aspergillus niger	327	2e-89	165/165 (100%)
	EF178271 Aspergillus tubingensis	1074	0.0	552/554 (99%)		EU515151 Aspergillus niger	327	2e-89	165/165 (100%)
	EF151436 Aspergillus awamori	1074	0.0	552/554 (99%)		EU232740 Aspergillus sp	327	2e-89	165/165 (100%)
	EF136365 Aspergillus niger	1074	0.0	552/554 (99%)		EU232739 Aspergillus sp	327	2e-89	165/165 (100%)
	DQ235784 Aspergillus awamori	1074	0.0	552/554 (99%)		EU232738 Aspergillus sp	327	2e-89	165/165 (100%)
	AY585551 Aspergillus foetidus var	1074	0.0	552/554 (99%)		EU232737 Aspergillus sp	327	2e-89	165/165 (100%)
	AY585546 Aspergillus tubingensis	1074	0.0	552/554 (99%)		EF661193 Aspergillus tubingensis	327	2e-89	165/165 (100%)
61084 (572 bp)	EU497943 Penicillium sp	1096	0.0	570/573 (99%)		FJ008995 Penicillium sp	327	2e-89	165/165 (100%)
	DQ681334 Penicillium granulatum	1096	0.0	570/573 (99%)		EU862195 Penicillium chrysogenum	327	2e-89	165/165 (100%)
	EU833227 Penicillium vinaceum	1088	0.0	569/573 (99%)		EU833227 Penicillium vinaceum	327	2e-89	165/165 (100%)
	EU833224 Penicillium lanosum	1088	0.0	569/573 (99%)		EU833224 Penicillium lanosum	327	2e-89	165/165 (100%)
	EU833223 Penicillium lanosum	1088	0.0	569/573 (99%)		EU833223 Penicillium lanosum	327	2e-89	165/165 (100%)
	EU833215 Penicillium commune	1088	0.0	569/573 (99%)		EU833219 Penicillium granulatum	327	2e-89	165/165 (100%)
	EU833214 Penicillium citrinum	1088	0.0	569/573 (99%)		EU833215 Penicillium commune	327	2e-89	165/165 (100%)
	EU833212 Penicillium chrysogenum	1088	0.0	569/573 (99%)		EU833214 Penicillium citrinum	327	2e-89	165/165 (100%)
	EU670718 Penicillium sp	1088	0.0	569/573 (99%)		EU833212 Penicillium chrysogenum	327	2e-89	165/165 (100%)
	EU497955 Penicillium sp	1088	0.0	569/573 (99%)		EU725682 fungal sp	327	2e-89	165/165 (100%)
	EU497948 Penicillium sp	1088	0.0	569/573 (99%)		EU725681 fungal sp	327	2e-89	165/165 (100%)
	EF660439 Penicillium sp	1088	0.0	569/573 (99%)		EU652692 Penicillium sp	327	2e-89	165/165 (100%)
	EF105368 Penicillium sp	1088	0.0	569/573 (99%)		EU652691 Penicillium sp	327	2e-89	165/165 (100%)
	DQ681340 Penicillium vinaceum	1088	0.0	569/573 (99%)		EU652687 Penicillium sp	327	2e-89	165/165 (100%)
	DQ681331 Penicillium citrinum	1088	0.0	569/573 (99%)		EU652682 Penicillium sp	327	2e-89	165/165 (100%)
610812 (556 bp)	EU497943 Penicillium sp	1047	0.0	548/552 (99%)		EU128629 Penicillium chrysogenum	327	2e-89	174/177 (98%)
	DQ681334 Penicillium granulatum	1047	0.0	548/552 (99%)		AM948960 Penicillium chrysogenum	327	2e-89	174/177 (98%)
	EU833227 Penicillium vinaceum	1039	0.0	547/552 (99%)		FJ008995 Penicillium sp	321	1e-87	175/178 (98%)
	EU833224 Penicillium lanosum	1039	0.0	547/552 (99%)		EU862195 Penicillium chrysogenum	321	1e-87	175/178 (98%)
	EU833223 Penicillium lanosum	1039	0.0	547/552 (99%)		EU833227 Penicillium vinaceum	321	1e-87	175/178 (98%)
	EU833215 Penicillium commune	1039	0.0	547/552 (99%)		EU833224 Penicillium lanosum	321	1e-87	175/178 (98%)
	EU833214 Penicillium citrinum	1039	0.0	547/552 (99%)		EU833223 Penicillium lanosum	321	1e-87	175/178 (98%)
	EU833212 Penicillium chrysogenum	1039	0.0	547/552 (99%)		EU833219 Penicillium granulatum	321	1e-87	175/178 (98%)
	EU670718 Penicillium sp	1039	0.0	547/552 (99%)		EU833215 Penicillium commune	321	1e-87	175/178 (98%)
	EU497955 Penicillium sp	1039	0.0	547/552 (99%)		EU833214 Penicillium citrinum	321	1e-87	175/178 (98%)
	EU497948 Penicillium sp	1039	0.0	547/552 (99%)		EU833212 Penicillium chrysogenum	321	1e-87	175/178 (98%)
	EF660439 Penicillium sp	1039	0.0	547/552 (99%)		EU725682 fungal sp	321	1e-87	175/178 (98%)
	EF105368 Penicillium sp	1039	0.0	547/552 (99%)		EU725681 fungal sp	321	1e-87	175/178 (98%)
	DQ681340 Penicillium vinaceum	1039	0.0	547/552 (99%)		EU652692 Penicillium sp	321	1e-87	175/178 (98%)
	DQ681331 Penicillium citrinum	1039	0.0	547/552 (99%)		EU652691 Penicillium sp	321	1e-87	175/178 (98%)
610813 (537 bp)	FJ011543 Aspergillus versicolor	936	0.0	523/532 (98%)		FJ011545 Aspergillus flavus	325	8e-89	164/164 (100%)
	EU833210 Aspergillus versicolor	936	0.0	523/532 (98%)		FJ011543 Aspergillus versicolor	325	8e-89	164/164 (100%)
	AM901670 Aspergillus sp	936	0.0	523/532 (98%)		FJ011539 Aspergillus flavus	325	8e-89	164/164 (100%)
	FJ011545 Aspergillus flavus	930	0.0	519/529 (98%)		FJ008988 Aspergillus sydowii	325	8e-89	164/164 (100%)
	FJ011539 Aspergillus flavus	928	0.0	519/528 (98%)		EU833210 Aspergillus versicolor	325	8e-89	164/164 (100%)
	EU326209 Aspergillus versicolor	928	0.0	522/532 (98%)		EU796737 Aspergillus sydowii	325	8e-89	164/164 (100%)
	EU301635 Penicillium sp	928	0.0	496/500 (99%)		EU515152 Aspergillus sydowii	325	8e-89	164/164 (100%)
	EF672304 Aspergillus sp	928	0.0	496/500 (99%)		EU497952 Aspergillus versicolor	325	8e-89	164/164 (100%)
	EF652473 Aspergillus sydowii	928	0.0	496/500 (99%)		EU330181 Aspergillus sydowii	325	8e-89	164/164 (100%)
	EF652450 Aspergillus sydowii	928	0.0	496/500 (99%)		EU326209 Aspergillus versicolor	325	8e-89	164/164 (100%)
	DQ767601 uncultured Hypocreaceae	928	0.0	496/500 (99%)		EU301635 Penicillium sp	325	8e-89	164/164 (100%)
	AY373868 Aspergillus sydowii	928	0.0	496/500 (99%)		EF672304 Aspergillus sp	325	8e-89	164/164 (100%)
	AM883163 Aspergillus sydowii	928	0.0	496/500 (99%)		EF652473 Aspergillus sydowii	325	8e-89	164/164 (100%)
	AM883158 Aspergillus sydowii	928	0.0	496/500 (99%)		EF652450 Aspergillus sydowii	325	8e-89	164/164 (100%)
	AM176727 Aspergillus sydowii	928	0.0	496/500 (99%)		EF151430 Aspergillus sydowii	325	8e-89	164/164 (100%)
611418 (497 bp)	EU862195 Penicillium chrysogenum	985	0.0	497/497 (100%)		FJ008995 Penicillium sp	297	2e-80	150/150 (100%)
	EU833215 Penicillium commune	985	0.0	497/497 (100%)		EU862195 Penicillium chrysogenum	297	2e-80	150/150 (100%)
	EU833214 Penicillium citrinum	985	0.0	497/497 (100%)		EU833227 Penicillium vinaceum	297	2e-80	150/150 (100%)
	EU833212 Penicillium chrysogenum	985	0.0	497/497 (100%)		EU833224 Penicillium lanosum	297	2e-80	150/150 (100%)
	EF660439 Penicillium sp	985	0.0	497/497 (100%)		EU833223 Penicillium lanosum	297	2e-80	150/150 (100%)
	EF105368 Penicillium sp	985	0.0	497/497 (100%)		EU833219 Penicillium granulatum	297	2e-80	150/150 (100%)
	DQ767595 uncultured Penicillium	985	0.0	497/497 (100%)		EU833215 Penicillium commune	297	2e-80	150/150 (100%)
	DQ681340 Penicillium vinaceum	985	0.0	497/497 (100%)		EU833214 Penicillium citrinum	297	2e-80	150/150 (100%)
	DQ681331 Penicillium citrinum	985	0.0	497/497 (100%)		EU833212 Penicillium chrysogenum	297	2e-80	150/150 (100%)
	DQ249212 Penicillium chrysogenum	985	0.0	497/497 (100%)		EU725682 fungal sp	297	2e-80	150/150 (100%)
	DQ093692 Penicillium commune	985	0.0	497/497 (100%)		EU725681 fungal sp	297	2e-80	150/150 (100%)
	AY770411 ascomycete sp	985	0.0	497/497 (100%)		EU709771 Penicillium chrysogenum	297	2e-80	150/150 (100%)
	AY373903 Penicillium chrysogenum	985	0.0	497/497 (100%)		EU664454 Penicillium chrysogenum	297	2e-80	150/150 (100%)
	AY371628 Penicillium chrysogenum complex DAOM 216700	985	0.0	497/497 (100%)		EU652692 Penicillium sp	297	2e-80	150/150 (100%)
	AY371627 Penicillium chrysogenum complex DAOM 215336	985	0.0	497/497 (100%)		EU652691 Penicillium sp	297	2e-80	150/150 (100%)
611416 (518 bp)	EU862195 Penicillium chrysogenum	1011	0.0	517/518 (99%)		FJ008995 Penicillium sp	323	3e-88	170/171 (99%)
	EU833215 Penicillium commune	1011	0.0	517/518 (99%)		EU862195 Penicillium chrysogenum	323	3e-88	170/171 (99%)
	EU833214 Penicillium citrinum	1011	0.0	517/518 (99%)		EU833227 Penicillium vinaceum	323	3e-88	170/171 (99%)
	EU833212 Penicillium chrysogenum	1011	0.0	517/518 (99%)		EU833224 Penicillium lanosum	323	3e-88	170/171 (99%)
	EF660439 Penicillium sp	1011	0.0	517/518 (99%)		EU833223 Penicillium lanosum	323	3e-88	170/171 (99%)
	EF105368 Penicillium sp	1011	0.0	517/518 (99%)		EU833219 Penicillium granulatum	323	3e-88	170/171 (99%)
	DQ767595 uncultured Penicillium	1011	0.0	517/518 (99%)		EU833215 Penicillium commune	323	3e-88	170/171 (99%)
	DQ681340 Penicillium vinaceum	1011	0.0	517/518 (99%)		EU833214 Penicillium citrinum	323	3e-88	170/171 (99%)
	DQ681331 Penicillium citrinum	1011	0.0	517/518 (99%)		EU833212 Penicillium chrysogenum	323	3e-88	170/171 (99%)
	DQ093692 Penicillium commune	1011	0.0	517/518 (99%)		EU725682 fungal sp	323	3e-88	170/171 (99%)
	AY770411 ascomycete sp	1011	0.0	517/518 (99%)		EU725681 fungal sp	323	3e-88	170/171 (99%)
	AY373903 Penicillium chrysogenum	1011	0.0	517/518 (99%)		EU652692 Penicillium sp	323	3e-88	170/171 (99%)
	AY371628 Penicillium chrysogenum complex DAOM 216700	1011	0.0	517/518 (99%)		EU652691 Penicillium sp	323	3e-88	170/171 (99%)
	AY371627 Penicillium chrysogenum complex DAOM 215336	1011	0.0	517/518 (99%)		EU652687 Penicillium sp	323	3e-88	170/171 (99%)
	AY371626 Penicillium chrysogenum complex DAOM 212031	1011	0.0	517/518 (99%)		EU652682 Penicillium sp	323	3e-88	170/171 (99%)
611413 (479 bp)	EU862194 Aspergillus sp	920	0.0	464/464 (100%)		EU862194 Aspergillus sp	283	3e-76	143/143 (100%)
	EU139862 Aspergillus sp	920	0.0	464/464 (100%)		EU740391 Emericella nidulans	283	3e-76	143/143 (100%)
	EF687940 Aspergillus sp	920	0.0	464/464 (100%)		EU652683 Aspergillus sp	283	3e-76	143/143 (100%)
	EF652467 Aspergillus sp	920	0.0	464/464 (100%)		EU142906 Eupenicillium sp	283	3e-76	143/143 (100%)
	EF652440 Aspergillus sp	920	0.0	464/464 (100%)		EU139862 Aspergillus sp	283	3e-76	143/143 (100%)
	EF125026 Aspergillus versicolor	920	0.0	464/464 (100%)		EU139857 Aspergillus sp	283	3e-76	143/143 (100%)
	DQ865103 Aspergillus versicolor	920	0.0	464/464 (100%)		EU076360 Aspergillus versicolor	283	3e-76	143/143 (100%)
	DQ426532 Aspergillus versicolor	920	0.0	464/464 (100%)		EU042148 Aspergillus versicolor	283	3e-76	143/143 (100%)
	DQ093658 Aspergillus versicolor	920	0.0	464/464 (100%)		EF687940 Aspergillus sp	283	3e-76	143/143 (100%)
	AM883156 Aspergillus versicolor	920	0.0	464/464 (100%)		EF652467 Aspergillus sp	283	3e-76	143/143 (100%)
	AM176709 Hyalodendron sp	920	0.0	464/464 (100%)		EF652440 Aspergillus sp	283	3e-76	143/143 (100%)
	AM176708 Emericella nidulans	920	0.0	464/464 (100%)		EF125026 Aspergillus versicolor	283	3e-76	143/143 (100%)
	AM176707 Penicillium sp	920	0.0	464/464 (100%)		DQ865103 Aspergillus versicolor	283	3e-76	143/143 (100%)
	AM176697 Paecilomyces sp	920	0.0	464/464 (100%)		DQ679514 Aspergillus versicolor	283	3e-76	143/143 (100%)
	AM158202 Emericella nidulans	920	0.0	464/464 (100%)		DQ679502 Aspergillus versicolor	283	3e-76	143/143 (100%)
611220 (505 bp)	AY373897 Penicillium brevicompactum	932	0.0	493/498 (98%)		EU833211 Penicillium brevicompactum	303	3e-82	156/157 (99%)
	AY160203 Penicillium brevicompactum	932	0.0	493/498 (98%)		EU587340 Penicillium brevicompactum	303	3e-82	156/157 (99%)
	AM948959 Penicillium brevicompactum	932	0.0	493/498 (98%)		EU587339 Penicillium brevicompactum	303	3e-82	156/157 (99%)
	AM182167 Penicillium brevicompactum	932	0.0	493/498 (98%)		EU587338 Penicillium brevicompactum	303	3e-82	156/157 (99%)
	AM158225 Penicillium brevicompactum	932	0.0	493/498 (98%)		EU587337 Penicillium brevicompactum	303	3e-82	156/157 (99%)
	AM158224 Penicillium brevicompactum	932	0.0	493/498 (98%)		EU587336 Penicillium brevicompactum	303	3e-82	156/157 (99%)
	AJ270769 Penicillium brevicompactum	932	0.0	493/498 (98%)		EU587335 Penicillium brevicompactum	303	3e-82	156/157 (99%)
	AF521657 Penicillium brevicompactum	932	0.0	493/498 (98%)		EU587334 Penicillium brevicompactum	303	3e-82	156/157 (99%)
	DQ993645 Penicillium sp	928	0.0	491/496 (98%)		EU587333 Penicillium brevicompactum	303	3e-82	156/157 (99%)
	AJ877046 Penicillium brevicompactum	928	0.0	491/496 (98%)		EU587332 Penicillium brevicompactum	303	3e-82	156/157 (99%)
	EU833211 Penicillium brevicompactum	924	0.0	492/498 (98%)		EU587331 Penicillium brevicompactum	303	3e-82	156/157 (99%)
	EU128642 Penicillium brevicompactum	924	0.0	492/498 (98%)		EU587330 Penicillium brevicompactum	303	3e-82	156/157 (99%)
	EF634441 Penicillium brevicompactum	924	0.0	492/498 (98%)		EU587325 Penicillium brevicompactum	303	3e-82	156/157 (99%)
	EF634437 Penicillium brevicompactum	924	0.0	492/498 (98%)		EU587323 Penicillium brevicompactum	303	3e-82	156/157 (99%)
	EF634433 Penicillium brevicompactum	924	0.0	492/498 (98%)		EU587322 Penicillium brevicompactum	303	3e-82	156/157 (99%)
7094 (529 bp)	AM901674 Penicillium sp	1019	0.0	520/522 (99%)		DQ888730 Penicillium sp	311	1e-84	160/161 (99%)
	AF033489 Penicillium kojigenum	1019	0.0	520/522 (99%)		DQ681338 Penicillium raistrickii	311	1e-84	160/161 (99%)
	AM236584 Penicillium kojigenum	1005	0.0	516/519 (99%)		DQ304540 Penicillium lanosum	311	1e-84	160/161 (99%)
	AM236583 Penicillium kojigenum	1005	0.0	516/519 (99%)		DQ267924 Penicillium lanosum	311	1e-84	160/161 (99%)
	AJ608946 Penicillium swiecickii	1003	0.0	518/522 (99%)		DQ267923 Penicillium steckii	311	1e-84	160/161 (99%)
	AF033490 Penicillium swiecickii	1003	0.0	518/522 (99%)		DQ267922 Penicillium raistrickii	311	1e-84	160/161 (99%)
	AM236585 Penicillium swiecickii	995	0.0	517/522 (99%)		DQ267921 Penicillium raistrickii	311	1e-84	160/161 (99%)
	AY373927 Penicillium raistrickii	987	0.0	516/522 (98%)		DQ267919 Penicillium lanosum	311	1e-84	160/161 (99%)
	AF033491 Penicillium raistrickii	987	0.0	516/522 (98%)		DQ267908 Penicillium lanosum	311	1e-84	160/161 (99%)
	DQ681338 Penicillium raistrickii	969	0.0	504/509 (99%)		DQ267905 Penicillium raistrickii	311	1e-84	160/161 (99%)
	AM084777 ascomycete sp	969	0.0	495/497 (99%)		AY373927 Penicillium raistrickii	311	1e-84	160/161 (99%)
	AM084776 ascomycete sp	967	0.0	494/496 (99%)		AM901674 Penicillium sp	311	1e-84	160/161 (99%)
	DQ304540 Penicillium lanosum	965	0.0	490/491 (99%)		AM236584 Penicillium kojigenum	311	1e-84	160/161 (99%)
	DQ267924 Penicillium lanosum	965	0.0	490/491 (99%)		AM236583 Penicillium kojigenum	311	1e-84	160/161 (99%)
	DQ267923 Penicillium steckii	965	0.0	490/491 (99%)		AM084777 ascomycete sp	311	1e-84	160/161 (99%)
7095 (516 bp)	EU128646 Penicillium corylophilum	993	0.0	508/509 (99%)		EU128646 Penicillium corylophilum	321	1e-87	169/170 (99%)
	EU002988 uncultured Trichocomaceae	993	0.0	508/509 (99%)		EU002988 uncultured Trichocomaceae	321	1e-87	169/170 (99%)
	EF694631 Penicillium sp	993	0.0	508/509 (99%)		EF694631 Penicillium sp	321	1e-87	169/170 (99%)
	AY373906 Penicillium corylophilum	993	0.0	508/509 (99%)		DQ679517 Penicillium corylophilum	321	1e-87	169/170 (99%)
	AY345354 Penicillium corylophilum	993	0.0	508/509 (99%)		DQ679508 Penicillium corylophilum	321	1e-87	169/170 (99%)
	AF034457 Penicillium corylophilum	993	0.0	508/509 (99%)		AY755613 Penicillium sp	321	1e-87	169/170 (99%)
	AF034456 Penicillium corylophilum	993	0.0	508/509 (99%)		AY373906 Penicillium corylophilum	321	1e-87	169/170 (99%)
	AF033450 Penicillium corylophilum	993	0.0	508/509 (99%)		AY345354 Penicillium corylophilum	321	1e-87	169/170 (99%)
	AM901881 uncultured ascomycete	985	0.0	507/509 (99%)		AM901881 uncultured ascomycete	321	1e-87	169/170 (99%)
	EF103453 Penicillium oxalicum	971	0.0	490/490 (100%)		AF034457 Penicillium corylophilum	321	1e-87	169/170 (99%)
	EF451579 Penicillium corylophilum	969	0.0	499/501 (99%)		AF034456 Penicillium corylophilum	321	1e-87	169/170 (99%)
	AF481124 Penicillium fagi	969	0.0	505/509 (99%)		AF033450 Penicillium corylophilum	321	1e-87	169/170 (99%)
	EF103459 Penicillium oxalicum	957	0.0	490/491 (99%)		EF103459 Penicillium oxalicum	315	8e-86	159/159 (100%)
	AY755613 Penicillium sp	948	0.0	485/486 (99%)		EF103453 Penicillium oxalicum	315	8e-86	159/159 (100%)
	AF033447 Penicillium raciborskii	946	0.0	501/509 (98%)		EU142903 Penicillium sp	313	3e-85	168/170 (98%)
7096 (501 bp)	EU128645 Penicillium glabrum	977	0.0	493/493 (100%)		EU910586 Penicillium thomii	307	2e-83	155/155 (100%)
	EU128643 Penicillium glabrum	977	0.0	493/493 (100%)		EU128645 Penicillium glabrum	307	2e-83	155/155 (100%)
	EU128630 Penicillium glabrum	977	0.0	493/493 (100%)		EU128643 Penicillium glabrum	307	2e-83	155/155 (100%)
	EU128622 Penicillium glabrum	977	0.0	493/493 (100%)		EU128632 Penicillium glabrum	307	2e-83	155/155 (100%)
	EU128615 Penicillium glabrum	977	0.0	493/493 (100%)		EU128630 Penicillium glabrum	307	2e-83	155/155 (100%)
	EU128608 Penicillium glabrum	977	0.0	493/493 (100%)		EU128622 Penicillium glabrum	307	2e-83	155/155 (100%)
	EU128601 Penicillium glabrum	977	0.0	493/493 (100%)		EU128615 Penicillium glabrum	307	2e-83	155/155 (100%)
	EU128600 Penicillium glabrum	977	0.0	493/493 (100%)		EU128613 Penicillium glabrum	307	2e-83	155/155 (100%)
	EU128594 Penicillium glabrum	977	0.0	493/493 (100%)		EU128608 Penicillium glabrum	307	2e-83	155/155 (100%)
	DQ865102 Penicillium glabrum	977	0.0	493/493 (100%)		EU128605 Penicillium glabrum	307	2e-83	155/155 (100%)
	DQ681325 Penicillium adametzioides	977	0.0	493/493 (100%)		EU128604 Penicillium glabrum	307	2e-83	155/155 (100%)
	AY373915 Penicillium glabrum	977	0.0	493/493 (100%)		EU128602 Penicillium glabrum	307	2e-83	155/155 (100%)
	AF455487 Penicillium glabrum	977	0.0	493/493 (100%)		EU128601 Penicillium glabrum	307	2e-83	155/155 (100%)
	AF033407 Penicillium glabrum	977	0.0	493/493 (100%)		EU128600 Penicillium glabrum	307	2e-83	155/155 (100%)
	EU128632 Penicillium glabrum	973	0.0	491/491 (100%)		EU128597 Penicillium glabrum	307	2e-83	155/155 (100%)
611415 (497 bp)	EU497955 Penicillium sp	971	0.0	490/490 (100%)		FJ008995 Penicillium sp	297	2e-80	150/150 (100%)
	EU497943 Penicillium sp	971	0.0	490/490 (100%)		EU862195 Penicillium chrysogenum	297	2e-80	150/150 (100%)
	EU139863 Penicillium sp	971	0.0	490/490 (100%)		EU833227 Penicillium vinaceum	297	2e-80	150/150 (100%)
	EU139860 Penicillium sp	971	0.0	490/490 (100%)		EU833224 Penicillium lanosum	297	2e-80	150/150 (100%)
	EU139852 Penicillium sp	971	0.0	490/490 (100%)		EU833223 Penicillium lanosum	297	2e-80	150/150 (100%)
	EU128620 Penicillium chrysogenum	971	0.0	490/490 (100%)		EU833219 Penicillium granulatum	297	2e-80	150/150 (100%)
	EU128598 Penicillium chrysogenum	971	0.0	490/490 (100%)		EU833215 Penicillium commune	297	2e-80	150/150 (100%)
	EU128591 Penicillium chrysogenum	971	0.0	490/490 (100%)		EU833214 Penicillium citrinum	297	2e-80	150/150 (100%)
	DQ979545 fungal	971	0.0	490/490 (100%)		EU833212 Penicillium chrysogenum	297	2e-80	150/150 (100%)
	DQ681334 Penicillium granulatum	971	0.0	490/490 (100%)		EU725682 fungal sp	297	2e-80	150/150 (100%)
	DQ336710 Penicillium chrysogenum	971	0.0	490/490 (100%)		EU725681 fungal sp	297	2e-80	150/150 (100%)
	DQ148949 Penicillium chrysogenum	971	0.0	490/490 (100%)		EU709771 Penicillium chrysogenum	297	2e-80	150/150 (100%)
	DQ132838 Penicillium commune	971	0.0	490/490 (100%)		EU664454 Penicillium chrysogenum	297	2e-80	150/150 (100%)
	AY373902 Penicillium chrysogenum	971	0.0	490/490 (100%)		EU652692 Penicillium sp	297	2e-80	150/150 (100%)
	AY371634 Penicillium chrysogenum	971	0.0	490/490 (100%)		EU652691 Penicillium sp	297	2e-80	150/150 (100%)
60081 (535 bp)	AY373915 Penicillium glabrum	1031	0.0	534/536 (99%)		EU910586 Penicillium thomii	309	5e-84	156/156 (100%)
	DQ681325 Penicillium adametzioides	1023	0.0	533/536 (99%)		EU128645 Penicillium glabrum	309	5e-84	156/156 (100%)
	AY373934 Penicillium thomii	1023	0.0	533/536 (99%)		EU128643 Penicillium glabrum	309	5e-84	156/156 (100%)
	DQ682590 Penicillium glabrum	1017	0.0	532/536 (99%)		EU128632 Penicillium glabrum	309	5e-84	156/156 (100%)
	EU128643 Penicillium glabrum	1015	0.0	526/528 (99%)		EU128630 Penicillium glabrum	309	5e-84	156/156 (100%)
	EU128597 Penicillium glabrum	1015	0.0	533/536 (99%)		EU128622 Penicillium glabrum	309	5e-84	156/156 (100%)
	EU128622 Penicillium glabrum	1013	0.0	525/527 (99%)		EU128615 Penicillium glabrum	309	5e-84	156/156 (100%)
	EU128608 Penicillium glabrum	1013	0.0	525/527 (99%)		EU128613 Penicillium glabrum	309	5e-84	156/156 (100%)
	DQ681321 Penicillium glabrum	1013	0.0	534/538 (99%)		EU128608 Penicillium glabrum	309	5e-84	156/156 (100%)
	DQ132815 Penicillium thomii	1013	0.0	523/526 (99%)		EU128605 Penicillium glabrum	309	5e-84	156/156 (100%)
	EU128630 Penicillium glabrum	1011	0.0	524/526 (99%)		EU128604 Penicillium glabrum	309	5e-84	156/156 (100%)
	EU128615 Penicillium glabrum	1011	0.0	524/526 (99%)		EU128602 Penicillium glabrum	309	5e-84	156/156 (100%)
	EU128601 Penicillium glabrum	1011	0.0	524/526 (99%)		EU128601 Penicillium glabrum	309	5e-84	156/156 (100%)
	EU128594 Penicillium glabrum	1011	0.0	524/526 (99%)		EU128600 Penicillium glabrum	309	5e-84	156/156 (100%)
	DQ309179 uncultured fungus	1011	0.0	531/536 (99%)		EU128597 Penicillium glabrum	309	5e-84	156/156 (100%)
60082 (526 bp)	DQ336710 Penicillium chrysogenum	1011	0.0	524/526 (99%)		EU139863 Penicillium sp	323	4e-88	177/179 (98%)
	AY371614 Penicillium chrysogenum complex C200	1011	0.0	524/526 (99%)		DQ489302 Penicillium chrysogenum	323	4e-88	177/179 (98%)
	EU497955 Penicillium sp	1003	0.0	523/526 (99%)		DQ336710 Penicillium chrysogenum	323	4e-88	177/179 (98%)
	EU497943 Penicillium sp	1003	0.0	523/526 (99%)		AY371614 Penicillium chrysogenum complex C200	323	4e-88	177/179 (98%)
	EU128598 Penicillium chrysogenum	1003	0.0	523/526 (99%)		AM182189 Penicillium chrysogenum	323	4e-88	177/179 (98%)
	EU128591 Penicillium chrysogenum	1003	0.0	523/526 (99%)		AM182182 Penicillium sp	323	4e-88	177/179 (98%)
	DQ681334 Penicillium granulatum	1003	0.0	523/526 (99%)		AM182178 Penicillium chrysogenum	323	4e-88	177/179 (98%)
	AY373902 Penicillium chrysogenum	1003	0.0	523/526 (99%)		AM182173 Penicillium sp	323	4e-88	177/179 (98%)
	AY371634 Penicillium chrysogenum	1003	0.0	523/526 (99%)		AM182170 Penicillium sp	323	4e-88	177/179 (98%)
	AY371633 Penicillium chrysogenum	1003	0.0	523/526 (99%)		AM176674 Hyalodendron sp	323	4e-88	177/179 (98%)
	AY371632 Penicillium chrysogenum	1003	0.0	523/526 (99%)		AM176672 Cephalosporium sp	323	4e-88	177/179 (98%)
	AY371631 Penicillium chrysogenum	1003	0.0	523/526 (99%)		AM176671 Aspergillus sp	323	4e-88	177/179 (98%)
	AY371630 Penicillium chrysogenum	1003	0.0	523/526 (99%)		AM176670 Paecilomyces sp	323	4e-88	177/179 (98%)
	AY371629 Penicillium chrysogenum	1003	0.0	523/526 (99%)		AM158240 Penicillium sp	323	4e-88	177/179 (98%)
	AY371613 Penicillium chrysogenum complex C238	1003	0.0	523/526 (99%)		AM158239 Penicillium sp	323	4e-88	177/179 (98%)
600912 (538 bp)	FJ040211 Aspergillus niger	1039	0.0	531/532 (99%)		AJ223852 Aspergillus niger	337	2e-92	173/174 (99%)
	EU877947 Aspergillus tubingensis	1039	0.0	531/532 (99%)		AF048741 Pochonia bulbillosa	335	9e-92	172/173 (99%)
	EU833208 Aspergillus niger	1039	0.0	531/532 (99%)		AF048738 Gliocladium cibotii	335	9e-92	172/173 (99%)
	EF660199 Aspergillus niger	1039	0.0	531/532 (99%)		DQ316605 Aspergillus niger	331	1e-90	173/175 (98%)
	EF621571 Aspergillus tubingensis	1039	0.0	531/532 (99%)		U65307 Aspergillus phoenicis	329	6e-90	173/174 (99%)
	EF178271 Aspergillus tubingensis	1039	0.0	531/532 (99%)		FJ040211 Aspergillus niger	329	6e-90	173/174 (99%)
	EF151436 Aspergillus awamori	1039	0.0	531/532 (99%)		EU877947 Aspergillus tubingensis	329	6e-90	173/174 (99%)
	EF136365 Aspergillus niger	1039	0.0	531/532 (99%)		EU867248 Aspergillus tubingensis	329	6e-90	173/174 (99%)
	DQ778910 Aspergillus tubingensis	1039	0.0	531/532 (99%)		EU853157 Aspergillus sp	329	6e-90	173/174 (99%)
	DQ235784 Aspergillus awamori	1039	0.0	531/532 (99%)		EU833208 Aspergillus niger	329	6e-90	173/174 (99%)
	AY213633 Aspergillus niger	1039	0.0	531/532 (99%)		EU816403 Aspergillus niger	329	6e-90	173/174 (99%)
	AJ280008 Aspergillus tubingensis	1039	0.0	531/532 (99%)		EU232740 Aspergillus sp	329	6e-90	173/174 (99%)
	AJ280007 Aspergillus tubingensis	1039	0.0	531/532 (99%)		EU232739 Aspergillus sp	329	6e-90	173/174 (99%)
	AF021264 Gliocladium cibotii	1039	0.0	531/532 (99%)		EU232738 Aspergillus sp	329	6e-90	173/174 (99%)
	AB369898 Aspergillus niger	1039	0.0	531/532 (99%)		EU232737 Aspergillus sp	329	6e-90	173/174 (99%)
60101 (523 bp)	EU862195 Penicillium chrysogenum	1023	0.0	523/524 (99%)		FJ008995 Penicillium sp	351	2e-96	177/177 (100%)
	EU833215 Penicillium commune	1023	0.0	523/524 (99%)		EU862195 Penicillium chrysogenum	351	2e-96	177/177 (100%)
	EU833214 Penicillium citrinum	1023	0.0	523/524 (99%)		EU833227 Penicillium vinaceum	351	2e-96	177/177 (100%)
	EU833212 Penicillium chrysogenum	1023	0.0	523/524 (99%)		EU833224 Penicillium lanosum	351	2e-96	177/177 (100%)
	EF660439 Penicillium sp	1023	0.0	523/524 (99%)		EU833223 Penicillium lanosum	351	2e-96	177/177 (100%)
	EF105368 Penicillium sp	1023	0.0	523/524 (99%)		EU833219 Penicillium granulatum	351	2e-96	177/177 (100%)
	DQ767595 uncultured Penicillium	1023	0.0	523/524 (99%)		EU833215 Penicillium commune	351	2e-96	177/177 (100%)
	DQ681340 Penicillium vinaceum	1023	0.0	523/524 (99%)		EU833214 Penicillium citrinum	351	2e-96	177/177 (100%)
	DQ681331 Penicillium citrinum	1023	0.0	523/524 (99%)		EU833212 Penicillium chrysogenum	351	2e-96	177/177 (100%)
	DQ093692 Penicillium commune	1023	0.0	523/524 (99%)		EU725682 fungal sp	351	2e-96	177/177 (100%)
	AY770411 ascomycete sp	1023	0.0	523/524 (99%)		EU725681 fungal sp	351	2e-96	177/177 (100%)
	AY373903 Penicillium chrysogenum	1023	0.0	523/524 (99%)		EU652692 Penicillium sp	351	2e-96	177/177 (100%)
	AY371628 Penicillium chrysogenum complex DAOM 216700	1023	0.0	523/524 (99%)		EU652691 Penicillium sp	351	2e-96	177/177 (100%)
	AY371627 Penicillium chrysogenum complex DAOM 215336	1023	0.0	523/524 (99%)		EU652687 Penicillium sp	351	2e-96	177/177 (100%)
	AY371626 Penicillium chrysogenum complex DAOM 212031	1023	0.0	523/524 (99%)		EU652682 Penicillium sp	351	2e-96	177/177 (100%)
601011 (526 bp)	EU497955 Penicillium sp	1011	0.0	524/526 (99%)		FJ008995 Penicillium sp	323	4e-88	177/179 (98%)
	EU497943 Penicillium sp	1011	0.0	524/526 (99%)		EU862195 Penicillium chrysogenum	323	4e-88	177/179 (98%)
	EU128598 Penicillium chrysogenum	1011	0.0	524/526 (99%)		EU833227 Penicillium vinaceum	323	4e-88	177/179 (98%)
	EU128591 Penicillium chrysogenum	1011	0.0	524/526 (99%)		EU833224 Penicillium lanosum	323	4e-88	177/179 (98%)
	DQ681334 Penicillium granulatum	1011	0.0	524/526 (99%)		EU833223 Penicillium lanosum	323	4e-88	177/179 (98%)
	DQ336710 Penicillium chrysogenum	1011	0.0	524/526 (99%)		EU833219 Penicillium granulatum	323	4e-88	177/179 (98%)
	AY373902 Penicillium chrysogenum	1011	0.0	524/526 (99%)		EU833215 Penicillium commune	323	4e-88	177/179 (98%)
	AY371634 Penicillium chrysogenum	1011	0.0	524/526 (99%)		EU833214 Penicillium citrinum	323	4e-88	177/179 (98%)
	AY371633 Penicillium chrysogenum	1011	0.0	524/526 (99%)		EU833212 Penicillium chrysogenum	323	4e-88	177/179 (98%)
	AY371632 Penicillium chrysogenum	1011	0.0	524/526 (99%)		EU725682 fungal sp	323	4e-88	177/179 (98%)
	AY371631 Penicillium chrysogenum	1011	0.0	524/526 (99%)		EU725681 fungal sp	323	4e-88	177/179 (98%)
	AY371630 Penicillium chrysogenum	1011	0.0	524/526 (99%)		EU652692 Penicillium sp	323	4e-88	177/179 (98%)
	AY371629 Penicillium chrysogenum	1011	0.0	524/526 (99%)		EU652691 Penicillium sp	323	4e-88	177/179 (98%)
	AY371614 Penicillium chrysogenum complex C200	1011	0.0	524/526 (99%)		EU652687 Penicillium sp	323	4e-88	177/179 (98%)
	AY371613 Penicillium chrysogenum complex C238	1011	0.0	524/526 (99%)		EU652682 Penicillium sp	323	4e-88	177/179 (98%)
60102d1 (516 bp)	EU128643 Penicillium glabrum	979	0.0	515/518 (99%)		DQ132815 Penicillium thomii	297	2e-80	166/169 (98%)
	EU128630 Penicillium glabrum	979	0.0	515/518 (99%)		EU910586 Penicillium thomii	295	8e-80	170/173 (98%)
	EU128622 Penicillium glabrum	979	0.0	515/518 (99%)		EU128643 Penicillium glabrum	295	8e-80	170/173 (98%)
	EU128615 Penicillium glabrum	979	0.0	515/518 (99%)		EU128632 Penicillium glabrum	295	8e-80	170/173 (98%)
	EU128608 Penicillium glabrum	979	0.0	515/518 (99%)		EU128630 Penicillium glabrum	295	8e-80	170/173 (98%)
	EU128601 Penicillium glabrum	979	0.0	515/518 (99%)		EU128622 Penicillium glabrum	295	8e-80	170/173 (98%)
	EU128594 Penicillium glabrum	979	0.0	515/518 (99%)		EU128615 Penicillium glabrum	295	8e-80	170/173 (98%)
	DQ681325 Penicillium adametzioides	979	0.0	515/518 (99%)		EU128613 Penicillium glabrum	295	8e-80	170/173 (98%)
	AY373915 Penicillium glabrum	979	0.0	515/518 (99%)		EU128608 Penicillium glabrum	295	8e-80	170/173 (98%)
	AF455487 Penicillium glabrum	977	0.0	514/517 (99%)		EU128605 Penicillium glabrum	295	8e-80	170/173 (98%)
	EU128645 Penicillium glabrum	975	0.0	499/500 (99%)		EU128602 Penicillium glabrum	295	8e-80	166/169 (98%)
	DQ865102 Penicillium glabrum	975	0.0	499/500 (99%)		EU128601 Penicillium glabrum	295	8e-80	170/173 (98%)
	DQ132815 Penicillium thomii	973	0.0	510/514 (99%)		EU128600 Penicillium glabrum	295	8e-80	170/173 (98%)
	AY373934 Penicillium thomii	971	0.0	514/518 (99%)		EU128597 Penicillium glabrum	295	8e-80	170/173 (98%)
	AF033407 Penicillium glabrum	971	0.0	511/514 (99%)		EU128594 Penicillium glabrum	295	8e-80	170/173 (98%)
601314 (509 bp)	EU862194 Aspergillus sp	981	0.0	502/503 (99%)		EU862194 Aspergillus sp	339	6e-93	178/179 (99%)
	EF687940 Aspergillus sp	981	0.0	502/503 (99%)		EU042148 Aspergillus versicolor	339	6e-93	178/179 (99%)
	EF652467 Aspergillus sp	981	0.0	502/503 (99%)		EF687940 Aspergillus sp	339	6e-93	178/179 (99%)
	EF652440 Aspergillus sp	981	0.0	502/503 (99%)		EF652467 Aspergillus sp	339	6e-93	178/179 (99%)
	EF125026 Aspergillus versicolor	981	0.0	502/503 (99%)		EF652440 Aspergillus sp	339	6e-93	178/179 (99%)
	DQ426532 Aspergillus versicolor	981	0.0	502/503 (99%)		EF125026 Aspergillus versicolor	339	6e-93	178/179 (99%)
	DQ093658 Aspergillus versicolor	981	0.0	502/503 (99%)		DQ679514 Aspergillus versicolor	339	6e-93	178/179 (99%)
	AM176697 Paecilomyces sp	981	0.0	502/503 (99%)		DQ679502 Aspergillus versicolor	339	6e-93	178/179 (99%)
	AM158202 Emericella nidulans	981	0.0	502/503 (99%)		DQ426532 Aspergillus versicolor	339	6e-93	178/179 (99%)
	AM158201 Emericella nidulans	981	0.0	502/503 (99%)		DQ093658 Aspergillus versicolor	339	6e-93	178/179 (99%)
	AM158200 Emericella nidulans	981	0.0	502/503 (99%)		AM176697 Paecilomyces sp	339	6e-93	178/179 (99%)
	AJ937751 Aspergillus versicolor	981	0.0	502/503 (99%)		AM158202 Emericella nidulans	339	6e-93	178/179 (99%)
	AJ937750 Aspergillus versicolor	981	0.0	502/503 (99%)		AM158201 Emericella nidulans	339	6e-93	178/179 (99%)
	AJ937749 Aspergillus versicolor	981	0.0	502/503 (99%)		AM158200 Emericella nidulans	339	6e-93	178/179 (99%)
	AF455505 Emericella nidulans	979	0.0	504/506 (99%)		AJ937751 Aspergillus versicolor	339	6e-93	178/179 (99%)
60133 (524 bp)	EU128646 Penicillium corylophilum	1023	0.0	523/524 (99%)		EU128646 Penicillium corylophilum	337	2e-92	177/178 (99%)
	EF694631 Penicillium sp	1023	0.0	523/524 (99%)		EU002988 uncultured Trichocomaceae	337	2e-92	177/178 (99%)
	AY373906 Penicillium corylophilum	1023	0.0	523/524 (99%)		EF694631 Penicillium sp	337	2e-92	177/178 (99%)
	AY345354 Penicillium corylophilum	1023	0.0	523/524 (99%)		DQ679517 Penicillium corylophilum	337	2e-92	177/178 (99%)
	AM901881 uncultured ascomycete	1015	0.0	522/524 (99%)		DQ679508 Penicillium corylophilum	337	2e-92	177/178 (99%)
	AF034457 Penicillium corylophilum	1015	0.0	519/520 (99%)		AY755613 Penicillium sp	337	2e-92	177/178 (99%)
	AF034456 Penicillium corylophilum	1015	0.0	519/520 (99%)		AY373906 Penicillium corylophilum	337	2e-92	177/178 (99%)
	AF033450 Penicillium corylophilum	1015	0.0	519/520 (99%)		AY345354 Penicillium corylophilum	337	2e-92	177/178 (99%)
	EU002988 uncultured Trichocomaceae	1013	0.0	518/519 (99%)		AM901881 uncultured ascomycete	337	2e-92	177/178 (99%)
	AF481124 Penicillium fagi	991	0.0	516/520 (99%)		AF034457 Penicillium corylophilum	337	2e-92	177/178 (99%)
	EF451579 Penicillium corylophilum	985	0.0	507/509 (99%)		AF034456 Penicillium corylophilum	337	2e-92	177/178 (99%)
	EF103453 Penicillium oxalicum	973	0.0	491/491 (100%)		AF033450 Penicillium corylophilum	337	2e-92	177/178 (99%)
	AF033447 Penicillium raciborskii	967	0.0	512/520 (98%)		EU142903 Penicillium sp	329	6e-90	176/178 (98%)
	AY755613 Penicillium sp	963	0.0	493/494 (99%)		EU142892 Penicillium sp	329	6e-90	176/178 (98%)
	EF103459 Penicillium oxalicum	959	0.0	491/492 (99%)		EU142887 Penicillium sp	329	6e-90	176/178 (98%)
60192 (533 bp)	FJ040211 Aspergillus niger	1039	0.0	531/532 (99%)		AJ223852 Aspergillus niger	337	2e-92	173/174 (99%)
	EU877947 Aspergillus tubingensis	1039	0.0	531/532 (99%)		AF048741 Pochonia bulbillosa	335	9e-92	172/173 (99%)
	EU833208 Aspergillus niger	1039	0.0	531/532 (99%)		AF048738 Gliocladium cibotii	335	9e-92	172/173 (99%)
	EF660199 Aspergillus niger	1039	0.0	531/532 (99%)		DQ316605 Aspergillus niger	331	1e-90	173/175 (98%)
	EF621571 Aspergillus tubingensis	1039	0.0	531/532 (99%)		U65307 Aspergillus phoenicis	329	6e-90	173/174 (99%)
	EF178271 Aspergillus tubingensis	1039	0.0	531/532 (99%)		FJ040211 Aspergillus niger	329	6e-90	173/174 (99%)
	EF151436 Aspergillus awamori	1039	0.0	531/532 (99%)		EU877947 Aspergillus tubingensis	329	6e-90	173/174 (99%)
	EF136365 Aspergillus niger	1039	0.0	531/532 (99%)		EU867248 Aspergillus tubingensis	329	6e-90	173/174 (99%)
	DQ778910 Aspergillus tubingensis	1039	0.0	531/532 (99%)		EU853157 Aspergillus sp	329	6e-90	173/174 (99%)
	DQ235784 Aspergillus awamori	1039	0.0	531/532 (99%)		EU833208 Aspergillus niger	329	6e-90	173/174 (99%)
	AY213633 Aspergillus niger	1039	0.0	531/532 (99%)		EU816403 Aspergillus niger	329	6e-90	173/174 (99%)
	AJ280008 Aspergillus tubingensis	1039	0.0	531/532 (99%)		EU232740 Aspergillus sp	329	6e-90	173/174 (99%)
	AJ280007 Aspergillus tubingensis	1039	0.0	531/532 (99%)		EU232739 Aspergillus sp	329	6e-90	173/174 (99%)
	AF021264 Gliocladium cibotii	1039	0.0	531/532 (99%)		EU232738 Aspergillus sp	329	6e-90	173/174 (99%)
	AB369898 Aspergillus niger	1039	0.0	531/532 (99%)		EU232737 Aspergillus sp	329	6e-90	173/174 (99%)
602912 (531 bp)	EU128646 Penicillium corylophilum	1037	0.0	530/531 (99%)		EU128646 Penicillium corylophilum	317	2e-86	160/160 (100%)
	EF694631 Penicillium sp	1037	0.0	530/531 (99%)		EU002988 uncultured Trichocomaceae	317	2e-86	160/160 (100%)
	AY373906 Penicillium corylophilum	1037	0.0	530/531 (99%)		EF694631 Penicillium sp	317	2e-86	160/160 (100%)
	AY345354 Penicillium corylophilum	1035	0.0	529/530 (99%)		EF103459 Penicillium oxalicum	317	2e-86	160/160 (100%)
	AM901881 uncultured ascomycete	1029	0.0	529/531 (99%)		EF103453 Penicillium oxalicum	317	2e-86	160/160 (100%)
	AF034457 Penicillium corylophilum	1029	0.0	526/527 (99%)		DQ679517 Penicillium corylophilum	317	2e-86	160/160 (100%)
	AF034456 Penicillium corylophilum	1029	0.0	526/527 (99%)		DQ679508 Penicillium corylophilum	317	2e-86	160/160 (100%)
	AF033450 Penicillium corylophilum	1029	0.0	526/527 (99%)		AY755613 Penicillium sp	317	2e-86	160/160 (100%)
	EU002988 uncultured Trichocomaceae	1027	0.0	525/526 (99%)		AY373906 Penicillium corylophilum	317	2e-86	160/160 (100%)
	AF481124 Penicillium fagi	1005	0.0	523/527 (99%)		AY345354 Penicillium corylophilum	317	2e-86	160/160 (100%)
	EF451579 Penicillium corylophilum	993	0.0	511/513 (99%)		AM901881 uncultured ascomycete	317	2e-86	160/160 (100%)
	AF033447 Penicillium raciborskii	981	0.0	519/527 (98%)		AF034457 Penicillium corylophilum	317	2e-86	160/160 (100%)
	EF103453 Penicillium oxalicum	973	0.0	491/491 (100%)		AF034456 Penicillium corylophilum	317	2e-86	160/160 (100%)
	AY373923 Penicillium melinii	973	0.0	522/531 (98%)		AF033450 Penicillium corylophilum	317	2e-86	160/160 (100%)
	AF538621 Penicillium hirsutum	973	0.0	522/531 (98%)		EU142903 Penicillium sp	309	5e-84	159/160 (99%)
602913 (500 bp)	EU069433 Eurotium sp	991	0.0	500/500 (100%)		U18357 Eurotium rubrum	329	5e-90	166/166 (100%)
	DQ317335 Eurotium sp	991	0.0	500/500 (100%)		EU069433 Eurotium sp	329	5e-90	166/166 (100%)
	AY373890 Eurotium repens	991	0.0	500/500 (100%)		EU001331 Eurotium rubrum	329	5e-90	166/166 (100%)
	AY213649 Eurotium rubrum	991	0.0	500/500 (100%)		EF652080 Aspergillus rubrum	329	5e-90	166/166 (100%)
	AJ488260 Ophiocordyceps sinensis	991	0.0	500/500 (100%)		EF652067 Eurotium rubrum	329	5e-90	166/166 (100%)
	AF459728 Eurotium niveoglaucum	991	0.0	500/500 (100%)		EF652066 Eurotium rubrum	329	5e-90	166/166 (100%)
	AY373887 Eurotium herbariorum	987	0.0	499/500 (99%)		EF652065 Aspergillus reptans	329	5e-90	166/166 (100%)
	U18357 Eurotium rubrum	983	0.0	499/500 (99%)		EF652063 Eurotium niveoglaucum	329	5e-90	166/166 (100%)
	EF652065 Aspergillus reptans	983	0.0	496/496 (100%)		EF652062 Eurotium niveoglaucum	329	5e-90	166/166 (100%)
	EF652063 Eurotium niveoglaucum	983	0.0	496/496 (100%)		EF652061 Eurotium echinulatum	329	5e-90	166/166 (100%)
	EF652062 Eurotium niveoglaucum	983	0.0	496/496 (100%)		EF652060 Eurotium echinulatum	329	5e-90	166/166 (100%)
	EF652061 Eurotium echinulatum	983	0.0	496/496 (100%)		EF652059 Eurotium niveoglaucum	329	5e-90	166/166 (100%)
	EF652060 Eurotium echinulatum	983	0.0	496/496 (100%)		EF652058 Eurotium niveoglaucum	329	5e-90	166/166 (100%)
	EF652059 Eurotium niveoglaucum	983	0.0	496/496 (100%)		EF652057 Eurotium carnoyi	329	5e-90	166/166 (100%)
	EF652058 Eurotium niveoglaucum	983	0.0	496/496 (100%)		EF652056 Eurotium medium	329	5e-90	166/166 (100%)
602914 (499 bp)	U65307 Aspergillus phoenicis	957	0.0	497/499 (99%)		U72602 Arthrobotrys sp	301	1e-81	152/152 (100%)
	FJ040211 Aspergillus niger	957	0.0	497/499 (99%)		U65307 Aspergillus phoenicis	301	1e-81	152/152 (100%)
	EU877947 Aspergillus tubingensis	957	0.0	497/499 (99%)		U65306 Aspergillus niger	301	1e-81	152/152 (100%)
	EU867248 Aspergillus tubingensis	957	0.0	497/499 (99%)		FJ040211 Aspergillus niger	301	1e-81	152/152 (100%)
	EU833208 Aspergillus niger	957	0.0	497/499 (99%)		EU877947 Aspergillus tubingensis	301	1e-81	152/152 (100%)
	EU314996 Aspergillus niger	957	0.0	497/499 (99%)		EU867248 Aspergillus tubingensis	301	1e-81	152/152 (100%)
	EU314995 Aspergillus niger	957	0.0	497/499 (99%)		EU853157 Aspergillus sp	301	1e-81	152/152 (100%)
	EU314994 Aspergillus awamori	957	0.0	497/499 (99%)		EU833208 Aspergillus niger	301	1e-81	152/152 (100%)
	EF660199 Aspergillus niger	957	0.0	497/499 (99%)		EU816403 Aspergillus niger	301	1e-81	152/152 (100%)
	EF634380 Aspergillus tubingensis	957	0.0	497/499 (99%)		EU796735 Aspergillus niger	301	1e-81	152/152 (100%)
	EF624000 Aspergillus sp	957	0.0	497/499 (99%)		EU709774 Aspergillus niger	301	1e-81	152/152 (100%)
	EF621571 Aspergillus tubingensis	957	0.0	497/499 (99%)		EU543987 Aspergillus niger	301	1e-81	152/152 (100%)
	EF567981 Aspergillus niger	957	0.0	497/499 (99%)		EU515151 Aspergillus niger	301	1e-81	152/152 (100%)
	EF567980 Aspergillus niger	957	0.0	497/499 (99%)		EU386133 Aspergillus niger	301	1e-81	152/152 (100%)
	EF567978 Aspergillus niger	957	0.0	497/499 (99%)		EU330183 Aspergillus niger	301	1e-81	152/152 (100%)
60292 (514 bp)	EU128646 Penicillium corylophilum	1005	0.0	507/507 (100%)		EU128646 Penicillium corylophilum	319	5e-87	161/161 (100%)
	EF694631 Penicillium sp	1005	0.0	507/507 (100%)		EU002988 uncultured Trichocomaceae	319	5e-87	161/161 (100%)
	AY373906 Penicillium corylophilum	1005	0.0	507/507 (100%)		EF694631 Penicillium sp	319	5e-87	161/161 (100%)
	AY345354 Penicillium corylophilum	1005	0.0	507/507 (100%)		EF103459 Penicillium oxalicum	319	5e-87	161/161 (100%)
	AM901881 uncultured ascomycete	997	0.0	506/507 (99%)		EF103453 Penicillium oxalicum	319	5e-87	161/161 (100%)
	AF034457 Penicillium corylophilum	997	0.0	503/503 (100%)		DQ679517 Penicillium corylophilum	319	5e-87	161/161 (100%)
	AF034456 Penicillium corylophilum	997	0.0	503/503 (100%)		DQ679508 Penicillium corylophilum	319	5e-87	161/161 (100%)
	AF033450 Penicillium corylophilum	997	0.0	503/503 (100%)		AY755613 Penicillium sp	319	5e-87	161/161 (100%)
	EU002988 uncultured Trichocomaceae	995	0.0	502/502 (100%)		AY373906 Penicillium corylophilum	319	5e-87	161/161 (100%)
	EF103453 Penicillium oxalicum	975	0.0	492/492 (100%)		AY345354 Penicillium corylophilum	319	5e-87	161/161 (100%)
	AF481124 Penicillium fagi	973	0.0	500/503 (99%)		AM901881 uncultured ascomycete	319	5e-87	161/161 (100%)
	EF451579 Penicillium corylophilum	967	0.0	491/492 (99%)		AF034457 Penicillium corylophilum	319	5e-87	161/161 (100%)
	EF103459 Penicillium oxalicum	961	0.0	492/493 (99%)		AF034456 Penicillium corylophilum	319	5e-87	161/161 (100%)
	AF033447 Penicillium raciborskii	948	0.0	502/510 (98%)		AF033450 Penicillium corylophilum	319	5e-87	161/161 (100%)
	AY755613 Penicillium sp	946	0.0	477/477 (100%)		EU142903 Penicillium sp	311	1e-84	160/161 (99%)
60293 (517 bp)	EU862195 Penicillium chrysogenum	1009	0.0	516/517 (99%)		FJ008995 Penicillium sp	321	1e-87	169/170 (99%)
	EU833215 Penicillium commune	1009	0.0	516/517 (99%)		EU862195 Penicillium chrysogenum	321	1e-87	169/170 (99%)
	EU833214 Penicillium citrinum	1009	0.0	516/517 (99%)		EU833227 Penicillium vinaceum	321	1e-87	169/170 (99%)
	EU833212 Penicillium chrysogenum	1009	0.0	516/517 (99%)		EU833224 Penicillium lanosum	321	1e-87	169/170 (99%)
	EF660439 Penicillium sp	1009	0.0	516/517 (99%)		EU833223 Penicillium lanosum	321	1e-87	169/170 (99%)
	EF105368 Penicillium sp	1009	0.0	516/517 (99%)		EU833219 Penicillium granulatum	321	1e-87	169/170 (99%)
	DQ767595 uncultured Penicillium	1009	0.0	516/517 (99%)		EU833215 Penicillium commune	321	1e-87	169/170 (99%)
	DQ681340 Penicillium vinaceum	1009	0.0	516/517 (99%)		EU833214 Penicillium citrinum	321	1e-87	169/170 (99%)
	DQ681331 Penicillium citrinum	1009	0.0	516/517 (99%)		EU833212 Penicillium chrysogenum	321	1e-87	169/170 (99%)
	DQ093692 Penicillium commune	1009	0.0	516/517 (99%)		EU725682 fungal sp	321	1e-87	169/170 (99%)
	AY770411 ascomycete sp	1009	0.0	516/517 (99%)		EU725681 fungal sp	321	1e-87	169/170 (99%)
	AY373903 Penicillium chrysogenum	1009	0.0	516/517 (99%)		EU652692 Penicillium sp	321	1e-87	169/170 (99%)
	AY371628 Penicillium chrysogenum complex DAOM 216700	1009	0.0	516/517 (99%)		EU652691 Penicillium sp	321	1e-87	169/170 (99%)
	AY371627 Penicillium chrysogenum complex DAOM 215336	1009	0.0	516/517 (99%)		EU652687 Penicillium sp	321	1e-87	169/170 (99%)
	AY371626 Penicillium chrysogenum complex DAOM 212031	1009	0.0	516/517 (99%)		EU652682 Penicillium sp	321	1e-87	169/170 (99%)
603111 (526 bp)	EU862195 Penicillium chrysogenum	1011	0.0	524/526 (99%)		FJ008995 Penicillium sp	323	4e-88	177/179 (98%)
	EU833215 Penicillium commune	1011	0.0	524/526 (99%)		EU862195 Penicillium chrysogenum	323	4e-88	177/179 (98%)
	EU833214 Penicillium citrinum	1011	0.0	524/526 (99%)		EU833227 Penicillium vinaceum	323	4e-88	177/179 (98%)
	EU833212 Penicillium chrysogenum	1011	0.0	524/526 (99%)		EU833224 Penicillium lanosum	323	4e-88	177/179 (98%)
	EF660439 Penicillium sp	1011	0.0	524/526 (99%)		EU833223 Penicillium lanosum	323	4e-88	177/179 (98%)
	EF105368 Penicillium sp	1011	0.0	524/526 (99%)		EU833219 Penicillium granulatum	323	4e-88	177/179 (98%)
	DQ767595 uncultured Penicillium	1011	0.0	524/526 (99%)		EU833215 Penicillium commune	323	4e-88	177/179 (98%)
	DQ681340 Penicillium vinaceum	1011	0.0	524/526 (99%)		EU833214 Penicillium citrinum	323	4e-88	177/179 (98%)
	DQ681331 Penicillium citrinum	1011	0.0	524/526 (99%)		EU833212 Penicillium chrysogenum	323	4e-88	177/179 (98%)
	DQ093692 Penicillium commune	1011	0.0	524/526 (99%)		EU725682 fungal sp	323	4e-88	177/179 (98%)
	AY770411 ascomycete sp	1011	0.0	524/526 (99%)		EU725681 fungal sp	323	4e-88	177/179 (98%)
	AY373903 Penicillium chrysogenum	1011	0.0	524/526 (99%)		EU652692 Penicillium sp	323	4e-88	177/179 (98%)
	AY371628 Penicillium chrysogenum complex DAOM 216700	1011	0.0	524/526 (99%)		EU652691 Penicillium sp	323	4e-88	177/179 (98%)
	AY371627 Penicillium chrysogenum complex DAOM 215336	1011	0.0	524/526 (99%)		EU652687 Penicillium sp	323	4e-88	177/179 (98%)
	AY371626 Penicillium chrysogenum complex DAOM 212031	1011	0.0	524/526 (99%)		EU652682 Penicillium sp	323	4e-88	177/179 (98%)
603211k (517 bp)	FJ040211 Aspergillus niger	977	0.0	514/517 (99%)		U72602 Arthrobotrys sp	295	7e-80	156/157 (99%)
	EU877947 Aspergillus tubingensis	977	0.0	514/517 (99%)		U65307 Aspergillus phoenicis	295	7e-80	156/157 (99%)
	EU833208 Aspergillus niger	977	0.0	514/517 (99%)		U65306 Aspergillus niger	295	7e-80	156/157 (99%)
	EU314996 Aspergillus niger	977	0.0	514/517 (99%)		FJ040211 Aspergillus niger	295	7e-80	156/157 (99%)
	EU314995 Aspergillus niger	977	0.0	514/517 (99%)		EU877947 Aspergillus tubingensis	295	7e-80	156/157 (99%)
	EU314994 Aspergillus awamori	977	0.0	514/517 (99%)		EU867248 Aspergillus tubingensis	295	7e-80	156/157 (99%)
	EF660199 Aspergillus niger	977	0.0	514/517 (99%)		EU853157 Aspergillus sp	295	7e-80	156/157 (99%)
	EF624000 Aspergillus sp	977	0.0	514/517 (99%)		EU833208 Aspergillus niger	295	7e-80	156/157 (99%)
	EF621571 Aspergillus tubingensis	977	0.0	514/517 (99%)		EU816403 Aspergillus niger	295	7e-80	156/157 (99%)
	EF534195 Aspergillus niger	977	0.0	514/517 (99%)		EU796735 Aspergillus niger	295	7e-80	156/157 (99%)
	EF534191 Aspergillus awamori	977	0.0	514/517 (99%)		EU709774 Aspergillus niger	295	7e-80	156/157 (99%)
	EF178271 Aspergillus tubingensis	977	0.0	514/517 (99%)		EU543987 Aspergillus niger	295	7e-80	156/157 (99%)
	EF151436 Aspergillus awamori	977	0.0	514/517 (99%)		EU515151 Aspergillus niger	295	7e-80	156/157 (99%)
	EF136365 Aspergillus niger	977	0.0	514/517 (99%)		EU386133 Aspergillus niger	295	7e-80	156/157 (99%)
	DQ778910 Aspergillus tubingensis	977	0.0	514/517 (99%)		EU330183 Aspergillus niger	295	7e-80	156/157 (99%)
603213 (535 bp)	EU128610 Penicillium sp	1003	0.0	523/526 (99%)		EU725714 fungal sp	331	2e-90	177/179 (98%)
	EU128607 Penicillium crustosum	1003	0.0	523/526 (99%)		EU725707 fungal sp	331	2e-90	177/179 (98%)
	EU030353 Penicillium commune	1003	0.0	523/526 (99%)		EU128610 Penicillium sp	331	2e-90	177/179 (98%)
	EU030337 Penicillium commune	1003	0.0	523/526 (99%)		EU128607 Penicillium crustosum	331	2e-90	177/179 (98%)
	DQ778917 Penicillium crustosum	1003	0.0	523/526 (99%)		EU128606 Penicillium crustosum	331	2e-90	177/179 (98%)
	DQ767598 uncultured Penicillium	1003	0.0	523/526 (99%)		EU128599 Penicillium solitum	331	2e-90	177/179 (98%)
	AY770409 ascomycete sp	1003	0.0	523/526 (99%)		EU030353 Penicillium commune	331	2e-90	177/179 (98%)
	AY770408 ascomycete sp	1003	0.0	523/526 (99%)		EU030337 Penicillium commune	331	2e-90	177/179 (98%)
	AY425984 Penicillium expansum	1003	0.0	523/526 (99%)		EF634415 Penicillium crustosum	331	2e-90	177/179 (98%)
	AY425983 Penicillium griseoroseum	1003	0.0	523/526 (99%)		EF634414 Penicillium crustosum	331	2e-90	177/179 (98%)
	AY373907 Penicillium crustosum	1003	0.0	523/526 (99%)		EF634401 Penicillium crustosum	331	2e-90	177/179 (98%)
	AM901807 uncultured ascomycete	1003	0.0	523/526 (99%)		EF634387 Penicillium crustosum	331	2e-90	177/179 (98%)
	AF455527 Penicillium commune	1003	0.0	523/526 (99%)		EF634386 Penicillium crustosum	331	2e-90	177/179 (98%)
	AF455418 Penicillium commune	1003	0.0	523/526 (99%)		EF634372 Penicillium crustosum	331	2e-90	177/179 (98%)
	EU128606 Penicillium crustosum	1001	0.0	522/525 (99%)		EF634370 Penicillium crustosum	331	2e-90	177/179 (98%)
60341d1 (519 bp)	AJ005491 Penicillium cyclopium	1001	0.0	515/517 (99%)		EU888291 Penicillium sp	315	8e-86	169/171 (98%)
	AJ005490 Penicillium aurantiovirens	1001	0.0	515/517 (99%)		DQ767608 Penicillium janthinellum	315	8e-86	169/171 (98%)
	AY373935 Penicillium tricolor	993	0.0	514/517 (99%)		DQ681342 Penicillium sp	315	8e-86	168/171 (98%)
	AJ005489 Penicillium tricolor	993	0.0	514/517 (99%)		DQ681327 Penicillium camemberti	315	8e-86	169/171 (98%)
	AJ270767 Penicillium expansum	991	0.0	510/512 (99%)		DQ681326 Penicillium camemberti	315	8e-86	169/171 (98%)
	EU770318 Penicillium sp	985	0.0	513/517 (99%)		DQ339570 Penicillium dipodomyicola	315	8e-86	169/171 (98%)
	AJ005493 Penicillium sp	985	0.0	513/517 (99%)		DQ339557 Penicillium griseofulvum	315	8e-86	169/171 (98%)
	AJ005492 Penicillium polonicum	985	0.0	513/517 (99%)		DQ339553 Penicillium griseofulvum	315	8e-86	169/171 (98%)
	EU128596 Penicillium polonicum	979	0.0	503/506 (99%)		DQ339551 Penicillium griseofulvum	315	8e-86	169/171 (98%)
	AM176702 Paecilomyces sp	979	0.0	510/514 (99%)		DQ339550 Penicillium dipodomyicola	315	8e-86	169/171 (98%)
	AM158211 Penicillium polonicum	979	0.0	510/514 (99%)		AY373917 Penicillium griseofulvum	315	8e-86	169/171 (98%)
	AF033475 Penicillium polonicum	979	0.0	510/514 (99%)		AY371615 Penicillium dipodomyis	315	8e-86	169/171 (98%)
	EU770317 Penicillium sp	977	0.0	512/517 (99%)		AY213679 Penicillium turbatum	315	8e-86	169/171 (98%)
	AY373939 Penicillium viridicatum	977	0.0	512/517 (99%)		AJ270767 Penicillium expansum	315	8e-86	169/171 (98%)
	AJ005482 Penicillium viridicatum	977	0.0	512/517 (99%)		AJ005491 Penicillium cyclopium	315	8e-86	169/171 (98%)
610912 (517 bp)	EU862194 Aspergillus sp	1025	0.0	517/517 (100%)		EU862194 Aspergillus sp	329	5e-90	166/166 (100%)
	EF687940 Aspergillus sp	1025	0.0	517/517 (100%)		EU042148 Aspergillus versicolor	329	5e-90	166/166 (100%)
	EF125026 Aspergillus versicolor	1025	0.0	517/517 (100%)		EF687940 Aspergillus sp	329	5e-90	166/166 (100%)
	AJ937750 Aspergillus versicolor	1025	0.0	517/517 (100%)		EF652467 Aspergillus sp	329	5e-90	166/166 (100%)
	AJ937749 Aspergillus versicolor	1025	0.0	517/517 (100%)		EF652440 Aspergillus sp	329	5e-90	166/166 (100%)
	AJ937751 Aspergillus versicolor	1023	0.0	516/516 (100%)		EF125026 Aspergillus versicolor	329	5e-90	166/166 (100%)
	EF652467 Aspergillus sp	1021	0.0	515/515 (100%)		DQ679514 Aspergillus versicolor	329	5e-90	166/166 (100%)
	EF652440 Aspergillus sp	1021	0.0	515/515 (100%)		DQ679502 Aspergillus versicolor	329	5e-90	166/166 (100%)
	AM176697 Paecilomyces sp	1021	0.0	515/515 (100%)		DQ426532 Aspergillus versicolor	329	5e-90	166/166 (100%)
	AM158202 Emericella nidulans	1021	0.0	515/515 (100%)		DQ093658 Aspergillus versicolor	329	5e-90	166/166 (100%)
	AM158201 Emericella nidulans	1021	0.0	515/515 (100%)		AM176697 Paecilomyces sp	329	5e-90	166/166 (100%)
	AM158200 Emericella nidulans	1021	0.0	515/515 (100%)		AM158202 Emericella nidulans	329	5e-90	166/166 (100%)
	DQ093658 Aspergillus versicolor	1019	0.0	514/514 (100%)		AM158201 Emericella nidulans	329	5e-90	166/166 (100%)
	EU862193 Rhizopus oryzae	1017	0.0	516/517 (99%)		AM158200 Emericella nidulans	329	5e-90	166/166 (100%)
	AM883156 Aspergillus versicolor	1017	0.0	516/517 (99%)		AJ937751 Aspergillus versicolor	329	5e-90	166/166 (100%)
610915 (551 bp)	FJ040211 Aspergillus niger	1051	0.0	544/546 (99%)		AF048741 Pochonia bulbillosa	327	2e-89	168/169 (99%)
	EU877947 Aspergillus tubingensis	1051	0.0	544/546 (99%)		AF048738 Gliocladium cibotii	327	2e-89	168/169 (99%)
	EU833208 Aspergillus niger	1051	0.0	544/546 (99%)		U65307 Aspergillus phoenicis	325	8e-89	164/164 (100%)
	EF621571 Aspergillus tubingensis	1051	0.0	544/546 (99%)		FJ040211 Aspergillus niger	325	8e-89	164/164 (100%)
	EF178271 Aspergillus tubingensis	1051	0.0	544/546 (99%)		EU877947 Aspergillus tubingensis	325	8e-89	164/164 (100%)
	EF151436 Aspergillus awamori	1051	0.0	544/546 (99%)		EU867248 Aspergillus tubingensis	325	8e-89	164/164 (100%)
	EF136365 Aspergillus niger	1051	0.0	544/546 (99%)		EU853157 Aspergillus sp	325	8e-89	164/164 (100%)
	DQ778910 Aspergillus tubingensis	1051	0.0	544/546 (99%)		EU833208 Aspergillus niger	325	8e-89	164/164 (100%)
	DQ235784 Aspergillus awamori	1051	0.0	544/546 (99%)		EU816403 Aspergillus niger	325	8e-89	164/164 (100%)
	AY213633 Aspergillus niger	1051	0.0	544/546 (99%)		EU515151 Aspergillus niger	325	8e-89	164/164 (100%)
	AJ280008 Aspergillus tubingensis	1051	0.0	544/546 (99%)		EU232740 Aspergillus sp	325	8e-89	164/164 (100%)
	AJ280007 Aspergillus tubingensis	1051	0.0	544/546 (99%)		EU232739 Aspergillus sp	325	8e-89	164/164 (100%)
	AJ223853 Aspergillus tubingensis	1051	0.0	544/546 (99%)		EU232738 Aspergillus sp	325	8e-89	164/164 (100%)
	AF021264 Gliocladium cibotii	1051	0.0	544/546 (99%)		EU232737 Aspergillus sp	325	8e-89	164/164 (100%)
	AB369898 Aspergillus niger	1051	0.0	544/546 (99%)		EF661193 Aspergillus tubingensis	325	8e-89	164/164 (100%)
61094 (513 bp)	EU862194 Aspergillus sp	1005	0.0	510/511 (99%)		EU862194 Aspergillus sp	321	1e-87	165/166 (99%)
	EF687940 Aspergillus sp	1005	0.0	510/511 (99%)		EU042148 Aspergillus versicolor	321	1e-87	165/166 (99%)
	EF125026 Aspergillus versicolor	1005	0.0	510/511 (99%)		EF687940 Aspergillus sp	321	1e-87	165/166 (99%)
	DQ093658 Aspergillus versicolor	1005	0.0	510/511 (99%)		EF652467 Aspergillus sp	321	1e-87	165/166 (99%)
	AJ937750 Aspergillus versicolor	1005	0.0	510/511 (99%)		EF652440 Aspergillus sp	321	1e-87	165/166 (99%)
	AJ937749 Aspergillus versicolor	1005	0.0	510/511 (99%)		EF125026 Aspergillus versicolor	321	1e-87	165/166 (99%)
	AJ937751 Aspergillus versicolor	1003	0.0	509/510 (99%)		DQ679514 Aspergillus versicolor	321	1e-87	165/166 (99%)
	EF652467 Aspergillus sp	1001	0.0	508/509 (99%)		DQ679502 Aspergillus versicolor	321	1e-87	165/166 (99%)
	EF652440 Aspergillus sp	1001	0.0	508/509 (99%)		DQ426532 Aspergillus versicolor	321	1e-87	165/166 (99%)
	AM176697 Paecilomyces sp	1001	0.0	508/509 (99%)		DQ093658 Aspergillus versicolor	321	1e-87	165/166 (99%)
	AM158202 Emericella nidulans	1001	0.0	508/509 (99%)		AM176697 Paecilomyces sp	321	1e-87	165/166 (99%)
	AM158201 Emericella nidulans	1001	0.0	508/509 (99%)		AM158202 Emericella nidulans	321	1e-87	165/166 (99%)
	AM158200 Emericella nidulans	1001	0.0	508/509 (99%)		AM158201 Emericella nidulans	321	1e-87	165/166 (99%)
	EU862193 Rhizopus oryzae	997	0.0	509/511 (99%)		AM158200 Emericella nidulans	321	1e-87	165/166 (99%)
	AM883156 Aspergillus versicolor	997	0.0	509/511 (99%)		AJ937751 Aspergillus versicolor	321	1e-87	165/166 (99%)
61111 (530 bp)	EU128646 Penicillium corylophilum	1017	0.0	520/521 (99%)		EU128646 Penicillium corylophilum	337	2e-92	177/178 (99%)
	EF694631 Penicillium sp	1017	0.0	520/521 (99%)		EU002988 uncultured Trichocomaceae	337	2e-92	177/178 (99%)
	AY373906 Penicillium corylophilum	1017	0.0	520/521 (99%)		EF694631 Penicillium sp	337	2e-92	177/178 (99%)
	AY345354 Penicillium corylophilum	1017	0.0	520/521 (99%)		DQ679517 Penicillium corylophilum	337	2e-92	177/178 (99%)
	AF034457 Penicillium corylophilum	1015	0.0	519/520 (99%)		DQ679508 Penicillium corylophilum	337	2e-92	177/178 (99%)
	AF034456 Penicillium corylophilum	1015	0.0	519/520 (99%)		AY755613 Penicillium sp	337	2e-92	177/178 (99%)
	AF033450 Penicillium corylophilum	1015	0.0	519/520 (99%)		AY373906 Penicillium corylophilum	337	2e-92	177/178 (99%)
	EU002988 uncultured Trichocomaceae	1013	0.0	518/519 (99%)		AY345354 Penicillium corylophilum	337	2e-92	177/178 (99%)
	AM901881 uncultured ascomycete	1009	0.0	519/521 (99%)		AM901881 uncultured ascomycete	337	2e-92	177/178 (99%)
	AF481124 Penicillium fagi	991	0.0	516/520 (99%)		AF034457 Penicillium corylophilum	337	2e-92	177/178 (99%)
	EF451579 Penicillium corylophilum	985	0.0	507/509 (99%)		AF034456 Penicillium corylophilum	337	2e-92	177/178 (99%)
	EF103453 Penicillium oxalicum	973	0.0	491/491 (100%)		AF033450 Penicillium corylophilum	337	2e-92	177/178 (99%)
	AF033447 Penicillium raciborskii	967	0.0	512/520 (98%)		EU142903 Penicillium sp	329	6e-90	176/178 (98%)
	AY755613 Penicillium sp	963	0.0	493/494 (99%)		EU142892 Penicillium sp	329	6e-90	176/178 (98%)
	EF103459 Penicillium oxalicum	959	0.0	491/492 (99%)		EU142887 Penicillium sp	329	6e-90	176/178 (98%)
611115 (513 bp)	FJ011545 Aspergillus flavus	1009	0.0	509/509 (100%)		FJ011545 Aspergillus flavus	329	5e-90	166/166 (100%)
	EU833210 Aspergillus versicolor	1003	0.0	513/514 (99%)		FJ011543 Aspergillus versicolor	329	5e-90	166/166 (100%)
	EU301635 Penicillium sp	1003	0.0	513/514 (99%)		FJ011539 Aspergillus flavus	329	5e-90	166/166 (100%)
	EF672304 Aspergillus sp	1003	0.0	513/514 (99%)		FJ008988 Aspergillus sydowii	329	5e-90	166/166 (100%)
	DQ767601 uncultured Hypocreaceae	1003	0.0	513/514 (99%)		EU833210 Aspergillus versicolor	329	5e-90	166/166 (100%)
	AY373868 Aspergillus sydowii	1003	0.0	513/514 (99%)		EU796737 Aspergillus sydowii	329	5e-90	166/166 (100%)
	AM901670 Aspergillus sp	1003	0.0	513/514 (99%)		EU515152 Aspergillus sydowii	329	5e-90	166/166 (100%)
	AM883158 Aspergillus sydowii	1003	0.0	513/514 (99%)		EU497952 Aspergillus versicolor	329	5e-90	166/166 (100%)
	AM176660 Aspergillus sydowii	1003	0.0	513/514 (99%)		EU330181 Aspergillus sydowii	329	5e-90	166/166 (100%)
	FJ011543 Aspergillus versicolor	1001	0.0	512/513 (99%)		EU326209 Aspergillus versicolor	329	5e-90	166/166 (100%)
	EU326209 Aspergillus versicolor	995	0.0	512/514 (99%)		EU301635 Penicillium sp	329	5e-90	166/166 (100%)
	EF652473 Aspergillus sydowii	995	0.0	509/510 (99%)		EF672304 Aspergillus sp	329	5e-90	166/166 (100%)
	EF652450 Aspergillus sydowii	995	0.0	509/510 (99%)		EF652473 Aspergillus sydowii	329	5e-90	166/166 (100%)
	AM176727 Aspergillus sydowii	995	0.0	509/510 (99%)		EF652450 Aspergillus sydowii	329	5e-90	166/166 (100%)
	AM883163 Aspergillus sydowii	993	0.0	508/509 (99%)		EF151430 Aspergillus sydowii	329	5e-90	166/166 (100%)
61112 (531 bp)	EU128646 Penicillium corylophilum	1037	0.0	530/531 (99%)		EU128646 Penicillium corylophilum	317	2e-86	160/160 (100%)
	EF694631 Penicillium sp	1037	0.0	530/531 (99%)		EU002988 uncultured Trichocomaceae	317	2e-86	160/160 (100%)
	AY373906 Penicillium corylophilum	1037	0.0	530/531 (99%)		EF694631 Penicillium sp	317	2e-86	160/160 (100%)
	AY345354 Penicillium corylophilum	1035	0.0	529/530 (99%)		EF103459 Penicillium oxalicum	317	2e-86	160/160 (100%)
	AM901881 uncultured ascomycete	1029	0.0	529/531 (99%)		EF103453 Penicillium oxalicum	317	2e-86	160/160 (100%)
	AF034457 Penicillium corylophilum	1029	0.0	526/527 (99%)		DQ679517 Penicillium corylophilum	317	2e-86	160/160 (100%)
	AF034456 Penicillium corylophilum	1029	0.0	526/527 (99%)		DQ679508 Penicillium corylophilum	317	2e-86	160/160 (100%)
	AF033450 Penicillium corylophilum	1029	0.0	526/527 (99%)		AY755613 Penicillium sp	317	2e-86	160/160 (100%)
	EU002988 uncultured Trichocomaceae	1027	0.0	525/526 (99%)		AY373906 Penicillium corylophilum	317	2e-86	160/160 (100%)
	AF481124 Penicillium fagi	1005	0.0	523/527 (99%)		AY345354 Penicillium corylophilum	317	2e-86	160/160 (100%)
	EF451579 Penicillium corylophilum	993	0.0	511/513 (99%)		AM901881 uncultured ascomycete	317	2e-86	160/160 (100%)
	AF033447 Penicillium raciborskii	981	0.0	519/527 (98%)		AF034457 Penicillium corylophilum	317	2e-86	160/160 (100%)
	EF103453 Penicillium oxalicum	973	0.0	491/491 (100%)		AF034456 Penicillium corylophilum	317	2e-86	160/160 (100%)
	AY373923 Penicillium melinii	973	0.0	522/531 (98%)		AF033450 Penicillium corylophilum	317	2e-86	160/160 (100%)
	AF538621 Penicillium hirsutum	973	0.0	522/531 (98%)		EU142903 Penicillium sp	309	5e-84	159/160 (99%)
61121 (531 bp)	EU128646 Penicillium corylophilum	1037	0.0	530/531 (99%)		EU128646 Penicillium corylophilum	317	2e-86	160/160 (100%)
	EF694631 Penicillium sp	1037	0.0	530/531 (99%)		EU002988 uncultured Trichocomaceae	317	2e-86	160/160 (100%)
	AY373906 Penicillium corylophilum	1037	0.0	530/531 (99%)		EF694631 Penicillium sp	317	2e-86	160/160 (100%)
	AY345354 Penicillium corylophilum	1035	0.0	529/530 (99%)		EF103459 Penicillium oxalicum	317	2e-86	160/160 (100%)
	AM901881 uncultured ascomycete	1029	0.0	529/531 (99%)		EF103453 Penicillium oxalicum	317	2e-86	160/160 (100%)
	AF034457 Penicillium corylophilum	1029	0.0	526/527 (99%)		DQ679517 Penicillium corylophilum	317	2e-86	160/160 (100%)
	AF034456 Penicillium corylophilum	1029	0.0	526/527 (99%)		DQ679508 Penicillium corylophilum	317	2e-86	160/160 (100%)
	AF033450 Penicillium corylophilum	1029	0.0	526/527 (99%)		AY755613 Penicillium sp	317	2e-86	160/160 (100%)
	EU002988 uncultured Trichocomaceae	1027	0.0	525/526 (99%)		AY373906 Penicillium corylophilum	317	2e-86	160/160 (100%)
	AF481124 Penicillium fagi	1005	0.0	523/527 (99%)		AY345354 Penicillium corylophilum	317	2e-86	160/160 (100%)
	EF451579 Penicillium corylophilum	993	0.0	511/513 (99%)		AM901881 uncultured ascomycete	317	2e-86	160/160 (100%)
	AF033447 Penicillium raciborskii	981	0.0	519/527 (98%)		AF034457 Penicillium corylophilum	317	2e-86	160/160 (100%)
	EF103453 Penicillium oxalicum	973	0.0	491/491 (100%)		AF034456 Penicillium corylophilum	317	2e-86	160/160 (100%)
	AY373923 Penicillium melinii	973	0.0	522/531 (98%)		AF033450 Penicillium corylophilum	317	2e-86	160/160 (100%)
	AF538621 Penicillium hirsutum	973	0.0	522/531 (98%)		EU142903 Penicillium sp	309	5e-84	159/160 (99%)
60049 (562 bp)	EU330186 Rhizomucor variabilis	1102	0.0	556/556 (100%)		EU330186 Rhizomucor variabilis	363	e-100	183/183 (100%)
	EF583640 Rhizomucor variabilis var	1102	0.0	556/556 (100%)		EF583640 Rhizomucor variabilis var	363	e-100	183/183 (100%)
	EF151444 Rhizomucor variabilis	1102	0.0	556/556 (100%)		EF151444 Rhizomucor variabilis	363	e-100	183/183 (100%)
	DQ119007 Rhizomucor variabilis var	1102	0.0	556/556 (100%)		DQ119007 Rhizomucor variabilis var	363	e-100	183/183 (100%)
	AM901693 Mucor sp	1096	0.0	555/556 (99%)		AM901693 Mucor sp	357	3e-98	182/183 (99%)
	AJ278363 Amylomyces rouxii	1094	0.0	555/556 (99%)		DQ118998 Amylomyces rouxii	355	1e-97	182/183 (99%)
	AM901804 uncultured zygomycete	1086	0.0	554/556 (99%)		AY243944 Mucor hiemalis	355	1e-97	182/183 (99%)
	EF203695 Amylomyces rouxii	1076	0.0	553/555 (99%)		AM901804 uncultured zygomycete	355	1e-97	182/183 (99%)
	AF412295 Amylomyces rouxii	1072	0.0	550/553 (99%)		AJ278363 Amylomyces rouxii	355	1e-97	182/183 (99%)
	DQ118998 Amylomyces rouxii	1070	0.0	552/556 (99%)		AF412295 Amylomyces rouxii	355	1e-97	182/183 (99%)
	AY305376 Mucor sp	1065	0.0	553/557 (99%)		AF117923 Amylomyces rouxii	355	1e-97	182/183 (99%)
	DQ118987 Mucor circinelloides	1057	0.0	552/557 (99%)		AF412288 Mucor circinelloides	347	3e-95	181/183 (98%)
	AY243944 Mucor hiemalis	1057	0.0	553/557 (99%)		EF203695 Amylomyces rouxii	339	6e-93	181/183 (98%)
	AM933549 Mucor circinelloides	1057	0.0	552/557 (99%)		EF583641 Rhizomucor variabilis var	331	1e-90	179/183 (97%)
	AM933548 Mucor circinelloides	1057	0.0	552/557 (99%)		EF203698 Mucor sp	331	1e-90	179/183 (97%)
60105 (514 bp)	EU497955 Penicillium sp	963	0.0	507/510 (99%)		DQ888730 Penicillium sp	311	1e-84	167/169 (98%)
	EU497943 Penicillium sp	963	0.0	507/510 (99%)		DQ681338 Penicillium raistrickii	311	1e-84	167/169 (98%)
	EU139863 Penicillium sp	963	0.0	507/510 (99%)		AY373927 Penicillium raistrickii	311	1e-84	167/169 (98%)
	EU139860 Penicillium sp	963	0.0	507/510 (99%)		AM901674 Penicillium sp	311	1e-84	167/169 (98%)
	EU139852 Penicillium sp	963	0.0	507/510 (99%)		AM236584 Penicillium kojigenum	311	1e-84	167/169 (98%)
	EU128598 Penicillium chrysogenum	963	0.0	507/510 (99%)		AM236583 Penicillium kojigenum	311	1e-84	167/169 (98%)
	EU128591 Penicillium chrysogenum	963	0.0	507/510 (99%)		AF033491 Penicillium raistrickii	311	1e-84	167/169 (98%)
	DQ681334 Penicillium granulatum	963	0.0	507/510 (99%)		AF033489 Penicillium kojigenum	311	1e-84	167/169 (98%)
	DQ336710 Penicillium chrysogenum	963	0.0	507/510 (99%)		AM084777 ascomycete sp	307	2e-83	165/167 (98%)
	AY373902 Penicillium chrysogenum	963	0.0	507/510 (99%)		AM084776 ascomycete sp	307	2e-83	165/167 (98%)
	AY371634 Penicillium chrysogenum	963	0.0	507/510 (99%)		AM084774 ascomycete sp	307	2e-83	165/167 (98%)
	AY371633 Penicillium chrysogenum	963	0.0	507/510 (99%)		FJ008995 Penicillium sp	305	8e-83	168/170 (98%)
	AY371632 Penicillium chrysogenum	963	0.0	507/510 (99%)		EU862195 Penicillium chrysogenum	305	8e-83	168/170 (98%)
	AY371631 Penicillium chrysogenum	963	0.0	507/510 (99%)		EU833227 Penicillium vinaceum	305	8e-83	168/170 (98%)
	AY371630 Penicillium chrysogenum	963	0.0	507/510 (99%)		EU833224 Penicillium lanosum	305	8e-83	168/170 (98%)
60120 (532 bp)	EU128646 Penicillium corylophilum	1053	0.0	531/531 (100%)		EU128646 Penicillium corylophilum	327	2e-89	165/165 (100%)
	EF694631 Penicillium sp	1053	0.0	531/531 (100%)		EU002988 uncultured Trichocomaceae	327	2e-89	165/165 (100%)
	AY373906 Penicillium corylophilum	1053	0.0	531/531 (100%)		EF694631 Penicillium sp	327	2e-89	165/165 (100%)
	AY345354 Penicillium corylophilum	1049	0.0	529/529 (100%)		EF103459 Penicillium oxalicum	327	2e-89	165/165 (100%)
	AM901881 uncultured ascomycete	1045	0.0	530/531 (99%)		EF103453 Penicillium oxalicum	327	2e-89	165/165 (100%)
	AF034457 Penicillium corylophilum	1045	0.0	527/527 (100%)		DQ679517 Penicillium corylophilum	327	2e-89	165/165 (100%)
	AF034456 Penicillium corylophilum	1045	0.0	527/527 (100%)		DQ679508 Penicillium corylophilum	327	2e-89	165/165 (100%)
	AF033450 Penicillium corylophilum	1045	0.0	527/527 (100%)		AY755613 Penicillium sp	327	2e-89	165/165 (100%)
	EU002988 uncultured Trichocomaceae	1043	0.0	526/526 (100%)		AY373906 Penicillium corylophilum	327	2e-89	165/165 (100%)
	AF481124 Penicillium fagi	1021	0.0	524/527 (99%)		AY345354 Penicillium corylophilum	327	2e-89	165/165 (100%)
	EF451579 Penicillium corylophilum	1007	0.0	511/512 (99%)		AM901881 uncultured ascomycete	327	2e-89	165/165 (100%)
	AY373923 Penicillium melinii	989	0.0	523/531 (98%)		AF034457 Penicillium corylophilum	327	2e-89	165/165 (100%)
	AF538621 Penicillium hirsutum	989	0.0	523/531 (98%)		AF034456 Penicillium corylophilum	327	2e-89	165/165 (100%)
	AF033463 Penicillium namyslowskii	989	0.0	520/527 (98%)		AF033450 Penicillium corylophilum	327	2e-89	165/165 (100%)
	AF033448 Penicillium velutinum	989	0.0	520/527 (98%)		EU142903 Penicillium sp	319	5e-87	164/165 (99%)
60121d2 (544 bp)	EF687942 Engyodontium sp	1051	0.0	544/546 (99%)		DQ679490 Engyodontium album	363	e-100	190/191 (99%)
	DQ649066 Engyodontium album	1051	0.0	544/546 (99%)		AM921716 Engyodontium album	351	2e-96	177/177 (100%)
	AJ279474 ascomycete sp	1051	0.0	544/546 (99%)		EF687942 Engyodontium sp	349	7e-96	190/192 (98%)
	AB106650 Engyodontium album	1051	0.0	544/546 (99%)		DQ679498 Engyodontium album	349	7e-96	190/192 (98%)
	AM921716 Engyodontium album	1039	0.0	524/524 (100%)		DQ649066 Engyodontium album	349	7e-96	190/192 (98%)
	AJ621777 uncultured ascomycete	997	0.0	510/511 (99%)		AJ279474 ascomycete sp	349	7e-96	190/192 (98%)
	AJ621776 uncultured ascomycete	997	0.0	510/511 (99%)		AB106650 Engyodontium album	349	7e-96	190/192 (98%)
	AM262419 Engyodontium album	916	0.0	469/470 (99%)		AJ621777 uncultured ascomycete	323	4e-88	170/171 (99%)
	EU497949 Tritirachium sp	880	0.0	527/548 (96%)		AJ621776 uncultured ascomycete	323	4e-88	170/171 (99%)
	DQ682571 Clavicipitaceae sp	880	0.0	527/548 (96%)		EU497949 Tritirachium sp	291	1e-78	182/191 (95%)
	AB109761 Tritirachium sp	872	0.0	526/548 (95%)		DQ682571 Clavicipitaceae sp	291	1e-78	182/191 (95%)
	EU497945 Tritirachium sp	866	0.0	527/549 (95%)		AB109761 Tritirachium sp	291	1e-78	182/191 (95%)
	DQ872370 Engyodontium album	803	0.0	491/513 (95%)		DQ872370 Engyodontium album	287	2e-77	173/181 (95%)
	U18961 Engyodontium album	777	0.0	515/548 (93%)		EU497945 Tritirachium sp	278	2e-74	182/192 (94%)
	DQ682584 Hypocreales sp	775	0.0	512/545 (93%)		Z54110 Engyodontium album	276	8e-74	180/191 (94%)
60140 (528 bp)	EU002988 uncultured Trichocomaceae	1025	0.0	527/529 (99%)		EU128646 Penicillium corylophilum	311	1e-84	164/165 (99%)
	EU128646 Penicillium corylophilum	1021	0.0	522/523 (99%)		EU002988 uncultured Trichocomaceae	311	1e-84	164/165 (99%)
	EF694631 Penicillium sp	1021	0.0	522/523 (99%)		EF694631 Penicillium sp	311	1e-84	164/165 (99%)
	AY373906 Penicillium corylophilum	1021	0.0	522/523 (99%)		EF103459 Penicillium oxalicum	311	1e-84	164/165 (99%)
	AF034457 Penicillium corylophilum	1021	0.0	522/523 (99%)		EF103453 Penicillium oxalicum	311	1e-84	164/165 (99%)
	AF034456 Penicillium corylophilum	1021	0.0	522/523 (99%)		DQ679517 Penicillium corylophilum	311	1e-84	164/165 (99%)
	AF033450 Penicillium corylophilum	1021	0.0	522/523 (99%)		DQ679508 Penicillium corylophilum	311	1e-84	164/165 (99%)
	AY345354 Penicillium corylophilum	1019	0.0	521/522 (99%)		AY755613 Penicillium sp	311	1e-84	164/165 (99%)
	AM901881 uncultured ascomycete	1013	0.0	521/523 (99%)		AY373906 Penicillium corylophilum	311	1e-84	164/165 (99%)
	AF481124 Penicillium fagi	997	0.0	519/523 (99%)		AY345354 Penicillium corylophilum	311	1e-84	164/165 (99%)
	EF451579 Penicillium corylophilum	991	0.0	510/512 (99%)		AM901881 uncultured ascomycete	311	1e-84	164/165 (99%)
	EF103453 Penicillium oxalicum	967	0.0	495/496 (99%)		AF034457 Penicillium corylophilum	311	1e-84	164/165 (99%)
	AY755613 Penicillium sp	965	0.0	494/495 (99%)		AF034456 Penicillium corylophilum	311	1e-84	164/165 (99%)
	AF033463 Penicillium namyslowskii	965	0.0	515/523 (98%)		AF033450 Penicillium corylophilum	311	1e-84	164/165 (99%)
	AF033448 Penicillium velutinum	965	0.0	515/523 (98%)		EU142903 Penicillium sp	303	3e-82	163/165 (98%)
6016 (498 bp)	AF393711 Cladosporium macrocarpum	981	0.0	495/495 (100%)		EU856524 Davidiella tassiana	297	2e-80	150/150 (100%)
	AF393698 Davidiella dianthi	981	0.0	495/495 (100%)		EU812500 uncultured fungus	297	2e-80	150/150 (100%)
	EU622923 Davidiella tassiana	977	0.0	493/493 (100%)		EU812499 uncultured fungus	297	2e-80	150/150 (100%)
	EF679403 Cladosporium variabile	977	0.0	493/493 (100%)		EU725715 fungal sp	297	2e-80	150/150 (100%)
	EF679402 Cladosporium variabile	977	0.0	493/493 (100%)		EU725712 fungal sp	297	2e-80	150/150 (100%)
	EF679398 Cladosporium subtilissimum	977	0.0	493/493 (100%)		EU725683 fungal sp	297	2e-80	150/150 (100%)
	EF679395 Cladosporium cf subtilissimum CPC 12485	977	0.0	493/493 (100%)		EU725679 fungal sp	297	2e-80	150/150 (100%)
	EF679394 Cladosporium cf subtilissimum CPC 12484	977	0.0	493/493 (100%)		EU725677 fungal sp	297	2e-80	150/150 (100%)
	EF679386 Cladosporium sinuosum	977	0.0	493/493 (100%)		EU686777 uncultured fungus	297	2e-80	150/150 (100%)
	EF679380 Cladosporium macrocarpum	977	0.0	493/493 (100%)		EU686747 uncultured fungus	297	2e-80	150/150 (100%)
	EF679379 Cladosporium macrocarpum	977	0.0	493/493 (100%)		EU622927 Cladosporium cladosporioides	297	2e-80	150/150 (100%)
	EF679378 Cladosporium macrocarpum	977	0.0	493/493 (100%)		EU622926 Davidiella tassiana	297	2e-80	150/150 (100%)
	EF679377 Cladosporium macrocarpum	977	0.0	493/493 (100%)		EU622925 Davidiella tassiana	297	2e-80	150/150 (100%)
	EF679376 Cladosporium macrocarpum	977	0.0	493/493 (100%)		EU622923 Davidiella tassiana	297	2e-80	150/150 (100%)
	EF679375 Cladosporium macrocarpum	977	0.0	493/493 (100%)		EU520179 Pleurotus ostreatus	297	2e-80	150/150 (100%)
603114 (528 bp)	EU128641 Penicillium citreonigrum	1047	0.0	528/528 (100%)		EU729705 Penicillium citreonigrum	321	1e-87	162/162 (100%)
	DQ148948 Penicillium citreonigrum	1047	0.0	528/528 (100%)		EU142890 Penicillium sp	321	1e-87	162/162 (100%)
	AY373908 Penicillium citreonigrum	1047	0.0	528/528 (100%)		EU142859 Penicillium sp	321	1e-87	162/162 (100%)
	EU729705 Penicillium citreonigrum	1039	0.0	527/528 (99%)		EU128641 Penicillium citreonigrum	321	1e-87	162/162 (100%)
	EU069420 Penicillium sp	1039	0.0	527/528 (99%)		EU128639 Penicillium citreonigrum	321	1e-87	162/162 (100%)
	EF694629 Penicillium sp	1039	0.0	527/528 (99%)		EU069420 Penicillium sp	321	1e-87	162/162 (100%)
	EF694623 Penicillium sp	1039	0.0	527/528 (99%)		EF694623 Penicillium sp	321	1e-87	162/162 (100%)
	DQ093691 Penicillium citreonigrum	1039	0.0	527/528 (99%)		EF198647 Penicillium citreonigrum	321	1e-87	162/162 (100%)
	AM711490 uncultured compost fungus	1039	0.0	524/524 (100%)		EF198646 Penicillium citreonigrum	321	1e-87	162/162 (100%)
	AF033456 Penicillium citreonigrum	1039	0.0	524/524 (100%)		EF198645 Penicillium citreonigrum	321	1e-87	162/162 (100%)
	DQ426524 Penicillium citreonigrum	1035	0.0	522/522 (100%)		DQ426524 Penicillium citreonigrum	321	1e-87	162/162 (100%)
	EU497942 Penicillium citreonigrum	1031	0.0	526/528 (99%)		DQ355925 Penicillium citreonigrum	321	1e-87	162/162 (100%)
	AF125942 Penicillium sp	1031	0.0	523/524 (99%)		DQ148948 Penicillium citreonigrum	321	1e-87	162/162 (100%)
	AM176675 Penicillium citreonigrum	1023	0.0	522/524 (99%)		AY373908 Penicillium citreonigrum	321	1e-87	162/162 (100%)
	EF198647 Penicillium citreonigrum	1019	0.0	514/514 (100%)		AM711490 uncultured compost fungus	321	1e-87	162/162 (100%)
603511 (546 bp)	FJ040211 Aspergillus niger	1082	0.0	546/546 (100%)		U65307 Aspergillus phoenicis	333	3e-91	168/168 (100%)
	EU877947 Aspergillus tubingensis	1082	0.0	546/546 (100%)		FJ040211 Aspergillus niger	333	3e-91	168/168 (100%)
	EU833208 Aspergillus niger	1082	0.0	546/546 (100%)		EU877947 Aspergillus tubingensis	333	3e-91	168/168 (100%)
	EF621571 Aspergillus tubingensis	1082	0.0	546/546 (100%)		EU867248 Aspergillus tubingensis	333	3e-91	168/168 (100%)
	EF178271 Aspergillus tubingensis	1082	0.0	546/546 (100%)		EU853157 Aspergillus sp	333	3e-91	168/168 (100%)
	EF151436 Aspergillus awamori	1082	0.0	546/546 (100%)		EU833208 Aspergillus niger	333	3e-91	168/168 (100%)
	EF136365 Aspergillus niger	1082	0.0	546/546 (100%)		EU816403 Aspergillus niger	333	3e-91	168/168 (100%)
	DQ778910 Aspergillus tubingensis	1082	0.0	546/546 (100%)		EU515151 Aspergillus niger	333	3e-91	168/168 (100%)
	DQ235784 Aspergillus awamori	1082	0.0	546/546 (100%)		EU232740 Aspergillus sp	333	3e-91	168/168 (100%)
	AY213633 Aspergillus niger	1082	0.0	546/546 (100%)		EU232739 Aspergillus sp	333	3e-91	168/168 (100%)
	AJ280008 Aspergillus tubingensis	1082	0.0	546/546 (100%)		EU232738 Aspergillus sp	333	3e-91	168/168 (100%)
	AJ280007 Aspergillus tubingensis	1082	0.0	546/546 (100%)		EU232737 Aspergillus sp	333	3e-91	168/168 (100%)
	AF021264 Gliocladium cibotii	1082	0.0	546/546 (100%)		EF661193 Aspergillus tubingensis	333	3e-91	168/168 (100%)
	AB369898 Aspergillus niger	1082	0.0	546/546 (100%)		EF661192 Aspergillus tubingensis	333	3e-91	168/168 (100%)
	AB298713 Aspergillus cf tubingensis KRCF701	1082	0.0	546/546 (100%)		EF661190 Aspergillus tubingensis	333	3e-91	168/168 (100%)
60371d2 (513 bp)	AM883156 Aspergillus versicolor	995	0.0	512/514 (99%)		EU740391 Emericella nidulans	319	5e-87	164/165 (99%)
	EU862194 Aspergillus sp	987	0.0	511/514 (99%)		EU652683 Aspergillus sp	319	5e-87	164/165 (99%)
	EU139862 Aspergillus sp	987	0.0	508/510 (99%)		EU142906 Eupenicillium sp	319	5e-87	164/165 (99%)
	EF687940 Aspergillus sp	987	0.0	511/514 (99%)		EU139862 Aspergillus sp	319	5e-87	164/165 (99%)
	EF125026 Aspergillus versicolor	987	0.0	511/514 (99%)		EU139857 Aspergillus sp	319	5e-87	164/165 (99%)
	DQ093658 Aspergillus versicolor	987	0.0	511/514 (99%)		EU076360 Aspergillus versicolor	319	5e-87	164/165 (99%)
	AY373882 Aspergillus versicolor	987	0.0	511/514 (99%)		AY373882 Aspergillus versicolor	319	5e-87	164/165 (99%)
	AM901683 Aspergillus sp	987	0.0	511/514 (99%)		AM901683 Aspergillus sp	319	5e-87	164/165 (99%)
	AM176709 Hyalodendron sp	987	0.0	508/510 (99%)		AM883156 Aspergillus versicolor	319	5e-87	164/165 (99%)
	AM176708 Emericella nidulans	987	0.0	508/510 (99%)		AM176709 Hyalodendron sp	319	5e-87	164/165 (99%)
	AM176707 Penicillium sp	987	0.0	508/510 (99%)		AM176708 Emericella nidulans	319	5e-87	164/165 (99%)
	AJ937755 Aspergillus versicolor	987	0.0	511/514 (99%)		AM176707 Penicillium sp	319	5e-87	164/165 (99%)
	AJ937754 Aspergillus versicolor	987	0.0	511/514 (99%)		AM158232 Emericella nidulans	319	5e-87	164/165 (99%)
	AJ937753 Aspergillus versicolor	987	0.0	511/514 (99%)		AM158231 Emericella nidulans	319	5e-87	164/165 (99%)
	AJ937750 Aspergillus versicolor	987	0.0	511/514 (99%)		AM158230 Emericella nidulans	319	5e-87	164/165 (99%)
60381 (531 bp)	EU497955 Penicillium sp	1053	0.0	531/531 (100%)		FJ008995 Penicillium sp	327	2e-89	165/165 (100%)
	EU497943 Penicillium sp	1053	0.0	531/531 (100%)		EU862195 Penicillium chrysogenum	327	2e-89	165/165 (100%)
	EU128598 Penicillium chrysogenum	1053	0.0	531/531 (100%)		EU833227 Penicillium vinaceum	327	2e-89	165/165 (100%)
	EU128591 Penicillium chrysogenum	1053	0.0	531/531 (100%)		EU833224 Penicillium lanosum	327	2e-89	165/165 (100%)
	DQ681334 Penicillium granulatum	1053	0.0	531/531 (100%)		EU833223 Penicillium lanosum	327	2e-89	165/165 (100%)
	AY373902 Penicillium chrysogenum	1053	0.0	531/531 (100%)		EU833219 Penicillium granulatum	327	2e-89	165/165 (100%)
	AY371634 Penicillium chrysogenum	1053	0.0	531/531 (100%)		EU833215 Penicillium commune	327	2e-89	165/165 (100%)
	AY371633 Penicillium chrysogenum	1053	0.0	531/531 (100%)		EU833214 Penicillium citrinum	327	2e-89	165/165 (100%)
	AY371632 Penicillium chrysogenum	1053	0.0	531/531 (100%)		EU833212 Penicillium chrysogenum	327	2e-89	165/165 (100%)
	AY371631 Penicillium chrysogenum	1053	0.0	531/531 (100%)		EU725682 fungal sp	327	2e-89	165/165 (100%)
	AY371630 Penicillium chrysogenum	1053	0.0	531/531 (100%)		EU725681 fungal sp	327	2e-89	165/165 (100%)
	AY371629 Penicillium chrysogenum	1053	0.0	531/531 (100%)		EU652692 Penicillium sp	327	2e-89	165/165 (100%)
	AY371613 Penicillium chrysogenum complex C238	1053	0.0	531/531 (100%)		EU652691 Penicillium sp	327	2e-89	165/165 (100%)
	AY371612 Penicillium chrysogenum complex C3171	1053	0.0	531/531 (100%)		EU652687 Penicillium sp	327	2e-89	165/165 (100%)
	AY371611 Penicillium chrysogenum	1053	0.0	531/531 (100%)		EU652682 Penicillium sp	327	2e-89	165/165 (100%)
603812 (512 bp)	AY373882 Aspergillus versicolor	1001	0.0	512/513 (99%)		EU740391 Emericella nidulans	313	3e-85	165/166 (99%)
	AM883156 Aspergillus versicolor	993	0.0	511/513 (99%)		EU652683 Aspergillus sp	313	3e-85	165/166 (99%)
	EU862194 Aspergillus sp	985	0.0	510/513 (99%)		EU142906 Eupenicillium sp	313	3e-85	165/166 (99%)
	EU139862 Aspergillus sp	985	0.0	507/509 (99%)		EU139862 Aspergillus sp	313	3e-85	165/166 (99%)
	EF687940 Aspergillus sp	985	0.0	510/513 (99%)		EU139857 Aspergillus sp	313	3e-85	165/166 (99%)
	EF125026 Aspergillus versicolor	985	0.0	510/513 (99%)		EU076360 Aspergillus versicolor	313	3e-85	165/166 (99%)
	DQ093658 Aspergillus versicolor	985	0.0	510/513 (99%)		AY373882 Aspergillus versicolor	313	3e-85	165/166 (99%)
	AM901683 Aspergillus sp	985	0.0	510/513 (99%)		AM901683 Aspergillus sp	313	3e-85	165/166 (99%)
	AM176709 Hyalodendron sp	985	0.0	507/509 (99%)		AM883156 Aspergillus versicolor	313	3e-85	165/166 (99%)
	AM176708 Emericella nidulans	985	0.0	507/509 (99%)		AM176709 Hyalodendron sp	313	3e-85	165/166 (99%)
	AM176707 Penicillium sp	985	0.0	507/509 (99%)		AM176708 Emericella nidulans	313	3e-85	165/166 (99%)
	AJ937755 Aspergillus versicolor	985	0.0	510/513 (99%)		AM176707 Penicillium sp	313	3e-85	165/166 (99%)
	AJ937754 Aspergillus versicolor	985	0.0	510/513 (99%)		AM158232 Emericella nidulans	313	3e-85	165/166 (99%)
	AJ937753 Aspergillus versicolor	985	0.0	510/513 (99%)		AM158231 Emericella nidulans	313	3e-85	165/166 (99%)
	AJ937750 Aspergillus versicolor	985	0.0	510/513 (99%)		AM158230 Emericella nidulans	313	3e-85	165/166 (99%)
603813 (512 bp)	AY373882 Aspergillus versicolor	987	0.0	512/514 (99%)		EU740391 Emericella nidulans	311	1e-84	164/165 (99%)
	AM883156 Aspergillus versicolor	979	0.0	511/514 (99%)		EU652683 Aspergillus sp	311	1e-84	164/165 (99%)
	EU862194 Aspergillus sp	971	0.0	510/514 (99%)		EU142906 Eupenicillium sp	311	1e-84	164/165 (99%)
	EU139862 Aspergillus sp	971	0.0	507/510 (99%)		EU139862 Aspergillus sp	311	1e-84	164/165 (99%)
	EF687940 Aspergillus sp	971	0.0	510/514 (99%)		EU139857 Aspergillus sp	311	1e-84	164/165 (99%)
	EF125026 Aspergillus versicolor	971	0.0	510/514 (99%)		EU076360 Aspergillus versicolor	311	1e-84	164/165 (99%)
	DQ093658 Aspergillus versicolor	971	0.0	510/514 (99%)		AY373882 Aspergillus versicolor	311	1e-84	164/165 (99%)
	AM901683 Aspergillus sp	971	0.0	510/514 (99%)		AM901683 Aspergillus sp	311	1e-84	164/165 (99%)
	AM176709 Hyalodendron sp	971	0.0	507/510 (99%)		AM883156 Aspergillus versicolor	311	1e-84	164/165 (99%)
	AM176708 Emericella nidulans	971	0.0	507/510 (99%)		AM176709 Hyalodendron sp	311	1e-84	164/165 (99%)
	AM176707 Penicillium sp	971	0.0	507/510 (99%)		AM176708 Emericella nidulans	311	1e-84	164/165 (99%)
	AJ937755 Aspergillus versicolor	971	0.0	510/514 (99%)		AM176707 Penicillium sp	311	1e-84	164/165 (99%)
	AJ937754 Aspergillus versicolor	971	0.0	510/514 (99%)		AM158232 Emericella nidulans	311	1e-84	164/165 (99%)
	AJ937753 Aspergillus versicolor	971	0.0	510/514 (99%)		AM158231 Emericella nidulans	311	1e-84	164/165 (99%)
	AJ937750 Aspergillus versicolor	971	0.0	510/514 (99%)		AM158230 Emericella nidulans	311	1e-84	164/165 (99%)
60392lr (485 bp)	EU862194 Aspergillus sp	888	0.0	483/488 (98%)		EU862194 Aspergillus sp	281	1e-75	156/158 (98%)
	EF687940 Aspergillus sp	888	0.0	483/488 (98%)		EU740391 Emericella nidulans	281	1e-75	156/158 (98%)
	EF125026 Aspergillus versicolor	888	0.0	483/488 (98%)		EU652683 Aspergillus sp	281	1e-75	156/158 (98%)
	DQ426532 Aspergillus versicolor	888	0.0	483/488 (98%)		EU142906 Eupenicillium sp	281	1e-75	156/158 (98%)
	DQ093658 Aspergillus versicolor	888	0.0	483/488 (98%)		EU139862 Aspergillus sp	281	1e-75	156/158 (98%)
	AM883156 Aspergillus versicolor	888	0.0	483/488 (98%)		EU139857 Aspergillus sp	281	1e-75	156/158 (98%)
	AJ937750 Aspergillus versicolor	888	0.0	483/488 (98%)		EU076360 Aspergillus versicolor	281	1e-75	156/158 (98%)
	AJ937749 Aspergillus versicolor	888	0.0	483/488 (98%)		EU042148 Aspergillus versicolor	281	1e-75	156/158 (98%)
	EU139862 Aspergillus sp	884	0.0	474/478 (99%)		EF687940 Aspergillus sp	281	1e-75	156/158 (98%)
	EF652467 Aspergillus sp	884	0.0	474/478 (99%)		EF652467 Aspergillus sp	281	1e-75	156/158 (98%)
	EF652440 Aspergillus sp	884	0.0	474/478 (99%)		EF652440 Aspergillus sp	281	1e-75	156/158 (98%)
	AM176709 Hyalodendron sp	884	0.0	474/478 (99%)		EF125026 Aspergillus versicolor	281	1e-75	156/158 (98%)
	AM176708 Emericella nidulans	884	0.0	474/478 (99%)		DQ679514 Aspergillus versicolor	281	1e-75	156/158 (98%)
	AM176707 Penicillium sp	884	0.0	474/478 (99%)		DQ679502 Aspergillus versicolor	281	1e-75	156/158 (98%)
	AM176697 Paecilomyces sp	884	0.0	474/478 (99%)		DQ426532 Aspergillus versicolor	281	1e-75	156/158 (98%)
60452 (526 bp)	EU128646 Penicillium corylophilum	987	0.0	526/530 (99%)		EU128646 Penicillium corylophilum	285	7e-77	158/160 (98%)
	EF694631 Penicillium sp	987	0.0	526/530 (99%)		EU002988 uncultured Trichocomaceae	285	7e-77	158/160 (98%)
	AY373906 Penicillium corylophilum	987	0.0	526/530 (99%)		EF694631 Penicillium sp	285	7e-77	158/160 (98%)
	AY345354 Penicillium corylophilum	985	0.0	525/529 (99%)		EF103459 Penicillium oxalicum	285	7e-77	158/160 (98%)
	AM901881 uncultured ascomycete	979	0.0	525/530 (99%)		EF103453 Penicillium oxalicum	285	7e-77	158/160 (98%)
	AF034457 Penicillium corylophilum	979	0.0	522/526 (99%)		DQ679517 Penicillium corylophilum	285	7e-77	158/160 (98%)
	AF034456 Penicillium corylophilum	979	0.0	522/526 (99%)		DQ679508 Penicillium corylophilum	285	7e-77	158/160 (98%)
	AF033450 Penicillium corylophilum	979	0.0	522/526 (99%)		AY755613 Penicillium sp	285	7e-77	158/160 (98%)
	EU002988 uncultured Trichocomaceae	977	0.0	521/525 (99%)		AY373906 Penicillium corylophilum	285	7e-77	158/160 (98%)
	AF481124 Penicillium fagi	955	0.0	519/526 (98%)		AY345354 Penicillium corylophilum	285	7e-77	158/160 (98%)
	EF451579 Penicillium corylophilum	944	0.0	507/512 (99%)		AM901881 uncultured ascomycete	285	7e-77	158/160 (98%)
	EF103453 Penicillium oxalicum	942	0.0	489/491 (99%)		AF034457 Penicillium corylophilum	285	7e-77	158/160 (98%)
	AY373923 Penicillium melinii	932	0.0	519/530 (97%)		AF034456 Penicillium corylophilum	285	7e-77	158/160 (98%)
	AF538621 Penicillium hirsutum	932	0.0	519/530 (97%)		AF033450 Penicillium corylophilum	285	7e-77	158/160 (98%)
	AF033463 Penicillium namyslowskii	932	0.0	516/526 (98%)		EU142903 Penicillium sp	278	2e-74	157/160 (98%)
60453d2 (517 bp)	EF672306 Aspergillus sp	1025	0.0	517/517 (100%)		EU709765 Aspergillus ustus	335	9e-92	169/169 (100%)
	AY213637 Aspergillus ustus	1025	0.0	517/517 (100%)		EU326214 Aspergillus ustus	335	9e-92	169/169 (100%)
	AF455532 Aspergillus ustus	1025	0.0	517/517 (100%)		EU076355 Aspergillus insuetus	335	9e-92	169/169 (100%)
	AY373875 Aspergillus ustus	1009	0.0	516/517 (99%)		EF672306 Aspergillus sp	335	9e-92	169/169 (100%)
	DQ778908 Aspergillus pseudodeflectus	1007	0.0	517/519 (99%)		EF652507 Aspergillus pseudodeflectus	335	9e-92	169/169 (100%)
	EF652507 Aspergillus pseudodeflectus	1001	0.0	512/513 (99%)		EF652481 Aspergillus minutus	335	9e-92	169/169 (100%)
	EF591740 Aspergillus sp	1001	0.0	505/505 (100%)		EF652457 Aspergillus minutus	335	9e-92	169/169 (100%)
	EF634382 Aspergillus pseudodeflectus	999	0.0	513/515 (99%)		EF634382 Aspergillus pseudodeflectus	335	9e-92	169/169 (100%)
	AY373878 Aspergillus ustus	995	0.0	516/518 (99%)		EF591742 Aspergillus pseudodeflectus	335	9e-92	169/169 (100%)
	EF652456 Aspergillus pseudodeflectus	987	0.0	512/514 (99%)		EF591741 Aspergillus sp	335	9e-92	169/169 (100%)
	EF652452 Aspergillus pseudodeflectus	985	0.0	510/513 (99%)		EF591740 Aspergillus sp	335	9e-92	169/169 (100%)
	EF591742 Aspergillus pseudodeflectus	985	0.0	504/505 (99%)		EF151431 Aspergillus ustus	335	9e-92	169/169 (100%)
	EF591741 Aspergillus sp	985	0.0	504/505 (99%)		DQ778908 Aspergillus pseudodeflectus	335	9e-92	169/169 (100%)
	AY373876 Aspergillus ustus	985	0.0	513/517 (99%)		DQ401535 Penicillium oxalicum	335	9e-92	169/169 (100%)
	AY213638 Aspergillus ustus	981	0.0	506/509 (99%)		AY373876 Aspergillus ustus	335	9e-92	169/169 (100%)
60454 (512 bp)	EU191030 Aspergillus versicolor	1003	0.0	506/506 (100%)		FJ011542 Aspergillus niger	329	5e-90	166/166 (100%)
	EU191029 Aspergillus versicolor	1003	0.0	506/506 (100%)		EU709775 Aspergillus versicolor	329	5e-90	166/166 (100%)
	EF652478 Aspergillus versicolor	1003	0.0	506/506 (100%)		EU686801 fungal	329	5e-90	166/166 (100%)
	DQ279843 uncultured fungus	1003	0.0	506/506 (100%)		EU586040 Aspergillus versicolor	329	5e-90	166/166 (100%)
	AM883155 Aspergillus versicolor	1003	0.0	506/506 (100%)		EU191030 Aspergillus versicolor	329	5e-90	166/166 (100%)
	AM158229 Aspergillus versicolor	1003	0.0	506/506 (100%)		EU191029 Aspergillus versicolor	329	5e-90	166/166 (100%)
	AM158227 Aspergillus versicolor	1003	0.0	506/506 (100%)		EF687941 Aspergillus sp	329	5e-90	166/166 (100%)
	AM158226 Aspergillus versicolor	1003	0.0	506/506 (100%)		EF652480 Aspergillus versicolor	329	5e-90	166/166 (100%)
	EF687941 Aspergillus sp	995	0.0	505/506 (99%)		EF652478 Aspergillus versicolor	329	5e-90	166/166 (100%)
	EF652480 Aspergillus versicolor	995	0.0	505/506 (99%)		EF652460 Aspergillus protuberus	329	5e-90	166/166 (100%)
	EF652460 Aspergillus protuberus	995	0.0	505/506 (99%)		EF652449 Aspergillus versicolor	329	5e-90	166/166 (100%)
	EF652449 Aspergillus versicolor	995	0.0	505/506 (99%)		EF652442 Aspergillus versicolor	329	5e-90	166/166 (100%)
	EF652442 Aspergillus versicolor	995	0.0	505/506 (99%)		DQ426511 Aspergillus versicolor	329	5e-90	166/166 (100%)
	DQ426511 Aspergillus versicolor	995	0.0	505/506 (99%)		DQ347500 Aspergillus versicolor	329	5e-90	166/166 (100%)
	AY452983 Emericella nidulans	995	0.0	505/506 (99%)		DQ335982 Aspergillus versicolor	329	5e-90	166/166 (100%)
60455 (526 bp)	EU128641 Penicillium citreonigrum	999	0.0	518/520 (99%)		EU729705 Penicillium citreonigrum	293	3e-79	155/156 (99%)
	DQ148948 Penicillium citreonigrum	999	0.0	518/520 (99%)		EU142890 Penicillium sp	293	3e-79	155/156 (99%)
	AY373908 Penicillium citreonigrum	999	0.0	518/520 (99%)		EU142859 Penicillium sp	293	3e-79	155/156 (99%)
	AM711490 uncultured compost fungus	999	0.0	518/520 (99%)		EU128641 Penicillium citreonigrum	293	3e-79	155/156 (99%)
	AF033456 Penicillium citreonigrum	999	0.0	518/520 (99%)		EU128639 Penicillium citreonigrum	293	3e-79	155/156 (99%)
	EU729705 Penicillium citreonigrum	991	0.0	517/520 (99%)		EU069420 Penicillium sp	293	3e-79	155/156 (99%)
	EU069420 Penicillium sp	991	0.0	517/520 (99%)		EF694623 Penicillium sp	293	3e-79	155/156 (99%)
	EF694629 Penicillium sp	991	0.0	517/520 (99%)		EF198647 Penicillium citreonigrum	293	3e-79	155/156 (99%)
	EF694623 Penicillium sp	991	0.0	517/520 (99%)		EF198646 Penicillium citreonigrum	293	3e-79	155/156 (99%)
	DQ093691 Penicillium citreonigrum	991	0.0	517/520 (99%)		EF198645 Penicillium citreonigrum	293	3e-79	155/156 (99%)
	AF125942 Penicillium sp	991	0.0	517/520 (99%)		DQ426524 Penicillium citreonigrum	293	3e-79	155/156 (99%)
	DQ426524 Penicillium citreonigrum	989	0.0	513/515 (99%)		DQ355925 Penicillium citreonigrum	293	3e-79	155/156 (99%)
	EF198647 Penicillium citreonigrum	985	0.0	511/513 (99%)		DQ148948 Penicillium citreonigrum	293	3e-79	155/156 (99%)
	EF198646 Penicillium citreonigrum	985	0.0	511/513 (99%)		AY373908 Penicillium citreonigrum	293	3e-79	155/156 (99%)
	EF198645 Penicillium citreonigrum	985	0.0	511/513 (99%)		AM711490 uncultured compost fungus	293	3e-79	155/156 (99%)
60456 (517 bp)	EF672306 Aspergillus sp	1011	0.0	517/518 (99%)		EU709765 Aspergillus ustus	319	5e-87	168/169 (99%)
	AY213637 Aspergillus ustus	1011	0.0	517/518 (99%)		EU326214 Aspergillus ustus	319	5e-87	168/169 (99%)
	AF455532 Aspergillus ustus	1011	0.0	517/518 (99%)		EU076355 Aspergillus insuetus	319	5e-87	168/169 (99%)
	AY373875 Aspergillus ustus	995	0.0	516/518 (99%)		EF672306 Aspergillus sp	319	5e-87	168/169 (99%)
	DQ778908 Aspergillus pseudodeflectus	993	0.0	517/520 (99%)		EF652507 Aspergillus pseudodeflectus	319	5e-87	168/169 (99%)
	EF652507 Aspergillus pseudodeflectus	987	0.0	512/514 (99%)		EF652481 Aspergillus minutus	319	5e-87	168/169 (99%)
	EF634382 Aspergillus pseudodeflectus	985	0.0	513/516 (99%)		EF652457 Aspergillus minutus	319	5e-87	168/169 (99%)
	EF591740 Aspergillus sp	985	0.0	504/505 (99%)		EF652452 Aspergillus pseudodeflectus	319	5e-87	168/169 (99%)
	AY373878 Aspergillus ustus	981	0.0	516/519 (99%)		EF634382 Aspergillus pseudodeflectus	319	5e-87	168/169 (99%)
	EF652452 Aspergillus pseudodeflectus	979	0.0	511/514 (99%)		EF591742 Aspergillus pseudodeflectus	319	5e-87	168/169 (99%)
	EF652456 Aspergillus pseudodeflectus	973	0.0	512/515 (99%)		EF591741 Aspergillus sp	319	5e-87	168/169 (99%)
	AY373876 Aspergillus ustus	971	0.0	513/518 (99%)		EF591740 Aspergillus sp	319	5e-87	168/169 (99%)
	EF591742 Aspergillus pseudodeflectus	969	0.0	503/505 (99%)		EF151431 Aspergillus ustus	319	5e-87	168/169 (99%)
	EF591741 Aspergillus sp	969	0.0	503/505 (99%)		DQ778908 Aspergillus pseudodeflectus	319	5e-87	168/169 (99%)
	AY213638 Aspergillus ustus	967	0.0	506/510 (99%)		DQ401535 Penicillium oxalicum	319	5e-87	168/169 (99%)
60461 (497 bp)	AY213662 Mucor racemosus	940	0.0	487/490 (99%)		EF203696 Mucor plumbeus	232	6e-61	117/117 (100%)
	EF203696 Mucor plumbeus	938	0.0	486/489 (99%)		AY213662 Mucor racemosus	232	6e-61	117/117 (100%)
	AY213660 Mucor racemosus	932	0.0	486/490 (99%)		AY213660 Mucor racemosus	232	6e-61	117/117 (100%)
	AF412293 Mucor plumbeus	930	0.0	482/485 (99%)		AF412293 Mucor plumbeus	232	6e-61	117/117 (100%)
	AF412292 Mucor plumbeus	930	0.0	482/485 (99%)		AF412292 Mucor plumbeus	232	6e-61	117/117 (100%)
	EF203697 Mucor plumbeus	922	0.0	484/489 (98%)		AF117925 Mucor plumbeus	232	6e-61	117/117 (100%)
	AF412291 Mucor plumbeus	918	0.0	482/487 (98%)		EF203697 Mucor plumbeus	224	2e-58	116/117 (99%)
	AF412290 Mucor plumbeus	914	0.0	480/485 (98%)		AY210851 Mucor sp	224	2e-58	116/117 (99%)
	AY213661 Mucor racemosus	902	0.0	484/491 (98%)		AF412291 Mucor plumbeus	224	2e-58	116/117 (99%)
	DQ118996 Mucor racemosus	894	0.0	483/491 (98%)		AF412290 Mucor plumbeus	224	2e-58	116/117 (99%)
	AY625074 Mucor racemosus	894	0.0	483/491 (98%)		AY213661 Mucor racemosus	218	9e-57	117/118 (99%)
	AY213659 Mucor racemosus f racemosus	894	0.0	483/491 (98%)		DQ093729 Mucor racemosus	208	9e-54	114/117 (97%)
	AB369913 Mucor racemosus	894	0.0	483/491 (98%)		AJ878775 Mucor racemosus f sphaerosporus	208	9e-54	114/117 (97%)
	AY243947 Mucor circinelloides	892	0.0	482/490 (98%)		DQ118996 Mucor racemosus	202	6e-52	115/118 (97%)
	DQ093729 Mucor racemosus	876	0.0	479/490 (97%)		AY625074 Mucor racemosus	202	6e-52	115/118 (97%)
604614d1 (523 bp)	AY373934 Penicillium thomii	1011	0.0	517/518 (99%)		EU910586 Penicillium thomii	315	8e-86	159/159 (100%)
	AF034460 Penicillium thomii	1011	0.0	517/518 (99%)		EU128643 Penicillium glabrum	315	8e-86	159/159 (100%)
	AF034448 Penicillium thomii	1011	0.0	517/518 (99%)		EU128632 Penicillium glabrum	315	8e-86	159/159 (100%)
	AF033409 Eupenicillium lapidosum	1011	0.0	517/518 (99%)		EU128630 Penicillium glabrum	315	8e-86	159/159 (100%)
	AF033408 Penicillium purpurascens	1011	0.0	517/518 (99%)		EU128622 Penicillium glabrum	315	8e-86	159/159 (100%)
	EU128643 Penicillium glabrum	1003	0.0	516/518 (99%)		EU128615 Penicillium glabrum	315	8e-86	159/159 (100%)
	EU128630 Penicillium glabrum	1003	0.0	516/518 (99%)		EU128613 Penicillium glabrum	315	8e-86	159/159 (100%)
	EU128622 Penicillium glabrum	1003	0.0	516/518 (99%)		EU128608 Penicillium glabrum	315	8e-86	159/159 (100%)
	EU128615 Penicillium glabrum	1003	0.0	516/518 (99%)		EU128605 Penicillium glabrum	315	8e-86	159/159 (100%)
	EU128608 Penicillium glabrum	1003	0.0	516/518 (99%)		EU128604 Penicillium glabrum	315	8e-86	159/159 (100%)
	EU128601 Penicillium glabrum	1003	0.0	516/518 (99%)		EU128602 Penicillium glabrum	315	8e-86	159/159 (100%)
	EU128594 Penicillium glabrum	1003	0.0	516/518 (99%)		EU128601 Penicillium glabrum	315	8e-86	159/159 (100%)
	AY373915 Penicillium glabrum	1003	0.0	516/518 (99%)		EU128600 Penicillium glabrum	315	8e-86	159/159 (100%)
	AF455487 Penicillium glabrum	1003	0.0	516/518 (99%)		EU128597 Penicillium glabrum	315	8e-86	159/159 (100%)
	AF033407 Penicillium glabrum	1003	0.0	516/518 (99%)		EU128594 Penicillium glabrum	315	8e-86	159/159 (100%)
60462 (525 bp)	AY373934 Penicillium thomii	1041	0.0	525/525 (100%)		EU910586 Penicillium thomii	317	2e-86	160/160 (100%)
	EU128643 Penicillium glabrum	1033	0.0	524/525 (99%)		EU128643 Penicillium glabrum	317	2e-86	160/160 (100%)
	EU128630 Penicillium glabrum	1033	0.0	524/525 (99%)		EU128632 Penicillium glabrum	317	2e-86	160/160 (100%)
	EU128622 Penicillium glabrum	1033	0.0	524/525 (99%)		EU128630 Penicillium glabrum	317	2e-86	160/160 (100%)
	EU128615 Penicillium glabrum	1033	0.0	524/525 (99%)		EU128622 Penicillium glabrum	317	2e-86	160/160 (100%)
	EU128608 Penicillium glabrum	1033	0.0	524/525 (99%)		EU128615 Penicillium glabrum	317	2e-86	160/160 (100%)
	EU128601 Penicillium glabrum	1033	0.0	524/525 (99%)		EU128613 Penicillium glabrum	317	2e-86	160/160 (100%)
	EU128594 Penicillium glabrum	1033	0.0	524/525 (99%)		EU128608 Penicillium glabrum	317	2e-86	160/160 (100%)
	AY373915 Penicillium glabrum	1033	0.0	524/525 (99%)		EU128605 Penicillium glabrum	317	2e-86	160/160 (100%)
	AF034460 Penicillium thomii	1033	0.0	521/521 (100%)		EU128604 Penicillium glabrum	317	2e-86	160/160 (100%)
	AF034448 Penicillium thomii	1033	0.0	521/521 (100%)		EU128601 Penicillium glabrum	317	2e-86	160/160 (100%)
	AF033409 Eupenicillium lapidosum	1033	0.0	521/521 (100%)		EU128600 Penicillium glabrum	317	2e-86	160/160 (100%)
	AF033408 Penicillium purpurascens	1033	0.0	521/521 (100%)		EU128597 Penicillium glabrum	317	2e-86	160/160 (100%)
	AF455487 Penicillium glabrum	1031	0.0	523/524 (99%)		EU128594 Penicillium glabrum	317	2e-86	160/160 (100%)
	DQ682590 Penicillium glabrum	1025	0.0	524/525 (99%)		EF200097 Penicillium glabrum	317	2e-86	160/160 (100%)
60463 (527 bp)	EU128646 Penicillium corylophilum	1003	0.0	506/506 (100%)		EU128646 Penicillium corylophilum	317	2e-86	160/160 (100%)
	EF694631 Penicillium sp	1003	0.0	506/506 (100%)		EU002988 uncultured Trichocomaceae	317	2e-86	160/160 (100%)
	AY373906 Penicillium corylophilum	1003	0.0	506/506 (100%)		EF694631 Penicillium sp	317	2e-86	160/160 (100%)
	AY345354 Penicillium corylophilum	1003	0.0	506/506 (100%)		EF103459 Penicillium oxalicum	317	2e-86	160/160 (100%)
	AM901881 uncultured ascomycete	995	0.0	505/506 (99%)		EF103453 Penicillium oxalicum	317	2e-86	160/160 (100%)
	AF034457 Penicillium corylophilum	995	0.0	502/502 (100%)		DQ679517 Penicillium corylophilum	317	2e-86	160/160 (100%)
	AF034456 Penicillium corylophilum	995	0.0	502/502 (100%)		DQ679508 Penicillium corylophilum	317	2e-86	160/160 (100%)
	AF033450 Penicillium corylophilum	995	0.0	502/502 (100%)		AY755613 Penicillium sp	317	2e-86	160/160 (100%)
	EU002988 uncultured Trichocomaceae	993	0.0	501/501 (100%)		AY373906 Penicillium corylophilum	317	2e-86	160/160 (100%)
	EF103453 Penicillium oxalicum	973	0.0	491/491 (100%)		AY345354 Penicillium corylophilum	317	2e-86	160/160 (100%)
	AF481124 Penicillium fagi	971	0.0	499/502 (99%)		AM901881 uncultured ascomycete	317	2e-86	160/160 (100%)
	EF451579 Penicillium corylophilum	965	0.0	490/491 (99%)		AF034457 Penicillium corylophilum	317	2e-86	160/160 (100%)
	EF103459 Penicillium oxalicum	959	0.0	491/492 (99%)		AF034456 Penicillium corylophilum	317	2e-86	160/160 (100%)
	AY755613 Penicillium sp	944	0.0	476/476 (100%)		AF033450 Penicillium corylophilum	317	2e-86	160/160 (100%)
	AY373923 Penicillium melinii	940	0.0	498/506 (98%)		EU142903 Penicillium sp	309	5e-84	159/160 (99%)
60522 (518 bp)	EF672306 Aspergillus sp	1027	0.0	518/518 (100%)		EU709765 Aspergillus ustus	335	9e-92	169/169 (100%)
	AY213637 Aspergillus ustus	1027	0.0	518/518 (100%)		EU326214 Aspergillus ustus	335	9e-92	169/169 (100%)
	AF455532 Aspergillus ustus	1027	0.0	518/518 (100%)		EU076355 Aspergillus insuetus	335	9e-92	169/169 (100%)
	AY373875 Aspergillus ustus	1011	0.0	517/518 (99%)		EF672306 Aspergillus sp	335	9e-92	169/169 (100%)
	DQ778908 Aspergillus pseudodeflectus	1009	0.0	518/520 (99%)		EF652507 Aspergillus pseudodeflectus	335	9e-92	169/169 (100%)
	EF652507 Aspergillus pseudodeflectus	1003	0.0	513/514 (99%)		EF652481 Aspergillus minutus	335	9e-92	169/169 (100%)
	EF634382 Aspergillus pseudodeflectus	1001	0.0	514/516 (99%)		EF652457 Aspergillus minutus	335	9e-92	169/169 (100%)
	EF591740 Aspergillus sp	1001	0.0	505/505 (100%)		EF634382 Aspergillus pseudodeflectus	335	9e-92	169/169 (100%)
	AY373878 Aspergillus ustus	997	0.0	517/519 (99%)		EF591742 Aspergillus pseudodeflectus	335	9e-92	169/169 (100%)
	EF652456 Aspergillus pseudodeflectus	989	0.0	513/515 (99%)		EF591741 Aspergillus sp	335	9e-92	169/169 (100%)
	EF652452 Aspergillus pseudodeflectus	987	0.0	511/514 (99%)		EF591740 Aspergillus sp	335	9e-92	169/169 (100%)
	AY373876 Aspergillus ustus	987	0.0	514/518 (99%)		EF151431 Aspergillus ustus	335	9e-92	169/169 (100%)
	EF591742 Aspergillus pseudodeflectus	985	0.0	504/505 (99%)		DQ778908 Aspergillus pseudodeflectus	335	9e-92	169/169 (100%)
	EF591741 Aspergillus sp	985	0.0	504/505 (99%)		DQ401535 Penicillium oxalicum	335	9e-92	169/169 (100%)
	AY213638 Aspergillus ustus	983	0.0	507/510 (99%)		AY373876 Aspergillus ustus	335	9e-92	169/169 (100%)
60571 (518 bp)	EF672306 Aspergillus sp	1027	0.0	518/518 (100%)		EU709765 Aspergillus ustus	335	9e-92	169/169 (100%)
	AY213637 Aspergillus ustus	1027	0.0	518/518 (100%)		EU326214 Aspergillus ustus	335	9e-92	169/169 (100%)
	AF455532 Aspergillus ustus	1027	0.0	518/518 (100%)		EU076355 Aspergillus insuetus	335	9e-92	169/169 (100%)
	AY373875 Aspergillus ustus	1011	0.0	517/518 (99%)		EF672306 Aspergillus sp	335	9e-92	169/169 (100%)
	DQ778908 Aspergillus pseudodeflectus	1009	0.0	518/520 (99%)		EF652507 Aspergillus pseudodeflectus	335	9e-92	169/169 (100%)
	EF652507 Aspergillus pseudodeflectus	1003	0.0	513/514 (99%)		EF652481 Aspergillus minutus	335	9e-92	169/169 (100%)
	EF634382 Aspergillus pseudodeflectus	1001	0.0	514/516 (99%)		EF652457 Aspergillus minutus	335	9e-92	169/169 (100%)
	EF591740 Aspergillus sp	1001	0.0	505/505 (100%)		EF634382 Aspergillus pseudodeflectus	335	9e-92	169/169 (100%)
	AY373878 Aspergillus ustus	997	0.0	517/519 (99%)		EF591742 Aspergillus pseudodeflectus	335	9e-92	169/169 (100%)
	EF652456 Aspergillus pseudodeflectus	989	0.0	513/515 (99%)		EF591741 Aspergillus sp	335	9e-92	169/169 (100%)
	EF652452 Aspergillus pseudodeflectus	987	0.0	511/514 (99%)		EF591740 Aspergillus sp	335	9e-92	169/169 (100%)
	AY373876 Aspergillus ustus	987	0.0	514/518 (99%)		EF151431 Aspergillus ustus	335	9e-92	169/169 (100%)
	EF591742 Aspergillus pseudodeflectus	985	0.0	504/505 (99%)		DQ778908 Aspergillus pseudodeflectus	335	9e-92	169/169 (100%)
	EF591741 Aspergillus sp	985	0.0	504/505 (99%)		DQ401535 Penicillium oxalicum	335	9e-92	169/169 (100%)
	AY213638 Aspergillus ustus	983	0.0	507/510 (99%)		AY373876 Aspergillus ustus	335	9e-92	169/169 (100%)
605712 (532 bp)	EU497955 Penicillium sp	1055	0.0	532/532 (100%)		FJ008995 Penicillium sp	327	2e-89	165/165 (100%)
	EU497943 Penicillium sp	1055	0.0	532/532 (100%)		EU862195 Penicillium chrysogenum	327	2e-89	165/165 (100%)
	EU128598 Penicillium chrysogenum	1055	0.0	532/532 (100%)		EU833227 Penicillium vinaceum	327	2e-89	165/165 (100%)
	EU128591 Penicillium chrysogenum	1055	0.0	532/532 (100%)		EU833224 Penicillium lanosum	327	2e-89	165/165 (100%)
	DQ681334 Penicillium granulatum	1055	0.0	532/532 (100%)		EU833223 Penicillium lanosum	327	2e-89	165/165 (100%)
	AY373902 Penicillium chrysogenum	1055	0.0	532/532 (100%)		EU833219 Penicillium granulatum	327	2e-89	165/165 (100%)
	AY213670 Penicillium chrysogenum	1055	0.0	532/532 (100%)		EU833215 Penicillium commune	327	2e-89	165/165 (100%)
	AY213669 Penicillium chrysogenum	1055	0.0	532/532 (100%)		EU833214 Penicillium citrinum	327	2e-89	165/165 (100%)
	AJ608949 Penicillium chrysogenum	1055	0.0	532/532 (100%)		EU833212 Penicillium chrysogenum	327	2e-89	165/165 (100%)
	AY371634 Penicillium chrysogenum	1053	0.0	531/531 (100%)		EU725682 fungal sp	327	2e-89	165/165 (100%)
	AY371633 Penicillium chrysogenum	1053	0.0	531/531 (100%)		EU725681 fungal sp	327	2e-89	165/165 (100%)
	AY371632 Penicillium chrysogenum	1053	0.0	531/531 (100%)		EU652692 Penicillium sp	327	2e-89	165/165 (100%)
	AY371631 Penicillium chrysogenum	1053	0.0	531/531 (100%)		EU652691 Penicillium sp	327	2e-89	165/165 (100%)
	AY371630 Penicillium chrysogenum	1053	0.0	531/531 (100%)		EU652687 Penicillium sp	327	2e-89	165/165 (100%)
	AY371629 Penicillium chrysogenum	1053	0.0	531/531 (100%)		EU652682 Penicillium sp	327	2e-89	165/165 (100%)
605713 (515 bp)	EF672306 Aspergillus sp	981	0.0	509/511 (99%)		EU709765 Aspergillus ustus	317	2e-86	167/168 (99%)
	AY213637 Aspergillus ustus	981	0.0	509/511 (99%)		EU326214 Aspergillus ustus	317	2e-86	167/168 (99%)
	AF455532 Aspergillus ustus	981	0.0	509/511 (99%)		EU076355 Aspergillus insuetus	317	2e-86	167/168 (99%)
	EF652507 Aspergillus pseudodeflectus	965	0.0	508/511 (99%)		EF672306 Aspergillus sp	317	2e-86	167/168 (99%)
	AY373875 Aspergillus ustus	965	0.0	508/511 (99%)		EF652507 Aspergillus pseudodeflectus	317	2e-86	167/168 (99%)
	EF634382 Aspergillus pseudodeflectus	963	0.0	509/513 (99%)		EF652481 Aspergillus minutus	317	2e-86	167/168 (99%)
	DQ778908 Aspergillus pseudodeflectus	963	0.0	509/513 (99%)		EF652457 Aspergillus minutus	317	2e-86	167/168 (99%)
	EF591740 Aspergillus sp	959	0.0	491/492 (99%)		EF652452 Aspergillus pseudodeflectus	317	2e-86	167/168 (99%)
	EF652452 Aspergillus pseudodeflectus	957	0.0	507/511 (99%)		EF634382 Aspergillus pseudodeflectus	317	2e-86	167/168 (99%)
	EF591739 Aspergillus sp	957	0.0	497/499 (99%)		EF591742 Aspergillus pseudodeflectus	317	2e-86	167/168 (99%)
	EF652456 Aspergillus pseudodeflectus	952	0.0	508/512 (99%)		EF591741 Aspergillus sp	317	2e-86	167/168 (99%)
	AY373878 Aspergillus ustus	952	0.0	508/512 (99%)		EF591740 Aspergillus sp	317	2e-86	167/168 (99%)
	AY213638 Aspergillus ustus	952	0.0	505/510 (99%)		EF151431 Aspergillus ustus	317	2e-86	167/168 (99%)
	EF591742 Aspergillus pseudodeflectus	944	0.0	490/492 (99%)		DQ778908 Aspergillus pseudodeflectus	317	2e-86	167/168 (99%)
	EF591741 Aspergillus sp	944	0.0	490/492 (99%)		DQ401535 Penicillium oxalicum	317	2e-86	167/168 (99%)
60572 (531 bp)	FJ008995 Penicillium sp	1045	0.0	530/531 (99%)		FJ008995 Penicillium sp	327	2e-89	165/165 (100%)
	EU862195 Penicillium chrysogenum	1041	0.0	525/525 (100%)		EU862195 Penicillium chrysogenum	327	2e-89	165/165 (100%)
	EU833215 Penicillium commune	1041	0.0	525/525 (100%)		EU833227 Penicillium vinaceum	327	2e-89	165/165 (100%)
	EU833214 Penicillium citrinum	1041	0.0	525/525 (100%)		EU833224 Penicillium lanosum	327	2e-89	165/165 (100%)
	EU833212 Penicillium chrysogenum	1041	0.0	525/525 (100%)		EU833223 Penicillium lanosum	327	2e-89	165/165 (100%)
	EF660439 Penicillium sp	1041	0.0	525/525 (100%)		EU833219 Penicillium granulatum	327	2e-89	165/165 (100%)
	EF105368 Penicillium sp	1041	0.0	525/525 (100%)		EU833215 Penicillium commune	327	2e-89	165/165 (100%)
	DQ767595 uncultured Penicillium	1041	0.0	525/525 (100%)		EU833214 Penicillium citrinum	327	2e-89	165/165 (100%)
	DQ681340 Penicillium vinaceum	1041	0.0	525/525 (100%)		EU833212 Penicillium chrysogenum	327	2e-89	165/165 (100%)
	DQ681331 Penicillium citrinum	1041	0.0	525/525 (100%)		EU725682 fungal sp	327	2e-89	165/165 (100%)
	DQ093692 Penicillium commune	1041	0.0	525/525 (100%)		EU725681 fungal sp	327	2e-89	165/165 (100%)
	AY770411 ascomycete sp	1041	0.0	525/525 (100%)		EU652692 Penicillium sp	327	2e-89	165/165 (100%)
	AY373903 Penicillium chrysogenum	1041	0.0	525/525 (100%)		EU652691 Penicillium sp	327	2e-89	165/165 (100%)
	AY213671 Penicillium chrysogenum	1041	0.0	525/525 (100%)		EU652687 Penicillium sp	327	2e-89	165/165 (100%)
	AM901677 Penicillium sp	1041	0.0	525/525 (100%)		EU652682 Penicillium sp	327	2e-89	165/165 (100%)
60573 (512 bp)	DQ458903 Ulocladium sp	965	0.0	494/496 (99%)		EU330458 Ulocladium multiforme	297	2e-80	157/158 (99%)
	DQ458901 Ulocladium sp	965	0.0	494/496 (99%)		EU330457 Ulocladium cucurbitae	297	2e-80	157/158 (99%)
	DQ317352 Ulocladium sp	965	0.0	494/496 (99%)		EU330456 Ulocladium dauci	297	2e-80	157/158 (99%)
	AY625071 Ulocladium chartarum	965	0.0	494/496 (99%)		EF589899 Ulocladium sp	297	2e-80	157/158 (99%)
	AY372683 Ulocladium atrum	965	0.0	494/496 (99%)		EF568098 Ulocladium chartarum	297	2e-80	157/158 (99%)
	AY372681 Ulocladium botrytis	965	0.0	494/496 (99%)		DQ683979 ascomycete sp	297	2e-80	157/158 (99%)
	EF568098 Ulocladium chartarum	951	0.0	487/489 (99%)		DQ683972 ascomycete sp	297	2e-80	157/158 (99%)
	EF589899 Ulocladium sp	949	0.0	493/496 (99%)		DQ458903 Ulocladium sp	297	2e-80	157/158 (99%)
	AY625072 Ulocladium atrum	949	0.0	493/496 (99%)		DQ458901 Ulocladium sp	297	2e-80	157/158 (99%)
	AY278837 Ulocladium consortiale	949	0.0	493/496 (99%)		DQ317352 Ulocladium sp	297	2e-80	157/158 (99%)
	AF229487 Ulocladium botrytis	941	0.0	489/492 (99%)		AY943384 Ulocladium sp	297	2e-80	157/158 (99%)
	AF229486 Ulocladium atrum	941	0.0	489/492 (99%)		AY762941 Ulocladium cucurbitae	297	2e-80	157/158 (99%)
	AY943384 Ulocladium sp	927	0.0	475/477 (99%)		AY625072 Ulocladium atrum	297	2e-80	157/158 (99%)
	EF159348 uncultured fungus	913	0.0	492/498 (98%)		AY625071 Ulocladium chartarum	297	2e-80	157/158 (99%)
	AF229488 Ulocladium chartarum	909	0.0	484/492 (98%)		AY587137 Ulocladium sp	297	2e-80	157/158 (99%)
60574 (531 bp)	EU664482 Penicillium commune	1039	0.0	531/532 (99%)		EU664482 Penicillium commune	313	3e-85	165/166 (99%)
	EU664481 Penicillium camemberti	1039	0.0	531/532 (99%)		EU664481 Penicillium camemberti	313	3e-85	165/166 (99%)
	EU664463 Penicillium camemberti	1039	0.0	531/532 (99%)		EU664463 Penicillium camemberti	313	3e-85	165/166 (99%)
	EU664462 Penicillium camemberti	1039	0.0	531/532 (99%)		EU664462 Penicillium camemberti	313	3e-85	165/166 (99%)
	EU497946 Penicillium camemberti	1039	0.0	531/532 (99%)		EU664452 Penicillium sp	313	3e-85	165/166 (99%)
	DQ810185 Penicillium sp	1039	0.0	531/532 (99%)		EU497946 Penicillium camemberti	313	3e-85	165/166 (99%)
	DQ426517 Penicillium sp	1039	0.0	531/532 (99%)		EF200099 Penicillium commune	313	3e-85	165/166 (99%)
	AY373905 Penicillium commune	1039	0.0	531/532 (99%)		DQ810185 Penicillium sp	313	3e-85	165/166 (99%)
	AY280956 Penicillium aurantiogriseum	1039	0.0	531/532 (99%)		DQ503471 Penicillium sp	313	3e-85	165/166 (99%)
	AY280953 Penicillium aurantiogriseum	1039	0.0	531/532 (99%)		DQ426517 Penicillium sp	313	3e-85	165/166 (99%)
	AY213672 Penicillium commune	1039	0.0	531/532 (99%)		DQ007045 Lecanicillium lecanii	313	3e-85	163/165 (98%)
	AJ004814 Penicillium camemberti	1039	0.0	531/532 (99%)		AY818342 Penicillium commune	313	3e-85	165/166 (99%)
	AJ004813 Penicillium commune	1039	0.0	531/532 (99%)		AY373905 Penicillium commune	313	3e-85	165/166 (99%)
	AF236103 Penicillium commune	1035	0.0	530/532 (99%)		AY373900 Penicillium camemberti	313	3e-85	165/166 (99%)
	EU833216 Penicillium commune	1031	0.0	530/532 (99%)		AY280956 Penicillium aurantiogriseum	313	3e-85	165/166 (99%)
60201 (532 bp)	EU862195 Penicillium chrysogenum	1055	0.0	532/532 (100%)		FJ008995 Penicillium sp	327	2e-89	165/165 (100%)
	EU833215 Penicillium commune	1055	0.0	532/532 (100%)		EU862195 Penicillium chrysogenum	327	2e-89	165/165 (100%)
	EU833214 Penicillium citrinum	1055	0.0	532/532 (100%)		EU833227 Penicillium vinaceum	327	2e-89	165/165 (100%)
	EU833212 Penicillium chrysogenum	1055	0.0	532/532 (100%)		EU833224 Penicillium lanosum	327	2e-89	165/165 (100%)
	EF660439 Penicillium sp	1055	0.0	532/532 (100%)		EU833223 Penicillium lanosum	327	2e-89	165/165 (100%)
	EF105368 Penicillium sp	1055	0.0	532/532 (100%)		EU833219 Penicillium granulatum	327	2e-89	165/165 (100%)
	DQ767595 uncultured Penicillium	1055	0.0	532/532 (100%)		EU833215 Penicillium commune	327	2e-89	165/165 (100%)
	DQ681340 Penicillium vinaceum	1055	0.0	532/532 (100%)		EU833214 Penicillium citrinum	327	2e-89	165/165 (100%)
	DQ681331 Penicillium citrinum	1055	0.0	532/532 (100%)		EU833212 Penicillium chrysogenum	327	2e-89	165/165 (100%)
	DQ093692 Penicillium commune	1055	0.0	532/532 (100%)		EU725682 fungal sp	327	2e-89	165/165 (100%)
	AY770411 ascomycete sp	1055	0.0	532/532 (100%)		EU725681 fungal sp	327	2e-89	165/165 (100%)
	AY373903 Penicillium chrysogenum	1055	0.0	532/532 (100%)		EU652692 Penicillium sp	327	2e-89	165/165 (100%)
	AY213671 Penicillium chrysogenum	1055	0.0	532/532 (100%)		EU652691 Penicillium sp	327	2e-89	165/165 (100%)
	AM901677 Penicillium sp	1055	0.0	532/532 (100%)		EU652687 Penicillium sp	327	2e-89	165/165 (100%)
	AJ279476 Penicillium sp	1055	0.0	532/532 (100%)		EU652682 Penicillium sp	327	2e-89	165/165 (100%)
60394 (525 bp)	EU128643 Penicillium glabrum	1041	0.0	525/525 (100%)		EU910586 Penicillium thomii	317	2e-86	160/160 (100%)
	EU128630 Penicillium glabrum	1041	0.0	525/525 (100%)		EU128643 Penicillium glabrum	317	2e-86	160/160 (100%)
	EU128622 Penicillium glabrum	1041	0.0	525/525 (100%)		EU128632 Penicillium glabrum	317	2e-86	160/160 (100%)
	EU128615 Penicillium glabrum	1041	0.0	525/525 (100%)		EU128630 Penicillium glabrum	317	2e-86	160/160 (100%)
	EU128608 Penicillium glabrum	1041	0.0	525/525 (100%)		EU128622 Penicillium glabrum	317	2e-86	160/160 (100%)
	EU128601 Penicillium glabrum	1041	0.0	525/525 (100%)		EU128615 Penicillium glabrum	317	2e-86	160/160 (100%)
	EU128594 Penicillium glabrum	1041	0.0	525/525 (100%)		EU128613 Penicillium glabrum	317	2e-86	160/160 (100%)
	AY373915 Penicillium glabrum	1041	0.0	525/525 (100%)		EU128608 Penicillium glabrum	317	2e-86	160/160 (100%)
	AF455487 Penicillium glabrum	1039	0.0	524/524 (100%)		EU128605 Penicillium glabrum	317	2e-86	160/160 (100%)
	DQ681325 Penicillium adametzioides	1033	0.0	524/525 (99%)		EU128604 Penicillium glabrum	317	2e-86	160/160 (100%)
	AY373934 Penicillium thomii	1033	0.0	524/525 (99%)		EU128601 Penicillium glabrum	317	2e-86	160/160 (100%)
	AF033407 Penicillium glabrum	1033	0.0	521/521 (100%)		EU128600 Penicillium glabrum	317	2e-86	160/160 (100%)
	EU128597 Penicillium glabrum	1025	0.0	524/525 (99%)		EU128597 Penicillium glabrum	317	2e-86	160/160 (100%)
	AF034460 Penicillium thomii	1025	0.0	520/521 (99%)		EU128594 Penicillium glabrum	317	2e-86	160/160 (100%)
	AF034448 Penicillium thomii	1025	0.0	520/521 (99%)		EF200097 Penicillium glabrum	317	2e-86	160/160 (100%)
604712 (526 bp)	AY373934 Penicillium thomii	1027	0.0	525/526 (99%)		EU910586 Penicillium thomii	309	5e-84	156/156 (100%)
	DQ682590 Penicillium glabrum	1021	0.0	524/526 (99%)		EU128645 Penicillium glabrum	309	5e-84	156/156 (100%)
	EU128643 Penicillium glabrum	1019	0.0	524/526 (99%)		EU128643 Penicillium glabrum	309	5e-84	156/156 (100%)
	EU128630 Penicillium glabrum	1019	0.0	524/526 (99%)		EU128632 Penicillium glabrum	309	5e-84	156/156 (100%)
	EU128622 Penicillium glabrum	1019	0.0	524/526 (99%)		EU128630 Penicillium glabrum	309	5e-84	156/156 (100%)
	EU128615 Penicillium glabrum	1019	0.0	524/526 (99%)		EU128622 Penicillium glabrum	309	5e-84	156/156 (100%)
	EU128608 Penicillium glabrum	1019	0.0	524/526 (99%)		EU128615 Penicillium glabrum	309	5e-84	156/156 (100%)
	EU128601 Penicillium glabrum	1019	0.0	524/526 (99%)		EU128613 Penicillium glabrum	309	5e-84	156/156 (100%)
	EU128594 Penicillium glabrum	1019	0.0	524/526 (99%)		EU128608 Penicillium glabrum	309	5e-84	156/156 (100%)
	AY373915 Penicillium glabrum	1019	0.0	524/526 (99%)		EU128605 Penicillium glabrum	309	5e-84	156/156 (100%)
	AF034460 Penicillium thomii	1019	0.0	521/522 (99%)		EU128604 Penicillium glabrum	309	5e-84	156/156 (100%)
	AF034448 Penicillium thomii	1019	0.0	521/522 (99%)		EU128602 Penicillium glabrum	309	5e-84	156/156 (100%)
	AF033409 Eupenicillium lapidosum	1019	0.0	521/522 (99%)		EU128601 Penicillium glabrum	309	5e-84	156/156 (100%)
	AF033408 Penicillium purpurascens	1019	0.0	521/522 (99%)		EU128600 Penicillium glabrum	309	5e-84	156/156 (100%)
	AF455487 Penicillium glabrum	1017	0.0	523/525 (99%)		EU128597 Penicillium glabrum	309	5e-84	156/156 (100%)
604912 (518 bp)	AM158232 Emericella nidulans	997	0.0	517/519 (99%)		EU740391 Emericella nidulans	319	5e-87	161/161 (100%)
	AM158231 Emericella nidulans	997	0.0	517/519 (99%)		EU652683 Aspergillus sp	319	5e-87	161/161 (100%)
	AM158230 Emericella nidulans	997	0.0	517/519 (99%)		EU142906 Eupenicillium sp	319	5e-87	161/161 (100%)
	AM158228 Emericella nidulans	997	0.0	517/519 (99%)		EU139862 Aspergillus sp	319	5e-87	161/161 (100%)
	AJ937755 Aspergillus versicolor	997	0.0	517/519 (99%)		EU139857 Aspergillus sp	319	5e-87	161/161 (100%)
	AJ937754 Aspergillus versicolor	997	0.0	517/519 (99%)		EU076360 Aspergillus versicolor	319	5e-87	161/161 (100%)
	AJ937753 Aspergillus versicolor	997	0.0	517/519 (99%)		AY373882 Aspergillus versicolor	319	5e-87	161/161 (100%)
	AF502885 leaf litter ascomycete strain its402	991	0.0	514/516 (99%)		AM901683 Aspergillus sp	319	5e-87	161/161 (100%)
	EU139862 Aspergillus sp	989	0.0	516/519 (99%)		AM883156 Aspergillus versicolor	319	5e-87	161/161 (100%)
	EU139857 Aspergillus sp	989	0.0	516/519 (99%)		AM176709 Hyalodendron sp	319	5e-87	161/161 (100%)
	AM883156 Aspergillus versicolor	989	0.0	516/519 (99%)		AM176708 Emericella nidulans	319	5e-87	161/161 (100%)
	AM176709 Hyalodendron sp	989	0.0	516/519 (99%)		AM176707 Penicillium sp	319	5e-87	161/161 (100%)
	AM176708 Emericella nidulans	989	0.0	516/519 (99%)		AM158232 Emericella nidulans	319	5e-87	161/161 (100%)
	AM176707 Penicillium sp	989	0.0	516/519 (99%)		AM158231 Emericella nidulans	319	5e-87	161/161 (100%)
	AF455505 Emericella nidulans	989	0.0	516/519 (99%)		AM158230 Emericella nidulans	319	5e-87	161/161 (100%)
604913 (540 bp)	DQ861286 Penicillium sp	1055	0.0	539/540 (99%)		EU232736 Penicillium sp	333	4e-91	168/168 (100%)
	AY213678 Penicillium sumatrense	1055	0.0	539/540 (99%)		EU128631 Penicillium sumatrense	333	4e-91	168/168 (100%)
	AY213677 Penicillium sumatrense	1033	0.0	535/537 (99%)		EU030367 Penicillium sumatrense	333	4e-91	168/168 (100%)
	EF198531 Penicillium meleagrinum var	1029	0.0	526/527 (99%)		EU030358 Penicillium sumatrense	333	4e-91	168/168 (100%)
	EF198530 Penicillium meleagrinum var	1029	0.0	526/527 (99%)		EF198531 Penicillium meleagrinum var	333	4e-91	168/168 (100%)
	EF198529 Penicillium meleagrinum var	1029	0.0	526/527 (99%)		EF198530 Penicillium meleagrinum var	333	4e-91	168/168 (100%)
	EU030367 Penicillium sumatrense	1021	0.0	529/531 (99%)		EF198529 Penicillium meleagrinum var	333	4e-91	168/168 (100%)
	EF198528 Penicillium meleagrinum var	1015	0.0	526/528 (99%)		EF198528 Penicillium meleagrinum var	333	4e-91	168/168 (100%)
	EF198527 Penicillium meleagrinum var	1015	0.0	526/528 (99%)		EF198527 Penicillium meleagrinum var	333	4e-91	168/168 (100%)
	EF198526 Penicillium meleagrinum var	1015	0.0	526/528 (99%)		EF198526 Penicillium meleagrinum var	333	4e-91	168/168 (100%)
	EF198525 Penicillium meleagrinum var	1015	0.0	526/528 (99%)		EF198525 Penicillium meleagrinum var	333	4e-91	168/168 (100%)
	EF198524 Penicillium meleagrinum var	1015	0.0	526/528 (99%)		EF198524 Penicillium meleagrinum var	333	4e-91	168/168 (100%)
	EF198523 Penicillium meleagrinum var	1015	0.0	526/528 (99%)		EF198523 Penicillium meleagrinum var	333	4e-91	168/168 (100%)
	AF033424 Penicillium sumatrense	1009	0.0	533/537 (99%)		DQ861286 Penicillium sp	333	4e-91	168/168 (100%)
	EU030358 Penicillium sumatrense	993	0.0	514/517 (99%)		AY213678 Penicillium sumatrense	333	4e-91	168/168 (100%)
605413 (543 bp)	AM901671 Aspergillus sp	1076	0.0	543/543 (100%)		AM901671 Aspergillus sp	335	9e-92	169/169 (100%)
	EF652038 Aspergillus sp	1047	0.0	537/540 (99%)		EF652038 Aspergillus sp	319	5e-87	167/169 (98%)
	EF652039 Aspergillus conicus	1001	0.0	533/541 (98%)		EF652039 Aspergillus conicus	285	7e-77	150/152 (98%)
	AY373864 Aspergillus restrictus	948	0.0	534/547 (97%)		EU729709 Aspergillus caesiellus	264	3e-70	146/149 (97%)
	EF652043 Aspergillus restrictus	942	0.0	531/544 (97%)		EF652044 Aspergillus caesiellus	264	3e-70	146/149 (97%)
	EF652042 Aspergillus restrictus	942	0.0	531/544 (97%)		AY373865 Aspergillus caesiellus	264	3e-70	146/149 (97%)
	EF652041 Aspergillus restrictus	942	0.0	531/544 (97%)		AY214440 Aspergillus caesiellus	264	3e-70	146/149 (97%)
	EF652040 Aspergillus restrictus	942	0.0	531/544 (97%)		EF652045 Aspergillus gracilis	260	4e-69	165/175 (94%)
	AM176741 Aspergillus restric	942	0.0	531/544 (97%)		EF652043 Aspergillus restrictus	258	2e-68	157/164 (95%)
	AY373865 Aspergillus caesiellus	928	0.0	529/544 (97%)		EF652042 Aspergillus restrictus	258	2e-68	157/164 (95%)
	AY214440 Aspergillus caesiellus	920	0.0	528/544 (97%)		EF652041 Aspergillus restrictus	258	2e-68	157/164 (95%)
	EF652044 Aspergillus caesiellus	914	0.0	525/541 (97%)		EF652040 Aspergillus restrictus	258	2e-68	157/164 (95%)
	EU729709 Aspergillus caesiellus	884	0.0	507/522 (97%)		AY373864 Aspergillus restrictus	258	2e-68	157/164 (95%)
	EF652045 Aspergillus gracilis	876	0.0	524/546 (95%)		AM176741 Aspergillus restric	258	2e-68	157/164 (95%)
	EF652046 Aspergillus vitricola	658	0.0	512/572 (89%)		EF652046 Aspergillus vitricola	204	2e-52	139/151 (92%)
60632 (530 bp)	EU497955 Penicillium sp	1051	0.0	530/530 (100%)		FJ008995 Penicillium sp	327	2e-89	165/165 (100%)
	EU497943 Penicillium sp	1051	0.0	530/530 (100%)		EU862195 Penicillium chrysogenum	327	2e-89	165/165 (100%)
	EU128598 Penicillium chrysogenum	1051	0.0	530/530 (100%)		EU833227 Penicillium vinaceum	327	2e-89	165/165 (100%)
	EU128591 Penicillium chrysogenum	1051	0.0	530/530 (100%)		EU833224 Penicillium lanosum	327	2e-89	165/165 (100%)
	DQ681334 Penicillium granulatum	1051	0.0	530/530 (100%)		EU833223 Penicillium lanosum	327	2e-89	165/165 (100%)
	AY373902 Penicillium chrysogenum	1051	0.0	530/530 (100%)		EU833219 Penicillium granulatum	327	2e-89	165/165 (100%)
	AY371634 Penicillium chrysogenum	1051	0.0	530/530 (100%)		EU833215 Penicillium commune	327	2e-89	165/165 (100%)
	AY371633 Penicillium chrysogenum	1051	0.0	530/530 (100%)		EU833214 Penicillium citrinum	327	2e-89	165/165 (100%)
	AY371632 Penicillium chrysogenum	1051	0.0	530/530 (100%)		EU833212 Penicillium chrysogenum	327	2e-89	165/165 (100%)
	AY371631 Penicillium chrysogenum	1051	0.0	530/530 (100%)		EU725682 fungal sp	327	2e-89	165/165 (100%)
	AY371630 Penicillium chrysogenum	1051	0.0	530/530 (100%)		EU725681 fungal sp	327	2e-89	165/165 (100%)
	AY371629 Penicillium chrysogenum	1051	0.0	530/530 (100%)		EU652692 Penicillium sp	327	2e-89	165/165 (100%)
	AY371613 Penicillium chrysogenum complex C238	1051	0.0	530/530 (100%)		EU652691 Penicillium sp	327	2e-89	165/165 (100%)
	AY371612 Penicillium chrysogenum complex C3171	1051	0.0	530/530 (100%)		EU652687 Penicillium sp	327	2e-89	165/165 (100%)
	AY371611 Penicillium chrysogenum	1051	0.0	530/530 (100%)		EU652682 Penicillium sp	327	2e-89	165/165 (100%)
60671 (531 bp)	EU862195 Penicillium chrysogenum	1045	0.0	530/531 (99%)		FJ008995 Penicillium sp	319	5e-87	164/165 (99%)
	EU833215 Penicillium commune	1045	0.0	530/531 (99%)		EU862195 Penicillium chrysogenum	319	5e-87	164/165 (99%)
	EU833214 Penicillium citrinum	1045	0.0	530/531 (99%)		EU833227 Penicillium vinaceum	319	5e-87	164/165 (99%)
	EU833212 Penicillium chrysogenum	1045	0.0	530/531 (99%)		EU833224 Penicillium lanosum	319	5e-87	164/165 (99%)
	EF660439 Penicillium sp	1045	0.0	530/531 (99%)		EU833223 Penicillium lanosum	319	5e-87	164/165 (99%)
	EF105368 Penicillium sp	1045	0.0	530/531 (99%)		EU833219 Penicillium granulatum	319	5e-87	164/165 (99%)
	DQ767595 uncultured Penicillium	1045	0.0	530/531 (99%)		EU833215 Penicillium commune	319	5e-87	164/165 (99%)
	DQ681340 Penicillium vinaceum	1045	0.0	530/531 (99%)		EU833214 Penicillium citrinum	319	5e-87	164/165 (99%)
	DQ681331 Penicillium citrinum	1045	0.0	530/531 (99%)		EU833212 Penicillium chrysogenum	319	5e-87	164/165 (99%)
	DQ093692 Penicillium commune	1045	0.0	530/531 (99%)		EU725682 fungal sp	319	5e-87	164/165 (99%)
	AY770411 ascomycete sp	1045	0.0	530/531 (99%)		EU725681 fungal sp	319	5e-87	164/165 (99%)
	AY373903 Penicillium chrysogenum	1045	0.0	530/531 (99%)		EU652692 Penicillium sp	319	5e-87	164/165 (99%)
	AY371628 Penicillium chrysogenum complex DAOM 216700	1045	0.0	530/531 (99%)		EU652691 Penicillium sp	319	5e-87	164/165 (99%)
	AY371627 Penicillium chrysogenum complex DAOM 215336	1045	0.0	530/531 (99%)		EU652687 Penicillium sp	319	5e-87	164/165 (99%)
	AY371626 Penicillium chrysogenum complex DAOM 212031	1045	0.0	530/531 (99%)		EU652682 Penicillium sp	319	5e-87	164/165 (99%)
606712 (531 bp)	EU862195 Penicillium chrysogenum	1045	0.0	530/531 (99%)		FJ008995 Penicillium sp	319	5e-87	164/165 (99%)
	EU833215 Penicillium commune	1045	0.0	530/531 (99%)		EU862195 Penicillium chrysogenum	319	5e-87	164/165 (99%)
	EU833214 Penicillium citrinum	1045	0.0	530/531 (99%)		EU833227 Penicillium vinaceum	319	5e-87	164/165 (99%)
	EU833212 Penicillium chrysogenum	1045	0.0	530/531 (99%)		EU833224 Penicillium lanosum	319	5e-87	164/165 (99%)
	EF660439 Penicillium sp	1045	0.0	530/531 (99%)		EU833223 Penicillium lanosum	319	5e-87	164/165 (99%)
	EF105368 Penicillium sp	1045	0.0	530/531 (99%)		EU833219 Penicillium granulatum	319	5e-87	164/165 (99%)
	DQ767595 uncultured Penicillium	1045	0.0	530/531 (99%)		EU833215 Penicillium commune	319	5e-87	164/165 (99%)
	DQ681340 Penicillium vinaceum	1045	0.0	530/531 (99%)		EU833214 Penicillium citrinum	319	5e-87	164/165 (99%)
	DQ681331 Penicillium citrinum	1045	0.0	530/531 (99%)		EU833212 Penicillium chrysogenum	319	5e-87	164/165 (99%)
	DQ093692 Penicillium commune	1045	0.0	530/531 (99%)		EU725682 fungal sp	319	5e-87	164/165 (99%)
	AY770411 ascomycete sp	1045	0.0	530/531 (99%)		EU725681 fungal sp	319	5e-87	164/165 (99%)
	AY373903 Penicillium chrysogenum	1045	0.0	530/531 (99%)		EU652692 Penicillium sp	319	5e-87	164/165 (99%)
	AY371628 Penicillium chrysogenum complex DAOM 216700	1045	0.0	530/531 (99%)		EU652691 Penicillium sp	319	5e-87	164/165 (99%)
	AY371627 Penicillium chrysogenum complex DAOM 215336	1045	0.0	530/531 (99%)		EU652687 Penicillium sp	319	5e-87	164/165 (99%)
	AY371626 Penicillium chrysogenum complex DAOM 212031	1045	0.0	530/531 (99%)		EU652682 Penicillium sp	319	5e-87	164/165 (99%)
60672 (531 bp)	EU862195 Penicillium chrysogenum	1053	0.0	531/531 (100%)		FJ008995 Penicillium sp	327	2e-89	165/165 (100%)
	EU833215 Penicillium commune	1053	0.0	531/531 (100%)		EU862195 Penicillium chrysogenum	327	2e-89	165/165 (100%)
	EU833214 Penicillium citrinum	1053	0.0	531/531 (100%)		EU833227 Penicillium vinaceum	327	2e-89	165/165 (100%)
	EU833212 Penicillium chrysogenum	1053	0.0	531/531 (100%)		EU833224 Penicillium lanosum	327	2e-89	165/165 (100%)
	EF660439 Penicillium sp	1053	0.0	531/531 (100%)		EU833223 Penicillium lanosum	327	2e-89	165/165 (100%)
	EF105368 Penicillium sp	1053	0.0	531/531 (100%)		EU833219 Penicillium granulatum	327	2e-89	165/165 (100%)
	DQ767595 uncultured Penicillium	1053	0.0	531/531 (100%)		EU833215 Penicillium commune	327	2e-89	165/165 (100%)
	DQ681340 Penicillium vinaceum	1053	0.0	531/531 (100%)		EU833214 Penicillium citrinum	327	2e-89	165/165 (100%)
	DQ681331 Penicillium citrinum	1053	0.0	531/531 (100%)		EU833212 Penicillium chrysogenum	327	2e-89	165/165 (100%)
	DQ093692 Penicillium commune	1053	0.0	531/531 (100%)		EU725682 fungal sp	327	2e-89	165/165 (100%)
	AY770411 ascomycete sp	1053	0.0	531/531 (100%)		EU725681 fungal sp	327	2e-89	165/165 (100%)
	AY373903 Penicillium chrysogenum	1053	0.0	531/531 (100%)		EU652692 Penicillium sp	327	2e-89	165/165 (100%)
	AY371628 Penicillium chrysogenum complex DAOM 216700	1053	0.0	531/531 (100%)		EU652691 Penicillium sp	327	2e-89	165/165 (100%)
	AY371627 Penicillium chrysogenum complex DAOM 215336	1053	0.0	531/531 (100%)		EU652687 Penicillium sp	327	2e-89	165/165 (100%)
	AY371626 Penicillium chrysogenum complex DAOM 212031	1053	0.0	531/531 (100%)		EU652682 Penicillium sp	327	2e-89	165/165 (100%)
60681 (531 bp)	EU862195 Penicillium chrysogenum	1053	0.0	531/531 (100%)		FJ008995 Penicillium sp	327	2e-89	165/165 (100%)
	EU833215 Penicillium commune	1053	0.0	531/531 (100%)		EU862195 Penicillium chrysogenum	327	2e-89	165/165 (100%)
	EU833214 Penicillium citrinum	1053	0.0	531/531 (100%)		EU833227 Penicillium vinaceum	327	2e-89	165/165 (100%)
	EU833212 Penicillium chrysogenum	1053	0.0	531/531 (100%)		EU833224 Penicillium lanosum	327	2e-89	165/165 (100%)
	EF660439 Penicillium sp	1053	0.0	531/531 (100%)		EU833223 Penicillium lanosum	327	2e-89	165/165 (100%)
	EF105368 Penicillium sp	1053	0.0	531/531 (100%)		EU833219 Penicillium granulatum	327	2e-89	165/165 (100%)
	DQ767595 uncultured Penicillium	1053	0.0	531/531 (100%)		EU833215 Penicillium commune	327	2e-89	165/165 (100%)
	DQ681340 Penicillium vinaceum	1053	0.0	531/531 (100%)		EU833214 Penicillium citrinum	327	2e-89	165/165 (100%)
	DQ681331 Penicillium citrinum	1053	0.0	531/531 (100%)		EU833212 Penicillium chrysogenum	327	2e-89	165/165 (100%)
	DQ093692 Penicillium commune	1053	0.0	531/531 (100%)		EU725682 fungal sp	327	2e-89	165/165 (100%)
	AY770411 ascomycete sp	1053	0.0	531/531 (100%)		EU725681 fungal sp	327	2e-89	165/165 (100%)
	AY373903 Penicillium chrysogenum	1053	0.0	531/531 (100%)		EU652692 Penicillium sp	327	2e-89	165/165 (100%)
	AY371628 Penicillium chrysogenum complex DAOM 216700	1053	0.0	531/531 (100%)		EU652691 Penicillium sp	327	2e-89	165/165 (100%)
	AY371627 Penicillium chrysogenum complex DAOM 215336	1053	0.0	531/531 (100%)		EU652687 Penicillium sp	327	2e-89	165/165 (100%)
	AY371626 Penicillium chrysogenum complex DAOM 212031	1053	0.0	531/531 (100%)		EU652682 Penicillium sp	327	2e-89	165/165 (100%)
60791 (531 bp)	EU862195 Penicillium chrysogenum	1053	0.0	531/531 (100%)		FJ008995 Penicillium sp	327	2e-89	165/165 (100%)
	EU833215 Penicillium commune	1053	0.0	531/531 (100%)		EU862195 Penicillium chrysogenum	327	2e-89	165/165 (100%)
	EU833214 Penicillium citrinum	1053	0.0	531/531 (100%)		EU833227 Penicillium vinaceum	327	2e-89	165/165 (100%)
	EU833212 Penicillium chrysogenum	1053	0.0	531/531 (100%)		EU833224 Penicillium lanosum	327	2e-89	165/165 (100%)
	EF660439 Penicillium sp	1053	0.0	531/531 (100%)		EU833223 Penicillium lanosum	327	2e-89	165/165 (100%)
	EF105368 Penicillium sp	1053	0.0	531/531 (100%)		EU833219 Penicillium granulatum	327	2e-89	165/165 (100%)
	DQ767595 uncultured Penicillium	1053	0.0	531/531 (100%)		EU833215 Penicillium commune	327	2e-89	165/165 (100%)
	DQ681340 Penicillium vinaceum	1053	0.0	531/531 (100%)		EU833214 Penicillium citrinum	327	2e-89	165/165 (100%)
	DQ681331 Penicillium citrinum	1053	0.0	531/531 (100%)		EU833212 Penicillium chrysogenum	327	2e-89	165/165 (100%)
	DQ093692 Penicillium commune	1053	0.0	531/531 (100%)		EU725682 fungal sp	327	2e-89	165/165 (100%)
	AY770411 ascomycete sp	1053	0.0	531/531 (100%)		EU725681 fungal sp	327	2e-89	165/165 (100%)
	AY373903 Penicillium chrysogenum	1053	0.0	531/531 (100%)		EU652692 Penicillium sp	327	2e-89	165/165 (100%)
	AY371628 Penicillium chrysogenum complex DAOM 216700	1053	0.0	531/531 (100%)		EU652691 Penicillium sp	327	2e-89	165/165 (100%)
	AY371627 Penicillium chrysogenum complex DAOM 215336	1053	0.0	531/531 (100%)		EU652687 Penicillium sp	327	2e-89	165/165 (100%)
	AY371626 Penicillium chrysogenum complex DAOM 212031	1053	0.0	531/531 (100%)		EU652682 Penicillium sp	327	2e-89	165/165 (100%)
607912 (531 bp)	EU862195 Penicillium chrysogenum	1053	0.0	531/531 (100%)		FJ008995 Penicillium sp	327	2e-89	165/165 (100%)
	EU833215 Penicillium commune	1053	0.0	531/531 (100%)		EU862195 Penicillium chrysogenum	327	2e-89	165/165 (100%)
	EU833214 Penicillium citrinum	1053	0.0	531/531 (100%)		EU833227 Penicillium vinaceum	327	2e-89	165/165 (100%)
	EU833212 Penicillium chrysogenum	1053	0.0	531/531 (100%)		EU833224 Penicillium lanosum	327	2e-89	165/165 (100%)
	EF660439 Penicillium sp	1053	0.0	531/531 (100%)		EU833223 Penicillium lanosum	327	2e-89	165/165 (100%)
	EF105368 Penicillium sp	1053	0.0	531/531 (100%)		EU833219 Penicillium granulatum	327	2e-89	165/165 (100%)
	DQ767595 uncultured Penicillium	1053	0.0	531/531 (100%)		EU833215 Penicillium commune	327	2e-89	165/165 (100%)
	DQ681340 Penicillium vinaceum	1053	0.0	531/531 (100%)		EU833214 Penicillium citrinum	327	2e-89	165/165 (100%)
	DQ681331 Penicillium citrinum	1053	0.0	531/531 (100%)		EU833212 Penicillium chrysogenum	327	2e-89	165/165 (100%)
	DQ093692 Penicillium commune	1053	0.0	531/531 (100%)		EU725682 fungal sp	327	2e-89	165/165 (100%)
	AY770411 ascomycete sp	1053	0.0	531/531 (100%)		EU725681 fungal sp	327	2e-89	165/165 (100%)
	AY373903 Penicillium chrysogenum	1053	0.0	531/531 (100%)		EU652692 Penicillium sp	327	2e-89	165/165 (100%)
	AY371628 Penicillium chrysogenum complex DAOM 216700	1053	0.0	531/531 (100%)		EU652691 Penicillium sp	327	2e-89	165/165 (100%)
	AY371627 Penicillium chrysogenum complex DAOM 215336	1053	0.0	531/531 (100%)		EU652687 Penicillium sp	327	2e-89	165/165 (100%)
	AY371626 Penicillium chrysogenum complex DAOM 212031	1053	0.0	531/531 (100%)		EU652682 Penicillium sp	327	2e-89	165/165 (100%)
607915 (531 bp)	EU862195 Penicillium chrysogenum	1053	0.0	531/531 (100%)		FJ008995 Penicillium sp	327	2e-89	165/165 (100%)
	EU833215 Penicillium commune	1053	0.0	531/531 (100%)		EU862195 Penicillium chrysogenum	327	2e-89	165/165 (100%)
	EU833214 Penicillium citrinum	1053	0.0	531/531 (100%)		EU833227 Penicillium vinaceum	327	2e-89	165/165 (100%)
	EU833212 Penicillium chrysogenum	1053	0.0	531/531 (100%)		EU833224 Penicillium lanosum	327	2e-89	165/165 (100%)
	EF660439 Penicillium sp	1053	0.0	531/531 (100%)		EU833223 Penicillium lanosum	327	2e-89	165/165 (100%)
	EF105368 Penicillium sp	1053	0.0	531/531 (100%)		EU833219 Penicillium granulatum	327	2e-89	165/165 (100%)
	DQ767595 uncultured Penicillium	1053	0.0	531/531 (100%)		EU833215 Penicillium commune	327	2e-89	165/165 (100%)
	DQ681340 Penicillium vinaceum	1053	0.0	531/531 (100%)		EU833214 Penicillium citrinum	327	2e-89	165/165 (100%)
	DQ681331 Penicillium citrinum	1053	0.0	531/531 (100%)		EU833212 Penicillium chrysogenum	327	2e-89	165/165 (100%)
	DQ093692 Penicillium commune	1053	0.0	531/531 (100%)		EU725682 fungal sp	327	2e-89	165/165 (100%)
	AY770411 ascomycete sp	1053	0.0	531/531 (100%)		EU725681 fungal sp	327	2e-89	165/165 (100%)
	AY373903 Penicillium chrysogenum	1053	0.0	531/531 (100%)		EU652692 Penicillium sp	327	2e-89	165/165 (100%)
	AY371628 Penicillium chrysogenum complex DAOM 216700	1053	0.0	531/531 (100%)		EU652691 Penicillium sp	327	2e-89	165/165 (100%)
	AY371627 Penicillium chrysogenum complex DAOM 215336	1053	0.0	531/531 (100%)		EU652687 Penicillium sp	327	2e-89	165/165 (100%)
	AY371626 Penicillium chrysogenum complex DAOM 212031	1053	0.0	531/531 (100%)		EU652682 Penicillium sp	327	2e-89	165/165 (100%)
Z60792 (514 bp)	AM901683 Aspergillus sp	1003	0.0	506/506 (100%)		EU740391 Emericella nidulans	329	5e-90	166/166 (100%)
	AM158232 Emericella nidulans	1003	0.0	506/506 (100%)		EU652683 Aspergillus sp	329	5e-90	166/166 (100%)
	AM158231 Emericella nidulans	1003	0.0	506/506 (100%)		EU142906 Eupenicillium sp	329	5e-90	166/166 (100%)
	AM158230 Emericella nidulans	1003	0.0	506/506 (100%)		EU139862 Aspergillus sp	329	5e-90	166/166 (100%)
	AM158228 Emericella nidulans	1003	0.0	506/506 (100%)		EU139857 Aspergillus sp	329	5e-90	166/166 (100%)
	AJ937755 Aspergillus versicolor	1003	0.0	506/506 (100%)		EU076360 Aspergillus versicolor	329	5e-90	166/166 (100%)
	AJ937754 Aspergillus versicolor	1003	0.0	506/506 (100%)		AY373882 Aspergillus versicolor	329	5e-90	166/166 (100%)
	AJ937753 Aspergillus versicolor	1003	0.0	506/506 (100%)		AM901683 Aspergillus sp	329	5e-90	166/166 (100%)
	AF502885 leaf litter ascomycete strain its402	1003	0.0	506/506 (100%)		AM883156 Aspergillus versicolor	329	5e-90	166/166 (100%)
	EU139862 Aspergillus sp	995	0.0	505/506 (99%)		AM176709 Hyalodendron sp	329	5e-90	166/166 (100%)
	AM883156 Aspergillus versicolor	995	0.0	505/506 (99%)		AM176708 Emericella nidulans	329	5e-90	166/166 (100%)
	AM176709 Hyalodendron sp	995	0.0	505/506 (99%)		AM176707 Penicillium sp	329	5e-90	166/166 (100%)
	AM176708 Emericella nidulans	995	0.0	505/506 (99%)		AM158232 Emericella nidulans	329	5e-90	166/166 (100%)
	AM176707 Penicillium sp	995	0.0	505/506 (99%)		AM158231 Emericella nidulans	329	5e-90	166/166 (100%)
	AF455505 Emericella nidulans	995	0.0	505/506 (99%)		AM158230 Emericella nidulans	329	5e-90	166/166 (100%)
60793 (546 bp)	U65307 Aspergillus phoenicis	1066	0.0	538/538 (100%)		U65307 Aspergillus phoenicis	333	3e-91	168/168 (100%)
	FJ040211 Aspergillus niger	1066	0.0	538/538 (100%)		FJ040211 Aspergillus niger	333	3e-91	168/168 (100%)
	EU877947 Aspergillus tubingensis	1066	0.0	538/538 (100%)		EU877947 Aspergillus tubingensis	333	3e-91	168/168 (100%)
	EU867248 Aspergillus tubingensis	1066	0.0	538/538 (100%)		EU867248 Aspergillus tubingensis	333	3e-91	168/168 (100%)
	EU833208 Aspergillus niger	1066	0.0	538/538 (100%)		EU853157 Aspergillus sp	333	3e-91	168/168 (100%)
	EF634380 Aspergillus tubingensis	1066	0.0	538/538 (100%)		EU833208 Aspergillus niger	333	3e-91	168/168 (100%)
	EF621571 Aspergillus tubingensis	1066	0.0	538/538 (100%)		EU816403 Aspergillus niger	333	3e-91	168/168 (100%)
	EF567981 Aspergillus niger	1066	0.0	538/538 (100%)		EU515151 Aspergillus niger	333	3e-91	168/168 (100%)
	EF567980 Aspergillus niger	1066	0.0	538/538 (100%)		EU232740 Aspergillus sp	333	3e-91	168/168 (100%)
	EF567978 Aspergillus niger	1066	0.0	538/538 (100%)		EU232739 Aspergillus sp	333	3e-91	168/168 (100%)
	EF178271 Aspergillus tubingensis	1066	0.0	538/538 (100%)		EU232738 Aspergillus sp	333	3e-91	168/168 (100%)
	EF151436 Aspergillus awamori	1066	0.0	538/538 (100%)		EU232737 Aspergillus sp	333	3e-91	168/168 (100%)
	EF136365 Aspergillus niger	1066	0.0	538/538 (100%)		EF661193 Aspergillus tubingensis	333	3e-91	168/168 (100%)
	EF094838 Aspergillus foetidus	1066	0.0	538/538 (100%)		EF661192 Aspergillus tubingensis	333	3e-91	168/168 (100%)
	EF094836 Aspergillus tubingensis	1066	0.0	538/538 (100%)		EF661190 Aspergillus tubingensis	333	3e-91	168/168 (100%)
60901 (546 bp)	U65307 Aspergillus phoenicis	1066	0.0	538/538 (100%)		U65307 Aspergillus phoenicis	333	3e-91	168/168 (100%)
	FJ040211 Aspergillus niger	1066	0.0	538/538 (100%)		FJ040211 Aspergillus niger	333	3e-91	168/168 (100%)
	EU877947 Aspergillus tubingensis	1066	0.0	538/538 (100%)		EU877947 Aspergillus tubingensis	333	3e-91	168/168 (100%)
	EU867248 Aspergillus tubingensis	1066	0.0	538/538 (100%)		EU867248 Aspergillus tubingensis	333	3e-91	168/168 (100%)
	EU833208 Aspergillus niger	1066	0.0	538/538 (100%)		EU853157 Aspergillus sp	333	3e-91	168/168 (100%)
	EF634380 Aspergillus tubingensis	1066	0.0	538/538 (100%)		EU833208 Aspergillus niger	333	3e-91	168/168 (100%)
	EF621571 Aspergillus tubingensis	1066	0.0	538/538 (100%)		EU816403 Aspergillus niger	333	3e-91	168/168 (100%)
	EF567981 Aspergillus niger	1066	0.0	538/538 (100%)		EU515151 Aspergillus niger	333	3e-91	168/168 (100%)
	EF567980 Aspergillus niger	1066	0.0	538/538 (100%)		EU232740 Aspergillus sp	333	3e-91	168/168 (100%)
	EF567978 Aspergillus niger	1066	0.0	538/538 (100%)		EU232739 Aspergillus sp	333	3e-91	168/168 (100%)
	EF178271 Aspergillus tubingensis	1066	0.0	538/538 (100%)		EU232738 Aspergillus sp	333	3e-91	168/168 (100%)
	EF151436 Aspergillus awamori	1066	0.0	538/538 (100%)		EU232737 Aspergillus sp	333	3e-91	168/168 (100%)
	EF136365 Aspergillus niger	1066	0.0	538/538 (100%)		EF661193 Aspergillus tubingensis	333	3e-91	168/168 (100%)
	EF094838 Aspergillus foetidus	1066	0.0	538/538 (100%)		EF661192 Aspergillus tubingensis	333	3e-91	168/168 (100%)
	EF094836 Aspergillus tubingensis	1066	0.0	538/538 (100%)		EF661190 Aspergillus tubingensis	333	3e-91	168/168 (100%)
60902br (527 bp)	EU128641 Penicillium citreonigrum	1045	0.0	527/527 (100%)		EU729705 Penicillium citreonigrum	321	1e-87	162/162 (100%)
	DQ148948 Penicillium citreonigrum	1045	0.0	527/527 (100%)		EU142890 Penicillium sp	321	1e-87	162/162 (100%)
	AY373908 Penicillium citreonigrum	1045	0.0	527/527 (100%)		EU142859 Penicillium sp	321	1e-87	162/162 (100%)
	EU729705 Penicillium citreonigrum	1037	0.0	526/527 (99%)		EU128641 Penicillium citreonigrum	321	1e-87	162/162 (100%)
	EU069420 Penicillium sp	1037	0.0	526/527 (99%)		EU128639 Penicillium citreonigrum	321	1e-87	162/162 (100%)
	EF694629 Penicillium sp	1037	0.0	526/527 (99%)		EU069420 Penicillium sp	321	1e-87	162/162 (100%)
	EF694623 Penicillium sp	1037	0.0	526/527 (99%)		EF694623 Penicillium sp	321	1e-87	162/162 (100%)
	DQ093691 Penicillium citreonigrum	1037	0.0	526/527 (99%)		EF198647 Penicillium citreonigrum	321	1e-87	162/162 (100%)
	AM711490 uncultured compost fungus	1037	0.0	523/523 (100%)		EF198646 Penicillium citreonigrum	321	1e-87	162/162 (100%)
	AF033456 Penicillium citreonigrum	1037	0.0	523/523 (100%)		EF198645 Penicillium citreonigrum	321	1e-87	162/162 (100%)
	DQ426524 Penicillium citreonigrum	1035	0.0	522/522 (100%)		DQ426524 Penicillium citreonigrum	321	1e-87	162/162 (100%)
	EU497942 Penicillium citreonigrum	1029	0.0	525/527 (99%)		DQ355925 Penicillium citreonigrum	321	1e-87	162/162 (100%)
	AF125942 Penicillium sp	1029	0.0	522/523 (99%)		DQ148948 Penicillium citreonigrum	321	1e-87	162/162 (100%)
	AM176675 Penicillium citreonigrum	1021	0.0	521/523 (99%)		AY373908 Penicillium citreonigrum	321	1e-87	162/162 (100%)
	EF198647 Penicillium citreonigrum	1017	0.0	513/513 (100%)		AM711490 uncultured compost fungus	321	1e-87	162/162 (100%)
60904 (532 bp)	EU833216 Penicillium commune	1055	0.0	532/532 (100%)		EU833216 Penicillium commune	329	5e-90	166/166 (100%)
	DQ317344 Penicillium sp	1055	0.0	532/532 (100%)		EU128636 Penicillium solitum	329	5e-90	166/166 (100%)
	DQ148950 Penicillium commune	1055	0.0	532/532 (100%)		EU128603 Penicillium crustosum	329	5e-90	166/166 (100%)
	AY373932 Penicillium solitum	1055	0.0	532/532 (100%)		DQ317344 Penicillium sp	329	5e-90	166/166 (100%)
	AY373911 Penicillium echinulatum	1055	0.0	532/532 (100%)		DQ148950 Penicillium commune	329	5e-90	166/166 (100%)
	AF348419 Penicillium commune	1055	0.0	532/532 (100%)		AY818340 Penicillium solitum	329	5e-90	166/166 (100%)
	EU664482 Penicillium commune	1047	0.0	531/532 (99%)		AY818339 Penicillium solitum	329	5e-90	166/166 (100%)
	EU664481 Penicillium camemberti	1047	0.0	531/532 (99%)		AY373932 Penicillium solitum	329	5e-90	166/166 (100%)
	EU664463 Penicillium camemberti	1047	0.0	531/532 (99%)		AY373911 Penicillium echinulatum	329	5e-90	166/166 (100%)
	EU664462 Penicillium camemberti	1047	0.0	531/532 (99%)		AM182166 Penicillium commune	329	5e-90	166/166 (100%)
	EU497946 Penicillium camemberti	1047	0.0	531/532 (99%)		AM158221 Penicillium commune	329	5e-90	166/166 (100%)
	DQ810185 Penicillium sp	1047	0.0	531/532 (99%)		AM158220 Penicillium commune	329	5e-90	166/166 (100%)
	DQ426517 Penicillium sp	1047	0.0	531/532 (99%)		AJ004817 Penicillium hordei	329	5e-90	166/166 (100%)
	AY373905 Penicillium commune	1047	0.0	531/532 (99%)		AJ004816 Penicillium discolor	329	5e-90	166/166 (100%)
	AY280956 Penicillium aurantiogriseum	1047	0.0	531/532 (99%)		AJ004815 Penicillium echinulatum	329	5e-90	166/166 (100%)
610712 (546 bp)	FJ040211 Aspergillus niger	1066	0.0	545/546 (99%)		AF048741 Pochonia bulbillosa	327	2e-89	168/169 (99%)
	EU877947 Aspergillus tubingensis	1066	0.0	545/546 (99%)		AF048738 Gliocladium cibotii	327	2e-89	168/169 (99%)
	EU833208 Aspergillus niger	1066	0.0	545/546 (99%)		U65307 Aspergillus phoenicis	325	8e-89	164/164 (100%)
	EF621571 Aspergillus tubingensis	1066	0.0	545/546 (99%)		FJ040211 Aspergillus niger	325	8e-89	164/164 (100%)
	EF178271 Aspergillus tubingensis	1066	0.0	545/546 (99%)		EU877947 Aspergillus tubingensis	325	8e-89	164/164 (100%)
	EF151436 Aspergillus awamori	1066	0.0	545/546 (99%)		EU867248 Aspergillus tubingensis	325	8e-89	164/164 (100%)
	EF136365 Aspergillus niger	1066	0.0	545/546 (99%)		EU853157 Aspergillus sp	325	8e-89	164/164 (100%)
	DQ778910 Aspergillus tubingensis	1066	0.0	545/546 (99%)		EU833208 Aspergillus niger	325	8e-89	164/164 (100%)
	DQ235784 Aspergillus awamori	1066	0.0	545/546 (99%)		EU816403 Aspergillus niger	325	8e-89	164/164 (100%)
	AY213633 Aspergillus niger	1066	0.0	545/546 (99%)		EU515151 Aspergillus niger	325	8e-89	164/164 (100%)
	AJ280008 Aspergillus tubingensis	1066	0.0	545/546 (99%)		EU232740 Aspergillus sp	325	8e-89	164/164 (100%)
	AJ280007 Aspergillus tubingensis	1066	0.0	545/546 (99%)		EU232739 Aspergillus sp	325	8e-89	164/164 (100%)
	AF021264 Gliocladium cibotii	1066	0.0	545/546 (99%)		EU232738 Aspergillus sp	325	8e-89	164/164 (100%)
	AB369898 Aspergillus niger	1066	0.0	545/546 (99%)		EU232737 Aspergillus sp	325	8e-89	164/164 (100%)
	AB298713 Aspergillus cf tubingensis KRCF701	1066	0.0	545/546 (99%)		EF661193 Aspergillus tubingensis	325	8e-89	164/164 (100%)
61072 (501 bp)	EU021619 Eurotium heterocaryoticum	977	0.0	493/493 (100%)		EU551200 Eurotium amstelodami	329	5e-90	166/166 (100%)
	EF653135 Eurotium amstelodami	977	0.0	493/493 (100%)		EU409808 Eurotium amstelodami	329	5e-90	166/166 (100%)
	EF652084 Eurotium amstelodami	977	0.0	493/493 (100%)		EU021619 Eurotium heterocaryoticum	329	5e-90	166/166 (100%)
	EF652083 Eurotium amstelodami	977	0.0	493/493 (100%)		EF653135 Eurotium amstelodami	329	5e-90	166/166 (100%)
	EF652082 Aspergillus hollandicus	977	0.0	493/493 (100%)		EF653134 Eurotium chevalieri	329	5e-90	166/166 (100%)
	EF652079 Eurotium amstelodami	977	0.0	493/493 (100%)		EF652084 Eurotium amstelodami	329	5e-90	166/166 (100%)
	EF652078 Eurotium cristatum	977	0.0	493/493 (100%)		EF652083 Eurotium amstelodami	329	5e-90	166/166 (100%)
	EF652077 Eurotium amstelodami	977	0.0	493/493 (100%)		EF652082 Aspergillus hollandicus	329	5e-90	166/166 (100%)
	EF652076 Eurotium amstelodami	977	0.0	493/493 (100%)		EF652079 Eurotium amstelodami	329	5e-90	166/166 (100%)
	EF652075 Eurotium amstelodami	977	0.0	493/493 (100%)		EF652078 Eurotium cristatum	329	5e-90	166/166 (100%)
	EF652073 Aspergillus equitis	977	0.0	493/493 (100%)		EF652077 Eurotium amstelodami	329	5e-90	166/166 (100%)
	EF652072 Eurotium chevalieri	977	0.0	493/493 (100%)		EF652076 Eurotium amstelodami	329	5e-90	166/166 (100%)
	EF652071 Eurotium chevalieri	977	0.0	493/493 (100%)		EF652075 Eurotium amstelodami	329	5e-90	166/166 (100%)
	EF652070 Eurotium intermedium	977	0.0	493/493 (100%)		EF652073 Aspergillus equitis	329	5e-90	166/166 (100%)
	EF652068 Eurotium chevalieri	977	0.0	493/493 (100%)		EF652072 Eurotium chevalieri	329	5e-90	166/166 (100%)
61076 (546 bp)	FJ040211 Aspergillus niger	1066	0.0	538/538 (100%)		U65307 Aspergillus phoenicis	357	3e-98	180/180 (100%)
	EU877947 Aspergillus tubingensis	1066	0.0	538/538 (100%)		FJ040211 Aspergillus niger	357	3e-98	180/180 (100%)
	EU833208 Aspergillus niger	1066	0.0	538/538 (100%)		EU877947 Aspergillus tubingensis	357	3e-98	180/180 (100%)
	EF660199 Aspergillus niger	1066	0.0	538/538 (100%)		EU867248 Aspergillus tubingensis	357	3e-98	180/180 (100%)
	EF621571 Aspergillus tubingensis	1066	0.0	538/538 (100%)		EU853157 Aspergillus sp	357	3e-98	180/180 (100%)
	EF178271 Aspergillus tubingensis	1066	0.0	538/538 (100%)		EU833208 Aspergillus niger	357	3e-98	180/180 (100%)
	EF151436 Aspergillus awamori	1066	0.0	538/538 (100%)		EU816403 Aspergillus niger	357	3e-98	180/180 (100%)
	EF136365 Aspergillus niger	1066	0.0	538/538 (100%)		EU232740 Aspergillus sp	357	3e-98	180/180 (100%)
	DQ778910 Aspergillus tubingensis	1066	0.0	538/538 (100%)		EU232739 Aspergillus sp	357	3e-98	180/180 (100%)
	DQ235784 Aspergillus awamori	1066	0.0	538/538 (100%)		EU232738 Aspergillus sp	357	3e-98	180/180 (100%)
	AY213633 Aspergillus niger	1066	0.0	538/538 (100%)		EU232737 Aspergillus sp	357	3e-98	180/180 (100%)
	AJ280008 Aspergillus tubingensis	1066	0.0	538/538 (100%)		EF661193 Aspergillus tubingensis	357	3e-98	180/180 (100%)
	AJ280007 Aspergillus tubingensis	1066	0.0	538/538 (100%)		EF661192 Aspergillus tubingensis	357	3e-98	180/180 (100%)
	AF021264 Gliocladium cibotii	1066	0.0	538/538 (100%)		EF661190 Aspergillus tubingensis	357	3e-98	180/180 (100%)
	AB369898 Aspergillus niger	1066	0.0	538/538 (100%)		EF660199 Aspergillus niger	357	3e-98	180/180 (100%)
6011111ba (547 bp)	FJ040211 Aspergillus niger	1053	0.0	545/547 (99%)		U65307 Aspergillus phoenicis	329	5e-90	166/166 (100%)
	EU877947 Aspergillus tubingensis	1053	0.0	545/547 (99%)		FJ040211 Aspergillus niger	329	5e-90	166/166 (100%)
	EU833208 Aspergillus niger	1053	0.0	545/547 (99%)		EU877947 Aspergillus tubingensis	329	5e-90	166/166 (100%)
	EF621571 Aspergillus tubingensis	1053	0.0	545/547 (99%)		EU867248 Aspergillus tubingensis	329	5e-90	166/166 (100%)
	EF178271 Aspergillus tubingensis	1053	0.0	545/547 (99%)		EU853157 Aspergillus sp	329	5e-90	166/166 (100%)
	EF151436 Aspergillus awamori	1053	0.0	545/547 (99%)		EU833208 Aspergillus niger	329	5e-90	166/166 (100%)
	EF136365 Aspergillus niger	1053	0.0	545/547 (99%)		EU816403 Aspergillus niger	329	5e-90	166/166 (100%)
	DQ778910 Aspergillus tubingensis	1053	0.0	545/547 (99%)		EU515151 Aspergillus niger	329	5e-90	166/166 (100%)
	DQ235784 Aspergillus awamori	1053	0.0	545/547 (99%)		EU232740 Aspergillus sp	329	5e-90	166/166 (100%)
	AY213633 Aspergillus niger	1053	0.0	545/547 (99%)		EU232739 Aspergillus sp	329	5e-90	166/166 (100%)
	AJ280008 Aspergillus tubingensis	1053	0.0	545/547 (99%)		EU232738 Aspergillus sp	329	5e-90	166/166 (100%)
	AJ280007 Aspergillus tubingensis	1053	0.0	545/547 (99%)		EU232737 Aspergillus sp	329	5e-90	166/166 (100%)
	AF021264 Gliocladium cibotii	1053	0.0	545/547 (99%)		EF661193 Aspergillus tubingensis	329	5e-90	166/166 (100%)
	AB369898 Aspergillus niger	1053	0.0	545/547 (99%)		EF661192 Aspergillus tubingensis	329	5e-90	166/166 (100%)
	AB298713 Aspergillus cf tubingensis KRCF701	1053	0.0	545/547 (99%)		EF661190 Aspergillus tubingensis	329	5e-90	166/166 (100%)
60129 (499 bp)	EU128646 Penicillium corylophilum	965	0.0	496/499 (99%)		EU128646 Penicillium corylophilum	303	3e-82	153/153 (100%)
	EF694631 Penicillium sp	965	0.0	496/499 (99%)		EU002988 uncultured Trichocomaceae	303	3e-82	153/153 (100%)
	AY373906 Penicillium corylophilum	965	0.0	496/499 (99%)		EF694631 Penicillium sp	303	3e-82	153/153 (100%)
	AY345354 Penicillium corylophilum	965	0.0	496/499 (99%)		EF103459 Penicillium oxalicum	303	3e-82	153/153 (100%)
	AM901881 uncultured ascomycete	957	0.0	495/499 (99%)		EF103453 Penicillium oxalicum	303	3e-82	153/153 (100%)
	AF034457 Penicillium corylophilum	957	0.0	492/495 (99%)		DQ679517 Penicillium corylophilum	303	3e-82	153/153 (100%)
	AF034456 Penicillium corylophilum	957	0.0	492/495 (99%)		DQ679508 Penicillium corylophilum	303	3e-82	153/153 (100%)
	AF033450 Penicillium corylophilum	957	0.0	492/495 (99%)		AY755613 Penicillium sp	303	3e-82	153/153 (100%)
	EU002988 uncultured Trichocomaceae	955	0.0	491/494 (99%)		AY373906 Penicillium corylophilum	303	3e-82	153/153 (100%)
	EF103453 Penicillium oxalicum	936	0.0	481/484 (99%)		AY345354 Penicillium corylophilum	303	3e-82	153/153 (100%)
	AF481124 Penicillium fagi	934	0.0	489/495 (98%)		AM901881 uncultured ascomycete	303	3e-82	153/153 (100%)
	EF451579 Penicillium corylophilum	928	0.0	480/484 (99%)		AF034457 Penicillium corylophilum	303	3e-82	153/153 (100%)
	EF103459 Penicillium oxalicum	922	0.0	481/485 (99%)		AF034456 Penicillium corylophilum	303	3e-82	153/153 (100%)
	AY755613 Penicillium sp	922	0.0	468/469 (99%)		AF033450 Penicillium corylophilum	303	3e-82	153/153 (100%)
	AY373923 Penicillium melinii	902	0.0	488/499 (97%)		EU142903 Penicillium sp	295	7e-80	152/153 (99%)
60311perf (545 bp)	FJ040211 Aspergillus niger	1080	0.0	545/545 (100%)		U65307 Aspergillus phoenicis	333	3e-91	168/168 (100%)
	EU877947 Aspergillus tubingensis	1080	0.0	545/545 (100%)		FJ040211 Aspergillus niger	333	3e-91	168/168 (100%)
	EU833208 Aspergillus niger	1080	0.0	545/545 (100%)		EU877947 Aspergillus tubingensis	333	3e-91	168/168 (100%)
	EF621571 Aspergillus tubingensis	1080	0.0	545/545 (100%)		EU867248 Aspergillus tubingensis	333	3e-91	168/168 (100%)
	EF178271 Aspergillus tubingensis	1080	0.0	545/545 (100%)		EU853157 Aspergillus sp	333	3e-91	168/168 (100%)
	EF151436 Aspergillus awamori	1080	0.0	545/545 (100%)		EU833208 Aspergillus niger	333	3e-91	168/168 (100%)
	EF136365 Aspergillus niger	1080	0.0	545/545 (100%)		EU816403 Aspergillus niger	333	3e-91	168/168 (100%)
	DQ778910 Aspergillus tubingensis	1080	0.0	545/545 (100%)		EU515151 Aspergillus niger	333	3e-91	168/168 (100%)
	DQ235784 Aspergillus awamori	1080	0.0	545/545 (100%)		EU232740 Aspergillus sp	333	3e-91	168/168 (100%)
	AY213633 Aspergillus niger	1080	0.0	545/545 (100%)		EU232739 Aspergillus sp	333	3e-91	168/168 (100%)
	AJ280008 Aspergillus tubingensis	1080	0.0	545/545 (100%)		EU232738 Aspergillus sp	333	3e-91	168/168 (100%)
	AJ280007 Aspergillus tubingensis	1080	0.0	545/545 (100%)		EU232737 Aspergillus sp	333	3e-91	168/168 (100%)
	AF021264 Gliocladium cibotii	1080	0.0	545/545 (100%)		EF661193 Aspergillus tubingensis	333	3e-91	168/168 (100%)
	AB369898 Aspergillus niger	1080	0.0	545/545 (100%)		EF661192 Aspergillus tubingensis	333	3e-91	168/168 (100%)
	AB298713 Aspergillus cf tubingensis KRCF701	1080	0.0	545/545 (100%)		EF661190 Aspergillus tubingensis	333	3e-91	168/168 (100%)
603112 (498 bp)	EU862195 Penicillium chrysogenum	987	0.0	498/498 (100%)		FJ008995 Penicillium sp	299	4e-81	151/151 (100%)
	EU833215 Penicillium commune	987	0.0	498/498 (100%)		EU862195 Penicillium chrysogenum	299	4e-81	151/151 (100%)
	EU833214 Penicillium citrinum	987	0.0	498/498 (100%)		EU833227 Penicillium vinaceum	299	4e-81	151/151 (100%)
	EU833212 Penicillium chrysogenum	987	0.0	498/498 (100%)		EU833224 Penicillium lanosum	299	4e-81	151/151 (100%)
	EF660439 Penicillium sp	987	0.0	498/498 (100%)		EU833223 Penicillium lanosum	299	4e-81	151/151 (100%)
	EF105368 Penicillium sp	987	0.0	498/498 (100%)		EU833219 Penicillium granulatum	299	4e-81	151/151 (100%)
	DQ767595 uncultured Penicillium	987	0.0	498/498 (100%)		EU833215 Penicillium commune	299	4e-81	151/151 (100%)
	DQ681340 Penicillium vinaceum	987	0.0	498/498 (100%)		EU833214 Penicillium citrinum	299	4e-81	151/151 (100%)
	DQ681331 Penicillium citrinum	987	0.0	498/498 (100%)		EU833212 Penicillium chrysogenum	299	4e-81	151/151 (100%)
	DQ249212 Penicillium chrysogenum	987	0.0	498/498 (100%)		EU725682 fungal sp	299	4e-81	151/151 (100%)
	DQ093692 Penicillium commune	987	0.0	498/498 (100%)		EU725681 fungal sp	299	4e-81	151/151 (100%)
	AY770411 ascomycete sp	987	0.0	498/498 (100%)		EU709771 Penicillium chrysogenum	299	4e-81	151/151 (100%)
	AY373903 Penicillium chrysogenum	987	0.0	498/498 (100%)		EU652692 Penicillium sp	299	4e-81	151/151 (100%)
	AY371628 Penicillium chrysogenum complex DAOM 216700	987	0.0	498/498 (100%)		EU652691 Penicillium sp	299	4e-81	151/151 (100%)
	AY371627 Penicillium chrysogenum complex DAOM 215336	987	0.0	498/498 (100%)		EU652687 Penicillium sp	299	4e-81	151/151 (100%)
603115 (530 bp)	EU128646 Penicillium corylophilum	1035	0.0	529/530 (99%)		EU128646 Penicillium corylophilum	327	2e-89	165/165 (100%)
	EF694631 Penicillium sp	1035	0.0	529/530 (99%)		EU002988 uncultured Trichocomaceae	327	2e-89	165/165 (100%)
	AY373906 Penicillium corylophilum	1035	0.0	529/530 (99%)		EF694631 Penicillium sp	327	2e-89	165/165 (100%)
	AY345354 Penicillium corylophilum	1035	0.0	529/530 (99%)		EF103459 Penicillium oxalicum	327	2e-89	165/165 (100%)
	AM901881 uncultured ascomycete	1027	0.0	528/530 (99%)		EF103453 Penicillium oxalicum	327	2e-89	165/165 (100%)
	AF034457 Penicillium corylophilum	1027	0.0	525/526 (99%)		DQ679517 Penicillium corylophilum	327	2e-89	165/165 (100%)
	AF034456 Penicillium corylophilum	1027	0.0	525/526 (99%)		DQ679508 Penicillium corylophilum	327	2e-89	165/165 (100%)
	AF033450 Penicillium corylophilum	1027	0.0	525/526 (99%)		AY755613 Penicillium sp	327	2e-89	165/165 (100%)
	EU002988 uncultured Trichocomaceae	1025	0.0	524/525 (99%)		AY373906 Penicillium corylophilum	327	2e-89	165/165 (100%)
	AF481124 Penicillium fagi	1003	0.0	522/526 (99%)		AY345354 Penicillium corylophilum	327	2e-89	165/165 (100%)
	EF451579 Penicillium corylophilum	993	0.0	511/513 (99%)		AM901881 uncultured ascomycete	327	2e-89	165/165 (100%)
	AY755613 Penicillium sp	977	0.0	493/493 (100%)		AF034457 Penicillium corylophilum	327	2e-89	165/165 (100%)
	AY373923 Penicillium melinii	971	0.0	521/530 (98%)		AF034456 Penicillium corylophilum	327	2e-89	165/165 (100%)
	AF538621 Penicillium hirsutum	971	0.0	521/530 (98%)		AF033450 Penicillium corylophilum	327	2e-89	165/165 (100%)
	AF033463 Penicillium namyslowskii	971	0.0	518/526 (98%)		EU142903 Penicillium sp	319	5e-87	164/165 (99%)
60312 (529 bp)	EU128641 Penicillium citreonigrum	989	0.0	525/530 (99%)		EU729705 Penicillium citreonigrum	329	6e-90	180/182 (98%)
	DQ148948 Penicillium citreonigrum	989	0.0	525/530 (99%)		EU142890 Penicillium sp	329	6e-90	180/182 (98%)
	AY373908 Penicillium citreonigrum	989	0.0	525/530 (99%)		EU142859 Penicillium sp	329	6e-90	180/182 (98%)
	DQ426524 Penicillium citreonigrum	985	0.0	516/520 (99%)		EU128641 Penicillium citreonigrum	329	6e-90	180/182 (98%)
	AM711490 uncultured compost fungus	983	0.0	519/523 (99%)		EU128639 Penicillium citreonigrum	329	6e-90	180/182 (98%)
	AF033456 Penicillium citreonigrum	983	0.0	519/523 (99%)		EU069420 Penicillium sp	329	6e-90	180/182 (98%)
	EU729705 Penicillium citreonigrum	981	0.0	524/530 (98%)		EF694623 Penicillium sp	329	6e-90	180/182 (98%)
	EU069420 Penicillium sp	981	0.0	524/530 (98%)		EF198647 Penicillium citreonigrum	329	6e-90	180/182 (98%)
	EF694629 Penicillium sp	981	0.0	524/530 (98%)		EF198646 Penicillium citreonigrum	329	6e-90	180/182 (98%)
	EF694623 Penicillium sp	981	0.0	524/530 (98%)		EF198645 Penicillium citreonigrum	329	6e-90	180/182 (98%)
	DQ093691 Penicillium citreonigrum	981	0.0	524/530 (98%)		DQ355925 Penicillium citreonigrum	329	6e-90	180/182 (98%)
	AF125942 Penicillium sp	975	0.0	518/523 (99%)		DQ148948 Penicillium citreonigrum	329	6e-90	180/182 (98%)
	EU497942 Penicillium citreonigrum	973	0.0	523/530 (98%)		AY373908 Penicillium citreonigrum	329	6e-90	180/182 (98%)
	EF198647 Penicillium citreonigrum	969	0.0	512/516 (99%)		AM711490 uncultured compost fungus	329	6e-90	180/182 (98%)
	EF198646 Penicillium citreonigrum	969	0.0	512/516 (99%)		AF033456 Penicillium citreonigrum	329	6e-90	180/182 (98%)
60313 (531 bp)	EU128646 Penicillium corylophilum	1037	0.0	530/531 (99%)		EU128646 Penicillium corylophilum	327	2e-89	165/165 (100%)
	EF694631 Penicillium sp	1037	0.0	530/531 (99%)		EU002988 uncultured Trichocomaceae	327	2e-89	165/165 (100%)
	AY373906 Penicillium corylophilum	1037	0.0	530/531 (99%)		EF694631 Penicillium sp	327	2e-89	165/165 (100%)
	AY345354 Penicillium corylophilum	1035	0.0	529/530 (99%)		EF103459 Penicillium oxalicum	327	2e-89	165/165 (100%)
	AM901881 uncultured ascomycete	1029	0.0	529/531 (99%)		EF103453 Penicillium oxalicum	327	2e-89	165/165 (100%)
	AF034457 Penicillium corylophilum	1029	0.0	526/527 (99%)		DQ679517 Penicillium corylophilum	327	2e-89	165/165 (100%)
	AF034456 Penicillium corylophilum	1029	0.0	526/527 (99%)		DQ679508 Penicillium corylophilum	327	2e-89	165/165 (100%)
	AF033450 Penicillium corylophilum	1029	0.0	526/527 (99%)		AY755613 Penicillium sp	327	2e-89	165/165 (100%)
	EU002988 uncultured Trichocomaceae	1027	0.0	525/526 (99%)		AY373906 Penicillium corylophilum	327	2e-89	165/165 (100%)
	AF481124 Penicillium fagi	1005	0.0	523/527 (99%)		AY345354 Penicillium corylophilum	327	2e-89	165/165 (100%)
	EF451579 Penicillium corylophilum	993	0.0	511/513 (99%)		AM901881 uncultured ascomycete	327	2e-89	165/165 (100%)
	AY755613 Penicillium sp	977	0.0	493/493 (100%)		AF034457 Penicillium corylophilum	327	2e-89	165/165 (100%)
	AY373923 Penicillium melinii	973	0.0	522/531 (98%)		AF034456 Penicillium corylophilum	327	2e-89	165/165 (100%)
	AF538621 Penicillium hirsutum	973	0.0	522/531 (98%)		AF033450 Penicillium corylophilum	327	2e-89	165/165 (100%)
	AF033463 Penicillium namyslowskii	973	0.0	519/527 (98%)		EU142903 Penicillium sp	319	5e-87	164/165 (99%)
603914 (531 bp)	EU862195 Penicillium chrysogenum	1053	0.0	531/531 (100%)		FJ008995 Penicillium sp	327	2e-89	165/165 (100%)
	EU833215 Penicillium commune	1053	0.0	531/531 (100%)		EU862195 Penicillium chrysogenum	327	2e-89	165/165 (100%)
	EU833214 Penicillium citrinum	1053	0.0	531/531 (100%)		EU833227 Penicillium vinaceum	327	2e-89	165/165 (100%)
	EU833212 Penicillium chrysogenum	1053	0.0	531/531 (100%)		EU833224 Penicillium lanosum	327	2e-89	165/165 (100%)
	EF660439 Penicillium sp	1053	0.0	531/531 (100%)		EU833223 Penicillium lanosum	327	2e-89	165/165 (100%)
	EF105368 Penicillium sp	1053	0.0	531/531 (100%)		EU833219 Penicillium granulatum	327	2e-89	165/165 (100%)
	DQ767595 uncultured Penicillium	1053	0.0	531/531 (100%)		EU833215 Penicillium commune	327	2e-89	165/165 (100%)
	DQ681340 Penicillium vinaceum	1053	0.0	531/531 (100%)		EU833214 Penicillium citrinum	327	2e-89	165/165 (100%)
	DQ681331 Penicillium citrinum	1053	0.0	531/531 (100%)		EU833212 Penicillium chrysogenum	327	2e-89	165/165 (100%)
	DQ093692 Penicillium commune	1053	0.0	531/531 (100%)		EU725682 fungal sp	327	2e-89	165/165 (100%)
	AY770411 ascomycete sp	1053	0.0	531/531 (100%)		EU725681 fungal sp	327	2e-89	165/165 (100%)
	AY373903 Penicillium chrysogenum	1053	0.0	531/531 (100%)		EU652692 Penicillium sp	327	2e-89	165/165 (100%)
	AY371628 Penicillium chrysogenum complex DAOM 216700	1053	0.0	531/531 (100%)		EU652691 Penicillium sp	327	2e-89	165/165 (100%)
	AY371627 Penicillium chrysogenum complex DAOM 215336	1053	0.0	531/531 (100%)		EU652687 Penicillium sp	327	2e-89	165/165 (100%)
	AY371626 Penicillium chrysogenum complex DAOM 212031	1053	0.0	531/531 (100%)		EU652682 Penicillium sp	327	2e-89	165/165 (100%)
60402 (532 bp)	EU664482 Penicillium commune	1055	0.0	532/532 (100%)		EU664482 Penicillium commune	329	5e-90	166/166 (100%)
	EU664481 Penicillium camemberti	1055	0.0	532/532 (100%)		EU664481 Penicillium camemberti	329	5e-90	166/166 (100%)
	EU664463 Penicillium camemberti	1055	0.0	532/532 (100%)		EU664463 Penicillium camemberti	329	5e-90	166/166 (100%)
	EU664462 Penicillium camemberti	1055	0.0	532/532 (100%)		EU664462 Penicillium camemberti	329	5e-90	166/166 (100%)
	EU497946 Penicillium camemberti	1055	0.0	532/532 (100%)		EU664452 Penicillium sp	329	5e-90	166/166 (100%)
	DQ810185 Penicillium sp	1055	0.0	532/532 (100%)		EU497946 Penicillium camemberti	329	5e-90	166/166 (100%)
	DQ426517 Penicillium sp	1055	0.0	532/532 (100%)		EF200099 Penicillium commune	329	5e-90	166/166 (100%)
	AY373905 Penicillium commune	1055	0.0	532/532 (100%)		DQ810185 Penicillium sp	329	5e-90	166/166 (100%)
	AY280956 Penicillium aurantiogriseum	1055	0.0	532/532 (100%)		DQ503471 Penicillium sp	329	5e-90	166/166 (100%)
	AY280953 Penicillium aurantiogriseum	1055	0.0	532/532 (100%)		DQ426517 Penicillium sp	329	5e-90	166/166 (100%)
	AY213672 Penicillium commune	1055	0.0	532/532 (100%)		AY818342 Penicillium commune	329	5e-90	166/166 (100%)
	AJ004814 Penicillium camemberti	1055	0.0	532/532 (100%)		AY373905 Penicillium commune	329	5e-90	166/166 (100%)
	AJ004813 Penicillium commune	1055	0.0	532/532 (100%)		AY373900 Penicillium camemberti	329	5e-90	166/166 (100%)
	AF236103 Penicillium commune	1051	0.0	531/532 (99%)		AY280956 Penicillium aurantiogriseum	329	5e-90	166/166 (100%)
	EU833216 Penicillium commune	1047	0.0	531/532 (99%)		AY280955 Penicillium aurantiogriseum	329	5e-90	166/166 (100%)
60403 (513 bp)	AY373882 Aspergillus versicolor	1017	0.0	513/513 (100%)		EU740391 Emericella nidulans	329	5e-90	166/166 (100%)
	AM883156 Aspergillus versicolor	1009	0.0	512/513 (99%)		EU652683 Aspergillus sp	329	5e-90	166/166 (100%)
	EU862194 Aspergillus sp	1001	0.0	511/513 (99%)		EU142906 Eupenicillium sp	329	5e-90	166/166 (100%)
	EU139862 Aspergillus sp	1001	0.0	508/509 (99%)		EU139862 Aspergillus sp	329	5e-90	166/166 (100%)
	EF687940 Aspergillus sp	1001	0.0	511/513 (99%)		EU139857 Aspergillus sp	329	5e-90	166/166 (100%)
	EF125026 Aspergillus versicolor	1001	0.0	511/513 (99%)		EU076360 Aspergillus versicolor	329	5e-90	166/166 (100%)
	DQ093658 Aspergillus versicolor	1001	0.0	511/513 (99%)		AY373882 Aspergillus versicolor	329	5e-90	166/166 (100%)
	AM901683 Aspergillus sp	1001	0.0	511/513 (99%)		AM901683 Aspergillus sp	329	5e-90	166/166 (100%)
	AM176709 Hyalodendron sp	1001	0.0	508/509 (99%)		AM883156 Aspergillus versicolor	329	5e-90	166/166 (100%)
	AM176708 Emericella nidulans	1001	0.0	508/509 (99%)		AM176709 Hyalodendron sp	329	5e-90	166/166 (100%)
	AM176707 Penicillium sp	1001	0.0	508/509 (99%)		AM176708 Emericella nidulans	329	5e-90	166/166 (100%)
	AJ937755 Aspergillus versicolor	1001	0.0	511/513 (99%)		AM176707 Penicillium sp	329	5e-90	166/166 (100%)
	AJ937754 Aspergillus versicolor	1001	0.0	511/513 (99%)		AM158232 Emericella nidulans	329	5e-90	166/166 (100%)
	AJ937753 Aspergillus versicolor	1001	0.0	511/513 (99%)		AM158231 Emericella nidulans	329	5e-90	166/166 (100%)
	AJ937750 Aspergillus versicolor	1001	0.0	511/513 (99%)		AM158230 Emericella nidulans	329	5e-90	166/166 (100%)
604114ba (499 bp)	EU128646 Penicillium corylophilum	957	0.0	497/499 (99%)		EU128646 Penicillium corylophilum	299	4e-81	151/151 (100%)
	EF694631 Penicillium sp	957	0.0	497/499 (99%)		EU002988 uncultured Trichocomaceae	299	4e-81	151/151 (100%)
	AY373906 Penicillium corylophilum	957	0.0	497/499 (99%)		EF694631 Penicillium sp	299	4e-81	151/151 (100%)
	AY345354 Penicillium corylophilum	957	0.0	497/499 (99%)		EF103459 Penicillium oxalicum	299	4e-81	151/151 (100%)
	AM901881 uncultured ascomycete	950	0.0	496/499 (99%)		EF103453 Penicillium oxalicum	299	4e-81	151/151 (100%)
	AF034457 Penicillium corylophilum	950	0.0	493/495 (99%)		DQ679517 Penicillium corylophilum	299	4e-81	151/151 (100%)
	AF034456 Penicillium corylophilum	950	0.0	493/495 (99%)		DQ679508 Penicillium corylophilum	299	4e-81	151/151 (100%)
	AF033450 Penicillium corylophilum	950	0.0	493/495 (99%)		AY755613 Penicillium sp	299	4e-81	151/151 (100%)
	EU002988 uncultured Trichocomaceae	948	0.0	492/494 (99%)		AY373906 Penicillium corylophilum	299	4e-81	151/151 (100%)
	EF103453 Penicillium oxalicum	928	0.0	482/484 (99%)		AY345354 Penicillium corylophilum	299	4e-81	151/151 (100%)
	AF481124 Penicillium fagi	926	0.0	487/491 (99%)		AM901881 uncultured ascomycete	299	4e-81	151/151 (100%)
	EF451579 Penicillium corylophilum	920	0.0	478/480 (99%)		AF034457 Penicillium corylophilum	299	4e-81	151/151 (100%)
	EF103459 Penicillium oxalicum	914	0.0	482/485 (99%)		AF034456 Penicillium corylophilum	299	4e-81	151/151 (100%)
	AY755613 Penicillium sp	908	0.0	465/466 (99%)		AF033450 Penicillium corylophilum	299	4e-81	151/151 (100%)
	AY373923 Penicillium melinii	894	0.0	486/495 (98%)		EU142903 Penicillium sp	291	1e-78	147/147 (100%)
604411perf (531 bp)	EU497955 Penicillium sp	1053	0.0	531/531 (100%)		FJ008995 Penicillium sp	327	2e-89	165/165 (100%)
	EU497943 Penicillium sp	1053	0.0	531/531 (100%)		EU862195 Penicillium chrysogenum	327	2e-89	165/165 (100%)
	EU128598 Penicillium chrysogenum	1053	0.0	531/531 (100%)		EU833227 Penicillium vinaceum	327	2e-89	165/165 (100%)
	EU128591 Penicillium chrysogenum	1053	0.0	531/531 (100%)		EU833224 Penicillium lanosum	327	2e-89	165/165 (100%)
	DQ681334 Penicillium granulatum	1053	0.0	531/531 (100%)		EU833223 Penicillium lanosum	327	2e-89	165/165 (100%)
	AY373902 Penicillium chrysogenum	1053	0.0	531/531 (100%)		EU833219 Penicillium granulatum	327	2e-89	165/165 (100%)
	AY371634 Penicillium chrysogenum	1053	0.0	531/531 (100%)		EU833215 Penicillium commune	327	2e-89	165/165 (100%)
	AY371633 Penicillium chrysogenum	1053	0.0	531/531 (100%)		EU833214 Penicillium citrinum	327	2e-89	165/165 (100%)
	AY371632 Penicillium chrysogenum	1053	0.0	531/531 (100%)		EU833212 Penicillium chrysogenum	327	2e-89	165/165 (100%)
	AY371631 Penicillium chrysogenum	1053	0.0	531/531 (100%)		EU725682 fungal sp	327	2e-89	165/165 (100%)
	AY371630 Penicillium chrysogenum	1053	0.0	531/531 (100%)		EU725681 fungal sp	327	2e-89	165/165 (100%)
	AY371629 Penicillium chrysogenum	1053	0.0	531/531 (100%)		EU652692 Penicillium sp	327	2e-89	165/165 (100%)
	AY371613 Penicillium chrysogenum complex C238	1053	0.0	531/531 (100%)		EU652691 Penicillium sp	327	2e-89	165/165 (100%)
	AY371612 Penicillium chrysogenum complex C3171	1053	0.0	531/531 (100%)		EU652687 Penicillium sp	327	2e-89	165/165 (100%)
	AY371611 Penicillium chrysogenum	1053	0.0	531/531 (100%)		EU652682 Penicillium sp	327	2e-89	165/165 (100%)
604413 (547 bp)	DQ093702 Sagenomella griseoviridis	938	0.0	482/485 (99%)		DQ093702 Sagenomella griseoviridis	315	8e-86	162/163 (99%)
	AF285115 Talaromyces rotundus	856	0.0	522/548 (95%)		AF285115 Talaromyces rotundus	258	2e-68	149/154 (96%)
	EU497950 Talaromyces rotundus	795	0.0	516/551 (93%)		EU652685 Penicillium islandicum	250	4e-66	148/154 (96%)
	AF455543 Penicillium islandicum	789	0.0	514/549 (93%)		EU002901 Penicillium sp	250	4e-66	148/154 (96%)
	EU002901 Penicillium sp	787	0.0	483/509 (94%)		AF455543 Penicillium islandicum	246	6e-65	148/155 (95%)
	EU076949 Penicillium sp	771	0.0	481/509 (94%)		AY787845 Penicillium rugulosum	242	1e-63	147/154 (95%)
	AY699690 fungal sp	751	0.0	465/491 (94%)		EU497950 Talaromyces rotundus	240	4e-63	136/141 (96%)
	AY787845 Penicillium rugulosum	749	0.0	467/494 (94%)		EU076949 Penicillium sp	234	2e-61	146/154 (94%)
	EF200077 Penicillium sp	739	0.0	456/481 (94%)		EU818697 Penicillium radicum	218	1e-56	135/142 (95%)
	AY373936 Penicillium variabile	737	0.0	467/496 (94%)		AY256855 Penicillium radicum	218	1e-56	135/142 (95%)
	AB080725 Penicillium sp	729	0.0	469/498 (94%)		AY373936 Penicillium variabile	216	6e-56	134/141 (95%)
	AY256855 Penicillium radicum	726	0.0	510/550 (92%)		AB080725 Penicillium sp	216	6e-56	134/141 (95%)
	AY533693 Talaromyces wortmannii	724	0.0	455/481 (94%)		EF200077 Penicillium sp	214	2e-55	133/140 (95%)
	DQ350132 Talaromyces sp	712	0.0	439/463 (94%)		DQ350132 Talaromyces sp	214	2e-55	133/140 (95%)
	L14532 Talaromyces wortmannii	708	0.0	465/495 (93%)		AY699690 fungal sp	214	2e-55	133/140 (95%)
604414 (570 bp)	EF442076 Trichoderma citrinoviride	1074	0.0	559/562 (99%)		Z68188 Trichoderma inhamatum	367	e-101	185/185 (100%)
	EF191309 Hypocrea lixii	1074	0.0	559/562 (99%)		EU816387 Hypocrea lixii	367	e-101	185/185 (100%)
	AY605747 Hypocrea lixii	1074	0.0	559/562 (99%)		EU816372 Hypocrea lixii	367	e-101	185/185 (100%)
	AY605724 Hypocrea lixii	1074	0.0	559/562 (99%)		EU563567 fungal sp	367	e-101	185/185 (100%)
	AY514866 Trichoderma sp	1074	0.0	559/562 (99%)		EU545539 Hypocrea lixii	367	e-101	185/185 (100%)
	AY514865 Trichoderma sp	1074	0.0	559/562 (99%)		EU280092 Hypocrea lixii	367	e-101	185/185 (100%)
	AY154951 Trichoderma sp	1074	0.0	559/562 (99%)		EU280091 Hypocrea lixii	367	e-101	185/185 (100%)
	AJ230664 Hypocrea lixii	1074	0.0	559/562 (99%)		EU280079 Hypocrea lixii	367	e-101	185/185 (100%)
	AY605748 Hypocrea lixii	1066	0.0	558/562 (99%)		EU280077 Hypocrea lixii	367	e-101	185/185 (100%)
	AJ224014 Hypocrea lixii	1066	0.0	555/558 (99%)		EU280075 Hypocrea lixii	367	e-101	185/185 (100%)
	AY605744 Hypocrea lixii	1061	0.0	559/563 (99%)		EU139044 Trichoderma sp	367	e-101	185/185 (100%)
	AY605723 Hypocrea lixii	1061	0.0	559/563 (99%)		EU030373 Hypocrea lixii	367	e-101	185/185 (100%)
	EF191310 Hypocrea lixii	1059	0.0	558/562 (99%)		EU030340 Hypocrea lixii	367	e-101	185/185 (100%)
	EF191301 Hypocrea lixii	1059	0.0	558/562 (99%)		EU030328 Hypocrea lixii	367	e-101	185/185 (100%)
	AY605741 Hypocrea lixii	1059	0.0	558/562 (99%)		EF596958 Hypocrea lixii	367	e-101	185/185 (100%)
604416 (507 bp)	EU497955 Penicillium sp	1005	0.0	507/507 (100%)		FJ008995 Penicillium sp	317	2e-86	160/160 (100%)
	EU497943 Penicillium sp	1005	0.0	507/507 (100%)		EU862195 Penicillium chrysogenum	317	2e-86	160/160 (100%)
	EU128620 Penicillium chrysogenum	1005	0.0	507/507 (100%)		EU833227 Penicillium vinaceum	317	2e-86	160/160 (100%)
	EU128598 Penicillium chrysogenum	1005	0.0	507/507 (100%)		EU833224 Penicillium lanosum	317	2e-86	160/160 (100%)
	EU128591 Penicillium chrysogenum	1005	0.0	507/507 (100%)		EU833223 Penicillium lanosum	317	2e-86	160/160 (100%)
	DQ681334 Penicillium granulatum	1005	0.0	507/507 (100%)		EU833219 Penicillium granulatum	317	2e-86	160/160 (100%)
	DQ148949 Penicillium chrysogenum	1005	0.0	507/507 (100%)		EU833215 Penicillium commune	317	2e-86	160/160 (100%)
	DQ132838 Penicillium commune	1005	0.0	507/507 (100%)		EU833214 Penicillium citrinum	317	2e-86	160/160 (100%)
	AY373902 Penicillium chrysogenum	1005	0.0	507/507 (100%)		EU833212 Penicillium chrysogenum	317	2e-86	160/160 (100%)
	AY371634 Penicillium chrysogenum	1005	0.0	507/507 (100%)		EU725682 fungal sp	317	2e-86	160/160 (100%)
	AY371633 Penicillium chrysogenum	1005	0.0	507/507 (100%)		EU725681 fungal sp	317	2e-86	160/160 (100%)
	AY371632 Penicillium chrysogenum	1005	0.0	507/507 (100%)		EU709771 Penicillium chrysogenum	317	2e-86	160/160 (100%)
	AY371631 Penicillium chrysogenum	1005	0.0	507/507 (100%)		EU652692 Penicillium sp	317	2e-86	160/160 (100%)
	AY371630 Penicillium chrysogenum	1005	0.0	507/507 (100%)		EU652691 Penicillium sp	317	2e-86	160/160 (100%)
	AY371629 Penicillium chrysogenum	1005	0.0	507/507 (100%)		EU652687 Penicillium sp	317	2e-86	160/160 (100%)
60443ba (567 bp)	EF442076 Trichoderma citrinoviride	1070	0.0	556/560 (99%)		Z68188 Trichoderma inhamatum	367	e-101	185/185 (100%)
	EF191309 Hypocrea lixii	1070	0.0	556/560 (99%)		EU816387 Hypocrea lixii	367	e-101	185/185 (100%)
	AY605747 Hypocrea lixii	1070	0.0	556/560 (99%)		EU816372 Hypocrea lixii	367	e-101	185/185 (100%)
	AY605724 Hypocrea lixii	1070	0.0	556/560 (99%)		EU563567 fungal sp	367	e-101	185/185 (100%)
	AY514866 Trichoderma sp	1070	0.0	556/560 (99%)		EU545539 Hypocrea lixii	367	e-101	185/185 (100%)
	AY514865 Trichoderma sp	1070	0.0	556/560 (99%)		EU280092 Hypocrea lixii	367	e-101	185/185 (100%)
	AY154951 Trichoderma sp	1070	0.0	556/560 (99%)		EU280091 Hypocrea lixii	367	e-101	185/185 (100%)
	AJ230664 Hypocrea lixii	1070	0.0	556/560 (99%)		EU280079 Hypocrea lixii	367	e-101	185/185 (100%)
	AY605748 Hypocrea lixii	1063	0.0	555/560 (99%)		EU280077 Hypocrea lixii	367	e-101	185/185 (100%)
	AJ224014 Hypocrea lixii	1063	0.0	552/556 (99%)		EU280075 Hypocrea lixii	367	e-101	185/185 (100%)
	DQ093707 Hypocrea lixii	1057	0.0	545/549 (99%)		EU139044 Trichoderma sp	367	e-101	185/185 (100%)
	AY605744 Hypocrea lixii	1057	0.0	556/561 (99%)		EU030373 Hypocrea lixii	367	e-101	185/185 (100%)
	AY605723 Hypocrea lixii	1057	0.0	556/561 (99%)		EU030340 Hypocrea lixii	367	e-101	185/185 (100%)
	EF191310 Hypocrea lixii	1055	0.0	555/560 (99%)		EU030328 Hypocrea lixii	367	e-101	185/185 (100%)
	EF191301 Hypocrea lixii	1055	0.0	555/560 (99%)		EF596958 Hypocrea lixii	367	e-101	185/185 (100%)
604511 (532 bp)	EU497955 Penicillium sp	1023	0.0	522/524 (99%)		FJ008995 Penicillium sp	343	4e-94	176/177 (99%)
	EU497943 Penicillium sp	1023	0.0	522/524 (99%)		EU862195 Penicillium chrysogenum	343	4e-94	176/177 (99%)
	EU128598 Penicillium chrysogenum	1023	0.0	522/524 (99%)		EU833227 Penicillium vinaceum	343	4e-94	176/177 (99%)
	EU128591 Penicillium chrysogenum	1023	0.0	522/524 (99%)		EU833224 Penicillium lanosum	343	4e-94	176/177 (99%)
	DQ681334 Penicillium granulatum	1023	0.0	522/524 (99%)		EU833223 Penicillium lanosum	343	4e-94	176/177 (99%)
	AY373902 Penicillium chrysogenum	1023	0.0	522/524 (99%)		EU833219 Penicillium granulatum	343	4e-94	176/177 (99%)
	AY371634 Penicillium chrysogenum	1023	0.0	522/524 (99%)		EU833215 Penicillium commune	343	4e-94	176/177 (99%)
	AY371633 Penicillium chrysogenum	1023	0.0	522/524 (99%)		EU833214 Penicillium citrinum	343	4e-94	176/177 (99%)
	AY371632 Penicillium chrysogenum	1023	0.0	522/524 (99%)		EU833212 Penicillium chrysogenum	343	4e-94	176/177 (99%)
	AY371631 Penicillium chrysogenum	1023	0.0	522/524 (99%)		EU725682 fungal sp	343	4e-94	176/177 (99%)
	AY371630 Penicillium chrysogenum	1023	0.0	522/524 (99%)		EU725681 fungal sp	343	4e-94	176/177 (99%)
	AY371629 Penicillium chrysogenum	1023	0.0	522/524 (99%)		EU652692 Penicillium sp	343	4e-94	176/177 (99%)
	AY371613 Penicillium chrysogenum complex C238	1023	0.0	522/524 (99%)		EU652691 Penicillium sp	343	4e-94	176/177 (99%)
	AY371612 Penicillium chrysogenum complex C3171	1023	0.0	522/524 (99%)		EU652687 Penicillium sp	343	4e-94	176/177 (99%)
	AY371611 Penicillium chrysogenum	1023	0.0	522/524 (99%)		EU652682 Penicillium sp	343	4e-94	176/177 (99%)
604513perf (512 bp)	EU862194 Aspergillus sp	1001	0.0	512/513 (99%)		EU862194 Aspergillus sp	327	2e-89	165/165 (100%)
	EF687940 Aspergillus sp	1001	0.0	512/513 (99%)		EU042148 Aspergillus versicolor	327	2e-89	165/165 (100%)
	EF125026 Aspergillus versicolor	1001	0.0	512/513 (99%)		EF687940 Aspergillus sp	327	2e-89	165/165 (100%)
	DQ093658 Aspergillus versicolor	1001	0.0	512/513 (99%)		EF652467 Aspergillus sp	327	2e-89	165/165 (100%)
	AJ937750 Aspergillus versicolor	1001	0.0	512/513 (99%)		EF652440 Aspergillus sp	327	2e-89	165/165 (100%)
	AJ937749 Aspergillus versicolor	1001	0.0	512/513 (99%)		EF125026 Aspergillus versicolor	327	2e-89	165/165 (100%)
	AJ937751 Aspergillus versicolor	995	0.0	509/510 (99%)		DQ679514 Aspergillus versicolor	327	2e-89	165/165 (100%)
	EU862193 Rhizopus oryzae	993	0.0	511/513 (99%)		DQ679502 Aspergillus versicolor	327	2e-89	165/165 (100%)
	EF652467 Aspergillus sp	993	0.0	508/509 (99%)		DQ426532 Aspergillus versicolor	327	2e-89	165/165 (100%)
	EF652440 Aspergillus sp	993	0.0	508/509 (99%)		DQ093658 Aspergillus versicolor	327	2e-89	165/165 (100%)
	AM883156 Aspergillus versicolor	993	0.0	511/513 (99%)		AM176697 Paecilomyces sp	327	2e-89	165/165 (100%)
	AM176697 Paecilomyces sp	993	0.0	508/509 (99%)		AM158202 Emericella nidulans	327	2e-89	165/165 (100%)
	AM158202 Emericella nidulans	993	0.0	508/509 (99%)		AM158201 Emericella nidulans	327	2e-89	165/165 (100%)
	AM158201 Emericella nidulans	993	0.0	508/509 (99%)		AM158200 Emericella nidulans	327	2e-89	165/165 (100%)
	AM158200 Emericella nidulans	993	0.0	508/509 (99%)		AJ937751 Aspergillus versicolor	327	2e-89	165/165 (100%)
604612 (567 bp)	AY213662 Mucor racemosus	1108	0.0	559/559 (100%)		EF203696 Mucor plumbeus	363	e-100	183/183 (100%)
	EF203696 Mucor plumbeus	1100	0.0	555/555 (100%)		AY213662 Mucor racemosus	363	e-100	183/183 (100%)
	AY213660 Mucor racemosus	1100	0.0	558/559 (99%)		AY213660 Mucor racemosus	363	e-100	183/183 (100%)
	AF412293 Mucor plumbeus	1092	0.0	551/551 (100%)		AF412293 Mucor plumbeus	363	e-100	183/183 (100%)
	AF412292 Mucor plumbeus	1092	0.0	551/551 (100%)		AF412292 Mucor plumbeus	363	e-100	183/183 (100%)
	EF203697 Mucor plumbeus	1076	0.0	552/555 (99%)		AF117925 Mucor plumbeus	363	e-100	183/183 (100%)
	AF412291 Mucor plumbeus	1072	0.0	550/553 (99%)		AY213661 Mucor racemosus	349	6e-96	183/184 (99%)
	AY213661 Mucor racemosus	1070	0.0	556/560 (99%)		EF203697 Mucor plumbeus	347	3e-95	181/183 (98%)
	AF412290 Mucor plumbeus	1068	0.0	548/551 (99%)		AY210851 Mucor sp	347	3e-95	181/183 (98%)
	DQ118996 Mucor racemosus	1055	0.0	554/560 (98%)		AF412291 Mucor plumbeus	347	3e-95	181/183 (98%)
	AY625074 Mucor racemosus	1055	0.0	554/560 (98%)		AF412290 Mucor plumbeus	347	3e-95	181/183 (98%)
	AY213659 Mucor racemosus f racemosus	1055	0.0	554/560 (98%)		DQ093729 Mucor racemosus	327	2e-89	174/177 (98%)
	AY243947 Mucor circinelloides	1047	0.0	550/556 (98%)		DQ118996 Mucor racemosus	325	9e-89	180/184 (97%)
	AB369913 Mucor racemosus	1039	0.0	553/560 (98%)		AY625074 Mucor racemosus	325	9e-89	180/184 (97%)
	DQ093729 Mucor racemosus	1033	0.0	545/553 (98%)		AY243947 Mucor circinelloides	325	9e-89	180/184 (97%)
604615perfect (511 bp)	EU862194 Aspergillus sp	989	0.0	506/507 (99%)		EU862194 Aspergillus sp	339	6e-93	178/179 (99%)
	EF687940 Aspergillus sp	989	0.0	506/507 (99%)		EU042148 Aspergillus versicolor	339	6e-93	178/179 (99%)
	EF125026 Aspergillus versicolor	989	0.0	506/507 (99%)		EF687940 Aspergillus sp	339	6e-93	178/179 (99%)
	DQ426532 Aspergillus versicolor	989	0.0	506/507 (99%)		EF652467 Aspergillus sp	339	6e-93	178/179 (99%)
	DQ093658 Aspergillus versicolor	989	0.0	506/507 (99%)		EF652440 Aspergillus sp	339	6e-93	178/179 (99%)
	AJ937750 Aspergillus versicolor	989	0.0	506/507 (99%)		EF125026 Aspergillus versicolor	339	6e-93	178/179 (99%)
	AJ937749 Aspergillus versicolor	989	0.0	506/507 (99%)		DQ679514 Aspergillus versicolor	339	6e-93	178/179 (99%)
	AJ937751 Aspergillus versicolor	983	0.0	503/504 (99%)		DQ679502 Aspergillus versicolor	339	6e-93	178/179 (99%)
	EU862193 Rhizopus oryzae	981	0.0	505/507 (99%)		DQ426532 Aspergillus versicolor	339	6e-93	178/179 (99%)
	EF652467 Aspergillus sp	981	0.0	502/503 (99%)		DQ093658 Aspergillus versicolor	339	6e-93	178/179 (99%)
	EF652440 Aspergillus sp	981	0.0	502/503 (99%)		AM176697 Paecilomyces sp	339	6e-93	178/179 (99%)
	AM883156 Aspergillus versicolor	981	0.0	505/507 (99%)		AM158202 Emericella nidulans	339	6e-93	178/179 (99%)
	AM176697 Paecilomyces sp	981	0.0	502/503 (99%)		AM158201 Emericella nidulans	339	6e-93	178/179 (99%)
	AM158202 Emericella nidulans	981	0.0	502/503 (99%)		AM158200 Emericella nidulans	339	6e-93	178/179 (99%)
	AM158201 Emericella nidulans	981	0.0	502/503 (99%)		AJ937751 Aspergillus versicolor	339	6e-93	178/179 (99%)
604619 (532 bp)	EU497955 Penicillium sp	1023	0.0	522/524 (99%)		FJ008995 Penicillium sp	343	4e-94	176/177 (99%)
	EU497943 Penicillium sp	1023	0.0	522/524 (99%)		EU862195 Penicillium chrysogenum	343	4e-94	176/177 (99%)
	EU128598 Penicillium chrysogenum	1023	0.0	522/524 (99%)		EU833227 Penicillium vinaceum	343	4e-94	176/177 (99%)
	EU128591 Penicillium chrysogenum	1023	0.0	522/524 (99%)		EU833224 Penicillium lanosum	343	4e-94	176/177 (99%)
	DQ681334 Penicillium granulatum	1023	0.0	522/524 (99%)		EU833223 Penicillium lanosum	343	4e-94	176/177 (99%)
	AY373902 Penicillium chrysogenum	1023	0.0	522/524 (99%)		EU833219 Penicillium granulatum	343	4e-94	176/177 (99%)
	AY371634 Penicillium chrysogenum	1023	0.0	522/524 (99%)		EU833215 Penicillium commune	343	4e-94	176/177 (99%)
	AY371633 Penicillium chrysogenum	1023	0.0	522/524 (99%)		EU833214 Penicillium citrinum	343	4e-94	176/177 (99%)
	AY371632 Penicillium chrysogenum	1023	0.0	522/524 (99%)		EU833212 Penicillium chrysogenum	343	4e-94	176/177 (99%)
	AY371631 Penicillium chrysogenum	1023	0.0	522/524 (99%)		EU725682 fungal sp	343	4e-94	176/177 (99%)
	AY371630 Penicillium chrysogenum	1023	0.0	522/524 (99%)		EU725681 fungal sp	343	4e-94	176/177 (99%)
	AY371629 Penicillium chrysogenum	1023	0.0	522/524 (99%)		EU652692 Penicillium sp	343	4e-94	176/177 (99%)
	AY371613 Penicillium chrysogenum complex C238	1023	0.0	522/524 (99%)		EU652691 Penicillium sp	343	4e-94	176/177 (99%)
	AY371612 Penicillium chrysogenum complex C3171	1023	0.0	522/524 (99%)		EU652687 Penicillium sp	343	4e-94	176/177 (99%)
	AY371611 Penicillium chrysogenum	1023	0.0	522/524 (99%)		EU652682 Penicillium sp	343	4e-94	176/177 (99%)
604711 (523 bp)	AY373934 Penicillium thomii	1023	0.0	523/524 (99%)		EU910586 Penicillium thomii	315	8e-86	159/159 (100%)
	EU128643 Penicillium glabrum	1015	0.0	522/524 (99%)		EU128643 Penicillium glabrum	315	8e-86	159/159 (100%)
	EU128630 Penicillium glabrum	1015	0.0	522/524 (99%)		EU128632 Penicillium glabrum	315	8e-86	159/159 (100%)
	EU128622 Penicillium glabrum	1015	0.0	522/524 (99%)		EU128630 Penicillium glabrum	315	8e-86	159/159 (100%)
	EU128615 Penicillium glabrum	1015	0.0	522/524 (99%)		EU128622 Penicillium glabrum	315	8e-86	159/159 (100%)
	EU128608 Penicillium glabrum	1015	0.0	522/524 (99%)		EU128615 Penicillium glabrum	315	8e-86	159/159 (100%)
	EU128601 Penicillium glabrum	1015	0.0	522/524 (99%)		EU128613 Penicillium glabrum	315	8e-86	159/159 (100%)
	EU128594 Penicillium glabrum	1015	0.0	522/524 (99%)		EU128608 Penicillium glabrum	315	8e-86	159/159 (100%)
	AY373915 Penicillium glabrum	1015	0.0	522/524 (99%)		EU128605 Penicillium glabrum	315	8e-86	159/159 (100%)
	AF034460 Penicillium thomii	1015	0.0	519/520 (99%)		EU128604 Penicillium glabrum	315	8e-86	159/159 (100%)
	AF034448 Penicillium thomii	1015	0.0	519/520 (99%)		EU128602 Penicillium glabrum	315	8e-86	159/159 (100%)
	AF033409 Eupenicillium lapidosum	1015	0.0	519/520 (99%)		EU128601 Penicillium glabrum	315	8e-86	159/159 (100%)
	AF033408 Penicillium purpurascens	1015	0.0	519/520 (99%)		EU128600 Penicillium glabrum	315	8e-86	159/159 (100%)
	AF455487 Penicillium glabrum	1013	0.0	521/523 (99%)		EU128597 Penicillium glabrum	315	8e-86	159/159 (100%)
	DQ682590 Penicillium glabrum	1007	0.0	522/524 (99%)		EU128594 Penicillium glabrum	315	8e-86	159/159 (100%)
604819 (532 bp)	EU664482 Penicillium commune	1055	0.0	532/532 (100%)		EU664482 Penicillium commune	329	5e-90	166/166 (100%)
	EU664481 Penicillium camemberti	1055	0.0	532/532 (100%)		EU664481 Penicillium camemberti	329	5e-90	166/166 (100%)
	EU664463 Penicillium camemberti	1055	0.0	532/532 (100%)		EU664463 Penicillium camemberti	329	5e-90	166/166 (100%)
	EU664462 Penicillium camemberti	1055	0.0	532/532 (100%)		EU664462 Penicillium camemberti	329	5e-90	166/166 (100%)
	EU497946 Penicillium camemberti	1055	0.0	532/532 (100%)		EU664452 Penicillium sp	329	5e-90	166/166 (100%)
	DQ810185 Penicillium sp	1055	0.0	532/532 (100%)		EU497946 Penicillium camemberti	329	5e-90	166/166 (100%)
	DQ426517 Penicillium sp	1055	0.0	532/532 (100%)		EF200099 Penicillium commune	329	5e-90	166/166 (100%)
	AY373905 Penicillium commune	1055	0.0	532/532 (100%)		DQ810185 Penicillium sp	329	5e-90	166/166 (100%)
	AY280956 Penicillium aurantiogriseum	1055	0.0	532/532 (100%)		DQ503471 Penicillium sp	329	5e-90	166/166 (100%)
	AY280953 Penicillium aurantiogriseum	1055	0.0	532/532 (100%)		DQ426517 Penicillium sp	329	5e-90	166/166 (100%)
	AY213672 Penicillium commune	1055	0.0	532/532 (100%)		AY818342 Penicillium commune	329	5e-90	166/166 (100%)
	AJ004814 Penicillium camemberti	1055	0.0	532/532 (100%)		AY373905 Penicillium commune	329	5e-90	166/166 (100%)
	AJ004813 Penicillium commune	1055	0.0	532/532 (100%)		AY373900 Penicillium camemberti	329	5e-90	166/166 (100%)
	AF236103 Penicillium commune	1051	0.0	531/532 (99%)		AY280956 Penicillium aurantiogriseum	329	5e-90	166/166 (100%)
	EU833216 Penicillium commune	1047	0.0	531/532 (99%)		AY280955 Penicillium aurantiogriseum	329	5e-90	166/166 (100%)
60484 (530 bp)	EU497955 Penicillium sp	1029	0.0	529/531 (99%)		FJ008995 Penicillium sp	327	2e-89	165/165 (100%)
	EU497943 Penicillium sp	1029	0.0	529/531 (99%)		EU862195 Penicillium chrysogenum	327	2e-89	165/165 (100%)
	EU128598 Penicillium chrysogenum	1029	0.0	529/531 (99%)		EU833227 Penicillium vinaceum	327	2e-89	165/165 (100%)
	EU128591 Penicillium chrysogenum	1029	0.0	529/531 (99%)		EU833224 Penicillium lanosum	327	2e-89	165/165 (100%)
	DQ681334 Penicillium granulatum	1029	0.0	529/531 (99%)		EU833223 Penicillium lanosum	327	2e-89	165/165 (100%)
	AY373902 Penicillium chrysogenum	1029	0.0	529/531 (99%)		EU833219 Penicillium granulatum	327	2e-89	165/165 (100%)
	AY371634 Penicillium chrysogenum	1029	0.0	529/531 (99%)		EU833215 Penicillium commune	327	2e-89	165/165 (100%)
	AY371633 Penicillium chrysogenum	1029	0.0	529/531 (99%)		EU833214 Penicillium citrinum	327	2e-89	165/165 (100%)
	AY371632 Penicillium chrysogenum	1029	0.0	529/531 (99%)		EU833212 Penicillium chrysogenum	327	2e-89	165/165 (100%)
	AY371631 Penicillium chrysogenum	1029	0.0	529/531 (99%)		EU725682 fungal sp	327	2e-89	165/165 (100%)
	AY371630 Penicillium chrysogenum	1029	0.0	529/531 (99%)		EU725681 fungal sp	327	2e-89	165/165 (100%)
	AY371629 Penicillium chrysogenum	1029	0.0	529/531 (99%)		EU652692 Penicillium sp	327	2e-89	165/165 (100%)
	AY371613 Penicillium chrysogenum complex C238	1029	0.0	529/531 (99%)		EU652691 Penicillium sp	327	2e-89	165/165 (100%)
	AY371612 Penicillium chrysogenum complex C3171	1029	0.0	529/531 (99%)		EU652687 Penicillium sp	327	2e-89	165/165 (100%)
	AY371611 Penicillium chrysogenum	1029	0.0	529/531 (99%)		EU652682 Penicillium sp	327	2e-89	165/165 (100%)
605011ba (493 bp)	EU497955 Penicillium sp	924	0.0	483/486 (99%)		FJ008995 Penicillium sp	272	9e-73	144/145 (99%)
	EU497943 Penicillium sp	924	0.0	483/486 (99%)		EU888291 Penicillium sp	272	9e-73	144/145 (99%)
	EU139863 Penicillium sp	924	0.0	483/486 (99%)		EU862195 Penicillium chrysogenum	272	9e-73	144/145 (99%)
	EU139860 Penicillium sp	924	0.0	483/486 (99%)		EU833227 Penicillium vinaceum	272	9e-73	144/145 (99%)
	EU139852 Penicillium sp	924	0.0	483/486 (99%)		EU833224 Penicillium lanosum	272	9e-73	144/145 (99%)
	EU128620 Penicillium chrysogenum	924	0.0	483/486 (99%)		EU833223 Penicillium lanosum	272	9e-73	144/145 (99%)
	EU128598 Penicillium chrysogenum	924	0.0	483/486 (99%)		EU833219 Penicillium granulatum	272	9e-73	144/145 (99%)
	EU128591 Penicillium chrysogenum	924	0.0	483/486 (99%)		EU833217 Penicillium concentricum	272	9e-73	144/145 (99%)
	DQ979545 fungal	924	0.0	483/486 (99%)		EU833215 Penicillium commune	272	9e-73	144/145 (99%)
	DQ681334 Penicillium granulatum	924	0.0	483/486 (99%)		EU833214 Penicillium citrinum	272	9e-73	144/145 (99%)
	DQ336710 Penicillium chrysogenum	924	0.0	483/486 (99%)		EU833212 Penicillium chrysogenum	272	9e-73	144/145 (99%)
	DQ148949 Penicillium chrysogenum	924	0.0	483/486 (99%)		EU725682 fungal sp	272	9e-73	144/145 (99%)
	DQ132838 Penicillium commune	924	0.0	483/486 (99%)		EU725681 fungal sp	272	9e-73	144/145 (99%)
	AY373902 Penicillium chrysogenum	924	0.0	483/486 (99%)		EU709771 Penicillium chrysogenum	272	9e-73	144/145 (99%)
	AY371634 Penicillium chrysogenum	924	0.0	483/486 (99%)		EU664454 Penicillium chrysogenum	272	9e-73	144/145 (99%)
605019 (530 bp)	EU862195 Penicillium chrysogenum	1017	0.0	522/525 (99%)		FJ008995 Penicillium sp	319	5e-87	164/165 (99%)
	EU833215 Penicillium commune	1017	0.0	522/525 (99%)		EU862195 Penicillium chrysogenum	319	5e-87	164/165 (99%)
	EU833214 Penicillium citrinum	1017	0.0	522/525 (99%)		EU833227 Penicillium vinaceum	319	5e-87	164/165 (99%)
	EU833212 Penicillium chrysogenum	1017	0.0	522/525 (99%)		EU833224 Penicillium lanosum	319	5e-87	164/165 (99%)
[truncated: 3,293 more rows]
