# Supplementary material for: A software pipeline for processing and identification of fungal ITS sequences
Source: Source Code Biol Med. 2009 Jan 15;4:1. doi: 10.1186/1751-0473-4-1 (PMC2649129; doi:10.1186/1751-0473-4-1)
Supplement: Additional file 2 — The evaluation dataset. The evaluation dataset (in the FASTA format) and the results of its analysis (a summary in the OpenOffice/Excel spreadsheet format with multiple alignments in the ALN (Clustal W) format and a list of the species recovered in the PDF format). [file 1751-0473-4-1-S2.zip › AdditionalFile2/README.txt]

The Fungal ITS Pipeline - Additional file 2
-------------------------------------------

The files in this archive are

infile.fasta - The query sequences in the Pearson FASTA format

outdata.xls
outdata.csv - The output of the BLAST runs in Excel (.xls) and tab separated (.csv) text file format.
	      The columns of the output are described in the documentation; in brief, the columns of each line
	      correspond to the name of the query sequence, the BLAST results obtained from BLAST:ing the whole
	      of the query sequence (matching INSD entry, score, evalue, length of match), and the BLAST results
	      obtained from BLAST:ing the ITS2 of the query sequence.
	      All query sequences that share at least 50 % of their 15 (default) best BLAST matches are grouped
	      into clusters; these clusters are specified at the bottom of the file. Similarly, all singletons
	      (query sequences not a member of any cluster) are specified here.

2008-10-24-1 - This directory carries the name of the date when the run was started (the appended "1" signifies that
	     it was the first run started that day). The directory alignments feature alignments of each query
	     sequence together with its 15 (default) best BLAST matches. It also contains the alignments of the
	     clusters described above.

SpeciesSummary.pdf - A very condensed summary of the results of the BLAST run in the form of a list of the species
	    recovered from the sampling of mould on building material.
