# Supplementary material for: A software pipeline for processing and identification of fungal ITS sequences
Source: Source Code Biol Med. 2009 Jan 15;4:1. doi: 10.1186/1751-0473-4-1 (PMC2649129; doi:10.1186/1751-0473-4-1)
Supplement: Additional file 2 — The evaluation dataset. The evaluation dataset (in the FASTA format) and the results of its analysis (a summary in the OpenOffice/Excel spreadsheet format with multiple alignments in the ALN (Clustal W) format and a list of the species recovered in the PDF format). [file 1751-0473-4-1-S2.zip › AdditionalFile2/2008-10-24-1/alignments/60022d2.aln]

CLUSTAL W (1.83) multiple sequence alignment


U34558_Fusarium_proliferatum        --------------------------------------------------
EU839366_Fusarium_proliferatum      --------------------------------------------------
U34557_Gibberella_fujikuroi         --------------------------------------------------
EU680539_sordariomycete_sp          --------------------------------------------------
EF694634_Fusarium_sp                --------------------------------------------------
AF158304_Fusarium_sp                --------------------------------------------------
EU364864_Gibberella_moniliform      CTGCCCTTTGTACACACCGCCCGTCGCTACTACCGATTGAATGGCTCAGT
EU049288_Fusarium_sp                --------------------------------------------------
DQ480359_Fusarium_sp                --------------------------------------------------
60022d2                             --------------------------------------------------
FJ008987_Penicillium_sp             --------------------------------------------------
DQ016239_Fusarium_proliferatum      --------------------------------------------------
DQ016237_Fusarium_oxysporum_f_      --------------------------------------------------
EU236707_Fusarium_sp                --------------------------------------------------
DQ016240_Fusarium_proliferatum      --------------------------------------------------
DQ016238_Fusarium_proliferatum      --------------------------------------------------
                                                                                      

U34558_Fusarium_proliferatum        --------------------------------------------------
EU839366_Fusarium_proliferatum      --------------------------------------------------
U34557_Gibberella_fujikuroi         --------------------------------------------------
EU680539_sordariomycete_sp          --------------------------------------------------
EF694634_Fusarium_sp                --------------------------------------------------
AF158304_Fusarium_sp                --------------------------------------------------
EU364864_Gibberella_moniliform      GAGGCGTCCGGACTGGCCCAGAGAGGTGGGCAACTACCACTCAGGGCCGG
EU049288_Fusarium_sp                --------------------------------------------------
DQ480359_Fusarium_sp                --------------------------------------------------
60022d2                             --------------------------------------------------
FJ008987_Penicillium_sp             --------------------------------------------------
DQ016239_Fusarium_proliferatum      --------------------------------------------------
DQ016237_Fusarium_oxysporum_f_      --------------------------------------------------
EU236707_Fusarium_sp                --------------------------------------------------
DQ016240_Fusarium_proliferatum      --------------------------------------------------
DQ016238_Fusarium_proliferatum      --------------------------------------------------
                                                                                      

U34558_Fusarium_proliferatum        --------------------------------------------------
EU839366_Fusarium_proliferatum      ----------------------------GAAGTAAAAATCGTAACAAGGT
U34557_Gibberella_fujikuroi         --------------------------------------------------
EU680539_sordariomycete_sp          ------------TCTTGGTCATTTAGAGGAAGTAAAAGTCGTAACAAGGT
EF694634_Fusarium_sp                --------------------------------------------------
AF158304_Fusarium_sp                -------------------------------------------------T
EU364864_Gibberella_moniliform      AAAGCTCTCCAAACTCGGTCATTTAGAGGAAGTAAAAGTCGTAACAAGGT
EU049288_Fusarium_sp                ------------------------------------AGTCGTAACAAGGT
DQ480359_Fusarium_sp                ---------------------------------------CGTAACAAGGT
60022d2                             --------------------------------------------------
FJ008987_Penicillium_sp             ----------------------------------------GTACGTCTAA
DQ016239_Fusarium_proliferatum      --------------------------------------------------
DQ016237_Fusarium_oxysporum_f_      --------------------------------------------------
EU236707_Fusarium_sp                -------------------------------------GCTTTTTACTTGA
DQ016240_Fusarium_proliferatum      --------------------------------------------------
DQ016238_Fusarium_proliferatum      --------------------------------------------------
                                                                                      

U34558_Fusarium_proliferatum        -TCCGTTGGTGAACCAGCGGAGG-GATCATTACCGAGTTTACAACTCCCA
EU839366_Fusarium_proliferatum      CTCCGTTGGTGAACCAGCGGAGG-GATCATTACCGAGTTTACAACTCCCA
U34557_Gibberella_fujikuroi         -TCCGTTGGTGAACCAGCGGAGG-GATCATTACCGAGTTTACAACTCCCA
EU680539_sordariomycete_sp          CTCCGTTGGTGAACCAGCGGAGG-GATCATTACCGAGTTTACAACTCCCA
EF694634_Fusarium_sp                -TCCGTTGGTGAACCAGCGGAGG-GATCATTACCGAGTTTACAACTCCCA
AF158304_Fusarium_sp                CTCCGTTGGTGAACCAGCGGAGG-GATCATTACCGAGTTTACAACTCCCA
EU364864_Gibberella_moniliform      CTCCGTTGGTGAACCAGCGGAGG-GATCATTACCGAGTTTACAACTCCCA
EU049288_Fusarium_sp                CTCCGTTGGTGAACCAGCGGAGG-GATCATTACCGAGTTTACAACTCCCA
DQ480359_Fusarium_sp                CTCCGTTGGTGAACCAGCGGAGG-GATCATTACCGAGTTTACAACTCCCA
60022d2                             ---------------AGCGGAGGAGATCATTACCGAGTTTACAACTCCCA
FJ008987_Penicillium_sp             TCTGTGTTGGTGACCAGCGGAGG-GATCATTACCGAGTTTACAACTCCCA
DQ016239_Fusarium_proliferatum      --------------CAGCGGAGG-GATCATTACCGAGTTTACAACTCCCA
DQ016237_Fusarium_oxysporum_f_      --------------CAGCGGAGG-GATCATTACCGAGTTTACAACTCCCA
EU236707_Fusarium_sp                TTAACGGTTGGTGACAGCGGAGG-GATCATTACCGAGTTTACAACTCCCA
DQ016240_Fusarium_proliferatum      --------------CAGCGGAGG-GATCATTACCGAGTTTACAACTCCCA
DQ016238_Fusarium_proliferatum      --------------CAGCGGAGG-GATCATTACCGAGTTTACAACTCCCA
                                                   ******** **************************

U34558_Fusarium_proliferatum        AACCCCTGTGAACATACCAATTGTTGCCTCGGCGGATCAGCCCGCTCCCG
EU839366_Fusarium_proliferatum      AACCCCTGTGAACATACCAATTGTTGCCTCGGCGGATCAGCCCGCTCCCG
U34557_Gibberella_fujikuroi         AACCCCTGTGAACATACCAATTGTTGCCTCGGCGGATCAGCCCGCTCCCG
EU680539_sordariomycete_sp          AACCCCTGTGAACATACCAATTGTTGCCTCGGCGGATCAGCCCGCTCCCG
EF694634_Fusarium_sp                AACCCCTGTGAACATACCAATTGTTGCCTCGGCGGATCAGCCCGCTCCCG
AF158304_Fusarium_sp                AACCCCTGTGAACATACCAATTGTTGCCTCGGCGGATCAGCCCGCTCCCG
EU364864_Gibberella_moniliform      AACCCCTGTGAACATACCAATTGTTGCCTCGGCGGATCAGCCCGCTCCCG
EU049288_Fusarium_sp                AACCCCTGTGAACATACCAATTGTTGCCTCGGCGGATCAGCCCGCTCCCG
DQ480359_Fusarium_sp                AACCCCTGTGAACATACCAATTGTTGCCTCGGCGGATCAGCCCGCTCCCG
60022d2                             GACCCCTGTGAACATACCAATTGTTGCCTCGGCGGATCAGCCCGCTCCCG
FJ008987_Penicillium_sp             AACCCCTGTGAACATACCAATTGTTGCCTCGGCGGATCAGCCCGCTCCCG
DQ016239_Fusarium_proliferatum      AACCCCTGTGAACATACCAATTGTTGCCTCGGCGGATCAGCCCGCTCCCG
DQ016237_Fusarium_oxysporum_f_      AACCCCTGTGAACATACCAATTGTTGCCTCGGCGGATCAGCCCGCTCCCG
EU236707_Fusarium_sp                AACCCCTGTGAACATACCAATTGTTGCCTCGGCGGATCAGCCCGCTCCCG
DQ016240_Fusarium_proliferatum      AACCCCTGTGAACATACCAATTGTTGCCTCGGCGGATCAGCCCGCTCCCG
DQ016238_Fusarium_proliferatum      AACCCCTGTGAACATACCAATTGTTGCCTCGGCGGATCAGCCCGCTCCCG
                                     *************************************************

U34558_Fusarium_proliferatum        GTAAAACGGGACGGCCCGCCAGAGGACCCCTAAACTCTGTTTCTATATGT
EU839366_Fusarium_proliferatum      GTAAAACGGGACGGCCCGCCAGAGGACCCCTAAACTCTGTTTCTATATGT
U34557_Gibberella_fujikuroi         GTAAAACGGGACGGCCCGCCAGAGGACCCCTAAACTCTGTTTCTATATGT
EU680539_sordariomycete_sp          GTAAAACGGGACGGCCCGCCAGAGGACCCCTAAACTCTGTTTCTATATGT
EF694634_Fusarium_sp                GTAAAACGGGACGGCCCGCCAGAGGACCCCTAAACTCTGTTTCTATATGT
AF158304_Fusarium_sp                GTAAAACGGGACGGCCCGCCAGAGGACCCCTAAACTCTGTTTCTATATGT
EU364864_Gibberella_moniliform      GTAAAACGGGACGGCCCGCCAGAGGACCCCTAAACTCTGTTTCTATATGT
EU049288_Fusarium_sp                GTAAAACGGGACGGCCCGCCAGAGGACCCCTAAACTCTGTTTCTATATGT
DQ480359_Fusarium_sp                GTAAAACGGGACGGCCCGCCAGAGGACCCCTAAACTCTGTTTCTATATGT
60022d2                             GTAAAACGGGACGGCCCGCCAGAGGACCCCTAAACTCTGTTTCTATATGT
FJ008987_Penicillium_sp             GTAAAACGGGACGGCCCGCCAGAGGACCCCTAAACTCTGTTTCTATATGT
DQ016239_Fusarium_proliferatum      GTAAAACGGGACGGCCCGCCAGAGGACCCCTAAACTCTGTTTCTATATGT
DQ016237_Fusarium_oxysporum_f_      GTAAAACGGGACGGCCCGCCAGAGGACCCCTAAACTCTGTTTCTATATGT
EU236707_Fusarium_sp                GTAAAACGGGACGGCCCGCCAGAGGACCCCTAAACTCTGTTTCTATATGT
DQ016240_Fusarium_proliferatum      GTAAAACGGGACGGCCCGCCAGAGGACCCCTAAACTCTGTTTCTATATGT
DQ016238_Fusarium_proliferatum      GTAAAACGGGACGGCCCGCCAGAGGACCCCTAAACTCTGTTTCTATATGT
                                    **************************************************

U34558_Fusarium_proliferatum        AACTTCTGAGTAAAACCATAAATAAATCAAAACTTTCAACAACGGATCTC
EU839366_Fusarium_proliferatum      AACTTCTGAGTAAAACCATAAATAAATCAAAACTTTCAACAACGGATCTC
U34557_Gibberella_fujikuroi         AACTTCTGAGTAAAACCATAAATAAATCAAAACTTTCAACAACGGATCTC
EU680539_sordariomycete_sp          AACTTCTGAGTAAAACCATAAATAAATCAAAACTTTCAACAACGGATCTC
EF694634_Fusarium_sp                AACTTCTGAGTAAAACCATAAATAAATCAAAACTTTCAACAACGGATCTC
AF158304_Fusarium_sp                AACTTCTGAGTAAAACCATAAATAAATCAAAACTTTCAACAACGGATCTC
EU364864_Gibberella_moniliform      AACTTCTGAGTAAAACCATAAATAAATCAAAACTTTCAACAACGGATCTC
EU049288_Fusarium_sp                AACTTCTGAGTAAAACCATAAATAAATCAAAACTTTCAACAACGGATCTC
DQ480359_Fusarium_sp                AACTTCTGAGTAAAACCATAAATAAATCAAAACTTTCAACAACGGATCTC
60022d2                             AACTTCTGAGTAAAACCATAAATAAATCAAAACTTTCAACAACGGATCTC
FJ008987_Penicillium_sp             AACTTCTGAGTAAAACCATAAATAAATCAAAACTTTCAACAACGGATCTC
DQ016239_Fusarium_proliferatum      AACTTCTGAGTAAAACCATAAATAAATCAAAACTTTCAACAACGGATCTC
DQ016237_Fusarium_oxysporum_f_      AACTTCTGAGTAAAACCATAAATAAATCAAAACTTTCAACAACGGATCTC
EU236707_Fusarium_sp                AACTTCTGAGTAAAACCATAAATAAATCAAAACTTTCAACAACGGATCTC
DQ016240_Fusarium_proliferatum      AACTTCTGAGTAAAACCATAAATAAATCAAAACTTTCAACAACGGATCTC
DQ016238_Fusarium_proliferatum      AACTTCTGAGTAAAACCATAAATAAATCAAAACTTTCAACAACGGATCTC
                                    **************************************************

U34558_Fusarium_proliferatum        TTGGTTCTGGCATCGATGAAGAACGCAGCAAAATGCGATAAGTAATGTGA
EU839366_Fusarium_proliferatum      TTGGTTCTGGCATCGATGAAGAACGCAGCAAAATGCGATAAGTAATGTGA
U34557_Gibberella_fujikuroi         TTGGTTCTGGCATCGATGAAGAACGCAGCAAAATGCGATAAGTAATGTGA
EU680539_sordariomycete_sp          TTGGTTCTGGCATCGATGAAGAACGCAGCAAAATGCGATAAGTAATGTGA
EF694634_Fusarium_sp                TTGGTTCTGGCATCGATGAAGAACGCAGCAAAATGCGATAAGTAATGTGA
AF158304_Fusarium_sp                TTGGTTCTGGCATCGATGAAGAACGCAGCAAAATGCGATAAGTAATGTGA
EU364864_Gibberella_moniliform      TTGGTTCTGGCATCGATGAAGAACGCAGCAAAATGCGATAAGTAATGTGA
EU049288_Fusarium_sp                TTGGTTCTGGCATCGATGAAGAACGCAGCAAAATGCGATAAGTAATGTGA
DQ480359_Fusarium_sp                TTGGTTCTGGCATCGATGAAGAACGCAGCAAAATGCGATAAGTAATGTGA
60022d2                             TTGGTTCTGGCATCGATGAAGAACGCAGCAAAATGCGATAAGTAATGTGA
FJ008987_Penicillium_sp             TTGGTTCTGGCATCGATGAAGAACGCAGCAAAATGCGATAAGTAATGTGA
DQ016239_Fusarium_proliferatum      TTGGTTCTGGCATCGATGAAGAACGCAGCAAAATGCGATAAGTAATGTGA
DQ016237_Fusarium_oxysporum_f_      TTGGTTCTGGCATCGATGAAGAACGCAGCAAAATGCGATAAGTAATGTGA
EU236707_Fusarium_sp                TTGGTTCTGGCATCGATGAAGAACGCAGCAAAATGCGATAAGTAATGTGA
DQ016240_Fusarium_proliferatum      TTGGTTCTGGCATCGATGAAGAACGCAGCAAAATGCGATAAGTAATGTGA
DQ016238_Fusarium_proliferatum      TTGGTTCTGGCATCGATGAAGAACGCAGCAAAATGCGATAAGTAATGTGA
                                    **************************************************

U34558_Fusarium_proliferatum        ATTGCAGAATTCAGTGAATCATCGAATCTTTGAACGCACATTGCGCCCGC
EU839366_Fusarium_proliferatum      ATTGCAGAATTCAGTGAATCATCGAATCTTTGAACGCACATTGCGCCCGC
U34557_Gibberella_fujikuroi         ATTGCAGAATTCAGTGAATCATCGAATCTTTGAACGCACATTGCGCCCGC
EU680539_sordariomycete_sp          ATTGCAGAATTCAGTGAATCATCGAATCTTTGAACGCACATTGCGCCCGC
EF694634_Fusarium_sp                ATTGCAGAATTCAGTGAATCATCGAATCTTTGAACGCACATTGCGCCCGC
AF158304_Fusarium_sp                ATTGCAGAATTCAGTGAATCATCGAATCTTTGAACGCACATTGCGCCCGC
EU364864_Gibberella_moniliform      ATTGCAGAATTCAGTGAATCATCGAATCTTTGAACGCACATTGCGCCCGC
EU049288_Fusarium_sp                ATTGCAGAATTCAGTGAATCATCGAATCTTTGAACGCACATTGCGCCCGC
DQ480359_Fusarium_sp                ATTGCAGAATTCAGTGAATCATCGAATCTTTGAACGCACATTGCGCCCGC
60022d2                             ATTGCAGAATTCAGTGAATCATCGAATCTTTGAACGCACATTGCGCCCGC
FJ008987_Penicillium_sp             ATTGCAGAATTCAGTGAATCATCGAATCTTTGAACGCACATTGCGCCCGC
DQ016239_Fusarium_proliferatum      ATTGCAGAATTCAGTGAATCATCGAATCTTTGAACGCACATTGCGCCCGC
DQ016237_Fusarium_oxysporum_f_      ATTGCAGAATTCAGTGAATCATCGAATCTTTGAACGCACATTGCGCCCGC
EU236707_Fusarium_sp                ATTGCAGAATTCAGTGAATCATCGAATCTTTGAACGCACATTGCGCCCGC
DQ016240_Fusarium_proliferatum      ATTGCAGAATTCAGTGAATCATCGAATCTTTGAACGCACATTGCGCCCGC
DQ016238_Fusarium_proliferatum      ATTGCAGAATTCAGTGAATCATCGAATCTTTGAACGCACATTGCGCCCGC
                                    **************************************************

U34558_Fusarium_proliferatum        CAGTATTCTGGCGGGCATGCCTGTTCGAGCGTCATTTCAACCCTCAAGCC
EU839366_Fusarium_proliferatum      CAGTATTCTGGCGGGCATGCCTGTTCGAGCGTCATTTCAACCCTCAAGCC
U34557_Gibberella_fujikuroi         CAGTATTCTGGCGGGCATGCCTGTTCGAGCGTCATTTCAACCCTCAAGCC
EU680539_sordariomycete_sp          CAGTATTCTGGCGGGCATGCCTGTTCGAGCGTCATTTCAACCCTCAAGCC
EF694634_Fusarium_sp                CAGTATTCTGGCGGGCATGCCTGTTCGAGCGTCATTTCAACCCTCAAGCC
AF158304_Fusarium_sp                CAGTATTCTGGCGGGCATGCCTGTTCGAGCGTCATTTCAACCCTCAAGCC
EU364864_Gibberella_moniliform      CAGTATTCTGGCGGGCATGCCTGTTCGAGCGTCATTTCAACCCTCAAGCC
EU049288_Fusarium_sp                CAGTATTCTGGCGGGCATGCCTGTTCGAGCGTCATTTCAACCCTCAAGCC
DQ480359_Fusarium_sp                CAGTATTCTGGCGGGCATGCCTGTTCGAGCGTCATTTCAACCCTCAAGCC
60022d2                             CAGTATTCTGGCGGGCATGCCTGTTCGAGCGTCATTTCAACCCTCAAGCC
FJ008987_Penicillium_sp             CAGTATTCTGGCGGGCATGCCTGTTCGAGCGTCATTTCAACCCTCAAGCC
DQ016239_Fusarium_proliferatum      CAGTATTCTGGCGGGCATGCCTGTTCGAGCGTCATTTCAACCCTCAAGCC
DQ016237_Fusarium_oxysporum_f_      CAGTATTCTGGCGGGCATGCCTGTTCGAGCGTCATTTCAACCCTCAAGCC
EU236707_Fusarium_sp                CAGTATTCTGGCGGGCATGCCTGTTCGAGCGTCATTTCAACCCTCAAGCC
DQ016240_Fusarium_proliferatum      CAGTATTCTGGCGGGCATGCCTGTTCGAGCGTCATTTCAACCCTCAAGCC
DQ016238_Fusarium_proliferatum      CAGTATTCTGGCGGGCATGCCTGTTCGAGCGTCATTTCAACCCTCAAGCC
                                    **************************************************

U34558_Fusarium_proliferatum        CCCGGGTTTGGTGTTGGGGATCGGCGAGCCCTTGCGGCAAGCCGGCCCCG
EU839366_Fusarium_proliferatum      CCCGGGTTTGGTGTTGGGGATCGGCGAGCCCTTGCGGCAAGCCGGCCCCG
U34557_Gibberella_fujikuroi         CCCGGGTTTGGTGTTGGGGATCGGCGAGCCCTTGCGGCAAGCCGGCCCCG
EU680539_sordariomycete_sp          CCCGGGTTTGGTGTTGGGGATCGGCGAGCCCTTGCGGCAAGCCGGCCCCG
EF694634_Fusarium_sp                CCCGGGTTTGGTGTTGGGGATCGGCGAGCCCTCGCGGCAAGCCGGCCCCG
AF158304_Fusarium_sp                CCCGGGTTTGGTGTTGGGGATCGGCGAGCCCTCGCGGCAAGCCGGCCCCG
EU364864_Gibberella_moniliform      CCCGGGTTTGGTGTTGGGGATCGGCGAGCCCTTGCGGCAAGCCGGCCCCG
EU049288_Fusarium_sp                CCCGGGTTTGGTGTTGGGGATCGGCGAGCCCTTGCGGCAAGCCGGCCCCG
DQ480359_Fusarium_sp                CCCGGGTTTGGTGTTGGGGATCGGCGAGCCCTCGCGGCAAGCCGGCCCCG
60022d2                             CCCGGGTTTGGTGTTGGGGATCGGCGAGCCCTCGCGGCAAGCCGGCCCCG
FJ008987_Penicillium_sp             CCCGGGTTTGGTGTTGGGGATCGGCGAGCCCTTGCGGCAAGCCGGCCCCG
DQ016239_Fusarium_proliferatum      CCCGGGTTTGGTGTTGGGGATCGGCGAGCCCTTGCGGCAAGCCGGCCCCG
DQ016237_Fusarium_oxysporum_f_      CCCGGGTTTGGTGTTGGGGATCGGCGAGCCCTTGCGGCAAGCCGGCCCCG
EU236707_Fusarium_sp                CCCGGGTTTGGTGTTGGGGATCGGCGAGCCCTTGCGGCAAGCCGGCCCCG
DQ016240_Fusarium_proliferatum      CCCGGGTTTGGTGTTGGGGATCGGCGAGCCCTTGCGGCAAGCCGGCCCCG
DQ016238_Fusarium_proliferatum      CCCGGGTTTGGTGTTGGGGATCGGCGAGCCCTTGCGGCAAGCCGGCCCCG
                                    ******************************** *****************

U34558_Fusarium_proliferatum        AAATCTAGTGGCGGTCTCGCTGCAGCTTCCATTGCGTAGTAGTAAAACCC
EU839366_Fusarium_proliferatum      AAATCTAGTGGCGGTCTCGCTGCAGCTTCCATTGCGTAGTAGTAAAACCC
U34557_Gibberella_fujikuroi         AAATCTAGTGGCGGTCTCGCTGCAGCTTCCATTGCGTAGTAGTAAAACCC
EU680539_sordariomycete_sp          AAATCTAGTGGCGGTCTCGCTGCAGCTTCCATTGCGTAGTAGTAAAACCC
EF694634_Fusarium_sp                AAATCTAGTGGCGGTCTCGCTGCAGCTTCCATTGCGTAGTAGTAAAACCC
AF158304_Fusarium_sp                AAATCTAGTGGCGGTCTCGCTGCAGCTTCCATTGCGTAGTAGTAAAACCC
EU364864_Gibberella_moniliform      AAATCTAGTGGCGGTCTCGCTGCAGCTTCCATTGCGTAGTAGTAAAACCC
EU049288_Fusarium_sp                AAATCTAGTGGCGGTCTCGCTGCAGCTTCCATTGCGTAGTAGTAAAACCC
DQ480359_Fusarium_sp                AAATCTAGTGGCGGTCTCGCTGTAGCTTCCATTGCGTAGTAGTAAAACCC
60022d2                             AAATCTAGTGGCGGTCTCGCTGCAGCTTCCATTGCGTAGTAGTAAAACCC
FJ008987_Penicillium_sp             AAATCTAGTGGCGGTCTCGCTGCAGCTTCCATTGCGTAGTAGTAAAACCC
DQ016239_Fusarium_proliferatum      AAATCTAGTGGCGGTCTCGCTGCAGCTTCCATTGCGTAGTAGTAAAACCC
DQ016237_Fusarium_oxysporum_f_      AAATCTAGTGGCGGTCTCGCTGCAGCTTCCATTGCGTAGTAGTAAAACCC
EU236707_Fusarium_sp                AAATCTAGTGGCGGTCTCGCTGCAGCTTCCATTGCGTAGTAGTAAAACCC
DQ016240_Fusarium_proliferatum      AAATCTAGTGGCGGTCTCGCTGCAGCTTCCATTGCGTAGTAGTAAAACCC
DQ016238_Fusarium_proliferatum      AAATCTAGTGGCGGTCTCGCTGCAGCTTCCATTGCGTAGTAGTAAAACCC
                                    ********************** ***************************

U34558_Fusarium_proliferatum        TCGCAACTGGTACGCGGCGCGGCCAAGCCGTTAAACCCCCAACTTCTGAA
EU839366_Fusarium_proliferatum      TCGCAACTGGTACGCGGCGCGGCCAAGCCGTTAAACCCCCAACTTCTGAA
U34557_Gibberella_fujikuroi         TCGCAACTGGTACGCGGCGCGGCCAAGCCGTTAAACCCCCAACTTCTGAA
EU680539_sordariomycete_sp          TCGCAACTGGTACGCGGCGCGGCCAAGCCGTTAAACCCCCAACTTCTGAA
EF694634_Fusarium_sp                TCGCAACTGGTACGCGGCGCGGCCAAGCCGTTAAACCCCCAACTTCTGAA
AF158304_Fusarium_sp                TCGCAACTGGTACGCGGCGCGGCCAAGCCGTTAAACCCCCAACTTCTGAA
EU364864_Gibberella_moniliform      TCGCAACTGGTACGCGGCGCGGCCAAGCCGTTAAACCCCCAACTTCTGAA
EU049288_Fusarium_sp                TCGCAACTGGTACGCGGCGCGGCCAAGCCGTTAAACCCCCAACTTCTGAA
DQ480359_Fusarium_sp                TCGCAACTGGTACGCGGCGCGGCCAAGCCGTTAAACCCCCAACTTCTGAA
60022d2                             TCGCAACTGGTACGCGGCGCGGCCAAGCCGTTAAACCCCCAACTTCTGAA
FJ008987_Penicillium_sp             TCGCAACTGGTACGCGGCGCGGCCAAGCCGTTAAACCCCCAACTTCTGAA
DQ016239_Fusarium_proliferatum      TCGCAACTGGTACGCGGCGCGGCCAAGCCGTTAAACCCCCAACTTCTGAA
DQ016237_Fusarium_oxysporum_f_      TCGCAACTGGTACGCGGCGCGGCCAAGCCGTTAAACCCCCAACTTCTGAA
EU236707_Fusarium_sp                TCGCAACTGGTACGCGGCGCGGCCAAGCCGTTAAACCCCCAACTTCTGAA
DQ016240_Fusarium_proliferatum      TCGCAACTGGTACGCGGCGCGGCCAAGCCGTTAAACCCCCAACTTCTGAA
DQ016238_Fusarium_proliferatum      TCGCAACTGGTACGCGGCGCGGCCAAGCCGTTAAACCCCCAACTTCTGAA
                                    **************************************************

U34558_Fusarium_proliferatum        TGTTGACCTCGGATCAGGTAGGAATACCCGCTGAAC--------------
EU839366_Fusarium_proliferatum      TGTTGACCTCGGATCAGGTAGGAATACCCGCTGAACTTAAGCATATC---
U34557_Gibberella_fujikuroi         TGTTGACCTCGGATCAGGTAGGAATACCCGCTGAAC--------------
EU680539_sordariomycete_sp          TGTTGACCTCGGATCAGGTAGGAATACCCGCTGAACTTAAGCATATCAAT
EF694634_Fusarium_sp                TGTTGACCTCGGATCAGGTAGGAAT-------------------------
AF158304_Fusarium_sp                TGTTGACCTCGGATCAGGTAGGAATACCCGCTGAACTTAA----------
EU364864_Gibberella_moniliform      TGTTGACCTCGGATCAGGTAGGAATACCCGCTGAACTTAAGCATATCAAT
EU049288_Fusarium_sp                TGTTGACCTCGGATCAGGTAGGAATACCCGCTGAACTTAAGCATATCAAT
DQ480359_Fusarium_sp                TGTTGACCTCGGATCAGGTAGGAATACCCGCTGAACTTAAGCATATCA--
60022d2                             TGTTGACCTCGGATCAGG--------------------------------
FJ008987_Penicillium_sp             TGTTGACCTCGGATCAGGTAGGAATACCCGCTGAACTTAAGCATATCAAA
DQ016239_Fusarium_proliferatum      TGTTGACCTCGGATCAGGTAGGAATACCCGCTGAACTTAAGCATATC---
DQ016237_Fusarium_oxysporum_f_      TGTTGACCTCGGATCAGGTAGGAATACCCGCTGAACTTAAGCATATC---
EU236707_Fusarium_sp                TGTTGACCTCGGATCAGGTAGGAATACCCGCTGAACTTAAGCATATCATA
DQ016240_Fusarium_proliferatum      TGTTGACCTCGGATCAGGTAGGAATACCCGCTGAACTTAAGCATATC---
DQ016238_Fusarium_proliferatum      TGTTGACCTCGGATCAGGTAGGAATACCCGCTGAACTTAAGCATATC---
                                    ******************                                

U34558_Fusarium_proliferatum        --------------
EU839366_Fusarium_proliferatum      --------------
U34557_Gibberella_fujikuroi         --------------
EU680539_sordariomycete_sp          AAGCGGAGGAACTT
EF694634_Fusarium_sp                --------------
AF158304_Fusarium_sp                --------------
EU364864_Gibberella_moniliform      AAGCGGAGGAA---
EU049288_Fusarium_sp                --------------
DQ480359_Fusarium_sp                --------------
60022d2                             --------------
FJ008987_Penicillium_sp             AGGCCGGAGGAA--
DQ016239_Fusarium_proliferatum      --------------
DQ016237_Fusarium_oxysporum_f_      --------------
EU236707_Fusarium_sp                --------------
DQ016240_Fusarium_proliferatum      --------------
DQ016238_Fusarium_proliferatum      --------------
                                                  
