# Supplementary material for: A software pipeline for processing and identification of fungal ITS sequences
Source: Source Code Biol Med. 2009 Jan 15;4:1. doi: 10.1186/1751-0473-4-1 (PMC2649129; doi:10.1186/1751-0473-4-1)
Supplement: Additional file 2 — The evaluation dataset. The evaluation dataset (in the FASTA format) and the results of its analysis (a summary in the OpenOffice/Excel spreadsheet format with multiple alignments in the ALN (Clustal W) format and a list of the species recovered in the PDF format). [file 1751-0473-4-1-S2.zip › AdditionalFile2/2008-10-24-1/alignments/60022d2.dnd]

(
(
(
(
(
60022d2:-0.00064,
(
(
(
FJ008987_Penicillium_sp:0.00441,
DQ016239_Fusarium_proliferatum:-0.00441)
:0.00240,
DQ016237_Fusarium_oxysporum_f_:-0.00240)
:0.00074,
(
(
EU236707_Fusarium_sp:0.00581,
DQ016240_Fusarium_proliferatum:-0.00581)
:0.00302,
DQ016238_Fusarium_proliferatum:-0.00302)
:0.00149)
:0.00549)
:0.00399,
DQ480359_Fusarium_sp:0.00112)
:0.00092,
(
EU364864_Gibberella_moniliform:0.00024,
EU049288_Fusarium_sp:-0.00024)
:0.00031)
:0.00075,
(
EF694634_Fusarium_sp:0.00018,
AF158304_Fusarium_sp:-0.00018)
:0.00079)
:0.00088,
(
(
U34558_Fusarium_proliferatum:-0.00043,
EU839366_Fusarium_proliferatum:0.00043)
:0.00032,
U34557_Gibberella_fujikuroi:-0.00033)
:0.00012,
EU680539_sordariomycete_sp:0.00032);
