# Supplementary material for: A software pipeline for processing and identification of fungal ITS sequences
Source: Source Code Biol Med. 2009 Jan 15;4:1. doi: 10.1186/1751-0473-4-1 (PMC2649129; doi:10.1186/1751-0473-4-1)
Supplement: Additional file 2 — The evaluation dataset. The evaluation dataset (in the FASTA format) and the results of its analysis (a summary in the OpenOffice/Excel spreadsheet format with multiple alignments in the ALN (Clustal W) format and a list of the species recovered in the PDF format). [file 1751-0473-4-1-S2.zip › AdditionalFile2/2008-10-24-1/alignments/600412.aln]

CLUSTAL W (1.83) multiple sequence alignment


600412                              ----------------------------CAGTAGGTGAACCTGCGGAAGG
DQ093692_Penicillium_commune        -----AGGAGTAAGTCGTAACAAGGTTTCCGTAGGTGAACCTGCGGAAGG
AY371627_Penicillium_chrysogen      ---------------------------TCCGTAGGTGAACCTGCGGAAGG
EU833215_Penicillium_commune        -GGAAGTAAAAA-GTCGTAACAAGGTTTCCGTAGGTGAACCTGCGGAAGG
EU833214_Penicillium_citrinum       GGAAAGTAAAAAAGTCGTAACAAGGTTTCCGTAGGTGAACCTGCGGAAGG
AY371626_Penicillium_chrysogen      ---------------------------TCCGTAGGTGAACCTGCGGAAGG
EF660439_Penicillium_sp             --GGAAGTAAAA-GTCGTAACAAGGTTTCCGTAGGTGAACCTGCGGAAGG
EF105368_Penicillium_sp             -AGGAAGTAAAA-GTCGTAACAAGGTTTCCGTAGGTGAACCTGCGGAAGG
EU833212_Penicillium_chrysogen      --GGAAGTAAAA-GTCGTAACAAGGTTTCCGTAGGTGAACCTGCGGAAGG
DQ681331_Penicillium_citrinum       --GGAAGTAAAA-GTCGTAACAAGGTTTCCGTAGGTGAACCTGCGGAAGG
DQ681340_Penicillium_vinaceum       TTGGAAGTAAAAAGTCGTAACAAGGTTTCCGTAGGTGAACCTGCGGAAGG
AY371625_Penicillium_chrysogen      ---------------------------TCCGTAGGTGAACCTGCGGAAGG
AY371628_Penicillium_chrysogen      ---------------------------TCCGTAGGTGAACCTGCGGAAGG
EU862195_Penicillium_chrysogen      ---------------------------TCCGTAGGTGAACCTGCGGAAGG
AY373903_Penicillium_chrysogen      ---------------------------TCCGTAGGTGAACCTGCGGAAGG
DQ767595_uncultured_Penicilliu      ---------------------------TCCGTAGGTGAACCTGCGGAAGG
                                                                * ********************

600412                              ATCATTACCGAGTGAGGGCCCTCTGGGTCCAACCTCCCACCCGTGTTTAT
DQ093692_Penicillium_commune        ATCATTACCGAGTGAGGGCCCTCTGGGTCCAACCTCCCACCCGTGTTTAT
AY371627_Penicillium_chrysogen      ATCATTACCGAGTGAGGGCCCTCTGGGTCCAACCTCCCACCCGTGTTTAT
EU833215_Penicillium_commune        ATCATTACCGAGTGAGGGCCCTCTGGGTCCAACCTCCCACCCGTGTTTAT
EU833214_Penicillium_citrinum       ATCATTACCGAGTGAGGGCCCTCTGGGTCCAACCTCCCACCCGTGTTTAT
AY371626_Penicillium_chrysogen      ATCATTACCGAGTGAGGGCCCTCTGGGTCCAACCTCCCACCCGTGTTTAT
EF660439_Penicillium_sp             ATCATTACCGAGTGAGGGCCCTCTGGGTCCAACCTCCCACCCGTGTTTAT
EF105368_Penicillium_sp             ATCATTACCGAGTGAGGGCCCTCTGGGTCCAACCTCCCACCCGTGTTTAT
EU833212_Penicillium_chrysogen      ATCATTACCGAGTGAGGGCCCTCTGGGTCCAACCTCCCACCCGTGTTTAT
DQ681331_Penicillium_citrinum       ATCATTACCGAGTGAGGGCCCTCTGGGTCCAACCTCCCACCCGTGTTTAT
DQ681340_Penicillium_vinaceum       ATCATTACCGAGTGAGGGCCCTCTGGGTCCAACCTCCCACCCGTGTTTAT
AY371625_Penicillium_chrysogen      ATCATTACCGAGTGAGGGCCCTCTGGGTCCAACCTCCCACCCGTGTTTAT
AY371628_Penicillium_chrysogen      ATCATTACCGAGTGAGGGCCCTCTGGGTCCAACCTCCCACCCGTGTTTAT
EU862195_Penicillium_chrysogen      ATCATTACCGAGTGAGGGCCCTCTGGGTCCAACCTCCCACCCGTGTTTAT
AY373903_Penicillium_chrysogen      ATCATTACCGAGTGAGGGCCCTCTGGGTCCAACCTCCCACCCGTGTTTAT
DQ767595_uncultured_Penicilliu      ATCATTACCGAGTGAGGGCCCTCTGGGTCCAACCTCCCACCCGTGTTTAT
                                    **************************************************

600412                              TTTACCTTGTTGCTTCGGCGGGCCCGCCTTAACTGGCCGCCGGGGGGCTT
DQ093692_Penicillium_commune        TTTACCTTGTTGCTTCGGCGGGCCCGCCTTAACTGGCCGCCGGGGGGCTT
AY371627_Penicillium_chrysogen      TTTACCTTGTTGCTTCGGCGGGCCCGCCTTAACTGGCCGCCGGGGGGCTT
EU833215_Penicillium_commune        TTTACCTTGTTGCTTCGGCGGGCCCGCCTTAACTGGCCGCCGGGGGGCTT
EU833214_Penicillium_citrinum       TTTACCTTGTTGCTTCGGCGGGCCCGCCTTAACTGGCCGCCGGGGGGCTT
AY371626_Penicillium_chrysogen      TTTACCTTGTTGCTTCGGCGGGCCCGCCTTAACTGGCCGCCGGGGGGCTT
EF660439_Penicillium_sp             TTTACCTTGTTGCTTCGGCGGGCCCGCCTTAACTGGCCGCCGGGGGGCTT
EF105368_Penicillium_sp             TTTACCTTGTTGCTTCGGCGGGCCCGCCTTAACTGGCCGCCGGGGGGCTT
EU833212_Penicillium_chrysogen      TTTACCTTGTTGCTTCGGCGGGCCCGCCTTAACTGGCCGCCGGGGGGCTT
DQ681331_Penicillium_citrinum       TTTACCTTGTTGCTTCGGCGGGCCCGCCTTAACTGGCCGCCGGGGGGCTT
DQ681340_Penicillium_vinaceum       TTTACCTTGTTGCTTCGGCGGGCCCGCCTTAACTGGCCGCCGGGGGGCTT
AY371625_Penicillium_chrysogen      TTTACCTTGTTGCTTCGGCGGGCCCGCCTTAACTGGCCGCCGGGGGGCTT
AY371628_Penicillium_chrysogen      TTTACCTTGTTGCTTCGGCGGGCCCGCCTTAACTGGCCGCCGGGGGGCTT
EU862195_Penicillium_chrysogen      TTTACCTTGTTGCTTCGGCGGGCCCGCCTTAACTGGCCGCCGGGGGGCTT
AY373903_Penicillium_chrysogen      TTTACCTTGTTGCTTCGGCGGGCCCGCCTTAACTGGCCGCCGGGGGGCTT
DQ767595_uncultured_Penicilliu      TTTACCTTGTTGCTTCGGCGGGCCCGCCTTAACTGGCCGCCGGGGGGCTT
                                    **************************************************

600412                              ACGCCCCCGGGCCCGCGCCCGCCGAAGACACCCTCGAACTCTGTCTGAAG
DQ093692_Penicillium_commune        ACGCCCCCGGGCCCGCGCCCGCCGAAGACACCCTCGAACTCTGTCTGAAG
AY371627_Penicillium_chrysogen      ACGCCCCCGGGCCCGCGCCCGCCGAAGACACCCTCGAACTCTGTCTGAAG
EU833215_Penicillium_commune        ACGCCCCCGGGCCCGCGCCCGCCGAAGACACCCTCGAACTCTGTCTGAAG
EU833214_Penicillium_citrinum       ACGCCCCCGGGCCCGCGCCCGCCGAAGACACCCTCGAACTCTGTCTGAAG
AY371626_Penicillium_chrysogen      ACGCCCCCGGGCCCGCGCCCGCCGAAGACACCCTCGAACTCTGTCTGAAG
EF660439_Penicillium_sp             ACGCCCCCGGGCCCGCGCCCGCCGAAGACACCCTCGAACTCTGTCTGAAG
EF105368_Penicillium_sp             ACGCCCCCGGGCCCGCGCCCGCCGAAGACACCCTCGAACTCTGTCTGAAG
EU833212_Penicillium_chrysogen      ACGCCCCCGGGCCCGCGCCCGCCGAAGACACCCTCGAACTCTGTCTGAAG
DQ681331_Penicillium_citrinum       ACGCCCCCGGGCCCGCGCCCGCCGAAGACACCCTCGAACTCTGTCTGAAG
DQ681340_Penicillium_vinaceum       ACGCCCCCGGGCCCGCGCCCGCCGAAGACACCCTCGAACTCTGTCTGAAG
AY371625_Penicillium_chrysogen      ACGCCCCCGGGCCCGCGCCCGCCGAAGACACCCTCGAACTCTGTCTGAAG
AY371628_Penicillium_chrysogen      ACGCCCCCGGGCCCGCGCCCGCCGAAGACACCCTCGAACTCTGTCTGAAG
EU862195_Penicillium_chrysogen      ACGCCCCCGGGCCCGCGCCCGCCGAAGACACCCTCGAACTCTGTCTGAAG
AY373903_Penicillium_chrysogen      ACGCCCCCGGGCCCGCGCCCGCCGAAGACACCCTCGAACTCTGTCTGAAG
DQ767595_uncultured_Penicilliu      ACGCCCCCGGGCCCGCGCCCGCCGAAGACACCCTCGAACTCTGTCTGAAG
                                    **************************************************

600412                              ATTGTAGTCTGAGTGAAAATATAAATTATTTAAAACTTTCAACAACGGAT
DQ093692_Penicillium_commune        ATTGTAGTCTGAGTGAAAATATAAATTATTTAAAACTTTCAACAACGGAT
AY371627_Penicillium_chrysogen      ATTGTAGTCTGAGTGAAAATATAAATTATTTAAAACTTTCAACAACGGAT
EU833215_Penicillium_commune        ATTGTAGTCTGAGTGAAAATATAAATTATTTAAAACTTTCAACAACGGAT
EU833214_Penicillium_citrinum       ATTGTAGTCTGAGTGAAAATATAAATTATTTAAAACTTTCAACAACGGAT
AY371626_Penicillium_chrysogen      ATTGTAGTCTGAGTGAAAATATAAATTATTTAAAACTTTCAACAACGGAT
EF660439_Penicillium_sp             ATTGTAGTCTGAGTGAAAATATAAATTATTTAAAACTTTCAACAACGGAT
EF105368_Penicillium_sp             ATTGTAGTCTGAGTGAAAATATAAATTATTTAAAACTTTCAACAACGGAT
EU833212_Penicillium_chrysogen      ATTGTAGTCTGAGTGAAAATATAAATTATTTAAAACTTTCAACAACGGAT
DQ681331_Penicillium_citrinum       ATTGTAGTCTGAGTGAAAATATAAATTATTTAAAACTTTCAACAACGGAT
DQ681340_Penicillium_vinaceum       ATTGTAGTCTGAGTGAAAATATAAATTATTTAAAACTTTCAACAACGGAT
AY371625_Penicillium_chrysogen      ATTGTAGTCTGAGTGAAAATATAAATTATTTAAAACTTTCAACAACGGAT
AY371628_Penicillium_chrysogen      ATTGTAGTCTGAGTGAAAATATAAATTATTTAAAACTTTCAACAACGGAT
EU862195_Penicillium_chrysogen      ATTGTAGTCTGAGTGAAAATATAAATTATTTAAAACTTTCAACAACGGAT
AY373903_Penicillium_chrysogen      ATTGTAGTCTGAGTGAAAATATAAATTATTTAAAACTTTCAACAACGGAT
DQ767595_uncultured_Penicilliu      ATTGTAGTCTGAGTGAAAATATAAATTATTTAAAACTTTCAACAACGGAT
                                    **************************************************

600412                              CTCTTGGTTCCGGCATCGATGAAGAACGCAGCGAAATGCGATACGTAATG
DQ093692_Penicillium_commune        CTCTTGGTTCCGGCATCGATGAAGAACGCAGCGAAATGCGATACGTAATG
AY371627_Penicillium_chrysogen      CTCTTGGTTCCGGCATCGATGAAGAACGCAGCGAAATGCGATACGTAATG
EU833215_Penicillium_commune        CTCTTGGTTCCGGCATCGATGAAGAACGCAGCGAAATGCGATACGTAATG
EU833214_Penicillium_citrinum       CTCTTGGTTCCGGCATCGATGAAGAACGCAGCGAAATGCGATACGTAATG
AY371626_Penicillium_chrysogen      CTCTTGGTTCCGGCATCGATGAAGAACGCAGCGAAATGCGATACGTAATG
EF660439_Penicillium_sp             CTCTTGGTTCCGGCATCGATGAAGAACGCAGCGAAATGCGATACGTAATG
EF105368_Penicillium_sp             CTCTTGGTTCCGGCATCGATGAAGAACGCAGCGAAATGCGATACGTAATG
EU833212_Penicillium_chrysogen      CTCTTGGTTCCGGCATCGATGAAGAACGCAGCGAAATGCGATACGTAATG
DQ681331_Penicillium_citrinum       CTCTTGGTTCCGGCATCGATGAAGAACGCAGCGAAATGCGATACGTAATG
DQ681340_Penicillium_vinaceum       CTCTTGGTTCCGGCATCGATGAAGAACGCAGCGAAATGCGATACGTAATG
AY371625_Penicillium_chrysogen      CTCTTGGTTCCGGCATCGATGAAGAACGCAGCGAAATGCGATACGTAATG
AY371628_Penicillium_chrysogen      CTCTTGGTTCCGGCATCGATGAAGAACGCAGCGAAATGCGATACGTAATG
EU862195_Penicillium_chrysogen      CTCTTGGTTCCGGCATCGATGAAGAACGCAGCGAAATGCGATACGTAATG
AY373903_Penicillium_chrysogen      CTCTTGGTTCCGGCATCGATGAAGAACGCAGCGAAATGCGATACGTAATG
DQ767595_uncultured_Penicilliu      CTCTTGGTTCCGGCATCGATGAAGAACGCAGCGAAATGCGATACGTAATG
                                    **************************************************

600412                              TGAATTGCAAATTCAGTGAATCATCGAGTCTTTGAACGCACATTGCGCCC
DQ093692_Penicillium_commune        TGAATTGCAAATTCAGTGAATCATCGAGTCTTTGAACGCACATTGCGCCC
AY371627_Penicillium_chrysogen      TGAATTGCAAATTCAGTGAATCATCGAGTCTTTGAACGCACATTGCGCCC
EU833215_Penicillium_commune        TGAATTGCAAATTCAGTGAATCATCGAGTCTTTGAACGCACATTGCGCCC
EU833214_Penicillium_citrinum       TGAATTGCAAATTCAGTGAATCATCGAGTCTTTGAACGCACATTGCGCCC
AY371626_Penicillium_chrysogen      TGAATTGCAAATTCAGTGAATCATCGAGTCTTTGAACGCACATTGCGCCC
EF660439_Penicillium_sp             TGAATTGCAAATTCAGTGAATCATCGAGTCTTTGAACGCACATTGCGCCC
EF105368_Penicillium_sp             TGAATTGCAAATTCAGTGAATCATCGAGTCTTTGAACGCACATTGCGCCC
EU833212_Penicillium_chrysogen      TGAATTGCAAATTCAGTGAATCATCGAGTCTTTGAACGCACATTGCGCCC
DQ681331_Penicillium_citrinum       TGAATTGCAAATTCAGTGAATCATCGAGTCTTTGAACGCACATTGCGCCC
DQ681340_Penicillium_vinaceum       TGAATTGCAAATTCAGTGAATCATCGAGTCTTTGAACGCACATTGCGCCC
AY371625_Penicillium_chrysogen      TGAATTGCAAATTCAGTGAATCATCGAGTCTTTGAACGCACATTGCGCCC
AY371628_Penicillium_chrysogen      TGAATTGCAAATTCAGTGAATCATCGAGTCTTTGAACGCACATTGCGCCC
EU862195_Penicillium_chrysogen      TGAATTGCAAATTCAGTGAATCATCGAGTCTTTGAACGCACATTGCGCCC
AY373903_Penicillium_chrysogen      TGAATTGCAAATTCAGTGAATCATCGAGTCTTTGAACGCACATTGCGCCC
DQ767595_uncultured_Penicilliu      TGAATTGCAAATTCAGTGAATCATCGAGTCTTTGAACGCACATTGCGCCC
                                    **************************************************

600412                              CCTGGTATTCCGGGGGGCATGCCTGTCCGAGCGTCATTTCTGCCCTCAAG
DQ093692_Penicillium_commune        CCTGGTATTCCGGGGGGCATGCCTGTCCGAGCGTCATTTCTGCCCTCAAG
AY371627_Penicillium_chrysogen      CCTGGTATTCCGGGGGGCATGCCTGTCCGAGCGTCATTTCTGCCCTCAAG
EU833215_Penicillium_commune        CCTGGTATTCCGGGGGGCATGCCTGTCCGAGCGTCATTTCTGCCCTCAAG
EU833214_Penicillium_citrinum       CCTGGTATTCCGGGGGGCATGCCTGTCCGAGCGTCATTTCTGCCCTCAAG
AY371626_Penicillium_chrysogen      CCTGGTATTCCGGGGGGCATGCCTGTCCGAGCGTCATTTCTGCCCTCAAG
EF660439_Penicillium_sp             CCTGGTATTCCGGGGGGCATGCCTGTCCGAGCGTCATTTCTGCCCTCAAG
EF105368_Penicillium_sp             CCTGGTATTCCGGGGGGCATGCCTGTCCGAGCGTCATTTCTGCCCTCAAG
EU833212_Penicillium_chrysogen      CCTGGTATTCCGGGGGGCATGCCTGTCCGAGCGTCATTTCTGCCCTCAAG
DQ681331_Penicillium_citrinum       CCTGGTATTCCGGGGGGCATGCCTGTCCGAGCGTCATTTCTGCCCTCAAG
DQ681340_Penicillium_vinaceum       CCTGGTATTCCGGGGGGCATGCCTGTCCGAGCGTCATTTCTGCCCTCAAG
AY371625_Penicillium_chrysogen      CCTGGTATTCCGGGGGGCATGCCTGTCCGAGCGTCATTTCTGCCCTCAAG
AY371628_Penicillium_chrysogen      CCTGGTATTCCGGGGGGCATGCCTGTCCGAGCGTCATTTCTGCCCTCAAG
EU862195_Penicillium_chrysogen      CCTGGTATTCCGGGGGGCATGCCTGTCCGAGCGTCATTTCTGCCCTCAAG
AY373903_Penicillium_chrysogen      CCTGGTATTCCGGGGGGCATGCCTGTCCGAGCGTCATTTCTGCCCTCAAG
DQ767595_uncultured_Penicilliu      CCTGGTATTCCGGGGGGCATGCCTGTCCGAGCGTCATTTCTGCCCTCAAG
                                    **************************************************

600412                              CACGGCTTGTGTGTTGGGCCCCGTCCTCCGATCCCGGGGGACGGGCCCGA
DQ093692_Penicillium_commune        CACGGCTTGTGTGTTGGGCCCCGTCCTCCGATCCCGGGGGACGGGCCCGA
AY371627_Penicillium_chrysogen      CACGGCTTGTGTGTTGGGCCCCGTCCTCCGATCCCGGGGGACGGGCCCGA
EU833215_Penicillium_commune        CACGGCTTGTGTGTTGGGCCCCGTCCTCCGATCCCGGGGGACGGGCCCGA
EU833214_Penicillium_citrinum       CACGGCTTGTGTGTTGGGCCCCGTCCTCCGATCCCGGGGGACGGGCCCGA
AY371626_Penicillium_chrysogen      CACGGCTTGTGTGTTGGGCCCCGTCCTCCGATCCCGGGGGACGGGCCCGA
EF660439_Penicillium_sp             CACGGCTTGTGTGTTGGGCCCCGTCCTCCGATCCCGGGGGACGGGCCCGA
EF105368_Penicillium_sp             CACGGCTTGTGTGTTGGGCCCCGTCCTCCGATCCCGGGGGACGGGCCCGA
EU833212_Penicillium_chrysogen      CACGGCTTGTGTGTTGGGCCCCGTCCTCCGATCCCGGGGGACGGGCCCGA
DQ681331_Penicillium_citrinum       CACGGCTTGTGTGTTGGGCCCCGTCCTCCGATCCCGGGGGACGGGCCCGA
DQ681340_Penicillium_vinaceum       CACGGCTTGTGTGTTGGGCCCCGTCCTCCGATCCCGGGGGACGGGCCCGA
AY371625_Penicillium_chrysogen      CACGGCTTGTGTGTTGGGCCCCGTCCTCCGATCCCGGGGGACGGGCCCGA
AY371628_Penicillium_chrysogen      CACGGCTTGTGTGTTGGGCCCCGTCCTCCGATCCCGGGGGACGGGCCCGA
EU862195_Penicillium_chrysogen      CACGGCTTGTGTGTTGGGCCCCGTCCTCCGATCCCGGGGGACGGGCCCGA
AY373903_Penicillium_chrysogen      CACGGCTTGTGTGTTGGGCCCCGTCCTCCGATCCCGGGGGACGGGCCCGA
DQ767595_uncultured_Penicilliu      CACGGCTTGTGTGTTGGGCCCCGTCCTCCGATCCCGGGGGACGGGCCCGA
                                    **************************************************

600412                              AAGGCAGCGGCGGCACCGCGTCCGGTCCTCGAGCGTATGGGGCTTTGTCA
DQ093692_Penicillium_commune        AAGGCAGCGGCGGCACCGCGTCCGGTCCTCGAGCGTATGGGGCTTTGTCA
AY371627_Penicillium_chrysogen      AAGGCAGCGGCGGCACCGCGTCCGGTCCTCGAGCGTATGGGGCTTTGTCA
EU833215_Penicillium_commune        AAGGCAGCGGCGGCACCGCGTCCGGTCCTCGAGCGTATGGGGCTTTGTCA
EU833214_Penicillium_citrinum       AAGGCAGCGGCGGCACCGCGTCCGGTCCTCGAGCGTATGGGGCTTTGTCA
AY371626_Penicillium_chrysogen      AAGGCAGCGGCGGCACCGCGTCCGGTCCTCGAGCGTATGGGGCTTTGTCA
EF660439_Penicillium_sp             AAGGCAGCGGCGGCACCGCGTCCGGTCCTCGAGCGTATGGGGCTTTGTCA
EF105368_Penicillium_sp             AAGGCAGCGGCGGCACCGCGTCCGGTCCTCGAGCGTATGGGGCTTTGTCA
EU833212_Penicillium_chrysogen      AAGGCAGCGGCGGCACCGCGTCCGGTCCTCGAGCGTATGGGGCTTTGTCA
DQ681331_Penicillium_citrinum       AAGGCAGCGGCGGCACCGCGTCCGGTCCTCGAGCGTATGGGGCTTTGTCA
DQ681340_Penicillium_vinaceum       AAGGCAGCGGCGGCACCGCGTCCGGTCCTCGAGCGTATGGGGCTTTGTCA
AY371625_Penicillium_chrysogen      AAGGCAGCGGCGGCACCGCGTCCGGTCCTCGAGCGTATGGGGCTTTGTCA
AY371628_Penicillium_chrysogen      AAGGCAGCGGCGGCACCGCGTCCGGTCCTCGAGCGTATGGGGCTTTGTCA
EU862195_Penicillium_chrysogen      AAGGCAGCGGCGGCACCGCGTCCGGTCCTCGAGCGTATGGGGCTTTGTCA
AY373903_Penicillium_chrysogen      AAGGCAGCGGCGGCACCGCGTCCGGTCCTCGAGCGTATGGGGCTTTGTCA
DQ767595_uncultured_Penicilliu      AAGGCAGCGGCGGCACCGCGTCCGGTCCTCGAGCGTATGGGGCTTTGTCA
                                    **************************************************

600412                              CCCGCTCTGTAGGCCCGGCCGGCGCTTGCCGATCAACCCAAATTTTTATA
DQ093692_Penicillium_commune        CCCGCTCTGTAGGCCCGGCCGGCGCTTGCCGATCAACCCAAATTTTTAT-
AY371627_Penicillium_chrysogen      CCCGCTCTGTAGGCCCGGCCGGCGCTTGCCGATCAACCCAAATTTTTAT-
EU833215_Penicillium_commune        CCCGCTCTGTAGGCCCGGCCGGCGCTTGCCGATCAACCCAAATTTTTAT-
EU833214_Penicillium_citrinum       CCCGCTCTGTAGGCCCGGCCGGCGCTTGCCGATCAACCCAAATTTTTAT-
AY371626_Penicillium_chrysogen      CCCGCTCTGTAGGCCCGGCCGGCGCTTGCCGATCAACCCAAATTTTTAT-
EF660439_Penicillium_sp             CCCGCTCTGTAGGCCCGGCCGGCGCTTGCCGATCAACCCAAATTTTTAT-
EF105368_Penicillium_sp             CCCGCTCTGTAGGCCCGGCCGGCGCTTGCCGATCAACCCAAATTTTTAT-
EU833212_Penicillium_chrysogen      CCCGCTCTGTAGGCCCGGCCGGCGCTTGCCGATCAACCCAAATTTTTAT-
DQ681331_Penicillium_citrinum       CCCGCTCTGTAGGCCCGGCCGGCGCTTGCCGATCAACCCAAATTTTTAT-
DQ681340_Penicillium_vinaceum       CCCGCTCTGTAGGCCCGGCCGGCGCTTGCCGATCAACCCAAATTTTTAT-
AY371625_Penicillium_chrysogen      CCCGCTCTGTAGGCCCGGCCGGCGCTTGCCGATCAACCCAAATTTTTAT-
AY371628_Penicillium_chrysogen      CCCGCTCTGTAGGCCCGGCCGGCGCTTGCCGATCAACCCAAATTTTTAT-
EU862195_Penicillium_chrysogen      CCCGCTCTGTAGGCCCGGCCGGCGCTTGCCGATCAACCCAAATTTTTAT-
AY373903_Penicillium_chrysogen      CCCGCTCTGTAGGCCCGGCCGGCGCTTGCCGATCAACCCAAATTTTTAT-
DQ767595_uncultured_Penicilliu      CCCGCTCTGTAGGCCCGGCCGGCGCTTGCCGATCAACCCAAATTTTTAT-
                                    ************************************************* 

600412                              CCAGGTTGACCTCGGATCAGGGTATGGGACTA------------------
DQ093692_Penicillium_commune        CCAGGTTGACCTCGGATCAGG-TAGGGAACCCG-----------------
AY371627_Penicillium_chrysogen      CCAGGTTGACCTCGGATCAGG-TAG-------------------------
EU833215_Penicillium_commune        CCAGGTTGACCTCGGATCAGGTAGGGATACCCGCTGAACTTAAGCATATA
EU833214_Penicillium_citrinum       CCAGGTTGACCTCGGATCAGGTAGGGATACCCGCTGAACTTAAGCATATA
AY371626_Penicillium_chrysogen      CCAGGTTGACCTCGGATCAGGTAG--------------------------
EF660439_Penicillium_sp             CCAGGTTGACCTCGGATCAGGTAGGGATACCCGCTGAACTTAAGCATATC
EF105368_Penicillium_sp             CCAGGTTGACCTCGGATCAGGTAGGGATACCCGCTGAACTTAAGCATATC
EU833212_Penicillium_chrysogen      CCAGGTTGACCTCGGATCAGGTAGGGATACCCGCTGAACTTAAGCATATC
DQ681331_Penicillium_citrinum       CCAGGTTGACCTCGGATCAGGTAGGGATACCCGCTGAACTTAAGCATATC
DQ681340_Penicillium_vinaceum       CCAGGTTGACCTCGGATCAGGTAGGGATACCCGCTGAACTTAAGCATATC
AY371625_Penicillium_chrysogen      CCAGGTTGACCTCGGATCAGGTAG--------------------------
AY371628_Penicillium_chrysogen      CCAGGTTGACCTCGGATCAGGTAG--------------------------
EU862195_Penicillium_chrysogen      CCAGGTTGACCTCGGATCAGGTAGGGATACCCGCTGAACTTAAGCATATC
AY373903_Penicillium_chrysogen      CCAGGTTGACCTCGGATCAGGTAGGGATACCCGCTGAACTTAAGCATATC
DQ767595_uncultured_Penicilliu      CCAGGTTGACCTCGGATCAGGTAGGGATACCCGCTGAACTTAAGCATATC
                                    *********************                             

600412                              -------------------------------------
DQ093692_Penicillium_commune        -------------------------------------
AY371627_Penicillium_chrysogen      -------------------------------------
EU833215_Penicillium_commune        -------------------------------------
EU833214_Penicillium_citrinum       -------------------------------------
AY371626_Penicillium_chrysogen      -------------------------------------
EF660439_Penicillium_sp             AAT----------------------------------
EF105368_Penicillium_sp             AATAAGCGGAGGAA-----------------------
EU833212_Penicillium_chrysogen      AATAAGCGGAGGAA-----------------------
DQ681331_Penicillium_citrinum       AATAAGNCGGAGGAA----------------------
DQ681340_Penicillium_vinaceum       AATAAGNCGGAGGAA----------------------
AY371625_Penicillium_chrysogen      -------------------------------------
AY371628_Penicillium_chrysogen      -------------------------------------
EU862195_Penicillium_chrysogen      AATAAGCGGAGGA------------------------
AY373903_Penicillium_chrysogen      AATAAGCGGAGGAAAAGAAACCAACAGGGATTGCCCC
DQ767595_uncultured_Penicilliu      AATAAGCGGAGGA------------------------
                                                                         
