# Supplementary material for: A software pipeline for processing and identification of fungal ITS sequences
Source: Source Code Biol Med. 2009 Jan 15;4:1. doi: 10.1186/1751-0473-4-1 (PMC2649129; doi:10.1186/1751-0473-4-1)
Supplement: Additional file 2 — The evaluation dataset. The evaluation dataset (in the FASTA format) and the results of its analysis (a summary in the OpenOffice/Excel spreadsheet format with multiple alignments in the ALN (Clustal W) format and a list of the species recovered in the PDF format). [file 1751-0473-4-1-S2.zip › AdditionalFile2/2008-10-24-1/alignments/600412.dnd]

(
(
(
(
(
(
600412:0.01147,
DQ093692_Penicillium_commune:0.00117)
:0.00289,
AY371627_Penicillium_chrysogen:-0.00463)
:0.00186,
(
(
EU833215_Penicillium_commune:-0.00197,
EU833214_Penicillium_citrinum:0.00365)
:0.00319,
AY371626_Penicillium_chrysogen:-0.00403)
:0.00090)
:0.00142,
(
(
(
(
EU862195_Penicillium_chrysogen:-0.00773,
AY373903_Penicillium_chrysogen:0.00773)
:0.00416,
DQ767595_uncultured_Penicilliu:-0.00416)
:0.00580,
AY371628_Penicillium_chrysogen:-0.00580)
:0.00310,
AY371625_Penicillium_chrysogen:-0.00310)
:0.00066)
:0.00172,
DQ681340_Penicillium_vinaceum:-0.00053)
:0.00053,
(
EU833212_Penicillium_chrysogen:-0.00041,
(
EF660439_Penicillium_sp:-0.00027,
EF105368_Penicillium_sp:0.00027)
:0.00041)
:0.00041,
DQ681331_Penicillium_citrinum:0.00000);
