# Supplementary material for: A software pipeline for processing and identification of fungal ITS sequences
Source: Source Code Biol Med. 2009 Jan 15;4:1. doi: 10.1186/1751-0473-4-1 (PMC2649129; doi:10.1186/1751-0473-4-1)
Supplement: Additional file 2 — The evaluation dataset. The evaluation dataset (in the FASTA format) and the results of its analysis (a summary in the OpenOffice/Excel spreadsheet format with multiple alignments in the ALN (Clustal W) format and a list of the species recovered in the PDF format). [file 1751-0473-4-1-S2.zip › AdditionalFile2/2008-10-24-1/alignments/60044ba.aln]

CLUSTAL W (1.83) multiple sequence alignment


AF455544_Penicillium_commune        --------------------------------------------------
AF455436_Penicillium_commune        --------------------------------------------------
DQ681331_Penicillium_citrinum       --------------------------------------------------
DQ681340_Penicillium_vinaceum       --------------------------------------------------
EU833212_Penicillium_chrysogen      --------------------------------------------------
EF105368_Penicillium_sp             --------------------------------------------------
EU497943_Penicillium_sp             --------------------------------------------------
EF660439_Penicillium_sp             --------------------------------------------------
AJ279476_Penicillium_sp             --------------------------------------------------
EU833215_Penicillium_commune        --------------------------------------------------
EU833214_Penicillium_citrinum       --------------------------------------------------
DQ249212_Penicillium_chrysogen      --------------------------------------------------
DQ093692_Penicillium_commune        --------------------------------------------------
DQ979545_fungal                     --------------------------------------------------
60044ba                             --------------------------------------------------
AM901677_Penicillium_sp             TCAGCTCGTGCCGATTACGTCCCTGCCCTTTGTACACACCGCCCGTCGCT
                                                                                      

AF455544_Penicillium_commune        --------------------------------------------------
AF455436_Penicillium_commune        --------------------------------------------------
DQ681331_Penicillium_citrinum       --------------------------------------------------
DQ681340_Penicillium_vinaceum       --------------------------------------------------
EU833212_Penicillium_chrysogen      --------------------------------------------------
EF105368_Penicillium_sp             --------------------------------------------------
EU497943_Penicillium_sp             --------------------------------------------------
EF660439_Penicillium_sp             --------------------------------------------------
AJ279476_Penicillium_sp             --------------------------------------------------
EU833215_Penicillium_commune        --------------------------------------------------
EU833214_Penicillium_citrinum       --------------------------------------------------
DQ249212_Penicillium_chrysogen      --------------------------------------------------
DQ093692_Penicillium_commune        --------------------------------------------------
DQ979545_fungal                     --------------------------------------------------
60044ba                             --------------------------------------------------
AM901677_Penicillium_sp             ACTACCGATTGAATGGCTCAGTGAGGCCTTGGGATTGGCTTAGGAGGGTT
                                                                                      

AF455544_Penicillium_commune        --------------------------------------------------
AF455436_Penicillium_commune        --------------------------------------------------
DQ681331_Penicillium_citrinum       -------------------------------------------------G
DQ681340_Penicillium_vinaceum       ----------------------------------------------TTGG
EU833212_Penicillium_chrysogen      -------------------------------------------------G
EF105368_Penicillium_sp             ------------------------------------------------AG
EU497943_Penicillium_sp             -------------------------------------------------G
EF660439_Penicillium_sp             -------------------------------------------------G
AJ279476_Penicillium_sp             ----------------------------------------TCATTTAGAG
EU833215_Penicillium_commune        -------------------------------------------------G
EU833214_Penicillium_citrinum       ------------------------------------------------GG
DQ249212_Penicillium_chrysogen      --------------------------------CAACTCTGTCATTTAGAG
DQ093692_Penicillium_commune        --------------------------------------------------
DQ979545_fungal                     --------------------------------------------------
60044ba                             --------------------------------------------------
AM901677_Penicillium_sp             GGCAACGACCCCCCAGAGCCGAAAACTTGGTCAAACTCGGTCATTTAGAG
                                                                                      

AF455544_Penicillium_commune        -----AAAAG--TCGTAACAAGGTTTCCGTAGGTGAACCTGCGGAAGGAT
AF455436_Penicillium_commune        -----AAAAG--TCGTAACAAGGTTTCCGTAGGTGAACCTGCGGAAGGAT
DQ681331_Penicillium_citrinum       GAAGTAAAAG--TCGTAACAAGGTTTCCGTAGGTGAACCTGCGGAAGGAT
DQ681340_Penicillium_vinaceum       AAGTAAAAAG--TCGTAACAAGGTTTCCGTAGGTGAACCTGCGGAAGGAT
EU833212_Penicillium_chrysogen      GAAGTAAAAG--TCGTAACAAGGTTTCCGTAGGTGAACCTGCGGAAGGAT
EF105368_Penicillium_sp             GAAGTAAAAG--TCGTAACAAGGTTTCCGTAGGTGAACCTGCGGAAGGAT
EU497943_Penicillium_sp             GAAGTAAAAG--TCGTAACAAGGTTTCCGTAGGTGAACCTGCGGAAGGAT
EF660439_Penicillium_sp             GAAGTAAAAG--TCGTAACAAGGTTTCCGTAGGTGAACCTGCGGAAGGAT
AJ279476_Penicillium_sp             GAAGTAAAAG--TCGTAACAAGGTTTCCGTAGGTGAACCTGCGGAAGGAT
EU833215_Penicillium_commune        GAAGTAAAAA-GTCGTAACAAGGTTTCCGTAGGTGAACCTGCGGAAGGAT
EU833214_Penicillium_citrinum       AAAGTAAAAAAGTCGTAACAAGGTTTCCGTAGGTGAACCTGCGGAAGGAT
DQ249212_Penicillium_chrysogen      GAAGTAAAAA-GTCGTAACAAGGTTTCCGTAGGTGAACCTGCGGAAGGAT
DQ093692_Penicillium_commune        --AGGAGTAA-GTCGTAACAAGGTTTCCGTAGGTGAACCTGCGGAAGGAT
DQ979545_fungal                     ------------TCGTAACAAGGTTTCCGTAGGTGAACCTGCGGAAGGAT
60044ba                             --------------GTAACAAGGTTTCCGTAGGTGAACCTGCGGAAGGAG
AM901677_Penicillium_sp             GAAGTAAAAG--TCGTAACAAGGTTTCCGTAGGTGAACCTGCGGAAGGAT
                                                  *********************************** 

AF455544_Penicillium_commune        CA-TTACCGAGTGAGGGCCCTCTGGGTCCAACCTCCCACCCGTGTTTATT
AF455436_Penicillium_commune        CA-TTACCGAGTGAGGGCCCTCTGGGTCCAACCTCCCACCCGTGTTTATT
DQ681331_Penicillium_citrinum       CA-TTACCGAGTGAGGGCCCTCTGGGTCCAACCTCCCACCCGTGTTTATT
DQ681340_Penicillium_vinaceum       CA-TTACCGAGTGAGGGCCCTCTGGGTCCAACCTCCCACCCGTGTTTATT
EU833212_Penicillium_chrysogen      CA-TTACCGAGTGAGGGCCCTCTGGGTCCAACCTCCCACCCGTGTTTATT
EF105368_Penicillium_sp             CA-TTACCGAGTGAGGGCCCTCTGGGTCCAACCTCCCACCCGTGTTTATT
EU497943_Penicillium_sp             CA-TTACCGAGTGAGGGCCCTCTGGGTCCAACCTCCCACCCGTGTTTATT
EF660439_Penicillium_sp             CA-TTACCGAGTGAGGGCCCTCTGGGTCCAACCTCCCACCCGTGTTTATT
AJ279476_Penicillium_sp             CA-TTACCGAGTGAGGGCCCTCTGGGTCCAACCTCCCACCCGTGTTTATT
EU833215_Penicillium_commune        CA-TTACCGAGTGAGGGCCCTCTGGGTCCAACCTCCCACCCGTGTTTATT
EU833214_Penicillium_citrinum       CA-TTACCGAGTGAGGGCCCTCTGGGTCCAACCTCCCACCCGTGTTTATT
DQ249212_Penicillium_chrysogen      CA-TTACCGAGTGAGGGCCCTCTGGGTCCAACCTCCCACCCGTGTTTATT
DQ093692_Penicillium_commune        CA-TTACCGAGTGAGGGCCCTCTGGGTCCAACCTCCCACCCGTGTTTATT
DQ979545_fungal                     CA-TTACCGAGTGAGGGCCCTCTGGGTCCAACCTCCCACCCGTGTTTATT
60044ba                             CACTTACCGAGTGAGGGCCCTCTGGGTCCAACCTCCCACCCGTGTTTATT
AM901677_Penicillium_sp             CA-TTACCGAGTGAGGGCCCTCTGGGTCCAACCTCCCACCCGTGTTTATT
                                    ** ***********************************************

AF455544_Penicillium_commune        TTACCTTGTTGCTTCGGCGGGCCCGCCTTAACTGGCCGCCGGGGGGCTTA
AF455436_Penicillium_commune        TTACCTTGTTGCTTCGGCGGGCCCGCCTTAACTGGCCGCCGGGGGGCTTA
DQ681331_Penicillium_citrinum       TTACCTTGTTGCTTCGGCGGGCCCGCCTTAACTGGCCGCCGGGGGGCTTA
DQ681340_Penicillium_vinaceum       TTACCTTGTTGCTTCGGCGGGCCCGCCTTAACTGGCCGCCGGGGGGCTTA
EU833212_Penicillium_chrysogen      TTACCTTGTTGCTTCGGCGGGCCCGCCTTAACTGGCCGCCGGGGGGCTTA
EF105368_Penicillium_sp             TTACCTTGTTGCTTCGGCGGGCCCGCCTTAACTGGCCGCCGGGGGGCTTA
EU497943_Penicillium_sp             TTACCTTGTTGCTTCGGCGGGCCCGCCTTAACTGGCCGCCGGGGGGCTTA
EF660439_Penicillium_sp             TTACCTTGTTGCTTCGGCGGGCCCGCCTTAACTGGCCGCCGGGGGGCTTA
AJ279476_Penicillium_sp             TTACCTTGTTGCTTCGGCGGGCCCGCCTTAACTGGCCGCCGGGGGGCTTA
EU833215_Penicillium_commune        TTACCTTGTTGCTTCGGCGGGCCCGCCTTAACTGGCCGCCGGGGGGCTTA
EU833214_Penicillium_citrinum       TTACCTTGTTGCTTCGGCGGGCCCGCCTTAACTGGCCGCCGGGGGGCTTA
DQ249212_Penicillium_chrysogen      TTACCTTGTTGCTTCGGCGGGCCCGCCTTAACTGGCCGCCGGGGGGCTTA
DQ093692_Penicillium_commune        TTACCTTGTTGCTTCGGCGGGCCCGCCTTAACTGGCCGCCGGGGGGCTTA
DQ979545_fungal                     TTACCTTGTTGCTTCGGCGGGCCCGCCTTAACTGGCCGCCGGGGGGCTTA
60044ba                             TTACCTTGTTGCTTCGGCGGGCCCGCCTTAACTGGCCGCCGGGGGGCTTA
AM901677_Penicillium_sp             TTACCTTGTTGCTTCGGCGGGCCCGCCTTAACTGGCCGCCGGGGGGCTTA
                                    **************************************************

AF455544_Penicillium_commune        CGCCCCCGGGCCCGCGCCCGCCGAAGACACCCTCGAACTCTGTCTGAAGA
AF455436_Penicillium_commune        CGCCCCCGGGCCCGCGCCCGCCGAAGACACCCTCGAACTCTGTCTGAAGA
DQ681331_Penicillium_citrinum       CGCCCCCGGGCCCGCGCCCGCCGAAGACACCCTCGAACTCTGTCTGAAGA
DQ681340_Penicillium_vinaceum       CGCCCCCGGGCCCGCGCCCGCCGAAGACACCCTCGAACTCTGTCTGAAGA
EU833212_Penicillium_chrysogen      CGCCCCCGGGCCCGCGCCCGCCGAAGACACCCTCGAACTCTGTCTGAAGA
EF105368_Penicillium_sp             CGCCCCCGGGCCCGCGCCCGCCGAAGACACCCTCGAACTCTGTCTGAAGA
EU497943_Penicillium_sp             CGCCCCCGGGCCCGCGCCCGCCGAAGACACCCTCGAACTCTGTCTGAAGA
EF660439_Penicillium_sp             CGCCCCCGGGCCCGCGCCCGCCGAAGACACCCTCGAACTCTGTCTGAAGA
AJ279476_Penicillium_sp             CGCCCCCGGGCCCGCGCCCGCCGAAGACACCCTCGAACTCTGTCTGAAGA
EU833215_Penicillium_commune        CGCCCCCGGGCCCGCGCCCGCCGAAGACACCCTCGAACTCTGTCTGAAGA
EU833214_Penicillium_citrinum       CGCCCCCGGGCCCGCGCCCGCCGAAGACACCCTCGAACTCTGTCTGAAGA
DQ249212_Penicillium_chrysogen      CGCCCCCGGGCCCGCGCCCGCCGAAGACACCCTCGAACTCTGTCTGAAGA
DQ093692_Penicillium_commune        CGCCCCCGGGCCCGCGCCCGCCGAAGACACCCTCGAACTCTGTCTGAAGA
DQ979545_fungal                     CGCCCCCGGGCCCGCGCCCGCCGAAGACACCCTCGAACTCTGTCTGAAGA
60044ba                             CGCCCCCGGGCCCGCGCCCGCCGAAGACACCCTCGAACTCTGTCTGAAGA
AM901677_Penicillium_sp             CGCCCCCGGGCCCGCGCCCGCCGAAGACACCCTCGAACTCTGTCTGAAGA
                                    **************************************************

AF455544_Penicillium_commune        TTGTAGTCTGAGTGAAAATATAAATTATTTAAAACTTTCAACAACGGATC
AF455436_Penicillium_commune        TTGTAGTCTGAGTGAAAATATAAATTATTTAAAACTTTCAACAACGGATC
DQ681331_Penicillium_citrinum       TTGTAGTCTGAGTGAAAATATAAATTATTTAAAACTTTCAACAACGGATC
DQ681340_Penicillium_vinaceum       TTGTAGTCTGAGTGAAAATATAAATTATTTAAAACTTTCAACAACGGATC
EU833212_Penicillium_chrysogen      TTGTAGTCTGAGTGAAAATATAAATTATTTAAAACTTTCAACAACGGATC
EF105368_Penicillium_sp             TTGTAGTCTGAGTGAAAATATAAATTATTTAAAACTTTCAACAACGGATC
EU497943_Penicillium_sp             TTGTAGTCTGAGTGAAAATATAAATTATTTAAAACTTTCAACAACGGATC
EF660439_Penicillium_sp             TTGTAGTCTGAGTGAAAATATAAATTATTTAAAACTTTCAACAACGGATC
AJ279476_Penicillium_sp             TTGTAGTCTGAGTGAAAATATAAATTATTTAAAACTTTCAACAACGGATC
EU833215_Penicillium_commune        TTGTAGTCTGAGTGAAAATATAAATTATTTAAAACTTTCAACAACGGATC
EU833214_Penicillium_citrinum       TTGTAGTCTGAGTGAAAATATAAATTATTTAAAACTTTCAACAACGGATC
DQ249212_Penicillium_chrysogen      TTGTAGTCTGAGTGAAAATATAAATTATTTAAAACTTTCAACAACGGATC
DQ093692_Penicillium_commune        TTGTAGTCTGAGTGAAAATATAAATTATTTAAAACTTTCAACAACGGATC
DQ979545_fungal                     TTGTAGTCTGAGTGAAAATATAAATTATTTAAAACTTTCAACAACGGATC
60044ba                             TTGTAGTCTGAGTGAAAATATAAATTATTTAAAACTTTCAACAACGGATC
AM901677_Penicillium_sp             TTGTAGTCTGAGTGAAAATATAAATTATTTAAAACTTTCAACAACGGATC
                                    **************************************************

AF455544_Penicillium_commune        TCTTGGTTCCGGCATCGATGAAGAACGCAGCGAAATGCGATACGTAATGT
AF455436_Penicillium_commune        TCTTGGTTCCGGCATCGATGAAGAACGCAGCGAAATGCGATACGTAATGT
DQ681331_Penicillium_citrinum       TCTTGGTTCCGGCATCGATGAAGAACGCAGCGAAATGCGATACGTAATGT
DQ681340_Penicillium_vinaceum       TCTTGGTTCCGGCATCGATGAAGAACGCAGCGAAATGCGATACGTAATGT
EU833212_Penicillium_chrysogen      TCTTGGTTCCGGCATCGATGAAGAACGCAGCGAAATGCGATACGTAATGT
EF105368_Penicillium_sp             TCTTGGTTCCGGCATCGATGAAGAACGCAGCGAAATGCGATACGTAATGT
EU497943_Penicillium_sp             TCTTGGTTCCGGCATCGATGAAGAACGCAGCGAAATGCGATACGTAATGT
EF660439_Penicillium_sp             TCTTGGTTCCGGCATCGATGAAGAACGCAGCGAAATGCGATACGTAATGT
AJ279476_Penicillium_sp             TCTTGGTTCCGGCATCGATGAAGAACGCAGCGAAATGCGATACGTAATGT
EU833215_Penicillium_commune        TCTTGGTTCCGGCATCGATGAAGAACGCAGCGAAATGCGATACGTAATGT
EU833214_Penicillium_citrinum       TCTTGGTTCCGGCATCGATGAAGAACGCAGCGAAATGCGATACGTAATGT
DQ249212_Penicillium_chrysogen      TCTTGGTTCCGGCATCGATGAAGAACGCAGCGAAATGCGATACGTAATGT
DQ093692_Penicillium_commune        TCTTGGTTCCGGCATCGATGAAGAACGCAGCGAAATGCGATACGTAATGT
DQ979545_fungal                     TCTTGGTTCCGGCATCGATGAAGAACGCAGCGAAATGCGATACGTAATGT
60044ba                             TCTTGGTTCCGGCATCGATGAAGAACGCAGCGAAATGCGATACGTAATGT
AM901677_Penicillium_sp             TCTTGGTTCCGGCATCGATGAAGAACGCAGCGAAATGCGATACGTAATGT
                                    **************************************************

AF455544_Penicillium_commune        GAATTGCAAATTCAG-TGAATCATCGAGTCTTTGAACGCACATTGCGCCC
AF455436_Penicillium_commune        GAATTGCAAATTCAG-TGAATCATCGAGTCTTTGAACGCACATTGCGCCC
DQ681331_Penicillium_citrinum       GAATTGCAAATTCAG-TGAATCATCGAGTCTTTGAACGCACATTGCGCCC
DQ681340_Penicillium_vinaceum       GAATTGCAAATTCAG-TGAATCATCGAGTCTTTGAACGCACATTGCGCCC
EU833212_Penicillium_chrysogen      GAATTGCAAATTCAG-TGAATCATCGAGTCTTTGAACGCACATTGCGCCC
EF105368_Penicillium_sp             GAATTGCAAATTCAG-TGAATCATCGAGTCTTTGAACGCACATTGCGCCC
EU497943_Penicillium_sp             GAATTGCAAATTCAG-TGAATCATCGAGTCTTTGAACGCACATTGCGCCC
EF660439_Penicillium_sp             GAATTGCAAATTCAG-TGAATCATCGAGTCTTTGAACGCACATTGCGCCC
AJ279476_Penicillium_sp             GAATTGCAAATTCAG-TGAATCATCGAGTCTTTGAACGCACATTGCGCCC
EU833215_Penicillium_commune        GAATTGCAAATTCAG-TGAATCATCGAGTCTTTGAACGCACATTGCGCCC
EU833214_Penicillium_citrinum       GAATTGCAAATTCAG-TGAATCATCGAGTCTTTGAACGCACATTGCGCCC
DQ249212_Penicillium_chrysogen      GAATTGCAAATTCAG-TGAATCATCGAGTCTTTGAACGCACATTGCGCCC
DQ093692_Penicillium_commune        GAATTGCAAATTCAG-TGAATCATCGAGTCTTTGAACGCACATTGCGCCC
DQ979545_fungal                     GAATTGCAAATTCAG-TGAATCATCGAGTCTTTGAACGCACATTGCGCCC
60044ba                             GAATTGCATATTCAGATGAATCATCGAGTCTCTGAACGCACATTGCGCCC
AM901677_Penicillium_sp             GAATTGCAAATTCAG-TGAATCATCGAGTCTTTGAACGCACATTGCGCCC
                                    ******** ****** *************** ******************

AF455544_Penicillium_commune        CCTGGTATTCCGGGGGGCATGCCTGTCCGAGCGTCATTTCTGCCCTCAAG
AF455436_Penicillium_commune        CCTGGTATTCCGGGGGGCATGCCTGTCCGAGCGTCATTTCTGCCCTCAAG
DQ681331_Penicillium_citrinum       CCTGGTATTCCGGGGGGCATGCCTGTCCGAGCGTCATTTCTGCCCTCAAG
DQ681340_Penicillium_vinaceum       CCTGGTATTCCGGGGGGCATGCCTGTCCGAGCGTCATTTCTGCCCTCAAG
EU833212_Penicillium_chrysogen      CCTGGTATTCCGGGGGGCATGCCTGTCCGAGCGTCATTTCTGCCCTCAAG
EF105368_Penicillium_sp             CCTGGTATTCCGGGGGGCATGCCTGTCCGAGCGTCATTTCTGCCCTCAAG
EU497943_Penicillium_sp             CCTGGTATTCCGGGGGGCATGCCTGTCCGAGCGTCATTGCTGCCCTCAAG
EF660439_Penicillium_sp             CCTGGTATTCCGGGGGGCATGCCTGTCCGAGCGTCATTTCTGCCCTCAAG
AJ279476_Penicillium_sp             CCTGGTATTCCGGGGGGCATGCCTGTCCGAGCGTCATTTCTGCCCTCAAG
EU833215_Penicillium_commune        CCTGGTATTCCGGGGGGCATGCCTGTCCGAGCGTCATTTCTGCCCTCAAG
EU833214_Penicillium_citrinum       CCTGGTATTCCGGGGGGCATGCCTGTCCGAGCGTCATTTCTGCCCTCAAG
DQ249212_Penicillium_chrysogen      CCTGGTATTCCGGGGGGCATGCCTGTCCGAGCGTCATTTCTGCCCTCAAG
DQ093692_Penicillium_commune        CCTGGTATTCCGGGGGGCATGCCTGTCCGAGCGTCATTTCTGCCCTCAAG
DQ979545_fungal                     CCTGGTATTCCGGGGGGCATGCCTGTCCGAGCGTCATTGCTGCCCTCAAG
60044ba                             CCTGGTATTCCGGGGGGCATGCCTGTCCGAGCGTCATTTCTGCCCTCAAG
AM901677_Penicillium_sp             CCTGGTATTCCGGGGGGCATGCCTGTCCGAGCGTCATTTCTGCCCTCAAG
                                    ************************************** ***********

AF455544_Penicillium_commune        CACGGCTTGTGTGTTGGGCCCCGTCCTCCGATCCCGGGGGACGGGCCCGA
AF455436_Penicillium_commune        CACGGCTTGTGTGTTGGGCCCCGTCCTCCGATCCCGGGGGACGGGCCCGA
DQ681331_Penicillium_citrinum       CACGGCTTGTGTGTTGGGCCCCGTCCTCCGATCCCGGGGGACGGGCCCGA
DQ681340_Penicillium_vinaceum       CACGGCTTGTGTGTTGGGCCCCGTCCTCCGATCCCGGGGGACGGGCCCGA
EU833212_Penicillium_chrysogen      CACGGCTTGTGTGTTGGGCCCCGTCCTCCGATCCCGGGGGACGGGCCCGA
EF105368_Penicillium_sp             CACGGCTTGTGTGTTGGGCCCCGTCCTCCGATCCCGGGGGACGGGCCCGA
EU497943_Penicillium_sp             CACGGCTTGTGTGTTGGGCCCCGTCCTCCGATCCCGGGGGACGGGCCCGA
EF660439_Penicillium_sp             CACGGCTTGTGTGTTGGGCCCCGTCCTCCGATCCCGGGGGACGGGCCCGA
AJ279476_Penicillium_sp             CACGGCTTGTGTGTTGGGCCCCGTCCTCCGATCCCGGGGGACGGGCCCGA
EU833215_Penicillium_commune        CACGGCTTGTGTGTTGGGCCCCGTCCTCCGATCCCGGGGGACGGGCCCGA
EU833214_Penicillium_citrinum       CACGGCTTGTGTGTTGGGCCCCGTCCTCCGATCCCGGGGGACGGGCCCGA
DQ249212_Penicillium_chrysogen      CACGGCTTGTGTGTTGGGCCCCGTCCTCCGATCCCGGGGGACGGGCCCGA
DQ093692_Penicillium_commune        CACGGCTTGTGTGTTGGGCCCCGTCCTCCGATCCCGGGGGACGGGCCCGA
DQ979545_fungal                     CACGGCTTGTGTGTTGGGCCCCGTCCTCCGATCCCGGGGGACGGGCCCGA
60044ba                             CACGGCTTGTGTGTTGGGCCCCGTCCTCCGATCCCGGGGGACGGGCCCGA
AM901677_Penicillium_sp             CACGGCTTGTGTGTTGGGCCCCGTCCTCCGATCCCGGGGGACGGGCCCGA
                                    **************************************************

AF455544_Penicillium_commune        AAGG-CAGCGG--CGGCACCGCGTCCGGTCCTCGAGCGTATGGGGCTTTG
AF455436_Penicillium_commune        AAGG-CAGCGG--CGGCACCGCGTCCGGTCCTCGAGCGTATGGGGCTTTG
DQ681331_Penicillium_citrinum       AAGG-CAGCGG--CGGCACCGCGTCCGGTCCTCGAGCGTATGGGGCTTTG
DQ681340_Penicillium_vinaceum       AAGG-CAGCGG--CGGCACCGCGTCCGGTCCTCGAGCGTATGGGGCTTTG
EU833212_Penicillium_chrysogen      AAGG-CAGCGG--CGGCACCGCGTCCGGTCCTCGAGCGTATGGGGCTTTG
EF105368_Penicillium_sp             AAGG-CAGCGG--CGGCACCGCGTCCGGTCCTCGAGCGTATGGGGCTTTG
EU497943_Penicillium_sp             AAGG-CAGCGG--CGGCACCGCGTCCGGTCCTCGAGCGTATGGGGCTTTG
EF660439_Penicillium_sp             AAGG-CAGCGG--CGGCACCGCGTCCGGTCCTCGAGCGTATGGGGCTTTG
AJ279476_Penicillium_sp             AAGG-CAGCGG--CGGCACCGCGTCCGGTCCTCGAGCGTATGGGGCTTTG
EU833215_Penicillium_commune        AAGG-CAGCGG--CGGCACCGCGTCCGGTCCTCGAGCGTATGGGGCTTTG
EU833214_Penicillium_citrinum       AAGG-CAGCGG--CGGCACCGCGTCCGGTCCTCGAGCGTATGGGGCTTTG
DQ249212_Penicillium_chrysogen      AAGG-CAGCGG--CGGCACCGCGTCCGGTCCTCGAGCGTATGGGGCTTTG
DQ093692_Penicillium_commune        AAGG-CAGCGG--CGGCACCGCGTCCGGTCCTCGAGCGTATGGGGCTTTG
DQ979545_fungal                     AAGG-CAGCGG--CGGCACCGCGTCCGGTCCTCGAGCGTATGGGGCTTTG
60044ba                             AAGGTCAGTCGTGCGGCACCGCGTCCGGTCCTCGAGCGTATGGGGCTTTG
AM901677_Penicillium_sp             AAGG-CAGCGG--CGGCACCGCGTCCGGTCCTCGAGCGTATGGGGCTTTG
                                    **** ***  *  *************************************

AF455544_Penicillium_commune        TCACCCGCTCTGTAGGCCCGGCCGG-CGCTTGCCGATCAACCCAAATTTT
AF455436_Penicillium_commune        TCACCCGCTCTGTAGGCCCGGCCGG-CGCTTGCCGATCAACCCAAATTTT
DQ681331_Penicillium_citrinum       TCACCCGCTCTGTAGGCCCGGCCGG-CGCTTGCCGATCAACCCAAATTTT
DQ681340_Penicillium_vinaceum       TCACCCGCTCTGTAGGCCCGGCCGG-CGCTTGCCGATCAACCCAAATTTT
EU833212_Penicillium_chrysogen      TCACCCGCTCTGTAGGCCCGGCCGG-CGCTTGCCGATCAACCCAAATTTT
EF105368_Penicillium_sp             TCACCCGCTCTGTAGGCCCGGCCGG-CGCTTGCCGATCAACCCAAATTTT
EU497943_Penicillium_sp             TCACCCGCTCTGTAGGCCCGGCCGG-CGCTTGCCGATCAACCCAAATTTT
EF660439_Penicillium_sp             TCACCCGCTCTGTAGGCCCGGCCGG-CGCTTGCCGATCAACCCAAATTTT
AJ279476_Penicillium_sp             TCACCCGCTCTGTAGGCCCGGCCGG-CGCTTGCCGATCAACCCAAATTTT
EU833215_Penicillium_commune        TCACCCGCTCTGTAGGCCCGGCCGG-CGCTTGCCGATCAACCCAAATTTT
EU833214_Penicillium_citrinum       TCACCCGCTCTGTAGGCCCGGCCGG-CGCTTGCCGATCAACCCAAATTTT
DQ249212_Penicillium_chrysogen      TCACCCGCTCTGTAGGCCCGGCCGG-CGCTTGCCGATCAACCCAAGTTTT
DQ093692_Penicillium_commune        TCACCCGCTCTGTAGGCCCGGCCGG-CGCTTGCCGATCAACCCAAATTTT
DQ979545_fungal                     TCACCCGCTCTGTAGGCCCGGCCGG-CGCTTGCCGATCAACCCAAATTTT
60044ba                             TCACCCGCTCTGTAGGCCCGGCCGGACGCTTGCCGATCAACCCGATTTTT
AM901677_Penicillium_sp             TCACCCGCTCTGTAGGCCCGGCCGG-CGCTTGCCGATCAACCCAAATTTT
                                    ************************* ***************** * ****

AF455544_Penicillium_commune        TATCCAGGTTGACCTCGGATCAGGTAGGGATACCCGCTGAACTTAAGCAT
AF455436_Penicillium_commune        TATCCAGGTTGACCTCGGATCAGGTAGGGATACCCGCTGAACTTAAGCAT
DQ681331_Penicillium_citrinum       TATCCAGGTTGACCTCGGATCAGGTAGGGATACCCGCTGAACTTAAGCAT
DQ681340_Penicillium_vinaceum       TATCCAGGTTGACCTCGGATCAGGTAGGGATACCCGCTGAACTTAAGCAT
EU833212_Penicillium_chrysogen      TATCCAGGTTGACCTCGGATCAGGTAGGGATACCCGCTGAACTTAAGCAT
EF105368_Penicillium_sp             TATCCAGGTTGACCTCGGATCAGGTAGGGATACCCGCTGAACTTAAGCAT
EU497943_Penicillium_sp             TATCCAGGTTGACCTCGGATCAGGTAGGGATACCCGCTGAACTTAAGCAT
EF660439_Penicillium_sp             TATCCAGGTTGACCTCGGATCAGGTAGGGATACCCGCTGAACTTAAGCAT
AJ279476_Penicillium_sp             TATCCAGGTTGACCTCGGATCAGGTAGGGATACCCGCTGAACTTAAGCAT
EU833215_Penicillium_commune        TATCCAGGTTGACCTCGGATCAGGTAGGGATACCCGCTGAACTTAAGCAT
EU833214_Penicillium_citrinum       TATCCAGGTTGACCTCGGATCAGGTAGGGATACCCGCTGAACTTAAGCAT
DQ249212_Penicillium_chrysogen      TATCCAGGTTGACCTCGGATCAGGTAGGGATACCCGCTGAACTTAAGCCA
DQ093692_Penicillium_commune        TATCCAGGTTGACCTCGGATCAGGTAGGGA-ACCCG--------------
DQ979545_fungal                     TA------------------------------------------------
60044ba                             ATAACCGGTTGACCCTC---------------------------------
AM901677_Penicillium_sp             TATCCAGGTTGACCTCGGATCAGGTAGGGATACCCGCTGA----------
                                                                                      

AF455544_Penicillium_commune        ATCAATAAGC-GGAGGAA---
AF455436_Penicillium_commune        ATCAATAAGC-GGAGGAA---
DQ681331_Penicillium_citrinum       ATCAATAAGNCGGAGGAA---
DQ681340_Penicillium_vinaceum       ATCAATAAGNCGGAGGAA---
EU833212_Penicillium_chrysogen      ATCAATAAGC-GGAGGAA---
EF105368_Penicillium_sp             ATCAATAAGC-GGAGGAA---
EU497943_Penicillium_sp             ATCAATAAGC-GGAGGA----
EF660439_Penicillium_sp             ATCAAT---------------
AJ279476_Penicillium_sp             ATCAATAAGCGGA--------
EU833215_Penicillium_commune        ATA------------------
EU833214_Penicillium_citrinum       ATA------------------
DQ249212_Penicillium_chrysogen      TTCAATTATGCCGGGAAAAAT
DQ093692_Penicillium_commune        ---------------------
DQ979545_fungal                     ---------------------
60044ba                             ---------------------
AM901677_Penicillium_sp             ---------------------
                                                         
