# Supplementary material for: A software pipeline for processing and identification of fungal ITS sequences
Source: Source Code Biol Med. 2009 Jan 15;4:1. doi: 10.1186/1751-0473-4-1 (PMC2649129; doi:10.1186/1751-0473-4-1)
Supplement: Additional file 2 — The evaluation dataset. The evaluation dataset (in the FASTA format) and the results of its analysis (a summary in the OpenOffice/Excel spreadsheet format with multiple alignments in the ALN (Clustal W) format and a list of the species recovered in the PDF format). [file 1751-0473-4-1-S2.zip › AdditionalFile2/2008-10-24-1/alignments/60044ba.dnd]

(
(
(
(
(
(
(
(
(
(
(
60044ba:0.01563,
AM901677_Penicillium_sp:0.01872)
:0.00544,
DQ979545_fungal:-0.01232)
:0.00674,
(
DQ249212_Penicillium_chrysogen:0.00786,
DQ093692_Penicillium_commune:-0.00092)
:0.00286)
:0.00106,
(
EU833215_Penicillium_commune:-0.00371,
EU833214_Penicillium_citrinum:0.00539)
:0.00261)
:0.00349,
(
EF660439_Penicillium_sp:-0.00276,
AJ279476_Penicillium_sp:0.00276)
:0.00183)
:0.00291,
EU497943_Penicillium_sp:0.00072)
:0.00071,
EF105368_Penicillium_sp:-0.00034)
:0.00062,
EU833212_Penicillium_chrysogen:-0.00062)
:0.00059,
DQ681340_Penicillium_vinaceum:0.00000)
:0.00000,
DQ681331_Penicillium_citrinum:0.00000)
:0.00000,
AF455544_Penicillium_commune:0.00000,
AF455436_Penicillium_commune:0.00000);
