# Supplementary material for: A software pipeline for processing and identification of fungal ITS sequences
Source: Source Code Biol Med. 2009 Jan 15;4:1. doi: 10.1186/1751-0473-4-1 (PMC2649129; doi:10.1186/1751-0473-4-1)
Supplement: Additional file 2 — The evaluation dataset. The evaluation dataset (in the FASTA format) and the results of its analysis (a summary in the OpenOffice/Excel spreadsheet format with multiple alignments in the ALN (Clustal W) format and a list of the species recovered in the PDF format). [file 1751-0473-4-1-S2.zip › AdditionalFile2/2008-10-24-1/alignments/60054.aln]

CLUSTAL W (1.83) multiple sequence alignment


EF634400_Penicillium_brevicomp      ----------------------------AAGGATCATTACCGAGTGAGGG
EF634366_Penicillium_brevicomp      ----------------------------AAGGATCATTACCGAGTGAGGG
DQ123641_Penicillium_brevicomp      ----------------------------AAGGATCATTACCGAGTGAGGG
DQ123639_Penicillium_brevicomp      ----------------------------AAGGATCATTACCGAGTGAGGG
DQ123638_Penicillium_brevicomp      ----------------------------AAGGATCATTACCGAGTGAGGG
DQ123636_Penicillium_brevicomp      ----------------------------AAGGATCATTACCGAGTGAGGG
EF634407_Penicillium_brevicomp      ----------------------------AAGGATCATTACCGAGTGAGGG
EF634437_Penicillium_brevicomp      ----------------------------AAGGATCATTACCGAGTGAGGG
EF634433_Penicillium_brevicomp      ----------------------------AAGGATCATTACCGAGTGAGGG
EF634441_Penicillium_brevicomp      ----------------------------AAGGATCATTACCGAGTGAGGG
EF568063_Penicillium_brevicomp      -------------------------------GATCATTACCGAGTGAGGG
AJ853756_Penicillium_brevicomp      -------------------------------GATCATTACCGAGTGAGGG
EF568062_Penicillium_brevicomp      -------------------------------GATCATTACCGAGTGAGGG
60054                               CAGGGTTTCTGTAGGTGTATCCTGCGGAAGAGATCATTACCGAGTGAGGG
DQ682592_Penicillium_brevicomp      ---GGTTTCCGTAGGTGAA-CCTGCGGAAG-GATCATTACCGAGTGAGGG
EU128642_Penicillium_brevicomp      -------TCCGTAGGTGAA-CCTGCGGAAG-GATCATTACCGAGTGAGGG
                                                                   *******************

EF634400_Penicillium_brevicomp      CCCTCTGGGTCCAACCTCCCACCCGTGTTTATTTTACCTTGTTGCTTCGG
EF634366_Penicillium_brevicomp      CCCTCTGGGTCCAACCTCCCACCCGTGTTTATTTTACCTTGTTGCTTCGG
DQ123641_Penicillium_brevicomp      CCCTCTGGGTCCAACCTCCCACCCGTGTTTATTTTACCTTGTTGCTTCGG
DQ123639_Penicillium_brevicomp      CCCTCTGGGTCCAACCTCCCACCCGTGTTTATTTTACCTTGTTGCTTCGG
DQ123638_Penicillium_brevicomp      CCCTCTGGGTCCAACCTCCCACCCGTGTTTATTTTACCTTGTTGCTTCGG
DQ123636_Penicillium_brevicomp      CCCTCTGGGTCCAACCTCCCACCCGTGTTTATTTTACCTTGTTGCTTCGG
EF634407_Penicillium_brevicomp      CCCTCTGGGTCCAACCTCCCACCCGTGTTTATTTTACCTTGTTGCTTCGG
EF634437_Penicillium_brevicomp      CCCTCTGGGTCCAACCTCCCACCCGTGTTTATTTTACCTTGTTGCTTCGG
EF634433_Penicillium_brevicomp      CCCTCTGGGTCCAACCTCCCACCCGTGTTTATTTTACCTTGTTGCTTCGG
EF634441_Penicillium_brevicomp      CCCTCTGGGTCCAACCTCCCACCCGTGTTTATTTTACCTTGTTGCTTCGG
EF568063_Penicillium_brevicomp      CCCTCTGGGTCCAACCTCCCACCCGTGTTTATTTTACCTTGTTGCTTCGG
AJ853756_Penicillium_brevicomp      CCCTCTGGGTCCAACCTCCCACCCGTGTTTATTTTACCTTGTTGCTTCGG
EF568062_Penicillium_brevicomp      CCCTCTGGGTCCAACCTCCCACCCGTGTTTATTTTACCTTGTTGCTTCGG
60054                               CCCTCTGGGTCCAACCTCCCACCCGTGTTTATTTTACCTTGTTGCTTCGG
DQ682592_Penicillium_brevicomp      CCCTCTGGGTCCAACCTCCCACCCGTGTTTATTTTACCTTGTTGCTTCGG
EU128642_Penicillium_brevicomp      CCCTCTGGGTCCAACCTCCCACCCGTGTTTATTTTACCTTGTTGCTTCGG
                                    **************************************************

EF634400_Penicillium_brevicomp      CGAGCCTGCCTTTTGGCTGCCGGGGGACATCTGTCCCCGGGTCCGCGCTC
EF634366_Penicillium_brevicomp      CGAGCCTGCCTTTTGGCTGCCGGGGGACATCTGTCCCCGGGTCCGCGCTC
DQ123641_Penicillium_brevicomp      CGAGCCTGCCTTTTGGCTGCCGGGGGACATCTGTCCCCGGGTCCGCGCTC
DQ123639_Penicillium_brevicomp      CGAGCCTGCCTTTTGGCTGCCGGGGGACATCTGTCCCCGGGTCCGCGCTC
DQ123638_Penicillium_brevicomp      CGAGCCTGCCTTTTGGCTGCCGGGGGACATCTGTCCCCGGGTCCGCGCTC
DQ123636_Penicillium_brevicomp      CGAGCCTGCCTTTTGGCTGCCGGGGGACATCTGTCCCCGGGTCCGCGCTC
EF634407_Penicillium_brevicomp      CGAGCCTGCCTTTTGGCTGCCGGGGGACATCTGTCCCCGGGTCCGCGCTC
EF634437_Penicillium_brevicomp      CGAGCCTGCCTTTTGGCTGCCGGGGGACATCTGTCCCCGGGTCCGCGCTC
EF634433_Penicillium_brevicomp      CGAGCCTGCCTTTTGGCTGCCGGGGGACATCTGTCCCCGGGTCCGCGCTC
EF634441_Penicillium_brevicomp      CGAGCCTGCCTTTTGGCTGCCGGGGGACATCTGTCCCCGGGTCCGCGCTC
EF568063_Penicillium_brevicomp      CGAGCCTGCCTTTTGGCTGCCGGGGGACATCTGTCCCCGGGTCCGCGCTC
AJ853756_Penicillium_brevicomp      CGAGCCTGCCTTTTGGCTGCCGGGGGACATCTGTCCCCGGGTCCGCGCTC
EF568062_Penicillium_brevicomp      CGAGCCTGCCTTTTGGCTGCCGGGGGACATCTGTCCCCGGGTCCGCGCTC
60054                               CGAGCCTGCCTTTTGGCTGCCGGGGGACATCTGTCCCCGGGTCCGCGCTC
DQ682592_Penicillium_brevicomp      CGAGCCTGCCTTTTGGCTGCCGGGGGACATCTGTCCCCGGGTCCGCGCTC
EU128642_Penicillium_brevicomp      CGAGCCTGCCTTTTGGCTGCCGGGGGACATCTGTCCCCGGGTCCGCGCTC
                                    **************************************************

EF634400_Penicillium_brevicomp      GCCGAAGACACCTTAGAACTCTGTCTGAAGATTGTAGTCTGAGATTAAAT
EF634366_Penicillium_brevicomp      GCCGAAGACACCTTAGAACTCTGTCTGAAGATTGTAGTCTGAGATTAAAT
DQ123641_Penicillium_brevicomp      GCCGAAGACACCTTAGAACTCTGTCTGAAGATTGTAGTCTGAGATTAAAT
DQ123639_Penicillium_brevicomp      GCCGAAGACACCTTAGAACTCTGTCTGAAGATTGTAGTCTGAGATTAAAT
DQ123638_Penicillium_brevicomp      GCCGAAGACACCTTAGAACTCTGTCTGAAGATTGTAGTCTGAGATTAAAT
DQ123636_Penicillium_brevicomp      GCCGAAGACACCTTAGAACTCTGTCTGAAGATTGTAGTCTGAGATTAAAT
EF634407_Penicillium_brevicomp      GCCGAAGACACCTTAGAACTCTGTCTGAAGATTGTAGTCTGAGATTAAAT
EF634437_Penicillium_brevicomp      GCCGAAGACACCTTAGAACTCTGTCTGAAGATTGTAGTCTGAGATTAAAT
EF634433_Penicillium_brevicomp      GCCGAAGACACCTTAGAACTCTGTCTGAAGATTGTAGTCTGAGATTAAAT
EF634441_Penicillium_brevicomp      GCCGAAGACACCTTAGAACTCTGTCTGAAGATTGTAGTCTGAGATTAAAT
EF568063_Penicillium_brevicomp      GCCGAAGACACCTTAGAACTCTGTCTGAAGATTGTAGTCTGAGATTAAAT
AJ853756_Penicillium_brevicomp      GCCGAAGACACCTTAGAACTCTGTCTGAAGATTGTAGTCTGAGATTAAAT
EF568062_Penicillium_brevicomp      GCCGAAGACACCTTAGAACTCTGTCTGAAGATTGTAGTCTGAGATTAAAT
60054                               GCCGAAGACACCTTAGAACTCTGTCTGAAGATTGTAGTCTGAGATTAAAT
DQ682592_Penicillium_brevicomp      GCCGAAGACACCTTAGAACTCTGTCTGAAGATTGTAGTCTGAGATTAAAT
EU128642_Penicillium_brevicomp      GCCGAAGACACCTTAGAACTCTGTCTGAAGATTGTAGTCTGAGATTAAAT
                                    **************************************************

EF634400_Penicillium_brevicomp      ATAAATTATTTAAAACTTTCAACAACGGATCTCTTGGTTCCGGCATCGAT
EF634366_Penicillium_brevicomp      ATAAATTATTTAAAACTTTCAACAACGGATCTCTTGGTTCCGGCATCGAT
DQ123641_Penicillium_brevicomp      ATAAATTATTTAAAACTTTCAACAACGGATCTCTTGGTTCCGGCATCGAT
DQ123639_Penicillium_brevicomp      ATAAATTATTTAAAACTTTCAACAACGGATCTCTTGGTTCCGGCATCGAT
DQ123638_Penicillium_brevicomp      ATAAATTATTTAAAACTTTCAACAACGGATCTCTTGGTTCCGGCATCGAT
DQ123636_Penicillium_brevicomp      ATAAATTATTTAAAACTTTCAACAACGGATCTCTTGGTTCCGGCATCGAT
EF634407_Penicillium_brevicomp      ATAAATTATTTAAAACTTTCAACAACGGATCTCTTGGTTCCGGCATCGAT
EF634437_Penicillium_brevicomp      ATAAATTATTTAAAACTTTCAACAACGGATCTCTTGGTTCCGGCATCGAT
EF634433_Penicillium_brevicomp      ATAAATTATTTAAAACTTTCAACAACGGATCTCTTGGTTCCGGCATCGAT
EF634441_Penicillium_brevicomp      ATAAATTATTTAAAACTTTCAACAACGGATCTCTTGGTTCCGGCATCGAT
EF568063_Penicillium_brevicomp      ATAAATTATTTAAAACTTTCAACAACGGATCTCTTGGTTCCGGCATCGAT
AJ853756_Penicillium_brevicomp      ATAAATTATTTAAAACTTTCAACAACGGATCTCTTGGTTCCGGCATCGAT
EF568062_Penicillium_brevicomp      ATAAATTATTTAAAACTTTCAACAACGGATCTCTTGGTTCCGGCATCGAT
60054                               ATAAATTATTTAAAACTTTCAACAACGGATCTCTTGGTTCCGGCATCGAT
DQ682592_Penicillium_brevicomp      ATAAATTATTTAAAACTTTCAACAACGGATCTCTTGGTTCCGGCATCGAT
EU128642_Penicillium_brevicomp      ATAAATTATTTAAAACTTTCAACAACGGATCTCTTGGTTCCGGCATCGAT
                                    **************************************************

EF634400_Penicillium_brevicomp      GAAGAACGCAGCGAAATGCGATACGTAATGTGAATTGCAGAATTCAGTGA
EF634366_Penicillium_brevicomp      GAAGAACGCAGCGAAATGCGATACGTAATGTGAATTGCAGAATTCAGTGA
DQ123641_Penicillium_brevicomp      GAAGAACGCAGCGAAATGCGATACGTAATGTGAATTGCAGAATTCAGTGA
DQ123639_Penicillium_brevicomp      GAAGAACGCAGCGAAATGCGATACGTAATGTGAATTGCAGAATTCAGTGA
DQ123638_Penicillium_brevicomp      GAAGAACGCAGCGAAATGCGATACGTAATGTGAATTGCAGAATTCAGTGA
DQ123636_Penicillium_brevicomp      GAAGAACGCAGCGAAATGCGATACGTAATGTGAATTGCAGAATTCAGTGA
EF634407_Penicillium_brevicomp      GAAGAACGCAGCGAAATGCGATACGTAATGTGAATTGCAGAATTCAGTGA
EF634437_Penicillium_brevicomp      GAAGAACGCAGCGAAATGCGATACGTAATGTGAATTGCAGAATTCAGTGA
EF634433_Penicillium_brevicomp      GAAGAACGCAGCGAAATGCGATACGTAATGTGAATTGCAGAATTCAGTGA
EF634441_Penicillium_brevicomp      GAAGAACGCAGCGAAATGCGATACGTAATGTGAATTGCAGAATTCAGTGA
EF568063_Penicillium_brevicomp      GAAGAACGCAGCGAAATGCGATACGTAATGTGAATTGCAGAATTCAGTGA
AJ853756_Penicillium_brevicomp      GAAGAACGCAGCGAAATGCGATACGTAATGTGAATTGCAGAATTCAGTGA
EF568062_Penicillium_brevicomp      GAAGAACGCAGCGAAATGCGATACGTAATGTGAATTGCAGAATTCAGTGA
60054                               GAAGAACGCAGCGAAATGCGATACGTAATGTGAATTGCAGAATTCAGTGA
DQ682592_Penicillium_brevicomp      GAAGAACGCAGCGAAATGCGATACGTAATGTGAATTGCAGAATTCAGTGA
EU128642_Penicillium_brevicomp      GAAGAACGCAGCGAAATGCGATACGTAATGTGAATTGCAGAATTCAGTGA
                                    **************************************************

EF634400_Penicillium_brevicomp      ATCATCGAGTCTTTGAACGCACATTGCGCCCTCTGGTATTCCGGAGGGCA
EF634366_Penicillium_brevicomp      ATCATCGAGTCTTTGAACGCACATTGCGCCCTCTGGTATTCCGGAGGGCA
DQ123641_Penicillium_brevicomp      ATCATCGAGTCTTTGAACGCACATTGCGCCCTCTGGTATTCCGGAGGGCA
DQ123639_Penicillium_brevicomp      ATCATCGAGTCTTTGAACGCACATTGCGCCCTCTGGTATTCCGGAGGGCA
DQ123638_Penicillium_brevicomp      ATCATCGAGTCTTTGAACGCACATTGCGCCCTCTGGTATTCCGGAGGGCA
DQ123636_Penicillium_brevicomp      ATCATCGAGTCTTTGAACGCACATTGCGCCCTCTGGTATTCCGGAGGGCA
EF634407_Penicillium_brevicomp      ATCATCGAGTCTTTGAACGCACATTGCGCCCTCTGGTATTCCGGAGGGCA
EF634437_Penicillium_brevicomp      ATCATCGAGTCTTTGAACGCACATTGCGCCCTCTGGTATTCCGGAGGGCA
EF634433_Penicillium_brevicomp      ATCATCGAGTCTTTGAACGCACATTGCGCCCTCTGGTATTCCGGAGGGCA
EF634441_Penicillium_brevicomp      ATCATCGAGTCTTTGAACGCACATTGCGCCCTCTGGTATTCCGGAGGGCA
EF568063_Penicillium_brevicomp      ATCATCGAGTCTTTGAACGCACATTGCGCCCTCTGGTATTCCGGAGGGCA
AJ853756_Penicillium_brevicomp      ATCATCGAGTCTTTGAACGCACATTGCGCCCTCTGGTATTCCGGAGGGCA
EF568062_Penicillium_brevicomp      ATCATCGAGTCTTTGAACGCACATTGCGCCCTCTGGTATTCCGGAGGGCA
60054                               ATCATCGAGTCTTTGAACGCACATTGCGCCCTCTGGTATTCCGGAGGGCA
DQ682592_Penicillium_brevicomp      ATCATCGAGTCTTTGAACGCACATTGCGCCCTCTGGTATTCCGGAGGGCA
EU128642_Penicillium_brevicomp      ATCATCGAGTCTTTGAACGCACATTGCGCCCTCTGGTATTCCGGAGGGCA
                                    **************************************************

EF634400_Penicillium_brevicomp      TGCCTGTCCGAGCGTCATTGCTGCCCTCAAGCACGGCTTGTGTGTTGGGC
EF634366_Penicillium_brevicomp      TGCCTGTCCGAGCGTCATTGCTGCCCTCAAGCACGGCTTGTGTGTTGGGC
DQ123641_Penicillium_brevicomp      TGCCTGTCCGAGCGTCATTGCTGCCCTCAAGCACGGCTTGTGTGTTGGGC
DQ123639_Penicillium_brevicomp      TGCCTGTCCGAGCGTCATTGCTGCCCTCAAGCACGGCTTGTGTGTTGGGC
DQ123638_Penicillium_brevicomp      TGCCTGTCCGAGCGTCATTGCTGCCCTCAAGCACGGCTTGTGTGTTGGGC
DQ123636_Penicillium_brevicomp      TGCCTGTCCGAGCGTCATTGCTGCCCTCAAGCACGGCTTGTGTGTTGGGC
EF634407_Penicillium_brevicomp      TGCCTGTCCGAGCGTCATTGCTGCCCTCAAGCACGGCTTGTGTGTTGGGC
EF634437_Penicillium_brevicomp      TGCCTGTCCGAGCGTCATTGCTGCCCTCAAGCACGGCTTGTGTGTTGGGC
EF634433_Penicillium_brevicomp      TGCCTGTCCGAGCGTCATTGCTGCCCTCAAGCACGGCTTGTGTGTTGGGC
EF634441_Penicillium_brevicomp      TGCCTGTCCGAGCGTCATTGCTGCCCTCAAGCACGGCTTGTGTGTTGGGC
EF568063_Penicillium_brevicomp      TGCCTGTCCGAGCGTCATTGCTGCCCTCAAGCACGGCTTGTGTGTTGGGC
AJ853756_Penicillium_brevicomp      TGCCTGTCCGAGCGTCATTGCTGCCCTCAAGCACGGCTTGTGTGTTGGGC
EF568062_Penicillium_brevicomp      TGCCTGTCCGAGCGTCATTGCTGCCCTCAAGCACGGCTTGTGTGTTGGGC
60054                               TGCCTGTCCGAGCGTCATTGCTGCCCTCAAGCACGGCTTGTGTGTTGGGC
DQ682592_Penicillium_brevicomp      TGCCTGTCCGAGCGTCATTGCTGCCCTCAAGCACGGCTTGTGTGTTGGGC
EU128642_Penicillium_brevicomp      TGCCTGTCCGAGCGTCATTGCTGCCCTCAAGCACGGCTTGTGTGTTGGGC
                                    **************************************************

EF634400_Penicillium_brevicomp      TCCGTCCTCCTTCCGGGGGACGGGCCCGAAAGGCAGCGGCGGCACCGCGT
EF634366_Penicillium_brevicomp      TCCGTCCTCCTTCCGGGGGACGGGCCCGAAAGGCAGCGGCGGCACCGCGT
DQ123641_Penicillium_brevicomp      TCCGTCCTCCTTCCGGGGGACGGGCCCGAAAGGCAGCGGCGGCACCGCGT
DQ123639_Penicillium_brevicomp      TCCGTCCTCCTTCCGGGGGACGGGCCCGAAAGGCAGCGGCGGCACCGCGT
DQ123638_Penicillium_brevicomp      TCCGTCCTCCTTCCGGGGGACGGGCCCGAAAGGCAGCGGCGGCACCGCGT
DQ123636_Penicillium_brevicomp      TCCGTCCTCCTTCCGGGGGACGGGCCCGAAAGGCAGCGGCGGCACCGCGT
EF634407_Penicillium_brevicomp      TCCGTCCTCCTTCCGGGGGACGGGCCCGAAAGGCAGCGGCGGCACCGCGT
EF634437_Penicillium_brevicomp      TCCGTCCTCCTTCCGGGGGACGGGCCCGAAAGGCAGCGGCGGCACCGCGT
EF634433_Penicillium_brevicomp      TCCGTCCTCCTTCCGGGGGACGGGCCCGAAAGGCAGCGGCGGCACCGCGT
EF634441_Penicillium_brevicomp      TCCGTCCTCCTTCCGGGGGACGGGCCCGAAAGGCAGCGGCGGCACCGCGT
EF568063_Penicillium_brevicomp      TCCGTCCTCCTTCCGGGGGACGGGCCCGAAAGGCAGCGGCGGCACCGCGT
AJ853756_Penicillium_brevicomp      TCCGTCCTCCTTCCGGGGGACGGGCCCGAAAGGCAGCGGCGGCACCGCGT
EF568062_Penicillium_brevicomp      TCCGTCCTCCTTCCGGGGGACGGGCCCGAAAGGCAGCGGCGGCACCGCGT
60054                               TCCGTCCTCCTTCCGGGGGACGGGCCCGAAAGGCAGCGGCGGCACCGCGT
DQ682592_Penicillium_brevicomp      TCCGTCCTCCTTCCGGGGGACGGGCCCGAAAGGCAGCGGCGGCACCGCGT
EU128642_Penicillium_brevicomp      TCCGTCCTCCTTCCGGGGGACGGGCCCGAAAGGCAGCGGCGGCACCGCGT
                                    **************************************************

EF634400_Penicillium_brevicomp      CCGGTCCTCAAGCGTATGGGGCTTTGTCACCCGCTTTGTAGGACTGGCCG
EF634366_Penicillium_brevicomp      CCGGTCCTCAAGCGTATGGGGCTTTGTCACCCGCTTTGTAGGACTGGCCG
DQ123641_Penicillium_brevicomp      CCGGTCCTCAAGCGTATGGGGCTTTGTCACCCGCTTTGTAGGACTGGCCG
DQ123639_Penicillium_brevicomp      CCGGTCCTCAAGCGTATGGGGCTTTGTCACCCGCTTTGTAGGACTGGCCG
DQ123638_Penicillium_brevicomp      CCGGTCCTCAAGCGTATGGGGCTTTGTCACCCGCTTTGTAGGACTGGCCG
DQ123636_Penicillium_brevicomp      CCGGTCCTCAAGCGTATGGGGCTTTGTCACCCGCTTTGTAGGACTGGCCG
EF634407_Penicillium_brevicomp      CCGGTCCTCAAGCGTATGGGGCTTTGTCACCCGCTTTGTAGGACTGGCCG
EF634437_Penicillium_brevicomp      CCGGTCCTCAAGCGTATGGGGCTTTGTCACCCGCTTTGTAGGACTGGCCG
EF634433_Penicillium_brevicomp      CCGGTCCTCAAGCGTATGGGGCTTTGTCACCCGCTTTGTAGGACTGGCCG
EF634441_Penicillium_brevicomp      CCGGTCCTCAAGCGTATGGGGCTTTGTCACCCGCTTTGTAGGACTGGCCG
EF568063_Penicillium_brevicomp      CCGGTCCTCAAGCGTATGGGGCTTTGTCACCCGCTTTGTAGGACTGGCCG
AJ853756_Penicillium_brevicomp      CCGGTCCTCAAGCGTATGGGGCTTTGTCACCCGCTTTGTAGGACTGGCCG
EF568062_Penicillium_brevicomp      CCGGTCCTCAAGCGTATGGGGCTTTGTCACCCGCTTTGTAGGACTGGCCG
60054                               CCGGTCCTCAAGCGTATGGGGCTTTGTCACCCGCTTTGTAGGACTGGCCG
DQ682592_Penicillium_brevicomp      CCGGTCCTCAAGCGTATGGGGCTTTGTCACCCGCTTTGTAGGACTGGCCG
EU128642_Penicillium_brevicomp      CCGGTCCTCAAGCGTATGGGGCTTTGTCACCCGCTTTGTAGGACTGGCCG
                                    **************************************************

EF634400_Penicillium_brevicomp      GCGCCTGCCGATCAACCAAACTTTTTT-CCAGGTTGACCTCGGATCAGGT
EF634366_Penicillium_brevicomp      GCGCCTGCCGATCAACCAAACTTTTTT-CCAGGTTGACCTCGGATCAGGT
DQ123641_Penicillium_brevicomp      GCGCCTGCCGATCAACCAAACTTTTTT-CCAGGTTGACCTCGGATCAGGT
DQ123639_Penicillium_brevicomp      GCGCCTGCCGATCAACCAAACTTTTTT-CCAGGTTGACCTCGGATCAGGT
DQ123638_Penicillium_brevicomp      GCGCCTGCCGATCAACCAAACTTTTTT-CCAGGTTGACCTCGGATCAGGT
DQ123636_Penicillium_brevicomp      GCGCCTGCCGATCAACCAAACTTTTTT-CCAGGTTGACCTCGGATCAGGT
EF634407_Penicillium_brevicomp      GCGCCTGCCGATCAACCAAACTTTTTT-CCAGGTTGACCTCGGATCAGGT
EF634437_Penicillium_brevicomp      GCGCCTGCCGATCAACCAAACTTTTTT-CCAGGTTGACCTCGGATCAGGT
EF634433_Penicillium_brevicomp      GCGCCTGCCGATCAACCAAACTTTTTT-CCAGGTTGACCTCGGATCAGGT
EF634441_Penicillium_brevicomp      GCGCCTGCCGATCAACCAAACTTTTTT-CCAGGTTGACCTCGGATCAGGT
EF568063_Penicillium_brevicomp      GCGCCTGCCGATCAACCAAACTTTTTT-CCAGGTTGACCTCGGATCAGGT
AJ853756_Penicillium_brevicomp      GCGCCTGCCGATCAACCAAACTTTTTT-CCAGGTTGACCTCGGATCAGGT
EF568062_Penicillium_brevicomp      GCGCCTGCCGATCAACCAAACTTTTTT-CCAGGTTGACCTCGGATCAGGT
60054                               GCGCCTGCCGATCAACCAAACTTTTTTACCAGGTTGACCTCGGATCAGGT
DQ682592_Penicillium_brevicomp      GCGCCTGCCGATCAACCAAACTTTTTT-CCAGGTTGACCTCGGATCAGGT
EU128642_Penicillium_brevicomp      GCGCCTGCCGATCAACCAAACTTTTTT-CCAGGTTGACCTCGGATCAGGT
                                    *************************** **********************

EF634400_Penicillium_brevicomp      AGGGATACCCGCTGAACTTAAGCATATCAATAAGCGGAGGAAAAGAAACC
EF634366_Penicillium_brevicomp      AGGGATACCCGCTGAACTTAAGCATATCAATAAGCGGAGGAAAAGAAACC
DQ123641_Penicillium_brevicomp      AGGGATACCCGCTGAACTTAAGCATATCAATAAGCGGAGGAAAAGAAACC
DQ123639_Penicillium_brevicomp      AGGGATACCCGCTGAACTTAAGCATATCAATAAGCGGAGGAAAAGAAACC
DQ123638_Penicillium_brevicomp      AGGGATACCCGCTGAACTTAAGCATATCAATAAGCGGAGGAAAAGAAACC
DQ123636_Penicillium_brevicomp      AGGGATACCCGCTGAACTTAAGCATATCAATAAGCGGAGGAAAAGAAACC
EF634407_Penicillium_brevicomp      AGGGATACCCGCTGAACTTAAGCATATCAATAAGCGGAGGAAAAGAAACC
EF634437_Penicillium_brevicomp      AGGGATACCCGCTGAACTTAAGCATATCAATAAGCGGAGGAAAAGAAACC
EF634433_Penicillium_brevicomp      AGGGATACCCGCTGAACTTAAGCATATCAATAAGCGGAGGAAAAGAAACC
EF634441_Penicillium_brevicomp      AGGGATACCCGCTGAACTTAAGCATATCAATAAGCGGAGGAAAAGAAACC
EF568063_Penicillium_brevicomp      AGGGATACCCGCTGAACTTAAGCATATC----------------------
AJ853756_Penicillium_brevicomp      AGGGATACCCGCTGAACTTAA-----------------------------
EF568062_Penicillium_brevicomp      AGGGATACCCGCTGAACTTAA-----------------------------
60054                               AGGGATACCCGCTGAACTT-------------------------------
DQ682592_Penicillium_brevicomp      AGGGATACCCGCTGAA----------------------------------
EU128642_Penicillium_brevicomp      AGGGATACCCGCTGAACTTAAGCATATCAATAA-----------------
                                    ****************                                  

EF634400_Penicillium_brevicomp      AACAGGGATTGCCCCAGTAACGGCGAGTGAAGCGGCAAGAGCTCAAATTT
EF634366_Penicillium_brevicomp      AACAGGGATTGCCCCAGTAACGGCGAGTGAAGCGGCAAGAGCTCAAATTT
DQ123641_Penicillium_brevicomp      AACAGGGATTGCCCCAGTAACGGCGAGTGAAGCGGCAAGAGCTCAAATTT
DQ123639_Penicillium_brevicomp      AACAGGGATTGCCCCAGTAACGGCGAGTGAAGCGGCAAGAGCTCAAATTT
DQ123638_Penicillium_brevicomp      AACAGGGATTGCCCCAGTAACGGCGAGTGAAGCGGCAAGAGCTCAAATTT
DQ123636_Penicillium_brevicomp      AACAGGGATTGCCCCAGTAACGGCGAGTGAAGCGGCAAGAGCTCAAATTT
EF634407_Penicillium_brevicomp      AACAGGGATTGCCCCAGTAACGGCGAGTGAAGCGGCAAGAGCTCAAATTT
EF634437_Penicillium_brevicomp      AACAGGGATTGCCCCAGTAACGGCGAGTGAAGCGGCAAGAGCTCAAATTT
EF634433_Penicillium_brevicomp      AACAGGGATTGCCCCAGTAACGGCGAGTGAAGCGGCAAGAGCTCAAATTT
EF634441_Penicillium_brevicomp      AACAGGGATTGCCCCAGTAACGGCGAGTGAAGCGGCAAGAGCTCAAATTT
EF568063_Penicillium_brevicomp      --------------------------------------------------
AJ853756_Penicillium_brevicomp      --------------------------------------------------
EF568062_Penicillium_brevicomp      --------------------------------------------------
60054                               --------------------------------------------------
DQ682592_Penicillium_brevicomp      --------------------------------------------------
EU128642_Penicillium_brevicomp      --------------------------------------------------
                                                                                      

EF634400_Penicillium_brevicomp      GAAAGCTGGCTCCTTCGGGGTCCGCATTGTAATTTGCAGAGGATGCTTCG
EF634366_Penicillium_brevicomp      GAAAGCTGGCTCCTTCGGGGTCCGCATTGTAATTTGCAGAGGATGCTTCG
DQ123641_Penicillium_brevicomp      GAAAGCTGGCTCCTTCGGGGTCCGCATTGTAATTTGCAGAGGATGCTTCG
DQ123639_Penicillium_brevicomp      GAAAGCTGGCTCCTTCGGGGTCCGCATTGTAATTTGCAGAGGATGCTTCG
DQ123638_Penicillium_brevicomp      GAAAGCTGGCTCCTTCGGGGTCCGCATTGTAATTTGCAGAGGATGCTTCG
DQ123636_Penicillium_brevicomp      GAAAGCTGGCTCCTTCGGGGTCCGCATTGTAATTTGCAGAGGATGCTTCG
EF634407_Penicillium_brevicomp      GAAAGCTGGCTCCTTCGGGGTCCGCATTGTAATTTGCAGAGGATGCTTCG
EF634437_Penicillium_brevicomp      GAAAGCTGGCTCCTTCGGGGTCCGCATTGTAATTTGCAGAGGATGCTTCG
EF634433_Penicillium_brevicomp      GAAAGCTGGCTCCTTCGGGGTCCGCATTGTAATTTGCAGAGGATGCTTCG
EF634441_Penicillium_brevicomp      GAAAGCTGGCTCCTTCGGGGTCCGCATTGTAATTTGCAGAGGATGCTTCG
EF568063_Penicillium_brevicomp      --------------------------------------------------
AJ853756_Penicillium_brevicomp      --------------------------------------------------
EF568062_Penicillium_brevicomp      --------------------------------------------------
60054                               --------------------------------------------------
DQ682592_Penicillium_brevicomp      --------------------------------------------------
EU128642_Penicillium_brevicomp      --------------------------------------------------
                                                                                      

EF634400_Penicillium_brevicomp      GGAGCGGTCCCCATCTAAGTGCCCTGGAACGGGACGTCATAGAGGGTGAG
EF634366_Penicillium_brevicomp      GGAGCGGTCCCCATCTAAGTGCCCTGGAACGGGACGTCATAGAGGGTGAG
DQ123641_Penicillium_brevicomp      GGAGCGGTCCCCATCTAAGTGCCCTGGAACGGGACGTCATAGAGGGTGAG
DQ123639_Penicillium_brevicomp      GGAGCGGTCCCCATCTAAGTGCCCTGGAACGGGACGTCATAGAGGGTGAG
DQ123638_Penicillium_brevicomp      GGAGCGGTCCCCATCTAAGTGCCCTGGAACGGGACGTCATAGAGGGTGAG
DQ123636_Penicillium_brevicomp      GGAGCGGTCCCCATCTAAGTGCCCTGGAACGGGACGTCATAGAGGGTGAG
EF634407_Penicillium_brevicomp      GGAGCGGTCCCCATCTAAGTGCCCTGGAACGGGACGTCATAGAGGGTGAG
EF634437_Penicillium_brevicomp      GGAGCGGTCCCCATCTAAGTGCCCTGGAACGGGACGTCATAGAGGGTGAG
EF634433_Penicillium_brevicomp      GGAGCGGTCCCCATCTAAGTGCCCTGGAACGGGACGTCATAGAGGGTGAG
EF634441_Penicillium_brevicomp      GGAGCGGTCCCCATCTAAGTGCCCTGGAACGGGACGTCATAGAGGGTGAG
EF568063_Penicillium_brevicomp      --------------------------------------------------
AJ853756_Penicillium_brevicomp      --------------------------------------------------
EF568062_Penicillium_brevicomp      --------------------------------------------------
60054                               --------------------------------------------------
DQ682592_Penicillium_brevicomp      --------------------------------------------------
EU128642_Penicillium_brevicomp      --------------------------------------------------
                                                                                      

EF634400_Penicillium_brevicomp      AATCCCGTATGGGATGGGGTGTCCGCGCCCGTGTGAAGCTCCTTCGACGA
EF634366_Penicillium_brevicomp      AATCCCGTATGGGATGGGGTGTCCGCGCCCGTGTGAAGCTCCTTCGACGA
DQ123641_Penicillium_brevicomp      AATCCCGTATGGGATGGGGTGTCCGCGCCCGTGTGAAGCTCCTTCGACGA
DQ123639_Penicillium_brevicomp      AATCCCGTATGGGATGGGGTGTCCGCGCCCGTGTGAAGCTCCTTCGACGA
DQ123638_Penicillium_brevicomp      AATCCCGTATGGGATGGGGTGTCCGCGCCCGTGTGAAGCTCCTTCGACGA
DQ123636_Penicillium_brevicomp      AATCCCGTATGGGATGGGGTGTCCGCGCCCGTGTGAAGCTCCTTCGACGA
EF634407_Penicillium_brevicomp      AATCCCGTATGGGATGGGGTGTCCGCGCCCGTGTGAAGCTCCTTCGACGA
EF634437_Penicillium_brevicomp      AATCCCGTATGGGATGGGGTGTCCGCGCCCGTGTGAAGCTCCTTCGACGA
EF634433_Penicillium_brevicomp      AATCCCGTATGGGATGGGGTGTCCGCGCCCGTGTGAAGCTCCTTCGACGA
EF634441_Penicillium_brevicomp      AATCCCGTATGGGATGGGGTGTCCGCGCCCGTGTGAAGCTCCTTCGACGA
EF568063_Penicillium_brevicomp      --------------------------------------------------
AJ853756_Penicillium_brevicomp      --------------------------------------------------
EF568062_Penicillium_brevicomp      --------------------------------------------------
60054                               --------------------------------------------------
DQ682592_Penicillium_brevicomp      --------------------------------------------------
EU128642_Penicillium_brevicomp      --------------------------------------------------
                                                                                      

EF634400_Penicillium_brevicomp      GTCGAGTTGTTTGGGAATGCAGCTCTAAATGGGTGGTAAATTTCATCTAA
EF634366_Penicillium_brevicomp      GTCGAGTTGTTTGGGAATGCAGCTCTAAATGGGTGGTAAATTTCATCTAA
DQ123641_Penicillium_brevicomp      GTCGAGTTGTTTGGGAATGCAGCTCTAAATGGGTGGTAAATTTCATCTAA
DQ123639_Penicillium_brevicomp      GTCGAGTTGTTTGGGAATGCAGCTCTAAATGGGTGGTAAATTTCATCTAA
DQ123638_Penicillium_brevicomp      GTCGAGTTGTTTGGGAATGCAGCTCTAAATGGGTGGTAAATTTCATCTAA
DQ123636_Penicillium_brevicomp      GTCGAGTTGTTTGGGAATGCAGCTCTAAATGGGTGGTAAATTTCATCTAA
EF634407_Penicillium_brevicomp      GTCGAGTTGTTTGGGAATGCAGCTCTAAATGGGTGGTAAATTTCATCTAA
EF634437_Penicillium_brevicomp      GTCGAGTTGTTTGGGAATGCAGCTCTAAATGGGTGGTAAATTTCATCTAA
EF634433_Penicillium_brevicomp      GTCGAGTTGTTTGGGAATGCAGCTCTAAATGGGTGGTAAATTTCATCTAA
EF634441_Penicillium_brevicomp      GTCGAGTTGTTTGGGAATGCAGCTCTAAATGGGTGGTAAATTTCATCTAA
EF568063_Penicillium_brevicomp      --------------------------------------------------
AJ853756_Penicillium_brevicomp      --------------------------------------------------
EF568062_Penicillium_brevicomp      --------------------------------------------------
60054                               --------------------------------------------------
DQ682592_Penicillium_brevicomp      --------------------------------------------------
EU128642_Penicillium_brevicomp      --------------------------------------------------
                                                                                      

EF634400_Penicillium_brevicomp      AGCTAAATATTGGCCGGAGACCGATAGCGCACAAGTAGAGTGATCGAAAG
EF634366_Penicillium_brevicomp      AGCTAAATATTGGCCGGAGACCGATAGCGCACAAGTAGAGTGATCGAAAG
DQ123641_Penicillium_brevicomp      AGCTAAATATTGGCCGGAGACCGATAGCGCACAAGTAGAGTGATCGAAAG
DQ123639_Penicillium_brevicomp      AGCTAAATATTGGCCGGAGACCGATAGCGCACAAGTAGAGTGATCGAAAG
DQ123638_Penicillium_brevicomp      AGCTAAATATTGGCCGGAGACCGATAGCGCACAAGTAGAGTGATCGAAAG
DQ123636_Penicillium_brevicomp      AGCTAAATATTGGCCGGAGACCGATAGCGCACAAGTAGAGTGATCGAAAG
EF634407_Penicillium_brevicomp      AGCTAAATATTGGCCGGAGACCGATAGCGCACAAGTAGAGTGATCGAAAG
EF634437_Penicillium_brevicomp      AGCTAAATATTGGCCGGAGACCGATAGCGCACAAGTAGAGTGATCGAAAG
EF634433_Penicillium_brevicomp      AGCTAAATATTGGCCGGAGACCGATAGCGCACAAGTAGAGTGATCGAAAG
EF634441_Penicillium_brevicomp      AGCTAAATATTGGCCGGAGACCGATAGCGCACAAGTAGAGTGATCGAAAG
EF568063_Penicillium_brevicomp      --------------------------------------------------
AJ853756_Penicillium_brevicomp      --------------------------------------------------
EF568062_Penicillium_brevicomp      --------------------------------------------------
60054                               --------------------------------------------------
DQ682592_Penicillium_brevicomp      --------------------------------------------------
EU128642_Penicillium_brevicomp      --------------------------------------------------
                                                                                      

EF634400_Penicillium_brevicomp      ATGAAAAGCACTTTGAAAAGAGAGTTAAAAAGCACGTGAAATTGTTGAAA
EF634366_Penicillium_brevicomp      ATGAAAAGCACTTTGAAAAGAGAGTTAAAAAGCACGTGAAATTGTTGAAA
DQ123641_Penicillium_brevicomp      ATGAAAAGCACTTTGAAAAGAGAGTTAAAAAGCACGTGAAATTGTTGAAA
DQ123639_Penicillium_brevicomp      ATGAAAAGCACTTTGAAAAGAGAGTTAAAAAGCACGTGAAATTGTTGAAA
DQ123638_Penicillium_brevicomp      ATGAAAAGCACTTTGAAAAGAGAGTTAAAAAGCACGTGAAATTGTTGAAA
DQ123636_Penicillium_brevicomp      ATGAAAAGCACTTTGAAAAGAGAGTTAAAAAGCACGTGAAATTGTTGAAA
EF634407_Penicillium_brevicomp      ATGAAAAGCACTTTGAAAAGAGAGTTAAAAAGCACGTGAAATTGTTGAAA
EF634437_Penicillium_brevicomp      ATGAAAAGCACTTTGAAAAGAGAGTTAAAAAGCACGTGAAATTGTTGAAA
EF634433_Penicillium_brevicomp      ATGAAAAGCACTTTGAAAAGAGAGTTAAAAAGCACGTGAAATTGTTGAAA
EF634441_Penicillium_brevicomp      ATGAAAAGCACTTTGAAAAGAGAGTTAAAAAGCACGTGAAATTGTTGAAA
EF568063_Penicillium_brevicomp      --------------------------------------------------
AJ853756_Penicillium_brevicomp      --------------------------------------------------
EF568062_Penicillium_brevicomp      --------------------------------------------------
60054                               --------------------------------------------------
DQ682592_Penicillium_brevicomp      --------------------------------------------------
EU128642_Penicillium_brevicomp      --------------------------------------------------
                                                                                      

EF634400_Penicillium_brevicomp      GGGAAGCGCTTGCGACCAGACTCGCTCGCGGGGTTCAGCCGGCATTCGTG
EF634366_Penicillium_brevicomp      GGGAAGCGCTTGCGACCAGACTCGCTCGCGGGGTTCAGCCGGCATTCGTG
DQ123641_Penicillium_brevicomp      GGGAAGCGCTTGCGACCAGACTCGCTCGCGGGGTTCAGCCGGCATTCGTG
DQ123639_Penicillium_brevicomp      GGGAAGCGCTTGCGACCAGACTCGCTCGCGGGGTTCAGCCGGCATTCGTG
DQ123638_Penicillium_brevicomp      GGGAAGCGCTTGCGACCAGACTCGCTCGCGGGGTTCAGCCGGCATTCGTG
DQ123636_Penicillium_brevicomp      GGGAAGCGCTTGCGACCAGACTCGCTCGCGGGGTTCAGCCGGCATTCGTG
EF634407_Penicillium_brevicomp      GGGAAGCGCTTGCGACCAGACTCGCTCGCGGGGTTCAGCCGGCATTCGTG
EF634437_Penicillium_brevicomp      GGGAAGCGCTTGCGACCAGACTCGCTCGCGGGGTTCAGCCGGCATTCGTG
EF634433_Penicillium_brevicomp      GGGAAGCGCTTGCGACCAGACTCGCTCGCGGGGTTCAGCCGGCATTCGTG
EF634441_Penicillium_brevicomp      GGGAAGCGCTTGCGACCAGACTCGCTCGCGGGGTTCAGCCGGCATTCGTG
EF568063_Penicillium_brevicomp      --------------------------------------------------
AJ853756_Penicillium_brevicomp      --------------------------------------------------
EF568062_Penicillium_brevicomp      --------------------------------------------------
60054                               --------------------------------------------------
DQ682592_Penicillium_brevicomp      --------------------------------------------------
EU128642_Penicillium_brevicomp      --------------------------------------------------
                                                                                      

EF634400_Penicillium_brevicomp      CCGGTGTACTTCCCCGCGAGCGGGCCAGCGTCGGTTTGGGCGGTCGGTCA
EF634366_Penicillium_brevicomp      CCGGTGTACTTCCCCGCGAGCGGGCCAGCGTCGGTTTGGGCGGTCGGTCA
DQ123641_Penicillium_brevicomp      CCGGTGTACTTCCCCGCGAGCGGGCCAGCGTCGGTTTGGGCGGTCGGTCA
DQ123639_Penicillium_brevicomp      CCGGTGTACTTCCCCGCGAGCGGGCCAGCGTCGGTTTGGGCGGTCGGTCA
DQ123638_Penicillium_brevicomp      CCGGTGTACTTCCCCGCGAGCGGGCCAGCGTCGGTTTGGGCGGTCGGTCA
DQ123636_Penicillium_brevicomp      CCGGTGTACTTCCCCGCGAGCGGGCCAGCGTCGGTTTGGGCGGTCGGTCA
EF634407_Penicillium_brevicomp      CCGGTGTACTTCCCCGCGAGCGGGCCAGCGTCGGTTTGGGCGGTCGGTCA
EF634437_Penicillium_brevicomp      CCGGTGTACTTCCCCGCGAGCGGGCCAGCGTCGGTTTGGGCGGTCGGTCA
EF634433_Penicillium_brevicomp      CCGGTGTACTTCCCCGCGAGCGGGCCAGCGTCGGTTTGGGCGGTCGGTCA
EF634441_Penicillium_brevicomp      CCGGTGTACTTCCCCGCGAGCGGGCCAGCGTCGGTTTGGGCGGTCGGTCA
EF568063_Penicillium_brevicomp      --------------------------------------------------
AJ853756_Penicillium_brevicomp      --------------------------------------------------
EF568062_Penicillium_brevicomp      --------------------------------------------------
60054                               --------------------------------------------------
DQ682592_Penicillium_brevicomp      --------------------------------------------------
EU128642_Penicillium_brevicomp      --------------------------------------------------
                                                                                      

EF634400_Penicillium_brevicomp      AAGGCCTCTGGAAGGTAACGCCCCCTCGGGGGCGTCTTATAGCCAGGGGT
EF634366_Penicillium_brevicomp      AAGGCCTCTGGAAGGTAACGCCCCCTCGGGGGCGTCTTATAGCCAGGGGT
DQ123641_Penicillium_brevicomp      AAGGCCTCTGGAAGGTAACGCCCCCTCGGGGGCGTCTTATAGCCAGGGGT
DQ123639_Penicillium_brevicomp      AAGGCCTCTGGAAGGTAACGCCCCCTCGGGGGCGTCTTATAGCCAGGGGT
DQ123638_Penicillium_brevicomp      AAGGCCTCTGGAAGGTAACGCCCCCTCGGGGGCGTCTTATAGCCAGGGGT
DQ123636_Penicillium_brevicomp      AAGGCCTCTGGAAGGTAACGCCCCCTCGGGGGCGTCTTATAGCCAGGGGT
EF634407_Penicillium_brevicomp      AAGGCCTCTGGAAGGTAACGCCCCCTCGGGGGCGTCTTATAGCCAGGGGT
EF634437_Penicillium_brevicomp      AAGGCCTCTGGAAGGTAACGCCCCCTCGGGGGCGTCTTATAGCCAGGGGT
EF634433_Penicillium_brevicomp      AAGGCCTCTGGAAGGTAACGCCCCCTCGGGGGCGTCTTATAGCCAGGGGT
EF634441_Penicillium_brevicomp      AAGGCCTCTGGAAGGTAACGCCCCCTCGGGGGCGTCTTATAGCCAGGGGT
EF568063_Penicillium_brevicomp      --------------------------------------------------
AJ853756_Penicillium_brevicomp      --------------------------------------------------
EF568062_Penicillium_brevicomp      --------------------------------------------------
60054                               --------------------------------------------------
DQ682592_Penicillium_brevicomp      --------------------------------------------------
EU128642_Penicillium_brevicomp      --------------------------------------------------
                                                                                      

EF634400_Penicillium_brevicomp      GCAATGCGGCCTGCCCGGACCGAGGAACGCGCTTCGGCTCGGACGCTGGC
EF634366_Penicillium_brevicomp      GCAATGCGGCCTGCCCGGACCGAGGAACGCGCTTCGGCTCGGACGCTGGC
DQ123641_Penicillium_brevicomp      GCAATGCGGCCTGCCCGGACCGAGGAACGCGCTTCGGCTCGGACGCTGGC
DQ123639_Penicillium_brevicomp      GCAATGCGGCCTGCCCGGACCGAGGAACGCGCTTCGGCTCGGACGCTGGC
DQ123638_Penicillium_brevicomp      GCAATGCGGCCTGCCCGGACCGAGGAACGCGCTTCGGCTCGGACGCTGGC
DQ123636_Penicillium_brevicomp      GCAATGCGGCCTGCCCGGACCGAGGAACGCGCTTCGGCTCGGACGCTGGC
EF634407_Penicillium_brevicomp      GCAATGCGGCCTGCCCGGACCGAGGAACGCGCTTCGGCTCGGACGCTGGC
EF634437_Penicillium_brevicomp      GCAATGCGGCCTGCCCGGACCGAGGAACGCGCTTCGGCTCGGACGCTGGC
EF634433_Penicillium_brevicomp      GCAATGCGGCCTGCCCGGACCGAGGAACGCGCTTCGGCTCGGACGCTGGC
EF634441_Penicillium_brevicomp      GCAATGCGGCCTGCCCGGACCGAGGAACGCGCTTCGGCTCGGACGCTGGC
EF568063_Penicillium_brevicomp      --------------------------------------------------
AJ853756_Penicillium_brevicomp      --------------------------------------------------
EF568062_Penicillium_brevicomp      --------------------------------------------------
60054                               --------------------------------------------------
DQ682592_Penicillium_brevicomp      --------------------------------------------------
EU128642_Penicillium_brevicomp      --------------------------------------------------
                                                                                      

EF634400_Penicillium_brevicomp      ATAATGGTCGTAAGCGACC
EF634366_Penicillium_brevicomp      ATAATGGTCGTAAGCGACC
DQ123641_Penicillium_brevicomp      ATAATGGTCGTAAGCGACC
DQ123639_Penicillium_brevicomp      ATAATGGTCGTAAGCGACC
DQ123638_Penicillium_brevicomp      ATAATGGTCGTAAGCGACC
DQ123636_Penicillium_brevicomp      ATAATGGTCGTAAGCGACC
EF634407_Penicillium_brevicomp      ATAATGGTCGTAAGCGACC
EF634437_Penicillium_brevicomp      ATAATGGTCGTAAGCGACC
EF634433_Penicillium_brevicomp      ATAATGGTCGTAAGCGACC
EF634441_Penicillium_brevicomp      ATAATGGTCGTAAGCGACC
EF568063_Penicillium_brevicomp      -------------------
AJ853756_Penicillium_brevicomp      -------------------
EF568062_Penicillium_brevicomp      -------------------
60054                               -------------------
DQ682592_Penicillium_brevicomp      -------------------
EU128642_Penicillium_brevicomp      -------------------
                                                       
