# Supplementary material for: A software pipeline for processing and identification of fungal ITS sequences
Source: Source Code Biol Med. 2009 Jan 15;4:1. doi: 10.1186/1751-0473-4-1 (PMC2649129; doi:10.1186/1751-0473-4-1)
Supplement: Additional file 2 — The evaluation dataset. The evaluation dataset (in the FASTA format) and the results of its analysis (a summary in the OpenOffice/Excel spreadsheet format with multiple alignments in the ALN (Clustal W) format and a list of the species recovered in the PDF format). [file 1751-0473-4-1-S2.zip › AdditionalFile2/2008-10-24-1/alignments/60054.dnd]

(
(
(
(
(
(
(
(
(
60054:0.00711,
DQ682592_Penicillium_brevicomp:-0.00354)
:0.01247,
EU128642_Penicillium_brevicomp:-0.00014)
:0.01215,
EF568062_Penicillium_brevicomp:-0.01596)
:0.00870,
AJ853756_Penicillium_brevicomp:-0.00870)
:0.00550,
EF568063_Penicillium_brevicomp:-0.00391)
:0.00391,
EF634441_Penicillium_brevicomp:0.00000)
:0.00000,
(
EF634437_Penicillium_brevicomp:0.00000,
EF634433_Penicillium_brevicomp:0.00000)
:0.00000)
:0.00000,
EF634407_Penicillium_brevicomp:0.00000)
:0.00000,
(
(
(
(
EF634400_Penicillium_brevicomp:0.00000,
EF634366_Penicillium_brevicomp:0.00000)
:0.00000,
DQ123641_Penicillium_brevicomp:0.00000)
:0.00000,
DQ123639_Penicillium_brevicomp:0.00000)
:0.00000,
DQ123638_Penicillium_brevicomp:0.00000)
:0.00000,
DQ123636_Penicillium_brevicomp:0.00000);
