# Supplementary material for: A software pipeline for processing and identification of fungal ITS sequences
Source: Source Code Biol Med. 2009 Jan 15;4:1. doi: 10.1186/1751-0473-4-1 (PMC2649129; doi:10.1186/1751-0473-4-1)
Supplement: Additional file 2 — The evaluation dataset. The evaluation dataset (in the FASTA format) and the results of its analysis (a summary in the OpenOffice/Excel spreadsheet format with multiple alignments in the ALN (Clustal W) format and a list of the species recovered in the PDF format). [file 1751-0473-4-1-S2.zip › AdditionalFile2/2008-10-24-1/alignments/600511d2.aln]

CLUSTAL W (1.83) multiple sequence alignment


DQ681340_Penicillium_vinaceum       --------------------------------------------------
AF455490_Penicillium_chrysogen      --------------------------------------------------
AF455436_Penicillium_commune        --------------------------------------------------
AF455544_Penicillium_commune        --------------------------------------------------
DQ681331_Penicillium_citrinum       --------------------------------------------------
EU833212_Penicillium_chrysogen      --------------------------------------------------
EF105368_Penicillium_sp             --------------------------------------------------
EU497943_Penicillium_sp             --------------------------------------------------
EF660439_Penicillium_sp             --------------------------------------------------
AJ279476_Penicillium_sp             --------------------------------------------------
EU833215_Penicillium_commune        --------------------------------------------------
EU833214_Penicillium_citrinum       --------------------------------------------------
DQ249212_Penicillium_chrysogen      --------------------------------------------------
600511d2                            --------------------------------------------------
DQ093692_Penicillium_commune        --------------------------------------------------
AM901677_Penicillium_sp             TCAGCTCGTGCCGATTACGTCCCTGCCCTTTGTACACACCGCCCGTCGCT
                                                                                      

DQ681340_Penicillium_vinaceum       --------------------------------------------------
AF455490_Penicillium_chrysogen      --------------------------------------------------
AF455436_Penicillium_commune        --------------------------------------------------
AF455544_Penicillium_commune        --------------------------------------------------
DQ681331_Penicillium_citrinum       --------------------------------------------------
EU833212_Penicillium_chrysogen      --------------------------------------------------
EF105368_Penicillium_sp             --------------------------------------------------
EU497943_Penicillium_sp             --------------------------------------------------
EF660439_Penicillium_sp             --------------------------------------------------
AJ279476_Penicillium_sp             --------------------------------------------------
EU833215_Penicillium_commune        --------------------------------------------------
EU833214_Penicillium_citrinum       --------------------------------------------------
DQ249212_Penicillium_chrysogen      --------------------------------------------------
600511d2                            --------------------------------------------------
DQ093692_Penicillium_commune        --------------------------------------------------
AM901677_Penicillium_sp             ACTACCGATTGAATGGCTCAGTGAGGCCTTGGGATTGGCTTAGGAGGGTT
                                                                                      

DQ681340_Penicillium_vinaceum       ----------------------------------------------TTGG
AF455490_Penicillium_chrysogen      --------------------------------------------------
AF455436_Penicillium_commune        --------------------------------------------------
AF455544_Penicillium_commune        --------------------------------------------------
DQ681331_Penicillium_citrinum       -------------------------------------------------G
EU833212_Penicillium_chrysogen      -------------------------------------------------G
EF105368_Penicillium_sp             ------------------------------------------------AG
EU497943_Penicillium_sp             -------------------------------------------------G
EF660439_Penicillium_sp             -------------------------------------------------G
AJ279476_Penicillium_sp             ----------------------------------------TCATTTAGAG
EU833215_Penicillium_commune        -------------------------------------------------G
EU833214_Penicillium_citrinum       ------------------------------------------------GG
DQ249212_Penicillium_chrysogen      --------------------------------CAACTCTGTCATTTAGAG
600511d2                            --------------------------------------------------
DQ093692_Penicillium_commune        -------------------------------------------------A
AM901677_Penicillium_sp             GGCAACGACCCCCCAGAGCCGAAAACTTGGTCAAACTCGGTCATTTAGAG
                                                                                      

DQ681340_Penicillium_vinaceum       AAGTAAAAAG--TCGTAACAAGGTTTCCGTAGGTGAACCTGCGGAAGGAT
AF455490_Penicillium_chrysogen      ----------------------GTTTCCGTAGGTGAACCTGCGGAAGGAT
AF455436_Penicillium_commune        -----AAAAG--TCGTAACAAGGTTTCCGTAGGTGAACCTGCGGAAGGAT
AF455544_Penicillium_commune        -----AAAAG--TCGTAACAAGGTTTCCGTAGGTGAACCTGCGGAAGGAT
DQ681331_Penicillium_citrinum       GAAGTAAAAG--TCGTAACAAGGTTTCCGTAGGTGAACCTGCGGAAGGAT
EU833212_Penicillium_chrysogen      GAAGTAAAAG--TCGTAACAAGGTTTCCGTAGGTGAACCTGCGGAAGGAT
EF105368_Penicillium_sp             GAAGTAAAAG--TCGTAACAAGGTTTCCGTAGGTGAACCTGCGGAAGGAT
EU497943_Penicillium_sp             GAAGTAAAAG--TCGTAACAAGGTTTCCGTAGGTGAACCTGCGGAAGGAT
EF660439_Penicillium_sp             GAAGTAAAAG--TCGTAACAAGGTTTCCGTAGGTGAACCTGCGGAAGGAT
AJ279476_Penicillium_sp             GAAGTAAAAG--TCGTAACAAGGTTTCCGTAGGTGAACCTGCGGAAGGAT
EU833215_Penicillium_commune        GAAGTAAAAA-GTCGTAACAAGGTTTCCGTAGGTGAACCTGCGGAAGGAT
EU833214_Penicillium_citrinum       AAAGTAAAAAAGTCGTAACAAGGTTTCCGTAGGTGAACCTGCGGAAGGAT
DQ249212_Penicillium_chrysogen      GAAGTAAAAA-GTCGTAACAAGGTTTCCGTAGGTGAACCTGCGGAAGGAT
600511d2                            -------------------CAGGTTTCCGTAGGTGAACCTGCGGAAG-AT
DQ093692_Penicillium_commune        GGAGTAAG----TCGTAACAAGGTTTCCGTAGGTGAACCTGCGGAAGGAT
AM901677_Penicillium_sp             GAAGTAAAAG--TCGTAACAAGGTTTCCGTAGGTGAACCTGCGGAAGGAT
                                                          ************************* **

DQ681340_Penicillium_vinaceum       CATTACCGAGTGAGGGCCCTCTGGGTCCAACCTCCCACCCGTGTTTATTT
AF455490_Penicillium_chrysogen      CATTACCGAGTGAGGGCCCTCTGGGTCCAACCTCCCACCCGTGTTTATTT
AF455436_Penicillium_commune        CATTACCGAGTGAGGGCCCTCTGGGTCCAACCTCCCACCCGTGTTTATTT
AF455544_Penicillium_commune        CATTACCGAGTGAGGGCCCTCTGGGTCCAACCTCCCACCCGTGTTTATTT
DQ681331_Penicillium_citrinum       CATTACCGAGTGAGGGCCCTCTGGGTCCAACCTCCCACCCGTGTTTATTT
EU833212_Penicillium_chrysogen      CATTACCGAGTGAGGGCCCTCTGGGTCCAACCTCCCACCCGTGTTTATTT
EF105368_Penicillium_sp             CATTACCGAGTGAGGGCCCTCTGGGTCCAACCTCCCACCCGTGTTTATTT
EU497943_Penicillium_sp             CATTACCGAGTGAGGGCCCTCTGGGTCCAACCTCCCACCCGTGTTTATTT
EF660439_Penicillium_sp             CATTACCGAGTGAGGGCCCTCTGGGTCCAACCTCCCACCCGTGTTTATTT
AJ279476_Penicillium_sp             CATTACCGAGTGAGGGCCCTCTGGGTCCAACCTCCCACCCGTGTTTATTT
EU833215_Penicillium_commune        CATTACCGAGTGAGGGCCCTCTGGGTCCAACCTCCCACCCGTGTTTATTT
EU833214_Penicillium_citrinum       CATTACCGAGTGAGGGCCCTCTGGGTCCAACCTCCCACCCGTGTTTATTT
DQ249212_Penicillium_chrysogen      CATTACCGAGTGAGGGCCCTCTGGGTCCAACCTCCCACCCGTGTTTATTT
600511d2                            CATTACCGAGTGAGGGCCCTCTGGGTCCAACCTCCCACCCGTGTTTATTT
DQ093692_Penicillium_commune        CATTACCGAGTGAGGGCCCTCTGGGTCCAACCTCCCACCCGTGTTTATTT
AM901677_Penicillium_sp             CATTACCGAGTGAGGGCCCTCTGGGTCCAACCTCCCACCCGTGTTTATTT
                                    **************************************************

DQ681340_Penicillium_vinaceum       TACCTTGTTGCTTCGGCGGGCCCGCCTTAACTGGCCGCCGGGGGGCTTAC
AF455490_Penicillium_chrysogen      TACCTTGTTGCTTCGGCGGGCCCGCCTTAACTGGCCGCCGGGGGGCTTAC
AF455436_Penicillium_commune        TACCTTGTTGCTTCGGCGGGCCCGCCTTAACTGGCCGCCGGGGGGCTTAC
AF455544_Penicillium_commune        TACCTTGTTGCTTCGGCGGGCCCGCCTTAACTGGCCGCCGGGGGGCTTAC
DQ681331_Penicillium_citrinum       TACCTTGTTGCTTCGGCGGGCCCGCCTTAACTGGCCGCCGGGGGGCTTAC
EU833212_Penicillium_chrysogen      TACCTTGTTGCTTCGGCGGGCCCGCCTTAACTGGCCGCCGGGGGGCTTAC
EF105368_Penicillium_sp             TACCTTGTTGCTTCGGCGGGCCCGCCTTAACTGGCCGCCGGGGGGCTTAC
EU497943_Penicillium_sp             TACCTTGTTGCTTCGGCGGGCCCGCCTTAACTGGCCGCCGGGGGGCTTAC
EF660439_Penicillium_sp             TACCTTGTTGCTTCGGCGGGCCCGCCTTAACTGGCCGCCGGGGGGCTTAC
AJ279476_Penicillium_sp             TACCTTGTTGCTTCGGCGGGCCCGCCTTAACTGGCCGCCGGGGGGCTTAC
EU833215_Penicillium_commune        TACCTTGTTGCTTCGGCGGGCCCGCCTTAACTGGCCGCCGGGGGGCTTAC
EU833214_Penicillium_citrinum       TACCTTGTTGCTTCGGCGGGCCCGCCTTAACTGGCCGCCGGGGGGCTTAC
DQ249212_Penicillium_chrysogen      TACCTTGTTGCTTCGGCGGGCCCGCCTTAACTGGCCGCCGGGGGGCTTAC
600511d2                            TACCTTGTTGCTTCGGCGGGCCCGCCTTAACTGGCCGCCGGGGGGCTTAC
DQ093692_Penicillium_commune        TACCTTGTTGCTTCGGCGGGCCCGCCTTAACTGGCCGCCGGGGGGCTTAC
AM901677_Penicillium_sp             TACCTTGTTGCTTCGGCGGGCCCGCCTTAACTGGCCGCCGGGGGGCTTAC
                                    **************************************************

DQ681340_Penicillium_vinaceum       GCCCCCGGGCCCGCGCCCGCCGAAGACACCCTCGAACTCTGTCTGAAGAT
AF455490_Penicillium_chrysogen      GCCCCCGGGCCCGCGCCCGCCGAAGACACCCTCGAACTCTGTCTGAAGAT
AF455436_Penicillium_commune        GCCCCCGGGCCCGCGCCCGCCGAAGACACCCTCGAACTCTGTCTGAAGAT
AF455544_Penicillium_commune        GCCCCCGGGCCCGCGCCCGCCGAAGACACCCTCGAACTCTGTCTGAAGAT
DQ681331_Penicillium_citrinum       GCCCCCGGGCCCGCGCCCGCCGAAGACACCCTCGAACTCTGTCTGAAGAT
EU833212_Penicillium_chrysogen      GCCCCCGGGCCCGCGCCCGCCGAAGACACCCTCGAACTCTGTCTGAAGAT
EF105368_Penicillium_sp             GCCCCCGGGCCCGCGCCCGCCGAAGACACCCTCGAACTCTGTCTGAAGAT
EU497943_Penicillium_sp             GCCCCCGGGCCCGCGCCCGCCGAAGACACCCTCGAACTCTGTCTGAAGAT
EF660439_Penicillium_sp             GCCCCCGGGCCCGCGCCCGCCGAAGACACCCTCGAACTCTGTCTGAAGAT
AJ279476_Penicillium_sp             GCCCCCGGGCCCGCGCCCGCCGAAGACACCCTCGAACTCTGTCTGAAGAT
EU833215_Penicillium_commune        GCCCCCGGGCCCGCGCCCGCCGAAGACACCCTCGAACTCTGTCTGAAGAT
EU833214_Penicillium_citrinum       GCCCCCGGGCCCGCGCCCGCCGAAGACACCCTCGAACTCTGTCTGAAGAT
DQ249212_Penicillium_chrysogen      GCCCCCGGGCCCGCGCCCGCCGAAGACACCCTCGAACTCTGTCTGAAGAT
600511d2                            GCCCCCGGGCCCGCGCCCGCCGAAGACACCCTCGAACTCTGTCTGAAGAT
DQ093692_Penicillium_commune        GCCCCCGGGCCCGCGCCCGCCGAAGACACCCTCGAACTCTGTCTGAAGAT
AM901677_Penicillium_sp             GCCCCCGGGCCCGCGCCCGCCGAAGACACCCTCGAACTCTGTCTGAAGAT
                                    **************************************************

DQ681340_Penicillium_vinaceum       TGTAGTCTGAGTGAAAATATAAATTATTTAAAACTTTCAACAACGGATCT
AF455490_Penicillium_chrysogen      TGTAGTCTGAGTGAAAATATAAATTATTTAAAACTTTCAACAACGGATCT
AF455436_Penicillium_commune        TGTAGTCTGAGTGAAAATATAAATTATTTAAAACTTTCAACAACGGATCT
AF455544_Penicillium_commune        TGTAGTCTGAGTGAAAATATAAATTATTTAAAACTTTCAACAACGGATCT
DQ681331_Penicillium_citrinum       TGTAGTCTGAGTGAAAATATAAATTATTTAAAACTTTCAACAACGGATCT
EU833212_Penicillium_chrysogen      TGTAGTCTGAGTGAAAATATAAATTATTTAAAACTTTCAACAACGGATCT
EF105368_Penicillium_sp             TGTAGTCTGAGTGAAAATATAAATTATTTAAAACTTTCAACAACGGATCT
EU497943_Penicillium_sp             TGTAGTCTGAGTGAAAATATAAATTATTTAAAACTTTCAACAACGGATCT
EF660439_Penicillium_sp             TGTAGTCTGAGTGAAAATATAAATTATTTAAAACTTTCAACAACGGATCT
AJ279476_Penicillium_sp             TGTAGTCTGAGTGAAAATATAAATTATTTAAAACTTTCAACAACGGATCT
EU833215_Penicillium_commune        TGTAGTCTGAGTGAAAATATAAATTATTTAAAACTTTCAACAACGGATCT
EU833214_Penicillium_citrinum       TGTAGTCTGAGTGAAAATATAAATTATTTAAAACTTTCAACAACGGATCT
DQ249212_Penicillium_chrysogen      TGTAGTCTGAGTGAAAATATAAATTATTTAAAACTTTCAACAACGGATCT
600511d2                            TGTAGTCTGAGTGAAAATATAAATTATTTAAAACTTTCAACAACGGATCT
DQ093692_Penicillium_commune        TGTAGTCTGAGTGAAAATATAAATTATTTAAAACTTTCAACAACGGATCT
AM901677_Penicillium_sp             TGTAGTCTGAGTGAAAATATAAATTATTTAAAACTTTCAACAACGGATCT
                                    **************************************************

DQ681340_Penicillium_vinaceum       CTTGGTTCCGGCATCGATGAAGAACGCAGCGAAATGCGATACGTAATGTG
AF455490_Penicillium_chrysogen      CTTGGTTCCGGCATCGATGAAGAACGCAGCGAAATGCGATACGTAATGTG
AF455436_Penicillium_commune        CTTGGTTCCGGCATCGATGAAGAACGCAGCGAAATGCGATACGTAATGTG
AF455544_Penicillium_commune        CTTGGTTCCGGCATCGATGAAGAACGCAGCGAAATGCGATACGTAATGTG
DQ681331_Penicillium_citrinum       CTTGGTTCCGGCATCGATGAAGAACGCAGCGAAATGCGATACGTAATGTG
EU833212_Penicillium_chrysogen      CTTGGTTCCGGCATCGATGAAGAACGCAGCGAAATGCGATACGTAATGTG
EF105368_Penicillium_sp             CTTGGTTCCGGCATCGATGAAGAACGCAGCGAAATGCGATACGTAATGTG
EU497943_Penicillium_sp             CTTGGTTCCGGCATCGATGAAGAACGCAGCGAAATGCGATACGTAATGTG
EF660439_Penicillium_sp             CTTGGTTCCGGCATCGATGAAGAACGCAGCGAAATGCGATACGTAATGTG
AJ279476_Penicillium_sp             CTTGGTTCCGGCATCGATGAAGAACGCAGCGAAATGCGATACGTAATGTG
EU833215_Penicillium_commune        CTTGGTTCCGGCATCGATGAAGAACGCAGCGAAATGCGATACGTAATGTG
EU833214_Penicillium_citrinum       CTTGGTTCCGGCATCGATGAAGAACGCAGCGAAATGCGATACGTAATGTG
DQ249212_Penicillium_chrysogen      CTTGGTTCCGGCATCGATGAAGAACGCAGCGAAATGCGATACGTAATGTG
600511d2                            CTTGGTTCCGGCATCGATGAAGAACGCAGCGAAATGCGATACGTAATGTG
DQ093692_Penicillium_commune        CTTGGTTCCGGCATCGATGAAGAACGCAGCGAAATGCGATACGTAATGTG
AM901677_Penicillium_sp             CTTGGTTCCGGCATCGATGAAGAACGCAGCGAAATGCGATACGTAATGTG
                                    **************************************************

DQ681340_Penicillium_vinaceum       AATTGCAAATTCAGTGAATCATCGAGTCTTTGAACGCACATTGCGCCCCC
AF455490_Penicillium_chrysogen      AATTGCAAATTCAGTGAATCATCGAGTCTTTGAACGCACATTGCGCCCCC
AF455436_Penicillium_commune        AATTGCAAATTCAGTGAATCATCGAGTCTTTGAACGCACATTGCGCCCCC
AF455544_Penicillium_commune        AATTGCAAATTCAGTGAATCATCGAGTCTTTGAACGCACATTGCGCCCCC
DQ681331_Penicillium_citrinum       AATTGCAAATTCAGTGAATCATCGAGTCTTTGAACGCACATTGCGCCCCC
EU833212_Penicillium_chrysogen      AATTGCAAATTCAGTGAATCATCGAGTCTTTGAACGCACATTGCGCCCCC
EF105368_Penicillium_sp             AATTGCAAATTCAGTGAATCATCGAGTCTTTGAACGCACATTGCGCCCCC
EU497943_Penicillium_sp             AATTGCAAATTCAGTGAATCATCGAGTCTTTGAACGCACATTGCGCCCCC
EF660439_Penicillium_sp             AATTGCAAATTCAGTGAATCATCGAGTCTTTGAACGCACATTGCGCCCCC
AJ279476_Penicillium_sp             AATTGCAAATTCAGTGAATCATCGAGTCTTTGAACGCACATTGCGCCCCC
EU833215_Penicillium_commune        AATTGCAAATTCAGTGAATCATCGAGTCTTTGAACGCACATTGCGCCCCC
EU833214_Penicillium_citrinum       AATTGCAAATTCAGTGAATCATCGAGTCTTTGAACGCACATTGCGCCCCC
DQ249212_Penicillium_chrysogen      AATTGCAAATTCAGTGAATCATCGAGTCTTTGAACGCACATTGCGCCCCC
600511d2                            AATTGCAAATTCAGTGAATCATCGAGTCTTTGAACGCACATTGCGCCCCC
DQ093692_Penicillium_commune        AATTGCAAATTCAGTGAATCATCGAGTCTTTGAACGCACATTGCGCCCCC
AM901677_Penicillium_sp             AATTGCAAATTCAGTGAATCATCGAGTCTTTGAACGCACATTGCGCCCCC
                                    **************************************************

DQ681340_Penicillium_vinaceum       TGGTATTCCGGGGGGCATGCCTGTCCGAGCGTCATTTCTGCCCTCAAGCA
AF455490_Penicillium_chrysogen      TGGTATTCCGGGGGGCATGCCTGTCCGAGCGTCATTTCTGCCCTCAAGCA
AF455436_Penicillium_commune        TGGTATTCCGGGGGGCATGCCTGTCCGAGCGTCATTTCTGCCCTCAAGCA
AF455544_Penicillium_commune        TGGTATTCCGGGGGGCATGCCTGTCCGAGCGTCATTTCTGCCCTCAAGCA
DQ681331_Penicillium_citrinum       TGGTATTCCGGGGGGCATGCCTGTCCGAGCGTCATTTCTGCCCTCAAGCA
EU833212_Penicillium_chrysogen      TGGTATTCCGGGGGGCATGCCTGTCCGAGCGTCATTTCTGCCCTCAAGCA
EF105368_Penicillium_sp             TGGTATTCCGGGGGGCATGCCTGTCCGAGCGTCATTTCTGCCCTCAAGCA
EU497943_Penicillium_sp             TGGTATTCCGGGGGGCATGCCTGTCCGAGCGTCATTGCTGCCCTCAAGCA
EF660439_Penicillium_sp             TGGTATTCCGGGGGGCATGCCTGTCCGAGCGTCATTTCTGCCCTCAAGCA
AJ279476_Penicillium_sp             TGGTATTCCGGGGGGCATGCCTGTCCGAGCGTCATTTCTGCCCTCAAGCA
EU833215_Penicillium_commune        TGGTATTCCGGGGGGCATGCCTGTCCGAGCGTCATTTCTGCCCTCAAGCA
EU833214_Penicillium_citrinum       TGGTATTCCGGGGGGCATGCCTGTCCGAGCGTCATTTCTGCCCTCAAGCA
DQ249212_Penicillium_chrysogen      TGGTATTCCGGGGGGCATGCCTGTCCGAGCGTCATTTCTGCCCTCAAGCA
600511d2                            TGGTATTCCGGGGGGCATGCCTGTCCGAGCGTCATTTCTGCCCTCAAGCA
DQ093692_Penicillium_commune        TGGTATTCCGGGGGGCATGCCTGTCCGAGCGTCATTTCTGCCCTCAAGCA
AM901677_Penicillium_sp             TGGTATTCCGGGGGGCATGCCTGTCCGAGCGTCATTTCTGCCCTCAAGCA
                                    ************************************ *************

DQ681340_Penicillium_vinaceum       CGGCTTGTGTGTTGGGCCCCGTCCTCCGATCCCGGGGGACGGGCCCGAAA
AF455490_Penicillium_chrysogen      CGGCTTGTGTGTTGGGCCCCGTCCTCCGATCCCGGGGGACGGGCCCGAAA
AF455436_Penicillium_commune        CGGCTTGTGTGTTGGGCCCCGTCCTCCGATCCCGGGGGACGGGCCCGAAA
AF455544_Penicillium_commune        CGGCTTGTGTGTTGGGCCCCGTCCTCCGATCCCGGGGGACGGGCCCGAAA
DQ681331_Penicillium_citrinum       CGGCTTGTGTGTTGGGCCCCGTCCTCCGATCCCGGGGGACGGGCCCGAAA
EU833212_Penicillium_chrysogen      CGGCTTGTGTGTTGGGCCCCGTCCTCCGATCCCGGGGGACGGGCCCGAAA
EF105368_Penicillium_sp             CGGCTTGTGTGTTGGGCCCCGTCCTCCGATCCCGGGGGACGGGCCCGAAA
EU497943_Penicillium_sp             CGGCTTGTGTGTTGGGCCCCGTCCTCCGATCCCGGGGGACGGGCCCGAAA
EF660439_Penicillium_sp             CGGCTTGTGTGTTGGGCCCCGTCCTCCGATCCCGGGGGACGGGCCCGAAA
AJ279476_Penicillium_sp             CGGCTTGTGTGTTGGGCCCCGTCCTCCGATCCCGGGGGACGGGCCCGAAA
EU833215_Penicillium_commune        CGGCTTGTGTGTTGGGCCCCGTCCTCCGATCCCGGGGGACGGGCCCGAAA
EU833214_Penicillium_citrinum       CGGCTTGTGTGTTGGGCCCCGTCCTCCGATCCCGGGGGACGGGCCCGAAA
DQ249212_Penicillium_chrysogen      CGGCTTGTGTGTTGGGCCCCGTCCTCCGATCCCGGGGGACGGGCCCGAAA
600511d2                            CGGCTTGTGTGTTGGGCCCCGTCCTCCGATCCCGGGGGACGGGCCCGAAA
DQ093692_Penicillium_commune        CGGCTTGTGTGTTGGGCCCCGTCCTCCGATCCCGGGGGACGGGCCCGAAA
AM901677_Penicillium_sp             CGGCTTGTGTGTTGGGCCCCGTCCTCCGATCCCGGGGGACGGGCCCGAAA
                                    **************************************************

DQ681340_Penicillium_vinaceum       GGCAGCGGCGGCACCGCGTCCGGTCCTCGAGCGTATGGGGCTTTGTCACC
AF455490_Penicillium_chrysogen      GGCAGCGGCGGCACCGCGTCCGGTCCTCGAGCGTATGGGGCTTTGTCACC
AF455436_Penicillium_commune        GGCAGCGGCGGCACCGCGTCCGGTCCTCGAGCGTATGGGGCTTTGTCACC
AF455544_Penicillium_commune        GGCAGCGGCGGCACCGCGTCCGGTCCTCGAGCGTATGGGGCTTTGTCACC
DQ681331_Penicillium_citrinum       GGCAGCGGCGGCACCGCGTCCGGTCCTCGAGCGTATGGGGCTTTGTCACC
EU833212_Penicillium_chrysogen      GGCAGCGGCGGCACCGCGTCCGGTCCTCGAGCGTATGGGGCTTTGTCACC
EF105368_Penicillium_sp             GGCAGCGGCGGCACCGCGTCCGGTCCTCGAGCGTATGGGGCTTTGTCACC
EU497943_Penicillium_sp             GGCAGCGGCGGCACCGCGTCCGGTCCTCGAGCGTATGGGGCTTTGTCACC
EF660439_Penicillium_sp             GGCAGCGGCGGCACCGCGTCCGGTCCTCGAGCGTATGGGGCTTTGTCACC
AJ279476_Penicillium_sp             GGCAGCGGCGGCACCGCGTCCGGTCCTCGAGCGTATGGGGCTTTGTCACC
EU833215_Penicillium_commune        GGCAGCGGCGGCACCGCGTCCGGTCCTCGAGCGTATGGGGCTTTGTCACC
EU833214_Penicillium_citrinum       GGCAGCGGCGGCACCGCGTCCGGTCCTCGAGCGTATGGGGCTTTGTCACC
DQ249212_Penicillium_chrysogen      GGCAGCGGCGGCACCGCGTCCGGTCCTCGAGCGTATGGGGCTTTGTCACC
600511d2                            GGCAGCGGCGGCACCGCGTCCGGTCCTCGAGCGTATGGGGCTTTGTCACC
DQ093692_Penicillium_commune        GGCAGCGGCGGCACCGCGTCCGGTCCTCGAGCGTATGGGGCTTTGTCACC
AM901677_Penicillium_sp             GGCAGCGGCGGCACCGCGTCCGGTCCTCGAGCGTATGGGGCTTTGTCACC
                                    **************************************************

DQ681340_Penicillium_vinaceum       CGCTCTGTAGGCCCGGCCGGCGCTTGCCGATCAACCCAAATTTTTATCCA
AF455490_Penicillium_chrysogen      CGCTCTGTAGGCCCGGCCGGCGCTTGCCGATCAACCCAAATTTTTATCCA
AF455436_Penicillium_commune        CGCTCTGTAGGCCCGGCCGGCGCTTGCCGATCAACCCAAATTTTTATCCA
AF455544_Penicillium_commune        CGCTCTGTAGGCCCGGCCGGCGCTTGCCGATCAACCCAAATTTTTATCCA
DQ681331_Penicillium_citrinum       CGCTCTGTAGGCCCGGCCGGCGCTTGCCGATCAACCCAAATTTTTATCCA
EU833212_Penicillium_chrysogen      CGCTCTGTAGGCCCGGCCGGCGCTTGCCGATCAACCCAAATTTTTATCCA
EF105368_Penicillium_sp             CGCTCTGTAGGCCCGGCCGGCGCTTGCCGATCAACCCAAATTTTTATCCA
EU497943_Penicillium_sp             CGCTCTGTAGGCCCGGCCGGCGCTTGCCGATCAACCCAAATTTTTATCCA
EF660439_Penicillium_sp             CGCTCTGTAGGCCCGGCCGGCGCTTGCCGATCAACCCAAATTTTTATCCA
AJ279476_Penicillium_sp             CGCTCTGTAGGCCCGGCCGGCGCTTGCCGATCAACCCAAATTTTTATCCA
EU833215_Penicillium_commune        CGCTCTGTAGGCCCGGCCGGCGCTTGCCGATCAACCCAAATTTTTATCCA
EU833214_Penicillium_citrinum       CGCTCTGTAGGCCCGGCCGGCGCTTGCCGATCAACCCAAATTTTTATCCA
DQ249212_Penicillium_chrysogen      CGCTCTGTAGGCCCGGCCGGCGCTTGCCGATCAACCCAAGTTTTTATCCA
600511d2                            CGCTCTGTAGGCCCGGCCGGCGCTTGCCGATCAACCCAA-TTTTTATCCA
DQ093692_Penicillium_commune        CGCTCTGTAGGCCCGGCCGGCGCTTGCCGATCAACCCAAATTTTTATCCA
AM901677_Penicillium_sp             CGCTCTGTAGGCCCGGCCGGCGCTTGCCGATCAACCCAAATTTTTATCCA
                                    *************************************** **********

DQ681340_Penicillium_vinaceum       GGTTGACCTCGGATCAGGTAGGGATACCCGCTGAACTTAAGC-ATATCAA
AF455490_Penicillium_chrysogen      GGTTGACCTCGGATCAGGTAGGGATACCCGCTGAACTTAAGC-ATATCAA
AF455436_Penicillium_commune        GGTTGACCTCGGATCAGGTAGGGATACCCGCTGAACTTAAGC-ATATCAA
AF455544_Penicillium_commune        GGTTGACCTCGGATCAGGTAGGGATACCCGCTGAACTTAAGC-ATATCAA
DQ681331_Penicillium_citrinum       GGTTGACCTCGGATCAGGTAGGGATACCCGCTGAACTTAAGC-ATATCAA
EU833212_Penicillium_chrysogen      GGTTGACCTCGGATCAGGTAGGGATACCCGCTGAACTTAAGC-ATATCAA
EF105368_Penicillium_sp             GGTTGACCTCGGATCAGGTAGGGATACCCGCTGAACTTAAGC-ATATCAA
EU497943_Penicillium_sp             GGTTGACCTCGGATCAGGTAGGGATACCCGCTGAACTTAAGC-ATATCAA
EF660439_Penicillium_sp             GGTTGACCTCGGATCAGGTAGGGATACCCGCTGAACTTAAGC-ATATCAA
AJ279476_Penicillium_sp             GGTTGACCTCGGATCAGGTAGGGATACCCGCTGAACTTAAGC-ATATCAA
EU833215_Penicillium_commune        GGTTGACCTCGGATCAGGTAGGGATACCCGCTGAACTTAAGC-ATATA--
EU833214_Penicillium_citrinum       GGTTGACCTCGGATCAGGTAGGGATACCCGCTGAACTTAAGC-ATATA--
DQ249212_Penicillium_chrysogen      GGTTGACCTCGGATCAGGTAGGGATACCCGCTGAACTTAAGCCATTCAAT
600511d2                            GGTTGAC-TCGGATCAGGTATGGATAC-----------------------
DQ093692_Penicillium_commune        GGTTGACCTCGGATCAGGTAGGGA-ACCCG--------------------
AM901677_Penicillium_sp             GGTTGACCTCGGATCAGGTAGGGATACCCGCTGA----------------
                                    ******* ************ *** **                       

DQ681340_Penicillium_vinaceum       TAAGNCGGAGGAA--
AF455490_Penicillium_chrysogen      TAAGC-GGAGGAA--
AF455436_Penicillium_commune        TAAGC-GGAGGAA--
AF455544_Penicillium_commune        TAAGC-GGAGGAA--
DQ681331_Penicillium_citrinum       TAAGNCGGAGGAA--
EU833212_Penicillium_chrysogen      TAAGC-GGAGGAA--
EF105368_Penicillium_sp             TAAGC-GGAGGAA--
EU497943_Penicillium_sp             TAAGC-GGAGGA---
EF660439_Penicillium_sp             T--------------
AJ279476_Penicillium_sp             TAAGCGGA-------
EU833215_Penicillium_commune        ---------------
EU833214_Penicillium_citrinum       ---------------
DQ249212_Penicillium_chrysogen      TATGCCGGGAAAAAT
600511d2                            ---------------
DQ093692_Penicillium_commune        ---------------
AM901677_Penicillium_sp             ---------------
                                                   
