# Supplementary material for: A software pipeline for processing and identification of fungal ITS sequences
Source: Source Code Biol Med. 2009 Jan 15;4:1. doi: 10.1186/1751-0473-4-1 (PMC2649129; doi:10.1186/1751-0473-4-1)
Supplement: Additional file 2 — The evaluation dataset. The evaluation dataset (in the FASTA format) and the results of its analysis (a summary in the OpenOffice/Excel spreadsheet format with multiple alignments in the ALN (Clustal W) format and a list of the species recovered in the PDF format). [file 1751-0473-4-1-S2.zip › AdditionalFile2/2008-10-24-1/alignments/600511d2.dnd]

(
(
(
(
(
(
(
(
(
(
600511d2:-0.00810,
(
AM901677_Penicillium_sp:0.01924,
DQ093692_Penicillium_commune:-0.00882)
:0.00920)
:0.00396,
(
(
EU833215_Penicillium_commune:-0.00338,
EU833214_Penicillium_citrinum:0.00506)
:0.00169,
DQ249212_Penicillium_chrysogen:0.01001)
:0.00095)
:0.00365,
(
EF660439_Penicillium_sp:-0.00189,
AJ279476_Penicillium_sp:0.00189)
:0.00076)
:0.00441,
EU497943_Penicillium_sp:0.00040)
:0.00101,
EF105368_Penicillium_sp:-0.00068)
:0.00074,
EU833212_Penicillium_chrysogen:-0.00074)
:0.00066,
DQ681331_Penicillium_citrinum:-0.00013)
:0.00010,
AF455544_Penicillium_commune:0.00000)
:0.00000,
AF455436_Penicillium_commune:0.00000)
:0.00000,
DQ681340_Penicillium_vinaceum:0.00000,
AF455490_Penicillium_chrysogen:0.00000);
