# Supplementary material for: A software pipeline for processing and identification of fungal ITS sequences
Source: Source Code Biol Med. 2009 Jan 15;4:1. doi: 10.1186/1751-0473-4-1 (PMC2649129; doi:10.1186/1751-0473-4-1)
Supplement: Additional file 2 — The evaluation dataset. The evaluation dataset (in the FASTA format) and the results of its analysis (a summary in the OpenOffice/Excel spreadsheet format with multiple alignments in the ALN (Clustal W) format and a list of the species recovered in the PDF format). [file 1751-0473-4-1-S2.zip › AdditionalFile2/2008-10-24-1/alignments/60051.aln]

CLUSTAL W (1.83) multiple sequence alignment


AY361990_Cladosporium_sphaeros      --------------------------------------------------
AF393709_Cladosporium_lignicol      --------------------------------------------------
AY361988_Cladosporium_sphaeros      --------------------------------------------------
DQ658185_fungal_sp                  --------------------------------------------------
AF455481_Cladosporium_sphaeros      --------------------------------------------------
AY361992_Cladosporium_sphaeros      --------------------------------------------------
AY361991_Cladosporium_sphaeros      --------------------------------------------------
AY361989_Cladosporium_sphaeros      --------------------------------------------------
AY361958_Cladosporium_sphaeros      --------------------------------------------------
60051                               --------------------------------------------------
DQ299296_Cladosporium_sp            --------------------------------------------------
DQ682569_Cladosporium_sp            --------------------------------------------------
EU570258_Cladosporium_sphaeros      --------------------------------------------------
EU570257_Cladosporium_sphaeros      --------------------------------------------------
AM902005_uncultured_ascomycete      TGCCTAGTAAGGCGCATGTCATCAGCATGCGTTGATTACGTCCCTGCCCT
EU570256_Cladosporium_sphaeros      --------------------------------------------------
                                                                                      

AY361990_Cladosporium_sphaeros      --------------------------------------------------
AF393709_Cladosporium_lignicol      --------------------------------------------------
AY361988_Cladosporium_sphaeros      --------------------------------------------------
DQ658185_fungal_sp                  --------------------------------------------------
AF455481_Cladosporium_sphaeros      --------------------------------------------------
AY361992_Cladosporium_sphaeros      --------------------------------------------------
AY361991_Cladosporium_sphaeros      --------------------------------------------------
AY361989_Cladosporium_sphaeros      --------------------------------------------------
AY361958_Cladosporium_sphaeros      --------------------------------------------------
60051                               --------------------------------------------------
DQ299296_Cladosporium_sp            --------------------------------------------------
DQ682569_Cladosporium_sp            --------------------------------------------------
EU570258_Cladosporium_sphaeros      --------------------------------------------------
EU570257_Cladosporium_sphaeros      --------------------------------------------------
AM902005_uncultured_ascomycete      TTGTACACACCGCCCGTCGCTACTACCGATTGAATGGCTCGGTGAGGCTT
EU570256_Cladosporium_sphaeros      ----------------------------------TGGCTCGGTGAGGCCT
                                                                                      

AY361990_Cladosporium_sphaeros      --------------------------------------------------
AF393709_Cladosporium_lignicol      -------------------------ACGACCACCCAGGGCCGGAAAGTTG
AY361988_Cladosporium_sphaeros      --------------------------------------------------
DQ658185_fungal_sp                  --------------------------------------------------
AF455481_Cladosporium_sphaeros      --------------------------------------------------
AY361992_Cladosporium_sphaeros      --------------------------------------------------
AY361991_Cladosporium_sphaeros      --------------------------------------------------
AY361989_Cladosporium_sphaeros      --------------------------------------------------
AY361958_Cladosporium_sphaeros      --------------------------------------------------
60051                               --------------------------------------------------
DQ299296_Cladosporium_sp            --------------------------------------------------
DQ682569_Cladosporium_sp            --------------------------------------------------
EU570258_Cladosporium_sphaeros      -------------------------ACGACCACCCAGGGCCGGAAAGTTG
EU570257_Cladosporium_sphaeros      -------------------------ACGACCACCCAGGGCCGGAAAGTTG
AM902005_uncultured_ascomycete      CGGACTGGCCCAGGGAGGTTCGGCAACGACCACCCAGGGCCGGAAAGTTG
EU570256_Cladosporium_sphaeros      TCGGACTGGCCCAGGGAGGTCGGCAACGACCACCCAGGGCCGGAAAGTTG
                                                                                      

AY361990_Cladosporium_sphaeros      -----------------------------AGTCGTAACAAGGTCTCCGTA
AF393709_Cladosporium_lignicol      GTCAAACCCGGTCATTTAGAGGAAGTAAAAGTCGTAACAAGGTCTCCGTA
AY361988_Cladosporium_sphaeros      -----------------------------AGTCGTAACAAGGTCTCCGTA
DQ658185_fungal_sp                  --------------------GGAAGTAAAAGTCGTAACAAGGTCTCCGTA
AF455481_Cladosporium_sphaeros      -----------------------------AGTCGTAACAAGGTCTCCGTA
AY361992_Cladosporium_sphaeros      -----------------------------AGTCGTAACAAGGTCTCCGTA
AY361991_Cladosporium_sphaeros      -----------------------------AGTCGTAACAAGGTCTCCGTA
AY361989_Cladosporium_sphaeros      -----------------------------AGTCGTAACAAGGTCTCCGTA
AY361958_Cladosporium_sphaeros      -----------------------------AGTCGTAACAAGGTCTCCGTA
60051                               ---------------------------------GTAACAAGGTCTCCGTA
DQ299296_Cladosporium_sp            ------------------------------------------TCTCCGTA
DQ682569_Cladosporium_sp            ------------------------------------------TCTCCGTA
EU570258_Cladosporium_sphaeros      GTCAAACCCGGTCATTTAGAGGAAGTAAAAGTCGTAACAAGGTCTCCGTA
EU570257_Cladosporium_sphaeros      GTCAAACCCGGTCATTTAGAGGAAGTAAAAGTCGTAACAAGGTCTCCGTA
AM902005_uncultured_ascomycete      GTCAAACCCGGTCATTTAGAGGAAGTAAAAGTCGTAACAAGGTCTCCGTA
EU570256_Cladosporium_sphaeros      GTCAAACCCGGTCATTTAGAGGAAGTAAAAGTCGTAACAAGGTCTCCGTA
                                                                              ********

AY361990_Cladosporium_sphaeros      GGTGAACCTGCGGAGG-GATCATTACAAGTGACCCCCGGCTCCGGCCGGG
AF393709_Cladosporium_lignicol      GGTGAACCTGCGGAGG-GATCATTACAAGTGACCCCCGGCTCCGGCCGGG
AY361988_Cladosporium_sphaeros      GGTGAACCTGCGGAGG-GATCATTACAAGTGACCCCCGGCTCCGGCCGGG
DQ658185_fungal_sp                  GGTGAACCTGCGGAGG-GATCATTACAAGTGACCCCCGGCTCCGGCCGGG
AF455481_Cladosporium_sphaeros      GGTGAACCTGCGGAGG-GATCATTACAAGTGACCCCCGGCTCCGGCCGGG
AY361992_Cladosporium_sphaeros      GGTGAACCTGCGGAGG-GATCATTACAAGTGACCCCCGGCTCCGGCCGGG
AY361991_Cladosporium_sphaeros      GGTGAACCTGCGGAGG-GATCATTACAAGTGACCCCCGGCTCCGGCCGGG
AY361989_Cladosporium_sphaeros      GGTGAACCTGCGGAGG-GATCATTACAAGTGACCCCCGGCTCCGGCCGGG
AY361958_Cladosporium_sphaeros      GGTGAACCTGCGGAGG-GATCATTACAAGTGACCCCCGGCTCCGGCCGGG
60051                               GGTGAACCTGCGGAGGAGATCATTACAAGTGACCTCCGGCTCCGGCCGGG
DQ299296_Cladosporium_sp            GGTGAACCTGCGGAGG-GATCATTACAAGTGACCCCCGGCTCCGGCCGGG
DQ682569_Cladosporium_sp            GGTGAACCTGCGGAGG-GATCATTACAAGTGACCCCCGGCTCCGGCCGGG
EU570258_Cladosporium_sphaeros      GGTGAACCTGCGGAGG-GATCATTACAAGTGACCCCCGGCTCCGGCCGGG
EU570257_Cladosporium_sphaeros      GGTGAACCTGCGGAGG-GATCATTACAAGTGACCCCCGGCTCCGGCCGGG
AM902005_uncultured_ascomycete      GGTGAACCTGCGGAGG-GATCATTACAAGTGACCCCCGGCTCCGGCCGGG
EU570256_Cladosporium_sphaeros      GGTGAACCTGCGGAGG-GATCATTACAAGTGACCCCCGGCTCCGGCCGGG
                                    **************** ***************** ***************

AY361990_Cladosporium_sphaeros      GATGTTCATAACCCTTTGTTGTCCGACTCTGTTGCCTCCGGGGCGACCCT
AF393709_Cladosporium_lignicol      GATGTTCATAACCCTTTGTTGTCCGACTCTGTTGCCTCCGGGGCGACCCT
AY361988_Cladosporium_sphaeros      GATGTTCATAACCCTTTGTTGTCCGACTCTGTTGCCTCCGGGGCGACCCT
DQ658185_fungal_sp                  GATGTTCATAACCCTTTGTTGTCCGACTCTGTTGCCTCCGGGGCGACCCT
AF455481_Cladosporium_sphaeros      GATGTTCATAACCCTTTGTTGTCCGACTCTGTTGCCTCCGGGGCGACCCT
AY361992_Cladosporium_sphaeros      GATGTTCATAACCCTTTGTTGTCCGACTCTGTTGCCTCCGGGGCGACCCT
AY361991_Cladosporium_sphaeros      GATGTTCATAACCCTTTGTTGTCCGACTCTGTTGCCTCCGGGGCGACCCT
AY361989_Cladosporium_sphaeros      GATGTTCATAACCCTTTGTTGTCCGACTCTGTTGCCTCCGGGGCGACCCT
AY361958_Cladosporium_sphaeros      GATGTTCATAACCCTTTGTTGTCCGACTCTGTTGCCTCCGGGGCGACCCT
60051                               GATGTTCATAACCCTTTGTTGTCCGACTCTGTTGCCTCCGGGGCGACCCT
DQ299296_Cladosporium_sp            GATGTTCATAACCCTTTGTTGTCCGACTCTGTTGCCTCCGGGGCGACCCT
DQ682569_Cladosporium_sp            GATGTTCATAACCCTTTGTTGTCCGACTCTGTTGCCTCCGGGGCGACCCT
EU570258_Cladosporium_sphaeros      GATGTTCATAACCCTTTGTTGTCCGACTCTGTTGCCTCCGGGGCGACCCT
EU570257_Cladosporium_sphaeros      GATGTTCATAACCCTTTGTTGTCCGACTCTGTTGCCTCCGGGGCGACCCT
AM902005_uncultured_ascomycete      GATGTTCATAACCCTTTGTTGTCCGACTCTGTTGCCTCCGGGGCGACCCT
EU570256_Cladosporium_sphaeros      GATGTTCATAACCCTTTGTTGTCCGACTCTGTTGCCTCCGGGGCGACCCT
                                    **************************************************

AY361990_Cladosporium_sphaeros      GCCTTTTCACGGGCGGGGGCCCCGGGTGGACACATCAAAACTCTTGCGTA
AF393709_Cladosporium_lignicol      GCCTTTTCACGGGCGGGGGCCCCGGGTGGACACATCAAAACTCTTGCGTA
AY361988_Cladosporium_sphaeros      GCCTTTTCACGGGCGGGGGCCCCGGGTGGACACATCAAAACTCTTGCGTA
DQ658185_fungal_sp                  GCCTTTTCACGGGCGGGGGCCCCGGGTGGACACATCAAAACTCTTGCGTA
AF455481_Cladosporium_sphaeros      GCCTTTTCACGGGCGGGGGCCCCGGGTGGACACATCAAAACTCTTGCGTA
AY361992_Cladosporium_sphaeros      GCCTTTTCACGGGCGGGGGCCCCGGGTGGACACATCAAAACTCTTGCGTA
AY361991_Cladosporium_sphaeros      GCCTTTTCACGGGCGGGGGCCCCGGGTGGACACATCAAAACTCTTGCGTA
AY361989_Cladosporium_sphaeros      GCCTTTTCACGGGCGGGGGCCCCGGGTGGACACATCAAAACTCTTGCGTA
AY361958_Cladosporium_sphaeros      GCCTTTTCACGGGCGGGGGCCCCGGGTGGACACATCAAAACTCTTGCGTA
60051                               GCCTTTTCACGGGCGGGGGCCCCGGGTGGACACATCAAAACTCTTGCGTA
DQ299296_Cladosporium_sp            GCCTTTTCACGGGCGGGGGCCCCGGGTGGACACATCAAAACTCTTGCGTA
DQ682569_Cladosporium_sp            GCCTTTTCACGGGCGGGGGCCCCGGGTGGACACATCAAAACTCTTGCGTA
EU570258_Cladosporium_sphaeros      GCCTTTTCACGGGCGGGGGCCCCGGGTGGACACATCAAAACTCTTGCGTA
EU570257_Cladosporium_sphaeros      GCCTTTTCACGGGCGGGGGCCCCGGGTGGACACATCAAAACTCTTGCGTA
AM902005_uncultured_ascomycete      GCCTTTTCACGGGCGGGGGCCCCGGGTGGACACATCAAAACTCTTGCGTA
EU570256_Cladosporium_sphaeros      GCCTTTTCACGGGCGGGGGCCCCGGGTGGACACATCAAAACTCTTGCGTA
                                    **************************************************

AY361990_Cladosporium_sphaeros      ACTTTGCAGTCTGAGTAAATTTAATTAATAAATTAAAACTTTCAACAACG
AF393709_Cladosporium_lignicol      ACTTTGCAGTCTGAGTAAATTTAATTAATAAATTAAAACTTTCAACAACG
AY361988_Cladosporium_sphaeros      ACTTTGCAGTCTGAGTAAATTTAATTAATAAATTAAAACTTTCAACAACG
DQ658185_fungal_sp                  ACTTTGCAGTCTGAGTAAATTTAATTAATAAATTAAAACTTTCAACAACG
AF455481_Cladosporium_sphaeros      ACTTTGCAGTCTGAGTAAATTTAATTAATAAATTAAAACTTTCAACAACG
AY361992_Cladosporium_sphaeros      ACTTTGCAGTCTGAGTAAATTTAATTAATAAATTAAAACTTTCAACAACG
AY361991_Cladosporium_sphaeros      ACTTTGCAGTCTGAGTAAATTTAATTAATAAATTAAAACTTTCAACAACG
AY361989_Cladosporium_sphaeros      ACTTTGCAGTCTGAGTAAATTTAATTAATAAATTAAAACTTTCAACAACG
AY361958_Cladosporium_sphaeros      ACTTTGCAGTCTGAGTAAATTTAATTAATAAATTAAAACTTTCAACAACG
60051                               ACTTTGCAGTCTGAGTAAATTTAATTAATAAATTAAAACTTTCAACAACG
DQ299296_Cladosporium_sp            ACTTTGCAGTCTGAGTAAATTTAATTAATAAATTAAAACTTTCAACAACG
DQ682569_Cladosporium_sp            ACTTTGCAGTCTGAGTAAATTTAATTAATAAATTAAAACTTTCAACAACG
EU570258_Cladosporium_sphaeros      ACTTTGCAGTCTGAGTAAATTTAATTAATAAATTAAAACTTTCAACAACG
EU570257_Cladosporium_sphaeros      ACTTTGCAGTCTGAGTAAATTTAATTAATAAATTAAAACTTTCAACAACG
AM902005_uncultured_ascomycete      ACTTTGCAGTCTGAGTAAATTTAATTAATAAATTAAAACTTTCAACAACG
EU570256_Cladosporium_sphaeros      ACTTTGCAGTCTGAGTAAATTTAATTAATAAATTAAAACTTTCAACAACG
                                    **************************************************

AY361990_Cladosporium_sphaeros      GATCTCTTGGTTCTGGCATCGATGAAGAACGCAGCGAAATGCGATAAGTA
AF393709_Cladosporium_lignicol      GATCTCTTGGTTCTGGCATCGATGAAGAACGCAGCGAAATGCGATAAGTA
AY361988_Cladosporium_sphaeros      GATCTCTTGGTTCTGGCATCGATGAAGAACGCAGCGAAATGCGATAAGTA
DQ658185_fungal_sp                  GATCTCTTGGTTCTGGCATCGATGAAGAACGCAGCGAAATGCGATAAGTA
AF455481_Cladosporium_sphaeros      GATCTCTTGGTTCTGGCATCGATGAAGAACGCAGCGAAATGCGATAAGTA
AY361992_Cladosporium_sphaeros      GATCTCTTGGTTCTGGCATCGATGAAGAACGCAGCGAAATGCGATAAGTA
AY361991_Cladosporium_sphaeros      GATCTCTTGGTTCTGGCATCGATGAAGAACGCAGCGAAATGCGATAAGTA
AY361989_Cladosporium_sphaeros      GATCTCTTGGTTCTGGCATCGATGAAGAACGCAGCGAAATGCGATAAGTA
AY361958_Cladosporium_sphaeros      GATCTCTTGGTTCTGGCATCGATGAAGAACGCAGCGAAATGCGATAAGTA
60051                               GATCTCTTGGTTCTGGCATCGATGAAGAACGCAGCGAAATGCGATAAGTA
DQ299296_Cladosporium_sp            GATCTCTTGGTTCTGGCATCGATGAAGAACGCAGCGAAATGCGATAAGTA
DQ682569_Cladosporium_sp            GATCTCTTGGTTCTGGCATCGATGAAGAACGCAGCGAAATGCGATAAGTA
EU570258_Cladosporium_sphaeros      GATCTCTTGGTTCTGGCATCGATGAAGAACGCAGCGAAATGCGATAAGTA
EU570257_Cladosporium_sphaeros      GATCTCTTGGTTCTGGCATCGATGAAGAACGCAGCGAAATGCGATAAGTA
AM902005_uncultured_ascomycete      GATCTCTTGGTTCTGGCATCGATGAAGAACGCAGCGAAATGCGATAAGTA
EU570256_Cladosporium_sphaeros      GATCTCTTGGTTCTGGCATCGATGAAGAACGCAGCGAAATGCGATAAGTA
                                    **************************************************

AY361990_Cladosporium_sphaeros      ATGTGAATTGCAGAATTCAGTGAATCATCGAATCTTTGAACGCACATTGC
AF393709_Cladosporium_lignicol      ATGTGAATTGCAGAATTCAGTGAATCATCGAATCTTTGAACGCACATTGC
AY361988_Cladosporium_sphaeros      ATGTGAATTGCAGAATTCAGTGAATCATCGAATCTTTGAACGCACATTGC
DQ658185_fungal_sp                  ATGTGAATTGCAGAATTCAGTGAATCATCGAATCTTTGAACGCACATTGC
AF455481_Cladosporium_sphaeros      ATGTGAATTGCAGAATTCAGTGAATCATCGAATCTTTGAACGCACATTGC
AY361992_Cladosporium_sphaeros      ATGTGAATTGCAGAATTCAGTGAATCATCGAATCTTTGAACGCACATTGC
AY361991_Cladosporium_sphaeros      ATGTGAATTGCAGAATTCAGTGAATCATCGAATCTTTGAACGCACATTGC
AY361989_Cladosporium_sphaeros      ATGTGAATTGCAGAATTCAGTGAATCATCGAATCTTTGAACGCACATTGC
AY361958_Cladosporium_sphaeros      ATGTGAATTGCAGAATTCAGTGAATCATCGAATCTTTGAACGCACATTGC
60051                               ATGTGAATTGCAGAATTCAGTGAATCATCGAATCTTTGAACGCACATTGC
DQ299296_Cladosporium_sp            ATGTGAATTGCAGAATTCAGTGAATCATCGAATCTTTGAACGCACATTGC
DQ682569_Cladosporium_sp            ATGTGAATTGCAGAATTCAGTGAATCATCGAATCTTTGAACGCACATTGC
EU570258_Cladosporium_sphaeros      ATGTGAATTGCAGAATTCAGTGAATCATCGAATCTTTGAACGCACATTGC
EU570257_Cladosporium_sphaeros      ATGTGAATTGCAGAATTCAGTGAATCATCGAATCTTTGAACGCACATTGC
AM902005_uncultured_ascomycete      ATGTGAATTGCAGAGTTCAGTGAATCATCGAATCTTTGAACGCACATTGC
EU570256_Cladosporium_sphaeros      ATGTGAATTGCAGAATTCAGTGAATCATCGAATCTTTGAACGCACATTGC
                                    ************** ***********************************

AY361990_Cladosporium_sphaeros      GCCCCCTGGTATTCCGGGGGGCATGCCTGTTCGAGCGTCATTTCACCACT
AF393709_Cladosporium_lignicol      GCCCCCTGGTATTCCGGGGGGCATGCCTGTTCGAGCGTCATTTCACCACT
AY361988_Cladosporium_sphaeros      GCCCCCTGGTATTCCGGGGGGCATGCCTGTTCGAGCGTCATTTCACCACT
DQ658185_fungal_sp                  GCCCCCTGGTATTCCGGGGGGCATGCCTGTTCGAGCGTCATTTCACCACT
AF455481_Cladosporium_sphaeros      GCCCCCTGGTATTCCGGGGGGCATGCCTGTTCGAGCGTCATTTCACCACT
AY361992_Cladosporium_sphaeros      GCCCCCTGGTATTCCGGGGGGCATGCCTGTTCGAGCGTCATTTCACCACT
AY361991_Cladosporium_sphaeros      GCCCCCTGGTATTCCGGGGGGCATGCCTGTTCGAGCGTCATTTCACCACT
AY361989_Cladosporium_sphaeros      GCCCCCTGGTATTCCGGGGGGCATGCCTGTTCGAGCGTCATTTCACCACT
AY361958_Cladosporium_sphaeros      GCCCCCTGGTATTCCGGGGGGCATGCCTGTTCGAGCGTCATTTCACCACT
60051                               GCCCCCTGGTATTCCGGGGGGCATGCCTGTTCGAGCGTCATTTCACCACT
DQ299296_Cladosporium_sp            GCCCCCTGGTATTCCGGGGGGCATGCCTGTTCGAGCGTCATTTCACCACT
DQ682569_Cladosporium_sp            GCCCCCTGGTATTCCGGGGGGCATGCCTGTTCGAGCGTCATTTCACCACT
EU570258_Cladosporium_sphaeros      GCCCCCTGGTATTCCGGGGGGCATGCCTGTTCGAGCGTCATTTCACCACT
EU570257_Cladosporium_sphaeros      GCCCCCTGGTATTCCGGGGGGCATGCCTGTTCGAGCGTCATTTCACCACT
AM902005_uncultured_ascomycete      GCCCCCTGGTATTCCGGGGGGCATGCCTGTTCGAGCGTCATTTCACCACT
EU570256_Cladosporium_sphaeros      GCCCCCTGGTATTCCGGGGGGCATGCCTGTTCGAGCGTCATTTCACCACT
                                    **************************************************

AY361990_Cladosporium_sphaeros      CAAGCCTCGCTTGGTATTGGGCGACGCGGTCCGCCGCGCGCCTCAAATCG
AF393709_Cladosporium_lignicol      CAAGCCTCGCTTGGTATTGGGCGACGCGGTCCGCCGCGCGCCTCAAATCG
AY361988_Cladosporium_sphaeros      CAAGCCTCGCTTGGTATTGGGCGACGCGGTCCGCCGCGCGCCTCAAATCG
DQ658185_fungal_sp                  CAAGCCTCGCTTGGTATTGGGCGACGCGGTCCGCCGCGCGCCTCAAATCG
AF455481_Cladosporium_sphaeros      CAAGCCTCGCTTGGTATTGGGCGACGCGGTCCGCCGCGCGCCTCAAATCG
AY361992_Cladosporium_sphaeros      CAAGCCTCGCTTGGTATTGGGCGACGCGGTCCGCCGCGCGCCTCAAATCG
AY361991_Cladosporium_sphaeros      CAAGCCTCGCTTGGTATTGGGCGACGCGGTCCGCCGCGCGCCTCAAATCG
AY361989_Cladosporium_sphaeros      CAAGCCTCGCTTGGTATTGGGCGACGCGGTCCGCCGCGCGCCTCAAATCG
AY361958_Cladosporium_sphaeros      CAAGCCTCGCTTGGTATTGGGCGACGCGGTCCGCCGCGCGCCTCAAATCG
60051                               CAAGCCTCGCTTGGTATTGGGCGACGCGGTCCGCCGCGCGCCTCAAATCG
DQ299296_Cladosporium_sp            CAAGCCTCGCTTGGTATTGGGCGACGCGGTCCGCCGCGCGCCTCAAATCG
DQ682569_Cladosporium_sp            CAAGCCTCGCTTGGTATTGGGCGACGCGGTCCGCCGCGCGCCTCAAATCG
EU570258_Cladosporium_sphaeros      CAAGCCTCGCTTGGTATTGGGCGACGCGGTCCGCCGCGCGCCTCAAATCG
EU570257_Cladosporium_sphaeros      CAAGCCTCGCTTGGTATTGGGCGACGCGGTCCGCCGCGCGCCTCAAATCG
AM902005_uncultured_ascomycete      CAAGCCTCGCTTGGTATTGGGCGACGCGGTCCGCCGCGCGCCTCAAATCG
EU570256_Cladosporium_sphaeros      CAAGCCTCGCTTGGTATTGGGCGACGCGGTCCGCCGCGCGCCTCAAATCG
                                    **************************************************

AY361990_Cladosporium_sphaeros      ACCGGCTGGGTCTTCTGTCCCCTCAGCGTTGTGGAAACTATTCGCTAAAG
AF393709_Cladosporium_lignicol      ACCGGCTGGGTCTTCTGTCCCCTCAGCGTTGTGGAAACTATTCGCTAAAG
AY361988_Cladosporium_sphaeros      ACCGGCTGGGTCTTCTGTCCCCTCAGCGTTGTGGAAACTATTCGCTAAAG
DQ658185_fungal_sp                  ACCGGCTGGGTCTTCTGTCCCCTCAGCGTTGTGGAAACTATTCGCTAAAG
AF455481_Cladosporium_sphaeros      ACCGGCTGGGTCTTCTGTCCCCTCAGCGTTGTGGAAACTATTCGCTAAAG
AY361992_Cladosporium_sphaeros      ACCGGCTGGGTCTTCTGTCCCCTCAGCGTTGTGGAAACTATTCGCTAAAG
AY361991_Cladosporium_sphaeros      ACCGGCTGGGTCTTCTGTCCCCTCAGCGTTGTGGAAACTATTCGCTAAAG
AY361989_Cladosporium_sphaeros      ACCGGCTGGGTCTTCTGTCCCCTCAGCGTTGTGGAAACTATTCGCTAAAG
AY361958_Cladosporium_sphaeros      ACCGGCTGGGTCTTCTGTCCCCTCAGCGTTGTGGAAACTATTCGCTAAAG
60051                               ACCGGCTGGGTCTTCTGTCCCCTCAGCGTTGTGGAAACTATTCGCTAAAG
DQ299296_Cladosporium_sp            ACCGGCTGGGTCTTCTGTCCCCTCAGCGTTGTGGAAACTATTCGCTAAAG
DQ682569_Cladosporium_sp            ACCGGCTGGGTCTTCTGTCCCCTCAGCGTTGTGGAAACTATTCGCTAAAG
EU570258_Cladosporium_sphaeros      ACCGGCTGGGTCTTCTGTCCCCTCAGCGTTGTGGAAACTATTCGCTAAAG
EU570257_Cladosporium_sphaeros      ACCGGCTGGGTCTTCTGTCCCCTCAGCGTTGTGGAAACTATTCGCTAAAG
AM902005_uncultured_ascomycete      ACCGGCTGGGTCTTCTGTCCCCTCAGCGTTGTGGAAACTATTCGCTAAAG
EU570256_Cladosporium_sphaeros      ACCGGCTGGGTCTTCTGTCCCCTCAGCGTTGTGGAAACTATTCGCTAAAG
                                    **************************************************

AY361990_Cladosporium_sphaeros      GGTGCCACGGGAGGCCACGCCGAAAAACAAACCCATTTCTAAGGTTGACC
AF393709_Cladosporium_lignicol      GGTGCCACGGGAGGCCACGCCGAAAAACAAACCCATTTCTAAGGTTGACC
AY361988_Cladosporium_sphaeros      GGTGCCACGGGAGGCCACGCCGAAAAACAAACCCATTTCTAAGGTTGACC
DQ658185_fungal_sp                  GGTGCCACGGGAGGCCACGCCGAAAAACAAACCCATTTCTAAGGTTGACC
AF455481_Cladosporium_sphaeros      GGTGCCACGGGAGGCCACGCCGAAAAACAAACCCATTTCTAAGGTTGACC
AY361992_Cladosporium_sphaeros      GGTGCCACGGGAGGCCACGCCGAAAAACAAACCCATTTCTAAGGTTGACC
AY361991_Cladosporium_sphaeros      GGTGCCACGGGAGGCCACGCCGAAAAACAAACCCATTTCTAAGGTTGACC
AY361989_Cladosporium_sphaeros      GGTGCCACGGGAGGCCACGCCGAAAAACAAACCCATTTCTAAGGTTGACC
AY361958_Cladosporium_sphaeros      GGTGCCACGGGAGGCCACGCCGAAAAACAAACCCATTTCTAAGGTTGACC
60051                               GGTGCCACGGGAGGCCACGCCGAAAAACAAACCCATTTCTAAGGTTGACC
DQ299296_Cladosporium_sp            GGTGCCACGGGAGGCCACGCCGAAAAACAAACCCATTTCTAAGGTTGACC
DQ682569_Cladosporium_sp            GGTGCCACGGGAGGCCACGCCGAAAAACAAACCCATTTCTAAGGTTGACC
EU570258_Cladosporium_sphaeros      GGTGCCACGGGAGGCCACGCCGAAAAACAAACCCATTTCTAAGGTTGACC
EU570257_Cladosporium_sphaeros      GGTGCCACGGGAGGCCACGCCGAAAAACAAACCCATTTCTAAGGTTGACC
AM902005_uncultured_ascomycete      GGTGCCACGGGAGGCCACGCCGAAAAACAAACCCATTTCTAAGGTTGACC
EU570256_Cladosporium_sphaeros      GGTGCCACGGGAGGCCACGCCGAAAAACAAACCCATTTCTAAGGTTGACC
                                    **************************************************

AY361990_Cladosporium_sphaeros      TCGGATCAGGTAGGGATACCCGCTGAACTTAA------------------
AF393709_Cladosporium_lignicol      TCGGATCAGGTAGGGATACCCGCTGAACTTAAGCATATCAATAAC-----
AY361988_Cladosporium_sphaeros      TCGGATCAGGTAGGGATACCCGCTGAACTTAA------------------
DQ658185_fungal_sp                  TCGGATCAGGTAGGGATACCCGCTGAACTTAAGCATATCAATAAGCGGAG
AF455481_Cladosporium_sphaeros      TCGGATCAGGTAGGGATACCCGCTGAACTTAAGCATATCAATAAGCGGAG
AY361992_Cladosporium_sphaeros      TCGGATCAGGTAGGGATACCCGCTGAACTTAA------------------
AY361991_Cladosporium_sphaeros      TCGGATCAGGTAGGGATACCCGCTGAACTTAA------------------
AY361989_Cladosporium_sphaeros      TCGGATCAGGTAGGGATACCCGCTGAACTTAA------------------
AY361958_Cladosporium_sphaeros      TCGGATCAGGTAGGGATACCCGCTGAACTTAA------------------
60051                               TCGGATCAGGTATGGATACCCGCTGAAC----------------------
DQ299296_Cladosporium_sp            TCGGATCAGGTAGGGATACCC-----------------------------
DQ682569_Cladosporium_sp            TCGGATCAGGTAGGGATACCC-----------------------------
EU570258_Cladosporium_sphaeros      TCGGATCAGGTAGGGATA--------------------------------
EU570257_Cladosporium_sphaeros      TCGGATCAGGTAGGGATA--------------------------------
AM902005_uncultured_ascomycete      TCGGATCAGGTAGGGATACCCGCTGAACTTAA------------------
EU570256_Cladosporium_sphaeros      TCGGATCAGGTAGGGATACCCGCTGAACTTAA------------------
                                    ************ *****                                

AY361990_Cladosporium_sphaeros      ---
AF393709_Cladosporium_lignicol      ---
AY361988_Cladosporium_sphaeros      ---
DQ658185_fungal_sp                  GA-
AF455481_Cladosporium_sphaeros      GAA
AY361992_Cladosporium_sphaeros      ---
AY361991_Cladosporium_sphaeros      ---
AY361989_Cladosporium_sphaeros      ---
AY361958_Cladosporium_sphaeros      ---
60051                               ---
DQ299296_Cladosporium_sp            ---
DQ682569_Cladosporium_sp            ---
EU570258_Cladosporium_sphaeros      ---
EU570257_Cladosporium_sphaeros      ---
AM902005_uncultured_ascomycete      ---
EU570256_Cladosporium_sphaeros      ---
                                       
