# Supplementary material for: A software pipeline for processing and identification of fungal ITS sequences
Source: Source Code Biol Med. 2009 Jan 15;4:1. doi: 10.1186/1751-0473-4-1 (PMC2649129; doi:10.1186/1751-0473-4-1)
Supplement: Additional file 2 — The evaluation dataset. The evaluation dataset (in the FASTA format) and the results of its analysis (a summary in the OpenOffice/Excel spreadsheet format with multiple alignments in the ALN (Clustal W) format and a list of the species recovered in the PDF format). [file 1751-0473-4-1-S2.zip › AdditionalFile2/2008-10-24-1/alignments/60051.dnd]

(
(
60051:0.00416,
(
(
(
EU570256_Cladosporium_sphaeros:-0.00404,
(
AM902005_uncultured_ascomycete:-0.00626,
(
EU570258_Cladosporium_sphaeros:0.00000,
EU570257_Cladosporium_sphaeros:0.00000)
:0.00795)
:0.00474)
:0.00698,
DQ682569_Cladosporium_sp:-0.00586)
:0.00322,
DQ299296_Cladosporium_sp:-0.00322)
:0.00084)
:0.00103,
(
(
(
(
(
DQ658185_fungal_sp:0.00073,
AF455481_Cladosporium_sphaeros:0.00101)
:0.00060,
AY361992_Cladosporium_sphaeros:-0.00147)
:0.00080,
AY361991_Cladosporium_sphaeros:-0.00080)
:0.00037,
AY361989_Cladosporium_sphaeros:-0.00037)
:0.00025,
AY361958_Cladosporium_sphaeros:-0.00025)
:0.00011,
(
(
AY361990_Cladosporium_sphaeros:-0.00049,
AF393709_Cladosporium_lignicol:0.00049)
:0.00025,
AY361988_Cladosporium_sphaeros:-0.00025)
:0.00012);
