# Supplementary material for: A software pipeline for processing and identification of fungal ITS sequences
Source: Source Code Biol Med. 2009 Jan 15;4:1. doi: 10.1186/1751-0473-4-1 (PMC2649129; doi:10.1186/1751-0473-4-1)
Supplement: Additional file 2 — The evaluation dataset. The evaluation dataset (in the FASTA format) and the results of its analysis (a summary in the OpenOffice/Excel spreadsheet format with multiple alignments in the ALN (Clustal W) format and a list of the species recovered in the PDF format). [file 1751-0473-4-1-S2.zip › AdditionalFile2/2008-10-24-1/alignments/60029.aln]

CLUSTAL W (1.83) multiple sequence alignment


AF455460_Gibberella_fujikuroi       --------------------------------------------------
AF455422_Gibberella_fujikuroi       --------------------------------------------------
AB237662_Gibberella_fujikuroi       TGCATGTCTAAGTATAAGCAATTATACAGCGAAACTGCGAATGGCTCATT
EU364864_Gibberella_moniliform      --------------------------------------------------
AB369908_Gibberella_moniliform      --------------------------------------------------
EU839366_Fusarium_proliferatum      --------------------------------------------------
U34557_Gibberella_fujikuroi         --------------------------------------------------
EU680539_sordariomycete_sp          --------------------------------------------------
EU049288_Fusarium_sp                --------------------------------------------------
AF291061_Fusarium_proliferatum      --------------------------------------------------
U34558_Fusarium_proliferatum        --------------------------------------------------
DQ480359_Fusarium_sp                --------------------------------------------------
AF158302_Fusarium_sp                --------------------------------------------------
AF158304_Fusarium_sp                --------------------------------------------------
60029                               --------------------------------------------------
FJ008987_Penicillium_sp             --------------------------------------------------
                                                                                      

AF455460_Gibberella_fujikuroi       --------------------------------------------------
AF455422_Gibberella_fujikuroi       --------------------------------------------------
AB237662_Gibberella_fujikuroi       ATATAAGTTATCGTTTATTTGATAGTACCTTACTACTTGGATAACCGTGG
EU364864_Gibberella_moniliform      --------------------------------------------------
AB369908_Gibberella_moniliform      --------------------------------------------------
EU839366_Fusarium_proliferatum      --------------------------------------------------
U34557_Gibberella_fujikuroi         --------------------------------------------------
EU680539_sordariomycete_sp          --------------------------------------------------
EU049288_Fusarium_sp                --------------------------------------------------
AF291061_Fusarium_proliferatum      --------------------------------------------------
U34558_Fusarium_proliferatum        --------------------------------------------------
DQ480359_Fusarium_sp                --------------------------------------------------
AF158302_Fusarium_sp                --------------------------------------------------
AF158304_Fusarium_sp                --------------------------------------------------
60029                               --------------------------------------------------
FJ008987_Penicillium_sp             --------------------------------------------------
                                                                                      

AF455460_Gibberella_fujikuroi       --------------------------------------------------
AF455422_Gibberella_fujikuroi       --------------------------------------------------
AB237662_Gibberella_fujikuroi       TAATTCTAGAGCTAATACATGCTAAAAATCCCGACTTCGGAAGGGATGTA
EU364864_Gibberella_moniliform      --------------------------------------------------
AB369908_Gibberella_moniliform      --------------------------------------------------
EU839366_Fusarium_proliferatum      --------------------------------------------------
U34557_Gibberella_fujikuroi         --------------------------------------------------
EU680539_sordariomycete_sp          --------------------------------------------------
EU049288_Fusarium_sp                --------------------------------------------------
AF291061_Fusarium_proliferatum      --------------------------------------------------
U34558_Fusarium_proliferatum        --------------------------------------------------
DQ480359_Fusarium_sp                --------------------------------------------------
AF158302_Fusarium_sp                --------------------------------------------------
AF158304_Fusarium_sp                --------------------------------------------------
60029                               --------------------------------------------------
FJ008987_Penicillium_sp             --------------------------------------------------
                                                                                      

AF455460_Gibberella_fujikuroi       --------------------------------------------------
AF455422_Gibberella_fujikuroi       --------------------------------------------------
AB237662_Gibberella_fujikuroi       TTTATTAGATTAAAAACCAATGCCCTTCGGGGCTCACTGGTGATTCATGA
EU364864_Gibberella_moniliform      --------------------------------------------------
AB369908_Gibberella_moniliform      --------------------------------------------------
EU839366_Fusarium_proliferatum      --------------------------------------------------
U34557_Gibberella_fujikuroi         --------------------------------------------------
EU680539_sordariomycete_sp          --------------------------------------------------
EU049288_Fusarium_sp                --------------------------------------------------
AF291061_Fusarium_proliferatum      --------------------------------------------------
U34558_Fusarium_proliferatum        --------------------------------------------------
DQ480359_Fusarium_sp                --------------------------------------------------
AF158302_Fusarium_sp                --------------------------------------------------
AF158304_Fusarium_sp                --------------------------------------------------
60029                               --------------------------------------------------
FJ008987_Penicillium_sp             --------------------------------------------------
                                                                                      

AF455460_Gibberella_fujikuroi       --------------------------------------------------
AF455422_Gibberella_fujikuroi       --------------------------------------------------
AB237662_Gibberella_fujikuroi       TAACTCCTCGAATCGCATGGCCTTGTGCCGGCGATGGTTCATTCAAATTT
EU364864_Gibberella_moniliform      --------------------------------------------------
AB369908_Gibberella_moniliform      --------------------------------------------------
EU839366_Fusarium_proliferatum      --------------------------------------------------
U34557_Gibberella_fujikuroi         --------------------------------------------------
EU680539_sordariomycete_sp          --------------------------------------------------
EU049288_Fusarium_sp                --------------------------------------------------
AF291061_Fusarium_proliferatum      --------------------------------------------------
U34558_Fusarium_proliferatum        --------------------------------------------------
DQ480359_Fusarium_sp                --------------------------------------------------
AF158302_Fusarium_sp                --------------------------------------------------
AF158304_Fusarium_sp                --------------------------------------------------
60029                               --------------------------------------------------
FJ008987_Penicillium_sp             --------------------------------------------------
                                                                                      

AF455460_Gibberella_fujikuroi       --------------------------------------------------
AF455422_Gibberella_fujikuroi       --------------------------------------------------
AB237662_Gibberella_fujikuroi       CTTCCCTATCAACTTTCGATGTTTGGGTATTGGCCAAACATGGTTGCAAC
EU364864_Gibberella_moniliform      --------------------------------------------------
AB369908_Gibberella_moniliform      --------------------------------------------------
EU839366_Fusarium_proliferatum      --------------------------------------------------
U34557_Gibberella_fujikuroi         --------------------------------------------------
EU680539_sordariomycete_sp          --------------------------------------------------
EU049288_Fusarium_sp                --------------------------------------------------
AF291061_Fusarium_proliferatum      --------------------------------------------------
U34558_Fusarium_proliferatum        --------------------------------------------------
DQ480359_Fusarium_sp                --------------------------------------------------
AF158302_Fusarium_sp                --------------------------------------------------
AF158304_Fusarium_sp                --------------------------------------------------
60029                               --------------------------------------------------
FJ008987_Penicillium_sp             --------------------------------------------------
                                                                                      

AF455460_Gibberella_fujikuroi       --------------------------------------------------
AF455422_Gibberella_fujikuroi       --------------------------------------------------
AB237662_Gibberella_fujikuroi       GGGTAACGGAGGGTTAGGGCTCGACCCCGGAGAAGGAGCCTGAGAAACGG
EU364864_Gibberella_moniliform      --------------------------------------------------
AB369908_Gibberella_moniliform      --------------------------------------------------
EU839366_Fusarium_proliferatum      --------------------------------------------------
U34557_Gibberella_fujikuroi         --------------------------------------------------
EU680539_sordariomycete_sp          --------------------------------------------------
EU049288_Fusarium_sp                --------------------------------------------------
AF291061_Fusarium_proliferatum      --------------------------------------------------
U34558_Fusarium_proliferatum        --------------------------------------------------
DQ480359_Fusarium_sp                --------------------------------------------------
AF158302_Fusarium_sp                --------------------------------------------------
AF158304_Fusarium_sp                --------------------------------------------------
60029                               --------------------------------------------------
FJ008987_Penicillium_sp             --------------------------------------------------
                                                                                      

AF455460_Gibberella_fujikuroi       --------------------------------------------------
AF455422_Gibberella_fujikuroi       --------------------------------------------------
AB237662_Gibberella_fujikuroi       CTACTACATCCAAGGAAGGCAGCAGGCGCGCAAATTACCCAATCCCGACA
EU364864_Gibberella_moniliform      --------------------------------------------------
AB369908_Gibberella_moniliform      --------------------------------------------------
EU839366_Fusarium_proliferatum      --------------------------------------------------
U34557_Gibberella_fujikuroi         --------------------------------------------------
EU680539_sordariomycete_sp          --------------------------------------------------
EU049288_Fusarium_sp                --------------------------------------------------
AF291061_Fusarium_proliferatum      --------------------------------------------------
U34558_Fusarium_proliferatum        --------------------------------------------------
DQ480359_Fusarium_sp                --------------------------------------------------
AF158302_Fusarium_sp                --------------------------------------------------
AF158304_Fusarium_sp                --------------------------------------------------
60029                               --------------------------------------------------
FJ008987_Penicillium_sp             --------------------------------------------------
                                                                                      

AF455460_Gibberella_fujikuroi       --------------------------------------------------
AF455422_Gibberella_fujikuroi       --------------------------------------------------
AB237662_Gibberella_fujikuroi       CGGGGAGGTAGTGACAATAAATACTGATACAGGGCTCTTTTGGGTCTTGT
EU364864_Gibberella_moniliform      --------------------------------------------------
AB369908_Gibberella_moniliform      --------------------------------------------------
EU839366_Fusarium_proliferatum      --------------------------------------------------
U34557_Gibberella_fujikuroi         --------------------------------------------------
EU680539_sordariomycete_sp          --------------------------------------------------
EU049288_Fusarium_sp                --------------------------------------------------
AF291061_Fusarium_proliferatum      --------------------------------------------------
U34558_Fusarium_proliferatum        --------------------------------------------------
DQ480359_Fusarium_sp                --------------------------------------------------
AF158302_Fusarium_sp                --------------------------------------------------
AF158304_Fusarium_sp                --------------------------------------------------
60029                               --------------------------------------------------
FJ008987_Penicillium_sp             --------------------------------------------------
                                                                                      

AF455460_Gibberella_fujikuroi       --------------------------------------------------
AF455422_Gibberella_fujikuroi       --------------------------------------------------
AB237662_Gibberella_fujikuroi       AATTGGAATGAGTACAATTTAAATCCCTTAACGAGGAACAATTGGAGGGC
EU364864_Gibberella_moniliform      --------------------------------------------------
AB369908_Gibberella_moniliform      --------------------------------------------------
EU839366_Fusarium_proliferatum      --------------------------------------------------
U34557_Gibberella_fujikuroi         --------------------------------------------------
EU680539_sordariomycete_sp          --------------------------------------------------
EU049288_Fusarium_sp                --------------------------------------------------
AF291061_Fusarium_proliferatum      --------------------------------------------------
U34558_Fusarium_proliferatum        --------------------------------------------------
DQ480359_Fusarium_sp                --------------------------------------------------
AF158302_Fusarium_sp                --------------------------------------------------
AF158304_Fusarium_sp                --------------------------------------------------
60029                               --------------------------------------------------
FJ008987_Penicillium_sp             --------------------------------------------------
                                                                                      

AF455460_Gibberella_fujikuroi       --------------------------------------------------
AF455422_Gibberella_fujikuroi       --------------------------------------------------
AB237662_Gibberella_fujikuroi       AAGTCTGGTGCCAGCAGCCGCGGTAATTCCAGCTCCAATAGCGTATATTA
EU364864_Gibberella_moniliform      --------------------------------------------------
AB369908_Gibberella_moniliform      --------------------------------------------------
EU839366_Fusarium_proliferatum      --------------------------------------------------
U34557_Gibberella_fujikuroi         --------------------------------------------------
EU680539_sordariomycete_sp          --------------------------------------------------
EU049288_Fusarium_sp                --------------------------------------------------
AF291061_Fusarium_proliferatum      --------------------------------------------------
U34558_Fusarium_proliferatum        --------------------------------------------------
DQ480359_Fusarium_sp                --------------------------------------------------
AF158302_Fusarium_sp                --------------------------------------------------
AF158304_Fusarium_sp                --------------------------------------------------
60029                               --------------------------------------------------
FJ008987_Penicillium_sp             --------------------------------------------------
                                                                                      

AF455460_Gibberella_fujikuroi       --------------------------------------------------
AF455422_Gibberella_fujikuroi       --------------------------------------------------
AB237662_Gibberella_fujikuroi       AAGTTGTTGTGGTTAAAAAGCTCGTAGTTGAACCTTGGGCCTGGCTGGCC
EU364864_Gibberella_moniliform      --------------------------------------------------
AB369908_Gibberella_moniliform      --------------------------------------------------
EU839366_Fusarium_proliferatum      --------------------------------------------------
U34557_Gibberella_fujikuroi         --------------------------------------------------
EU680539_sordariomycete_sp          --------------------------------------------------
EU049288_Fusarium_sp                --------------------------------------------------
AF291061_Fusarium_proliferatum      --------------------------------------------------
U34558_Fusarium_proliferatum        --------------------------------------------------
DQ480359_Fusarium_sp                --------------------------------------------------
AF158302_Fusarium_sp                --------------------------------------------------
AF158304_Fusarium_sp                --------------------------------------------------
60029                               --------------------------------------------------
FJ008987_Penicillium_sp             --------------------------------------------------
                                                                                      

AF455460_Gibberella_fujikuroi       --------------------------------------------------
AF455422_Gibberella_fujikuroi       --------------------------------------------------
AB237662_Gibberella_fujikuroi       GGTCCGCCTCACCGCGTGTACTGGTCCGGCCGGGCCTTTCCCTCTGTGGA
EU364864_Gibberella_moniliform      --------------------------------------------------
AB369908_Gibberella_moniliform      --------------------------------------------------
EU839366_Fusarium_proliferatum      --------------------------------------------------
U34557_Gibberella_fujikuroi         --------------------------------------------------
EU680539_sordariomycete_sp          --------------------------------------------------
EU049288_Fusarium_sp                --------------------------------------------------
AF291061_Fusarium_proliferatum      --------------------------------------------------
U34558_Fusarium_proliferatum        --------------------------------------------------
DQ480359_Fusarium_sp                --------------------------------------------------
AF158302_Fusarium_sp                --------------------------------------------------
AF158304_Fusarium_sp                --------------------------------------------------
60029                               --------------------------------------------------
FJ008987_Penicillium_sp             --------------------------------------------------
                                                                                      

AF455460_Gibberella_fujikuroi       --------------------------------------------------
AF455422_Gibberella_fujikuroi       --------------------------------------------------
AB237662_Gibberella_fujikuroi       ACCCCATGCCCTTCACTGGGTGTGGCGGGGAAACAGGACTTTTACTGTGA
EU364864_Gibberella_moniliform      --------------------------------------------------
AB369908_Gibberella_moniliform      --------------------------------------------------
EU839366_Fusarium_proliferatum      --------------------------------------------------
U34557_Gibberella_fujikuroi         --------------------------------------------------
EU680539_sordariomycete_sp          --------------------------------------------------
EU049288_Fusarium_sp                --------------------------------------------------
AF291061_Fusarium_proliferatum      --------------------------------------------------
U34558_Fusarium_proliferatum        --------------------------------------------------
DQ480359_Fusarium_sp                --------------------------------------------------
AF158302_Fusarium_sp                --------------------------------------------------
AF158304_Fusarium_sp                --------------------------------------------------
60029                               --------------------------------------------------
FJ008987_Penicillium_sp             --------------------------------------------------
                                                                                      

AF455460_Gibberella_fujikuroi       --------------------------------------------------
AF455422_Gibberella_fujikuroi       --------------------------------------------------
AB237662_Gibberella_fujikuroi       AAAAATTAGAGTGCTCCAGGCAGGCCTATGCTCGAATACATTAGCATGGA
EU364864_Gibberella_moniliform      --------------------------------------------------
AB369908_Gibberella_moniliform      --------------------------------------------------
EU839366_Fusarium_proliferatum      --------------------------------------------------
U34557_Gibberella_fujikuroi         --------------------------------------------------
EU680539_sordariomycete_sp          --------------------------------------------------
EU049288_Fusarium_sp                --------------------------------------------------
AF291061_Fusarium_proliferatum      --------------------------------------------------
U34558_Fusarium_proliferatum        --------------------------------------------------
DQ480359_Fusarium_sp                --------------------------------------------------
AF158302_Fusarium_sp                --------------------------------------------------
AF158304_Fusarium_sp                --------------------------------------------------
60029                               --------------------------------------------------
FJ008987_Penicillium_sp             --------------------------------------------------
                                                                                      

AF455460_Gibberella_fujikuroi       --------------------------------------------------
AF455422_Gibberella_fujikuroi       --------------------------------------------------
AB237662_Gibberella_fujikuroi       ATAATAGAATAGGACGTGTGGTTCTATTTTGTTGGTTTCTAGGACCGCCG
EU364864_Gibberella_moniliform      --------------------------------------------------
AB369908_Gibberella_moniliform      --------------------------------------------------
EU839366_Fusarium_proliferatum      --------------------------------------------------
U34557_Gibberella_fujikuroi         --------------------------------------------------
EU680539_sordariomycete_sp          --------------------------------------------------
EU049288_Fusarium_sp                --------------------------------------------------
AF291061_Fusarium_proliferatum      --------------------------------------------------
U34558_Fusarium_proliferatum        --------------------------------------------------
DQ480359_Fusarium_sp                --------------------------------------------------
AF158302_Fusarium_sp                --------------------------------------------------
AF158304_Fusarium_sp                --------------------------------------------------
60029                               --------------------------------------------------
FJ008987_Penicillium_sp             --------------------------------------------------
                                                                                      

AF455460_Gibberella_fujikuroi       --------------------------------------------------
AF455422_Gibberella_fujikuroi       --------------------------------------------------
AB237662_Gibberella_fujikuroi       TAATGATTAATAGGGACAGTCGGGGGCATCAGTATTCAATTGTCAGAGGT
EU364864_Gibberella_moniliform      --------------------------------------------------
AB369908_Gibberella_moniliform      --------------------------------------------------
EU839366_Fusarium_proliferatum      --------------------------------------------------
U34557_Gibberella_fujikuroi         --------------------------------------------------
EU680539_sordariomycete_sp          --------------------------------------------------
EU049288_Fusarium_sp                --------------------------------------------------
AF291061_Fusarium_proliferatum      --------------------------------------------------
U34558_Fusarium_proliferatum        --------------------------------------------------
DQ480359_Fusarium_sp                --------------------------------------------------
AF158302_Fusarium_sp                --------------------------------------------------
AF158304_Fusarium_sp                --------------------------------------------------
60029                               --------------------------------------------------
FJ008987_Penicillium_sp             --------------------------------------------------
                                                                                      

AF455460_Gibberella_fujikuroi       --------------------------------------------------
AF455422_Gibberella_fujikuroi       --------------------------------------------------
AB237662_Gibberella_fujikuroi       GAAATTCTTGGATTTATTGAAGACTAACTACTGCGAAAGCATTTGCCAAG
EU364864_Gibberella_moniliform      --------------------------------------------------
AB369908_Gibberella_moniliform      --------------------------------------------------
EU839366_Fusarium_proliferatum      --------------------------------------------------
U34557_Gibberella_fujikuroi         --------------------------------------------------
EU680539_sordariomycete_sp          --------------------------------------------------
EU049288_Fusarium_sp                --------------------------------------------------
AF291061_Fusarium_proliferatum      --------------------------------------------------
U34558_Fusarium_proliferatum        --------------------------------------------------
DQ480359_Fusarium_sp                --------------------------------------------------
AF158302_Fusarium_sp                --------------------------------------------------
AF158304_Fusarium_sp                --------------------------------------------------
60029                               --------------------------------------------------
FJ008987_Penicillium_sp             --------------------------------------------------
                                                                                      

AF455460_Gibberella_fujikuroi       --------------------------------------------------
AF455422_Gibberella_fujikuroi       --------------------------------------------------
AB237662_Gibberella_fujikuroi       GATGTTTTCATTAATCAGGAACGAAAGTTAGGGGATCGAAGACGATCAGA
EU364864_Gibberella_moniliform      --------------------------------------------------
AB369908_Gibberella_moniliform      --------------------------------------------------
EU839366_Fusarium_proliferatum      --------------------------------------------------
U34557_Gibberella_fujikuroi         --------------------------------------------------
EU680539_sordariomycete_sp          --------------------------------------------------
EU049288_Fusarium_sp                --------------------------------------------------
AF291061_Fusarium_proliferatum      --------------------------------------------------
U34558_Fusarium_proliferatum        --------------------------------------------------
DQ480359_Fusarium_sp                --------------------------------------------------
AF158302_Fusarium_sp                --------------------------------------------------
AF158304_Fusarium_sp                --------------------------------------------------
60029                               --------------------------------------------------
FJ008987_Penicillium_sp             --------------------------------------------------
                                                                                      

AF455460_Gibberella_fujikuroi       --------------------------------------------------
AF455422_Gibberella_fujikuroi       --------------------------------------------------
AB237662_Gibberella_fujikuroi       TACCGTCGTAGTCTTAACCATAAACTATGCCGACTAGGGATCGGACGGTG
EU364864_Gibberella_moniliform      --------------------------------------------------
AB369908_Gibberella_moniliform      --------------------------------------------------
EU839366_Fusarium_proliferatum      --------------------------------------------------
U34557_Gibberella_fujikuroi         --------------------------------------------------
EU680539_sordariomycete_sp          --------------------------------------------------
EU049288_Fusarium_sp                --------------------------------------------------
AF291061_Fusarium_proliferatum      --------------------------------------------------
U34558_Fusarium_proliferatum        --------------------------------------------------
DQ480359_Fusarium_sp                --------------------------------------------------
AF158302_Fusarium_sp                --------------------------------------------------
AF158304_Fusarium_sp                --------------------------------------------------
60029                               --------------------------------------------------
FJ008987_Penicillium_sp             --------------------------------------------------
                                                                                      

AF455460_Gibberella_fujikuroi       --------------------------------------------------
AF455422_Gibberella_fujikuroi       --------------------------------------------------
AB237662_Gibberella_fujikuroi       TTATTTTTTGACCCGTTCGGCACCTTACGAGAAATCAAAGTGCTTGGGCT
EU364864_Gibberella_moniliform      --------------------------------------------------
AB369908_Gibberella_moniliform      --------------------------------------------------
EU839366_Fusarium_proliferatum      --------------------------------------------------
U34557_Gibberella_fujikuroi         --------------------------------------------------
EU680539_sordariomycete_sp          --------------------------------------------------
EU049288_Fusarium_sp                --------------------------------------------------
AF291061_Fusarium_proliferatum      --------------------------------------------------
U34558_Fusarium_proliferatum        --------------------------------------------------
DQ480359_Fusarium_sp                --------------------------------------------------
AF158302_Fusarium_sp                --------------------------------------------------
AF158304_Fusarium_sp                --------------------------------------------------
60029                               --------------------------------------------------
FJ008987_Penicillium_sp             --------------------------------------------------
                                                                                      

AF455460_Gibberella_fujikuroi       --------------------------------------------------
AF455422_Gibberella_fujikuroi       --------------------------------------------------
AB237662_Gibberella_fujikuroi       CCAGGGGGAGTATGGTCGCAAGGCTGAAACTTAAAGAAATTGACGGAAGG
EU364864_Gibberella_moniliform      --------------------------------------------------
AB369908_Gibberella_moniliform      --------------------------------------------------
EU839366_Fusarium_proliferatum      --------------------------------------------------
U34557_Gibberella_fujikuroi         --------------------------------------------------
EU680539_sordariomycete_sp          --------------------------------------------------
EU049288_Fusarium_sp                --------------------------------------------------
AF291061_Fusarium_proliferatum      --------------------------------------------------
U34558_Fusarium_proliferatum        --------------------------------------------------
DQ480359_Fusarium_sp                --------------------------------------------------
AF158302_Fusarium_sp                --------------------------------------------------
AF158304_Fusarium_sp                --------------------------------------------------
60029                               --------------------------------------------------
FJ008987_Penicillium_sp             --------------------------------------------------
                                                                                      

AF455460_Gibberella_fujikuroi       --------------------------------------------------
AF455422_Gibberella_fujikuroi       --------------------------------------------------
AB237662_Gibberella_fujikuroi       GCACCACCAGGGGTGGAGCCTGCGGCTTAATTTGACTCAACACGGGGAAA
EU364864_Gibberella_moniliform      --------------------------------------------------
AB369908_Gibberella_moniliform      --------------------------------------------------
EU839366_Fusarium_proliferatum      --------------------------------------------------
U34557_Gibberella_fujikuroi         --------------------------------------------------
EU680539_sordariomycete_sp          --------------------------------------------------
EU049288_Fusarium_sp                --------------------------------------------------
AF291061_Fusarium_proliferatum      --------------------------------------------------
U34558_Fusarium_proliferatum        --------------------------------------------------
DQ480359_Fusarium_sp                --------------------------------------------------
AF158302_Fusarium_sp                --------------------------------------------------
AF158304_Fusarium_sp                --------------------------------------------------
60029                               --------------------------------------------------
FJ008987_Penicillium_sp             --------------------------------------------------
                                                                                      

AF455460_Gibberella_fujikuroi       --------------------------------------------------
AF455422_Gibberella_fujikuroi       --------------------------------------------------
AB237662_Gibberella_fujikuroi       CTCACCAGGTCCAGACACAATGAGGATTGACAGATTGAGAGCTCTTTCTT
EU364864_Gibberella_moniliform      --------------------------------------------------
AB369908_Gibberella_moniliform      --------------------------------------------------
EU839366_Fusarium_proliferatum      --------------------------------------------------
U34557_Gibberella_fujikuroi         --------------------------------------------------
EU680539_sordariomycete_sp          --------------------------------------------------
EU049288_Fusarium_sp                --------------------------------------------------
AF291061_Fusarium_proliferatum      --------------------------------------------------
U34558_Fusarium_proliferatum        --------------------------------------------------
DQ480359_Fusarium_sp                --------------------------------------------------
AF158302_Fusarium_sp                --------------------------------------------------
AF158304_Fusarium_sp                --------------------------------------------------
60029                               --------------------------------------------------
FJ008987_Penicillium_sp             --------------------------------------------------
                                                                                      

AF455460_Gibberella_fujikuroi       --------------------------------------------------
AF455422_Gibberella_fujikuroi       --------------------------------------------------
AB237662_Gibberella_fujikuroi       GATTTTGTGGGTGGTGGTGCATGGCCGTTCTTAGTTGGTGGAGTGATTTG
EU364864_Gibberella_moniliform      --------------------------------------------------
AB369908_Gibberella_moniliform      --------------------------------------------------
EU839366_Fusarium_proliferatum      --------------------------------------------------
U34557_Gibberella_fujikuroi         --------------------------------------------------
EU680539_sordariomycete_sp          --------------------------------------------------
EU049288_Fusarium_sp                --------------------------------------------------
AF291061_Fusarium_proliferatum      --------------------------------------------------
U34558_Fusarium_proliferatum        --------------------------------------------------
DQ480359_Fusarium_sp                --------------------------------------------------
AF158302_Fusarium_sp                --------------------------------------------------
AF158304_Fusarium_sp                --------------------------------------------------
60029                               --------------------------------------------------
FJ008987_Penicillium_sp             --------------------------------------------------
                                                                                      

AF455460_Gibberella_fujikuroi       --------------------------------------------------
AF455422_Gibberella_fujikuroi       --------------------------------------------------
AB237662_Gibberella_fujikuroi       TCTGCTTAATTGCGATAACGAACGAGACCTTAACCTGCTAAATAGCCCGT
EU364864_Gibberella_moniliform      --------------------------------------------------
AB369908_Gibberella_moniliform      --------------------------------------------------
EU839366_Fusarium_proliferatum      --------------------------------------------------
U34557_Gibberella_fujikuroi         --------------------------------------------------
EU680539_sordariomycete_sp          --------------------------------------------------
EU049288_Fusarium_sp                --------------------------------------------------
AF291061_Fusarium_proliferatum      --------------------------------------------------
U34558_Fusarium_proliferatum        --------------------------------------------------
DQ480359_Fusarium_sp                --------------------------------------------------
AF158302_Fusarium_sp                --------------------------------------------------
AF158304_Fusarium_sp                --------------------------------------------------
60029                               --------------------------------------------------
FJ008987_Penicillium_sp             --------------------------------------------------
                                                                                      

AF455460_Gibberella_fujikuroi       --------------------------------------------------
AF455422_Gibberella_fujikuroi       --------------------------------------------------
AB237662_Gibberella_fujikuroi       ATTGCTTTGGCAGTACGCTGGCTTCTTAGAGGGACTATCGGCTCAAGCCG
EU364864_Gibberella_moniliform      --------------------------------------------------
AB369908_Gibberella_moniliform      --------------------------------------------------
EU839366_Fusarium_proliferatum      --------------------------------------------------
U34557_Gibberella_fujikuroi         --------------------------------------------------
EU680539_sordariomycete_sp          --------------------------------------------------
EU049288_Fusarium_sp                --------------------------------------------------
AF291061_Fusarium_proliferatum      --------------------------------------------------
U34558_Fusarium_proliferatum        --------------------------------------------------
DQ480359_Fusarium_sp                --------------------------------------------------
AF158302_Fusarium_sp                --------------------------------------------------
AF158304_Fusarium_sp                --------------------------------------------------
60029                               --------------------------------------------------
FJ008987_Penicillium_sp             --------------------------------------------------
                                                                                      

AF455460_Gibberella_fujikuroi       --------------------------------------------------
AF455422_Gibberella_fujikuroi       --------------------------------------------------
AB237662_Gibberella_fujikuroi       ATGGAAGTTTGAGGCAATAACAGGTCTGTGATGCCCTTAGATGTTCTGGG
EU364864_Gibberella_moniliform      --------------------------------------------------
AB369908_Gibberella_moniliform      --------------------------------------------------
EU839366_Fusarium_proliferatum      --------------------------------------------------
U34557_Gibberella_fujikuroi         --------------------------------------------------
EU680539_sordariomycete_sp          --------------------------------------------------
EU049288_Fusarium_sp                --------------------------------------------------
AF291061_Fusarium_proliferatum      --------------------------------------------------
U34558_Fusarium_proliferatum        --------------------------------------------------
DQ480359_Fusarium_sp                --------------------------------------------------
AF158302_Fusarium_sp                --------------------------------------------------
AF158304_Fusarium_sp                --------------------------------------------------
60029                               --------------------------------------------------
FJ008987_Penicillium_sp             --------------------------------------------------
                                                                                      

AF455460_Gibberella_fujikuroi       --------------------------------------------------
AF455422_Gibberella_fujikuroi       --------------------------------------------------
AB237662_Gibberella_fujikuroi       CCGCACGCGCGCTACACTGACGGAGCCAGCGAGTACTTCCTTGTCCGAAA
EU364864_Gibberella_moniliform      --------------------------------------------------
AB369908_Gibberella_moniliform      --------------------------------------------------
EU839366_Fusarium_proliferatum      --------------------------------------------------
U34557_Gibberella_fujikuroi         --------------------------------------------------
EU680539_sordariomycete_sp          --------------------------------------------------
EU049288_Fusarium_sp                --------------------------------------------------
AF291061_Fusarium_proliferatum      --------------------------------------------------
U34558_Fusarium_proliferatum        --------------------------------------------------
DQ480359_Fusarium_sp                --------------------------------------------------
AF158302_Fusarium_sp                --------------------------------------------------
AF158304_Fusarium_sp                --------------------------------------------------
60029                               --------------------------------------------------
FJ008987_Penicillium_sp             --------------------------------------------------
                                                                                      

AF455460_Gibberella_fujikuroi       --------------------------------------------------
AF455422_Gibberella_fujikuroi       --------------------------------------------------
AB237662_Gibberella_fujikuroi       GGTCCGGGTAATCTTGTTAAACTCCGTCGTGCTGGGGATAGAGCATTGCA
EU364864_Gibberella_moniliform      --------------------------------------------------
AB369908_Gibberella_moniliform      --------------------------------------------------
EU839366_Fusarium_proliferatum      --------------------------------------------------
U34557_Gibberella_fujikuroi         --------------------------------------------------
EU680539_sordariomycete_sp          --------------------------------------------------
EU049288_Fusarium_sp                --------------------------------------------------
AF291061_Fusarium_proliferatum      --------------------------------------------------
U34558_Fusarium_proliferatum        --------------------------------------------------
DQ480359_Fusarium_sp                --------------------------------------------------
AF158302_Fusarium_sp                --------------------------------------------------
AF158304_Fusarium_sp                --------------------------------------------------
60029                               --------------------------------------------------
FJ008987_Penicillium_sp             --------------------------------------------------
                                                                                      

AF455460_Gibberella_fujikuroi       --------------------------------------------------
AF455422_Gibberella_fujikuroi       --------------------------------------------------
AB237662_Gibberella_fujikuroi       ATTATTGCTCTTCAACGAGGAATCCCTAGTAAGCGCAAGTCATCAGCTTG
EU364864_Gibberella_moniliform      --------------------------------------------------
AB369908_Gibberella_moniliform      --------------------------------------------------
EU839366_Fusarium_proliferatum      --------------------------------------------------
U34557_Gibberella_fujikuroi         --------------------------------------------------
EU680539_sordariomycete_sp          --------------------------------------------------
EU049288_Fusarium_sp                --------------------------------------------------
AF291061_Fusarium_proliferatum      --------------------------------------------------
U34558_Fusarium_proliferatum        --------------------------------------------------
DQ480359_Fusarium_sp                --------------------------------------------------
AF158302_Fusarium_sp                --------------------------------------------------
AF158304_Fusarium_sp                --------------------------------------------------
60029                               --------------------------------------------------
FJ008987_Penicillium_sp             --------------------------------------------------
                                                                                      

AF455460_Gibberella_fujikuroi       --------------------------------------------------
AF455422_Gibberella_fujikuroi       --------------------------------------------------
AB237662_Gibberella_fujikuroi       CGTTGATTACGTCCCTGCCCTTTGTACACACCGCCCGTCGCTACTACCGA
EU364864_Gibberella_moniliform      --------------CTGCCCTTTGTACACACCGCCCGTCGCTACTACCGA
AB369908_Gibberella_moniliform      --------------------------------------------------
EU839366_Fusarium_proliferatum      --------------------------------------------------
U34557_Gibberella_fujikuroi         --------------------------------------------------
EU680539_sordariomycete_sp          --------------------------------------------------
EU049288_Fusarium_sp                --------------------------------------------------
AF291061_Fusarium_proliferatum      --------------------------------------------------
U34558_Fusarium_proliferatum        --------------------------------------------------
DQ480359_Fusarium_sp                --------------------------------------------------
AF158302_Fusarium_sp                --------------------------------------------------
AF158304_Fusarium_sp                --------------------------------------------------
60029                               --------------------------------------------------
FJ008987_Penicillium_sp             --------------------------------------------------
                                                                                      

AF455460_Gibberella_fujikuroi       --------------------------------------------------
AF455422_Gibberella_fujikuroi       --------------------------------------------------
AB237662_Gibberella_fujikuroi       TTGAATGGCTCAGTGAGGCGTCCGGACTGGCCCAGAGAGGTGGGCAACTA
EU364864_Gibberella_moniliform      TTGAATGGCTCAGTGAGGCGTCCGGACTGGCCCAGAGAGGTGGGCAACTA
AB369908_Gibberella_moniliform      --------------------------------------------------
EU839366_Fusarium_proliferatum      --------------------------------------------------
U34557_Gibberella_fujikuroi         --------------------------------------------------
EU680539_sordariomycete_sp          --------------------------------------------------
EU049288_Fusarium_sp                --------------------------------------------------
AF291061_Fusarium_proliferatum      --------------------------------------------------
U34558_Fusarium_proliferatum        --------------------------------------------------
DQ480359_Fusarium_sp                --------------------------------------------------
AF158302_Fusarium_sp                --------------------------------------------------
AF158304_Fusarium_sp                --------------------------------------------------
60029                               --------------------------------------------------
FJ008987_Penicillium_sp             --------------------------------------------------
                                                                                      

AF455460_Gibberella_fujikuroi       -----------------------------------------------AAA
AF455422_Gibberella_fujikuroi       -----------------------------------------------AAA
AB237662_Gibberella_fujikuroi       CCACTCAGGGCCGGAAAGCTCTCCAAACTCGGTCATTTAGAGGAAGTAAA
EU364864_Gibberella_moniliform      CCACTCAGGGCCGGAAAGCTCTCCAAACTCGGTCATTTAGAGGAAGTAAA
AB369908_Gibberella_moniliform      -----------------------------------------GGAAGTAAA
EU839366_Fusarium_proliferatum      ------------------------------------------GAAGTAAA
U34557_Gibberella_fujikuroi         --------------------------------------------------
EU680539_sordariomycete_sp          --------------------------TCTTGGTCATTTAGAGGAAGTAAA
EU049288_Fusarium_sp                --------------------------------------------------
AF291061_Fusarium_proliferatum      ---------------------------CTTGGTCATTTAGAGGAAGTAAA
U34558_Fusarium_proliferatum        --------------------------------------------------
DQ480359_Fusarium_sp                --------------------------------------------------
AF158302_Fusarium_sp                --------------------------------------------------
AF158304_Fusarium_sp                --------------------------------------------------
60029                               --------------------------------------------------
FJ008987_Penicillium_sp             --------------------------------------------------
                                                                                      

AF455460_Gibberella_fujikuroi       AGTCGTA-ACAAGGTCTCCGTTGGTGAACCAGCGGAGG-GATCATTACCG
AF455422_Gibberella_fujikuroi       AGTCGTA-ACAAGGTCTCCGTTGGTGAACCAGCGGAGG-GATCATTACCG
AB237662_Gibberella_fujikuroi       AGTCGTA-ACAAGGTCTCCGTTGGTGAACCAGCGGAGG-GATCATTACCG
EU364864_Gibberella_moniliform      AGTCGTA-ACAAGGTCTCCGTTGGTGAACCAGCGGAGG-GATCATTACCG
AB369908_Gibberella_moniliform      AGTCGTA-ACAAGGTCTCCGTTGGTGAACCAGCGGAGG-GATCATTACCG
EU839366_Fusarium_proliferatum      AATCGTA-ACAAGGTCTCCGTTGGTGAACCAGCGGAGG-GATCATTACCG
U34557_Gibberella_fujikuroi         ----------------TCCGTTGGTGAACCAGCGGAGG-GATCATTACCG
EU680539_sordariomycete_sp          AGTCGTA-ACAAGGTCTCCGTTGGTGAACCAGCGGAGG-GATCATTACCG
EU049288_Fusarium_sp                AGTCGTA-ACAAGGTCTCCGTTGGTGAACCAGCGGAGG-GATCATTACCG
AF291061_Fusarium_proliferatum      AGTCGTA-ACAAGGTCTCCGTTGGTGAACCAGCGGAGG-GATCATTACCG
U34558_Fusarium_proliferatum        ----------------TCCGTTGGTGAACCAGCGGAGG-GATCATTACCG
DQ480359_Fusarium_sp                ---CGTA-ACAAGGTCTCCGTTGGTGAACCAGCGGAGG-GATCATTACCG
AF158302_Fusarium_sp                --------------TCTCCGTTGGTGAACCAGCGGAGG-GATCATTACCG
AF158304_Fusarium_sp                --------------TCTCCGTTGGTGAACCAGCGGAGG-GATCATTACCG
60029                               -------------------------GAACCAGCGGAGGAGATCATTACCG
FJ008987_Penicillium_sp             ----GTACGTCTAATCTGTGTTGGTGA-CCAGCGGAGG-GATCATTACCG
                                                             ** ********** ***********

AF455460_Gibberella_fujikuroi       AGTTTACAACTCCCAAACCCCTGTGAACATACCAATTGTTGCCTCGGCGG
AF455422_Gibberella_fujikuroi       AGTTTACAACTCCCAAACCCCTGTGAACATACCAATTGTTGCCTCGGCGG
AB237662_Gibberella_fujikuroi       AGTTTACAACTCCCAAACCCCTGTGAACATACCAATTGTTGCCTCGGCGG
EU364864_Gibberella_moniliform      AGTTTACAACTCCCAAACCCCTGTGAACATACCAATTGTTGCCTCGGCGG
AB369908_Gibberella_moniliform      AGTTTACAACTCCCAAACCCCTGTGAACATACCAATTGTTGCCTCGGCGG
EU839366_Fusarium_proliferatum      AGTTTACAACTCCCAAACCCCTGTGAACATACCAATTGTTGCCTCGGCGG
U34557_Gibberella_fujikuroi         AGTTTACAACTCCCAAACCCCTGTGAACATACCAATTGTTGCCTCGGCGG
EU680539_sordariomycete_sp          AGTTTACAACTCCCAAACCCCTGTGAACATACCAATTGTTGCCTCGGCGG
EU049288_Fusarium_sp                AGTTTACAACTCCCAAACCCCTGTGAACATACCAATTGTTGCCTCGGCGG
AF291061_Fusarium_proliferatum      AGTTTACAACTCCCAAACCCCTGTGAACATACCAATTGTTGCCTCGGCGG
U34558_Fusarium_proliferatum        AGTTTACAACTCCCAAACCCCTGTGAACATACCAATTGTTGCCTCGGCGG
DQ480359_Fusarium_sp                AGTTTACAACTCCCAAACCCCTGTGAACATACCAATTGTTGCCTCGGCGG
AF158302_Fusarium_sp                AGTTTACAACTCCCAAACCCCTGTGAACATACCAATTGTTGCCTCGGCGG
AF158304_Fusarium_sp                AGTTTACAACTCCCAAACCCCTGTGAACATACCAATTGTTGCCTCGGCGG
60029                               AGTTTACAACTCCCAGACCCCTGTGAACATACCAATTGTTGCCTCGGCGG
FJ008987_Penicillium_sp             AGTTTACAACTCCCAAACCCCTGTGAACATACCAATTGTTGCCTCGGCGG
                                    *************** **********************************

AF455460_Gibberella_fujikuroi       ATCAGCCCGCTCCCGGTAAAACGGGACGGCCCGCCAGAGGACCCCTAAAC
AF455422_Gibberella_fujikuroi       ATCAGCCCGCTCCCGGTAAAACGGGACGGCCCGCCAGAGGACCCCTAAAC
AB237662_Gibberella_fujikuroi       ATCAGCCCGCTCCCGGTAAAACGGGACGGCCCGCCAGAGGACCCCTAAAC
EU364864_Gibberella_moniliform      ATCAGCCCGCTCCCGGTAAAACGGGACGGCCCGCCAGAGGACCCCTAAAC
AB369908_Gibberella_moniliform      ATCAGCCCGCTCCCGGTAAAACGGGACGGCCCGCCAGAGGACCCCTAAAC
EU839366_Fusarium_proliferatum      ATCAGCCCGCTCCCGGTAAAACGGGACGGCCCGCCAGAGGACCCCTAAAC
U34557_Gibberella_fujikuroi         ATCAGCCCGCTCCCGGTAAAACGGGACGGCCCGCCAGAGGACCCCTAAAC
EU680539_sordariomycete_sp          ATCAGCCCGCTCCCGGTAAAACGGGACGGCCCGCCAGAGGACCCCTAAAC
EU049288_Fusarium_sp                ATCAGCCCGCTCCCGGTAAAACGGGACGGCCCGCCAGAGGACCCCTAAAC
AF291061_Fusarium_proliferatum      ATCAGCCCGCTCCCGGTAAAACGGGACGGCCCGCCAGAGGACCCCTAAAC
U34558_Fusarium_proliferatum        ATCAGCCCGCTCCCGGTAAAACGGGACGGCCCGCCAGAGGACCCCTAAAC
DQ480359_Fusarium_sp                ATCAGCCCGCTCCCGGTAAAACGGGACGGCCCGCCAGAGGACCCCTAAAC
AF158302_Fusarium_sp                ATCAGCCCGCTCCCGGTAAAACGGGACGGCCCGCCAGAGGACCCCTAAAC
AF158304_Fusarium_sp                ATCAGCCCGCTCCCGGTAAAACGGGACGGCCCGCCAGAGGACCCCTAAAC
60029                               ATCAGCCCGCTCCCGGTAAAACGGGACGGCCCGCCAGAGGACCCCTAAAC
FJ008987_Penicillium_sp             ATCAGCCCGCTCCCGGTAAAACGGGACGGCCCGCCAGAGGACCCCTAAAC
                                    **************************************************

AF455460_Gibberella_fujikuroi       TCTGTTTCTATATGTAACTTCTGAGTAAAACCATAAATAAATCAAAACTT
AF455422_Gibberella_fujikuroi       TCTGTTTCTATATGTAACTTCTGAGTAAAACCATAAATAAATCAAAACTT
AB237662_Gibberella_fujikuroi       TCTGTTTCTATATGTAACTTCTGAGTAAAACCATAAATAAATCAAAACTT
EU364864_Gibberella_moniliform      TCTGTTTCTATATGTAACTTCTGAGTAAAACCATAAATAAATCAAAACTT
AB369908_Gibberella_moniliform      TCTGTTTCTATATGTAACTTCTGAGTAAAACCATAAATAAATCAAAACTT
EU839366_Fusarium_proliferatum      TCTGTTTCTATATGTAACTTCTGAGTAAAACCATAAATAAATCAAAACTT
U34557_Gibberella_fujikuroi         TCTGTTTCTATATGTAACTTCTGAGTAAAACCATAAATAAATCAAAACTT
EU680539_sordariomycete_sp          TCTGTTTCTATATGTAACTTCTGAGTAAAACCATAAATAAATCAAAACTT
EU049288_Fusarium_sp                TCTGTTTCTATATGTAACTTCTGAGTAAAACCATAAATAAATCAAAACTT
AF291061_Fusarium_proliferatum      TCTGTTTCTATATGTAACTTCTGAGTAAAACCATAAATAAATCAAAACTT
U34558_Fusarium_proliferatum        TCTGTTTCTATATGTAACTTCTGAGTAAAACCATAAATAAATCAAAACTT
DQ480359_Fusarium_sp                TCTGTTTCTATATGTAACTTCTGAGTAAAACCATAAATAAATCAAAACTT
AF158302_Fusarium_sp                TCTGTTTCTATATGTAACTTCTGAGTAAAACCATAAATAAATCAAAACTT
AF158304_Fusarium_sp                TCTGTTTCTATATGTAACTTCTGAGTAAAACCATAAATAAATCAAAACTT
60029                               TCTGTTTCTATATGTAACTTCTGAGTAAAACCATAAATAAATCAAAACTT
FJ008987_Penicillium_sp             TCTGTTTCTATATGTAACTTCTGAGTAAAACCATAAATAAATCAAAACTT
                                    **************************************************

AF455460_Gibberella_fujikuroi       TCAACAACGGATCTCTTGGTTCTGGCATCGATGAAGAACGCAGCAAAATG
AF455422_Gibberella_fujikuroi       TCAACAACGGATCTCTTGGTTCTGGCATCGATGAAGAACGCAGCAAAATG
AB237662_Gibberella_fujikuroi       TCAACAACGGATCTCTTGGTTCTGGCATCGATGAAGAACGCAGCAAAATG
EU364864_Gibberella_moniliform      TCAACAACGGATCTCTTGGTTCTGGCATCGATGAAGAACGCAGCAAAATG
AB369908_Gibberella_moniliform      TCAACAACGGATCTCTTGGTTCTGGCATCGATGAAGAACGCAGCAAAATG
EU839366_Fusarium_proliferatum      TCAACAACGGATCTCTTGGTTCTGGCATCGATGAAGAACGCAGCAAAATG
U34557_Gibberella_fujikuroi         TCAACAACGGATCTCTTGGTTCTGGCATCGATGAAGAACGCAGCAAAATG
EU680539_sordariomycete_sp          TCAACAACGGATCTCTTGGTTCTGGCATCGATGAAGAACGCAGCAAAATG
EU049288_Fusarium_sp                TCAACAACGGATCTCTTGGTTCTGGCATCGATGAAGAACGCAGCAAAATG
AF291061_Fusarium_proliferatum      TCAACAACGGATCTCTTGGTTCTGGCATCGATGAAGAACGCAGCAAAATG
U34558_Fusarium_proliferatum        TCAACAACGGATCTCTTGGTTCTGGCATCGATGAAGAACGCAGCAAAATG
DQ480359_Fusarium_sp                TCAACAACGGATCTCTTGGTTCTGGCATCGATGAAGAACGCAGCAAAATG
AF158302_Fusarium_sp                TCAACAACGGATCTCTTGGTTCTGGCATCGATGAAGAACGCAGCAAAATG
AF158304_Fusarium_sp                TCAACAACGGATCTCTTGGTTCTGGCATCGATGAAGAACGCAGCAAAATG
60029                               TCAACAACGGATCTCTTGGTTCTGGCATCGATGAAGAACGCAGCAAAATG
FJ008987_Penicillium_sp             TCAACAACGGATCTCTTGGTTCTGGCATCGATGAAGAACGCAGCAAAATG
                                    **************************************************

AF455460_Gibberella_fujikuroi       CGATAAGTAATGTGAATTGCAGAATTCAGTGAATCATCGAATCTTTGAAC
AF455422_Gibberella_fujikuroi       CGATAAGTAATGTGAATTGCAGAATTCAGTGAATCATCGAATCTTTGAAC
AB237662_Gibberella_fujikuroi       CGATAAGTAATGTGAATTGCAGAATTCAGTGAATCATCGAATCTTTGAAC
EU364864_Gibberella_moniliform      CGATAAGTAATGTGAATTGCAGAATTCAGTGAATCATCGAATCTTTGAAC
AB369908_Gibberella_moniliform      CGATAAGTAATGTGAATTGCAGAATTCAGTGAATCATCGAATCTTTGAAC
EU839366_Fusarium_proliferatum      CGATAAGTAATGTGAATTGCAGAATTCAGTGAATCATCGAATCTTTGAAC
U34557_Gibberella_fujikuroi         CGATAAGTAATGTGAATTGCAGAATTCAGTGAATCATCGAATCTTTGAAC
EU680539_sordariomycete_sp          CGATAAGTAATGTGAATTGCAGAATTCAGTGAATCATCGAATCTTTGAAC
EU049288_Fusarium_sp                CGATAAGTAATGTGAATTGCAGAATTCAGTGAATCATCGAATCTTTGAAC
AF291061_Fusarium_proliferatum      CGATAAGTAATGTGAATTGCAGAATTCAGTGAATCATCGAATCTTTGAAC
U34558_Fusarium_proliferatum        CGATAAGTAATGTGAATTGCAGAATTCAGTGAATCATCGAATCTTTGAAC
DQ480359_Fusarium_sp                CGATAAGTAATGTGAATTGCAGAATTCAGTGAATCATCGAATCTTTGAAC
AF158302_Fusarium_sp                CGATAAGTAATGTGAATTGCAGAATTCAGTGAATCATCGAATCTTTGAAC
AF158304_Fusarium_sp                CGATAAGTAATGTGAATTGCAGAATTCAGTGAATCATCGAATCTTTGAAC
60029                               CGATAAGTAATGTGAATTGCAGAATTCAGTGAATCATCGAATCTTTGAAC
FJ008987_Penicillium_sp             CGATAAGTAATGTGAATTGCAGAATTCAGTGAATCATCGAATCTTTGAAC
                                    **************************************************

AF455460_Gibberella_fujikuroi       GCACATTGCGCCCGCCAGTATTCTGGCGGGCATGCCTGTTCGAGCGTCAT
AF455422_Gibberella_fujikuroi       GCACATTGCGCCCGCCAGTATTCTGGCGGGCATGCCTGTTCGAGCGTCAT
AB237662_Gibberella_fujikuroi       GCACATTGCGCCCGCCAGTATTCTGGCGGGCATGCCTGTTCGAGCGTCAT
EU364864_Gibberella_moniliform      GCACATTGCGCCCGCCAGTATTCTGGCGGGCATGCCTGTTCGAGCGTCAT
AB369908_Gibberella_moniliform      GCACATTGCGCCCGCCAGTATTCTGGCGGGCATGCCTGTTCGAGCGTCAT
EU839366_Fusarium_proliferatum      GCACATTGCGCCCGCCAGTATTCTGGCGGGCATGCCTGTTCGAGCGTCAT
U34557_Gibberella_fujikuroi         GCACATTGCGCCCGCCAGTATTCTGGCGGGCATGCCTGTTCGAGCGTCAT
EU680539_sordariomycete_sp          GCACATTGCGCCCGCCAGTATTCTGGCGGGCATGCCTGTTCGAGCGTCAT
EU049288_Fusarium_sp                GCACATTGCGCCCGCCAGTATTCTGGCGGGCATGCCTGTTCGAGCGTCAT
AF291061_Fusarium_proliferatum      GCACATTGCGCCCGCCAGTATTCTGGCGGGCATGCCTGTTCGAGCGTCAT
U34558_Fusarium_proliferatum        GCACATTGCGCCCGCCAGTATTCTGGCGGGCATGCCTGTTCGAGCGTCAT
DQ480359_Fusarium_sp                GCACATTGCGCCCGCCAGTATTCTGGCGGGCATGCCTGTTCGAGCGTCAT
AF158302_Fusarium_sp                GCACATTGCGCCCGCCAGTATTCTGGCGGGCATGCCTGTTCGAGCGTCAT
AF158304_Fusarium_sp                GCACATTGCGCCCGCCAGTATTCTGGCGGGCATGCCTGTTCGAGCGTCAT
60029                               GCACATTGCGCCCGCCAGTATTCTGGCGGGCATGCCTGTTCGAGCGTCAT
FJ008987_Penicillium_sp             GCACATTGCGCCCGCCAGTATTCTGGCGGGCATGCCTGTTCGAGCGTCAT
                                    **************************************************

AF455460_Gibberella_fujikuroi       TTCAACCCTCAAGCCCCCGGGTTTGGTGTTGGGGATCGGCGAGCCCTTGC
AF455422_Gibberella_fujikuroi       TTCAACCCTCAAGCCCCCGGGTTTGGTGTTGGGGATCGGCGAGCCCTTGC
AB237662_Gibberella_fujikuroi       TTCAACCCTCAAGCCCCCGGGTTTGGTGTTGGGGATCGGCGAGCCCTTGC
EU364864_Gibberella_moniliform      TTCAACCCTCAAGCCCCCGGGTTTGGTGTTGGGGATCGGCGAGCCCTTGC
AB369908_Gibberella_moniliform      TTCAACCCTCAAGCCCCCGGGTTTGGTGTTGGGGATCGGCGAGCCCTTGC
EU839366_Fusarium_proliferatum      TTCAACCCTCAAGCCCCCGGGTTTGGTGTTGGGGATCGGCGAGCCCTTGC
U34557_Gibberella_fujikuroi         TTCAACCCTCAAGCCCCCGGGTTTGGTGTTGGGGATCGGCGAGCCCTTGC
EU680539_sordariomycete_sp          TTCAACCCTCAAGCCCCCGGGTTTGGTGTTGGGGATCGGCGAGCCCTTGC
EU049288_Fusarium_sp                TTCAACCCTCAAGCCCCCGGGTTTGGTGTTGGGGATCGGCGAGCCCTTGC
AF291061_Fusarium_proliferatum      TTCAACCCTCAAGCCCCCGGGTTTGGTGTTGGGGATCGGCGAGCCCTTGC
U34558_Fusarium_proliferatum        TTCAACCCTCAAGCCCCCGGGTTTGGTGTTGGGGATCGGCGAGCCCTTGC
DQ480359_Fusarium_sp                TTCAACCCTCAAGCCCCCGGGTTTGGTGTTGGGGATCGGCGAGCCCTCGC
AF158302_Fusarium_sp                TTCAACCCTCAAGCCCCCGGGTTTGGTGTTGGGGATCGGCGAGCCCTCGC
AF158304_Fusarium_sp                TTCAACCCTCAAGCCCCCGGGTTTGGTGTTGGGGATCGGCGAGCCCTCGC
60029                               TTCAACCCTCAAGCCCCCGGGTTTGGTGTTGGGGATCGGCGAGCCCTCGC
FJ008987_Penicillium_sp             TTCAACCCTCAAGCCCCCGGGTTTGGTGTTGGGGATCGGCGAGCCCTTGC
                                    *********************************************** **

AF455460_Gibberella_fujikuroi       GGCAAGCCGGCCCCGAAATCTAGTGGCGGTCTCGCTGCAGCTTCCATTGC
AF455422_Gibberella_fujikuroi       GGCAAGCCGGCCCCGAAATCTAGTGGCGGTCTCGCTGCAGCTTCCATTGC
AB237662_Gibberella_fujikuroi       GGCAAGCCGGCCCCGAAATCTAGTGGCGGTCTCGCTGCAGCTTCCATTGC
EU364864_Gibberella_moniliform      GGCAAGCCGGCCCCGAAATCTAGTGGCGGTCTCGCTGCAGCTTCCATTGC
AB369908_Gibberella_moniliform      GGCAAGCCGGCCCCGAAATCTAGTGGCGGTCTCGCTGCAGCTTCCATTGC
EU839366_Fusarium_proliferatum      GGCAAGCCGGCCCCGAAATCTAGTGGCGGTCTCGCTGCAGCTTCCATTGC
U34557_Gibberella_fujikuroi         GGCAAGCCGGCCCCGAAATCTAGTGGCGGTCTCGCTGCAGCTTCCATTGC
EU680539_sordariomycete_sp          GGCAAGCCGGCCCCGAAATCTAGTGGCGGTCTCGCTGCAGCTTCCATTGC
EU049288_Fusarium_sp                GGCAAGCCGGCCCCGAAATCTAGTGGCGGTCTCGCTGCAGCTTCCATTGC
AF291061_Fusarium_proliferatum      GGCAAGCCGGCCCCGAAATCTAGTGGCGGTCTCGCTGCAGCTTCCATTGC
U34558_Fusarium_proliferatum        GGCAAGCCGGCCCCGAAATCTAGTGGCGGTCTCGCTGCAGCTTCCATTGC
DQ480359_Fusarium_sp                GGCAAGCCGGCCCCGAAATCTAGTGGCGGTCTCGCTGTAGCTTCCATTGC
AF158302_Fusarium_sp                GGCAAGCCGGCCCCGAAATCTAGTGGCGGTCTCGCTGTAGCTTCCATTGC
AF158304_Fusarium_sp                GGCAAGCCGGCCCCGAAATCTAGTGGCGGTCTCGCTGCAGCTTCCATTGC
60029                               GGCAAGCCGGCCCCGAAATCTAGTGGCGGTCTCGCTGCAGCTTCCATTGC
FJ008987_Penicillium_sp             GGCAAGCCGGCCCCGAAATCTAGTGGCGGTCTCGCTGCAGCTTCCATTGC
                                    ************************************* ************

AF455460_Gibberella_fujikuroi       GTAGTAGTAAAACCCTCGCAACTGGTACGCGGCGCGGCCAAGCCGTTAAA
AF455422_Gibberella_fujikuroi       GTAGTAGTAAAACCCTCGCAACTGGTACGCGGCGCGGCCAAGCCGTTAAA
AB237662_Gibberella_fujikuroi       GTAGTAGTAAAACCCTCGCAACTGGTACGCGGCGCGGCCAAGCCGTTAAA
EU364864_Gibberella_moniliform      GTAGTAGTAAAACCCTCGCAACTGGTACGCGGCGCGGCCAAGCCGTTAAA
AB369908_Gibberella_moniliform      GTAGTAGTAAAACCCTCGCAACTGGTACGCGGCGCGGCCAAGCCGTTAAA
EU839366_Fusarium_proliferatum      GTAGTAGTAAAACCCTCGCAACTGGTACGCGGCGCGGCCAAGCCGTTAAA
U34557_Gibberella_fujikuroi         GTAGTAGTAAAACCCTCGCAACTGGTACGCGGCGCGGCCAAGCCGTTAAA
EU680539_sordariomycete_sp          GTAGTAGTAAAACCCTCGCAACTGGTACGCGGCGCGGCCAAGCCGTTAAA
EU049288_Fusarium_sp                GTAGTAGTAAAACCCTCGCAACTGGTACGCGGCGCGGCCAAGCCGTTAAA
AF291061_Fusarium_proliferatum      GTAGTAGTAAAACCCTCGCAACTGGTACGCGGCGCGGCCAAGCCGTTAAA
U34558_Fusarium_proliferatum        GTAGTAGTAAAACCCTCGCAACTGGTACGCGGCGCGGCCAAGCCGTTAAA
DQ480359_Fusarium_sp                GTAGTAGTAAAACCCTCGCAACTGGTACGCGGCGCGGCCAAGCCGTTAAA
AF158302_Fusarium_sp                GTAGTAGTAAAACCCTCGCAACTGGTACGCGGCGCGGCCAAGCCGTTAAA
AF158304_Fusarium_sp                GTAGTAGTAAAACCCTCGCAACTGGTACGCGGCGCGGCCAAGCCGTTAAA
60029                               GTAGTAGTAAAACCCTCGCAACTGGTACGCGGCGCGGCCAAGCCGTTAAA
FJ008987_Penicillium_sp             GTAGTAGTAAAACCCTCGCAACTGGTACGCGGCGCGGCCAAGCCGTTAAA
                                    **************************************************

AF455460_Gibberella_fujikuroi       CCCCCAACTTCTGAATGTTGACCTCGGATCAGGTAGGAATACCCGCTGAA
AF455422_Gibberella_fujikuroi       CCCCCAACTTCTGAATGTTGACCTCGGATCAGGTAGGAATACCCGCTGAA
AB237662_Gibberella_fujikuroi       CCCCCAACTTCTGAATGTTGACCTCGGATCAGGTAGGAATACCCGCTGAA
EU364864_Gibberella_moniliform      CCCCCAACTTCTGAATGTTGACCTCGGATCAGGTAGGAATACCCGCTGAA
AB369908_Gibberella_moniliform      CCCCCAACTTCTGAATGTTGACCTCGGATCAGGTAGGAATACCCGCTGAA
EU839366_Fusarium_proliferatum      CCCCCAACTTCTGAATGTTGACCTCGGATCAGGTAGGAATACCCGCTGAA
U34557_Gibberella_fujikuroi         CCCCCAACTTCTGAATGTTGACCTCGGATCAGGTAGGAATACCCGCTGAA
EU680539_sordariomycete_sp          CCCCCAACTTCTGAATGTTGACCTCGGATCAGGTAGGAATACCCGCTGAA
EU049288_Fusarium_sp                CCCCCAACTTCTGAATGTTGACCTCGGATCAGGTAGGAATACCCGCTGAA
AF291061_Fusarium_proliferatum      CCCCCAACTTCTGAATGTTGACCTCGGATCAGGTAGGAATACCCGCTGAA
U34558_Fusarium_proliferatum        CCCCCAACTTCTGAATGTTGACCTCGGATCAGGTAGGAATACCCGCTGAA
DQ480359_Fusarium_sp                CCCCCAACTTCTGAATGTTGACCTCGGATCAGGTAGGAATACCCGCTGAA
AF158302_Fusarium_sp                CCCCCAACTTCTGAATGTTGACCTCGGATCAGGTAGGAATACCCGCTGAA
AF158304_Fusarium_sp                CCCCCAACTTCTGAATGTTGACCTCGGATCAGGTAGGAATACCCGCTGAA
60029                               CCCCCAACTTCTGAATGTTGACCTCGGATCAGGTAGGAATACCCGCTGAA
FJ008987_Penicillium_sp             CCCCCAACTTCTGAATGTTGACCTCGGATCAGGTAGGAATACCCGCTGAA
                                    **************************************************

AF455460_Gibberella_fujikuroi       CTTAA------------------------
AF455422_Gibberella_fujikuroi       CTTAA------------------------
AB237662_Gibberella_fujikuroi       CTTAAGCATATCAATAAGCGGAGGAAAA-
EU364864_Gibberella_moniliform      CTTAAGCATATCAATAAGCGGAGGAA---
AB369908_Gibberella_moniliform      CTTAAGCATATCAATAAGCGGAGGA----
EU839366_Fusarium_proliferatum      CTTAAGCATATC-----------------
U34557_Gibberella_fujikuroi         C----------------------------
EU680539_sordariomycete_sp          CTTAAGCATATCAATAAGCGGAGGAACTT
EU049288_Fusarium_sp                CTTAAGCATATCAAT--------------
AF291061_Fusarium_proliferatum      CTTAAGCATATCAATAAGCGGAGGA----
U34558_Fusarium_proliferatum        C----------------------------
DQ480359_Fusarium_sp                CTTAAGCATATCA----------------
AF158302_Fusarium_sp                CTTAA------------------------
AF158304_Fusarium_sp                CTTAA------------------------
60029                               C----------------------------
FJ008987_Penicillium_sp             CTTAAGCATATCAAAAGGCCGGAGGAA--
                                    *                            
