# Supplementary material for: A software pipeline for processing and identification of fungal ITS sequences
Source: Source Code Biol Med. 2009 Jan 15;4:1. doi: 10.1186/1751-0473-4-1 (PMC2649129; doi:10.1186/1751-0473-4-1)
Supplement: Additional file 2 — The evaluation dataset. The evaluation dataset (in the FASTA format) and the results of its analysis (a summary in the OpenOffice/Excel spreadsheet format with multiple alignments in the ALN (Clustal W) format and a list of the species recovered in the PDF format). [file 1751-0473-4-1-S2.zip › AdditionalFile2/2008-10-24-1/alignments/60029.dnd]

(
(
(
(
(
(
(
(
(
(
(
60029:-0.00440,
FJ008987_Penicillium_sp:0.01390)
:0.00483,
AF158304_Fusarium_sp:-0.00398)
:0.00275,
(
DQ480359_Fusarium_sp:0.00111,
AF158302_Fusarium_sp:-0.00111)
:0.00132)
:0.00216,
U34558_Fusarium_proliferatum:-0.00160)
:0.00065,
(
(
EU680539_sordariomycete_sp:0.00000,
EU049288_Fusarium_sp:0.00000)
:0.00081,
AF291061_Fusarium_proliferatum:-0.00082)
:0.00061)
:0.00035,
U34557_Gibberella_fujikuroi:-0.00098)
:0.00025,
EU839366_Fusarium_proliferatum:0.00112)
:0.00054,
AB369908_Gibberella_moniliform:-0.00019)
:0.00018,
EU364864_Gibberella_moniliform:0.00000)
:0.00000,
AB237662_Gibberella_fujikuroi:0.00000)
:0.00000,
AF455460_Gibberella_fujikuroi:0.00000,
AF455422_Gibberella_fujikuroi:0.00000);
