# Supplementary material for: A software pipeline for processing and identification of fungal ITS sequences
Source: Source Code Biol Med. 2009 Jan 15;4:1. doi: 10.1186/1751-0473-4-1 (PMC2649129; doi:10.1186/1751-0473-4-1)
Supplement: Additional file 2 — The evaluation dataset. The evaluation dataset (in the FASTA format) and the results of its analysis (a summary in the OpenOffice/Excel spreadsheet format with multiple alignments in the ALN (Clustal W) format and a list of the species recovered in the PDF format). [file 1751-0473-4-1-S2.zip › AdditionalFile2/2008-10-24-1/alignments/60021d2.aln]

CLUSTAL W (1.83) multiple sequence alignment


EU364845_Gibberella_moniliform      --------------------------------------------------
EU364843_Gibberella_moniliform      --------------------------------------------------
EU364856_Gibberella_moniliform      --------------------------------------------------
EU364846_Gibberella_moniliform      --------------------------------------------------
EU364864_Gibberella_moniliform      --------------------------------------------------
EU049288_Fusarium_sp                --------------------------------------------------
AB237662_Gibberella_fujikuroi       TGCATGTCTAAGTATAAGCAATTATACAGCGAAACTGCGAATGGCTCATT
EU680539_sordariomycete_sp          --------------------------------------------------
AF455460_Gibberella_fujikuroi       --------------------------------------------------
AF291061_Fusarium_proliferatum      --------------------------------------------------
AF455422_Gibberella_fujikuroi       --------------------------------------------------
EU839366_Fusarium_proliferatum      --------------------------------------------------
AB369908_Gibberella_moniliform      --------------------------------------------------
EU326193_Gibberella_fujikuroi       --------------------------------------------------
DQ480359_Fusarium_sp                --------------------------------------------------
60021d2                             --------------------------------------------------
                                                                                      

EU364845_Gibberella_moniliform      --------------------------------------------------
EU364843_Gibberella_moniliform      --------------------------------------------------
EU364856_Gibberella_moniliform      --------------------------------------------------
EU364846_Gibberella_moniliform      --------------------------------------------------
EU364864_Gibberella_moniliform      --------------------------------------------------
EU049288_Fusarium_sp                --------------------------------------------------
AB237662_Gibberella_fujikuroi       ATATAAGTTATCGTTTATTTGATAGTACCTTACTACTTGGATAACCGTGG
EU680539_sordariomycete_sp          --------------------------------------------------
AF455460_Gibberella_fujikuroi       --------------------------------------------------
AF291061_Fusarium_proliferatum      --------------------------------------------------
AF455422_Gibberella_fujikuroi       --------------------------------------------------
EU839366_Fusarium_proliferatum      --------------------------------------------------
AB369908_Gibberella_moniliform      --------------------------------------------------
EU326193_Gibberella_fujikuroi       --------------------------------------------------
DQ480359_Fusarium_sp                --------------------------------------------------
60021d2                             --------------------------------------------------
                                                                                      

EU364845_Gibberella_moniliform      --------------------------------------------------
EU364843_Gibberella_moniliform      --------------------------------------------------
EU364856_Gibberella_moniliform      --------------------------------------------------
EU364846_Gibberella_moniliform      --------------------------------------------------
EU364864_Gibberella_moniliform      --------------------------------------------------
EU049288_Fusarium_sp                --------------------------------------------------
AB237662_Gibberella_fujikuroi       TAATTCTAGAGCTAATACATGCTAAAAATCCCGACTTCGGAAGGGATGTA
EU680539_sordariomycete_sp          --------------------------------------------------
AF455460_Gibberella_fujikuroi       --------------------------------------------------
AF291061_Fusarium_proliferatum      --------------------------------------------------
AF455422_Gibberella_fujikuroi       --------------------------------------------------
EU839366_Fusarium_proliferatum      --------------------------------------------------
AB369908_Gibberella_moniliform      --------------------------------------------------
EU326193_Gibberella_fujikuroi       --------------------------------------------------
DQ480359_Fusarium_sp                --------------------------------------------------
60021d2                             --------------------------------------------------
                                                                                      

EU364845_Gibberella_moniliform      --------------------------------------------------
EU364843_Gibberella_moniliform      --------------------------------------------------
EU364856_Gibberella_moniliform      --------------------------------------------------
EU364846_Gibberella_moniliform      --------------------------------------------------
EU364864_Gibberella_moniliform      --------------------------------------------------
EU049288_Fusarium_sp                --------------------------------------------------
AB237662_Gibberella_fujikuroi       TTTATTAGATTAAAAACCAATGCCCTTCGGGGCTCACTGGTGATTCATGA
EU680539_sordariomycete_sp          --------------------------------------------------
AF455460_Gibberella_fujikuroi       --------------------------------------------------
AF291061_Fusarium_proliferatum      --------------------------------------------------
AF455422_Gibberella_fujikuroi       --------------------------------------------------
EU839366_Fusarium_proliferatum      --------------------------------------------------
AB369908_Gibberella_moniliform      --------------------------------------------------
EU326193_Gibberella_fujikuroi       --------------------------------------------------
DQ480359_Fusarium_sp                --------------------------------------------------
60021d2                             --------------------------------------------------
                                                                                      

EU364845_Gibberella_moniliform      --------------------------------------------------
EU364843_Gibberella_moniliform      --------------------------------------------------
EU364856_Gibberella_moniliform      --------------------------------------------------
EU364846_Gibberella_moniliform      --------------------------------------------------
EU364864_Gibberella_moniliform      --------------------------------------------------
EU049288_Fusarium_sp                --------------------------------------------------
AB237662_Gibberella_fujikuroi       TAACTCCTCGAATCGCATGGCCTTGTGCCGGCGATGGTTCATTCAAATTT
EU680539_sordariomycete_sp          --------------------------------------------------
AF455460_Gibberella_fujikuroi       --------------------------------------------------
AF291061_Fusarium_proliferatum      --------------------------------------------------
AF455422_Gibberella_fujikuroi       --------------------------------------------------
EU839366_Fusarium_proliferatum      --------------------------------------------------
AB369908_Gibberella_moniliform      --------------------------------------------------
EU326193_Gibberella_fujikuroi       --------------------------------------------------
DQ480359_Fusarium_sp                --------------------------------------------------
60021d2                             --------------------------------------------------
                                                                                      

EU364845_Gibberella_moniliform      --------------------------------------------------
EU364843_Gibberella_moniliform      --------------------------------------------------
EU364856_Gibberella_moniliform      --------------------------------------------------
EU364846_Gibberella_moniliform      --------------------------------------------------
EU364864_Gibberella_moniliform      --------------------------------------------------
EU049288_Fusarium_sp                --------------------------------------------------
AB237662_Gibberella_fujikuroi       CTTCCCTATCAACTTTCGATGTTTGGGTATTGGCCAAACATGGTTGCAAC
EU680539_sordariomycete_sp          --------------------------------------------------
AF455460_Gibberella_fujikuroi       --------------------------------------------------
AF291061_Fusarium_proliferatum      --------------------------------------------------
AF455422_Gibberella_fujikuroi       --------------------------------------------------
EU839366_Fusarium_proliferatum      --------------------------------------------------
AB369908_Gibberella_moniliform      --------------------------------------------------
EU326193_Gibberella_fujikuroi       --------------------------------------------------
DQ480359_Fusarium_sp                --------------------------------------------------
60021d2                             --------------------------------------------------
                                                                                      

EU364845_Gibberella_moniliform      --------------------------------------------------
EU364843_Gibberella_moniliform      --------------------------------------------------
EU364856_Gibberella_moniliform      --------------------------------------------------
EU364846_Gibberella_moniliform      --------------------------------------------------
EU364864_Gibberella_moniliform      --------------------------------------------------
EU049288_Fusarium_sp                --------------------------------------------------
AB237662_Gibberella_fujikuroi       GGGTAACGGAGGGTTAGGGCTCGACCCCGGAGAAGGAGCCTGAGAAACGG
EU680539_sordariomycete_sp          --------------------------------------------------
AF455460_Gibberella_fujikuroi       --------------------------------------------------
AF291061_Fusarium_proliferatum      --------------------------------------------------
AF455422_Gibberella_fujikuroi       --------------------------------------------------
EU839366_Fusarium_proliferatum      --------------------------------------------------
AB369908_Gibberella_moniliform      --------------------------------------------------
EU326193_Gibberella_fujikuroi       --------------------------------------------------
DQ480359_Fusarium_sp                --------------------------------------------------
60021d2                             --------------------------------------------------
                                                                                      

EU364845_Gibberella_moniliform      --------------------------------------------------
EU364843_Gibberella_moniliform      --------------------------------------------------
EU364856_Gibberella_moniliform      --------------------------------------------------
EU364846_Gibberella_moniliform      --------------------------------------------------
EU364864_Gibberella_moniliform      --------------------------------------------------
EU049288_Fusarium_sp                --------------------------------------------------
AB237662_Gibberella_fujikuroi       CTACTACATCCAAGGAAGGCAGCAGGCGCGCAAATTACCCAATCCCGACA
EU680539_sordariomycete_sp          --------------------------------------------------
AF455460_Gibberella_fujikuroi       --------------------------------------------------
AF291061_Fusarium_proliferatum      --------------------------------------------------
AF455422_Gibberella_fujikuroi       --------------------------------------------------
EU839366_Fusarium_proliferatum      --------------------------------------------------
AB369908_Gibberella_moniliform      --------------------------------------------------
EU326193_Gibberella_fujikuroi       --------------------------------------------------
DQ480359_Fusarium_sp                --------------------------------------------------
60021d2                             --------------------------------------------------
                                                                                      

EU364845_Gibberella_moniliform      --------------------------------------------------
EU364843_Gibberella_moniliform      --------------------------------------------------
EU364856_Gibberella_moniliform      --------------------------------------------------
EU364846_Gibberella_moniliform      --------------------------------------------------
EU364864_Gibberella_moniliform      --------------------------------------------------
EU049288_Fusarium_sp                --------------------------------------------------
AB237662_Gibberella_fujikuroi       CGGGGAGGTAGTGACAATAAATACTGATACAGGGCTCTTTTGGGTCTTGT
EU680539_sordariomycete_sp          --------------------------------------------------
AF455460_Gibberella_fujikuroi       --------------------------------------------------
AF291061_Fusarium_proliferatum      --------------------------------------------------
AF455422_Gibberella_fujikuroi       --------------------------------------------------
EU839366_Fusarium_proliferatum      --------------------------------------------------
AB369908_Gibberella_moniliform      --------------------------------------------------
EU326193_Gibberella_fujikuroi       --------------------------------------------------
DQ480359_Fusarium_sp                --------------------------------------------------
60021d2                             --------------------------------------------------
                                                                                      

EU364845_Gibberella_moniliform      --------------------------------------------------
EU364843_Gibberella_moniliform      --------------------------------------------------
EU364856_Gibberella_moniliform      --------------------------------------------------
EU364846_Gibberella_moniliform      --------------------------------------------------
EU364864_Gibberella_moniliform      --------------------------------------------------
EU049288_Fusarium_sp                --------------------------------------------------
AB237662_Gibberella_fujikuroi       AATTGGAATGAGTACAATTTAAATCCCTTAACGAGGAACAATTGGAGGGC
EU680539_sordariomycete_sp          --------------------------------------------------
AF455460_Gibberella_fujikuroi       --------------------------------------------------
AF291061_Fusarium_proliferatum      --------------------------------------------------
AF455422_Gibberella_fujikuroi       --------------------------------------------------
EU839366_Fusarium_proliferatum      --------------------------------------------------
AB369908_Gibberella_moniliform      --------------------------------------------------
EU326193_Gibberella_fujikuroi       --------------------------------------------------
DQ480359_Fusarium_sp                --------------------------------------------------
60021d2                             --------------------------------------------------
                                                                                      

EU364845_Gibberella_moniliform      --------------------------------------------------
EU364843_Gibberella_moniliform      --------------------------------------------------
EU364856_Gibberella_moniliform      --------------------------------------------------
EU364846_Gibberella_moniliform      --------------------------------------------------
EU364864_Gibberella_moniliform      --------------------------------------------------
EU049288_Fusarium_sp                --------------------------------------------------
AB237662_Gibberella_fujikuroi       AAGTCTGGTGCCAGCAGCCGCGGTAATTCCAGCTCCAATAGCGTATATTA
EU680539_sordariomycete_sp          --------------------------------------------------
AF455460_Gibberella_fujikuroi       --------------------------------------------------
AF291061_Fusarium_proliferatum      --------------------------------------------------
AF455422_Gibberella_fujikuroi       --------------------------------------------------
EU839366_Fusarium_proliferatum      --------------------------------------------------
AB369908_Gibberella_moniliform      --------------------------------------------------
EU326193_Gibberella_fujikuroi       --------------------------------------------------
DQ480359_Fusarium_sp                --------------------------------------------------
60021d2                             --------------------------------------------------
                                                                                      

EU364845_Gibberella_moniliform      --------------------------------------------------
EU364843_Gibberella_moniliform      --------------------------------------------------
EU364856_Gibberella_moniliform      --------------------------------------------------
EU364846_Gibberella_moniliform      --------------------------------------------------
EU364864_Gibberella_moniliform      --------------------------------------------------
EU049288_Fusarium_sp                --------------------------------------------------
AB237662_Gibberella_fujikuroi       AAGTTGTTGTGGTTAAAAAGCTCGTAGTTGAACCTTGGGCCTGGCTGGCC
EU680539_sordariomycete_sp          --------------------------------------------------
AF455460_Gibberella_fujikuroi       --------------------------------------------------
AF291061_Fusarium_proliferatum      --------------------------------------------------
AF455422_Gibberella_fujikuroi       --------------------------------------------------
EU839366_Fusarium_proliferatum      --------------------------------------------------
AB369908_Gibberella_moniliform      --------------------------------------------------
EU326193_Gibberella_fujikuroi       --------------------------------------------------
DQ480359_Fusarium_sp                --------------------------------------------------
60021d2                             --------------------------------------------------
                                                                                      

EU364845_Gibberella_moniliform      --------------------------------------------------
EU364843_Gibberella_moniliform      --------------------------------------------------
EU364856_Gibberella_moniliform      --------------------------------------------------
EU364846_Gibberella_moniliform      --------------------------------------------------
EU364864_Gibberella_moniliform      --------------------------------------------------
EU049288_Fusarium_sp                --------------------------------------------------
AB237662_Gibberella_fujikuroi       GGTCCGCCTCACCGCGTGTACTGGTCCGGCCGGGCCTTTCCCTCTGTGGA
EU680539_sordariomycete_sp          --------------------------------------------------
AF455460_Gibberella_fujikuroi       --------------------------------------------------
AF291061_Fusarium_proliferatum      --------------------------------------------------
AF455422_Gibberella_fujikuroi       --------------------------------------------------
EU839366_Fusarium_proliferatum      --------------------------------------------------
AB369908_Gibberella_moniliform      --------------------------------------------------
EU326193_Gibberella_fujikuroi       --------------------------------------------------
DQ480359_Fusarium_sp                --------------------------------------------------
60021d2                             --------------------------------------------------
                                                                                      

EU364845_Gibberella_moniliform      --------------------------------------------------
EU364843_Gibberella_moniliform      --------------------------------------------------
EU364856_Gibberella_moniliform      --------------------------------------------------
EU364846_Gibberella_moniliform      --------------------------------------------------
EU364864_Gibberella_moniliform      --------------------------------------------------
EU049288_Fusarium_sp                --------------------------------------------------
AB237662_Gibberella_fujikuroi       ACCCCATGCCCTTCACTGGGTGTGGCGGGGAAACAGGACTTTTACTGTGA
EU680539_sordariomycete_sp          --------------------------------------------------
AF455460_Gibberella_fujikuroi       --------------------------------------------------
AF291061_Fusarium_proliferatum      --------------------------------------------------
AF455422_Gibberella_fujikuroi       --------------------------------------------------
EU839366_Fusarium_proliferatum      --------------------------------------------------
AB369908_Gibberella_moniliform      --------------------------------------------------
EU326193_Gibberella_fujikuroi       --------------------------------------------------
DQ480359_Fusarium_sp                --------------------------------------------------
60021d2                             --------------------------------------------------
                                                                                      

EU364845_Gibberella_moniliform      --------------------------------------------------
EU364843_Gibberella_moniliform      --------------------------------------------------
EU364856_Gibberella_moniliform      --------------------------------------------------
EU364846_Gibberella_moniliform      --------------------------------------------------
EU364864_Gibberella_moniliform      --------------------------------------------------
EU049288_Fusarium_sp                --------------------------------------------------
AB237662_Gibberella_fujikuroi       AAAAATTAGAGTGCTCCAGGCAGGCCTATGCTCGAATACATTAGCATGGA
EU680539_sordariomycete_sp          --------------------------------------------------
AF455460_Gibberella_fujikuroi       --------------------------------------------------
AF291061_Fusarium_proliferatum      --------------------------------------------------
AF455422_Gibberella_fujikuroi       --------------------------------------------------
EU839366_Fusarium_proliferatum      --------------------------------------------------
AB369908_Gibberella_moniliform      --------------------------------------------------
EU326193_Gibberella_fujikuroi       --------------------------------------------------
DQ480359_Fusarium_sp                --------------------------------------------------
60021d2                             --------------------------------------------------
                                                                                      

EU364845_Gibberella_moniliform      --------------------------------------------------
EU364843_Gibberella_moniliform      --------------------------------------------------
EU364856_Gibberella_moniliform      --------------------------------------------------
EU364846_Gibberella_moniliform      --------------------------------------------------
EU364864_Gibberella_moniliform      --------------------------------------------------
EU049288_Fusarium_sp                --------------------------------------------------
AB237662_Gibberella_fujikuroi       ATAATAGAATAGGACGTGTGGTTCTATTTTGTTGGTTTCTAGGACCGCCG
EU680539_sordariomycete_sp          --------------------------------------------------
AF455460_Gibberella_fujikuroi       --------------------------------------------------
AF291061_Fusarium_proliferatum      --------------------------------------------------
AF455422_Gibberella_fujikuroi       --------------------------------------------------
EU839366_Fusarium_proliferatum      --------------------------------------------------
AB369908_Gibberella_moniliform      --------------------------------------------------
EU326193_Gibberella_fujikuroi       --------------------------------------------------
DQ480359_Fusarium_sp                --------------------------------------------------
60021d2                             --------------------------------------------------
                                                                                      

EU364845_Gibberella_moniliform      --------------------------------------------------
EU364843_Gibberella_moniliform      --------------------------------------------------
EU364856_Gibberella_moniliform      --------------------------------------------------
EU364846_Gibberella_moniliform      --------------------------------------------------
EU364864_Gibberella_moniliform      --------------------------------------------------
EU049288_Fusarium_sp                --------------------------------------------------
AB237662_Gibberella_fujikuroi       TAATGATTAATAGGGACAGTCGGGGGCATCAGTATTCAATTGTCAGAGGT
EU680539_sordariomycete_sp          --------------------------------------------------
AF455460_Gibberella_fujikuroi       --------------------------------------------------
AF291061_Fusarium_proliferatum      --------------------------------------------------
AF455422_Gibberella_fujikuroi       --------------------------------------------------
EU839366_Fusarium_proliferatum      --------------------------------------------------
AB369908_Gibberella_moniliform      --------------------------------------------------
EU326193_Gibberella_fujikuroi       --------------------------------------------------
DQ480359_Fusarium_sp                --------------------------------------------------
60021d2                             --------------------------------------------------
                                                                                      

EU364845_Gibberella_moniliform      --------------------------------------------------
EU364843_Gibberella_moniliform      --------------------------------------------------
EU364856_Gibberella_moniliform      --------------------------------------------------
EU364846_Gibberella_moniliform      --------------------------------------------------
EU364864_Gibberella_moniliform      --------------------------------------------------
EU049288_Fusarium_sp                --------------------------------------------------
AB237662_Gibberella_fujikuroi       GAAATTCTTGGATTTATTGAAGACTAACTACTGCGAAAGCATTTGCCAAG
EU680539_sordariomycete_sp          --------------------------------------------------
AF455460_Gibberella_fujikuroi       --------------------------------------------------
AF291061_Fusarium_proliferatum      --------------------------------------------------
AF455422_Gibberella_fujikuroi       --------------------------------------------------
EU839366_Fusarium_proliferatum      --------------------------------------------------
AB369908_Gibberella_moniliform      --------------------------------------------------
EU326193_Gibberella_fujikuroi       --------------------------------------------------
DQ480359_Fusarium_sp                --------------------------------------------------
60021d2                             --------------------------------------------------
                                                                                      

EU364845_Gibberella_moniliform      --------------------------------------------------
EU364843_Gibberella_moniliform      --------------------------------------------------
EU364856_Gibberella_moniliform      --------------------------------------------------
EU364846_Gibberella_moniliform      --------------------------------------------------
EU364864_Gibberella_moniliform      --------------------------------------------------
EU049288_Fusarium_sp                --------------------------------------------------
AB237662_Gibberella_fujikuroi       GATGTTTTCATTAATCAGGAACGAAAGTTAGGGGATCGAAGACGATCAGA
EU680539_sordariomycete_sp          --------------------------------------------------
AF455460_Gibberella_fujikuroi       --------------------------------------------------
AF291061_Fusarium_proliferatum      --------------------------------------------------
AF455422_Gibberella_fujikuroi       --------------------------------------------------
EU839366_Fusarium_proliferatum      --------------------------------------------------
AB369908_Gibberella_moniliform      --------------------------------------------------
EU326193_Gibberella_fujikuroi       --------------------------------------------------
DQ480359_Fusarium_sp                --------------------------------------------------
60021d2                             --------------------------------------------------
                                                                                      

EU364845_Gibberella_moniliform      --------------------------------------------------
EU364843_Gibberella_moniliform      --------------------------------------------------
EU364856_Gibberella_moniliform      --------------------------------------------------
EU364846_Gibberella_moniliform      --------------------------------------------------
EU364864_Gibberella_moniliform      --------------------------------------------------
EU049288_Fusarium_sp                --------------------------------------------------
AB237662_Gibberella_fujikuroi       TACCGTCGTAGTCTTAACCATAAACTATGCCGACTAGGGATCGGACGGTG
EU680539_sordariomycete_sp          --------------------------------------------------
AF455460_Gibberella_fujikuroi       --------------------------------------------------
AF291061_Fusarium_proliferatum      --------------------------------------------------
AF455422_Gibberella_fujikuroi       --------------------------------------------------
EU839366_Fusarium_proliferatum      --------------------------------------------------
AB369908_Gibberella_moniliform      --------------------------------------------------
EU326193_Gibberella_fujikuroi       --------------------------------------------------
DQ480359_Fusarium_sp                --------------------------------------------------
60021d2                             --------------------------------------------------
                                                                                      

EU364845_Gibberella_moniliform      --------------------------------------------------
EU364843_Gibberella_moniliform      --------------------------------------------------
EU364856_Gibberella_moniliform      --------------------------------------------------
EU364846_Gibberella_moniliform      --------------------------------------------------
EU364864_Gibberella_moniliform      --------------------------------------------------
EU049288_Fusarium_sp                --------------------------------------------------
AB237662_Gibberella_fujikuroi       TTATTTTTTGACCCGTTCGGCACCTTACGAGAAATCAAAGTGCTTGGGCT
EU680539_sordariomycete_sp          --------------------------------------------------
AF455460_Gibberella_fujikuroi       --------------------------------------------------
AF291061_Fusarium_proliferatum      --------------------------------------------------
AF455422_Gibberella_fujikuroi       --------------------------------------------------
EU839366_Fusarium_proliferatum      --------------------------------------------------
AB369908_Gibberella_moniliform      --------------------------------------------------
EU326193_Gibberella_fujikuroi       --------------------------------------------------
DQ480359_Fusarium_sp                --------------------------------------------------
60021d2                             --------------------------------------------------
                                                                                      

EU364845_Gibberella_moniliform      --------------------------------------------------
EU364843_Gibberella_moniliform      --------------------------------------------------
EU364856_Gibberella_moniliform      --------------------------------------------------
EU364846_Gibberella_moniliform      --------------------------------------------------
EU364864_Gibberella_moniliform      --------------------------------------------------
EU049288_Fusarium_sp                --------------------------------------------------
AB237662_Gibberella_fujikuroi       CCAGGGGGAGTATGGTCGCAAGGCTGAAACTTAAAGAAATTGACGGAAGG
EU680539_sordariomycete_sp          --------------------------------------------------
AF455460_Gibberella_fujikuroi       --------------------------------------------------
AF291061_Fusarium_proliferatum      --------------------------------------------------
AF455422_Gibberella_fujikuroi       --------------------------------------------------
EU839366_Fusarium_proliferatum      --------------------------------------------------
AB369908_Gibberella_moniliform      --------------------------------------------------
EU326193_Gibberella_fujikuroi       --------------------------------------------------
DQ480359_Fusarium_sp                --------------------------------------------------
60021d2                             --------------------------------------------------
                                                                                      

EU364845_Gibberella_moniliform      --------------------------------------------------
EU364843_Gibberella_moniliform      --------------------------------------------------
EU364856_Gibberella_moniliform      --------------------------------------------------
EU364846_Gibberella_moniliform      --------------------------------------------------
EU364864_Gibberella_moniliform      --------------------------------------------------
EU049288_Fusarium_sp                --------------------------------------------------
AB237662_Gibberella_fujikuroi       GCACCACCAGGGGTGGAGCCTGCGGCTTAATTTGACTCAACACGGGGAAA
EU680539_sordariomycete_sp          --------------------------------------------------
AF455460_Gibberella_fujikuroi       --------------------------------------------------
AF291061_Fusarium_proliferatum      --------------------------------------------------
AF455422_Gibberella_fujikuroi       --------------------------------------------------
EU839366_Fusarium_proliferatum      --------------------------------------------------
AB369908_Gibberella_moniliform      --------------------------------------------------
EU326193_Gibberella_fujikuroi       --------------------------------------------------
DQ480359_Fusarium_sp                --------------------------------------------------
60021d2                             --------------------------------------------------
                                                                                      

EU364845_Gibberella_moniliform      --------------------------------------------------
EU364843_Gibberella_moniliform      --------------------------------------------------
EU364856_Gibberella_moniliform      --------------------------------------------------
EU364846_Gibberella_moniliform      --------------------------------------------------
EU364864_Gibberella_moniliform      --------------------------------------------------
EU049288_Fusarium_sp                --------------------------------------------------
AB237662_Gibberella_fujikuroi       CTCACCAGGTCCAGACACAATGAGGATTGACAGATTGAGAGCTCTTTCTT
EU680539_sordariomycete_sp          --------------------------------------------------
AF455460_Gibberella_fujikuroi       --------------------------------------------------
AF291061_Fusarium_proliferatum      --------------------------------------------------
AF455422_Gibberella_fujikuroi       --------------------------------------------------
EU839366_Fusarium_proliferatum      --------------------------------------------------
AB369908_Gibberella_moniliform      --------------------------------------------------
EU326193_Gibberella_fujikuroi       --------------------------------------------------
DQ480359_Fusarium_sp                --------------------------------------------------
60021d2                             --------------------------------------------------
                                                                                      

EU364845_Gibberella_moniliform      --------------------------------------------------
EU364843_Gibberella_moniliform      --------------------------------------------------
EU364856_Gibberella_moniliform      --------------------------------------------------
EU364846_Gibberella_moniliform      --------------------------------------------------
EU364864_Gibberella_moniliform      --------------------------------------------------
EU049288_Fusarium_sp                --------------------------------------------------
AB237662_Gibberella_fujikuroi       GATTTTGTGGGTGGTGGTGCATGGCCGTTCTTAGTTGGTGGAGTGATTTG
EU680539_sordariomycete_sp          --------------------------------------------------
AF455460_Gibberella_fujikuroi       --------------------------------------------------
AF291061_Fusarium_proliferatum      --------------------------------------------------
AF455422_Gibberella_fujikuroi       --------------------------------------------------
EU839366_Fusarium_proliferatum      --------------------------------------------------
AB369908_Gibberella_moniliform      --------------------------------------------------
EU326193_Gibberella_fujikuroi       --------------------------------------------------
DQ480359_Fusarium_sp                --------------------------------------------------
60021d2                             --------------------------------------------------
                                                                                      

EU364845_Gibberella_moniliform      --------------------------------------------------
EU364843_Gibberella_moniliform      --------------------------------------------------
EU364856_Gibberella_moniliform      --------------------------------------------------
EU364846_Gibberella_moniliform      --------------------------------------------------
EU364864_Gibberella_moniliform      --------------------------------------------------
EU049288_Fusarium_sp                --------------------------------------------------
AB237662_Gibberella_fujikuroi       TCTGCTTAATTGCGATAACGAACGAGACCTTAACCTGCTAAATAGCCCGT
EU680539_sordariomycete_sp          --------------------------------------------------
AF455460_Gibberella_fujikuroi       --------------------------------------------------
AF291061_Fusarium_proliferatum      --------------------------------------------------
AF455422_Gibberella_fujikuroi       --------------------------------------------------
EU839366_Fusarium_proliferatum      --------------------------------------------------
AB369908_Gibberella_moniliform      --------------------------------------------------
EU326193_Gibberella_fujikuroi       --------------------------------------------------
DQ480359_Fusarium_sp                --------------------------------------------------
60021d2                             --------------------------------------------------
                                                                                      

EU364845_Gibberella_moniliform      --------------------------------------------------
EU364843_Gibberella_moniliform      --------------------------------------------------
EU364856_Gibberella_moniliform      --------------------------------------------------
EU364846_Gibberella_moniliform      --------------------------------------------------
EU364864_Gibberella_moniliform      --------------------------------------------------
EU049288_Fusarium_sp                --------------------------------------------------
AB237662_Gibberella_fujikuroi       ATTGCTTTGGCAGTACGCTGGCTTCTTAGAGGGACTATCGGCTCAAGCCG
EU680539_sordariomycete_sp          --------------------------------------------------
AF455460_Gibberella_fujikuroi       --------------------------------------------------
AF291061_Fusarium_proliferatum      --------------------------------------------------
AF455422_Gibberella_fujikuroi       --------------------------------------------------
EU839366_Fusarium_proliferatum      --------------------------------------------------
AB369908_Gibberella_moniliform      --------------------------------------------------
EU326193_Gibberella_fujikuroi       --------------------------------------------------
DQ480359_Fusarium_sp                --------------------------------------------------
60021d2                             --------------------------------------------------
                                                                                      

EU364845_Gibberella_moniliform      --------------------------------------------------
EU364843_Gibberella_moniliform      --------------------------------------------------
EU364856_Gibberella_moniliform      --------------------------------------------------
EU364846_Gibberella_moniliform      --------------------------------------------------
EU364864_Gibberella_moniliform      --------------------------------------------------
EU049288_Fusarium_sp                --------------------------------------------------
AB237662_Gibberella_fujikuroi       ATGGAAGTTTGAGGCAATAACAGGTCTGTGATGCCCTTAGATGTTCTGGG
EU680539_sordariomycete_sp          --------------------------------------------------
AF455460_Gibberella_fujikuroi       --------------------------------------------------
AF291061_Fusarium_proliferatum      --------------------------------------------------
AF455422_Gibberella_fujikuroi       --------------------------------------------------
EU839366_Fusarium_proliferatum      --------------------------------------------------
AB369908_Gibberella_moniliform      --------------------------------------------------
EU326193_Gibberella_fujikuroi       --------------------------------------------------
DQ480359_Fusarium_sp                --------------------------------------------------
60021d2                             --------------------------------------------------
                                                                                      

EU364845_Gibberella_moniliform      --------------------------------------------------
EU364843_Gibberella_moniliform      --------------------------------------------------
EU364856_Gibberella_moniliform      --------------------------------------------------
EU364846_Gibberella_moniliform      --------------------------------------------------
EU364864_Gibberella_moniliform      --------------------------------------------------
EU049288_Fusarium_sp                --------------------------------------------------
AB237662_Gibberella_fujikuroi       CCGCACGCGCGCTACACTGACGGAGCCAGCGAGTACTTCCTTGTCCGAAA
EU680539_sordariomycete_sp          --------------------------------------------------
AF455460_Gibberella_fujikuroi       --------------------------------------------------
AF291061_Fusarium_proliferatum      --------------------------------------------------
AF455422_Gibberella_fujikuroi       --------------------------------------------------
EU839366_Fusarium_proliferatum      --------------------------------------------------
AB369908_Gibberella_moniliform      --------------------------------------------------
EU326193_Gibberella_fujikuroi       --------------------------------------------------
DQ480359_Fusarium_sp                --------------------------------------------------
60021d2                             --------------------------------------------------
                                                                                      

EU364845_Gibberella_moniliform      --------------------------------------------------
EU364843_Gibberella_moniliform      --------------------------------------------------
EU364856_Gibberella_moniliform      --------------------------------------------------
EU364846_Gibberella_moniliform      --------------------------------------------------
EU364864_Gibberella_moniliform      --------------------------------------------------
EU049288_Fusarium_sp                --------------------------------------------------
AB237662_Gibberella_fujikuroi       GGTCCGGGTAATCTTGTTAAACTCCGTCGTGCTGGGGATAGAGCATTGCA
EU680539_sordariomycete_sp          --------------------------------------------------
AF455460_Gibberella_fujikuroi       --------------------------------------------------
AF291061_Fusarium_proliferatum      --------------------------------------------------
AF455422_Gibberella_fujikuroi       --------------------------------------------------
EU839366_Fusarium_proliferatum      --------------------------------------------------
AB369908_Gibberella_moniliform      --------------------------------------------------
EU326193_Gibberella_fujikuroi       --------------------------------------------------
DQ480359_Fusarium_sp                --------------------------------------------------
60021d2                             --------------------------------------------------
                                                                                      

EU364845_Gibberella_moniliform      --------------------------------------------------
EU364843_Gibberella_moniliform      --------------------------------------------------
EU364856_Gibberella_moniliform      --------------------------------------------------
EU364846_Gibberella_moniliform      --------------------------------------------------
EU364864_Gibberella_moniliform      --------------------------------------------------
EU049288_Fusarium_sp                --------------------------------------------------
AB237662_Gibberella_fujikuroi       ATTATTGCTCTTCAACGAGGAATCCCTAGTAAGCGCAAGTCATCAGCTTG
EU680539_sordariomycete_sp          --------------------------------------------------
AF455460_Gibberella_fujikuroi       --------------------------------------------------
AF291061_Fusarium_proliferatum      --------------------------------------------------
AF455422_Gibberella_fujikuroi       --------------------------------------------------
EU839366_Fusarium_proliferatum      --------------------------------------------------
AB369908_Gibberella_moniliform      --------------------------------------------------
EU326193_Gibberella_fujikuroi       --------------------------------------------------
DQ480359_Fusarium_sp                --------------------------------------------------
60021d2                             --------------------------------------------------
                                                                                      

EU364845_Gibberella_moniliform      --------------CTGCCCTTTGTACACACCGCCCGTCGCTACTACCGA
EU364843_Gibberella_moniliform      --------------CTGCCCTTTGTACACACCGCCCGTCGCTACTACCGA
EU364856_Gibberella_moniliform      --------------CTGCCCTTTGTACACACCGCCCGTCGCTACTACCGA
EU364846_Gibberella_moniliform      --------------CTGCCCTTTGTACACACCGCCCGTCGCTACTACCGA
EU364864_Gibberella_moniliform      --------------CTGCCCTTTGTACACACCGCCCGTCGCTACTACCGA
EU049288_Fusarium_sp                --------------------------------------------------
AB237662_Gibberella_fujikuroi       CGTTGATTACGTCCCTGCCCTTTGTACACACCGCCCGTCGCTACTACCGA
EU680539_sordariomycete_sp          --------------------------------------------------
AF455460_Gibberella_fujikuroi       --------------------------------------------------
AF291061_Fusarium_proliferatum      --------------------------------------------------
AF455422_Gibberella_fujikuroi       --------------------------------------------------
EU839366_Fusarium_proliferatum      --------------------------------------------------
AB369908_Gibberella_moniliform      --------------------------------------------------
EU326193_Gibberella_fujikuroi       --------------------------------------------------
DQ480359_Fusarium_sp                --------------------------------------------------
60021d2                             --------------------------------------------------
                                                                                      

EU364845_Gibberella_moniliform      TTGAATGGCTCAGTGAGGCGTCCGGACTGGCCCAGAGAGGTGGGCAACTA
EU364843_Gibberella_moniliform      TTGAATGGCTCAGTGAGGCGTCCGGACTGGCCCAGAGAGGTGGGCAACTA
EU364856_Gibberella_moniliform      TTGAATGGCTCAGTGAGGCGTCCGGACTGGCCCAGAGAGGTGGGCAACTA
EU364846_Gibberella_moniliform      TTGAATGGCTCAGTGAGGCGTCCGGACTGGCCCAGAGAGGTGGGCAACTA
EU364864_Gibberella_moniliform      TTGAATGGCTCAGTGAGGCGTCCGGACTGGCCCAGAGAGGTGGGCAACTA
EU049288_Fusarium_sp                --------------------------------------------------
AB237662_Gibberella_fujikuroi       TTGAATGGCTCAGTGAGGCGTCCGGACTGGCCCAGAGAGGTGGGCAACTA
EU680539_sordariomycete_sp          --------------------------------------------------
AF455460_Gibberella_fujikuroi       --------------------------------------------------
AF291061_Fusarium_proliferatum      --------------------------------------------------
AF455422_Gibberella_fujikuroi       --------------------------------------------------
EU839366_Fusarium_proliferatum      --------------------------------------------------
AB369908_Gibberella_moniliform      --------------------------------------------------
EU326193_Gibberella_fujikuroi       --------------------------------------------------
DQ480359_Fusarium_sp                --------------------------------------------------
60021d2                             --------------------------------------------------
                                                                                      

EU364845_Gibberella_moniliform      CCACTCAGGGCCGGAAAGCTCTCCAAACTCGGTCATTTAGAGGAAGTAAA
EU364843_Gibberella_moniliform      CCACTCAGGGCCGGAAAGCTCTCCAAACTCGGTCATTTAGAGGAAGTAAA
EU364856_Gibberella_moniliform      CCACTCAGGGCCGGAAAGCTCTCCAAACTCGGTCATTTAGAGGAAGTAAA
EU364846_Gibberella_moniliform      CCACTCAGGGCCGGAAAGCTCTCCAAACTCGGTCATTTAGAGGAAGTAAA
EU364864_Gibberella_moniliform      CCACTCAGGGCCGGAAAGCTCTCCAAACTCGGTCATTTAGAGGAAGTAAA
EU049288_Fusarium_sp                --------------------------------------------------
AB237662_Gibberella_fujikuroi       CCACTCAGGGCCGGAAAGCTCTCCAAACTCGGTCATTTAGAGGAAGTAAA
EU680539_sordariomycete_sp          --------------------------TCTTGGTCATTTAGAGGAAGTAAA
AF455460_Gibberella_fujikuroi       -----------------------------------------------AAA
AF291061_Fusarium_proliferatum      ---------------------------CTTGGTCATTTAGAGGAAGTAAA
AF455422_Gibberella_fujikuroi       -----------------------------------------------AAA
EU839366_Fusarium_proliferatum      ------------------------------------------GAAGTAAA
AB369908_Gibberella_moniliform      -----------------------------------------GGAAGTAAA
EU326193_Gibberella_fujikuroi       ----------------------------------------GGGAAGTAAA
DQ480359_Fusarium_sp                --------------------------------------------------
60021d2                             --------------------------------------------------
                                                                                      

EU364845_Gibberella_moniliform      AG-TCGTAACAAGGTCTCCGTTGGTGAACCAGCGGAGG-GATCATTACCG
EU364843_Gibberella_moniliform      AG-TCGTAACAAGGTCTCCGTTGGTGAACCAGCGGAGG-GATCATTACCG
EU364856_Gibberella_moniliform      AG-TCGTAACAAGGTCTCCGTTGGTGAACCAGCGGAGG-GATCATTACCG
EU364846_Gibberella_moniliform      AG-TCGTAACAAGGTCTCCGTTGGTGAACCAGCGGAGG-GATCATTACCG
EU364864_Gibberella_moniliform      AG-TCGTAACAAGGTCTCCGTTGGTGAACCAGCGGAGG-GATCATTACCG
EU049288_Fusarium_sp                AG-TCGTAACAAGGTCTCCGTTGGTGAACCAGCGGAGG-GATCATTACCG
AB237662_Gibberella_fujikuroi       AG-TCGTAACAAGGTCTCCGTTGGTGAACCAGCGGAGG-GATCATTACCG
EU680539_sordariomycete_sp          AG-TCGTAACAAGGTCTCCGTTGGTGAACCAGCGGAGG-GATCATTACCG
AF455460_Gibberella_fujikuroi       AG-TCGTAACAAGGTCTCCGTTGGTGAACCAGCGGAGG-GATCATTACCG
AF291061_Fusarium_proliferatum      AG-TCGTAACAAGGTCTCCGTTGGTGAACCAGCGGAGG-GATCATTACCG
AF455422_Gibberella_fujikuroi       AG-TCGTAACAAGGTCTCCGTTGGTGAACCAGCGGAGG-GATCATTACCG
EU839366_Fusarium_proliferatum      AA-TCGTAACAAGGTCTCCGTTGGTGAACCAGCGGAGG-GATCATTACCG
AB369908_Gibberella_moniliform      AG-TCGTAACAAGGTCTCCGTTGGTGAACCAGCGGAGG-GATCATTACCG
EU326193_Gibberella_fujikuroi       AGGTCGTAACAAGGTCTCCGTTGGTGAACCAGCGGAGG-GATCATTACCG
DQ480359_Fusarium_sp                ----CGTAACAAGGTCTCCGTTGGTGAACCAGCGGAGG-GATCATTACCG
60021d2                             -----GTAACAAGGTCTCCGTTGGTGAACCAGCGGAGGAGATCATTACCG
                                         ********************************* ***********

EU364845_Gibberella_moniliform      AGTTTACAACTCCCAAACCCC-TGTGAACATACCAATTGTTGCCTCGGCG
EU364843_Gibberella_moniliform      AGTTTACAACTCCCAAACCCC-TGTGAACATACCAATTGTTGCCTCGGCG
EU364856_Gibberella_moniliform      AGTTTACAACTCCCAAACCCC-TGTGAACATACCAATTGTTGCCTCGGCG
EU364846_Gibberella_moniliform      AGTTTACAACTCCCAAACCCC-TGTGAACATACCAATTGTTGCCTCGGCG
EU364864_Gibberella_moniliform      AGTTTACAACTCCCAAACCCC-TGTGAACATACCAATTGTTGCCTCGGCG
EU049288_Fusarium_sp                AGTTTACAACTCCCAAACCCC-TGTGAACATACCAATTGTTGCCTCGGCG
AB237662_Gibberella_fujikuroi       AGTTTACAACTCCCAAACCCC-TGTGAACATACCAATTGTTGCCTCGGCG
EU680539_sordariomycete_sp          AGTTTACAACTCCCAAACCCC-TGTGAACATACCAATTGTTGCCTCGGCG
AF455460_Gibberella_fujikuroi       AGTTTACAACTCCCAAACCCC-TGTGAACATACCAATTGTTGCCTCGGCG
AF291061_Fusarium_proliferatum      AGTTTACAACTCCCAAACCCC-TGTGAACATACCAATTGTTGCCTCGGCG
AF455422_Gibberella_fujikuroi       AGTTTACAACTCCCAAACCCC-TGTGAACATACCAATTGTTGCCTCGGCG
EU839366_Fusarium_proliferatum      AGTTTACAACTCCCAAACCCC-TGTGAACATACCAATTGTTGCCTCGGCG
AB369908_Gibberella_moniliform      AGTTTACAACTCCCAAACCCC-TGTGAACATACCAATTGTTGCCTCGGCG
EU326193_Gibberella_fujikuroi       AGTTTACAACTCCCAAACCCC-TGTGAACATACCAATTGTTGCCTCGGCG
DQ480359_Fusarium_sp                AGTTTACAACTCCCAAACCCC-TGTGAACATACCAATTGTTGCCTCGGCG
60021d2                             AGTT-ACCACTCCCAAACCCCCTGTGAACATACCAATTGTTGCCTCGGCG
                                    **** ** ************* ****************************

EU364845_Gibberella_moniliform      GATCAGCCCGCTCCCGGTAAAACGGGACGGCCCGCCAGAGGACCCCTAAA
EU364843_Gibberella_moniliform      GATCAGCCCGCTCCCGGTAAAACGGGACGGCCCGCCAGAGGACCCCTAAA
EU364856_Gibberella_moniliform      GATCAGCCCGCTCCCGGTAAAACGGGACGGCCCGCCAGAGGACCCCTAAA
EU364846_Gibberella_moniliform      GATCAGCCCGCTCCCGGTAAAACGGGACGGCCCGCCAGAGGACCCCTAAA
EU364864_Gibberella_moniliform      GATCAGCCCGCTCCCGGTAAAACGGGACGGCCCGCCAGAGGACCCCTAAA
EU049288_Fusarium_sp                GATCAGCCCGCTCCCGGTAAAACGGGACGGCCCGCCAGAGGACCCCTAAA
AB237662_Gibberella_fujikuroi       GATCAGCCCGCTCCCGGTAAAACGGGACGGCCCGCCAGAGGACCCCTAAA
EU680539_sordariomycete_sp          GATCAGCCCGCTCCCGGTAAAACGGGACGGCCCGCCAGAGGACCCCTAAA
AF455460_Gibberella_fujikuroi       GATCAGCCCGCTCCCGGTAAAACGGGACGGCCCGCCAGAGGACCCCTAAA
AF291061_Fusarium_proliferatum      GATCAGCCCGCTCCCGGTAAAACGGGACGGCCCGCCAGAGGACCCCTAAA
AF455422_Gibberella_fujikuroi       GATCAGCCCGCTCCCGGTAAAACGGGACGGCCCGCCAGAGGACCCCTAAA
EU839366_Fusarium_proliferatum      GATCAGCCCGCTCCCGGTAAAACGGGACGGCCCGCCAGAGGACCCCTAAA
AB369908_Gibberella_moniliform      GATCAGCCCGCTCCCGGTAAAACGGGACGGCCCGCCAGAGGACCCCTAAA
EU326193_Gibberella_fujikuroi       GATCAGCCCGCTCCCGGTAAAACGGGACGGCCCGCCAGAGGACCCCTAAA
DQ480359_Fusarium_sp                GATCAGCCCGCTCCCGGTAAAACGGGACGGCCCGCCAGAGGACCCCTAAA
60021d2                             GATCAGCCCGCTCCCGGTAAAACGGGACGGCCCGCCAGAGGACCCCTAAA
                                    **************************************************

EU364845_Gibberella_moniliform      CTCTGTTTCTATATGTAACTTCTGAGTAAAACCATAAATAAATCAAAACT
EU364843_Gibberella_moniliform      CTCTGTTTCTATATGTAACTTCTGAGTAAAACCATAAATAAATCAAAACT
EU364856_Gibberella_moniliform      CTCTGTTTCTATATGTAACTTCTGAGTAAAACCATAAATAAATCAAAACT
EU364846_Gibberella_moniliform      CTCTGTTTCTATATGTAACTTCTGAGTAAAACCATAAATAAATCAAAACT
EU364864_Gibberella_moniliform      CTCTGTTTCTATATGTAACTTCTGAGTAAAACCATAAATAAATCAAAACT
EU049288_Fusarium_sp                CTCTGTTTCTATATGTAACTTCTGAGTAAAACCATAAATAAATCAAAACT
AB237662_Gibberella_fujikuroi       CTCTGTTTCTATATGTAACTTCTGAGTAAAACCATAAATAAATCAAAACT
EU680539_sordariomycete_sp          CTCTGTTTCTATATGTAACTTCTGAGTAAAACCATAAATAAATCAAAACT
AF455460_Gibberella_fujikuroi       CTCTGTTTCTATATGTAACTTCTGAGTAAAACCATAAATAAATCAAAACT
AF291061_Fusarium_proliferatum      CTCTGTTTCTATATGTAACTTCTGAGTAAAACCATAAATAAATCAAAACT
AF455422_Gibberella_fujikuroi       CTCTGTTTCTATATGTAACTTCTGAGTAAAACCATAAATAAATCAAAACT
EU839366_Fusarium_proliferatum      CTCTGTTTCTATATGTAACTTCTGAGTAAAACCATAAATAAATCAAAACT
AB369908_Gibberella_moniliform      CTCTGTTTCTATATGTAACTTCTGAGTAAAACCATAAATAAATCAAAACT
EU326193_Gibberella_fujikuroi       CTCTGTTTCTATATGTAACTTCTGAGTAAAACCATAAATAAATCAAAACT
DQ480359_Fusarium_sp                CTCTGTTTCTATATGTAACTTCTGAGTAAAACCATAAATAAATCAAAACT
60021d2                             CTCTGTTTCTATATGTAACTTCTGAGTAAAACCATAAATAAATCAAAACT
                                    **************************************************

EU364845_Gibberella_moniliform      TTCAACAACGGATCTCTTGGTTCTGGCATCGATGAAGAACGCAGCAAAAT
EU364843_Gibberella_moniliform      TTCAACAACGGATCTCTTGGTTCTGGCATCGATGAAGAACGCAGCAAAAT
EU364856_Gibberella_moniliform      TTCAACAACGGATCTCTTGGTTCTGGCATCGATGAAGAACGCAGCAAAAT
EU364846_Gibberella_moniliform      TTCAACAACGGATCTCTTGGTTCTGGCATCGATGAAGAACGCAGCAAAAT
EU364864_Gibberella_moniliform      TTCAACAACGGATCTCTTGGTTCTGGCATCGATGAAGAACGCAGCAAAAT
EU049288_Fusarium_sp                TTCAACAACGGATCTCTTGGTTCTGGCATCGATGAAGAACGCAGCAAAAT
AB237662_Gibberella_fujikuroi       TTCAACAACGGATCTCTTGGTTCTGGCATCGATGAAGAACGCAGCAAAAT
EU680539_sordariomycete_sp          TTCAACAACGGATCTCTTGGTTCTGGCATCGATGAAGAACGCAGCAAAAT
AF455460_Gibberella_fujikuroi       TTCAACAACGGATCTCTTGGTTCTGGCATCGATGAAGAACGCAGCAAAAT
AF291061_Fusarium_proliferatum      TTCAACAACGGATCTCTTGGTTCTGGCATCGATGAAGAACGCAGCAAAAT
AF455422_Gibberella_fujikuroi       TTCAACAACGGATCTCTTGGTTCTGGCATCGATGAAGAACGCAGCAAAAT
EU839366_Fusarium_proliferatum      TTCAACAACGGATCTCTTGGTTCTGGCATCGATGAAGAACGCAGCAAAAT
AB369908_Gibberella_moniliform      TTCAACAACGGATCTCTTGGTTCTGGCATCGATGAAGAACGCAGCAAAAT
EU326193_Gibberella_fujikuroi       TTCAACAACGGATCTCTTGGTTCTGGCATCGATGAAGAACGCAGCAAAAT
DQ480359_Fusarium_sp                TTCAACAACGGATCTCTTGGTTCTGGCATCGATGAAGAACGCAGCAAAAT
60021d2                             TTCAACAACGGATCTCTTGGTTCTGGCATCGATGAAGAACGCAGCAAAAT
                                    **************************************************

EU364845_Gibberella_moniliform      GCGATAAGTAATGTGAATTGCAGAATTCAGTGAATCATCGAATCTTTGAA
EU364843_Gibberella_moniliform      GCGATAAGTAATGTGAATTGCAGAATTCAGTGAATCATCGAATCTTTGAA
EU364856_Gibberella_moniliform      GCGATAAGTAATGTGAATTGCAGAATTCAGTGAATCATCGAATCTTTGAA
EU364846_Gibberella_moniliform      GCGATAAGTAATGTGAATTGCAGAATTCAGTGAATCATCGAATCTTTGAA
EU364864_Gibberella_moniliform      GCGATAAGTAATGTGAATTGCAGAATTCAGTGAATCATCGAATCTTTGAA
EU049288_Fusarium_sp                GCGATAAGTAATGTGAATTGCAGAATTCAGTGAATCATCGAATCTTTGAA
AB237662_Gibberella_fujikuroi       GCGATAAGTAATGTGAATTGCAGAATTCAGTGAATCATCGAATCTTTGAA
EU680539_sordariomycete_sp          GCGATAAGTAATGTGAATTGCAGAATTCAGTGAATCATCGAATCTTTGAA
AF455460_Gibberella_fujikuroi       GCGATAAGTAATGTGAATTGCAGAATTCAGTGAATCATCGAATCTTTGAA
AF291061_Fusarium_proliferatum      GCGATAAGTAATGTGAATTGCAGAATTCAGTGAATCATCGAATCTTTGAA
AF455422_Gibberella_fujikuroi       GCGATAAGTAATGTGAATTGCAGAATTCAGTGAATCATCGAATCTTTGAA
EU839366_Fusarium_proliferatum      GCGATAAGTAATGTGAATTGCAGAATTCAGTGAATCATCGAATCTTTGAA
AB369908_Gibberella_moniliform      GCGATAAGTAATGTGAATTGCAGAATTCAGTGAATCATCGAATCTTTGAA
EU326193_Gibberella_fujikuroi       GCGATAAGTAATGTGAATTGCAGAATTCAGTGAATCATCGAATCTTTGAA
DQ480359_Fusarium_sp                GCGATAAGTAATGTGAATTGCAGAATTCAGTGAATCATCGAATCTTTGAA
60021d2                             GCGATAAGTAATGTGAATTGCAGAATTCAGTGAATCATCGAATCTTTGAA
                                    **************************************************

EU364845_Gibberella_moniliform      CGCACATTGCGCCCGCCAGTATTCTGGCGGGCATGCCTGTTCGAGCGTCA
EU364843_Gibberella_moniliform      CGCACATTGCGCCCGCCAGTATTCTGGCGGGCATGCCTGTTCGAGCGTCA
EU364856_Gibberella_moniliform      CGCACATTGCGCCCGCCAGTATTCTGGCGGGCATGCCTGTTCGAGCGTCA
EU364846_Gibberella_moniliform      CGCACATTGCGCCCGCCAGTATTCTGGCGGGCATGCCTGTTCGAGCGTCA
EU364864_Gibberella_moniliform      CGCACATTGCGCCCGCCAGTATTCTGGCGGGCATGCCTGTTCGAGCGTCA
EU049288_Fusarium_sp                CGCACATTGCGCCCGCCAGTATTCTGGCGGGCATGCCTGTTCGAGCGTCA
AB237662_Gibberella_fujikuroi       CGCACATTGCGCCCGCCAGTATTCTGGCGGGCATGCCTGTTCGAGCGTCA
EU680539_sordariomycete_sp          CGCACATTGCGCCCGCCAGTATTCTGGCGGGCATGCCTGTTCGAGCGTCA
AF455460_Gibberella_fujikuroi       CGCACATTGCGCCCGCCAGTATTCTGGCGGGCATGCCTGTTCGAGCGTCA
AF291061_Fusarium_proliferatum      CGCACATTGCGCCCGCCAGTATTCTGGCGGGCATGCCTGTTCGAGCGTCA
AF455422_Gibberella_fujikuroi       CGCACATTGCGCCCGCCAGTATTCTGGCGGGCATGCCTGTTCGAGCGTCA
EU839366_Fusarium_proliferatum      CGCACATTGCGCCCGCCAGTATTCTGGCGGGCATGCCTGTTCGAGCGTCA
AB369908_Gibberella_moniliform      CGCACATTGCGCCCGCCAGTATTCTGGCGGGCATGCCTGTTCGAGCGTCA
EU326193_Gibberella_fujikuroi       CGCACATTGCGCCCGCCAGTATTCTGGCGGGCATGCCTGTTCGAGCGTCA
DQ480359_Fusarium_sp                CGCACATTGCGCCCGCCAGTATTCTGGCGGGCATGCCTGTTCGAGCGTCA
60021d2                             CGCACATTGCGCCCGCCAGTATTCTGGCGGGCATGCCTGTTCGAGCGTCA
                                    **************************************************

EU364845_Gibberella_moniliform      TTTCAACCCTCAAGCCCTCGGGTTTGGTGTTGGGGATCGGCGAGCCCTTG
EU364843_Gibberella_moniliform      TTTCAACCCTCAAGCCCTCGGGTTTGGTGTTGGGGATCGGCGAGCCCTTG
EU364856_Gibberella_moniliform      TTTCAACCCTCAAGCCCTCGGGTTTGGTGTTGGGGATCGGCGAGCCCTTG
EU364846_Gibberella_moniliform      TTTCAACCCTCAAGCCCTCGGGTTTGGTGTTGGGGATCGGCGAGCCCTTG
EU364864_Gibberella_moniliform      TTTCAACCCTCAAGCCCCCGGGTTTGGTGTTGGGGATCGGCGAGCCCTTG
EU049288_Fusarium_sp                TTTCAACCCTCAAGCCCCCGGGTTTGGTGTTGGGGATCGGCGAGCCCTTG
AB237662_Gibberella_fujikuroi       TTTCAACCCTCAAGCCCCCGGGTTTGGTGTTGGGGATCGGCGAGCCCTTG
EU680539_sordariomycete_sp          TTTCAACCCTCAAGCCCCCGGGTTTGGTGTTGGGGATCGGCGAGCCCTTG
AF455460_Gibberella_fujikuroi       TTTCAACCCTCAAGCCCCCGGGTTTGGTGTTGGGGATCGGCGAGCCCTTG
AF291061_Fusarium_proliferatum      TTTCAACCCTCAAGCCCCCGGGTTTGGTGTTGGGGATCGGCGAGCCCTTG
AF455422_Gibberella_fujikuroi       TTTCAACCCTCAAGCCCCCGGGTTTGGTGTTGGGGATCGGCGAGCCCTTG
EU839366_Fusarium_proliferatum      TTTCAACCCTCAAGCCCCCGGGTTTGGTGTTGGGGATCGGCGAGCCCTTG
AB369908_Gibberella_moniliform      TTTCAACCCTCAAGCCCCCGGGTTTGGTGTTGGGGATCGGCGAGCCCTTG
EU326193_Gibberella_fujikuroi       TTTCAACCCTCAAGCCCTCGGGTTTGGTGTTGGGGATCGGCGAGCCCTTG
DQ480359_Fusarium_sp                TTTCAACCCTCAAGCCCCCGGGTTTGGTGTTGGGGATCGGCGAGCCCTCG
60021d2                             TTTCAACCCTCAAGCCCCCGGGTTTGGTGTTGGGGATCGGCGAGCCCTCG
                                    ***************** ****************************** *

EU364845_Gibberella_moniliform      CGGCAAGCCGGCCCCGAAATCTAGTGGCGGTCTCGCTGCAGCTTCCATTG
EU364843_Gibberella_moniliform      CGGCAAGCCGGCCCCGAAATCTAGTGGCGGTCTCGCTGCAGCTTCCATTG
EU364856_Gibberella_moniliform      CGGCAAGCCGGCCCCGAAATCTAGTGGCGGTCTCGCTGCAGCTTCCATTG
EU364846_Gibberella_moniliform      CGGCAAGCCGGCCCCGAAATCTAGTGGCGGTCTCGCTGCAGCTTCCATTG
EU364864_Gibberella_moniliform      CGGCAAGCCGGCCCCGAAATCTAGTGGCGGTCTCGCTGCAGCTTCCATTG
EU049288_Fusarium_sp                CGGCAAGCCGGCCCCGAAATCTAGTGGCGGTCTCGCTGCAGCTTCCATTG
AB237662_Gibberella_fujikuroi       CGGCAAGCCGGCCCCGAAATCTAGTGGCGGTCTCGCTGCAGCTTCCATTG
EU680539_sordariomycete_sp          CGGCAAGCCGGCCCCGAAATCTAGTGGCGGTCTCGCTGCAGCTTCCATTG
AF455460_Gibberella_fujikuroi       CGGCAAGCCGGCCCCGAAATCTAGTGGCGGTCTCGCTGCAGCTTCCATTG
AF291061_Fusarium_proliferatum      CGGCAAGCCGGCCCCGAAATCTAGTGGCGGTCTCGCTGCAGCTTCCATTG
AF455422_Gibberella_fujikuroi       CGGCAAGCCGGCCCCGAAATCTAGTGGCGGTCTCGCTGCAGCTTCCATTG
EU839366_Fusarium_proliferatum      CGGCAAGCCGGCCCCGAAATCTAGTGGCGGTCTCGCTGCAGCTTCCATTG
AB369908_Gibberella_moniliform      CGGCAAGCCGGCCCCGAAATCTAGTGGCGGTCTCGCTGCAGCTTCCATTG
EU326193_Gibberella_fujikuroi       CGGCAAGCCGGCCCCGAAATCTAGTGGCGGTCTCGCTGCAGCTTCCATTG
DQ480359_Fusarium_sp                CGGCAAGCCGGCCCCGAAATCTAGTGGCGGTCTCGCTGTAGCTTCCATTG
60021d2                             CGGCAAGCCGGCCCCGAAATCTAGTGGCGGTCTCGCTGCAGCTTCCATTG
                                    ************************************** ***********

EU364845_Gibberella_moniliform      CGTAGTAGTAAAACCCTCGCAACTGGTACGCGGCGCGGCCAAGCCGTTAA
EU364843_Gibberella_moniliform      CGTAGTAGTAAAACCCTCGCAACTGGTACGCGGCGCGGCCAAGCCGTTAA
EU364856_Gibberella_moniliform      CGTAGTAGTAAAACCCTCGCAACTGGTACGCGGCGCGGCCAAGCCGTTAA
EU364846_Gibberella_moniliform      CGTAGTAGTAAAACCCTCGCAACTGGTACGCGGCGCGGCCAAGCCGTTAA
EU364864_Gibberella_moniliform      CGTAGTAGTAAAACCCTCGCAACTGGTACGCGGCGCGGCCAAGCCGTTAA
EU049288_Fusarium_sp                CGTAGTAGTAAAACCCTCGCAACTGGTACGCGGCGCGGCCAAGCCGTTAA
AB237662_Gibberella_fujikuroi       CGTAGTAGTAAAACCCTCGCAACTGGTACGCGGCGCGGCCAAGCCGTTAA
EU680539_sordariomycete_sp          CGTAGTAGTAAAACCCTCGCAACTGGTACGCGGCGCGGCCAAGCCGTTAA
AF455460_Gibberella_fujikuroi       CGTAGTAGTAAAACCCTCGCAACTGGTACGCGGCGCGGCCAAGCCGTTAA
AF291061_Fusarium_proliferatum      CGTAGTAGTAAAACCCTCGCAACTGGTACGCGGCGCGGCCAAGCCGTTAA
AF455422_Gibberella_fujikuroi       CGTAGTAGTAAAACCCTCGCAACTGGTACGCGGCGCGGCCAAGCCGTTAA
EU839366_Fusarium_proliferatum      CGTAGTAGTAAAACCCTCGCAACTGGTACGCGGCGCGGCCAAGCCGTTAA
AB369908_Gibberella_moniliform      CGTAGTAGTAAAACCCTCGCAACTGGTACGCGGCGCGGCCAAGCCGTTAA
EU326193_Gibberella_fujikuroi       CGTAGTAGTAAAACCCTCGCAACTGGTACGCGGCGCGGCCAAGCCGTTAA
DQ480359_Fusarium_sp                CGTAGTAGTAAAACCCTCGCAACTGGTACGCGGCGCGGCCAAGCCGTTAA
60021d2                             CGTAGTAGTAAAACCCTCGCAACTGGTACGCGGCGCGGCCAAGCCGTTAA
                                    **************************************************

EU364845_Gibberella_moniliform      ACCCCCAACTTCTGAATGTTGACCTCGGATCAGGTAGGAATACCCGCTGA
EU364843_Gibberella_moniliform      ACCCCCAACTTCTGAATGTTGACCTCGGATCAGGTAGGAATACCCGCTGA
EU364856_Gibberella_moniliform      ACCCCCAACTTCTGAATGTTGACCTCGGATCAGGTAGGAATACCCGCTGA
EU364846_Gibberella_moniliform      ACCCCCAACTTCTGAATGTTGACCTCGGATCAGGTAGGAATACCCGCTGA
EU364864_Gibberella_moniliform      ACCCCCAACTTCTGAATGTTGACCTCGGATCAGGTAGGAATACCCGCTGA
EU049288_Fusarium_sp                ACCCCCAACTTCTGAATGTTGACCTCGGATCAGGTAGGAATACCCGCTGA
AB237662_Gibberella_fujikuroi       ACCCCCAACTTCTGAATGTTGACCTCGGATCAGGTAGGAATACCCGCTGA
EU680539_sordariomycete_sp          ACCCCCAACTTCTGAATGTTGACCTCGGATCAGGTAGGAATACCCGCTGA
AF455460_Gibberella_fujikuroi       ACCCCCAACTTCTGAATGTTGACCTCGGATCAGGTAGGAATACCCGCTGA
AF291061_Fusarium_proliferatum      ACCCCCAACTTCTGAATGTTGACCTCGGATCAGGTAGGAATACCCGCTGA
AF455422_Gibberella_fujikuroi       ACCCCCAACTTCTGAATGTTGACCTCGGATCAGGTAGGAATACCCGCTGA
EU839366_Fusarium_proliferatum      ACCCCCAACTTCTGAATGTTGACCTCGGATCAGGTAGGAATACCCGCTGA
AB369908_Gibberella_moniliform      ACCCCCAACTTCTGAATGTTGACCTCGGATCAGGTAGGAATACCCGCTGA
EU326193_Gibberella_fujikuroi       ACCCCCAACTTCTGAATGTTGACCTCGGATCAGGTAGGAATACCCGCTGA
DQ480359_Fusarium_sp                ACCCCCAACTTCTGAATGTTGACCTCGGATCAGGTAGGAATACCCGCTGA
60021d2                             ACCCCCAACTTCTGAATGTTGACCTCGGATCAGGTAGGCATACCCGCTGA
                                    ************************************** ***********

EU364845_Gibberella_moniliform      ACTTAAGCATATCAATAAGCGGAGGAA---
EU364843_Gibberella_moniliform      ACTTAAGCATATCAATAAGCGGAGGAA---
EU364856_Gibberella_moniliform      ACTTAAGCATATCAATAAGCGGAGGAA---
EU364846_Gibberella_moniliform      ACTTAAGCATATCAATAAGCGGAGGAA---
EU364864_Gibberella_moniliform      ACTTAAGCATATCAATAAGCGGAGGAA---
EU049288_Fusarium_sp                ACTTAAGCATATCAAT--------------
AB237662_Gibberella_fujikuroi       ACTTAAGCATATCAATAAGCGGAGGAAAA-
EU680539_sordariomycete_sp          ACTTAAGCATATCAATAAGCGGAGGAACTT
AF455460_Gibberella_fujikuroi       ACTTAA------------------------
AF291061_Fusarium_proliferatum      ACTTAAGCATATCAATAAGCGGAGGA----
AF455422_Gibberella_fujikuroi       ACTTAA------------------------
EU839366_Fusarium_proliferatum      ACTTAAGCATATC-----------------
AB369908_Gibberella_moniliform      ACTTAAGCATATCAATAAGCGGAGGA----
EU326193_Gibberella_fujikuroi       ACTTAAGCATATCAATAAGCGGAGGA----
DQ480359_Fusarium_sp                ACTTAAGCATATCA----------------
60021d2                             AC----------------------------
                                    **                            
