# Supplementary material for: A software pipeline for processing and identification of fungal ITS sequences
Source: Source Code Biol Med. 2009 Jan 15;4:1. doi: 10.1186/1751-0473-4-1 (PMC2649129; doi:10.1186/1751-0473-4-1)
Supplement: Additional file 2 — The evaluation dataset. The evaluation dataset (in the FASTA format) and the results of its analysis (a summary in the OpenOffice/Excel spreadsheet format with multiple alignments in the ALN (Clustal W) format and a list of the species recovered in the PDF format). [file 1751-0473-4-1-S2.zip › AdditionalFile2/2008-10-24-1/alignments/60021d2.dnd]

(
(
(
(
60021d2:0.00668,
DQ480359_Fusarium_sp:0.00248)
:0.00153,
(
(
(
EU839366_Fusarium_proliferatum:0.00110,
(
(
(
EU680539_sordariomycete_sp:0.00124,
AF455460_Gibberella_fujikuroi:-0.00124)
:0.00082,
AF291061_Fusarium_proliferatum:-0.00082)
:0.00046,
AF455422_Gibberella_fujikuroi:-0.00046)
:0.00068)
:0.00062,
AB369908_Gibberella_moniliform:-0.00063)
:0.00000,
EU326193_Gibberella_fujikuroi:0.00226)
:0.00031)
:0.00048,
(
(
EU364864_Gibberella_moniliform:-0.00013,
EU049288_Fusarium_sp:0.00013)
:0.00000,
AB237662_Gibberella_fujikuroi:0.00000)
:0.00030)
:0.00120,
(
EU364856_Gibberella_moniliform:0.00000,
EU364846_Gibberella_moniliform:0.00000)
:0.00000,
(
EU364845_Gibberella_moniliform:0.00000,
EU364843_Gibberella_moniliform:0.00000)
:0.00000);
