# Supplementary material for: A software pipeline for processing and identification of fungal ITS sequences
Source: Source Code Biol Med. 2009 Jan 15;4:1. doi: 10.1186/1751-0473-4-1 (PMC2649129; doi:10.1186/1751-0473-4-1)
Supplement: Additional file 2 — The evaluation dataset. The evaluation dataset (in the FASTA format) and the results of its analysis (a summary in the OpenOffice/Excel spreadsheet format with multiple alignments in the ALN (Clustal W) format and a list of the species recovered in the PDF format). [file 1751-0473-4-1-S2.zip › AdditionalFile2/2008-10-24-1/alignments/60061.aln]

CLUSTAL W (1.83) multiple sequence alignment


AJ004813_Penicillium_commune        --------------------------------------------------
AF236103_Penicillium_commune        AACCTGGTTGATCCTGCCAGTAGTCATATGCTTGTCTCAAAGATTAAGCC
AJ004814_Penicillium_camembert      --------------------------------------------------
EU497946_Penicillium_camembert      --------------------------------------------------
AY280953_Penicillium_aurantiog      --------------------------------------------------
EU833216_Penicillium_commune        --------------------------------------------------
AY280956_Penicillium_aurantiog      --------------------------------------------------
AY280955_Penicillium_aurantiog      --------------------------------------------------
AF455471_Penicillium_commune        --------------------------------------------------
60061                               --------------------------------------------------
EU664463_Penicillium_camembert      --------------------------------------------------
EU664462_Penicillium_camembert      --------------------------------------------------
DQ810185_Penicillium_sp             --------------------------------------------------
AY373905_Penicillium_commune        --------------------------------------------------
AY213672_Penicillium_commune        --------------------------------------------------
EU664481_Penicillium_camembert      --------------------------------------------------
                                                                                      

AJ004813_Penicillium_commune        --------------------------------------------------
AF236103_Penicillium_commune        ATGCATGTCTAAGTATAAGCAACTTGTACTGTGAAACTGCGAATGGCTCA
AJ004814_Penicillium_camembert      --------------------------------------------------
EU497946_Penicillium_camembert      --------------------------------------------------
AY280953_Penicillium_aurantiog      --------------------------------------------------
EU833216_Penicillium_commune        --------------------------------------------------
AY280956_Penicillium_aurantiog      --------------------------------------------------
AY280955_Penicillium_aurantiog      --------------------------------------------------
AF455471_Penicillium_commune        --------------------------------------------------
60061                               --------------------------------------------------
EU664463_Penicillium_camembert      --------------------------------------------------
EU664462_Penicillium_camembert      --------------------------------------------------
DQ810185_Penicillium_sp             --------------------------------------------------
AY373905_Penicillium_commune        --------------------------------------------------
AY213672_Penicillium_commune        --------------------------------------------------
EU664481_Penicillium_camembert      --------------------------------------------------
                                                                                      

AJ004813_Penicillium_commune        --------------------------------------------------
AF236103_Penicillium_commune        TTAAATCAGTTATCGTTTATTTGATAGTACCTTACTACATGGATACCTGT
AJ004814_Penicillium_camembert      --------------------------------------------------
EU497946_Penicillium_camembert      --------------------------------------------------
AY280953_Penicillium_aurantiog      --------------------------------------------------
EU833216_Penicillium_commune        --------------------------------------------------
AY280956_Penicillium_aurantiog      --------------------------------------------------
AY280955_Penicillium_aurantiog      --------------------------------------------------
AF455471_Penicillium_commune        --------------------------------------------------
60061                               --------------------------------------------------
EU664463_Penicillium_camembert      --------------------------------------------------
EU664462_Penicillium_camembert      --------------------------------------------------
DQ810185_Penicillium_sp             --------------------------------------------------
AY373905_Penicillium_commune        --------------------------------------------------
AY213672_Penicillium_commune        --------------------------------------------------
EU664481_Penicillium_camembert      --------------------------------------------------
                                                                                      

AJ004813_Penicillium_commune        --------------------------------------------------
AF236103_Penicillium_commune        GGTAATTCTAGAGCTAATACATGCTAAAAACCCCGACTTCAGGAAGGGGT
AJ004814_Penicillium_camembert      --------------------------------------------------
EU497946_Penicillium_camembert      --------------------------------------------------
AY280953_Penicillium_aurantiog      --------------------------------------------------
EU833216_Penicillium_commune        --------------------------------------------------
AY280956_Penicillium_aurantiog      --------------------------------------------------
AY280955_Penicillium_aurantiog      --------------------------------------------------
AF455471_Penicillium_commune        --------------------------------------------------
60061                               --------------------------------------------------
EU664463_Penicillium_camembert      --------------------------------------------------
EU664462_Penicillium_camembert      --------------------------------------------------
DQ810185_Penicillium_sp             --------------------------------------------------
AY373905_Penicillium_commune        --------------------------------------------------
AY213672_Penicillium_commune        --------------------------------------------------
EU664481_Penicillium_camembert      --------------------------------------------------
                                                                                      

AJ004813_Penicillium_commune        --------------------------------------------------
AF236103_Penicillium_commune        GTATTTATTAGATAAAAAACCAACGCCCTTCGGGGCTCCTTGGTGAATCA
AJ004814_Penicillium_camembert      --------------------------------------------------
EU497946_Penicillium_camembert      --------------------------------------------------
AY280953_Penicillium_aurantiog      --------------------------------------------------
EU833216_Penicillium_commune        --------------------------------------------------
AY280956_Penicillium_aurantiog      --------------------------------------------------
AY280955_Penicillium_aurantiog      --------------------------------------------------
AF455471_Penicillium_commune        --------------------------------------------------
60061                               --------------------------------------------------
EU664463_Penicillium_camembert      --------------------------------------------------
EU664462_Penicillium_camembert      --------------------------------------------------
DQ810185_Penicillium_sp             --------------------------------------------------
AY373905_Penicillium_commune        --------------------------------------------------
AY213672_Penicillium_commune        --------------------------------------------------
EU664481_Penicillium_camembert      --------------------------------------------------
                                                                                      

AJ004813_Penicillium_commune        --------------------------------------------------
AF236103_Penicillium_commune        TAATAACTTAACGAATCGCATGGCCTTGCGCCGGCGATGGTTCATTCAAA
AJ004814_Penicillium_camembert      --------------------------------------------------
EU497946_Penicillium_camembert      --------------------------------------------------
AY280953_Penicillium_aurantiog      --------------------------------------------------
EU833216_Penicillium_commune        --------------------------------------------------
AY280956_Penicillium_aurantiog      --------------------------------------------------
AY280955_Penicillium_aurantiog      --------------------------------------------------
AF455471_Penicillium_commune        --------------------------------------------------
60061                               --------------------------------------------------
EU664463_Penicillium_camembert      --------------------------------------------------
EU664462_Penicillium_camembert      --------------------------------------------------
DQ810185_Penicillium_sp             --------------------------------------------------
AY373905_Penicillium_commune        --------------------------------------------------
AY213672_Penicillium_commune        --------------------------------------------------
EU664481_Penicillium_camembert      --------------------------------------------------
                                                                                      

AJ004813_Penicillium_commune        --------------------------------------------------
AF236103_Penicillium_commune        TTTCTGCCCTATCAACTTTCGATGGTAGGATAGTGGCCTACCATGGTGGC
AJ004814_Penicillium_camembert      --------------------------------------------------
EU497946_Penicillium_camembert      --------------------------------------------------
AY280953_Penicillium_aurantiog      --------------------------------------------------
EU833216_Penicillium_commune        --------------------------------------------------
AY280956_Penicillium_aurantiog      --------------------------------------------------
AY280955_Penicillium_aurantiog      --------------------------------------------------
AF455471_Penicillium_commune        --------------------------------------------------
60061                               --------------------------------------------------
EU664463_Penicillium_camembert      --------------------------------------------------
EU664462_Penicillium_camembert      --------------------------------------------------
DQ810185_Penicillium_sp             --------------------------------------------------
AY373905_Penicillium_commune        --------------------------------------------------
AY213672_Penicillium_commune        --------------------------------------------------
EU664481_Penicillium_camembert      --------------------------------------------------
                                                                                      

AJ004813_Penicillium_commune        --------------------------------------------------
AF236103_Penicillium_commune        AACGGGTAACGGGGAATTAGGGTTCGATTCCGGAGAGGGAGCCTGAGAAA
AJ004814_Penicillium_camembert      --------------------------------------------------
EU497946_Penicillium_camembert      --------------------------------------------------
AY280953_Penicillium_aurantiog      --------------------------------------------------
EU833216_Penicillium_commune        --------------------------------------------------
AY280956_Penicillium_aurantiog      --------------------------------------------------
AY280955_Penicillium_aurantiog      --------------------------------------------------
AF455471_Penicillium_commune        --------------------------------------------------
60061                               --------------------------------------------------
EU664463_Penicillium_camembert      --------------------------------------------------
EU664462_Penicillium_camembert      --------------------------------------------------
DQ810185_Penicillium_sp             --------------------------------------------------
AY373905_Penicillium_commune        --------------------------------------------------
AY213672_Penicillium_commune        --------------------------------------------------
EU664481_Penicillium_camembert      --------------------------------------------------
                                                                                      

AJ004813_Penicillium_commune        --------------------------------------------------
AF236103_Penicillium_commune        CGGCTACCACATCCAAGGAAGGCAGCAGGCGCGCAAATTACCCAATCCCG
AJ004814_Penicillium_camembert      --------------------------------------------------
EU497946_Penicillium_camembert      --------------------------------------------------
AY280953_Penicillium_aurantiog      --------------------------------------------------
EU833216_Penicillium_commune        --------------------------------------------------
AY280956_Penicillium_aurantiog      --------------------------------------------------
AY280955_Penicillium_aurantiog      --------------------------------------------------
AF455471_Penicillium_commune        --------------------------------------------------
60061                               --------------------------------------------------
EU664463_Penicillium_camembert      --------------------------------------------------
EU664462_Penicillium_camembert      --------------------------------------------------
DQ810185_Penicillium_sp             --------------------------------------------------
AY373905_Penicillium_commune        --------------------------------------------------
AY213672_Penicillium_commune        --------------------------------------------------
EU664481_Penicillium_camembert      --------------------------------------------------
                                                                                      

AJ004813_Penicillium_commune        --------------------------------------------------
AF236103_Penicillium_commune        ATACGGGGAGGTAGTGACAATAAATACTGATACGGGGCTCTTTTGGGTCT
AJ004814_Penicillium_camembert      --------------------------------------------------
EU497946_Penicillium_camembert      --------------------------------------------------
AY280953_Penicillium_aurantiog      --------------------------------------------------
EU833216_Penicillium_commune        --------------------------------------------------
AY280956_Penicillium_aurantiog      --------------------------------------------------
AY280955_Penicillium_aurantiog      --------------------------------------------------
AF455471_Penicillium_commune        --------------------------------------------------
60061                               --------------------------------------------------
EU664463_Penicillium_camembert      --------------------------------------------------
EU664462_Penicillium_camembert      --------------------------------------------------
DQ810185_Penicillium_sp             --------------------------------------------------
AY373905_Penicillium_commune        --------------------------------------------------
AY213672_Penicillium_commune        --------------------------------------------------
EU664481_Penicillium_camembert      --------------------------------------------------
                                                                                      

AJ004813_Penicillium_commune        --------------------------------------------------
AF236103_Penicillium_commune        CGTAATTGGAATGAGAACAATTTAAATCCCTTAACGAGGAACAATTGGAG
AJ004814_Penicillium_camembert      --------------------------------------------------
EU497946_Penicillium_camembert      --------------------------------------------------
AY280953_Penicillium_aurantiog      --------------------------------------------------
EU833216_Penicillium_commune        --------------------------------------------------
AY280956_Penicillium_aurantiog      --------------------------------------------------
AY280955_Penicillium_aurantiog      --------------------------------------------------
AF455471_Penicillium_commune        --------------------------------------------------
60061                               --------------------------------------------------
EU664463_Penicillium_camembert      --------------------------------------------------
EU664462_Penicillium_camembert      --------------------------------------------------
DQ810185_Penicillium_sp             --------------------------------------------------
AY373905_Penicillium_commune        --------------------------------------------------
AY213672_Penicillium_commune        --------------------------------------------------
EU664481_Penicillium_camembert      --------------------------------------------------
                                                                                      

AJ004813_Penicillium_commune        --------------------------------------------------
AF236103_Penicillium_commune        GGCAAGTCTGGTGCCAGCAGCCCGCGGTAATTCCAGCTCCAATAGCGTAT
AJ004814_Penicillium_camembert      --------------------------------------------------
EU497946_Penicillium_camembert      --------------------------------------------------
AY280953_Penicillium_aurantiog      --------------------------------------------------
EU833216_Penicillium_commune        --------------------------------------------------
AY280956_Penicillium_aurantiog      --------------------------------------------------
AY280955_Penicillium_aurantiog      --------------------------------------------------
AF455471_Penicillium_commune        --------------------------------------------------
60061                               --------------------------------------------------
EU664463_Penicillium_camembert      --------------------------------------------------
EU664462_Penicillium_camembert      --------------------------------------------------
DQ810185_Penicillium_sp             --------------------------------------------------
AY373905_Penicillium_commune        --------------------------------------------------
AY213672_Penicillium_commune        --------------------------------------------------
EU664481_Penicillium_camembert      --------------------------------------------------
                                                                                      

AJ004813_Penicillium_commune        --------------------------------------------------
AF236103_Penicillium_commune        ATTAAAGTTGTTGCAGTTAAAAAGCTCGTAGTTGAACCTTGGGTCTGGCT
AJ004814_Penicillium_camembert      --------------------------------------------------
EU497946_Penicillium_camembert      --------------------------------------------------
AY280953_Penicillium_aurantiog      --------------------------------------------------
EU833216_Penicillium_commune        --------------------------------------------------
AY280956_Penicillium_aurantiog      --------------------------------------------------
AY280955_Penicillium_aurantiog      --------------------------------------------------
AF455471_Penicillium_commune        --------------------------------------------------
60061                               --------------------------------------------------
EU664463_Penicillium_camembert      --------------------------------------------------
EU664462_Penicillium_camembert      --------------------------------------------------
DQ810185_Penicillium_sp             --------------------------------------------------
AY373905_Penicillium_commune        --------------------------------------------------
AY213672_Penicillium_commune        --------------------------------------------------
EU664481_Penicillium_camembert      --------------------------------------------------
                                                                                      

AJ004813_Penicillium_commune        --------------------------------------------------
AF236103_Penicillium_commune        GGCCGGTCCGCCTCACCGCGAGTACTGGTCCGGCTGGACCTTTCCTTCTG
AJ004814_Penicillium_camembert      --------------------------------------------------
EU497946_Penicillium_camembert      --------------------------------------------------
AY280953_Penicillium_aurantiog      --------------------------------------------------
EU833216_Penicillium_commune        --------------------------------------------------
AY280956_Penicillium_aurantiog      --------------------------------------------------
AY280955_Penicillium_aurantiog      --------------------------------------------------
AF455471_Penicillium_commune        --------------------------------------------------
60061                               --------------------------------------------------
EU664463_Penicillium_camembert      --------------------------------------------------
EU664462_Penicillium_camembert      --------------------------------------------------
DQ810185_Penicillium_sp             --------------------------------------------------
AY373905_Penicillium_commune        --------------------------------------------------
AY213672_Penicillium_commune        --------------------------------------------------
EU664481_Penicillium_camembert      --------------------------------------------------
                                                                                      

AJ004813_Penicillium_commune        --------------------------------------------------
AF236103_Penicillium_commune        GGGAACCTCATGGCCTTCACTGGCTGTGGGGGGAACCAGGACTTTTACTG
AJ004814_Penicillium_camembert      --------------------------------------------------
EU497946_Penicillium_camembert      --------------------------------------------------
AY280953_Penicillium_aurantiog      --------------------------------------------------
EU833216_Penicillium_commune        --------------------------------------------------
AY280956_Penicillium_aurantiog      --------------------------------------------------
AY280955_Penicillium_aurantiog      --------------------------------------------------
AF455471_Penicillium_commune        --------------------------------------------------
60061                               --------------------------------------------------
EU664463_Penicillium_camembert      --------------------------------------------------
EU664462_Penicillium_camembert      --------------------------------------------------
DQ810185_Penicillium_sp             --------------------------------------------------
AY373905_Penicillium_commune        --------------------------------------------------
AY213672_Penicillium_commune        --------------------------------------------------
EU664481_Penicillium_camembert      --------------------------------------------------
                                                                                      

AJ004813_Penicillium_commune        --------------------------------------------------
AF236103_Penicillium_commune        TGAAAAAATTAGAGTGTTCAAAGCAGGCCTTTGCTCGAATACATTAGCAT
AJ004814_Penicillium_camembert      --------------------------------------------------
EU497946_Penicillium_camembert      --------------------------------------------------
AY280953_Penicillium_aurantiog      --------------------------------------------------
EU833216_Penicillium_commune        --------------------------------------------------
AY280956_Penicillium_aurantiog      --------------------------------------------------
AY280955_Penicillium_aurantiog      --------------------------------------------------
AF455471_Penicillium_commune        --------------------------------------------------
60061                               --------------------------------------------------
EU664463_Penicillium_camembert      --------------------------------------------------
EU664462_Penicillium_camembert      --------------------------------------------------
DQ810185_Penicillium_sp             --------------------------------------------------
AY373905_Penicillium_commune        --------------------------------------------------
AY213672_Penicillium_commune        --------------------------------------------------
EU664481_Penicillium_camembert      --------------------------------------------------
                                                                                      

AJ004813_Penicillium_commune        --------------------------------------------------
AF236103_Penicillium_commune        GGAATAATAGAATAGGACGTGTGGTTCTATTTTGTTGGTTTCTAGGACCG
AJ004814_Penicillium_camembert      --------------------------------------------------
EU497946_Penicillium_camembert      --------------------------------------------------
AY280953_Penicillium_aurantiog      --------------------------------------------------
EU833216_Penicillium_commune        --------------------------------------------------
AY280956_Penicillium_aurantiog      --------------------------------------------------
AY280955_Penicillium_aurantiog      --------------------------------------------------
AF455471_Penicillium_commune        --------------------------------------------------
60061                               --------------------------------------------------
EU664463_Penicillium_camembert      --------------------------------------------------
EU664462_Penicillium_camembert      --------------------------------------------------
DQ810185_Penicillium_sp             --------------------------------------------------
AY373905_Penicillium_commune        --------------------------------------------------
AY213672_Penicillium_commune        --------------------------------------------------
EU664481_Penicillium_camembert      --------------------------------------------------
                                                                                      

AJ004813_Penicillium_commune        --------------------------------------------------
AF236103_Penicillium_commune        CCGTAATGATTAATAGGGATAGTCGGGGGCGTCAGTATTCAGCTGTCAGA
AJ004814_Penicillium_camembert      --------------------------------------------------
EU497946_Penicillium_camembert      --------------------------------------------------
AY280953_Penicillium_aurantiog      --------------------------------------------------
EU833216_Penicillium_commune        --------------------------------------------------
AY280956_Penicillium_aurantiog      --------------------------------------------------
AY280955_Penicillium_aurantiog      --------------------------------------------------
AF455471_Penicillium_commune        --------------------------------------------------
60061                               --------------------------------------------------
EU664463_Penicillium_camembert      --------------------------------------------------
EU664462_Penicillium_camembert      --------------------------------------------------
DQ810185_Penicillium_sp             --------------------------------------------------
AY373905_Penicillium_commune        --------------------------------------------------
AY213672_Penicillium_commune        --------------------------------------------------
EU664481_Penicillium_camembert      --------------------------------------------------
                                                                                      

AJ004813_Penicillium_commune        --------------------------------------------------
AF236103_Penicillium_commune        GGTGAAATTCTTGGATTTGCTGAAGACTAACTACTGCGAAAGCATTCGCC
AJ004814_Penicillium_camembert      --------------------------------------------------
EU497946_Penicillium_camembert      --------------------------------------------------
AY280953_Penicillium_aurantiog      --------------------------------------------------
EU833216_Penicillium_commune        --------------------------------------------------
AY280956_Penicillium_aurantiog      --------------------------------------------------
AY280955_Penicillium_aurantiog      --------------------------------------------------
AF455471_Penicillium_commune        --------------------------------------------------
60061                               --------------------------------------------------
EU664463_Penicillium_camembert      --------------------------------------------------
EU664462_Penicillium_camembert      --------------------------------------------------
DQ810185_Penicillium_sp             --------------------------------------------------
AY373905_Penicillium_commune        --------------------------------------------------
AY213672_Penicillium_commune        --------------------------------------------------
EU664481_Penicillium_camembert      --------------------------------------------------
                                                                                      

AJ004813_Penicillium_commune        --------------------------------------------------
AF236103_Penicillium_commune        AAGGATGTTTTCATTAATCAGGGAACGAAAGTTAGGGGATCGAAGACGAT
AJ004814_Penicillium_camembert      --------------------------------------------------
EU497946_Penicillium_camembert      --------------------------------------------------
AY280953_Penicillium_aurantiog      --------------------------------------------------
EU833216_Penicillium_commune        --------------------------------------------------
AY280956_Penicillium_aurantiog      --------------------------------------------------
AY280955_Penicillium_aurantiog      --------------------------------------------------
AF455471_Penicillium_commune        --------------------------------------------------
60061                               --------------------------------------------------
EU664463_Penicillium_camembert      --------------------------------------------------
EU664462_Penicillium_camembert      --------------------------------------------------
DQ810185_Penicillium_sp             --------------------------------------------------
AY373905_Penicillium_commune        --------------------------------------------------
AY213672_Penicillium_commune        --------------------------------------------------
EU664481_Penicillium_camembert      --------------------------------------------------
                                                                                      

AJ004813_Penicillium_commune        --------------------------------------------------
AF236103_Penicillium_commune        CAGATACCGTCGTAGTCTTAACCATAAACTATGCCGACTAGGGATCGGAC
AJ004814_Penicillium_camembert      --------------------------------------------------
EU497946_Penicillium_camembert      --------------------------------------------------
AY280953_Penicillium_aurantiog      --------------------------------------------------
EU833216_Penicillium_commune        --------------------------------------------------
AY280956_Penicillium_aurantiog      --------------------------------------------------
AY280955_Penicillium_aurantiog      --------------------------------------------------
AF455471_Penicillium_commune        --------------------------------------------------
60061                               --------------------------------------------------
EU664463_Penicillium_camembert      --------------------------------------------------
EU664462_Penicillium_camembert      --------------------------------------------------
DQ810185_Penicillium_sp             --------------------------------------------------
AY373905_Penicillium_commune        --------------------------------------------------
AY213672_Penicillium_commune        --------------------------------------------------
EU664481_Penicillium_camembert      --------------------------------------------------
                                                                                      

AJ004813_Penicillium_commune        --------------------------------------------------
AF236103_Penicillium_commune        GGGATTCTATAATGACCCGTTCGGCACCTTACGAGAAATCAAAGTTTTTG
AJ004814_Penicillium_camembert      --------------------------------------------------
EU497946_Penicillium_camembert      --------------------------------------------------
AY280953_Penicillium_aurantiog      --------------------------------------------------
EU833216_Penicillium_commune        --------------------------------------------------
AY280956_Penicillium_aurantiog      --------------------------------------------------
AY280955_Penicillium_aurantiog      --------------------------------------------------
AF455471_Penicillium_commune        --------------------------------------------------
60061                               --------------------------------------------------
EU664463_Penicillium_camembert      --------------------------------------------------
EU664462_Penicillium_camembert      --------------------------------------------------
DQ810185_Penicillium_sp             --------------------------------------------------
AY373905_Penicillium_commune        --------------------------------------------------
AY213672_Penicillium_commune        --------------------------------------------------
EU664481_Penicillium_camembert      --------------------------------------------------
                                                                                      

AJ004813_Penicillium_commune        --------------------------------------------------
AF236103_Penicillium_commune        GGTTCTGGGGGGAGTATGGTCGCAAGGCTGAAACTTAAAGAAATTGACGG
AJ004814_Penicillium_camembert      --------------------------------------------------
EU497946_Penicillium_camembert      --------------------------------------------------
AY280953_Penicillium_aurantiog      --------------------------------------------------
EU833216_Penicillium_commune        --------------------------------------------------
AY280956_Penicillium_aurantiog      --------------------------------------------------
AY280955_Penicillium_aurantiog      --------------------------------------------------
AF455471_Penicillium_commune        --------------------------------------------------
60061                               --------------------------------------------------
EU664463_Penicillium_camembert      --------------------------------------------------
EU664462_Penicillium_camembert      --------------------------------------------------
DQ810185_Penicillium_sp             --------------------------------------------------
AY373905_Penicillium_commune        --------------------------------------------------
AY213672_Penicillium_commune        --------------------------------------------------
EU664481_Penicillium_camembert      --------------------------------------------------
                                                                                      

AJ004813_Penicillium_commune        --------------------------------------------------
AF236103_Penicillium_commune        AAGGGCACCACAAGGCGTGGAGCCTGCGGCTTAATTTGACTTCAACACGG
AJ004814_Penicillium_camembert      --------------------------------------------------
EU497946_Penicillium_camembert      --------------------------------------------------
AY280953_Penicillium_aurantiog      --------------------------------------------------
EU833216_Penicillium_commune        --------------------------------------------------
AY280956_Penicillium_aurantiog      --------------------------------------------------
AY280955_Penicillium_aurantiog      --------------------------------------------------
AF455471_Penicillium_commune        --------------------------------------------------
60061                               --------------------------------------------------
EU664463_Penicillium_camembert      --------------------------------------------------
EU664462_Penicillium_camembert      --------------------------------------------------
DQ810185_Penicillium_sp             --------------------------------------------------
AY373905_Penicillium_commune        --------------------------------------------------
AY213672_Penicillium_commune        --------------------------------------------------
EU664481_Penicillium_camembert      --------------------------------------------------
                                                                                      

AJ004813_Penicillium_commune        --------------------------------------------------
AF236103_Penicillium_commune        GGAAACTCACCAGGTCCAGACAAAATAAGGATTGACAGATTGAGAGCTCT
AJ004814_Penicillium_camembert      --------------------------------------------------
EU497946_Penicillium_camembert      --------------------------------------------------
AY280953_Penicillium_aurantiog      --------------------------------------------------
EU833216_Penicillium_commune        --------------------------------------------------
AY280956_Penicillium_aurantiog      --------------------------------------------------
AY280955_Penicillium_aurantiog      --------------------------------------------------
AF455471_Penicillium_commune        --------------------------------------------------
60061                               --------------------------------------------------
EU664463_Penicillium_camembert      --------------------------------------------------
EU664462_Penicillium_camembert      --------------------------------------------------
DQ810185_Penicillium_sp             --------------------------------------------------
AY373905_Penicillium_commune        --------------------------------------------------
AY213672_Penicillium_commune        --------------------------------------------------
EU664481_Penicillium_camembert      --------------------------------------------------
                                                                                      

AJ004813_Penicillium_commune        --------------------------------------------------
AF236103_Penicillium_commune        TTCTTGATCTTTTGGATGGTGGTGCATGGCCGTTCTTAGTTGGTGGAGTG
AJ004814_Penicillium_camembert      --------------------------------------------------
EU497946_Penicillium_camembert      --------------------------------------------------
AY280953_Penicillium_aurantiog      --------------------------------------------------
EU833216_Penicillium_commune        --------------------------------------------------
AY280956_Penicillium_aurantiog      --------------------------------------------------
AY280955_Penicillium_aurantiog      --------------------------------------------------
AF455471_Penicillium_commune        --------------------------------------------------
60061                               --------------------------------------------------
EU664463_Penicillium_camembert      --------------------------------------------------
EU664462_Penicillium_camembert      --------------------------------------------------
DQ810185_Penicillium_sp             --------------------------------------------------
AY373905_Penicillium_commune        --------------------------------------------------
AY213672_Penicillium_commune        --------------------------------------------------
EU664481_Penicillium_camembert      --------------------------------------------------
                                                                                      

AJ004813_Penicillium_commune        --------------------------------------------------
AF236103_Penicillium_commune        ATTTGTCTGCTTAATTGCGATAACGAACGAGACCTCGGCCCTTAAATAGC
AJ004814_Penicillium_camembert      --------------------------------------------------
EU497946_Penicillium_camembert      --------------------------------------------------
AY280953_Penicillium_aurantiog      --------------------------------------------------
EU833216_Penicillium_commune        --------------------------------------------------
AY280956_Penicillium_aurantiog      --------------------------------------------------
AY280955_Penicillium_aurantiog      --------------------------------------------------
AF455471_Penicillium_commune        --------------------------------------------------
60061                               --------------------------------------------------
EU664463_Penicillium_camembert      --------------------------------------------------
EU664462_Penicillium_camembert      --------------------------------------------------
DQ810185_Penicillium_sp             --------------------------------------------------
AY373905_Penicillium_commune        --------------------------------------------------
AY213672_Penicillium_commune        --------------------------------------------------
EU664481_Penicillium_camembert      --------------------------------------------------
                                                                                      

AJ004813_Penicillium_commune        --------------------------------------------------
AF236103_Penicillium_commune        CCGGTCCGCATTTGCGGGCCGCTGGCTTCTTAAGGGGACAATCGGCTCAA
AJ004814_Penicillium_camembert      --------------------------------------------------
EU497946_Penicillium_camembert      --------------------------------------------------
AY280953_Penicillium_aurantiog      --------------------------------------------------
EU833216_Penicillium_commune        --------------------------------------------------
AY280956_Penicillium_aurantiog      --------------------------------------------------
AY280955_Penicillium_aurantiog      --------------------------------------------------
AF455471_Penicillium_commune        --------------------------------------------------
60061                               --------------------------------------------------
EU664463_Penicillium_camembert      --------------------------------------------------
EU664462_Penicillium_camembert      --------------------------------------------------
DQ810185_Penicillium_sp             --------------------------------------------------
AY373905_Penicillium_commune        --------------------------------------------------
AY213672_Penicillium_commune        --------------------------------------------------
EU664481_Penicillium_camembert      --------------------------------------------------
                                                                                      

AJ004813_Penicillium_commune        --------------------------------------------------
AF236103_Penicillium_commune        GCCGATGGAAGTGCGCGGCAATAACAGGTCTGTGATGCCCTTAGATGTTC
AJ004814_Penicillium_camembert      --------------------------------------------------
EU497946_Penicillium_camembert      --------------------------------------------------
AY280953_Penicillium_aurantiog      --------------------------------------------------
EU833216_Penicillium_commune        --------------------------------------------------
AY280956_Penicillium_aurantiog      --------------------------------------------------
AY280955_Penicillium_aurantiog      --------------------------------------------------
AF455471_Penicillium_commune        --------------------------------------------------
60061                               --------------------------------------------------
EU664463_Penicillium_camembert      --------------------------------------------------
EU664462_Penicillium_camembert      --------------------------------------------------
DQ810185_Penicillium_sp             --------------------------------------------------
AY373905_Penicillium_commune        --------------------------------------------------
AY213672_Penicillium_commune        --------------------------------------------------
EU664481_Penicillium_camembert      --------------------------------------------------
                                                                                      

AJ004813_Penicillium_commune        --------------------------------------------------
AF236103_Penicillium_commune        TGGGCCGCACGCGCGCTACACTGACAGGGCCAGCGAGTACATCACCTTAA
AJ004814_Penicillium_camembert      --------------------------------------------------
EU497946_Penicillium_camembert      --------------------------------------------------
AY280953_Penicillium_aurantiog      --------------------------------------------------
EU833216_Penicillium_commune        --------------------------------------------------
AY280956_Penicillium_aurantiog      --------------------------------------------------
AY280955_Penicillium_aurantiog      --------------------------------------------------
AF455471_Penicillium_commune        --------------------------------------------------
60061                               --------------------------------------------------
EU664463_Penicillium_camembert      --------------------------------------------------
EU664462_Penicillium_camembert      --------------------------------------------------
DQ810185_Penicillium_sp             --------------------------------------------------
AY373905_Penicillium_commune        --------------------------------------------------
AY213672_Penicillium_commune        --------------------------------------------------
EU664481_Penicillium_camembert      --------------------------------------------------
                                                                                      

AJ004813_Penicillium_commune        --------------------------------------------------
AF236103_Penicillium_commune        CCGAGAGGTTTGGGTAATCTTGTTAAACCCTGTCGTGCTGGGGATAGAGC
AJ004814_Penicillium_camembert      --------------------------------------------------
EU497946_Penicillium_camembert      --------------------------------------------------
AY280953_Penicillium_aurantiog      --------------------------------------------------
EU833216_Penicillium_commune        --------------------------------------------------
AY280956_Penicillium_aurantiog      --------------------------------------------------
AY280955_Penicillium_aurantiog      --------------------------------------------------
AF455471_Penicillium_commune        --------------------------------------------------
60061                               --------------------------------------------------
EU664463_Penicillium_camembert      --------------------------------------------------
EU664462_Penicillium_camembert      --------------------------------------------------
DQ810185_Penicillium_sp             --------------------------------------------------
AY373905_Penicillium_commune        --------------------------------------------------
AY213672_Penicillium_commune        --------------------------------------------------
EU664481_Penicillium_camembert      --------------------------------------------------
                                                                                      

AJ004813_Penicillium_commune        --------------------------------------------------
AF236103_Penicillium_commune        ATTGCAATTATTGCTCTTCAACGAGGAATGCCTAGTAGGCACGAGTCATC
AJ004814_Penicillium_camembert      --------------------------------------------------
EU497946_Penicillium_camembert      --------------------------------------------------
AY280953_Penicillium_aurantiog      --------------------------------------------------
EU833216_Penicillium_commune        --------------------------------------------------
AY280956_Penicillium_aurantiog      --------------------------------------------------
AY280955_Penicillium_aurantiog      --------------------------------------------------
AF455471_Penicillium_commune        --------------------------------------------------
60061                               --------------------------------------------------
EU664463_Penicillium_camembert      --------------------------------------------------
EU664462_Penicillium_camembert      --------------------------------------------------
DQ810185_Penicillium_sp             --------------------------------------------------
AY373905_Penicillium_commune        --------------------------------------------------
AY213672_Penicillium_commune        --------------------------------------------------
EU664481_Penicillium_camembert      --------------------------------------------------
                                                                                      

AJ004813_Penicillium_commune        --------------------------------------------------
AF236103_Penicillium_commune        AGCTCGTGCCGATTACGTCCCTGCCCTTTGTACACACCGCCCGTCGCTAC
AJ004814_Penicillium_camembert      --------------------------------------------------
EU497946_Penicillium_camembert      --------------------------------------------------
AY280953_Penicillium_aurantiog      --------------------------------------------------
EU833216_Penicillium_commune        --------------------------------------------------
AY280956_Penicillium_aurantiog      --------------------------------------------------
AY280955_Penicillium_aurantiog      --------------------------------------------------
AF455471_Penicillium_commune        --------------------------------------------------
60061                               --------------------------------------------------
EU664463_Penicillium_camembert      --------------------------------------------------
EU664462_Penicillium_camembert      --------------------------------------------------
DQ810185_Penicillium_sp             --------------------------------------------------
AY373905_Penicillium_commune        --------------------------------------------------
AY213672_Penicillium_commune        --------------------------------------------------
EU664481_Penicillium_camembert      --------------------------------------------------
                                                                                      

AJ004813_Penicillium_commune        --------------------------------------------------
AF236103_Penicillium_commune        TACCGATTGAATGGCTCAGTGAGGCCTTGGGATTGGCTTAGGAGGGTTGG
AJ004814_Penicillium_camembert      --------------------------------------------------
EU497946_Penicillium_camembert      --------------------------------------------------
AY280953_Penicillium_aurantiog      --------------------------------------------------
EU833216_Penicillium_commune        --------------------------------------------------
AY280956_Penicillium_aurantiog      --------------------------------------------------
AY280955_Penicillium_aurantiog      --------------------------------------------------
AF455471_Penicillium_commune        --------------------------------------------------
60061                               --------------------------------------------------
EU664463_Penicillium_camembert      --------------------------------------------------
EU664462_Penicillium_camembert      --------------------------------------------------
DQ810185_Penicillium_sp             --------------------------------------------------
AY373905_Penicillium_commune        --------------------------------------------------
AY213672_Penicillium_commune        --------------------------------------------------
EU664481_Penicillium_camembert      --------------------------------------------------
                                                                                      

AJ004813_Penicillium_commune        -----------------------------------------------GGA
AF236103_Penicillium_commune        CAACGACCCCCCAGAGCCGAAAACTTGGTCAAACTCGGTCATTTAGAGGA
AJ004814_Penicillium_camembert      -----------------------------------------------GGA
EU497946_Penicillium_camembert      -----------------------------------------------GGA
AY280953_Penicillium_aurantiog      --------------------------------------------------
EU833216_Penicillium_commune        -----------------------------------------------GGA
AY280956_Penicillium_aurantiog      --------------------------------------------------
AY280955_Penicillium_aurantiog      --------------------------------------------------
AF455471_Penicillium_commune        --------------------------------------------------
60061                               --------------------------------------------------
EU664463_Penicillium_camembert      --------------------------------------------------
EU664462_Penicillium_camembert      --------------------------------------------------
DQ810185_Penicillium_sp             --------------------------------------------------
AY373905_Penicillium_commune        --------------------------------------------------
AY213672_Penicillium_commune        --------------------------------------------------
EU664481_Penicillium_camembert      --------------------------------------------------
                                                                                      

AJ004813_Penicillium_commune        AGTAAAAGTCGTAACAAGGTTTCCGTAGGTGAACCTGCGGAAG-GATCAT
AF236103_Penicillium_commune        AGTAAAAGTCGTAACAAGGTTTCCGTAGGTGAACCTGCRGAAG-GATCAT
AJ004814_Penicillium_camembert      AGTAAAAGTCGTAACAAGGTTTCCGTAGGTGAACCTGCGGAAG-GATCAT
EU497946_Penicillium_camembert      AGTAAAAGTCGTAACAAGGTTTCCGTAGGTGAACCTGCGGAAG-GATCAT
AY280953_Penicillium_aurantiog      ----AAAGTCGTAACAAGGTTTCCGTAGGTGAACCTGCGGAAG-GATCAT
EU833216_Penicillium_commune        AGTAAAAGTCGTAACAAGGTTTCCGTAGGTGAACCTGCGGAAG-GATCAT
AY280956_Penicillium_aurantiog      ----AAAGTCGTAACAAGGTTTCCGTAGGTGAACCTGCGGAAG-GATCAT
AY280955_Penicillium_aurantiog      ----AAAGTCGTAACAAGGTTTCCGTAGGTGAACCTGCGGAAG-GATCAT
AF455471_Penicillium_commune        ---AAAAGTCGTAACAAGGTTTCCGTAGGTGAACCTGCGGAAG-GATCAT
60061                               ----------GTAAACAGGTTTCCGTAGGTGAACCTGCGGAAGAGATCAT
EU664463_Penicillium_camembert      -------GTCGTAACAAGGTTTCCGTAGGTGAACCTGCGGAAG-GATCAT
EU664462_Penicillium_camembert      -------GTCGTAACAAGGTTTCCGTAGGTGAACCTGCGGAAG-GATCAT
DQ810185_Penicillium_sp             ---------------------TCCGTAGGTGAACCTGCGGAAG-GATCAT
AY373905_Penicillium_commune        ---------------------TCCGTAGGTGAACCTGCGGAAG-GATCAT
AY213672_Penicillium_commune        ---------------------TCCGTAGGTGAACCTGCGGAAG-GATCAT
EU664481_Penicillium_camembert      -------GTCGTAACAAGGTTTCCGTAGGTGAACCTGCGGAAG-GATCAT
                                                         ***************** **** ******

AJ004813_Penicillium_commune        TACCGAGTGAGGGCCCTCTGGGTCCAACCTCCCACCCGTGTTTATTTTAC
AF236103_Penicillium_commune        TACCGAGTGAGGGCCCTCTGGGTCCAACCTCCCACCCGTGTTTATTTTAC
AJ004814_Penicillium_camembert      TACCGAGTGAGGGCCCTCTGGGTCCAACCTCCCACCCGTGTTTATTTTAC
EU497946_Penicillium_camembert      TACCGAGTGAGGGCCCTCTGGGTCCAACCTCCCACCCGTGTTTATTTTAC
AY280953_Penicillium_aurantiog      TACCGAGTGAGGGCCCTCTGGGTCCAACCTCCCACCCGTGTTTATTTTAC
EU833216_Penicillium_commune        TACCGAGTGAGGGCCCTCTGGGTCCAACCTCCCACCCGTGTTTATTTTAC
AY280956_Penicillium_aurantiog      TACCGAGTGAGGGCCCTCTGGGTCCAACCTCCCACCCGTGTTTATTTTAC
AY280955_Penicillium_aurantiog      TACCGAGTGAGGGCCCTCTGGGTCCAACCTCCCACCCGTGTTTATTTTAC
AF455471_Penicillium_commune        TACCGAGTGAGGGCCCTCTGGGTCCAACCTCCCACCCGTGTTTATTTTAC
60061                               TACCGAGTGAGGGCCCTCTGGGTCCAACCTCCCACCCGTGTTTATTTTAC
EU664463_Penicillium_camembert      TACCGAGTGAGGGCCCTCTGGGTCCAACCTCCCACCCGTGTTTATTTTAC
EU664462_Penicillium_camembert      TACCGAGTGAGGGCCCTCTGGGTCCAACCTCCCACCCGTGTTTATTTTAC
DQ810185_Penicillium_sp             TACCGAGTGAGGGCCCTCTGGGTCCAACCTCCCACCCGTGTTTATTTTAC
AY373905_Penicillium_commune        TACCGAGTGAGGGCCCTCTGGGTCCAACCTCCCACCCGTGTTTATTTTAC
AY213672_Penicillium_commune        TACCGAGTGAGGGCCCTCTGGGTCCAACCTCCCACCCGTGTTTATTTTAC
EU664481_Penicillium_camembert      TACCGAGTGAGGGCCCTCTGGGTCCAACCTCCCACCCGTGTTTATTTTAC
                                    **************************************************

AJ004813_Penicillium_commune        CTTGTTGCTTCGGCGGGCCCGCCTTAACTGGCCGCCGGGGGG-CTCACGC
AF236103_Penicillium_commune        CTTGTTGCTTCGGCGGGCCCGCCTTAACTGGCCGCCGGGGGG-CTCACGC
AJ004814_Penicillium_camembert      CTTGTTGCTTCGGCGGGCCCGCCTTAACTGGCCGCCGGGGGG-CTCACGC
EU497946_Penicillium_camembert      CTTGTTGCTTCGGCGGGCCCGCCTTAACTGGCCGCCGGGGGG-CTCACGC
AY280953_Penicillium_aurantiog      CTTGTTGCTTCGGCGGGCCCGCCTTAACTGGCCGCCGGGGGG-CTCACGC
EU833216_Penicillium_commune        CTTGTTGCTTCGGCGGGCCCGCCTTAACTGGCCGCCGGGGGG-CTCACGC
AY280956_Penicillium_aurantiog      CTTGTTGCTTCGGCGGGCCCGCCTTAACTGGCCGCCGGGGGG-CTCACGC
AY280955_Penicillium_aurantiog      CTTGTTGCTTCGGCGGGCCCGCCTTAACTGGCCGCCGGGGGGGCTCACGC
AF455471_Penicillium_commune        CTTGTTGCTTCGGCGGGCCCGCCTTAACTGGCCGCCGGGGGG-CTCACGC
60061                               CTTGTTGCTTCGGCGGGCCCGCCTTAACTGGCCGCCGGGGGG-CTCACGC
EU664463_Penicillium_camembert      CTTGTTGCTTCGGCGGGCCCGCCTTAACTGGCCGCCGGGGGG-CTCACGC
EU664462_Penicillium_camembert      CTTGTTGCTTCGGCGGGCCCGCCTTAACTGGCCGCCGGGGGG-CTCACGC
DQ810185_Penicillium_sp             CTTGTTGCTTCGGCGGGCCCGCCTTAACTGGCCGCCGGGGGG-CTCACGC
AY373905_Penicillium_commune        CTTGTTGCTTCGGCGGGCCCGCCTTAACTGGCCGCCGGGGGG-CTCACGC
AY213672_Penicillium_commune        CTTGTTGCTTCGGCGGGCCCGCCTTAACTGGCCGCCGGGGGG-CTCACGC
EU664481_Penicillium_camembert      CTTGTTGCTTCGGCGGGCCCGCCTTAACTGGCCGCCGGGGGG-CTCACGC
                                    ****************************************** *******

AJ004813_Penicillium_commune        CCCCGGGCCCGCGCCCGCCGAAGACACCCTCGAACTCTGTCTGAAGATTG
AF236103_Penicillium_commune        CCCCGGGCCCGCGCCCGCCGAAGACACCCTCGAACTCTGTCTGAAGATTG
AJ004814_Penicillium_camembert      CCCCGGGCCCGCGCCCGCCGAAGACACCCTCGAACTCTGTCTGAAGATTG
EU497946_Penicillium_camembert      CCCCGGGCCCGCGCCCGCCGAAGACACCCTCGAACTCTGTCTGAAGATTG
AY280953_Penicillium_aurantiog      CCCCGGGCCCGCGCCCGCCGAAGACACCCTCGAACTCTGTCTGAAGATTG
EU833216_Penicillium_commune        CCCCGGGCCCGCGCCCGCCGAAGACACCCTCGAACTCTGTCTGAAGATTG
AY280956_Penicillium_aurantiog      CCCCGGGCCCGCGCCCGCCGAAGACACCCTCGAACTCTGTCTGAAGATTG
AY280955_Penicillium_aurantiog      CCCCGGGCCCGCGCCCGCCGAAGACACCCTCGAACTCTGTCTGAAGATTG
AF455471_Penicillium_commune        CCCCGGGCCCGCGCCCGCCGAAGACACCCTCGAACTCTGTCTGAAGATTG
60061                               CCCCGGGCCCGCGCCCGCCGAAGACACCCTCGAACTCTGTCTGAAGATTG
EU664463_Penicillium_camembert      CCCCGGGCCCGCGCCCGCCGAAGACACCCTCGAACTCTGTCTGAAGATTG
EU664462_Penicillium_camembert      CCCCGGGCCCGCGCCCGCCGAAGACACCCTCGAACTCTGTCTGAAGATTG
DQ810185_Penicillium_sp             CCCCGGGCCCGCGCCCGCCGAAGACACCCTCGAACTCTGTCTGAAGATTG
AY373905_Penicillium_commune        CCCCGGGCCCGCGCCCGCCGAAGACACCCTCGAACTCTGTCTGAAGATTG
AY213672_Penicillium_commune        CCCCGGGCCCGCGCCCGCCGAAGACACCCTCGAACTCTGTCTGAAGATTG
EU664481_Penicillium_camembert      CCCCGGGCCCGCGCCCGCCGAAGACACCCTCGAACTCTGTCTGAAGATTG
                                    **************************************************

AJ004813_Penicillium_commune        AAGTCTGAGTGAAAATATAAATTATTTAAAACTTTCAACAACGGATCTCT
AF236103_Penicillium_commune        AAGTCTGAGTGAAAATATAAATTATTTAAAACTTTCAACAACGGATCTCT
AJ004814_Penicillium_camembert      AAGTCTGAGTGAAAATATAAATTATTTAAAACTTTCAACAACGGATCTCT
EU497946_Penicillium_camembert      AAGTCTGAGTGAAAATATAAATTATTTAAAACTTTCAACAACGGATCTCT
AY280953_Penicillium_aurantiog      AAGTCTGAGTGAAAATATAAATTATTTAAAACTTTCAACAACGGATCTCT
EU833216_Penicillium_commune        AAGTCTGAGTGAAAATATAAATTATTTAAAACTTTCAACAACGGATCTCT
AY280956_Penicillium_aurantiog      AAGTCTGAGTGAAAATATAAATTATTTAAAACTTTCAACAACGGATCTCT
AY280955_Penicillium_aurantiog      AAGTCTGAGTGAAAATATAAATTATTTAAAACTTTCAACAACGGATCTCT
AF455471_Penicillium_commune        AAGTCTGAGTGAAAATATAAATTATTTAAAACTTTCAACAACGGATCTCT
60061                               AAGTCTGAGTGAAAATATAAATTATTTAAAACTTTCAACAACGGATCTCT
EU664463_Penicillium_camembert      AAGTCTGAGTGAAAATATAAATTATTTAAAACTTTCAACAACGGATCTCT
EU664462_Penicillium_camembert      AAGTCTGAGTGAAAATATAAATTATTTAAAACTTTCAACAACGGATCTCT
DQ810185_Penicillium_sp             AAGTCTGAGTGAAAATATAAATTATTTAAAACTTTCAACAACGGATCTCT
AY373905_Penicillium_commune        AAGTCTGAGTGAAAATATAAATTATTTAAAACTTTCAACAACGGATCTCT
AY213672_Penicillium_commune        AAGTCTGAGTGAAAATATAAATTATTTAAAACTTTCAACAACGGATCTCT
EU664481_Penicillium_camembert      AAGTCTGAGTGAAAATATAAATTATTTAAAACTTTCAACAACGGATCTCT
                                    **************************************************

AJ004813_Penicillium_commune        TGGTTCCGGCATCGATGAAGAACGCAGCGAAATGCGATACGTAATGTGAA
AF236103_Penicillium_commune        TGGTTCCGGCATCGATGAAGAACGCAGCGAAATGCGATACGTAATGTGAA
AJ004814_Penicillium_camembert      TGGTTCCGGCATCGATGAAGAACGCAGCGAAATGCGATACGTAATGTGAA
EU497946_Penicillium_camembert      TGGTTCCGGCATCGATGAAGAACGCAGCGAAATGCGATACGTAATGTGAA
AY280953_Penicillium_aurantiog      TGGTTCCGGCATCGATGAAGAACGCAGCGAAATGCGATACGTAATGTGAA
EU833216_Penicillium_commune        TGGTTCCGGCATCGATGAAGAACGCAGCGAAATGCGATACGTAATGTGAA
AY280956_Penicillium_aurantiog      TGGTTCCGGCATCGATGAAGAACGCAGCGAAATGCGATACGTAATGTGAA
AY280955_Penicillium_aurantiog      TGGTTCCGGCATCGATGAAGAACGCAGCGAAATGCGATACGTAATGTGAA
AF455471_Penicillium_commune        TGGTTCCGGCATCGATGAAGAACGCAGCGAAATGCGATACGTAATGTGAA
60061                               TGGTTCCGGCATCGATGAAGAACGCAGCGAAATGCGATACGTAATGTGAA
EU664463_Penicillium_camembert      TGGTTCCGGCATCGATGAAGAACGCAGCGAAATGCGATACGTAATGTGAA
EU664462_Penicillium_camembert      TGGTTCCGGCATCGATGAAGAACGCAGCGAAATGCGATACGTAATGTGAA
DQ810185_Penicillium_sp             TGGTTCCGGCATCGATGAAGAACGCAGCGAAATGCGATACGTAATGTGAA
AY373905_Penicillium_commune        TGGTTCCGGCATCGATGAAGAACGCAGCGAAATGCGATACGTAATGTGAA
AY213672_Penicillium_commune        TGGTTCCGGCATCGATGAAGAACGCAGCGAAATGCGATACGTAATGTGAA
EU664481_Penicillium_camembert      TGGTTCCGGCATCGATGAAGAACGCAGCGAAATGCGATACGTAATGTGAA
                                    **************************************************

AJ004813_Penicillium_commune        TTGCAAATTCAGTGAATCATCGAGTCTTTGAACGCACATTGCGCCCCCTG
AF236103_Penicillium_commune        TTGCAAATTCAGTGAATCATCGAGTCTTTGAACGCACATTGCGCCCCCTG
AJ004814_Penicillium_camembert      TTGCAAATTCAGTGAATCATCGAGTCTTTGAACGCACATTGCGCCCCCTG
EU497946_Penicillium_camembert      TTGCAAATTCAGTGAATCATCGAGTCTTTGAACGCACATTGCGCCCCCTG
AY280953_Penicillium_aurantiog      TTGCAAATTCAGTGAATCATCGAGTCTTTGAACGCACATTGCGCCCCCTG
EU833216_Penicillium_commune        TTGCAAATTCAGTGAATCATCGAGTCTTTGAACGCACATTGCGCCCCCTG
AY280956_Penicillium_aurantiog      TTGCAAATTCAGTGAATCATCGAGTCTTTGAACGCACATTGCGCCCCCTG
AY280955_Penicillium_aurantiog      TTGCAAATTCAGTGAATCATCGAGTCTTTGAACGCACATTGCGCCCCCTG
AF455471_Penicillium_commune        TTGCAAATTCAGTGAATCATCGAGTCTTTGAACGCACATTGCGCCCCCTG
60061                               TTGCAAATTCAGTGAATCATCGAGTCTTTGAACGCACATTGCGCCCCCTG
EU664463_Penicillium_camembert      TTGCAAATTCAGTGAATCATCGAGTCTTTGAACGCACATTGCGCCCCCTG
EU664462_Penicillium_camembert      TTGCAAATTCAGTGAATCATCGAGTCTTTGAACGCACATTGCGCCCCCTG
DQ810185_Penicillium_sp             TTGCAAATTCAGTGAATCATCGAGTCTTTGAACGCACATTGCGCCCCCTG
AY373905_Penicillium_commune        TTGCAAATTCAGTGAATCATCGAGTCTTTGAACGCACATTGCGCCCCCTG
AY213672_Penicillium_commune        TTGCAAATTCAGTGAATCATCGAGTCTTTGAACGCACATTGCGCCCCCTG
EU664481_Penicillium_camembert      TTGCAAATTCAGTGAATCATCGAGTCTTTGAACGCACATTGCGCCCCCTG
                                    **************************************************

AJ004813_Penicillium_commune        GTATTCCGGGGGGCATGCCTGTCCGAGCGTCATTGCTGCCCTCAAGCCCG
AF236103_Penicillium_commune        GTATTCCGGGGGGCATGCCTGTCCGAGCGTCATTGCTGCCCTCAAGCCCG
AJ004814_Penicillium_camembert      GTATTCCGGGGGGCATGCCTGTCCGAGCGTCATTGCTGCCCTCAAGCCCG
EU497946_Penicillium_camembert      GTATTCCGGGGGGCATGCCTGTCCGAGCGTCATTGCTGCCCTCAAGCCCG
AY280953_Penicillium_aurantiog      GTATTCCGGGGGGCATGCCTGTCCGAGCGTCATTGCTGCCCTCAAGCCCG
EU833216_Penicillium_commune        GTATTCCGGGGGGCATGCCTGTCCGAGCGTCATTGCTGCCCTCAAGCCCG
AY280956_Penicillium_aurantiog      GTATTCCGGGGGGCATGCCTGTCCGAGCGTCATTGCTGCCCTCAAGCCCG
AY280955_Penicillium_aurantiog      GTATTCCGGGGGGCATGCCTGTCCGAGCGTCATTGCTGCCCTCAAGCCCG
AF455471_Penicillium_commune        GTATTCCGGGGGGCATGCCTGTCCGAGCGTCATTGCTGCCCTCAAGCCCG
60061                               GTATTCCGGGGGGCATGCCTGTCCGAGCGTCATTGCTGCCCTCAAGCCCG
EU664463_Penicillium_camembert      GTATTCCGGGGGGCATGCCTGTCCGAGCGTCATTGCTGCCCTCAAGCCCG
EU664462_Penicillium_camembert      GTATTCCGGGGGGCATGCCTGTCCGAGCGTCATTGCTGCCCTCAAGCCCG
DQ810185_Penicillium_sp             GTATTCCGGGGGGCATGCCTGTCCGAGCGTCATTGCTGCCCTCAAGCCCG
AY373905_Penicillium_commune        GTATTCCGGGGGGCATGCCTGTCCGAGCGTCATTGCTGCCCTCAAGCCCG
AY213672_Penicillium_commune        GTATTCCGGGGGGCATGCCTGTCCGAGCGTCATTGCTGCCCTCAAGCCCG
EU664481_Penicillium_camembert      GTATTCCGGGGGGCATGCCTGTCCGAGCGTCATTGCTGCCCTCAAGCCCG
                                    **************************************************

AJ004813_Penicillium_commune        GCTTGTGTGTTGGGCCCCGTCCTCCGATCTCCGGGGGACGGGCCCGAAAG
AF236103_Penicillium_commune        GCTTGTGTGTTGGGCCCCGTCCTCCGATCTCCGGGGGACGGGCCCGAAAG
AJ004814_Penicillium_camembert      GCTTGTGTGTTGGGCCCCGTCCTCCGATCTCCGGGGGACGGGCCCGAAAG
EU497946_Penicillium_camembert      GCTTGTGTGTTGGGCCCCGTCCTCCGATCTCCGGGGGACGGGCCCGAAAG
AY280953_Penicillium_aurantiog      GCTTGTGTGTTGGGCCCCGTCCTCCGATCTCCGGGGGACGGGCCCGAAAG
EU833216_Penicillium_commune        GCTTGTGTGTTGGGCCCCGTCCTCCGATTTCCGGGGGACGGGCCCGAAAG
AY280956_Penicillium_aurantiog      GCTTGTGTGTTGGGCCCCGTCCTCCGATCTCCGGGGGACGGGCCCGAAAG
AY280955_Penicillium_aurantiog      GCTTGTGTGTTGGGCCCCGTCCTCCGATCTCCGGGGGACGGGCCCGAAAG
AF455471_Penicillium_commune        GCTTGTGTGTTGGGCCCCGTCCCCCGATCTCCGGGGGACGGGCCCGAAAG
60061                               GCTTGTGTGTTGGGCCCCGTCCTCCGATCTCCGGGGGACGGGCCCGAAAG
EU664463_Penicillium_camembert      GCTTGTGTGTTGGGCCCCGTCCTCCGATCTCCGGGGGACGGGCCCGAAAG
EU664462_Penicillium_camembert      GCTTGTGTGTTGGGCCCCGTCCTCCGATCTCCGGGGGACGGGCCCGAAAG
DQ810185_Penicillium_sp             GCTTGTGTGTTGGGCCCCGTCCTCCGATCTCCGGGGGACGGGCCCGAAAG
AY373905_Penicillium_commune        GCTTGTGTGTTGGGCCCCGTCCTCCGATCTCCGGGGGACGGGCCCGAAAG
AY213672_Penicillium_commune        GCTTGTGTGTTGGGCCCCGTCCTCCGATCTCCGGGGGACGGGCCCGAAAG
EU664481_Penicillium_camembert      GCTTGTGTGTTGGGCCCCGTCCTCCGATCTCCGGGGGACGGGCCCGAAAG
                                    ********************** ***** *********************

AJ004813_Penicillium_commune        GCAGCGGCGGCACCGCGTCCGGTCCTCGAGCGTATGGGGCTTTGTCACCC
AF236103_Penicillium_commune        GCAGCGGCGGCACCGCGTCCGGTCCTCGAGCGTATGGGGCTTTGTCACCC
AJ004814_Penicillium_camembert      GCAGCGGCGGCACCGCGTCCGGTCCTCGAGCGTATGGGGCTTTGTCACCC
EU497946_Penicillium_camembert      GCAGCGGCGGCACCGCGTCCGGTCCTCGAGCGTATGGGGCTTTGTCACCC
AY280953_Penicillium_aurantiog      GCAGCGGCGGCACCGCGTCCGGTCCTCGAGCGTATGGGGCTTTGTCACCC
EU833216_Penicillium_commune        GCAGCGGCGGCACCGCGTCCGGTCCTCGAGCGTATGGGGCTTTGTCACCC
AY280956_Penicillium_aurantiog      GCAGCGGCGGCACCGCGTCCGGTCCTCGAGCGTATGGGGCTTTGTCACCC
AY280955_Penicillium_aurantiog      GCAGCGGCGGCACCGCGTCCGGTCCTCGAGCGTATGGGGCTTTGTCACCC
AF455471_Penicillium_commune        GCAGCGGCGGCACCGCGTCCGGTCCTCGAGCGTATGGGGCTTTGTCACCC
60061                               GCAGCGGCGGCACCGCGTCCGGTCCTCGAGCGTATGGGGCTTTGTCACCC
EU664463_Penicillium_camembert      GCAGCGGCGGCACCGCGTCCGGTCCTCGAGCGTATGGGGCTTTGTCACCC
EU664462_Penicillium_camembert      GCAGCGGCGGCACCGCGTCCGGTCCTCGAGCGTATGGGGCTTTGTCACCC
DQ810185_Penicillium_sp             GCAGCGGCGGCACCGCGTCCGGTCCTCGAGCGTATGGGGCTTTGTCACCC
AY373905_Penicillium_commune        GCAGCGGCGGCACCGCGTCCGGTCCTCGAGCGTATGGGGCTTTGTCACCC
AY213672_Penicillium_commune        GCAGCGGCGGCACCGCGTCCGGTCCTCGAGCGTATGGGGCTTTGTCACCC
EU664481_Penicillium_camembert      GCAGCGGCGGCACCGCGTCCGGTCCTCGAGCGTATGGGGCTTTGTCACCC
                                    **************************************************

AJ004813_Penicillium_commune        GCTCTGTAGGCCCGGCCGGCGCTTGCCGATCAACCCAAATTTTTATCCAG
AF236103_Penicillium_commune        GCTCTGTAGGCCCGGCCGGCGCTTGCCGATCAACCCAAATTTTTATCCAG
AJ004814_Penicillium_camembert      GCTCTGTAGGCCCGGCCGGCGCTTGCCGATCAACCCAAATTTTTATCCAG
EU497946_Penicillium_camembert      GCTCTGTAGGCCCGGCCGGCGCTTGCCGATCAACCCAAATTTTTATCCAG
AY280953_Penicillium_aurantiog      GCTCTGTAGGCCCGGCCGGCGCTTGCCGATCAACCCAAATTTTTATCCAG
EU833216_Penicillium_commune        GCTCTGTAGGCCCGGCCGGCGCTTGCCGATCAACCCAAATTTTTATCCAG
AY280956_Penicillium_aurantiog      GCTCTGTAGGCCCGGCCGGCGCTTGCCGATCAACCCAAATTTTTATCCAG
AY280955_Penicillium_aurantiog      GCTCTGTAGGCCCGGCCGGCGCTTGCCGATCAACCCAAATTTTTATCCAG
AF455471_Penicillium_commune        GCTCTGTAGGCCCGGCCGGCGCTTGCCGATCAACCCAAATTTTTATCCAG
60061                               GCTCTGTAGGCCCGGCCGGCGCTTGCCGATCAACCCAAATTTTTATCCAG
EU664463_Penicillium_camembert      GCTCTGTAGGCCCGGCCGGCGCTTGCCGATCAACCCAAATTTTTATCCAG
EU664462_Penicillium_camembert      GCTCTGTAGGCCCGGCCGGCGCTTGCCGATCAACCCAAATTTTTATCCAG
DQ810185_Penicillium_sp             GCTCTGTAGGCCCGGCCGGCGCTTGCCGATCAACCCAAATTTTTATCCAG
AY373905_Penicillium_commune        GCTCTGTAGGCCCGGCCGGCGCTTGCCGATCAACCCAAATTTTTATCCAG
AY213672_Penicillium_commune        GCTCTGTAGGCCCGGCCGGCGCTTGCCGATCAACCCAAATTTTTATCCAG
EU664481_Penicillium_camembert      GCTCTGTAGGCCCGGCCGGCGCTTGCCGATCAACCCAAATTTTTATCCAG
                                    **************************************************

AJ004813_Penicillium_commune        GTTGACCTCGGATCAGGTAGGGATACCCGCTGAACTTAAGCATATCAATA
AF236103_Penicillium_commune        GTTGACCTCGGATCAGGTAGGGATACCCGCTGAACTTAAGCATATCAATA
AJ004814_Penicillium_camembert      GTTGACCTCGGATCAGGTAGGGATACCCGCTGAACTTAAGCATATCAATA
EU497946_Penicillium_camembert      GTTGACCTCGGATCAGGTAGGGATACCCGCTGAACTTAAGCATATCAATA
AY280953_Penicillium_aurantiog      GTTGACCTCGGATCAGGTAGGGATACCCGCTGAA----------------
EU833216_Penicillium_commune        GTTGACCTCGGATCAGGTAGGGATACCCGCTGAACTTAAGCATATA----
AY280956_Penicillium_aurantiog      GTTGACCTCGGATCAGGTAGGGATACCCGCTGAA----------------
AY280955_Penicillium_aurantiog      GTTGACCTCGGATCAGGTAGGGATACCCGCTGAA----------------
AF455471_Penicillium_commune        GTTGACCTCGGATCAGGTAGGGATACCCGCTGAACTTAAGCATATCAATA
60061                               GTTGACCTCGGATCAGGTAGGGATACC-----------------------
EU664463_Penicillium_camembert      GTTGACCTCGGATCAGGTAGGGATACCCGCTGAACTTAAGCATATCAATA
EU664462_Penicillium_camembert      GTTGACCTCGGATCAGGTAGGGATACCCGCTGAACTTAAGCATATCAATA
DQ810185_Penicillium_sp             GTTGACCTCGGATCAGGTAGGGATACCCGCTGAACTTAAGCATATCAATA
AY373905_Penicillium_commune        GTTGACCTCGGATCAGGTAGGGATACCCGCTGAACTTAAGCATATCAATA
AY213672_Penicillium_commune        GTTGACCTCGGATCAGGTAGGGATACCCGCTGAACTTAAGCATATCAATA
EU664481_Penicillium_camembert      GTTGACCTCGGATCAGGTAGGGATACCCGCTGAACTTAAGCATATCAATA
                                    ***************************                       

AJ004813_Penicillium_commune        AGCGGAGGA--------------------------
AF236103_Penicillium_commune        AGCGGAGGA--------------------------
AJ004814_Penicillium_camembert      AGCGGAGGA--------------------------
EU497946_Penicillium_camembert      AGCGGAGGA--------------------------
AY280953_Penicillium_aurantiog      -----------------------------------
EU833216_Penicillium_commune        -----------------------------------
AY280956_Penicillium_aurantiog      -----------------------------------
AY280955_Penicillium_aurantiog      -----------------------------------
AF455471_Penicillium_commune        AGCGGAGGAA-------------------------
60061                               -----------------------------------
EU664463_Penicillium_camembert      TCAATAAGC--------------------------
EU664462_Penicillium_camembert      TCAATAAGCGGAGGAAAAG----------------
DQ810185_Penicillium_sp             AGCGGAGGA--------------------------
AY373905_Penicillium_commune        AGCGGAGGAAAAGA--AACCAACAGGGATTGCCCC
AY213672_Penicillium_commune        AGCGGAGGA--------------------------
EU664481_Penicillium_camembert      AGCGGAGGACGCGTCCGGTCCTCGAGCGT------
                                                                       
