# Supplementary material for: A software pipeline for processing and identification of fungal ITS sequences
Source: Source Code Biol Med. 2009 Jan 15;4:1. doi: 10.1186/1751-0473-4-1 (PMC2649129; doi:10.1186/1751-0473-4-1)
Supplement: Additional file 2 — The evaluation dataset. The evaluation dataset (in the FASTA format) and the results of its analysis (a summary in the OpenOffice/Excel spreadsheet format with multiple alignments in the ALN (Clustal W) format and a list of the species recovered in the PDF format). [file 1751-0473-4-1-S2.zip › AdditionalFile2/2008-10-24-1/alignments/60061.dnd]

(
(
(
(
(
(
(
(
60061:0.00023,
(
(
EU664481_Penicillium_camembert:0.00243,
(
(
DQ810185_Penicillium_sp:-0.01072,
AY373905_Penicillium_commune:0.01072)
:0.00577,
AY213672_Penicillium_commune:-0.00577)
:0.00740)
:0.00486,
(
EU664463_Penicillium_camembert:0.00060,
EU664462_Penicillium_camembert:-0.00060)
:0.00539)
:0.00146)
:0.00280,
AF455471_Penicillium_commune:0.00159)
:0.00162,
AY280955_Penicillium_aurantiog:0.00016)
:0.00036,
AY280956_Penicillium_aurantiog:-0.00100)
:0.00066,
(
AY280953_Penicillium_aurantiog:-0.00089,
EU833216_Penicillium_commune:0.00262)
:0.00058)
:0.00023,
EU497946_Penicillium_camembert:0.00000)
:0.00000,
AJ004814_Penicillium_camembert:0.00000)
:0.00000,
AJ004813_Penicillium_commune:0.00000,
AF236103_Penicillium_commune:0.00166);
