# Supplementary material for: A software pipeline for processing and identification of fungal ITS sequences
Source: Source Code Biol Med. 2009 Jan 15;4:1. doi: 10.1186/1751-0473-4-1 (PMC2649129; doi:10.1186/1751-0473-4-1)
Supplement: Additional file 2 — The evaluation dataset. The evaluation dataset (in the FASTA format) and the results of its analysis (a summary in the OpenOffice/Excel spreadsheet format with multiple alignments in the ALN (Clustal W) format and a list of the species recovered in the PDF format). [file 1751-0473-4-1-S2.zip › AdditionalFile2/2008-10-24-1/alignments/60064.aln]

CLUSTAL W (1.83) multiple sequence alignment


EF669970_Aspergillus_lentulus       ------------------------------------------------AA
EF669969_Aspergillus_lentulus       ------------------------------------------------AA
EF669968_Aspergillus_lentulus       ------------------------------------------------AA
AY738515_Aspergillus_lentulus       ------------------------------------------------AA
AY738518_Aspergillus_lentulus       ------------------------------------------------AA
AY738521_Aspergillus_lentulus       ------------------------------------------------AA
AY738524_Aspergillus_lentulus       ------------------------------------------------AA
AF455541_Neosartorya_fischeri       ---TGGAAGTTAAAAGTCGTAACAAGGTTTCCGTAGGTGAACCTGCGGAA
AF455538_Neosartorya_fischeri       ---TGGAAGTTAAAAGTCGTAACAAGGTTTCCGTAGGTGAACCTGCGGAA
EU076946_Penicillium_sp             --------------------------------------------------
60064                               CAAGGTTTCCGTAGGTGAACCTCGGAAGAGATCATTACCGAGTCGAGTGC
AJ390385_Chrysosporium_pilosum      -------------------------------------CCGAGTCCAG-GC
AY624316_Arachnomyces_glareosu      -------------------------------------------------T
AY624315_Onychocola_glareosa        -------------------------------------------------T
AY123783_Arachnomyces_minimus       --------------------------------------------------
AY123779_Arachnomyces_gracilis      --------------------------------------------------
                                                                                      

EF669970_Aspergillus_lentulus       GGATCATTACCGAGTGAGGGCCCTCTGGGTCCAACCTCCCACCCGTGTCT
EF669969_Aspergillus_lentulus       GGATCATTACCGAGTGAGGGCCCTCTGGGTCCAACCTCCCACCCGTGTCT
EF669968_Aspergillus_lentulus       GGATCATTACCGAGTGAGGGCCCTCTGGGTCCAACCTCCCACCCGTGTCT
AY738515_Aspergillus_lentulus       GGATCATTACCGAGTGAGGGCCCTCTGGGTC-AACCTCCCACCCGTGTCT
AY738518_Aspergillus_lentulus       GGATCATTACCGAGTGAGGGCCCTCTGGGTC-AACCTCCCACCCGTGTCT
AY738521_Aspergillus_lentulus       GGATCATTACCGAGTGAGGGCCCTCTGGGTCCAACCTCCCACCCGTGTCT
AY738524_Aspergillus_lentulus       GGATCATTACCGAGTGAGGGCCCTCTGGGTCCAACCTCCCACCCGTGTCT
AF455541_Neosartorya_fischeri       GGATCATTACCGAGTGAGGGCCCTCTGGGTCCAACCTCCCACCCGTGTCT
AF455538_Neosartorya_fischeri       GGATCATTACCGAGTGAGGGCCCTCTGGGTCCAACCTCCCACCCGTGTCT
EU076946_Penicillium_sp             -----ATTACTGAGTGAGGGCCCTCTGGGTCCAACCTCCCACCCGTGTTT
60064                               GGGCGGCGACCTCCGGGTTTCGCCGCCTGCGCACCTCACCACCCGTGTCT
AJ390385_Chrysosporium_pilosum      GGACGGCG--CCCCGG----CGTCGCCCGCCCACCTCACCACCCGTGTCT
AY624316_Arachnomyces_glareosu      GGGCCGCGTGCACTCGTGTGCGTCGCCCACGTACCTCACCACCCGTGTCT
AY624315_Onychocola_glareosa        GGGCCGCGTGCACCCGTGCGCGTCGCCCACGTACCTCACCACCCGTGTCT
AY123783_Arachnomyces_minimus       -----------------------CGCCCACGCACCTCACCACCCGTGTCT
AY123779_Arachnomyces_gracilis      ------------GCTTAAAACGTCGCCCGTCCACCTCTCCACCCGTGTCT
                                                                    * *   ********** *

EF669970_Aspergillus_lentulus       ATCGTACCTTGTTGCTTCGGCGGGCCCGCCGTTTCGACGGCCGCCGGGGA
EF669969_Aspergillus_lentulus       ATCGTACCTTGTTGCTTCGGCGGGCCCGCCGTTTCGACGGCCGCCGGGGA
EF669968_Aspergillus_lentulus       ATCGTACCTTGTTGCTTCGGCGGGCCCGCCGTTTCGACGGCCGCCGGGGA
AY738515_Aspergillus_lentulus       ATCGTACCTTGTTGCTTCGGCGGGCCCGCCGTTTCGACGGCCGCCGGGGA
AY738518_Aspergillus_lentulus       ATCGTACCTTGTTGCTTCGGCGGGCCCGCCGTTTCGACGGCCGCCGGGGA
AY738521_Aspergillus_lentulus       ATCGTACCTTGTTGCTTCGGCGGGCCCGCCGTTTCGACGGCCGCCGGGGA
AY738524_Aspergillus_lentulus       ATCGTACCTTGTTGCTTCGGCGGGCCCGCCGTTTCGACGGCCGCCGGGGA
AF455541_Neosartorya_fischeri       ATCGTACCTTGTTGCTTCGGCGGGCCCGCCGTTTCGACGGCCGCCGGGGA
AF455538_Neosartorya_fischeri       ATCGTACCTTGTTGCTTCGGCGGGCCCGCCGTTTCGACGGCCGCCGGGGA
EU076946_Penicillium_sp             ATTGTACCTTGTTGCTTCGGCAGGCCCGCCTC----ACGGCCGCCGGGG-
60064                               ACCGTACCCCGTTGCTTCGGCGGGCCCGCCGCTCAGTCGGCCGCCGGGG-
AJ390385_Chrysosporium_pilosum      ACACTACCACGTTGCTTCGGCGGTTCC-----------------------
AY624316_Arachnomyces_glareosu      ACCGTACCCCGTTGCTTCGGCGGGCCCGCCCCCCCGGGGGCCGCCGGGG-
AY624315_Onychocola_glareosa        ACCGTACCCCGTTGCTTCGGCGGGCCCGCCCCCCCGGGGGCCGCCGGGG-
AY123783_Arachnomyces_minimus       ACCGTACCCCGTTGCTTCGGCGGGCCCGCCGCCC-AGCGGCCGCCGGGG-
AY123779_Arachnomyces_gracilis      ATATTACCACGTTGCTTCGGCGGTTTCG----------------------
                                    *   ****  *********** *   *                       

EF669970_Aspergillus_lentulus       GGCCTCGCGCCCCCGGGCCCGCGCCCGCCGAAGACCCCAACATGAACGCT
EF669969_Aspergillus_lentulus       GGCCTCGCGCCCCCGGGCCCGCGCCCGCCGAAGACCCCAACATGAACGCT
EF669968_Aspergillus_lentulus       GGCCTCGCGCCCCCGGGCCCGCGCCCGCCGAAGACCCCAACATGAACGCT
AY738515_Aspergillus_lentulus       GGCCTCGCGCCCCCGGGCCCGCGCCCGCCGAAGACCCCAACATGAACGCT
AY738518_Aspergillus_lentulus       GGCCTCGCGCCCCCGGGCCCGCGCCCGCCGAAGACCCCAACATGAACGCT
AY738521_Aspergillus_lentulus       GGCCTCGCGCCCCCGGGCCCGCGCCCGCCGAAGACCCCAACATGAACGCT
AY738524_Aspergillus_lentulus       GGCCTCGCGCCCCCGGGCCCGCGCCCGCCGAAGACCCCAACATGAACGCT
AF455541_Neosartorya_fischeri       GGCCTCGCGCCCCCGGGCCCGCGCCCGCCGAAGACCCCAACATGAACGCT
AF455538_Neosartorya_fischeri       GGCCTCGCGCCCCCGGGCCCGCGCCCGCCGAAGACCCCAACATGAACGCT
EU076946_Penicillium_sp             GGCTTCTCGCCCCCGGGCCCGCGCCTGCCGGAGACACC--TTTGAACGCT
60064                               GACCCCAGGTCCCCGGGCCCGTGCCCGCCGGAGACCCC---TCGAACACT
AJ390385_Chrysosporium_pilosum      -----------CGCGGGACCGCGGCCGCCGGAGACCCC---CCGAACTCT
AY624316_Arachnomyces_glareosu      GACCCCGCGTCCCCGGGCCCGCGCCCGCCGAAGACCCC---CCGAACGCT
AY624315_Onychocola_glareosa        GACCCCGCGTCCCCGGGCCCGCGCCCGCCGAAGACCCC---CCGAACGCT
AY123783_Arachnomyces_minimus       GGCCCCGTGCCCCCGGGCCCGCGCCCGCCGAAGACCCC---CCGAACGCT
AY123779_Arachnomyces_gracilis      -------------CGGTATCGCGGCCGCCGAAGACCCC---TAGAACTCT
                                                 ***   ** * * **** **** **     **** **

EF669970_Aspergillus_lentulus       GTTCTGAAAGTATGCAGTCTGAGTTGATTAT--CATAATCAGTTAAAACT
EF669969_Aspergillus_lentulus       GTTCTGAAAGTATGCAGTCTGAGTTGATTAT--CATAATCAGTTAAAACT
EF669968_Aspergillus_lentulus       GTTCTGAAAGTATGCAGTCTGAGTTGATTAT--CATAATCAGTTAAAACT
AY738515_Aspergillus_lentulus       GTTCTGAAAGTATGCAGTCTGAGTTGATTAT--CATAATCAGTTAAAACT
AY738518_Aspergillus_lentulus       GTTCTGAAAGTATGCAGTCTGAGTTGATTAT--CATAATCAGTTAAAACT
AY738521_Aspergillus_lentulus       GTTCTGAAAGTATGCAGTCTGAGTTGATTAT--CATAATCAGTTAAAACT
AY738524_Aspergillus_lentulus       GTTCTGAAAGTATGCAGTCTGAGTTGATTAT--CATAATCAGTTAAAACT
AF455541_Neosartorya_fischeri       GTTCTGAAAGTATGCAGTCTGAGTTGATTAT--CATAATCAGTTAAAACT
AF455538_Neosartorya_fischeri       GTTCTGAAAGTATGCAGTCTGAGTTGATTAT--CATAATCAGTTAAAACT
EU076946_Penicillium_sp             GTCT--GAAGTTTGCAGTCTGAGC-GATTAG--CTAAATTAGTTAAAACT
60064                               GCCT-G-AAGGTTGCTGTCTGAGT-TAACA--AAACAAACAAACAAAACT
AJ390385_Chrysosporium_pilosum      GCCT-GGAAGGTTGCCGTCTGAGC-GATGA--AAACAAACCAGCAAAACT
AY624316_Arachnomyces_glareosu      GCCC-GGAAGGATGCTGTCTGAGC-GGTTAC-AAACAAACC-ACAAAACT
AY624315_Onychocola_glareosa        GCCC-GGAAGGATGCTGTCTGAGC-GGTTAC-AAACAAACC-ACAAAACT
AY123783_Arachnomyces_minimus       GCCC-GGAAGGTTGCTGTCTGAGC-GGTTAGGAAACAAACCCACAAAACT
AY123779_Arachnomyces_gracilis      GCCT-GGAAGGTTGCAGTCTGAGC-GATAA---AACAAATCAGCAAAACT
                                    *      ***  *** *******      *      **      ******

EF669970_Aspergillus_lentulus       TTCAACAACGGATCTCTTGGTTCCGGCATCGATGAAGAACGCAGCGAAAT
EF669969_Aspergillus_lentulus       TTCAACAACGGATCTCTTGGTTCCGGCATCGATGAAGAACGCAGCGAAAT
EF669968_Aspergillus_lentulus       TTCAACAACGGATCTCTTGGTTCCGGCATCGATGAAGAACGCAGCGAAAT
AY738515_Aspergillus_lentulus       TTCAACAACGGATCTCTTGGTTCCGGCATCGATGAAGAACGCAGCGAAAT
AY738518_Aspergillus_lentulus       TTCAACAACGGATCTCTTGGTTCCGGCATCGATGAAGAACGCAGCGAAAT
AY738521_Aspergillus_lentulus       TTCAACAACGGATCTCTTGGTTCCGGCATCGATGAAGAACGCAGCGAAAT
AY738524_Aspergillus_lentulus       TTCAACAACGGATCTCTTGGTTCCGGCATCGATGAAGAACGCAGCGAAAT
AF455541_Neosartorya_fischeri       TTCAACAACGGATCTCTTGGTTCCGGCATCGATGAAGAACGCAGCGAAAT
AF455538_Neosartorya_fischeri       TTCAACAACGGATCTCTTGGTTCCGGCATCGATGAAGAACGCAGCGAAAT
EU076946_Penicillium_sp             TTCAACAACGGATCTCTTGGTTCCGGCATCGATGAAGAACGCAGCGAAAT
60064                               TTCAACAACGGATCTCTTGGTTCCGGCATCGATGAAGAACGCAGCGAAAT
AJ390385_Chrysosporium_pilosum      TTCAACAACGGATCTCTTGGTTCCGGCATCGATGAAGAACGCAGCGAAAT
AY624316_Arachnomyces_glareosu      TTCAACAACGGATCTCTTGGTTCCGGCATCGATGAAGAACGCAGCGGAAT
AY624315_Onychocola_glareosa        TTCAACAACGGATTTGTCGTTTCTCGCATCGATGAAGAACGCAGCGGAAT
AY123783_Arachnomyces_minimus       TTCAACAACGGATCTCTTGGTTCCGGCATCGATGAAGAACGCAGCGAAAT
AY123779_Arachnomyces_gracilis      TTCAACAACGGATCTCTTGGTTCCGGCATCGATGAAGAACGCAGCGAAAT
                                    ************* * * * ***  ********************* ***

EF669970_Aspergillus_lentulus       GCGATAAGTAATGTGAATTGCAGAATTCAGTGAATCATCGAGTCTTTGAA
EF669969_Aspergillus_lentulus       GCGATAAGTAATGTGAATTGCAGAATTCAGTGAATCATCGAGTCTTTGAA
EF669968_Aspergillus_lentulus       GCGATAAGTAATGTGAATTGCAGAATTCAGTGAATCATCGAGTCTTTGAA
AY738515_Aspergillus_lentulus       GCGATAAGTAATGTGAATTGCAGAATTCAGTGAATCATCGAGTCTTTGAA
AY738518_Aspergillus_lentulus       GCGATAAGTAATGTGAATTGCAGAATTCAGTGAATCATCGAGTCTTTGAA
AY738521_Aspergillus_lentulus       GCGATAAGTAATGTGAATTGCAGAATTCAGTGAATCATCGAGTCTTTGAA
AY738524_Aspergillus_lentulus       GCGATAAGTAATGTGAATTGCAGAATTCAGTGAATCATCGAGTCTTTGAA
AF455541_Neosartorya_fischeri       GCGATAAGTAATGTGAATTGCAGAATTCAGTGAATCATCGAGTCTTTGAA
AF455538_Neosartorya_fischeri       GCGATAAGTAATGTGAATTGCAGAATTCAGTGAATCATCGAGTCTTTGAA
EU076946_Penicillium_sp             GCGATAATTAATGTGAATTGCAGAATTCAGTGAATCATCGAGTCTTTGAA
60064                               GCGATAAGTAATGTGAATTGCAGAATTCAGTGAATCATCGAATCTTTGAA
AJ390385_Chrysosporium_pilosum      GCGATAAGTAATGTGAATTGCAGAATTCAGTGAATCATCGAATCTTTGAA
AY624316_Arachnomyces_glareosu      GCGATAAGTAATGTGAATTGCAGAATTCAGTGAATCATCGAATCTTTGAA
AY624315_Onychocola_glareosa        GCGATAAGTAATGTGAATTGCAGAATTCAGTGAATCATCGAATCTTTGAA
AY123783_Arachnomyces_minimus       GCGATAAGTAATGTGAATTGCAGAATTCAGTGAATCATCGAATCTTTGAA
AY123779_Arachnomyces_gracilis      GCGATAAGTAATGTGAATTGCAGAATTCAGTGAATCATCGAATCTTTGAA
                                    ******* ********************************* ********

EF669970_Aspergillus_lentulus       CGCACATTGCGCCCCCTGGTATTCCGGGGGGCATGCCTGTCCGAGCGTCA
EF669969_Aspergillus_lentulus       CGCACATTGCGCCCCCTGGTATTCCGGGGGGCATGCCTGTCCGAGCGTCA
EF669968_Aspergillus_lentulus       CGCACATTGCGCCCCCTGGTATTCCGGGGGGCATGCCTGTCCGAGCGTCA
AY738515_Aspergillus_lentulus       CGCACATTGCGCCCCCTGGTATTCCGGGGGGCATGCCTGTCCGAGCGTCA
AY738518_Aspergillus_lentulus       CGCACATTGCGCCCCCTGGTATTCCGGGGGGCATGCCTGTCCGAGCGTCA
AY738521_Aspergillus_lentulus       CGCACATTGCGCCCCCTGGTATTCCGGGGGGCATGCCTGTCCGAGCGTCA
AY738524_Aspergillus_lentulus       CGCACATTGCGCCCCCTGGTATTCCGGGGGGCATGCCTGTCCGAGCGTCA
AF455541_Neosartorya_fischeri       CGCACATTGCGCCCCCTGGTATTCCGGGGGGCATGCCTGTCCGAGCGTCA
AF455538_Neosartorya_fischeri       CGCACATTGCGCCCCCTGGTATTCCGGGGGGCATGCCTGTCCGAGCGTCA
EU076946_Penicillium_sp             CGCACATTGCGCCCCCTGGTATTCCGGGGGGCATGCCTGTCCGAGCGTCA
60064                               CGCACATTGCGCCCCCTGGTATTCCGGGGGGCATGCCTGTCCGAGCGTCA
AJ390385_Chrysosporium_pilosum      CGCACATTGCGCCCCCTGGTATTCCGGGGGGCATGCCTGTCCGAGCGTCA
AY624316_Arachnomyces_glareosu      CGCACATTGCGCCCCCTGGTATTCCGGGGGGCATGCCTGTCCGAGCGTCA
AY624315_Onychocola_glareosa        CGCACATTGCGCCCCCTGGTATTCCGGGGGGCATGCCTGTCCGAGCGTCA
AY123783_Arachnomyces_minimus       CGCACATTGCGCCCCCTGGTATTCCGGGGGGCATGCCTGTCCGAGCGTCA
AY123779_Arachnomyces_gracilis      CGCACATTGCGCCCTCTGGTATTCCGGGGGGCATGCCTGTCCGAGCGTCA
                                    ************** ***********************************

EF669970_Aspergillus_lentulus       TTGCTGCCCTCAAGCACGGCTTGTGTGTTGGGCCCCGTCCCCTCCCCCGG
EF669969_Aspergillus_lentulus       TTGCTGCCCTCAAGCACGGCTTGTGTGTTGGGCCCCGTCCCCTCCCCCGG
EF669968_Aspergillus_lentulus       TTGCTGCCCTCAAGCACGGCTTGTGTGTTGGGCCCCGTCCCCTCCCCCGG
AY738515_Aspergillus_lentulus       TTGCTGCCCTCAAGCACGGCTTGTGTGTTGGGCCCCGTCCCCTCCCCCGG
AY738518_Aspergillus_lentulus       TTGCTGCCCTCAAGCACGGCTTGTGTGTTGGGCCCCGTCCCCTCCCCCGG
AY738521_Aspergillus_lentulus       TTGCTGCCCTCAAGCACGGCTTGTGTGTTGGGCCCCGTCCCCTCCCCCGG
AY738524_Aspergillus_lentulus       TTGCTGCCCTCAAGCACGGCTTGTGTGTTGGGCCCCGTCCCCTCCCCCGG
AF455541_Neosartorya_fischeri       TTGCTGCCCTCAAGCACGGCTTGTGTGTTGGGCCCCGTCCCCTCCCCCGG
AF455538_Neosartorya_fischeri       TTGCTGCCCTCAAGCACGGCTTGTGTGTTGGGCCCCGTCCCCTCCCCCGG
EU076946_Penicillium_sp             TTGCTGCCCTCAAGCCCGGCTTGTGTGTTGGGCCTCGTCCCCCTTCCGGG
60064                               TTACTGCCCTCAAGCGCGGCTTGTGTGTTGGGCCTCGTCCCCCCTCCCGG
AJ390385_Chrysosporium_pilosum      TTACTGCCCTCAAGCGCGGCTTGTGTGTTGGGCCCTCGCCCCCCTCCGGG
AY624316_Arachnomyces_glareosu      TTACTGCCCTCAAGCGCGGCTTGTGTGTTGGGCCCTCGCCCCCCCCCGGG
AY624315_Onychocola_glareosa        TTACTGCCCTCAAGCGCGGCTTGTGTGTTGGGCCCTCGCCCCCCC--GGG
AY123783_Arachnomyces_minimus       TTACTGCCCTCAAGCGCGGCTTGTGTGTTGGGCCTTCGCCCCCCC--GGG
AY123779_Arachnomyces_gracilis      TTACTGCCCTCAAGCGCGGCTTGTGTGTTGGGCCCTCGCCCCCCTCGGGG
                                    ** ************ ******************    ****      **

EF669970_Aspergillus_lentulus       G--GACGGGCCCGAAAGGCAGCGGCGGCACCGCGTCCGGTCCTCGAGCGT
EF669969_Aspergillus_lentulus       G--GACGGGCCCGAAAGGCAGCGGCGGCACCGCGTCCGGTCCTCGAGCGT
EF669968_Aspergillus_lentulus       G--GACGGGCCCGAAAGGCAGCGGCGGCACCGCGTCCGGTCCTCGAGCGT
AY738515_Aspergillus_lentulus       G--GACGGGCCCGAAAGGCAGCGGCGGCACCGCGTCCGGTCCTCGAGCGT
AY738518_Aspergillus_lentulus       G--GACGGGCCCGAAAGGCAGCGGCGGCACCGCGTCCGGTCCTCGAGCGT
AY738521_Aspergillus_lentulus       G--GACGGGCCCGAAAGGCAGCGGCGGCACCGCGTCCGGTCCTCGAGCGT
AY738524_Aspergillus_lentulus       G--GACGGGCCCGAAAGGCAGCGGCGGCACCGCGTCCGGTCCTCGAGCGT
AF455541_Neosartorya_fischeri       G--GACGGGCCCGAAAGGCAGCGGCGGCACCGCGTCCGGTCCTCGAGCGT
AF455538_Neosartorya_fischeri       G--GACGGGCCCGAAAGGCAGCGGCGGCACCGCGTCCGGTCCTCGAGCGT
EU076946_Penicillium_sp             G--GACGGGCCCGAAAGGCAGCGGCGGCACCGTGTCCGGTCCTCGAGCGT
60064                               G--GACGGGCCCGAAAGGCAGTGGCGGCGCCGTGCCCGGTCCTCGAGCGT
AJ390385_Chrysosporium_pilosum      GAGGGCGTGCCCGAAAGGCAGTGGCGGCGCCGTGCCCGGTCCTCGAGCGT
AY624316_Arachnomyces_glareosu      G---GCGTGCCCGAAAGGCAGTGGCGGCGCCGTGCCCGGTCCTCGAGCGT
AY624315_Onychocola_glareosa        G---GCGTGCCCGAAAGGCAGTGGCGGCGCCGTGCCCGGTCCTCGAGCGT
AY123783_Arachnomyces_minimus       G---GCGTGCCCGAAAGGCAGTGGCGGCGCCGTGCCCGGACCTCGAGCGT
AY123779_Arachnomyces_gracilis      G----CGTGCCCGAAAGGCAGTGGCGGCGCCGTGCCCGGTCCTCGAGCGT
                                    *    ** ************* ****** *** * **** **********

EF669970_Aspergillus_lentulus       ATGGGGCTTTGTCACCCGCTCTGTAGGCCCGGCCGGCGCC--AGCCGAC-
EF669969_Aspergillus_lentulus       ATGGGGCTTTGTCACCCGCTCTGTAGGCCCGGCCGGCGCC--AGCCGAC-
EF669968_Aspergillus_lentulus       ATGGGGCTTTGTCACCCGCTCTGTAGGCCCGGCCGGCGCC--AGCCGAC-
AY738515_Aspergillus_lentulus       ATGGGGCTTTGTCACCCGCTCTGTAGGCCCGGCCGGCGCC--AGCCGAC-
AY738518_Aspergillus_lentulus       ATGGGGCTTTGTCACCCGCTCTGTAGGCCCGGCCGGCGCC--AGCCGAC-
AY738521_Aspergillus_lentulus       ATGGGGCTTTGTCACCCGCTCTGTAGGCCCGGCCGGCGCC--AGCCGAC-
AY738524_Aspergillus_lentulus       ATGGGGCTTTGTCACCCGCTCTGTAGGCCCGGCCGGCGCC--AGCCGAC-
AF455541_Neosartorya_fischeri       ATGGGGCTTTGTCACCCGCTCTGTAGGCCCGGCCGGCGCC--AGCCGAC-
AF455538_Neosartorya_fischeri       ATGGGGCTTTGTCACCCGCTCTGTAGGCCCGGCCGGCGCC--AGCCGAC-
EU076946_Penicillium_sp             ATGGGGCTTTGTCACCCGCTCTGTAGGCCCGGCCGGCGCCTTAGCCGACG
60064                               ATGGGGCTCTGTCACCCGCTCTGGAGGCCCGGCCGGCTG-----CCGTCG
AJ390385_Chrysosporium_pilosum      ATGGGGCTTCGTCACCCGCTCTGGAGGCCCGGCCGGCCGA----CCGCCG
AY624316_Arachnomyces_glareosu      ATGGGGCTCTGTCACCCGCTCTGGAGGCCCGGCCGGCCG-----CCGCCG
AY624315_Onychocola_glareosa        ATGGGGCTCTGTCACCCGCTCTGGAGGCCCGGCCGGCCG-----CCGCCG
AY123783_Arachnomyces_minimus       ATGGGGCTCTGTCACCCGCTCTGGAGGCCCGGCCGGCCG-----CCGCCG
AY123779_Arachnomyces_gracilis      ATGGGGCTTCGTCACCCGCTCTGGAGGCCCGGCCGGCCG-----CCGCCG
                                    ********  ************* *************       *** * 

EF669970_Aspergillus_lentulus       ACCCAACTTTATTTT-CTAA--GGTTGACCTCGGATCAGGTAGGGATACC
EF669969_Aspergillus_lentulus       ACCCAACTTTATTTT-CTAA--GGTTGACCTCGGATCAGGTAGGGATACC
EF669968_Aspergillus_lentulus       ACCCAACTTTATTTT-CTAA--GGTTGACCTCGGATCAGGTAGGGATACC
AY738515_Aspergillus_lentulus       ACCCAACTTTATTTTTCTAA--GGTTGACCTCG-ATCAGGTAGGGATACC
AY738518_Aspergillus_lentulus       ACCCAACTTTATTTTTCTAA--GGTTGACCTCG-ATCAGGTAGGGATACC
AY738521_Aspergillus_lentulus       ACCCAACTTTATTTTTCTAA--GGTTGACCTCG-ATCAGGTAGGGATACC
AY738524_Aspergillus_lentulus       ACCCAACTTTATTTTTCTAA--GGTTGACCTCG-ATCAGGTAGGGATACC
AF455541_Neosartorya_fischeri       ACCCAACTTTATTT--CTAA--GGTTGACCTCGGATCAGGTAGGGATACC
AF455538_Neosartorya_fischeri       ACCCAACTTTATTT--CTAA--GGTTGACCTCGGATCAGGTAGGGATACC
EU076946_Penicillium_sp             ACACAACTTTTTTT---TCA--GGTTGACCTCGGATCAGGTAGGGATACC
60064                               ACCAACCCCCAACCTTTTAACCGGTTGACCTCGGATCAGACAG-------
AJ390385_Chrysosporium_pilosum      ATCCAACACCATCTTCTTTACCGG--------------------------
AY624316_Arachnomyces_glareosu      ACCCCA-CAGACCTCAACCACCGGTTGACCTCGGATCAGGCAGGGA----
AY624315_Onychocola_glareosa        ACCCCA-CAGACCTCAACCACCGGTTGACCT-------------------
AY123783_Arachnomyces_minimus       ACCCCGTCAGACCTCA-CCACCGGTTGACCTCGGATCAGGCAGGGATACC
AY123779_Arachnomyces_gracilis      ACCCAACCATATCTT--TAACCGGTTGACCTCGGATCAGG----------
                                    *                  *  **                          

EF669970_Aspergillus_lentulus       CGCTGAACTTAAGCATATCAATAAGCGGAGGAAAAGAAACCAACAGGGAT
EF669969_Aspergillus_lentulus       CGCTGAACTTACGCATATCAATAAGCGGAGGAAAAGAAACCAACAGGGAT
EF669968_Aspergillus_lentulus       CGCTGAACTTAAGCATATCAATAAGCGGAGGAAAAGAAACCAACAGGGAT
AY738515_Aspergillus_lentulus       CGCTGAA-------------------------------------------
AY738518_Aspergillus_lentulus       CGCTGAA-------------------------------------------
AY738521_Aspergillus_lentulus       CGCTGAA-------------------------------------------
AY738524_Aspergillus_lentulus       CGCTGAA-------------------------------------------
AF455541_Neosartorya_fischeri       CGCTGAACTTAAGCATATCAATAAGC------------------------
AF455538_Neosartorya_fischeri       CGCTGAACTTAAGCATATCAATAAGC------------------------
EU076946_Penicillium_sp             CGCTGAACTTAAGCATATCAATAGGCGGGAGGAA----------------
60064                               --------------------------------------------------
AJ390385_Chrysosporium_pilosum      --------------------------------------------------
AY624316_Arachnomyces_glareosu      --------------------------------------------------
AY624315_Onychocola_glareosa        --------------------------------------------------
AY123783_Arachnomyces_minimus       C-------------------------------------------------
AY123779_Arachnomyces_gracilis      --------------------------------------------------
                                                                                      

EF669970_Aspergillus_lentulus       TGCCTCAGTAACGGCGAGTGAAGCGGCAAGAGCTCAAATTTGAAAGCTGG
EF669969_Aspergillus_lentulus       TGCCTCAGTAACGGCGAGTGAAGCGGCAAGAGCTCAAATTTGAAAGCTGG
EF669968_Aspergillus_lentulus       TGCCTCAGTAACGGCGAGTGAAGCGGCAAGAGCTCAAATTTGAAAGCTGG
AY738515_Aspergillus_lentulus       --------------------------------------------------
AY738518_Aspergillus_lentulus       --------------------------------------------------
AY738521_Aspergillus_lentulus       --------------------------------------------------
AY738524_Aspergillus_lentulus       --------------------------------------------------
AF455541_Neosartorya_fischeri       --------------------------------------------------
AF455538_Neosartorya_fischeri       --------------------------------------------------
EU076946_Penicillium_sp             --------------------------------------------------
60064                               --------------------------------------------------
AJ390385_Chrysosporium_pilosum      --------------------------------------------------
AY624316_Arachnomyces_glareosu      --------------------------------------------------
AY624315_Onychocola_glareosa        --------------------------------------------------
AY123783_Arachnomyces_minimus       --------------------------------------------------
AY123779_Arachnomyces_gracilis      --------------------------------------------------
                                                                                      

EF669970_Aspergillus_lentulus       CCCCCTCGGGGTCCGCGTTGTAATTTGCAGAGGATGCTTCGGGTGCAGCC
EF669969_Aspergillus_lentulus       CCCCCTCGGGGTCCGCGTTGTAATTTGCAGAGGATGCTTCGGGTGCAGCC
EF669968_Aspergillus_lentulus       CCCCCTCGGGGTCCGCGTTGTAATTTGCAGAGGATGCTTCGGGTGCAGCC
AY738515_Aspergillus_lentulus       --------------------------------------------------
AY738518_Aspergillus_lentulus       --------------------------------------------------
AY738521_Aspergillus_lentulus       --------------------------------------------------
AY738524_Aspergillus_lentulus       --------------------------------------------------
AF455541_Neosartorya_fischeri       --------------------------------------------------
AF455538_Neosartorya_fischeri       --------------------------------------------------
EU076946_Penicillium_sp             --------------------------------------------------
60064                               --------------------------------------------------
AJ390385_Chrysosporium_pilosum      --------------------------------------------------
AY624316_Arachnomyces_glareosu      --------------------------------------------------
AY624315_Onychocola_glareosa        --------------------------------------------------
AY123783_Arachnomyces_minimus       --------------------------------------------------
AY123779_Arachnomyces_gracilis      --------------------------------------------------
                                                                                      

EF669970_Aspergillus_lentulus       CCCGTCTAAGTGCCCTGGAACGGGCCGTCATAGAGGGTGAGAATCCCGTC
EF669969_Aspergillus_lentulus       CCCGTCTAAGTGCCCTGGAACGGGCCGTCATAGAGGGTGAGAATCCCGTC
EF669968_Aspergillus_lentulus       CCCGTCTAAGTGCCCTGGAACGGGCCGTCATAGAGGGTGAGAATCCCGTC
AY738515_Aspergillus_lentulus       --------------------------------------------------
AY738518_Aspergillus_lentulus       --------------------------------------------------
AY738521_Aspergillus_lentulus       --------------------------------------------------
AY738524_Aspergillus_lentulus       --------------------------------------------------
AF455541_Neosartorya_fischeri       --------------------------------------------------
AF455538_Neosartorya_fischeri       --------------------------------------------------
EU076946_Penicillium_sp             --------------------------------------------------
60064                               --------------------------------------------------
AJ390385_Chrysosporium_pilosum      --------------------------------------------------
AY624316_Arachnomyces_glareosu      --------------------------------------------------
AY624315_Onychocola_glareosa        --------------------------------------------------
AY123783_Arachnomyces_minimus       --------------------------------------------------
AY123779_Arachnomyces_gracilis      --------------------------------------------------
                                                                                      

EF669970_Aspergillus_lentulus       TGGGACGGGGTGTCTGCGTCCGTGTGAAGCTCCTTCGACGAGTCGAGTTG
EF669969_Aspergillus_lentulus       TGGGACGGGGTGTCTGCGTCCGTGTGAAGCTCCTTCGACGAGTCGAGTTG
EF669968_Aspergillus_lentulus       TGGGACGGGGTGTCTGCGTCCGTGTGAAGCTCCTTCGACGAGTCGAGTTG
AY738515_Aspergillus_lentulus       --------------------------------------------------
AY738518_Aspergillus_lentulus       --------------------------------------------------
AY738521_Aspergillus_lentulus       --------------------------------------------------
AY738524_Aspergillus_lentulus       --------------------------------------------------
AF455541_Neosartorya_fischeri       --------------------------------------------------
AF455538_Neosartorya_fischeri       --------------------------------------------------
EU076946_Penicillium_sp             --------------------------------------------------
60064                               --------------------------------------------------
AJ390385_Chrysosporium_pilosum      --------------------------------------------------
AY624316_Arachnomyces_glareosu      --------------------------------------------------
AY624315_Onychocola_glareosa        --------------------------------------------------
AY123783_Arachnomyces_minimus       --------------------------------------------------
AY123779_Arachnomyces_gracilis      --------------------------------------------------
                                                                                      

EF669970_Aspergillus_lentulus       TTTGGGAATGCAGCTCTAAATGGGTGGTAAATTTCATCTAAAGCTAAATA
EF669969_Aspergillus_lentulus       TTTGGGAATGCAGCTCTAAATGGGTGGTAAATTTCATCTAAAGCTAAATA
EF669968_Aspergillus_lentulus       TTTGGGAATGCAGCTCTAAATGGGTGGTAAATTTCATCTAAAGCTAAATA
AY738515_Aspergillus_lentulus       --------------------------------------------------
AY738518_Aspergillus_lentulus       --------------------------------------------------
AY738521_Aspergillus_lentulus       --------------------------------------------------
AY738524_Aspergillus_lentulus       --------------------------------------------------
AF455541_Neosartorya_fischeri       --------------------------------------------------
AF455538_Neosartorya_fischeri       --------------------------------------------------
EU076946_Penicillium_sp             --------------------------------------------------
60064                               --------------------------------------------------
AJ390385_Chrysosporium_pilosum      --------------------------------------------------
AY624316_Arachnomyces_glareosu      --------------------------------------------------
AY624315_Onychocola_glareosa        --------------------------------------------------
AY123783_Arachnomyces_minimus       --------------------------------------------------
AY123779_Arachnomyces_gracilis      --------------------------------------------------
                                                                                      

EF669970_Aspergillus_lentulus       CTGGCCGGAGACCGATAGCGCACAAGTAGAGTGATCGAAAGATGAAAAGC
EF669969_Aspergillus_lentulus       CTGGCCGGAGACCGATAGCGCACAAGTAGAGTGATCGAAAGATGAAAAGC
EF669968_Aspergillus_lentulus       CTGGCCGGAGACCGATAGCGCACAAGTAGAGTGATCGAAAGATGAAAAGC
AY738515_Aspergillus_lentulus       --------------------------------------------------
AY738518_Aspergillus_lentulus       --------------------------------------------------
AY738521_Aspergillus_lentulus       --------------------------------------------------
AY738524_Aspergillus_lentulus       --------------------------------------------------
AF455541_Neosartorya_fischeri       --------------------------------------------------
AF455538_Neosartorya_fischeri       --------------------------------------------------
EU076946_Penicillium_sp             --------------------------------------------------
60064                               --------------------------------------------------
AJ390385_Chrysosporium_pilosum      --------------------------------------------------
AY624316_Arachnomyces_glareosu      --------------------------------------------------
AY624315_Onychocola_glareosa        --------------------------------------------------
AY123783_Arachnomyces_minimus       --------------------------------------------------
AY123779_Arachnomyces_gracilis      --------------------------------------------------
                                                                                      

EF669970_Aspergillus_lentulus       ACTTTGAAAAGAGAGTTAAACAGCACGTGAAATTGTTGAAAGGGAAGCGT
EF669969_Aspergillus_lentulus       ACTTTGAAAAGAGAGTTAAACAGCACGTGAAATTGTTGAAAGGGAAGCGT
EF669968_Aspergillus_lentulus       ACTTTGAAAAGAGAGTTAAACAGCACGTGAAATTGTTGAAAGGGAAGCGT
AY738515_Aspergillus_lentulus       --------------------------------------------------
AY738518_Aspergillus_lentulus       --------------------------------------------------
AY738521_Aspergillus_lentulus       --------------------------------------------------
AY738524_Aspergillus_lentulus       --------------------------------------------------
AF455541_Neosartorya_fischeri       --------------------------------------------------
AF455538_Neosartorya_fischeri       --------------------------------------------------
EU076946_Penicillium_sp             --------------------------------------------------
60064                               --------------------------------------------------
AJ390385_Chrysosporium_pilosum      --------------------------------------------------
AY624316_Arachnomyces_glareosu      --------------------------------------------------
AY624315_Onychocola_glareosa        --------------------------------------------------
AY123783_Arachnomyces_minimus       --------------------------------------------------
AY123779_Arachnomyces_gracilis      --------------------------------------------------
                                                                                      

EF669970_Aspergillus_lentulus       TTGCGACCAGACTCGCCCGCGGGGTTCAGCCGGCATTCGTGCCGGTGTAC
EF669969_Aspergillus_lentulus       TTGCGACCAGACTCGCCCGCGGGGTTCAGCCGGCATTCGTGCCGGTGTAC
EF669968_Aspergillus_lentulus       TTGCGACCAGACTCGCCCGCGGGGTTCAGCCGGCATTCGTGCCGGTGTAC
AY738515_Aspergillus_lentulus       --------------------------------------------------
AY738518_Aspergillus_lentulus       --------------------------------------------------
AY738521_Aspergillus_lentulus       --------------------------------------------------
AY738524_Aspergillus_lentulus       --------------------------------------------------
AF455541_Neosartorya_fischeri       --------------------------------------------------
AF455538_Neosartorya_fischeri       --------------------------------------------------
EU076946_Penicillium_sp             --------------------------------------------------
60064                               --------------------------------------------------
AJ390385_Chrysosporium_pilosum      --------------------------------------------------
AY624316_Arachnomyces_glareosu      --------------------------------------------------
AY624315_Onychocola_glareosa        --------------------------------------------------
AY123783_Arachnomyces_minimus       --------------------------------------------------
AY123779_Arachnomyces_gracilis      --------------------------------------------------
                                                                                      

EF669970_Aspergillus_lentulus       TTCCCCGTGGGCGGGCCAGCGTCGGTTTGGGCGGCCGGTCAAAGGCCCTC
EF669969_Aspergillus_lentulus       TTCCCCGTGGGCGGGCCAGCGTCGGTTTGGGCGGCCGGTCAAAGGCCCTC
EF669968_Aspergillus_lentulus       TTCCCCGTGGGCGGGCCAGCGTCGGTTTGGGCGGCCGGTCAAAGGCCCTC
AY738515_Aspergillus_lentulus       --------------------------------------------------
AY738518_Aspergillus_lentulus       --------------------------------------------------
AY738521_Aspergillus_lentulus       --------------------------------------------------
AY738524_Aspergillus_lentulus       --------------------------------------------------
AF455541_Neosartorya_fischeri       --------------------------------------------------
AF455538_Neosartorya_fischeri       --------------------------------------------------
EU076946_Penicillium_sp             --------------------------------------------------
60064                               --------------------------------------------------
AJ390385_Chrysosporium_pilosum      --------------------------------------------------
AY624316_Arachnomyces_glareosu      --------------------------------------------------
AY624315_Onychocola_glareosa        --------------------------------------------------
AY123783_Arachnomyces_minimus       --------------------------------------------------
AY123779_Arachnomyces_gracilis      --------------------------------------------------
                                                                                      

EF669970_Aspergillus_lentulus       GGAATGTATCACCTCTCGGGGTGTCTTATAGCCGAGGGTGCAATGCGGCC
EF669969_Aspergillus_lentulus       GGAATGTATCACCTCTCGGGGTGTCTTATAGCCGAGGGTGCAATGCGGCC
EF669968_Aspergillus_lentulus       GGAATGTATCACCTCTCGGGGTGTCTTATAGCCGAGGGTGCAATGCGGCC
AY738515_Aspergillus_lentulus       --------------------------------------------------
AY738518_Aspergillus_lentulus       --------------------------------------------------
AY738521_Aspergillus_lentulus       --------------------------------------------------
AY738524_Aspergillus_lentulus       --------------------------------------------------
AF455541_Neosartorya_fischeri       --------------------------------------------------
AF455538_Neosartorya_fischeri       --------------------------------------------------
EU076946_Penicillium_sp             --------------------------------------------------
60064                               --------------------------------------------------
AJ390385_Chrysosporium_pilosum      --------------------------------------------------
AY624316_Arachnomyces_glareosu      --------------------------------------------------
AY624315_Onychocola_glareosa        --------------------------------------------------
AY123783_Arachnomyces_minimus       --------------------------------------------------
AY123779_Arachnomyces_gracilis      --------------------------------------------------
                                                                                      

EF669970_Aspergillus_lentulus       TGCCCGGACCGAGGAACGCGCTTCGGCTCGGACGCTGGCGTAATGGTCGT
EF669969_Aspergillus_lentulus       TGCCCGGACCGAGGAACGCGCTTCGGCT----------------------
EF669968_Aspergillus_lentulus       TGCCCGGACCGAGGAACGCGCTTCGGCTCGAACGCTGGAGTAATGGTCGT
AY738515_Aspergillus_lentulus       --------------------------------------------------
AY738518_Aspergillus_lentulus       --------------------------------------------------
AY738521_Aspergillus_lentulus       --------------------------------------------------
AY738524_Aspergillus_lentulus       --------------------------------------------------
AF455541_Neosartorya_fischeri       --------------------------------------------------
AF455538_Neosartorya_fischeri       --------------------------------------------------
EU076946_Penicillium_sp             --------------------------------------------------
60064                               --------------------------------------------------
AJ390385_Chrysosporium_pilosum      --------------------------------------------------
AY624316_Arachnomyces_glareosu      --------------------------------------------------
AY624315_Onychocola_glareosa        --------------------------------------------------
AY123783_Arachnomyces_minimus       --------------------------------------------------
AY123779_Arachnomyces_gracilis      --------------------------------------------------
                                                                                      

EF669970_Aspergillus_lentulus       AAATGACC
EF669969_Aspergillus_lentulus       --------
EF669968_Aspergillus_lentulus       AAATGACC
AY738515_Aspergillus_lentulus       --------
AY738518_Aspergillus_lentulus       --------
AY738521_Aspergillus_lentulus       --------
AY738524_Aspergillus_lentulus       --------
AF455541_Neosartorya_fischeri       --------
AF455538_Neosartorya_fischeri       --------
EU076946_Penicillium_sp             --------
60064                               --------
AJ390385_Chrysosporium_pilosum      --------
AY624316_Arachnomyces_glareosu      --------
AY624315_Onychocola_glareosa        --------
AY123783_Arachnomyces_minimus       --------
AY123779_Arachnomyces_gracilis      --------
                                            
