# Supplementary material for: A software pipeline for processing and identification of fungal ITS sequences
Source: Source Code Biol Med. 2009 Jan 15;4:1. doi: 10.1186/1751-0473-4-1 (PMC2649129; doi:10.1186/1751-0473-4-1)
Supplement: Additional file 2 — The evaluation dataset. The evaluation dataset (in the FASTA format) and the results of its analysis (a summary in the OpenOffice/Excel spreadsheet format with multiple alignments in the ALN (Clustal W) format and a list of the species recovered in the PDF format). [file 1751-0473-4-1-S2.zip › AdditionalFile2/2008-10-24-1/alignments/60064.dnd]

(
(
(
(
(
(
(
(
(
(
60064:0.03751,
AJ390385_Chrysosporium_pilosum:0.05940)
:0.02413,
(
AY123783_Arachnomyces_minimus:0.00438,
(
AY624316_Arachnomyces_glareosu:-0.00731,
AY624315_Onychocola_glareosa:0.02290)
:0.04959)
:0.02014)
:0.01293,
AY123779_Arachnomyces_gracilis:0.02996)
:0.07628,
EU076946_Penicillium_sp:0.04115)
:0.01336,
(
AF455541_Neosartorya_fischeri:0.00000,
AF455538_Neosartorya_fischeri:0.00000)
:0.01545)
:0.01262,
AY738524_Aspergillus_lentulus:-0.00697)
:0.00418,
AY738521_Aspergillus_lentulus:-0.00418)
:0.00271,
AY738518_Aspergillus_lentulus:-0.00245)
:0.00163,
AY738515_Aspergillus_lentulus:-0.00163)
:0.00279,
(
EF669970_Aspergillus_lentulus:0.00064,
EF669969_Aspergillus_lentulus:0.00025)
:0.00023,
EF669968_Aspergillus_lentulus:0.00064);
