# Supplementary material for: A software pipeline for processing and identification of fungal ITS sequences
Source: Source Code Biol Med. 2009 Jan 15;4:1. doi: 10.1186/1751-0473-4-1 (PMC2649129; doi:10.1186/1751-0473-4-1)
Supplement: Additional file 2 — The evaluation dataset. The evaluation dataset (in the FASTA format) and the results of its analysis (a summary in the OpenOffice/Excel spreadsheet format with multiple alignments in the ALN (Clustal W) format and a list of the species recovered in the PDF format). [file 1751-0473-4-1-S2.zip › AdditionalFile2/2008-10-24-1/alignments/60067.aln]

CLUSTAL W (1.83) multiple sequence alignment


EF419892_fungal                     ------------AAAAAACAAGGTTTCCGTAGGTG-AACCTGCGGAAG-G
DQ093691_Penicillium_citreonig      ----------------AACAAGGTTTCCGTAGGTG-AACCTGCGGAAG-G
60067                               --------------GTAACAAGGTTTCCGTAGGTG-AACCTGCGGAAGAG
EU497959_Penicillium_citreonig      TGGAAGTAAAAGTCGTAACAAGGTTTCCGTAGGTG-AACCTGCGGAAG-G
DQ682595_Penicillium_toxicariu      --------------GTAACAAGGTTTCCGTAGGTG-AACCTGCGGAAG-G
EU497944_Penicillium_citreonig      TGGAAGTAAAAGTCGTAACAAGGTTTCCGTAGGTG-AACCTGCGGAAG-G
EU497942_Penicillium_citreonig      -GGAAGTAAAAGTCGTAACAAGGTTTCCGTAGGTG-AACCTGCGGAAG-G
EF694629_Penicillium_sp             ----------------------GTTTCCGTAGGTG-AACCTGCGGAAG-G
DQ148948_Penicillium_citreonig      ------------------------TTCCGTAGGTG-AACCTGCGGAAG-G
EF694623_Penicillium_sp             ----------------------GTTTCCGTAGGTG-AACCTGCGGAAG-G
EU069420_Penicillium_sp             ------------------------TTCCGTAGGGGTAACCTGCGGAAG-G
AM711490_uncultured_compost_fu      ---------------------------------------------AAG-G
AF033456_Penicillium_citreonig      ---------------------------------------------AAG-G
EU128641_Penicillium_citreonig      ---------------------------------------CTGCGGAAG-G
AY373908_Penicillium_citreonig      --------------------------TCCGTAGGTGAACCTGCGGAAG-G
EU729705_Penicillium_citreonig      -------------------------------AGGTGAACCTGCGGAAG-G
                                                                                 *** *

EF419892_fungal                     ATCATTACCGAGTGAGGGCCCTCTGGGTCCAACCTCCCACCCGTGTTTAT
DQ093691_Penicillium_citreonig      ATCATTACCGAGTGAGGGCCCTCTGGGTCCAACCTCCCACCCGTGTTTAT
60067                               ATCATTACCGAGTGAGGGCCCTCTGGGTCCAACCTCCCACCCGTGTTTAT
EU497959_Penicillium_citreonig      ATCATTACCGAGTGAGGGCCCTCTGGGTCCAACCTCCCACCCGTGTTTAT
DQ682595_Penicillium_toxicariu      ATCATTACCGAGTGAGGGCCCTCTGGGTCCAACCTCCCACCCGTGTTTAT
EU497944_Penicillium_citreonig      ATCATTACCGAGTGAGGGCCCTCTGGGTCCAACCTCCCACCCGTGTTTAT
EU497942_Penicillium_citreonig      ATCATTACCGAGTGAGGGCCCTCTGGGTCCAACCTCCCACCCGTGTTTAT
EF694629_Penicillium_sp             ATCATTACCGAGTGAGGGCCCTCTGGGTCCAACCTCCCACCCGTGTTTAT
DQ148948_Penicillium_citreonig      ATCATTACCGAGTGAGGGCCCTCTGGGTCCAACCTCCCACCCGTGTTTAT
EF694623_Penicillium_sp             ATCATTACCGAGTGAGGGCCCTCTGGGTCCAACCTCCCACCCGTGTTTAT
EU069420_Penicillium_sp             ATCATTACCGAGTGAGGGCCCTCTGGGTCCAACCTCCCACCCGTGTTTAT
AM711490_uncultured_compost_fu      ATCATTACCGAGTGAGGGCCCTCTGGGTCCAACCTCCCACCCGTGTTTAT
AF033456_Penicillium_citreonig      ATCATTACCGAGTGAGGGCCCTCTGGGTCCAACCTCCCACCCGTGTTTAT
EU128641_Penicillium_citreonig      ATCATTACCGAGTGAGGGCCCTCTGGGTCCAACCTCCCACCCGTGTTTAT
AY373908_Penicillium_citreonig      ATCATTACCGAGTGAGGGCCCTCTGGGTCCAACCTCCCACCCGTGTTTAT
EU729705_Penicillium_citreonig      ATCATTACCGAGTGAGGGCCCTCTGGGTCCAACCTCCCACCCGTGTTTAT
                                    **************************************************

EF419892_fungal                     CGTACCTTGTTGCTTCGGCGGGCCCGCCGCAAGGCCGCCGGGGGGCATCT
DQ093691_Penicillium_citreonig      CGTACCTTGTTGCTTCGGCGGGCCCGCCGCAAGGCCGCCGGGGGGCATCT
60067                               CGTACCTTGTTGCTTCGGCGGGCCCGCCGCAAGGCCGCCGGGGGGCATCT
EU497959_Penicillium_citreonig      CGTACCTTGTTGCTTCGGCGGGCCCGCCGCAAGGCCGCCGGGGGGCATCT
DQ682595_Penicillium_toxicariu      CGTACCTTGTTGCTTCGGCGGGCCCGCCGCAAGGCCGCCGGGGGGCATCT
EU497944_Penicillium_citreonig      CGTACCTTGTTGCTTCGGCGGGCCTGCCGCAAGGCCGCCGGGGGGCATCT
EU497942_Penicillium_citreonig      CGTACCTTGTTGCTTCGGCGGGCCCGCCGCAAGGCCGCCGGGGGGCATCT
EF694629_Penicillium_sp             CGTACCTTGTTGCTTCGGCGGGCCCGCCGCAAGGCCGCCGGGGGGCATCT
DQ148948_Penicillium_citreonig      CGTACCTTGTTGCTTCGGCGGGCCCGCCGCAAGGCCGCCGGGGGGCATCT
EF694623_Penicillium_sp             CGTACCTTGTTGCTTCGGCGGGCCCGCCGTAAGGCCGCCGGGGGGCATCT
EU069420_Penicillium_sp             CGTACCTTGTTGCTTCGGCGGGCCCGCCGTAAGGCCGCCGGGGGGCATCT
AM711490_uncultured_compost_fu      CGTACCTTGTTGCTTCGGCGGGCCCGCCGCAAGGCCGCCGGGGGGCATCT
AF033456_Penicillium_citreonig      CGTACCTTGTTGCTTCGGCGGGCCCGCCGCAAGGCCGCCGGGGGGCATCT
EU128641_Penicillium_citreonig      CGTACCTTGTTGCTTCGGCGGGCCCGCCGCAAGGCCGCCGGGGGGCATCT
AY373908_Penicillium_citreonig      CGTACCTTGTTGCTTCGGCGGGCCCGCCGCAAGGCCGCCGGGGGGCATCT
EU729705_Penicillium_citreonig      CGTACCTTGTTGCTTCGGCGGGCCCGCCGTAAGGCCGCCGGGGGGCATCT
                                    ************************ **** ********************

EF419892_fungal                     GCCCTCTGGCCCGCGCCCGCCGAAGACACCATTGAACGCTGTCTGAAGAT
DQ093691_Penicillium_citreonig      GCCCTCTGGCCCGCGCCCGCCGAAGACACCATTGAACGCTGTCTGAAGAT
60067                               GCCCTCTGGCCCGCGCCCGCCGAAGACACCATTGAACGCTGTCTGAAGAT
EU497959_Penicillium_citreonig      GCCCTCTGGCCCGCGCCCGCCGAAGACACCATTGAACGCTGTCTGAAGAT
DQ682595_Penicillium_toxicariu      GCCCTCTGGCCCGCGCCCGCCGAAGACACCATTGAACGCTGTCTGAAGAT
EU497944_Penicillium_citreonig      GCCCTCTGGCCCGCGCCCGCCGAAGACACCATTGAACGCTGTCTGAAGAT
EU497942_Penicillium_citreonig      GCCCTCTGGCCCGCGCCCGCCGAAGACACCATTGAACGCTGTCTGAAGAT
EF694629_Penicillium_sp             GCCCTCTGGCCCGCGCCCGCCGAAGACACCATTGAACGCTGTCTGAAGAT
DQ148948_Penicillium_citreonig      GCCCTCTGGCCCGCGCCCGCCGAAGACACCATTGAACGCTGTCTGAAGAT
EF694623_Penicillium_sp             GCCCTCTGGCCCGCGCCCGCCGAAGACACCATTGAACGCTGTCTGAAGAT
EU069420_Penicillium_sp             GCCCTCTGGCCCGCGCCCGCCGAAGACACCATTGAACGCTGTCTGAAGAT
AM711490_uncultured_compost_fu      GCCCTCTGGCCCGCGCCCGCCGAAGACACCATTGAACGCTGTCTGAAGAT
AF033456_Penicillium_citreonig      GCCCTCTGGCCCGCGCCCGCCGAAGACACCATTGAACGCTGTCTGAAGAT
EU128641_Penicillium_citreonig      GCCCTCTGGCCCGCGCCCGCCGAAGACACCATTGAACGCTGTCTGAAGAT
AY373908_Penicillium_citreonig      GCCCTCTGGCCCGCGCCCGCCGAAGACACCATTGAACGCTGTCTGAAGAT
EU729705_Penicillium_citreonig      GCCCTCTGGCCCGCGCCCGCCGAAGACACCATTGAACGCTGTCTGAAGAT
                                    **************************************************

EF419892_fungal                     TGCAGTCTGAGCAATTAGTTAAATAACTTAAAACTTTCAACAACGGATCT
DQ093691_Penicillium_citreonig      TGCAGTCTGAGCAATTAGTTAAATAACTTAAAACTTTCAACAACGGATCT
60067                               TGCAGTCTGAGCAATTAGTTAAATAACTTAAAACTTTCAACAACGGATCT
EU497959_Penicillium_citreonig      TGCAGTCTGAGCAATTAGTTAAATAACTTAAAACTTTCAACAACGGATCT
DQ682595_Penicillium_toxicariu      TGCAGTCTGAGCAATTAGTTAAATAACTTAAAACTTTCAACAACGGATCT
EU497944_Penicillium_citreonig      TGCAGTCTGAGCAATTAGTTAAATAACTTAAAACTTTCAACAACGGATCT
EU497942_Penicillium_citreonig      TGCAGTCTGAGCAATTAGTTAAATAACTTAAAACTTTCAACAACGGATCT
EF694629_Penicillium_sp             TGCAGTCTGAGCAATTAGTTAAATAACTTAAAACTTTCAACAACGGATCT
DQ148948_Penicillium_citreonig      TGCAGTCTGAGCAATTAGTTAAATAACTTAAAACTTTCAACAACGGATCT
EF694623_Penicillium_sp             TGCAGTCTGAGCAATTAGTTAAATAACTTAAAACTTTCAACAACGGATCT
EU069420_Penicillium_sp             TGCAGTCTGAGCAATTAGTTAAATAACTTAAAACTTTCAACAACGGATCT
AM711490_uncultured_compost_fu      TGCAGTCTGAGCAATTAGTTAAATAACTTAAAACTTTCAACAACGGATCT
AF033456_Penicillium_citreonig      TGCAGTCTGAGCAATTAGTTAAATAACTTAAAACTTTCAACAACGGATCT
EU128641_Penicillium_citreonig      TGCAGTCTGAGCAATTAGTTAAATAACTTAAAACTTTCAACAACGGATCT
AY373908_Penicillium_citreonig      TGCAGTCTGAGCAATTAGTTAAATAACTTAAAACTTTCAACAACGGATCT
EU729705_Penicillium_citreonig      TGCAGTCTGAGCAATTAGTTAAATAACTTAAAACTTTCAACAACGGATCT
                                    **************************************************

EF419892_fungal                     CTTGGTTCCGGCATCGATGAAGAACGCAGCGAAATGCGATACGTAATGTG
DQ093691_Penicillium_citreonig      CTTGGTTCCGGCATCGATGAAGAACGCAGCGAAATGCGATACGTAATGTG
60067                               CTTGGTTCCGGCATCGATGAAGAACGCAGCGAAATGCGATACGTAATGTG
EU497959_Penicillium_citreonig      CTTGGTTCCGGCATCGATGAAGAACGCAGCGAAATGCGATACGTAATGTG
DQ682595_Penicillium_toxicariu      CTTGGTTCCGGCATCGATGAAGAACGCAGCGAAATGCGATACGTAATGTG
EU497944_Penicillium_citreonig      CTTGGTTCCGGCATCGATGAAGAACGCAGCGAAATGCGATACGTAATGTG
EU497942_Penicillium_citreonig      CTTGGTTCCGGCATCGATGAAGAACGCAGCGAAATGCGATACGTAATGTG
EF694629_Penicillium_sp             CTTGGTTCCGGCATCGATGAAGAACGCAGCGAAATGCGATACGTAATGTG
DQ148948_Penicillium_citreonig      CTTGGTTCCGGCATCGATGAAGAACGCAGCGAAATGCGATACGTAATGTG
EF694623_Penicillium_sp             CTTGGTTCCGGCATCGATGAAGAACGCAGCGAAATGCGATACGTAATGTG
EU069420_Penicillium_sp             CTTGGTTCCGGCATCGATGAAGAACGCAGCGAAATGCGATACGTAATGTG
AM711490_uncultured_compost_fu      CTTGGTTCCGGCATCGATGAAGAACGCAGCGAAATGCGATACGTAATGTG
AF033456_Penicillium_citreonig      CTTGGTTCCGGCATCGATGAAGAACGCAGCGAAATGCGATACGTAATGTG
EU128641_Penicillium_citreonig      CTTGGTTCCGGCATCGATGAAGAACGCAGCGAAATGCGATACGTAATGTG
AY373908_Penicillium_citreonig      CTTGGTTCCGGCATCGATGAAGAACGCAGCGAAATGCGATACGTAATGTG
EU729705_Penicillium_citreonig      CTTGGTTCCGGCATCGATGAAGAACGCAGCGAAATGCGATACGTAATGTG
                                    **************************************************

EF419892_fungal                     AATTGCAGAATTCAGTGAATCATCGAGTCTTTGAACGCACATTGCGCCCC
DQ093691_Penicillium_citreonig      AATTGCAGAATTCAGTGAATCATCGAGTCTTTGAACGCACATTGCGCCCC
60067                               AATTGCAGAATTCAGTGAATCATCGAGTCTTTGAACGCACATTGCGCCCC
EU497959_Penicillium_citreonig      AATTGCAGAATTCAGTGAATCATCGAGTCTTTGAACGCACATTGCGCCCC
DQ682595_Penicillium_toxicariu      AATTGCAGAATTCAGTGAATCATCGAGTCTTTGAACGCACATTGCGCCCC
EU497944_Penicillium_citreonig      AATTGCAGAATTCAGTGAATCATCGAGTCTTTGAACGCACATTGCGCCCC
EU497942_Penicillium_citreonig      AATTGCAGAATTCAGTGAATCATCGAGTCTTTGAACGCACATTGCGCCCC
EF694629_Penicillium_sp             AATTGCAGAATTCAGTGAATCATCGAGTCTTTGAACGCACATTGCGCCCC
DQ148948_Penicillium_citreonig      AATTGCAGAATTCAGTGAATCATCGAGTCTTTGAACGCACATTGCGCCCC
EF694623_Penicillium_sp             AATTGCAGAATTCAGTGAATCATCGAGTCTTTGAACGCACATTGCGCCCC
EU069420_Penicillium_sp             AATTGCAGAATTCAGTGAATCATCGAGTCTTTGAACGCACATTGCGCCCC
AM711490_uncultured_compost_fu      AATTGCAGAATTCAGTGAATCATCGAGTCTTTGAACGCACATTGCGCCCC
AF033456_Penicillium_citreonig      AATTGCAGAATTCAGTGAATCATCGAGTCTTTGAACGCACATTGCGCCCC
EU128641_Penicillium_citreonig      AATTGCAGAATTCAGTGAATCATCGAGTCTTTGAACGCACATTGCGCCCC
AY373908_Penicillium_citreonig      AATTGCAGAATTCAGTGAATCATCGAGTCTTTGAACGCACATTGCGCCCC
EU729705_Penicillium_citreonig      AATTGCAGAATTCAGTGAATCATCGAGTCTTTGAACGCACATTGCGCCCC
                                    **************************************************

EF419892_fungal                     CTGGTATTCCGGGGGGCATGCCTGTCCGAGCGTCATTGCTGCCCTCAAGC
DQ093691_Penicillium_citreonig      CTGGTATTCCGGGGGGCATGCCTGTCCGAGCGTCATTGCTGCCCTCAAGC
60067                               CTGGTATTCCGGGGGGCATGCCTGTCCGAGCGTCATTGCTGCCCTCAAGC
EU497959_Penicillium_citreonig      CTGGTATTCCGGGGGGCATGCCTGTCCGAGCGTCATTGCTGCCCTCAAGC
DQ682595_Penicillium_toxicariu      CTGGTATTCCGGGGGGCATGCCTGTCCGAGCGTCATTGCTGCCCTCAAGC
EU497944_Penicillium_citreonig      CTGGTATTCCGGGGGGCATGCCTGTCCGAGCGTCATTGCTGCCCTCAAGC
EU497942_Penicillium_citreonig      CTGGTATTCCGGGGGGCATGCCTGTCCGAGCGTCATTGCTGCCCTCAAGC
EF694629_Penicillium_sp             CTGGTATTCCGGGGGGCATGCCTGTCCGAGCGTCATTGCTGCCCTCAAGC
DQ148948_Penicillium_citreonig      CTGGTATTCCGGGGGGCATGCCTGTCCGAGCGTCATTGCTGCCCTCAAGC
EF694623_Penicillium_sp             CTGGTATTCCGGGGGGCATGCCTGTCCGAGCGTCATTGCTGCCCTCAAGC
EU069420_Penicillium_sp             CTGGTATTCCGGGGGGCATGCCTGTCCGAGCGTCATTGCTGCCCTCAAGC
AM711490_uncultured_compost_fu      CTGGTATTCCGGGGGGCATGCCTGTCCGAGCGTCATTGCTGCCCTCAAGC
AF033456_Penicillium_citreonig      CTGGTATTCCGGGGGGCATGCCTGTCCGAGCGTCATTGCTGCCCTCAAGC
EU128641_Penicillium_citreonig      CTGGTATTCCGGGGGGCATGCCTGTCCGAGCGTCATTGCTGCCCTCAAGC
AY373908_Penicillium_citreonig      CTGGTATTCCGGGGGGCATGCCTGTCCGAGCGTCATTGCTGCCCTCAAGC
EU729705_Penicillium_citreonig      CTGGTATTCCGGGGGGCATGCCTGTCCGAGCGTCATTGCTGCCCTCAAGC
                                    **************************************************

EF419892_fungal                     ACGGCTTGTGTGTTGGGCTCCGTCCTCCTTCCGGGGGGACGGGCCCGAAA
DQ093691_Penicillium_citreonig      ACGGCTTGTGTGTTGGGCTCCGTCCTCCTTCCGGGGG-ACGGGCCCGAAA
60067                               ACGGCTTGTGTGTTGGGCTCCGTCCTCCTCCCGGGGG-ACGGGCCCGAAA
EU497959_Penicillium_citreonig      ACGGCTTGTGTGTTGGGCTCCGTCCTCCTTCCGGGGGGACGGGCCCGAAA
DQ682595_Penicillium_toxicariu      ACGGCTTGTGTGTTGGGCTCCGTCCTCCTTCCGGGGGGACGGGCCCGAAA
EU497944_Penicillium_citreonig      ACGGCTTGTGTGTTGGGCTCCGTCCTCCTTCCGGGGGGACGGGCCCGAAA
EU497942_Penicillium_citreonig      ACGGCTTGTGTGTTGGGCTCCGTCCTCCTTCCGGGGG-ACGGGCCCGAAA
EF694629_Penicillium_sp             ACGGCTTGTGTGTTGGGCTCCGTCCTCCTTCCGGGGG-ACGGGCCCGAAA
DQ148948_Penicillium_citreonig      ACGGCTTGTGTGTTGGGCTCCGTCCTCCTCCCGGGGG-ACGGGCCCGAAA
EF694623_Penicillium_sp             ACGGCTTGTGTGTTGGGCTCCGTCCTCCTCCCGGGGG-ACGGGCCCGAAA
EU069420_Penicillium_sp             ACGGCTTGTGTGTTGGGCTCCGTCCTCCTCCCGGGGG-ACGGGCCCGAAA
AM711490_uncultured_compost_fu      ACGGCTTGTGTGTTGGGCTCCGTCCTCCTCCCGGGGG-ACGGGCCCGAAA
AF033456_Penicillium_citreonig      ACGGCTTGTGTGTTGGGCTCCGTCCTCCTCCCGGGGG-ACGGGCCCGAAA
EU128641_Penicillium_citreonig      ACGGCTTGTGTGTTGGGCTCCGTCCTCCTCCCGGGGG-ACGGGCCCGAAA
AY373908_Penicillium_citreonig      ACGGCTTGTGTGTTGGGCTCCGTCCTCCTCCCGGGGG-ACGGGCCCGAAA
EU729705_Penicillium_citreonig      ACGGCTTGTGTGTTGGGCTCCGTCCTCCTCCCGGGGG-ACGGGCCCGAAA
                                    ***************************** ******* ************

EF419892_fungal                     GGCAGCGGCGGCACCGCGTCCGGTCCTCGAGCGTATGGGGCTTCGTCACC
DQ093691_Penicillium_citreonig      GGCAGCGGCGGCACCGCGTCCGGTCCTCGAGCGTATGGGGCTTCGTCACC
60067                               GGCAGCGGCGGCACCGCGTCCGGTCCTCGAGCGTATGGGGCTTCGTCACC
EU497959_Penicillium_citreonig      GGCAGCGGCGGCACCGCGTCCGGTCCTCGAGCGTATGGGGCTTCGTCACC
DQ682595_Penicillium_toxicariu      GGCAGCGGCGGCACCGCGTCCGGTCCTCGAGCGTATGGGGCTTCGTCACC
EU497944_Penicillium_citreonig      GGCAGCGGCGGCACCGCGTCCGGTCCTCGAGCGTATGGGGCTTCGTCACC
EU497942_Penicillium_citreonig      GGCAGCGGCGGCACCGCGTCCGGTCCTCGAGCGTATGGGGCTTCGTCACC
EF694629_Penicillium_sp             GGCAGCGGCGGCACCGCGTCCGGTCCTCGAGCGTATGGGGCTTCGTCACC
DQ148948_Penicillium_citreonig      GGCAGCGGCGGCACCGCGTCCGGTCCTCGAGCGTATGGGGCTTCGTCACC
EF694623_Penicillium_sp             GGCAGCGGCGGCACCGCGTCCGGTCCTCGAGCGTATGGGGCTTCGTCACC
EU069420_Penicillium_sp             GGCAGCGGCGGCACCGCGTCCGGTCCTCGAGCGTATGGGGCTTCGTCACC
AM711490_uncultured_compost_fu      GGCAGCGGCGGCACCGCGTCCGGTCCTCGAGCGTATGGGGCTTCGTCACC
AF033456_Penicillium_citreonig      GGCAGCGGCGGCACCGCGTCCGGTCCTCGAGCGTATGGGGCTTCGTCACC
EU128641_Penicillium_citreonig      GGCAGCGGCGGCACCGCGTCCGGTCCTCGAGCGTATGGGGCTTCGTCACC
AY373908_Penicillium_citreonig      GGCAGCGGCGGCACCGCGTCCGGTCCTCGAGCGTATGGGGCTTCGTCACC
EU729705_Penicillium_citreonig      GGCAGCGGCGGCACCGCGTCCGGTCCTCGAGCGTATGGGGCTTCGTCACC
                                    **************************************************

EF419892_fungal                     CGCTCTGCAGGCCCGGCCGGCGCTTGCCGACACATCAATCTTTTTTCCAG
DQ093691_Penicillium_citreonig      CGCTCTGTAGGCCCGGCCGGCGCTTGCCGACACATCAATCTTTTTTCCAG
60067                               CGCTCTGTAGGCCCGGCCGGCGCTTGCCGACACATCAATCTTTTTTCCAG
EU497959_Penicillium_citreonig      CGCTCTGCAGGCCCGGCCGGCGCTTGCCGACACATCAATCTTTTTTCCAG
DQ682595_Penicillium_toxicariu      CGCTCTGCAGGCCCGGCCGGCGCTTGCCGACACATCAATCTTTTTTCCAG
EU497944_Penicillium_citreonig      CGCTCTGCAGGCCCGGCCGGCGCTTGCCGACACATCAATCTTTTTTCCAG
EU497942_Penicillium_citreonig      CGCTCTGCAGGCCCGGCCGGCGCTTGCCGACACATCAATCTTTTTTCCAG
EF694629_Penicillium_sp             CGCTCTGTAGGCCCGGCCGGCGCTTGCCGACACATCAATCTTTTTTCCAG
DQ148948_Penicillium_citreonig      CGCTCTGTAGGCCCGGCCGGCGCTTGCCGACACATCAATCTTTTTTCCAG
EF694623_Penicillium_sp             CGCTCTGTAGGCCCGGCCGGCGCTTGCCGACACATCAATCTTTTTTCCAG
EU069420_Penicillium_sp             CGCTCTGTAGGCCCGGCCGGCGCTTGCCGACACATCAATCTTTTTTCCAG
AM711490_uncultured_compost_fu      CGCTCTGTAGGCCCGGCCGGCGCTTGCCGACACATCAATCTTTTTTCCAG
AF033456_Penicillium_citreonig      CGCTCTGTAGGCCCGGCCGGCGCTTGCCGACACATCAATCTTTTTTCCAG
EU128641_Penicillium_citreonig      CGCTCTGTAGGCCCGGCCGGCGCTTGCCGACACATCAATCTTTTTTCCAG
AY373908_Penicillium_citreonig      CGCTCTGTAGGCCCGGCCGGCGCTTGCCGACACATCAATCTTTTTTCCAG
EU729705_Penicillium_citreonig      CGCTCTGTAGGCCCGGCCGGCGCTTGCCGACACATCAATCTTTTTTCCAG
                                    ******* ******************************************

EF419892_fungal                     GTTGACCTCGGATCAGGTAGGGATACCCGCTGAACTTAAGCATATCATAG
DQ093691_Penicillium_citreonig      GTTGACCTCGGATCAGGTAGGGA-ACCCG---------------------
60067                               GTTGACCTCGGATCAGGTAGGGATACCCGCTGAAC---------------
EU497959_Penicillium_citreonig      GTTGACCTCGGATCAGGTAGGGATACCCGCTGAACTTAAGCATATCAATA
DQ682595_Penicillium_toxicariu      GTTGACCTCGGATCAGGTAGGGATA-------------------------
EU497944_Penicillium_citreonig      GTTGACCTCGGATCAGGTAGGGATACCCGCTGAACTTAAGCATATCAATA
EU497942_Penicillium_citreonig      GTTGACCTCGGATCAGGTAGGGATACCCGCTGAACTTAAGCATATCAATA
EF694629_Penicillium_sp             GTTGACCTCGGATCAGGTAGGGATA-------------------------
DQ148948_Penicillium_citreonig      GTTGACCTCGGATCAGGTAGGGA---------------------------
EF694623_Penicillium_sp             GTTGACCTCGGATCAGGTAGGGATACCCGCTGAA----------------
EU069420_Penicillium_sp             GTTGACCTCGGATCAGGTAGGGATACCCGCTGAACTTAAGCATATCAATA
AM711490_uncultured_compost_fu      GTTGACCTCGGATCAGGTAGGGATACCCGCTGAACTCAAG----------
AF033456_Penicillium_citreonig      GTTGACCTCGGATCAGGTAGGGATACCCGCTGAACTTAAGCATATCAATA
EU128641_Penicillium_citreonig      GTTGACCTCGGATCAGGTAGGGATACCCGCTGAACTTAAGCATATCAATA
AY373908_Penicillium_citreonig      GTTGACCTCGGATCAGGTAGGGATACCCGCTGAACTTAAGCATATCAATA
EU729705_Penicillium_citreonig      GTTGACCTCGGATCAGGTAGGGATACCCGCTGAACTTAAGCATATCAATA
                                    ***********************                           

EF419892_fungal                     --------------------------------------------------
DQ093691_Penicillium_citreonig      --------------------------------------------------
60067                               --------------------------------------------------
EU497959_Penicillium_citreonig      AGCGGAGGA-----------------------------------------
DQ682595_Penicillium_toxicariu      --------------------------------------------------
EU497944_Penicillium_citreonig      AGCGGAGGA-----------------------------------------
EU497942_Penicillium_citreonig      AGCGGAGGAA----------------------------------------
EF694629_Penicillium_sp             --------------------------------------------------
DQ148948_Penicillium_citreonig      --------------------------------------------------
EF694623_Penicillium_sp             --------------------------------------------------
EU069420_Penicillium_sp             A-------------------------------------------------
AM711490_uncultured_compost_fu      --------------------------------------------------
AF033456_Penicillium_citreonig      AGCGGAGGAAAAGAAACCAACAGGGATTGCCCCAGTAACGGCGAGTGAAG
EU128641_Penicillium_citreonig      AGCCGGA-------------------------------------------
AY373908_Penicillium_citreonig      AGCGGAGGAAAAGAAACCAACAGGGATTGCCCC-----------------
EU729705_Penicillium_citreonig      A-------------------------------------------------
                                                                                      

EF419892_fungal                     --------------------------------------------------
DQ093691_Penicillium_citreonig      --------------------------------------------------
60067                               --------------------------------------------------
EU497959_Penicillium_citreonig      --------------------------------------------------
DQ682595_Penicillium_toxicariu      --------------------------------------------------
EU497944_Penicillium_citreonig      --------------------------------------------------
EU497942_Penicillium_citreonig      --------------------------------------------------
EF694629_Penicillium_sp             --------------------------------------------------
DQ148948_Penicillium_citreonig      --------------------------------------------------
EF694623_Penicillium_sp             --------------------------------------------------
EU069420_Penicillium_sp             --------------------------------------------------
AM711490_uncultured_compost_fu      --------------------------------------------------
AF033456_Penicillium_citreonig      CGGCAAGAGCTCAAATTTGAAAGCTGGCCCCCTCGGGGTCCGCATTGTAA
EU128641_Penicillium_citreonig      --------------------------------------------------
AY373908_Penicillium_citreonig      --------------------------------------------------
EU729705_Penicillium_citreonig      --------------------------------------------------
                                                                                      

EF419892_fungal                     --------------------------------------------------
DQ093691_Penicillium_citreonig      --------------------------------------------------
60067                               --------------------------------------------------
EU497959_Penicillium_citreonig      --------------------------------------------------
DQ682595_Penicillium_toxicariu      --------------------------------------------------
EU497944_Penicillium_citreonig      --------------------------------------------------
EU497942_Penicillium_citreonig      --------------------------------------------------
EF694629_Penicillium_sp             --------------------------------------------------
DQ148948_Penicillium_citreonig      --------------------------------------------------
EF694623_Penicillium_sp             --------------------------------------------------
EU069420_Penicillium_sp             --------------------------------------------------
AM711490_uncultured_compost_fu      --------------------------------------------------
AF033456_Penicillium_citreonig      TTTGCAGAGGATGCTTCGGGAGTGGCCCCCATCTAAGTGCTCTGGAACGG
EU128641_Penicillium_citreonig      --------------------------------------------------
AY373908_Penicillium_citreonig      --------------------------------------------------
EU729705_Penicillium_citreonig      --------------------------------------------------
                                                                                      

EF419892_fungal                     --------------------------------------------------
DQ093691_Penicillium_citreonig      --------------------------------------------------
60067                               --------------------------------------------------
EU497959_Penicillium_citreonig      --------------------------------------------------
DQ682595_Penicillium_toxicariu      --------------------------------------------------
EU497944_Penicillium_citreonig      --------------------------------------------------
EU497942_Penicillium_citreonig      --------------------------------------------------
EF694629_Penicillium_sp             --------------------------------------------------
DQ148948_Penicillium_citreonig      --------------------------------------------------
EF694623_Penicillium_sp             --------------------------------------------------
EU069420_Penicillium_sp             --------------------------------------------------
AM711490_uncultured_compost_fu      --------------------------------------------------
AF033456_Penicillium_citreonig      GCCGTCATAGAGGGTGAGAATCCCGTATGGGATGGGGTGTCCGCGACCAT
EU128641_Penicillium_citreonig      --------------------------------------------------
AY373908_Penicillium_citreonig      --------------------------------------------------
EU729705_Penicillium_citreonig      --------------------------------------------------
                                                                                      

EF419892_fungal                     --------------------------------------------------
DQ093691_Penicillium_citreonig      --------------------------------------------------
60067                               --------------------------------------------------
EU497959_Penicillium_citreonig      --------------------------------------------------
DQ682595_Penicillium_toxicariu      --------------------------------------------------
EU497944_Penicillium_citreonig      --------------------------------------------------
EU497942_Penicillium_citreonig      --------------------------------------------------
EF694629_Penicillium_sp             --------------------------------------------------
DQ148948_Penicillium_citreonig      --------------------------------------------------
EF694623_Penicillium_sp             --------------------------------------------------
EU069420_Penicillium_sp             --------------------------------------------------
AM711490_uncultured_compost_fu      --------------------------------------------------
AF033456_Penicillium_citreonig      GTGAAGCTCCTTCGACGAGTCGAGTTGTTTGGGAATGCAGCTCTAAATGG
EU128641_Penicillium_citreonig      --------------------------------------------------
AY373908_Penicillium_citreonig      --------------------------------------------------
EU729705_Penicillium_citreonig      --------------------------------------------------
                                                                                      

EF419892_fungal                     --------------------------------------------------
DQ093691_Penicillium_citreonig      --------------------------------------------------
60067                               --------------------------------------------------
EU497959_Penicillium_citreonig      --------------------------------------------------
DQ682595_Penicillium_toxicariu      --------------------------------------------------
EU497944_Penicillium_citreonig      --------------------------------------------------
EU497942_Penicillium_citreonig      --------------------------------------------------
EF694629_Penicillium_sp             --------------------------------------------------
DQ148948_Penicillium_citreonig      --------------------------------------------------
EF694623_Penicillium_sp             --------------------------------------------------
EU069420_Penicillium_sp             --------------------------------------------------
AM711490_uncultured_compost_fu      --------------------------------------------------
AF033456_Penicillium_citreonig      GTGGTAAATTTCATCTAAAGCTAAATATTGGCCGGAGACCGATAGCGCAC
EU128641_Penicillium_citreonig      --------------------------------------------------
AY373908_Penicillium_citreonig      --------------------------------------------------
EU729705_Penicillium_citreonig      --------------------------------------------------
                                                                                      

EF419892_fungal                     --------------------------------------------------
DQ093691_Penicillium_citreonig      --------------------------------------------------
60067                               --------------------------------------------------
EU497959_Penicillium_citreonig      --------------------------------------------------
DQ682595_Penicillium_toxicariu      --------------------------------------------------
EU497944_Penicillium_citreonig      --------------------------------------------------
EU497942_Penicillium_citreonig      --------------------------------------------------
EF694629_Penicillium_sp             --------------------------------------------------
DQ148948_Penicillium_citreonig      --------------------------------------------------
EF694623_Penicillium_sp             --------------------------------------------------
EU069420_Penicillium_sp             --------------------------------------------------
AM711490_uncultured_compost_fu      --------------------------------------------------
AF033456_Penicillium_citreonig      AAGTAGAGTGATCGAAAGATGAAAAGCACTTTGAAAAGAGAGTTAAAAAG
EU128641_Penicillium_citreonig      --------------------------------------------------
AY373908_Penicillium_citreonig      --------------------------------------------------
EU729705_Penicillium_citreonig      --------------------------------------------------
                                                                                      

EF419892_fungal                     --------------------------------------------------
DQ093691_Penicillium_citreonig      --------------------------------------------------
60067                               --------------------------------------------------
EU497959_Penicillium_citreonig      --------------------------------------------------
DQ682595_Penicillium_toxicariu      --------------------------------------------------
EU497944_Penicillium_citreonig      --------------------------------------------------
EU497942_Penicillium_citreonig      --------------------------------------------------
EF694629_Penicillium_sp             --------------------------------------------------
DQ148948_Penicillium_citreonig      --------------------------------------------------
EF694623_Penicillium_sp             --------------------------------------------------
EU069420_Penicillium_sp             --------------------------------------------------
AM711490_uncultured_compost_fu      --------------------------------------------------
AF033456_Penicillium_citreonig      CACGTGAAATTGTTGAAAGGGAAGCGCTTGCGACCAGACTCGCCTACGGG
EU128641_Penicillium_citreonig      --------------------------------------------------
AY373908_Penicillium_citreonig      --------------------------------------------------
EU729705_Penicillium_citreonig      --------------------------------------------------
                                                                                      

EF419892_fungal                     --------------------------------------------------
DQ093691_Penicillium_citreonig      --------------------------------------------------
60067                               --------------------------------------------------
EU497959_Penicillium_citreonig      --------------------------------------------------
DQ682595_Penicillium_toxicariu      --------------------------------------------------
EU497944_Penicillium_citreonig      --------------------------------------------------
EU497942_Penicillium_citreonig      --------------------------------------------------
EF694629_Penicillium_sp             --------------------------------------------------
DQ148948_Penicillium_citreonig      --------------------------------------------------
EF694623_Penicillium_sp             --------------------------------------------------
EU069420_Penicillium_sp             --------------------------------------------------
AM711490_uncultured_compost_fu      --------------------------------------------------
AF033456_Penicillium_citreonig      GTTCAGCCGGTATTCGTACCGGTGTACTTCCCCGTGGGCGGGCCAGCGTC
EU128641_Penicillium_citreonig      --------------------------------------------------
AY373908_Penicillium_citreonig      --------------------------------------------------
EU729705_Penicillium_citreonig      --------------------------------------------------
                                                                                      

EF419892_fungal                     --------------------------------------------------
DQ093691_Penicillium_citreonig      --------------------------------------------------
60067                               --------------------------------------------------
EU497959_Penicillium_citreonig      --------------------------------------------------
DQ682595_Penicillium_toxicariu      --------------------------------------------------
EU497944_Penicillium_citreonig      --------------------------------------------------
EU497942_Penicillium_citreonig      --------------------------------------------------
EF694629_Penicillium_sp             --------------------------------------------------
DQ148948_Penicillium_citreonig      --------------------------------------------------
EF694623_Penicillium_sp             --------------------------------------------------
EU069420_Penicillium_sp             --------------------------------------------------
AM711490_uncultured_compost_fu      --------------------------------------------------
AF033456_Penicillium_citreonig      GGTTTGGGCGGCCGGTCAAAGGCCCTCGGAATGTAACGCCTCTCGGGGCG
EU128641_Penicillium_citreonig      --------------------------------------------------
AY373908_Penicillium_citreonig      --------------------------------------------------
EU729705_Penicillium_citreonig      --------------------------------------------------
                                                                                      

EF419892_fungal                     --------------------------------------------------
DQ093691_Penicillium_citreonig      --------------------------------------------------
60067                               --------------------------------------------------
EU497959_Penicillium_citreonig      --------------------------------------------------
DQ682595_Penicillium_toxicariu      --------------------------------------------------
EU497944_Penicillium_citreonig      --------------------------------------------------
EU497942_Penicillium_citreonig      --------------------------------------------------
EF694629_Penicillium_sp             --------------------------------------------------
DQ148948_Penicillium_citreonig      --------------------------------------------------
EF694623_Penicillium_sp             --------------------------------------------------
EU069420_Penicillium_sp             --------------------------------------------------
AM711490_uncultured_compost_fu      --------------------------------------------------
AF033456_Penicillium_citreonig      TCTTATAGCCGAGGGTGCCATGCGGCCAGCCCAGACCGAGGAACGCGCTT
EU128641_Penicillium_citreonig      --------------------------------------------------
AY373908_Penicillium_citreonig      --------------------------------------------------
EU729705_Penicillium_citreonig      --------------------------------------------------
                                                                                      

EF419892_fungal                     -----------------------------------
DQ093691_Penicillium_citreonig      -----------------------------------
60067                               -----------------------------------
EU497959_Penicillium_citreonig      -----------------------------------
DQ682595_Penicillium_toxicariu      -----------------------------------
EU497944_Penicillium_citreonig      -----------------------------------
EU497942_Penicillium_citreonig      -----------------------------------
EF694629_Penicillium_sp             -----------------------------------
DQ148948_Penicillium_citreonig      -----------------------------------
EF694623_Penicillium_sp             -----------------------------------
EU069420_Penicillium_sp             -----------------------------------
AM711490_uncultured_compost_fu      -----------------------------------
AF033456_Penicillium_citreonig      CGGCACGGACGCTGGCATAATGGTCGTAAGCGACC
EU128641_Penicillium_citreonig      -----------------------------------
AY373908_Penicillium_citreonig      -----------------------------------
EU729705_Penicillium_citreonig      -----------------------------------
                                                                       
