# Supplementary material for: A software pipeline for processing and identification of fungal ITS sequences
Source: Source Code Biol Med. 2009 Jan 15;4:1. doi: 10.1186/1751-0473-4-1 (PMC2649129; doi:10.1186/1751-0473-4-1)
Supplement: Additional file 2 — The evaluation dataset. The evaluation dataset (in the FASTA format) and the results of its analysis (a summary in the OpenOffice/Excel spreadsheet format with multiple alignments in the ALN (Clustal W) format and a list of the species recovered in the PDF format). [file 1751-0473-4-1-S2.zip › AdditionalFile2/2008-10-24-1/alignments/60067.dnd]

(
(
60067:0.00174,
(
EF419892_fungal:0.00285,
DQ093691_Penicillium_citreonig:-0.00106)
:0.00265)
:0.00027,
(
(
EU497942_Penicillium_citreonig:0.00064,
(
(
EU497959_Penicillium_citreonig:-0.00075,
DQ682595_Penicillium_toxicariu:0.00075)
:0.00042,
EU497944_Penicillium_citreonig:0.00129)
:0.00102)
:0.00184,
EF694629_Penicillium_sp:-0.00082)
:0.00045,
(
(
(
(
(
AY373908_Penicillium_citreonig:0.00128,
(
EU128641_Penicillium_citreonig:-0.00074,
(
AM711490_uncultured_compost_fu:-0.01762,
AF033456_Penicillium_citreonig:0.01946)
:0.00869)
:0.00524)
:0.00376,
EU729705_Penicillium_citreonig:-0.00150)
:0.00513,
EU069420_Penicillium_sp:-0.00045)
:0.00672,
EF694623_Penicillium_sp:-0.00025)
:0.00281,
DQ148948_Penicillium_citreonig:-0.00277)
:0.00247);
