# Supplementary material for: A software pipeline for processing and identification of fungal ITS sequences
Source: Source Code Biol Med. 2009 Jan 15;4:1. doi: 10.1186/1751-0473-4-1 (PMC2649129; doi:10.1186/1751-0473-4-1)
Supplement: Additional file 2 — The evaluation dataset. The evaluation dataset (in the FASTA format) and the results of its analysis (a summary in the OpenOffice/Excel spreadsheet format with multiple alignments in the ALN (Clustal W) format and a list of the species recovered in the PDF format). [file 1751-0473-4-1-S2.zip › AdditionalFile2/2008-10-24-1/alignments/60062.aln]

CLUSTAL W (1.83) multiple sequence alignment


60062                               ----------------------------------------GCGGAAGAGA
AY373874_Aspergillus_ustus          -------------------------TCCGTAGGTGAACCTGCGGAAG-GA
AY373876_Aspergillus_ustus          -------------------------TCCGTAGGTGAACCTGCGGAAG-GA
EF652481_Aspergillus_minutus        --------------------------------------------AAG-GA
EF652457_Aspergillus_minutus        --------------------------------------------AAG-GA
EF652432_Aspergillus_insuetus       --------------------------------------------AAG-GA
EU076352_Aspergillus_insuetus       ------------------------------------------GGAAG-GA
EU076353_Aspergillus_insuetus       ------------------------------------------GGAAG-GA
EU076354_Aspergillus_insuetus       ------------------------------------------GGAAG-GA
AY373879_Aspergillus_ustus          -------------------------TCCGTAGGTGAACCTGCGGAAG-GA
EU076356_Aspergillus_insuetus       ------------------------------------------GGAAG-GA
EU076357_Aspergillus_insuetus       ------------------------------------------GGAAG-GA
EU076355_Aspergillus_insuetus       ------------------------------------------GGAAG-GA
EU326214_Aspergillus_ustus          GGAAGTAAAAGTCGGTAACAAGGTTTCCGTAGGTGAACCTGCGGAAG-GA
EU709765_Aspergillus_ustus          --------------------------------------------------
EU520084_Trichoderma_atrovirid      -------------------------TCCGTAGGTGAACCTGCGGAAG-GA
                                                                                      

60062                               TCATTACCGAGTGCAGGTCTGCCCCCGGGCAGGCCTAACCTCCCACCCGT
AY373874_Aspergillus_ustus          TCATTACCGAGTGCAGGTCTGCCCCCGGGCAGGCCTAACCTCCCACCCGT
AY373876_Aspergillus_ustus          TCATTACCGAGTGCAGGTCTGCCCCCGGGCAGGCCTAACCTCCCACCCGT
EF652481_Aspergillus_minutus        TCATTACCGAGTGCAGGTCTGCCCCCGGGCAGGCCTAACCTCCCACCCGT
EF652457_Aspergillus_minutus        TCATTACCGAGTGCAGGTCTGCCCCCGGGCAGGCCTAACCTCCCACCCGT
EF652432_Aspergillus_insuetus       TCATTACCGAGTGCAGGTCTGCCCCCGGGCAGGCCTAACCTCCCACCCGT
EU076352_Aspergillus_insuetus       TCATTACCGAGTGCAGGTCTGCCCCCGGGCAGGCCTAACCTCCCACCCGT
EU076353_Aspergillus_insuetus       TCATTACCGAGTGCAGGTCTGCCCCCGGGCAGGCCTAACCTCCCACCCGT
EU076354_Aspergillus_insuetus       TCATTACCGAGTGCAGGTCTGCCCCCGGGCAGGCCTAACCTCCCACCCGT
AY373879_Aspergillus_ustus          TCATTACCGAGTGCAGGTCTGCCCCCGGGCAGGCCTAACCTCCCACCCGT
EU076356_Aspergillus_insuetus       TCATTACCGAGTGCAGGTCTGCCCCCGGGCAGGCCTAACCTCCCACCCGT
EU076357_Aspergillus_insuetus       TCATTACCGAGTGCAGGTCTGCCCCCGGGCAGGCCTAACCTCCCACCCGT
EU076355_Aspergillus_insuetus       TCATTACCGAGTGCAGGTCTGCCCCCGGGCAGGCCTAACCTCCCACCCGT
EU326214_Aspergillus_ustus          TCATTACCGAGTGCGGGTCTGCCCCCGGGCAGGCCTAACCTCCCACCCGT
EU709765_Aspergillus_ustus          --ATTACCGAGTGCAGGTCTGCCCCCGGGCAGGCCTAACCTCCCACCCGT
EU520084_Trichoderma_atrovirid      TCATTACCGAGTGCAGGTCTGCCCCCGGGCAGGCCTAACCTCCCACCCGT
                                      ************ ***********************************

60062                               GAATACCTGACCAACGTTGCTTCGGCGGTGCGCCCCCCCGGGGGTAGCCG
AY373874_Aspergillus_ustus          GAATACCTGACCAACGTTGCTTCGGCGGTGCGCCCCCCCGGGGGTAGCCG
AY373876_Aspergillus_ustus          GAATACCTGACCAACGTTGCTTCGGCGGTGCGCCCCCCCGGGGGTAGCCG
EF652481_Aspergillus_minutus        GAATACCTGACCAACGTTGCTTCGGCGGTGCGCCCCCCCGGGGGTAGCCG
EF652457_Aspergillus_minutus        GAATACCTGACCAACGTTGCTTCGGCGGTGCGCCCCCCCGGGGGTAGCCG
EF652432_Aspergillus_insuetus       GAATACCTGACCAACGTTGCTTCGGCGGTGCGCCCCTCCGGGGGTAGCCG
EU076352_Aspergillus_insuetus       GAATACCTGACCAACGTTGCTTCGGCGGTGCGCCCCTCCGGGGGTAGCCG
EU076353_Aspergillus_insuetus       GAATACCTGACCAACGTTGCTTCGGCGGTGCGCCCCTCCGGGGGTAGCCG
EU076354_Aspergillus_insuetus       GAATACCTGACCAACGTTGCTTCGGCGGTGCGCCCCCCCGGGGGTAGCCG
AY373879_Aspergillus_ustus          GAATACCTGACCAACGTTGCTTCGGCGGTGCGCCCCTCCGGGGGTAGCCG
EU076356_Aspergillus_insuetus       GAATACCTGACCAACGTTGCTTCGGCGGTGCGCCCCCCCGGGGGTAGCCG
EU076357_Aspergillus_insuetus       GAATACCTGACCAACGTTGCTTCGGCGGTGCGCCCCCCCGGGGGTAGCCG
EU076355_Aspergillus_insuetus       GAATACCTGACCAACGTTGCTTCGGCGGTGCGCCCCCCCGGGGGTAGCCG
EU326214_Aspergillus_ustus          GAATACCTGACCAACGTTGCTTCGGCGGTGCGCCCCCCCGGGGGTAGCCG
EU709765_Aspergillus_ustus          GAATACCTGACCA-CGTTGCTTCGGCGGTGCGCCCCCCCGGGGGTAGCCG
EU520084_Trichoderma_atrovirid      GAATACCTGACCAACGTTGCTTCGGCGGTGCGCCCCCCCGGGGGTAGCCG
                                    ************* ********************** *************

60062                               CCGGAGACCACATTGAACCTCTTGTCTTTAGTGTTGTCTGAGCTTGATAG
AY373874_Aspergillus_ustus          CCGGAGACCACATTGAACCTCTTGTCTTTAGTGTTGTCTGAGCTTGATAG
AY373876_Aspergillus_ustus          CCGGAGACCACATTGAACCTCTTGTCTTTAGTGTTGTCTGAGCTTGATAG
EF652481_Aspergillus_minutus        CCGGAGACCACATTGAACCTCTTGTCTTTAGTGTTGTCTGAGCTTGATAG
EF652457_Aspergillus_minutus        CCGGAGACCACATTGAACCTCTTGTCTTTAGTGTTGTCTGAGCTTGATAG
EF652432_Aspergillus_insuetus       CCGGAGACCACATTGAACCTCTTGTCTTTAGTGTTGTCTGAGCTTGATAG
EU076352_Aspergillus_insuetus       CCGGAGACCACATTGAACCTCTTGTCTTTAGTGTTGTCTGAGCTTGATAG
EU076353_Aspergillus_insuetus       CCGGAGACCACATTGAACCTCTTGTCTTTAGTGTTGTCTGAGCTTGATAG
EU076354_Aspergillus_insuetus       CCGGAGACCACATTGAACCTCTTGTCTTTAGTGTTGTCTGAGCTTGATAG
AY373879_Aspergillus_ustus          CCGGAGACCACATTGAACCTCTTGTCTTTAGTGTTGTCTGAGCTTGATAG
EU076356_Aspergillus_insuetus       CCGGAGACCACATTGAACCTCTTGTCTTTAGTGTTGTCTGAGCTTGATAG
EU076357_Aspergillus_insuetus       CCGGAGACCACATTGAACCTCTTGTCTTTAGTGTTGTCTGAGCTTGATAG
EU076355_Aspergillus_insuetus       CCGGAGACCACATTGAACCTCTTGTCTTTAGTGTTGTCTGAGCTTGATAG
EU326214_Aspergillus_ustus          CCGGAGACCACATTGAACCTCTTGTCTTTAGTGTTGTCTGAGCTTGATAG
EU709765_Aspergillus_ustus          CCGGAGACCACATTGAACCTCTTGTCTTTAGTGTTGTCTGAGCTTGATAG
EU520084_Trichoderma_atrovirid      CCGGAGACCACATTGAACCTCTTGTCTTTAGTGTTGTCTGAGCTTGATAG
                                    **************************************************

60062                               CAAACCTATTAAAACTTTCAACAATGGATCTCTTGGTTCCGGCATCGATG
AY373874_Aspergillus_ustus          CAAACCTATTAAAACTTTCAACAATGGATCTCTTGGTTCCGGCATCGATG
AY373876_Aspergillus_ustus          CAAACCTATTAAAACTTTCAACAATGGATCTCTTGGTTCCGGCATCGATG
EF652481_Aspergillus_minutus        CAAACCTATTAAAACTTTCAACAATGGATCTCTTGGTTCCGGCATCGATG
EF652457_Aspergillus_minutus        CAAACCTATTAAAACTTTCAACAATGGATCTCTTGGTTCCGGCATCGATG
EF652432_Aspergillus_insuetus       CAAACCTATTAAAACTTTCAACAATGGATCTCTTGGTTCCGGCATCGATG
EU076352_Aspergillus_insuetus       CAAACCTATTAAAACTTTCAACAATGGATCTCTTGGTTCCGGCATCGATG
EU076353_Aspergillus_insuetus       CAAACCTATTAAAACTTTCAACAATGGATCTCTTGGTTCCGGCATCGATG
EU076354_Aspergillus_insuetus       CAAACCTATTAAAACTTTCAACAATGGATCTCTTGGTTCCGGCATCGATG
AY373879_Aspergillus_ustus          CAAACCTATTAAAACTTTCAACAATGGATCTCTTGGTTCCGGCATCGATG
EU076356_Aspergillus_insuetus       CAAACCTATTAAAACTTTCAACAATGGATCTCTTGGTTCCGGCATCGATG
EU076357_Aspergillus_insuetus       CAAACCTATTAAAACTTTCAACAATGGATCTCTTGGTTCCGGCATCGATG
EU076355_Aspergillus_insuetus       CAAACCTATTAAAACTTTCAACAATGGATCTCTTGGTTCCGGCATCGATG
EU326214_Aspergillus_ustus          CAAACCTATTAAAACTTTCAACAATGGATCTCTTGGTTCCGGCATCGATG
EU709765_Aspergillus_ustus          CAAACCTATTAAAACTTTCAACAATGGATCTCTTGGTTCCGGCATCGATG
EU520084_Trichoderma_atrovirid      CAAACCTATTAAAACTTTCAACAATGGATCTCTTGGTTCCGGCATCGATG
                                    **************************************************

60062                               AAGAACGCAGCGAACTGCGATAAGTAATGTGAATTGCAGAATTCAGTGAA
AY373874_Aspergillus_ustus          AAGAACGCAGCGAACTGCGATAAGTAATGTGAATTGCAGAATTCAGTGAA
AY373876_Aspergillus_ustus          AAGAACGCAGCGAACTGCGATAAGTAATGTGAATTGCAGAATTCAGTGAA
EF652481_Aspergillus_minutus        AAGAACGCAGCGAACTGCGATAAGTAATGTGAATTGCAGAATTCAGTGAA
EF652457_Aspergillus_minutus        AAGAACGCAGCGAACTGCGATAAGTAATGTGAATTGCAGAATTCAGTGAA
EF652432_Aspergillus_insuetus       AAGAACGCAGCGAACTGCGATAAGTAATGTGAATTGCAGAATTCAGTGAA
EU076352_Aspergillus_insuetus       AAGAACGCAGCGAACTGCGATAAGTAATGTGAATTGCAGAATTCAGTGAA
EU076353_Aspergillus_insuetus       AAGAACGCAGCGAACTGCGATAAGTAATGTGAATTGCAGAATTCAGTGAA
EU076354_Aspergillus_insuetus       AAGAACGCAGCGAACTGCGATAAGTAATGTGAATTGCAGAATTCAGTGAA
AY373879_Aspergillus_ustus          AAGAACGCAGCGAACTGCGATAAGTAATGTGAATTGCAGAATTCAGTGAA
EU076356_Aspergillus_insuetus       AAGAACGCAGCGAACTGCGATAAGTAATGTGAATTGCAGAATTCAGTGAA
EU076357_Aspergillus_insuetus       AAGAACGCAGCGAACTGCGATAAGTAATGTGAATTGCAGAATTCAGTGAA
EU076355_Aspergillus_insuetus       AAGAACGCAGCGAACTGCGATAAGTAATGTGAATTGCAGAATTCAGTGAA
EU326214_Aspergillus_ustus          AAGAACGCAGCGAACTGCGATAAGTAATGTGAATTGCAGAATTCAGTGAA
EU709765_Aspergillus_ustus          AAGAACGCAGCGAACTGCGATAAGTAATGTGAATTGCAGAATTCAGTGAA
EU520084_Trichoderma_atrovirid      AAGAACGCAGCGAACTGCGATAAGTAATGTGAATTGCAGAATTCAGTGAA
                                    **************************************************

60062                               TCATCGAGTCTTTGAACGCACATTGCGCCCCCTGGCATTCCGGGGGGCAT
AY373874_Aspergillus_ustus          TCATCGAGTCTTTGAACGCACATTGCGCCCCCTGGCATTCCGGGGGGCAT
AY373876_Aspergillus_ustus          TCATCGAGTCTTTGAACGCACATTGCGCCCCCTGGCATTCCGGGGGGCAT
EF652481_Aspergillus_minutus        TCATCGAGTCTTTGAACGCACATTGCGCCCCCTGGCATTCCGGGGGGCAT
EF652457_Aspergillus_minutus        TCATCGAGTCTTTGAACGCACATTGCGCCCCCTGGCATTCCGGGGGGCAT
EF652432_Aspergillus_insuetus       TCATCGAGTCTTTGAACGCACATTGCGCCCCCTGGCATTCCGGGGGGCAT
EU076352_Aspergillus_insuetus       TCATCGAGTCTTTGAACGCACATTGCGCCCCCTGGCATTCCGGGGGGCAT
EU076353_Aspergillus_insuetus       TCATCGAGTCTTTGAACGCACATTGCGCCCCCTGGCATTCCGGGGGGCAT
EU076354_Aspergillus_insuetus       TCATCGAGTCTTTGAACGCACATTGCGCCCCCTGGCATTCCGGGGGGCAT
AY373879_Aspergillus_ustus          TCATCGAGTCTTTGAACGCACATTGCGCCCCCTGGCATTCCGGGGGGCAT
EU076356_Aspergillus_insuetus       TCATCGAGTCTTTGAACGCACATTGCGCCCCCTGGCATTCCGGGGGGCAT
EU076357_Aspergillus_insuetus       TCATCGAGTCTTTGAACGCACATTGCGCCCCCTGGCATTCCGGGGGGCAT
EU076355_Aspergillus_insuetus       TCATCGAGTCTTTGAACGCACATTGCGCCCCCTGGCATTCCGGGGGGCAT
EU326214_Aspergillus_ustus          TCATCGAGTCTTTGAACGCACATTGCGCCCCCTGGCATTCCGGGGGGCAT
EU709765_Aspergillus_ustus          TCATCGAGTCTTTGAACGCACATTGCGCCCCCTGGCATTCCGGGGGGCAT
EU520084_Trichoderma_atrovirid      TCATCGAGTCTTTGAACGCACATTGCGCCCCCTGGCATTCCGGGGGGCAT
                                    **************************************************

60062                               GCCTGTCCGAGCGTCATTGCTGCCCTTCAAGCCCGGCTTGTGTGTTGGGT
AY373874_Aspergillus_ustus          GCCTGTCCGAGCGTCATTGCTGCCCTTCAAGCCCGGCTTGTGTGTTGGGT
AY373876_Aspergillus_ustus          GCCTGTCCGAGCGTCATTGCTGCCCTTCAAGCCCGGCTTGTGTGTTGGGT
EF652481_Aspergillus_minutus        GCCTGTCCGAGCGTCATTGCTGCCCTTCAAGCCCGGCTTGTGTGTTGGGT
EF652457_Aspergillus_minutus        GCCTGTCCGAGCGTCATTGCTGCCCTTCAAGCCCGGCTTGTGTGTTGGGT
EF652432_Aspergillus_insuetus       GCCTGTCCGAGCGTCATTGCTGCCCTTCAAGCCCGGCTTGTGTGTTGGGT
EU076352_Aspergillus_insuetus       GCCTGTCCGAGCGTCATTGCTGCCCTTCAAGCCCGGCTTGTGTGTTGGGT
EU076353_Aspergillus_insuetus       GCCTGTCCGAGCGTCATTGCTGCCCTTCAAGCCCGGCTTGTGTGTTGGGT
EU076354_Aspergillus_insuetus       GCCTGTCCGAGCGTCATTGCTGCCCTTCAAGCCCGGCTTGTGTGTTGGGT
AY373879_Aspergillus_ustus          GCCTGTCCGAGCGTCATTGCTGCCCTTCAAGCCCGGCTTGTGTGTTGGGT
EU076356_Aspergillus_insuetus       GCCTGTCCGAGCGTCATTGCTGCCCTTCAAGCCCGGCTTGTGTGTTGGGT
EU076357_Aspergillus_insuetus       GCCTGTCCGAGCGTCATTGCTGCCCTTCAAGCCCGGCTTGTGTGTTGGGT
EU076355_Aspergillus_insuetus       GCCTGTCCGAGCGTCATTGCTGCCCTTCAAGCCCGGCTTGTGTGTTGGGT
EU326214_Aspergillus_ustus          GCCTGTCCGAGCGTCATTGCTGCCCTTCAAGCCCGGCTTGTGTGTTGGGT
EU709765_Aspergillus_ustus          GCCTGTCCGAGCGTCATTGCTGCCCTTCAAGCCCGGCTTGTGTGTTGGGT
EU520084_Trichoderma_atrovirid      GCCTGTCCGAGCGTCATTGCTGCCCTTCAAGCCCGGCTTGTGTGTTGGGT
                                    **************************************************

60062                               CGTCGTCCCCCCTGGGGGACGGGCCCGAAAGGCAGCGGCGGCACCGCGTC
AY373874_Aspergillus_ustus          CGTCGTCCCCCCTGGGGGACGGGCCCGAAAGGCAGCGGCGGCACCGCGTC
AY373876_Aspergillus_ustus          CGTCGTCCCCCCCGGGGGACGGGCCCGAAAGGCAGCGGCGGCACCGCGTC
EF652481_Aspergillus_minutus        CGTCGTCCCCCCCGGGGGACGGGCCCGAAAGGCAGCGGCGGCACCGCGTC
EF652457_Aspergillus_minutus        CGTCGTCCCCCCCGGGGGACGGGCCCGAAAGGCAGCGGCGGCACCGCGTC
EF652432_Aspergillus_insuetus       CGTCGTCCCCTCCGGGGGACGGGCCCGAAAGGCAGCGGCGGCACCGCGTC
EU076352_Aspergillus_insuetus       CGTCGTCCCCTCCGGGGGACGGGCCCGAAAGGCAGCGGCGGCACCGCGTC
EU076353_Aspergillus_insuetus       CGTCGTCCCCTCCGGGGGACGGGCCCGAAAGGCAGCGGCGGCACCGCGTC
EU076354_Aspergillus_insuetus       CGTCGTCCCCTCCGGGGGACGGGCCCGAAAGGCAGCGGCGGCACCGCGTC
AY373879_Aspergillus_ustus          CGTCGTCCCCTCCGGGGGACGGGCCCGAAAGGCAGCGGCGGCACCGCGTC
EU076356_Aspergillus_insuetus       CGTCGTCCCCCCCGGGGGACGGGCCCGAAAGGCAGCGGCGGCACCGCGTC
EU076357_Aspergillus_insuetus       CGTCGTCCCCCCCGGGGGACGGGCCCGAAAGGCAGCGGCGGCACCGCGTC
EU076355_Aspergillus_insuetus       CGTCGTCCCCCCCGGGGGACGGGCCCGAAAGGCAGCGGCGGCACCGCGTC
EU326214_Aspergillus_ustus          CGTCGTCCCCCCCGGGGGACGGGCCCGAAAGGCAGCGGCGGCACCGCGTC
EU709765_Aspergillus_ustus          CGTCGTCCCCCCCGGGGGACGGGCCCGAAAGGCAGCGGCGGCACCGCGTC
EU520084_Trichoderma_atrovirid      CGTCGTCCCCCCCGGGGGACGGGCCCGAAAGGCAGCGGCGGCACCGCGTC
                                    ********** * *************************************

60062                               CGGTCCTCGAGCGTATGGGGCTTTGTCACCCGCTC-GATTAGGGCCGGCC
AY373874_Aspergillus_ustus          CGGTCCTCGAGCGTATGGGGCTTTGTCACCCGCTC-GATTAGGGCCGGCC
AY373876_Aspergillus_ustus          CGGTCCTCGAGCGTATGGGGCTTTGTCACCCGCTC-GATTAGGGCCGGCC
EF652481_Aspergillus_minutus        CGGTCCTCGAGCGTATGGGGCTTTGTCACCCGCTC-GATTAGGGCCGGCC
EF652457_Aspergillus_minutus        CGGTCCTCGAGCGTATGGGGCTTTGTCACCCGCTC-GATTAGGGCCGGCC
EF652432_Aspergillus_insuetus       CGGTCCTCGAGCGTATGGGGCTTTGTCACCCGCTC-GATTAGGGCCGGCC
EU076352_Aspergillus_insuetus       CGGTCCTCGAGCGTATGGGGCTTTGTCACCCGCTC-GATTAGGGCCGGCC
EU076353_Aspergillus_insuetus       CGGTCCTCGAGCGTATGGGGCTTTGTCACCCGCTC-GATTAGGGCCGGCC
EU076354_Aspergillus_insuetus       CGGTCCTCGAGCGTATGGGGCTTTGTCACCCGCTC-GATTAGGGCCGGCC
AY373879_Aspergillus_ustus          CGGTCCTCGAGCGTATGGGGCTTTGTCACCCGCTC-GATTAGGGCCGGCC
EU076356_Aspergillus_insuetus       CGGTCCTCGAGCGTATGGGGCTTTGTCACCCGCTC-GATTAGGGCCGGCC
EU076357_Aspergillus_insuetus       CGGTCCTCGAGCGTATGGGGCTTTGTCACCCGCTC-GATTAGGGCCGGCC
EU076355_Aspergillus_insuetus       CGGTCCTCGAGCGTATGGGGCTTTGTCACCCGCTC-GATTAGGGCCGGCC
EU326214_Aspergillus_ustus          CGGTCCTCGAGCGTATGGGGCTTTGTCACCCGCTC-GATTAGGGCCGGCC
EU709765_Aspergillus_ustus          CGGTCCTCGAGCGTATGGGGCTTTGTCACCCGCTC-GATTAGGGCCGGCC
EU520084_Trichoderma_atrovirid      CGGTCCTCGAGCGTATGGGGCTTTGTCACCCGCTCAGATTAGGGCCGGCC
                                    *********************************** **************

60062                               GGGCGCCAGCCGGCGTCTCCAACCCT------------------------
AY373874_Aspergillus_ustus          GGGCGCCAGCCGGCGTCTCCAACCTTCTATTTTACCAGGTTGACCTCGGA
AY373876_Aspergillus_ustus          GGGCGCCAGCCGGCGTCTCCAACCTTCTATTTTACCAGGTTGACCTCGGA
EF652481_Aspergillus_minutus        GGGCGCCAGCCGGCGTCTCCAACCTTCTATTTTACCAGGTTGACCTCGGA
EF652457_Aspergillus_minutus        GGGCGCCAGCCGGCGTCTCCAACCTTCTATTTTACCAGGTTGACCTCGGA
EF652432_Aspergillus_insuetus       GGGCGCCAGCCGGCGTCTCCAACCTTTTATTTTACCAGGTTGACCTCGGA
EU076352_Aspergillus_insuetus       GGGCGCCAGCCGGCGTCTCCAACCTTTTATTTTACCAGGT-GACCTCG--
EU076353_Aspergillus_insuetus       GGGCGCCAGCCGGCGTCTCCAACCTTTTATTT-ACCAGGT-GACCTCG--
EU076354_Aspergillus_insuetus       GGGCGCCAGCCGGCGTCTCCAACCTTTTATTT-ACCAGGT-GACCTCG--
AY373879_Aspergillus_ustus          GGGCGCCAGCCGGCGTCTCCAACCTTTTATTTTACCAGGTTGACCTCGGA
EU076356_Aspergillus_insuetus       GGGCGCCAGCCGGCGTCTCCAACCTTCTATTT-ACCAGGT-GACCTCG--
EU076357_Aspergillus_insuetus       GGGCGCCAGCCGGCGTCTCCAACCTTCTATTT-ACCAGGT-GACCTCG--
EU076355_Aspergillus_insuetus       GGGCGCCAGCCGGCGTCTCCAACCTTCTATTTTACCAGGTTGACCTCG--
EU326214_Aspergillus_ustus          GGGCGCCAGCCGGCGTCTCCAACCTTCTATTTTACCAGGTTGACCTCGGA
EU709765_Aspergillus_ustus          GGGCGCCAGCCGGCGTCTCCAACCTTCTATTTTACCAGGTTGACCTCGGA
EU520084_Trichoderma_atrovirid      GGGCGCCAGCCGGCGTCTCCAACCTTCTATTTTACCAGGTTGACCTCGGA
                                    ************************ *                        

60062                               --------------------------------------------------
AY373874_Aspergillus_ustus          TCAGGTAGGGATACCCGCTGAACTTAAGCATATCAATAAGCGGAGGAAAA
AY373876_Aspergillus_ustus          TCAGGTAGGGATACCCGCTGAACTTAAGCATATCAATAAGCGGAGGAAAA
EF652481_Aspergillus_minutus        TCAGGTAGGGATACCCGCTGAACTTAAGCATATCAATAAGCGGAGGAAAA
EF652457_Aspergillus_minutus        TCAGGTAGGGATACCCGCTGAACTTAAGCATATCAATAAGCGGAGGAAAA
EF652432_Aspergillus_insuetus       TCAGGTAGGGATACCCGCTGAACTTAAGCATATCAATAAGCGGAGGAAAA
EU076352_Aspergillus_insuetus       --------------------------------------------------
EU076353_Aspergillus_insuetus       --------------------------------------------------
EU076354_Aspergillus_insuetus       --------------------------------------------------
AY373879_Aspergillus_ustus          TCAGGTAGGGATACCCGCTGAACTTAAGCATATCAATAAGCGGAGGAAAA
EU076356_Aspergillus_insuetus       --------------------------------------------------
EU076357_Aspergillus_insuetus       --------------------------------------------------
EU076355_Aspergillus_insuetus       --------------------------------------------------
EU326214_Aspergillus_ustus          TCAGGTAGGGATACCCGCTGAACTTAAGCATATCAATAAGCGGAGGA---
EU709765_Aspergillus_ustus          TCAGGTAGGGATACCCGCTGAACTTAAGCATATCAATAAGCGGAGGA---
EU520084_Trichoderma_atrovirid      TCAGGTAGGGATACCCGCTGAACTTAAGCATATCAATAAGCGGAGGA---
                                                                                      

60062                               --------------------------------------------------
AY373874_Aspergillus_ustus          GAAACCAACCGGGATTGCCTC-----------------------------
AY373876_Aspergillus_ustus          GAAACCAACCGGGATTGCCTC-----------------------------
EF652481_Aspergillus_minutus        GAAACCAACCGGGATTGCCTCAGTAACGGCGAGTGAAGCGGCAAGAGCTC
EF652457_Aspergillus_minutus        GAAACCAACCGGGATTGCCTCAGTAACGGCGAGTGAAGCGGCAAGAGCTC
EF652432_Aspergillus_insuetus       GAAACCAACCGGGATTGCCTCAGTAACGGCGAGTGAAGCGGCAAGAGCTC
EU076352_Aspergillus_insuetus       --------------------------------------------------
EU076353_Aspergillus_insuetus       --------------------------------------------------
EU076354_Aspergillus_insuetus       --------------------------------------------------
AY373879_Aspergillus_ustus          GAAACCAACCGGGATTGCCTC-----------------------------
EU076356_Aspergillus_insuetus       --------------------------------------------------
EU076357_Aspergillus_insuetus       --------------------------------------------------
EU076355_Aspergillus_insuetus       --------------------------------------------------
EU326214_Aspergillus_ustus          --------------------------------------------------
EU709765_Aspergillus_ustus          --------------------------------------------------
EU520084_Trichoderma_atrovirid      --------------------------------------------------
                                                                                      

60062                               --------------------------------------------------
AY373874_Aspergillus_ustus          --------------------------------------------------
AY373876_Aspergillus_ustus          --------------------------------------------------
EF652481_Aspergillus_minutus        AAATTTGAAATCTGGCCCCTCCGGGGTCCGAGTTGTAATTTGCAGAGGAT
EF652457_Aspergillus_minutus        AAATTTGAAATCTGGCCCCTCCGGGGTCCGAGTTGTAATTTGCAGAGGAT
EF652432_Aspergillus_insuetus       AAATTTGAAATCTGGCCCCTCCGGGGTCCGAGTTGTAATTTGCAGAGGAT
EU076352_Aspergillus_insuetus       --------------------------------------------------
EU076353_Aspergillus_insuetus       --------------------------------------------------
EU076354_Aspergillus_insuetus       --------------------------------------------------
AY373879_Aspergillus_ustus          --------------------------------------------------
EU076356_Aspergillus_insuetus       --------------------------------------------------
EU076357_Aspergillus_insuetus       --------------------------------------------------
EU076355_Aspergillus_insuetus       --------------------------------------------------
EU326214_Aspergillus_ustus          --------------------------------------------------
EU709765_Aspergillus_ustus          --------------------------------------------------
EU520084_Trichoderma_atrovirid      --------------------------------------------------
                                                                                      

60062                               --------------------------------------------------
AY373874_Aspergillus_ustus          --------------------------------------------------
AY373876_Aspergillus_ustus          --------------------------------------------------
EF652481_Aspergillus_minutus        GCTTCGGGTGCGGCCCCTGTCTAAGTGCCCTGGAACGGGCCGTCAGAGAG
EF652457_Aspergillus_minutus        GCTTCGGGTGCGGCCCCTGTCTAAGTGCCCTGGAACGGGCCGTCAGAGAG
EF652432_Aspergillus_insuetus       GCTTCGGGTGCGGCCCCTGTCTAAGTGCCCTGGAACGGGCCGTCAGAGAG
EU076352_Aspergillus_insuetus       --------------------------------------------------
EU076353_Aspergillus_insuetus       --------------------------------------------------
EU076354_Aspergillus_insuetus       --------------------------------------------------
AY373879_Aspergillus_ustus          --------------------------------------------------
EU076356_Aspergillus_insuetus       --------------------------------------------------
EU076357_Aspergillus_insuetus       --------------------------------------------------
EU076355_Aspergillus_insuetus       --------------------------------------------------
EU326214_Aspergillus_ustus          --------------------------------------------------
EU709765_Aspergillus_ustus          --------------------------------------------------
EU520084_Trichoderma_atrovirid      --------------------------------------------------
                                                                                      

60062                               --------------------------------------------------
AY373874_Aspergillus_ustus          --------------------------------------------------
AY373876_Aspergillus_ustus          --------------------------------------------------
EF652481_Aspergillus_minutus        GGTGAGAATCCCGTCTTGGGCAGGGTGCCCGTGCCCGTGTGAAGCTCCTT
EF652457_Aspergillus_minutus        GGTGAGAATCCCGTCTTGGGCAGGGTGCCCGTGCCCGTGTGAAGCTCCTT
EF652432_Aspergillus_insuetus       GGTGAGAATCCCGTCTTGGGCAGGGTGCCCGTGCCCGTGTGAAGCTCCTT
EU076352_Aspergillus_insuetus       --------------------------------------------------
EU076353_Aspergillus_insuetus       --------------------------------------------------
EU076354_Aspergillus_insuetus       --------------------------------------------------
AY373879_Aspergillus_ustus          --------------------------------------------------
EU076356_Aspergillus_insuetus       --------------------------------------------------
EU076357_Aspergillus_insuetus       --------------------------------------------------
EU076355_Aspergillus_insuetus       --------------------------------------------------
EU326214_Aspergillus_ustus          --------------------------------------------------
EU709765_Aspergillus_ustus          --------------------------------------------------
EU520084_Trichoderma_atrovirid      --------------------------------------------------
                                                                                      

60062                               --------------------------------------------------
AY373874_Aspergillus_ustus          --------------------------------------------------
AY373876_Aspergillus_ustus          --------------------------------------------------
EF652481_Aspergillus_minutus        CGACGAGTCGAGTTGTTTGGGAATGCAGCTCTAAATGGGTGGTAAATTTC
EF652457_Aspergillus_minutus        CGACGAGTCGAGTTGTTTGGGAATGCAGCTCTAAATGGGTGGTAAATTTC
EF652432_Aspergillus_insuetus       CGACGAGTCGAGTTGTTTGGGAATGCAGCTCTAAATGGGTGGTAAATTTC
EU076352_Aspergillus_insuetus       --------------------------------------------------
EU076353_Aspergillus_insuetus       --------------------------------------------------
EU076354_Aspergillus_insuetus       --------------------------------------------------
AY373879_Aspergillus_ustus          --------------------------------------------------
EU076356_Aspergillus_insuetus       --------------------------------------------------
EU076357_Aspergillus_insuetus       --------------------------------------------------
EU076355_Aspergillus_insuetus       --------------------------------------------------
EU326214_Aspergillus_ustus          --------------------------------------------------
EU709765_Aspergillus_ustus          --------------------------------------------------
EU520084_Trichoderma_atrovirid      --------------------------------------------------
                                                                                      

60062                               --------------------------------------------------
AY373874_Aspergillus_ustus          --------------------------------------------------
AY373876_Aspergillus_ustus          --------------------------------------------------
EF652481_Aspergillus_minutus        ATCTAAAGCTAAATACCGGCCGGAGACCGATAGCGCACAAGTAGAGTGAT
EF652457_Aspergillus_minutus        ATCTAAAGCTAAATACCGGCCGGAGACCGATAGCGCACAAGTAGAGTGAT
EF652432_Aspergillus_insuetus       ATCTAAAGCTAAATACCGGCCGGAGACCGATAGCGCACAAGTAGAGTGAT
EU076352_Aspergillus_insuetus       --------------------------------------------------
EU076353_Aspergillus_insuetus       --------------------------------------------------
EU076354_Aspergillus_insuetus       --------------------------------------------------
AY373879_Aspergillus_ustus          --------------------------------------------------
EU076356_Aspergillus_insuetus       --------------------------------------------------
EU076357_Aspergillus_insuetus       --------------------------------------------------
EU076355_Aspergillus_insuetus       --------------------------------------------------
EU326214_Aspergillus_ustus          --------------------------------------------------
EU709765_Aspergillus_ustus          --------------------------------------------------
EU520084_Trichoderma_atrovirid      --------------------------------------------------
                                                                                      

60062                               --------------------------------------------------
AY373874_Aspergillus_ustus          --------------------------------------------------
AY373876_Aspergillus_ustus          --------------------------------------------------
EF652481_Aspergillus_minutus        CGAAAGATGAAAAGCACTTTGAAAAGAGAGTTAAACAGCACGTGAAATTG
EF652457_Aspergillus_minutus        CGAAAGATGAAAAGCACTTTGAAAAGAGAGTTAAACAGCACGTGAAATTG
EF652432_Aspergillus_insuetus       CGAAAGATGAAAAGCACTTTGAAAAGAGAGTTAAACAGCACGTGAAATTG
EU076352_Aspergillus_insuetus       --------------------------------------------------
EU076353_Aspergillus_insuetus       --------------------------------------------------
EU076354_Aspergillus_insuetus       --------------------------------------------------
AY373879_Aspergillus_ustus          --------------------------------------------------
EU076356_Aspergillus_insuetus       --------------------------------------------------
EU076357_Aspergillus_insuetus       --------------------------------------------------
EU076355_Aspergillus_insuetus       --------------------------------------------------
EU326214_Aspergillus_ustus          --------------------------------------------------
EU709765_Aspergillus_ustus          --------------------------------------------------
EU520084_Trichoderma_atrovirid      --------------------------------------------------
                                                                                      

60062                               --------------------------------------------------
AY373874_Aspergillus_ustus          --------------------------------------------------
AY373876_Aspergillus_ustus          --------------------------------------------------
EF652481_Aspergillus_minutus        TTGAAAGGGAAGCGCTTGCGACCAGACTCGGCCCCGGGGTTCAGCCAGCA
EF652457_Aspergillus_minutus        TTGAAAGGGAAGCGCTTGCGACCAGACTCGGCCCCGGGGTTCAGCCAGCA
EF652432_Aspergillus_insuetus       TTGAAAGGGAAGCGCTTGCGACCAGACTCGGCCCCGGGGTTCAGCCAGCA
EU076352_Aspergillus_insuetus       --------------------------------------------------
EU076353_Aspergillus_insuetus       --------------------------------------------------
EU076354_Aspergillus_insuetus       --------------------------------------------------
AY373879_Aspergillus_ustus          --------------------------------------------------
EU076356_Aspergillus_insuetus       --------------------------------------------------
EU076357_Aspergillus_insuetus       --------------------------------------------------
EU076355_Aspergillus_insuetus       --------------------------------------------------
EU326214_Aspergillus_ustus          --------------------------------------------------
EU709765_Aspergillus_ustus          --------------------------------------------------
EU520084_Trichoderma_atrovirid      --------------------------------------------------
                                                                                      

60062                               --------------------------------------------------
AY373874_Aspergillus_ustus          --------------------------------------------------
AY373876_Aspergillus_ustus          --------------------------------------------------
EF652481_Aspergillus_minutus        CTCGTGCTGGTGTACTTCCCCGGGGGCGGGCCAGCGTCGGTTTGGGCGGC
EF652457_Aspergillus_minutus        CTCGTGCTGGTGTACTTCCCCGGGGGCGGGCCAGCGTCGGTTTGGGCGGC
EF652432_Aspergillus_insuetus       CTCGTGCTGGTGTACTTCCCCGGGGGCGGGCCAGCGTCGGTTTGGGCGGC
EU076352_Aspergillus_insuetus       --------------------------------------------------
EU076353_Aspergillus_insuetus       --------------------------------------------------
EU076354_Aspergillus_insuetus       --------------------------------------------------
AY373879_Aspergillus_ustus          --------------------------------------------------
EU076356_Aspergillus_insuetus       --------------------------------------------------
EU076357_Aspergillus_insuetus       --------------------------------------------------
EU076355_Aspergillus_insuetus       --------------------------------------------------
EU326214_Aspergillus_ustus          --------------------------------------------------
EU709765_Aspergillus_ustus          --------------------------------------------------
EU520084_Trichoderma_atrovirid      --------------------------------------------------
                                                                                      

60062                               --------------------------------------------------
AY373874_Aspergillus_ustus          --------------------------------------------------
AY373876_Aspergillus_ustus          --------------------------------------------------
EF652481_Aspergillus_minutus        CGGTCAAAGGCCCCAGGAATGTGTCGCCCTCCGGGGCGTCTTATAGCCTG
EF652457_Aspergillus_minutus        CGGTCAAAGGCCCCAGGAATGTGTCGCCCTCCGGGGCGTCTTATAGCCTG
EF652432_Aspergillus_insuetus       CGGTCAAAGGCCCCAGGAATGTGTCGCCCTCCGGGGCGTCTTATAGCCTG
EU076352_Aspergillus_insuetus       --------------------------------------------------
EU076353_Aspergillus_insuetus       --------------------------------------------------
EU076354_Aspergillus_insuetus       --------------------------------------------------
AY373879_Aspergillus_ustus          --------------------------------------------------
EU076356_Aspergillus_insuetus       --------------------------------------------------
EU076357_Aspergillus_insuetus       --------------------------------------------------
EU076355_Aspergillus_insuetus       --------------------------------------------------
EU326214_Aspergillus_ustus          --------------------------------------------------
EU709765_Aspergillus_ustus          --------------------------------------------------
EU520084_Trichoderma_atrovirid      --------------------------------------------------
                                                                                      

60062                               --------------------------------------------------
AY373874_Aspergillus_ustus          --------------------------------------------------
AY373876_Aspergillus_ustus          --------------------------------------------------
EF652481_Aspergillus_minutus        GGGTGCAATGCGGCCAGCCCGGACCGAGGAACGCGCTTCGGCACGGACGC
EF652457_Aspergillus_minutus        GGGTGCAATGCGGCCAGCCCGGACCGAGGAACGCGCTTCGGCACGGACGC
EF652432_Aspergillus_insuetus       GGGTGCAATGCGGCCAGCCCGGACCGAGGAACGCGCTTCGGCACGGACGC
EU076352_Aspergillus_insuetus       --------------------------------------------------
EU076353_Aspergillus_insuetus       --------------------------------------------------
EU076354_Aspergillus_insuetus       --------------------------------------------------
AY373879_Aspergillus_ustus          --------------------------------------------------
EU076356_Aspergillus_insuetus       --------------------------------------------------
EU076357_Aspergillus_insuetus       --------------------------------------------------
EU076355_Aspergillus_insuetus       --------------------------------------------------
EU326214_Aspergillus_ustus          --------------------------------------------------
EU709765_Aspergillus_ustus          --------------------------------------------------
EU520084_Trichoderma_atrovirid      --------------------------------------------------
                                                                                      

60062                               -----------------------
AY373874_Aspergillus_ustus          -----------------------
AY373876_Aspergillus_ustus          -----------------------
EF652481_Aspergillus_minutus        TGGCGTAATGGTCGCAAACGACC
EF652457_Aspergillus_minutus        TGGCGTAATGGTCGCAAACGACC
EF652432_Aspergillus_insuetus       TGGCGTAATGGTCGCAAACGACC
EU076352_Aspergillus_insuetus       -----------------------
EU076353_Aspergillus_insuetus       -----------------------
EU076354_Aspergillus_insuetus       -----------------------
AY373879_Aspergillus_ustus          -----------------------
EU076356_Aspergillus_insuetus       -----------------------
EU076357_Aspergillus_insuetus       -----------------------
EU076355_Aspergillus_insuetus       -----------------------
EU326214_Aspergillus_ustus          -----------------------
EU709765_Aspergillus_ustus          -----------------------
EU520084_Trichoderma_atrovirid      -----------------------
                                                           
