# Supplementary material for: A software pipeline for processing and identification of fungal ITS sequences
Source: Source Code Biol Med. 2009 Jan 15;4:1. doi: 10.1186/1751-0473-4-1 (PMC2649129; doi:10.1186/1751-0473-4-1)
Supplement: Additional file 2 — The evaluation dataset. The evaluation dataset (in the FASTA format) and the results of its analysis (a summary in the OpenOffice/Excel spreadsheet format with multiple alignments in the ALN (Clustal W) format and a list of the species recovered in the PDF format). [file 1751-0473-4-1-S2.zip › AdditionalFile2/2008-10-24-1/alignments/60062.dnd]

(
(
(
60062:0.00481,
AY373874_Aspergillus_ustus:-0.00068)
:0.00228,
AY373876_Aspergillus_ustus:-0.00041)
:0.00109,
(
(
EU076357_Aspergillus_insuetus:-0.00066,
(
EU076355_Aspergillus_insuetus:-0.00100,
(
(
EU326214_Aspergillus_ustus:0.00897,
EU709765_Aspergillus_ustus:-0.00713)
:0.00631,
EU520084_Trichoderma_atrovirid:-0.00548)
:0.00558)
:0.00067)
:0.00049,
EU076356_Aspergillus_insuetus:-0.00049)
:0.00048,
(
(
(
(
(
(
EF652481_Aspergillus_minutus:0.00000,
EF652457_Aspergillus_minutus:0.00000)
:0.00034,
EF652432_Aspergillus_insuetus:0.00232)
:0.00925,
EU076352_Aspergillus_insuetus:-0.00363)
:0.00201,
EU076353_Aspergillus_insuetus:-0.00201)
:0.00266,
EU076354_Aspergillus_insuetus:-0.00116)
:0.00147,
AY373879_Aspergillus_ustus:0.00222)
:0.00294);
