# Supplementary material for: A software pipeline for processing and identification of fungal ITS sequences
Source: Source Code Biol Med. 2009 Jan 15;4:1. doi: 10.1186/1751-0473-4-1 (PMC2649129; doi:10.1186/1751-0473-4-1)
Supplement: Additional file 2 — The evaluation dataset. The evaluation dataset (in the FASTA format) and the results of its analysis (a summary in the OpenOffice/Excel spreadsheet format with multiple alignments in the ALN (Clustal W) format and a list of the species recovered in the PDF format). [file 1751-0473-4-1-S2.zip › AdditionalFile2/2008-10-24-1/alignments/60065.aln]

CLUSTAL W (1.83) multiple sequence alignment


EU139860_Penicillium_sp             ---------------------------------------GNART-AA-GG
EU139852_Penicillium_sp             ---------------------------------------GNART-AAAGG
EU128598_Penicillium_chrysogen      ----------------------------------GGGACCTGCG-GAAGG
EU128591_Penicillium_chrysogen      --------------------------------------CCTGCG-GAAGG
AY373902_Penicillium_chrysogen      --------------------------TCCGTAGGTGAACCTGCG-GAAGG
AY371634_Penicillium_chrysogen      --------------------------TCCGTAGGTGAACCTGCG-GAAGG
AY371632_Penicillium_chrysogen      --------------------------TCCGTAGGTGAACCTGCG-GAAGG
AY371630_Penicillium_chrysogen      --------------------------TCCGTAGGTGAACCTGCG-GAAGG
AY371613_Penicillium_chrysogen      --------------------------TCCGTAGGTGAACCTGCG-GAAGG
AY371629_Penicillium_chrysogen      --------------------------TCCGTAGGTGAACCTGCG-GAAGG
AY371631_Penicillium_chrysogen      --------------------------TCCGTAGGTGAACCTGCG-GAAGG
AY371633_Penicillium_chrysogen      --------------------------TCCGTAGGTGAACCTGCG-GAAGG
DQ681334_Penicillium_granulatu      TGGAAGTAAAAAGTCGTAACAAGGTTTCCGTAGGTGAACCTGCG-GAAGG
EU497943_Penicillium_sp             --GGAAGTAAAAGTCGTAACAAGGTTTCCGTAGGTGAACCTGCG-GAAGG
EU497955_Penicillium_sp             --TGAAGTAAAAGTCGTAACAAGGTTTCCGTAGGTAAACCTGCG-GAAGG
60065                               ---------------GTAACAAGGTTTCMGTMGRTSWWMGTGCGCGAGAA
                                                                                  *   

EU139860_Penicillium_sp             ATCATTACCGAGTGAGGGCCCTC-TGGGTCCAACCTCCCACCCGTGTTTA
EU139852_Penicillium_sp             ATCATTACCGAGTGAGGGCCCTC-TGGGTCCAACCTCCCACCCGTGTTTA
EU128598_Penicillium_chrysogen      ATCATTACCGAGTGAGGGCCCTC-TGGGTCCAACCTCCCACCCGTGTTTA
EU128591_Penicillium_chrysogen      ATCATTACCGAGTGAGGGCCCTC-TGGGTCCAACCTCCCACCCGTGTTTA
AY373902_Penicillium_chrysogen      ATCATTACCGAGTGAGGGCCCTC-TGGGTCCAACCTCCCACCCGTGTTTA
AY371634_Penicillium_chrysogen      ATCATTACCGAGTGAGGGCCCTC-TGGGTCCAACCTCCCACCCGTGTTTA
AY371632_Penicillium_chrysogen      ATCATTACCGAGTGAGGGCCCTC-TGGGTCCAACCTCCCACCCGTGTTTA
AY371630_Penicillium_chrysogen      ATCATTACCGAGTGAGGGCCCTC-TGGGTCCAACCTCCCACCCGTGTTTA
AY371613_Penicillium_chrysogen      ATCATTACCGAGTGAGGGCCCTC-TGGGTCCAACCTCCCACCCGTGTTTA
AY371629_Penicillium_chrysogen      ATCATTACCGAGTGAGGGCCCTC-TGGGTCCAACCTCCCACCCGTGTTTA
AY371631_Penicillium_chrysogen      ATCATTACCGAGTGAGGGCCCTC-TGGGTCCAACCTCCCACCCGTGTTTA
AY371633_Penicillium_chrysogen      ATCATTACCGAGTGAGGGCCCTC-TGGGTCCAACCTCCCACCCGTGTTTA
DQ681334_Penicillium_granulatu      ATCATTACCGAGTGAGGGCCCTC-TGGGTCCAACCTCCCACCCGTGTTTA
EU497943_Penicillium_sp             ATCATTACCGAGTGAGGGCCCTC-TGGGTCCAACCTCCCACCCGTGTTTA
EU497955_Penicillium_sp             ATCATTACCGAGTGAGGGCCCTC-TGGGTCCAACCTCCCACCCGTGTTTA
60065                               ATCATTACCGAGTGAGGTCCCTCGTGGGTCCAACCTCCCACCCGTGTTTA
                                    ***************** ***** **************************

EU139860_Penicillium_sp             TTTTACCTTGTTGCTTCGGCGGGCCCGCCTTAACTGGCCGCCGGGGGGCT
EU139852_Penicillium_sp             TTTTACCTTGTTGCTTCGGCGGGCCCGCCTTAACTGGCCGCCGGGGGGCT
EU128598_Penicillium_chrysogen      TTTTACCTTGTTGCTTCGGCGGGCCCGCCTTAACTGGCCGCCGGGGGGCT
EU128591_Penicillium_chrysogen      TTTTACCTTGTTGCTTCGGCGGGCCCGCCTTAACTGGCCGCCGGGGGGCT
AY373902_Penicillium_chrysogen      TTTTACCTTGTTGCTTCGGCGGGCCCGCCTTAACTGGCCGCCGGGGGGCT
AY371634_Penicillium_chrysogen      TTTTACCTTGTTGCTTCGGCGGGCCCGCCTTAACTGGCCGCCGGGGGGCT
AY371632_Penicillium_chrysogen      TTTTACCTTGTTGCTTCGGCGGGCCCGCCTTAACTGGCCGCCGGGGGGCT
AY371630_Penicillium_chrysogen      TTTTACCTTGTTGCTTCGGCGGGCCCGCCTTAACTGGCCGCCGGGGGGCT
AY371613_Penicillium_chrysogen      TTTTACCTTGTTGCTTCGGCGGGCCCGCCTTAACTGGCCGCCGGGGGGCT
AY371629_Penicillium_chrysogen      TTTTACCTTGTTGCTTCGGCGGGCCCGCCTTAACTGGCCGCCGGGGGGCT
AY371631_Penicillium_chrysogen      TTTTACCTTGTTGCTTCGGCGGGCCCGCCTTAACTGGCCGCCGGGGGGCT
AY371633_Penicillium_chrysogen      TTTTACCTTGTTGCTTCGGCGGGCCCGCCTTAACTGGCCGCCGGGGGGCT
DQ681334_Penicillium_granulatu      TTTTACCTTGTTGCTTCGGCGGGCCCGCCTTAACTGGCCGCCGGGGGGCT
EU497943_Penicillium_sp             TTTTACCTTGTTGCTTCGGCGGGCCCGCCTTAACTGGCCGCCGGGGGGCT
EU497955_Penicillium_sp             TTTTACCTTGTTGCTTCGGCGGGCCCGCCTTAACTGGCCGCCGGGGGGCT
60065                               TTTTACCTTGTTGCTTCGGCGGGCCCGCCTTAACTGGCCGCCGGGGGGCT
                                    **************************************************

EU139860_Penicillium_sp             TACGCCCCCGGGCCCGCGCCCGCCGAAGACACCCTCGAACTCTGTCTGAA
EU139852_Penicillium_sp             TACGCCCCCGGGCCCGCGCCCGCCGAAGACACCCTCGAACTCTGTCTGAA
EU128598_Penicillium_chrysogen      TACGCCCCCGGGCCCGCGCCCGCCGAAGACACCCTCGAACTCTGTCTGAA
EU128591_Penicillium_chrysogen      TACGCCCCCGGGCCCGCGCCCGCCGAAGACACCCTCGAACTCTGTCTGAA
AY373902_Penicillium_chrysogen      TACGCCCCCGGGCCCGCGCCCGCCGAAGACACCCTCGAACTCTGTCTGAA
AY371634_Penicillium_chrysogen      TACGCCCCCGGGCCCGCGCCCGCCGAAGACACCCTCGAACTCTGTCTGAA
AY371632_Penicillium_chrysogen      TACGCCCCCGGGCCCGCGCCCGCCGAAGACACCCTCGAACTCTGTCTGAA
AY371630_Penicillium_chrysogen      TACGCCCCCGGGCCCGCGCCCGCCGAAGACACCCTCGAACTCTGTCTGAA
AY371613_Penicillium_chrysogen      TACGCCCCCGGGCCCGCGCCCGCCGAAGACACCCTCGAACTCTGTCTGAA
AY371629_Penicillium_chrysogen      TACGCCCCCGGGCCCGCGCCCGCCGAAGACACCCTCGAACTCTGTCTGAA
AY371631_Penicillium_chrysogen      TACGCCCCCGGGCCCGCGCCCGCCGAAGACACCCTCGAACTCTGTCTGAA
AY371633_Penicillium_chrysogen      TACGCCCCCGGGCCCGCGCCCGCCGAAGACACCCTCGAACTCTGTCTGAA
DQ681334_Penicillium_granulatu      TACGCCCCCGGGCCCGCGCCCGCCGAAGACACCCTCGAACTCTGTCTGAA
EU497943_Penicillium_sp             TACGCCCCCGGGCCCGCGCCCGCCGAAGACACCCTCGAACTCTGTCTGAA
EU497955_Penicillium_sp             TACGCCCCCGGGCCCGCGCCCGCCGAAGACACCCTCGAACTCTGTCTGAA
60065                               TACGCCCCCGGGCCCGCGCCCGCCGAAGACACCCTCGAACTCTGTCTGAA
                                    **************************************************

EU139860_Penicillium_sp             GATTGTAGTCTGAGTGAAAATATAAATTATTTAAAACTTTCAACAACGGA
EU139852_Penicillium_sp             GATTGTAGTCTGAGTGAAAATATAAATTATTTAAAACTTTCAACAACGGA
EU128598_Penicillium_chrysogen      GATTGTAGTCTGAGTGAAAATATAAATTATTTAAAACTTTCAACAACGGA
EU128591_Penicillium_chrysogen      GATTGTAGTCTGAGTGAAAATATAAATTATTTAAAACTTTCAACAACGGA
AY373902_Penicillium_chrysogen      GATTGTAGTCTGAGTGAAAATATAAATTATTTAAAACTTTCAACAACGGA
AY371634_Penicillium_chrysogen      GATTGTAGTCTGAGTGAAAATATAAATTATTTAAAACTTTCAACAACGGA
AY371632_Penicillium_chrysogen      GATTGTAGTCTGAGTGAAAATATAAATTATTTAAAACTTTCAACAACGGA
AY371630_Penicillium_chrysogen      GATTGTAGTCTGAGTGAAAATATAAATTATTTAAAACTTTCAACAACGGA
AY371613_Penicillium_chrysogen      GATTGTAGTCTGAGTGAAAATATAAATTATTTAAAACTTTCAACAACGGA
AY371629_Penicillium_chrysogen      GATTGTAGTCTGAGTGAAAATATAAATTATTTAAAACTTTCAACAACGGA
AY371631_Penicillium_chrysogen      GATTGTAGTCTGAGTGAAAATATAAATTATTTAAAACTTTCAACAACGGA
AY371633_Penicillium_chrysogen      GATTGTAGTCTGAGTGAAAATATAAATTATTTAAAACTTTCAACAACGGA
DQ681334_Penicillium_granulatu      GATTGTAGTCTGAGTGAAAATATAAATTATTTAAAACTTTCAACAACGGA
EU497943_Penicillium_sp             GATTGTAGTCTGAGTGAAAATATAAATTATTTAAAACTTTCAACAACGGA
EU497955_Penicillium_sp             GATTGTAGTCTGAGTGAAAATATAAATTATTTAAAACTTTCAACAACGGA
60065                               GATTGTAGTCTGAGTGAAAATATAAATTATTTAAAACTTTCAACAACGGA
                                    **************************************************

EU139860_Penicillium_sp             TCTCTTGGTTCCGGCATCGATGAAGAACGCAGCGAAATGCGATACGTAAT
EU139852_Penicillium_sp             TCTCTTGGTTCCGGCATCGATGAAGAACGCAGCGAAATGCGATACGTAAT
EU128598_Penicillium_chrysogen      TCTCTTGGTTCCGGCATCGATGAAGAACGCAGCGAAATGCGATACGTAAT
EU128591_Penicillium_chrysogen      TCTCTTGGTTCCGGCATCGATGAAGAACGCAGCGAAATGCGATACGTAAT
AY373902_Penicillium_chrysogen      TCTCTTGGTTCCGGCATCGATGAAGAACGCAGCGAAATGCGATACGTAAT
AY371634_Penicillium_chrysogen      TCTCTTGGTTCCGGCATCGATGAAGAACGCAGCGAAATGCGATACGTAAT
AY371632_Penicillium_chrysogen      TCTCTTGGTTCCGGCATCGATGAAGAACGCAGCGAAATGCGATACGTAAT
AY371630_Penicillium_chrysogen      TCTCTTGGTTCCGGCATCGATGAAGAACGCAGCGAAATGCGATACGTAAT
AY371613_Penicillium_chrysogen      TCTCTTGGTTCCGGCATCGATGAAGAACGCAGCGAAATGCGATACGTAAT
AY371629_Penicillium_chrysogen      TCTCTTGGTTCCGGCATCGATGAAGAACGCAGCGAAATGCGATACGTAAT
AY371631_Penicillium_chrysogen      TCTCTTGGTTCCGGCATCGATGAAGAACGCAGCGAAATGCGATACGTAAT
AY371633_Penicillium_chrysogen      TCTCTTGGTTCCGGCATCGATGAAGAACGCAGCGAAATGCGATACGTAAT
DQ681334_Penicillium_granulatu      TCTCTTGGTTCCGGCATCGATGAAGAACGCAGCGAAATGCGATACGTAAT
EU497943_Penicillium_sp             TCTCTTGGTTCCGGCATCGATGAAGAACGCAGCGAAATGCGATACGTAAT
EU497955_Penicillium_sp             TCTCTTGGTTCCGGCATCGATGAAGAACGCAGCGAAATGCGATACGTAAT
60065                               TCTCTTGGTTCCGGCATCGATGAAGAACGCAGCGAAATGCGATACGTAAT
                                    **************************************************

EU139860_Penicillium_sp             GTGAATTGCAAATTCAGTGAATCATCGAGTCTTTGAACGCACATTGCGCC
EU139852_Penicillium_sp             GTGAATTGCAAATTCAGTGAATCATCGAGTCTTTGAACGCACATTGCGCC
EU128598_Penicillium_chrysogen      GTGAATTGCAAATTCAGTGAATCATCGAGTCTTTGAACGCACATTGCGCC
EU128591_Penicillium_chrysogen      GTGAATTGCAAATTCAGTGAATCATCGAGTCTTTGAACGCACATTGCGCC
AY373902_Penicillium_chrysogen      GTGAATTGCAAATTCAGTGAATCATCGAGTCTTTGAACGCACATTGCGCC
AY371634_Penicillium_chrysogen      GTGAATTGCAAATTCAGTGAATCATCGAGTCTTTGAACGCACATTGCGCC
AY371632_Penicillium_chrysogen      GTGAATTGCAAATTCAGTGAATCATCGAGTCTTTGAACGCACATTGCGCC
AY371630_Penicillium_chrysogen      GTGAATTGCAAATTCAGTGAATCATCGAGTCTTTGAACGCACATTGCGCC
AY371613_Penicillium_chrysogen      GTGAATTGCAAATTCAGTGAATCATCGAGTCTTTGAACGCACATTGCGCC
AY371629_Penicillium_chrysogen      GTGAATTGCAAATTCAGTGAATCATCGAGTCTTTGAACGCACATTGCGCC
AY371631_Penicillium_chrysogen      GTGAATTGCAAATTCAGTGAATCATCGAGTCTTTGAACGCACATTGCGCC
AY371633_Penicillium_chrysogen      GTGAATTGCAAATTCAGTGAATCATCGAGTCTTTGAACGCACATTGCGCC
DQ681334_Penicillium_granulatu      GTGAATTGCAAATTCAGTGAATCATCGAGTCTTTGAACGCACATTGCGCC
EU497943_Penicillium_sp             GTGAATTGCAAATTCAGTGAATCATCGAGTCTTTGAACGCACATTGCGCC
EU497955_Penicillium_sp             GTGAATTGCAAATTCAGTGAATCATCGAGTCTTTGAACGCACATTGCGCC
60065                               GTGAATTGCAAATTCAGTGAATCATCGAGTCTTTGAACGCACATTGCGCC
                                    **************************************************

EU139860_Penicillium_sp             CCCTGGTATTCCGGGGGGCATGCCTGTCCGAGCGTCATTGCTGCCCTCAA
EU139852_Penicillium_sp             CCCTGGTATTCCGGGGGGCATGCCTGTCCGAGCGTCATTGCTGCCCTCAA
EU128598_Penicillium_chrysogen      CCCTGGTATTCCGGGGGGCATGCCTGTCCGAGCGTCATTGCTGCCCTCAA
EU128591_Penicillium_chrysogen      CCCTGGTATTCCGGGGGGCATGCCTGTCCGAGCGTCATTGCTGCCCTCAA
AY373902_Penicillium_chrysogen      CCCTGGTATTCCGGGGGGCATGCCTGTCCGAGCGTCATTGCTGCCCTCAA
AY371634_Penicillium_chrysogen      CCCTGGTATTCCGGGGGGCATGCCTGTCCGAGCGTCATTGCTGCCCTCAA
AY371632_Penicillium_chrysogen      CCCTGGTATTCCGGGGGGCATGCCTGTCCGAGCGTCATTGCTGCCCTCAA
AY371630_Penicillium_chrysogen      CCCTGGTATTCCGGGGGGCATGCCTGTCCGAGCGTCATTGCTGCCCTCAA
AY371613_Penicillium_chrysogen      CCCTGGTATTCCGGGGGGCATGCCTGTCCGAGCGTCATTGCTGCCCTCAA
AY371629_Penicillium_chrysogen      CCCTGGTATTCCGGGGGGCATGCCTGTCCGAGCGTCATTGCTGCCCTCAA
AY371631_Penicillium_chrysogen      CCCTGGTATTCCGGGGGGCATGCCTGTCCGAGCGTCATTGCTGCCCTCAA
AY371633_Penicillium_chrysogen      CCCTGGTATTCCGGGGGGCATGCCTGTCCGAGCGTCATTGCTGCCCTCAA
DQ681334_Penicillium_granulatu      CCCTGGTATTCCGGGGGGCATGCCTGTCCGAGCGTCATTGCTGCCCTCAA
EU497943_Penicillium_sp             CCCTGGTATTCCGGGGGGCATGCCTGTCCGAGCGTCATTGCTGCCCTCAA
EU497955_Penicillium_sp             CCCTGGTATTCCGGGGGGCATGCCTGTCCGAGCGTCATTGCTGCCCTCAA
60065                               CCCTGGTATTCCGGGGGGCATGCCTGTCCGAGCGTCATTGCTGCCCTCAA
                                    **************************************************

EU139860_Penicillium_sp             GCACGGCTTGTGTGTTGGGCCCCGTCCTCCGATCCCGGGGGACGGGCCCG
EU139852_Penicillium_sp             GCACGGCTTGTGTGTTGGGCCCCGTCCTCCGATCCCGGGGGACGGGCCCG
EU128598_Penicillium_chrysogen      GCACGGCTTGTGTGTTGGGCCCCGTCCTCCGATCCCGGGGGACGGGCCCG
EU128591_Penicillium_chrysogen      GCACGGCTTGTGTGTTGGGCCCCGTCCTCCGATCCCGGGGGACGGGCCCG
AY373902_Penicillium_chrysogen      GCACGGCTTGTGTGTTGGGCCCCGTCCTCCGATCCCGGGGGACGGGCCCG
AY371634_Penicillium_chrysogen      GCACGGCTTGTGTGTTGGGCCCCGTCCTCCGATCCCGGGGGACGGGCCCG
AY371632_Penicillium_chrysogen      GCACGGCTTGTGTGTTGGGCCCCGTCCTCCGATCCCGGGGGACGGGCCCG
AY371630_Penicillium_chrysogen      GCACGGCTTGTGTGTTGGGCCCCGTCCTCCGATCCCGGGGGACGGGCCCG
AY371613_Penicillium_chrysogen      GCACGGCTTGTGTGTTGGGCCCCGTCCTCCGATCCCGGGGGACGGGCCCG
AY371629_Penicillium_chrysogen      GCACGGCTTGTGTGTTGGGCCCCGTCCTCCGATCCCGGGGGACGGGCCCG
AY371631_Penicillium_chrysogen      GCACGGCTTGTGTGTTGGGCCCCGTCCTCCGATCCCGGGGGACGGGCCCG
AY371633_Penicillium_chrysogen      GCACGGCTTGTGTGTTGGGCCCCGTCCTCCGATCCCGGGGGACGGGCCCG
DQ681334_Penicillium_granulatu      GCACGGCTTGTGTGTTGGGCCCCGTCCTCCGATCCCGGGGGACGGGCCCG
EU497943_Penicillium_sp             GCACGGCTTGTGTGTTGGGCCCCGTCCTCCGATCCCGGGGGACGGGCCCG
EU497955_Penicillium_sp             GCACGGCTTGTGTGTTGGGCCCCGTCCTCCGATCCCGGGGGACGGGCCCG
60065                               GCACGGCTTGTGTGTTGGGCCCCGTCCTCCGATCCCGGGGGACGGGCCCG
                                    **************************************************

EU139860_Penicillium_sp             AAAGGCAGCGGCGGCACCGCGTCCGGTCCTCGAGCGTATGGGGCTTTGTC
EU139852_Penicillium_sp             AAAGGCAGCGGCGGCACCGCGTCCGGTCCTCGAGCGTATGGGGCTTTGTC
EU128598_Penicillium_chrysogen      AAAGGCAGCGGCGGCACCGCGTCCGGTCCTCGAGCGTATGGGGCTTTGTC
EU128591_Penicillium_chrysogen      AAAGGCAGCGGCGGCACCGCGTCCGGTCCTCGAGCGTATGGGGCTTTGTC
AY373902_Penicillium_chrysogen      AAAGGCAGCGGCGGCACCGCGTCCGGTCCTCGAGCGTATGGGGCTTTGTC
AY371634_Penicillium_chrysogen      AAAGGCAGCGGCGGCACCGCGTCCGGTCCTCGAGCGTATGGGGCTTTGTC
AY371632_Penicillium_chrysogen      AAAGGCAGCGGCGGCACCGCGTCCGGTCCTCGAGCGTATGGGGCTTTGTC
AY371630_Penicillium_chrysogen      AAAGGCAGCGGCGGCACCGCGTCCGGTCCTCGAGCGTATGGGGCTTTGTC
AY371613_Penicillium_chrysogen      AAAGGCAGCGGCGGCACCGCGTCCGGTCCTCGAGCGTATGGGGCTTTGTC
AY371629_Penicillium_chrysogen      AAAGGCAGCGGCGGCACCGCGTCCGGTCCTCGAGCGTATGGGGCTTTGTC
AY371631_Penicillium_chrysogen      AAAGGCAGCGGCGGCACCGCGTCCGGTCCTCGAGCGTATGGGGCTTTGTC
AY371633_Penicillium_chrysogen      AAAGGCAGCGGCGGCACCGCGTCCGGTCCTCGAGCGTATGGGGCTTTGTC
DQ681334_Penicillium_granulatu      AAAGGCAGCGGCGGCACCGCGTCCGGTCCTCGAGCGTATGGGGCTTTGTC
EU497943_Penicillium_sp             AAAGGCAGCGGCGGCACCGCGTCCGGTCCTCGAGCGTATGGGGCTTTGTC
EU497955_Penicillium_sp             AAAGGCAGCGGCGGCACCGCGTCCGGTCCTCGAGCGTATGGGGCTTTGTC
60065                               AAAGGCAGCGGCGGCACCGCGTCCGGTCCTCGAGCGTATGGGGCTTTGTC
                                    **************************************************

EU139860_Penicillium_sp             ACCCGCTCTGTAGGCCCGGCCGGCGCTTGCCGATCAACCCAAATTTTTAT
EU139852_Penicillium_sp             ACCCGCTCTGTAGGCCCGGCCGGCGCTTGCCGATCAACCCAAATTTTTAT
EU128598_Penicillium_chrysogen      ACCCGCTCTGTAGGCCCGGCCGGCGCTTGCCGATCAACCCAAATTTTTAT
EU128591_Penicillium_chrysogen      ACCCGCTCTGTAGGCCCGGCCGGCGCTTGCCGATCAACCCAAATTTTTAT
AY373902_Penicillium_chrysogen      ACCCGCTCTGTAGGCCCGGCCGGCGCTTGCCGATCAACCCAAATTTTTAT
AY371634_Penicillium_chrysogen      ACCCGCTCTGTAGGCCCGGCCGGCGCTTGCCGATCAACCCAAATTTTTAT
AY371632_Penicillium_chrysogen      ACCCGCTCTGTAGGCCCGGCCGGCGCTTGCCGATCAACCCAAATTTTTAT
AY371630_Penicillium_chrysogen      ACCCGCTCTGTAGGCCCGGCCGGCGCTTGCCGATCAACCCAAATTTTTAT
AY371613_Penicillium_chrysogen      ACCCGCTCTGTAGGCCCGGCCGGCGCTTGCCGATCAACCCAAATTTTTAT
AY371629_Penicillium_chrysogen      ACCCGCTCTGTAGGCCCGGCCGGCGCTTGCCGATCAACCCAAATTTTTAT
AY371631_Penicillium_chrysogen      ACCCGCTCTGTAGGCCCGGCCGGCGCTTGCCGATCAACCCAAATTTTTAT
AY371633_Penicillium_chrysogen      ACCCGCTCTGTAGGCCCGGCCGGCGCTTGCCGATCAACCCAAATTTTTAT
DQ681334_Penicillium_granulatu      ACCCGCTCTGTAGGCCCGGCCGGCGCTTGCCGATCAACCCAAATTTTTAT
EU497943_Penicillium_sp             ACCCGCTCTGTAGGCCCGGCCGGCGCTTGCCGATCAACCCAAATTTTTAT
EU497955_Penicillium_sp             ACCCGCTCTGTAGGCCCGGCCGGCGCTTGCCGATCAACCCAAATTTTTAT
60065                               ACCCGCTCTGTAGGCCCGGCCGGCGCTTGCCGATCAACCCAAATTTTTAT
                                    **************************************************

EU139860_Penicillium_sp             -CCAGGTTGACCTCGGATCAGGTAGGGAT-ACCCGCTGAACTTAA-----
EU139852_Penicillium_sp             -CCAGGTTGACCTCGGATCAGGTAGGGAT-ACCCGCTGAACTTAA-----
EU128598_Penicillium_chrysogen      -CCAGGTTGACCTCGGATCAGGTAGGGATCACCCGCTGAACTTAAGCATA
EU128591_Penicillium_chrysogen      -CCAGGTTGACCTCGGATCAGGTAGGGAT-ACCCGCTGAACTTAAGCATA
AY373902_Penicillium_chrysogen      -CCAGGTTGACCTCGGATCAGGTAGGGAT-ACCCGCTGAACTTAAGCATA
AY371634_Penicillium_chrysogen      -CCAGGTTGACCTCGGATCAGGTAG-------------------------
AY371632_Penicillium_chrysogen      -CCAGGTTGACCTCGGATCAGGTAG-------------------------
AY371630_Penicillium_chrysogen      -CCAGGTTGACCTCGGATCAGGTAG-------------------------
AY371613_Penicillium_chrysogen      -CCAGGTTGACCTCGGATCAGGTAG-------------------------
AY371629_Penicillium_chrysogen      -CCAGGTTGACCTCGGATCAGGTAG-------------------------
AY371631_Penicillium_chrysogen      -CCAGGTTGACCTCGGATCAGGTAG-------------------------
AY371633_Penicillium_chrysogen      -CCAGGTTGACCTCGGATCAGGTAG-------------------------
DQ681334_Penicillium_granulatu      -CCAGGTTGACCTCGGATCAGGTAGGGAT-ACCCGCTGAACTTAAGCATA
EU497943_Penicillium_sp             -CCAGGTTGACCTCGGATCAGGTAGGGAT-ACCCGCTGAACTTAAGCATA
EU497955_Penicillium_sp             -CCAGGTTGACCTCGGATCAGGTAGGGAT-ACCCGCTGAACTTAAGCATA
60065                               ACCAGGTTGACCTC------------------------------------
                                     *************                                    

EU139860_Penicillium_sp             ---------------------------------------
EU139852_Penicillium_sp             ---------------------------------------
EU128598_Penicillium_chrysogen      TCATTAAAGCGGAGGAA----------------------
EU128591_Penicillium_chrysogen      TCAATAA--------------------------------
AY373902_Penicillium_chrysogen      TCAATAAGCGGAGGAAAAGAAACCAACAGGGATTGCCCC
AY371634_Penicillium_chrysogen      ---------------------------------------
AY371632_Penicillium_chrysogen      ---------------------------------------
AY371630_Penicillium_chrysogen      ---------------------------------------
AY371613_Penicillium_chrysogen      ---------------------------------------
AY371629_Penicillium_chrysogen      ---------------------------------------
AY371631_Penicillium_chrysogen      ---------------------------------------
AY371633_Penicillium_chrysogen      ---------------------------------------
DQ681334_Penicillium_granulatu      TCAATAAGNCGGAGGAA----------------------
EU497943_Penicillium_sp             TCAATAAGCGGAGGA------------------------
EU497955_Penicillium_sp             TCAATAAGCGGAGGA------------------------
60065                               ---------------------------------------
                                                                           
