# Supplementary material for: A software pipeline for processing and identification of fungal ITS sequences
Source: Source Code Biol Med. 2009 Jan 15;4:1. doi: 10.1186/1751-0473-4-1 (PMC2649129; doi:10.1186/1751-0473-4-1)
Supplement: Additional file 2 — The evaluation dataset. The evaluation dataset (in the FASTA format) and the results of its analysis (a summary in the OpenOffice/Excel spreadsheet format with multiple alignments in the ALN (Clustal W) format and a list of the species recovered in the PDF format). [file 1751-0473-4-1-S2.zip › AdditionalFile2/2008-10-24-1/alignments/60065.dnd]

(
(
(
(
(
(
(
60065:0.03185,
EU497955_Penicillium_sp:-0.00453)
:0.00438,
EU497943_Penicillium_sp:-0.00274)
:0.00159,
DQ681334_Penicillium_granulatu:-0.00159)
:0.00203,
AY371633_Penicillium_chrysogen:-0.00036)
:0.00014,
AY371631_Penicillium_chrysogen:-0.00014)
:0.00000,
AY371629_Penicillium_chrysogen:0.00000)
:0.00000,
(
(
(
(
(
(
(
EU139860_Penicillium_sp:-0.00038,
EU139852_Penicillium_sp:0.00038)
:0.01010,
EU128598_Penicillium_chrysogen:-0.00013)
:0.00075,
EU128591_Penicillium_chrysogen:0.00013)
:0.00332,
AY373902_Penicillium_chrysogen:-0.00160)
:0.01043,
AY371634_Penicillium_chrysogen:-0.00062)
:0.00022,
AY371632_Penicillium_chrysogen:-0.00022)
:0.00000,
AY371630_Penicillium_chrysogen:0.00000)
:0.00000,
AY371613_Penicillium_chrysogen:0.00000);
