# Supplementary material for: A software pipeline for processing and identification of fungal ITS sequences
Source: Source Code Biol Med. 2009 Jan 15;4:1. doi: 10.1186/1751-0473-4-1 (PMC2649129; doi:10.1186/1751-0473-4-1)
Supplement: Additional file 2 — The evaluation dataset. The evaluation dataset (in the FASTA format) and the results of its analysis (a summary in the OpenOffice/Excel spreadsheet format with multiple alignments in the ALN (Clustal W) format and a list of the species recovered in the PDF format). [file 1751-0473-4-1-S2.zip › AdditionalFile2/2008-10-24-1/alignments/60063d1.aln]

CLUSTAL W (1.83) multiple sequence alignment


AF455436_Penicillium_commune        --------------------------------------------------
AF455490_Penicillium_chrysogen      --------------------------------------------------
AF455544_Penicillium_commune        --------------------------------------------------
DQ681331_Penicillium_citrinum       --------------------------------------------------
DQ681340_Penicillium_vinaceum       --------------------------------------------------
DQ681343_Penicillium_sp             --------------------------------------------------
EU833212_Penicillium_chrysogen      --------------------------------------------------
EF105368_Penicillium_sp             --------------------------------------------------
EU497943_Penicillium_sp             --------------------------------------------------
EF660439_Penicillium_sp             --------------------------------------------------
AJ279476_Penicillium_sp             --------------------------------------------------
EU833215_Penicillium_commune        --------------------------------------------------
EU833214_Penicillium_citrinum       --------------------------------------------------
DQ093692_Penicillium_commune        --------------------------------------------------
60063d1                             --------------------------------------------------
AM901677_Penicillium_sp             TCAGCTCGTGCCGATTACGTCCCTGCCCTTTGTACACACCGCCCGTCGCT
                                                                                      

AF455436_Penicillium_commune        --------------------------------------------------
AF455490_Penicillium_chrysogen      --------------------------------------------------
AF455544_Penicillium_commune        --------------------------------------------------
DQ681331_Penicillium_citrinum       --------------------------------------------------
DQ681340_Penicillium_vinaceum       --------------------------------------------------
DQ681343_Penicillium_sp             --------------------------------------------------
EU833212_Penicillium_chrysogen      --------------------------------------------------
EF105368_Penicillium_sp             --------------------------------------------------
EU497943_Penicillium_sp             --------------------------------------------------
EF660439_Penicillium_sp             --------------------------------------------------
AJ279476_Penicillium_sp             --------------------------------------------------
EU833215_Penicillium_commune        --------------------------------------------------
EU833214_Penicillium_citrinum       --------------------------------------------------
DQ093692_Penicillium_commune        --------------------------------------------------
60063d1                             --------------------------------------------------
AM901677_Penicillium_sp             ACTACCGATTGAATGGCTCAGTGAGGCCTTGGGATTGGCTTAGGAGGGTT
                                                                                      

AF455436_Penicillium_commune        --------------------------------------------------
AF455490_Penicillium_chrysogen      --------------------------------------------------
AF455544_Penicillium_commune        --------------------------------------------------
DQ681331_Penicillium_citrinum       -------------------------------------------------G
DQ681340_Penicillium_vinaceum       ----------------------------------------------TTGG
DQ681343_Penicillium_sp             -----------------------------------------------TGG
EU833212_Penicillium_chrysogen      -------------------------------------------------G
EF105368_Penicillium_sp             ------------------------------------------------AG
EU497943_Penicillium_sp             -------------------------------------------------G
EF660439_Penicillium_sp             -------------------------------------------------G
AJ279476_Penicillium_sp             ----------------------------------------TCATTTAGAG
EU833215_Penicillium_commune        -------------------------------------------------G
EU833214_Penicillium_citrinum       ------------------------------------------------GG
DQ093692_Penicillium_commune        --------------------------------------------------
60063d1                             --------------------------------------------------
AM901677_Penicillium_sp             GGCAACGACCCCCCAGAGCCGAAAACTTGGTCAAACTCGGTCATTTAGAG
                                                                                      

AF455436_Penicillium_commune        -----AAAAG--TCGTAACAAGGTTTCCGTAGGTGAACCTGCGGAAG-GA
AF455490_Penicillium_chrysogen      ----------------------GTTTCCGTAGGTGAACCTGCGGAAG-GA
AF455544_Penicillium_commune        -----AAAAG--TCGTAACAAGGTTTCCGTAGGTGAACCTGCGGAAG-GA
DQ681331_Penicillium_citrinum       GAAGTAAAAG--TCGTAACAAGGTTTCCGTAGGTGAACCTGCGGAAG-GA
DQ681340_Penicillium_vinaceum       AAGTAAAAAG--TCGTAACAAGGTTTCCGTAGGTGAACCTGCGGAAG-GA
DQ681343_Penicillium_sp             AAGTAAAAAG--TCGTAACAAGGTTTCCGTAGGTGAACCTGCGGAAG-GA
EU833212_Penicillium_chrysogen      GAAGTAAAAG--TCGTAACAAGGTTTCCGTAGGTGAACCTGCGGAAG-GA
EF105368_Penicillium_sp             GAAGTAAAAG--TCGTAACAAGGTTTCCGTAGGTGAACCTGCGGAAG-GA
EU497943_Penicillium_sp             GAAGTAAAAG--TCGTAACAAGGTTTCCGTAGGTGAACCTGCGGAAG-GA
EF660439_Penicillium_sp             GAAGTAAAAG--TCGTAACAAGGTTTCCGTAGGTGAACCTGCGGAAG-GA
AJ279476_Penicillium_sp             GAAGTAAAAG--TCGTAACAAGGTTTCCGTAGGTGAACCTGCGGAAG-GA
EU833215_Penicillium_commune        GAAGTAAAAA-GTCGTAACAAGGTTTCCGTAGGTGAACCTGCGGAAG-GA
EU833214_Penicillium_citrinum       AAAGTAAAAAAGTCGTAACAAGGTTTCCGTAGGTGAACCTGCGGAAG-GA
DQ093692_Penicillium_commune        -AGGAGTAAG--TCGTAACAAGGTTTCCGTAGGTGAACCTGCGGAAG-GA
60063d1                             --------------GTAACA-GGTTTCCGTAGGTGAACCTGCGGAAGAGA
AM901677_Penicillium_sp             GAAGTAAAAG--TCGTAACAAGGTTTCCGTAGGTGAACCTGCGGAAG-GA
                                                          ************************* **

AF455436_Penicillium_commune        TCATTACCGAGTGAGGGCCCTCTGGGTCCAACCTCCCACCCGTGTTTATT
AF455490_Penicillium_chrysogen      TCATTACCGAGTGAGGGCCCTCTGGGTCCAACCTCCCACCCGTGTTTATT
AF455544_Penicillium_commune        TCATTACCGAGTGAGGGCCCTCTGGGTCCAACCTCCCACCCGTGTTTATT
DQ681331_Penicillium_citrinum       TCATTACCGAGTGAGGGCCCTCTGGGTCCAACCTCCCACCCGTGTTTATT
DQ681340_Penicillium_vinaceum       TCATTACCGAGTGAGGGCCCTCTGGGTCCAACCTCCCACCCGTGTTTATT
DQ681343_Penicillium_sp             TCATTACCGAGTGAGGGCCCTCTGGGTCCAACCTCCCACCCGTGTTTATT
EU833212_Penicillium_chrysogen      TCATTACCGAGTGAGGGCCCTCTGGGTCCAACCTCCCACCCGTGTTTATT
EF105368_Penicillium_sp             TCATTACCGAGTGAGGGCCCTCTGGGTCCAACCTCCCACCCGTGTTTATT
EU497943_Penicillium_sp             TCATTACCGAGTGAGGGCCCTCTGGGTCCAACCTCCCACCCGTGTTTATT
EF660439_Penicillium_sp             TCATTACCGAGTGAGGGCCCTCTGGGTCCAACCTCCCACCCGTGTTTATT
AJ279476_Penicillium_sp             TCATTACCGAGTGAGGGCCCTCTGGGTCCAACCTCCCACCCGTGTTTATT
EU833215_Penicillium_commune        TCATTACCGAGTGAGGGCCCTCTGGGTCCAACCTCCCACCCGTGTTTATT
EU833214_Penicillium_citrinum       TCATTACCGAGTGAGGGCCCTCTGGGTCCAACCTCCCACCCGTGTTTATT
DQ093692_Penicillium_commune        TCATTACCGAGTGAGGGCCCTCTGGGTCCAACCTCCCACCCGTGTTTATT
60063d1                             TCATTACCGAGTGAGGGCCCTCTGGGTCCAACCTCCCACCCGTGTTTATT
AM901677_Penicillium_sp             TCATTACCGAGTGAGGGCCCTCTGGGTCCAACCTCCCACCCGTGTTTATT
                                    **************************************************

AF455436_Penicillium_commune        TTACCTTGTTGCTTCGGCGGGCCCGCCTTAACTGGCCGCCGGGGGGCTTA
AF455490_Penicillium_chrysogen      TTACCTTGTTGCTTCGGCGGGCCCGCCTTAACTGGCCGCCGGGGGGCTTA
AF455544_Penicillium_commune        TTACCTTGTTGCTTCGGCGGGCCCGCCTTAACTGGCCGCCGGGGGGCTTA
DQ681331_Penicillium_citrinum       TTACCTTGTTGCTTCGGCGGGCCCGCCTTAACTGGCCGCCGGGGGGCTTA
DQ681340_Penicillium_vinaceum       TTACCTTGTTGCTTCGGCGGGCCCGCCTTAACTGGCCGCCGGGGGGCTTA
DQ681343_Penicillium_sp             TTACCTTGTTGCTTCCGCGGGCCCGCCTTAACTGGCCGCCGGGGGGCTTA
EU833212_Penicillium_chrysogen      TTACCTTGTTGCTTCGGCGGGCCCGCCTTAACTGGCCGCCGGGGGGCTTA
EF105368_Penicillium_sp             TTACCTTGTTGCTTCGGCGGGCCCGCCTTAACTGGCCGCCGGGGGGCTTA
EU497943_Penicillium_sp             TTACCTTGTTGCTTCGGCGGGCCCGCCTTAACTGGCCGCCGGGGGGCTTA
EF660439_Penicillium_sp             TTACCTTGTTGCTTCGGCGGGCCCGCCTTAACTGGCCGCCGGGGGGCTTA
AJ279476_Penicillium_sp             TTACCTTGTTGCTTCGGCGGGCCCGCCTTAACTGGCCGCCGGGGGGCTTA
EU833215_Penicillium_commune        TTACCTTGTTGCTTCGGCGGGCCCGCCTTAACTGGCCGCCGGGGGGCTTA
EU833214_Penicillium_citrinum       TTACCTTGTTGCTTCGGCGGGCCCGCCTTAACTGGCCGCCGGGGGGCTTA
DQ093692_Penicillium_commune        TTACCTTGTTGCTTCGGCGGGCCCGCCTTAACTGGCCGCCGGGGGGCTTA
60063d1                             TTACCTTGTTGCTTCGGCGGGCCCGCCTTAACTGGCCGCCGGGGGGCTTA
AM901677_Penicillium_sp             TTACCTTGTTGCTTCGGCGGGCCCGCCTTAACTGGCCGCCGGGGGGCTTA
                                    *************** **********************************

AF455436_Penicillium_commune        CGCCCCCGGGCCCGCGCCCGCCGAAGACACCCTCGAACTCTGTCTGAAGA
AF455490_Penicillium_chrysogen      CGCCCCCGGGCCCGCGCCCGCCGAAGACACCCTCGAACTCTGTCTGAAGA
AF455544_Penicillium_commune        CGCCCCCGGGCCCGCGCCCGCCGAAGACACCCTCGAACTCTGTCTGAAGA
DQ681331_Penicillium_citrinum       CGCCCCCGGGCCCGCGCCCGCCGAAGACACCCTCGAACTCTGTCTGAAGA
DQ681340_Penicillium_vinaceum       CGCCCCCGGGCCCGCGCCCGCCGAAGACACCCTCGAACTCTGTCTGAAGA
DQ681343_Penicillium_sp             CGCCCCCGGGCCCGCGCCCGCCGAAGACACCCTCGAACTCTGTCTGAAGA
EU833212_Penicillium_chrysogen      CGCCCCCGGGCCCGCGCCCGCCGAAGACACCCTCGAACTCTGTCTGAAGA
EF105368_Penicillium_sp             CGCCCCCGGGCCCGCGCCCGCCGAAGACACCCTCGAACTCTGTCTGAAGA
EU497943_Penicillium_sp             CGCCCCCGGGCCCGCGCCCGCCGAAGACACCCTCGAACTCTGTCTGAAGA
EF660439_Penicillium_sp             CGCCCCCGGGCCCGCGCCCGCCGAAGACACCCTCGAACTCTGTCTGAAGA
AJ279476_Penicillium_sp             CGCCCCCGGGCCCGCGCCCGCCGAAGACACCCTCGAACTCTGTCTGAAGA
EU833215_Penicillium_commune        CGCCCCCGGGCCCGCGCCCGCCGAAGACACCCTCGAACTCTGTCTGAAGA
EU833214_Penicillium_citrinum       CGCCCCCGGGCCCGCGCCCGCCGAAGACACCCTCGAACTCTGTCTGAAGA
DQ093692_Penicillium_commune        CGCCCCCGGGCCCGCGCCCGCCGAAGACACCCTCGAACTCTGTCTGAAGA
60063d1                             CGCCCCCGGGCCCGCGCCCGCCGAAGACACCCTCGAACTCTGTCTGAAGA
AM901677_Penicillium_sp             CGCCCCCGGGCCCGCGCCCGCCGAAGACACCCTCGAACTCTGTCTGAAGA
                                    **************************************************

AF455436_Penicillium_commune        TTGTAGTCTGAGTGAAAATATAAATTATTTAAAACTTTCAACAACGGATC
AF455490_Penicillium_chrysogen      TTGTAGTCTGAGTGAAAATATAAATTATTTAAAACTTTCAACAACGGATC
AF455544_Penicillium_commune        TTGTAGTCTGAGTGAAAATATAAATTATTTAAAACTTTCAACAACGGATC
DQ681331_Penicillium_citrinum       TTGTAGTCTGAGTGAAAATATAAATTATTTAAAACTTTCAACAACGGATC
DQ681340_Penicillium_vinaceum       TTGTAGTCTGAGTGAAAATATAAATTATTTAAAACTTTCAACAACGGATC
DQ681343_Penicillium_sp             TTGTAGTCTGAGTGAAAATATAAATTATTTAAAACTTTCAACAACGGATC
EU833212_Penicillium_chrysogen      TTGTAGTCTGAGTGAAAATATAAATTATTTAAAACTTTCAACAACGGATC
EF105368_Penicillium_sp             TTGTAGTCTGAGTGAAAATATAAATTATTTAAAACTTTCAACAACGGATC
EU497943_Penicillium_sp             TTGTAGTCTGAGTGAAAATATAAATTATTTAAAACTTTCAACAACGGATC
EF660439_Penicillium_sp             TTGTAGTCTGAGTGAAAATATAAATTATTTAAAACTTTCAACAACGGATC
AJ279476_Penicillium_sp             TTGTAGTCTGAGTGAAAATATAAATTATTTAAAACTTTCAACAACGGATC
EU833215_Penicillium_commune        TTGTAGTCTGAGTGAAAATATAAATTATTTAAAACTTTCAACAACGGATC
EU833214_Penicillium_citrinum       TTGTAGTCTGAGTGAAAATATAAATTATTTAAAACTTTCAACAACGGATC
DQ093692_Penicillium_commune        TTGTAGTCTGAGTGAAAATATAAATTATTTAAAACTTTCAACAACGGATC
60063d1                             TTGTAGTCTGAGTGAAAATATAAATTATTTAAAACTTTCAACAACGGATC
AM901677_Penicillium_sp             TTGTAGTCTGAGTGAAAATATAAATTATTTAAAACTTTCAACAACGGATC
                                    **************************************************

AF455436_Penicillium_commune        TCTTGGTTCCGGCATCGATGAAGAACGCAGCGAAATGCGATACGTAATGT
AF455490_Penicillium_chrysogen      TCTTGGTTCCGGCATCGATGAAGAACGCAGCGAAATGCGATACGTAATGT
AF455544_Penicillium_commune        TCTTGGTTCCGGCATCGATGAAGAACGCAGCGAAATGCGATACGTAATGT
DQ681331_Penicillium_citrinum       TCTTGGTTCCGGCATCGATGAAGAACGCAGCGAAATGCGATACGTAATGT
DQ681340_Penicillium_vinaceum       TCTTGGTTCCGGCATCGATGAAGAACGCAGCGAAATGCGATACGTAATGT
DQ681343_Penicillium_sp             TCTTGGTTCCGGCATCGATGAAGAACGCAGCGAAATGCGATACGTAATGT
EU833212_Penicillium_chrysogen      TCTTGGTTCCGGCATCGATGAAGAACGCAGCGAAATGCGATACGTAATGT
EF105368_Penicillium_sp             TCTTGGTTCCGGCATCGATGAAGAACGCAGCGAAATGCGATACGTAATGT
EU497943_Penicillium_sp             TCTTGGTTCCGGCATCGATGAAGAACGCAGCGAAATGCGATACGTAATGT
EF660439_Penicillium_sp             TCTTGGTTCCGGCATCGATGAAGAACGCAGCGAAATGCGATACGTAATGT
AJ279476_Penicillium_sp             TCTTGGTTCCGGCATCGATGAAGAACGCAGCGAAATGCGATACGTAATGT
EU833215_Penicillium_commune        TCTTGGTTCCGGCATCGATGAAGAACGCAGCGAAATGCGATACGTAATGT
EU833214_Penicillium_citrinum       TCTTGGTTCCGGCATCGATGAAGAACGCAGCGAAATGCGATACGTAATGT
DQ093692_Penicillium_commune        TCTTGGTTCCGGCATCGATGAAGAACGCAGCGAAATGCGATACGTAATGT
60063d1                             TCTTGGTTCCGGCATCGATGAAGAACGCAGCGAAATGCGATACGTAATGT
AM901677_Penicillium_sp             TCTTGGTTCCGGCATCGATGAAGAACGCAGCGAAATGCGATACGTAATGT
                                    **************************************************

AF455436_Penicillium_commune        GAATTGCAAATTCAGTGAATCATCGAGTCTTTGAACGCACATTGCGCCCC
AF455490_Penicillium_chrysogen      GAATTGCAAATTCAGTGAATCATCGAGTCTTTGAACGCACATTGCGCCCC
AF455544_Penicillium_commune        GAATTGCAAATTCAGTGAATCATCGAGTCTTTGAACGCACATTGCGCCCC
DQ681331_Penicillium_citrinum       GAATTGCAAATTCAGTGAATCATCGAGTCTTTGAACGCACATTGCGCCCC
DQ681340_Penicillium_vinaceum       GAATTGCAAATTCAGTGAATCATCGAGTCTTTGAACGCACATTGCGCCCC
DQ681343_Penicillium_sp             GAATTGCAAATTCAGTGAATCATCGAGTCTTTGAACGCACATTGCGCCCC
EU833212_Penicillium_chrysogen      GAATTGCAAATTCAGTGAATCATCGAGTCTTTGAACGCACATTGCGCCCC
EF105368_Penicillium_sp             GAATTGCAAATTCAGTGAATCATCGAGTCTTTGAACGCACATTGCGCCCC
EU497943_Penicillium_sp             GAATTGCAAATTCAGTGAATCATCGAGTCTTTGAACGCACATTGCGCCCC
EF660439_Penicillium_sp             GAATTGCAAATTCAGTGAATCATCGAGTCTTTGAACGCACATTGCGCCCC
AJ279476_Penicillium_sp             GAATTGCAAATTCAGTGAATCATCGAGTCTTTGAACGCACATTGCGCCCC
EU833215_Penicillium_commune        GAATTGCAAATTCAGTGAATCATCGAGTCTTTGAACGCACATTGCGCCCC
EU833214_Penicillium_citrinum       GAATTGCAAATTCAGTGAATCATCGAGTCTTTGAACGCACATTGCGCCCC
DQ093692_Penicillium_commune        GAATTGCAAATTCAGTGAATCATCGAGTCTTTGAACGCACATTGCGCCCC
60063d1                             GAATTGCAAATTCAGTGAATCATCGAGTCTTTGAACGCACATTGCGCCCC
AM901677_Penicillium_sp             GAATTGCAAATTCAGTGAATCATCGAGTCTTTGAACGCACATTGCGCCCC
                                    **************************************************

AF455436_Penicillium_commune        CTGGTATTCCGGGGGGCATGCCTGTCCGAGCGTCATTTCTGCCCTCAAGC
AF455490_Penicillium_chrysogen      CTGGTATTCCGGGGGGCATGCCTGTCCGAGCGTCATTTCTGCCCTCAAGC
AF455544_Penicillium_commune        CTGGTATTCCGGGGGGCATGCCTGTCCGAGCGTCATTTCTGCCCTCAAGC
DQ681331_Penicillium_citrinum       CTGGTATTCCGGGGGGCATGCCTGTCCGAGCGTCATTTCTGCCCTCAAGC
DQ681340_Penicillium_vinaceum       CTGGTATTCCGGGGGGCATGCCTGTCCGAGCGTCATTTCTGCCCTCAAGC
DQ681343_Penicillium_sp             CTGGTATTCCGGGGGGCATGCCTGTCCGAGCGTCATTTCTGCCCTCAAGC
EU833212_Penicillium_chrysogen      CTGGTATTCCGGGGGGCATGCCTGTCCGAGCGTCATTTCTGCCCTCAAGC
EF105368_Penicillium_sp             CTGGTATTCCGGGGGGCATGCCTGTCCGAGCGTCATTTCTGCCCTCAAGC
EU497943_Penicillium_sp             CTGGTATTCCGGGGGGCATGCCTGTCCGAGCGTCATTGCTGCCCTCAAGC
EF660439_Penicillium_sp             CTGGTATTCCGGGGGGCATGCCTGTCCGAGCGTCATTTCTGCCCTCAAGC
AJ279476_Penicillium_sp             CTGGTATTCCGGGGGGCATGCCTGTCCGAGCGTCATTTCTGCCCTCAAGC
EU833215_Penicillium_commune        CTGGTATTCCGGGGGGCATGCCTGTCCGAGCGTCATTTCTGCCCTCAAGC
EU833214_Penicillium_citrinum       CTGGTATTCCGGGGGGCATGCCTGTCCGAGCGTCATTTCTGCCCTCAAGC
DQ093692_Penicillium_commune        CTGGTATTCCGGGGGGCATGCCTGTCCGAGCGTCATTTCTGCCCTCAAGC
60063d1                             CTGGTATTCCGGGGGGCATGCCTGTCCGAGCGTCATTTCTGCCCTCAAGC
AM901677_Penicillium_sp             CTGGTATTCCGGGGGGCATGCCTGTCCGAGCGTCATTTCTGCCCTCAAGC
                                    ************************************* ************

AF455436_Penicillium_commune        ACGGCTTGTGTGTTGGGCCCCGTCCTCCGATCCCGGGGGACGGGCCCGAA
AF455490_Penicillium_chrysogen      ACGGCTTGTGTGTTGGGCCCCGTCCTCCGATCCCGGGGGACGGGCCCGAA
AF455544_Penicillium_commune        ACGGCTTGTGTGTTGGGCCCCGTCCTCCGATCCCGGGGGACGGGCCCGAA
DQ681331_Penicillium_citrinum       ACGGCTTGTGTGTTGGGCCCCGTCCTCCGATCCCGGGGGACGGGCCCGAA
DQ681340_Penicillium_vinaceum       ACGGCTTGTGTGTTGGGCCCCGTCCTCCGATCCCGGGGGACGGGCCCGAA
DQ681343_Penicillium_sp             ACGGCTTGTGTGTTGGGCCCCGTCCTCCGATCCCGGGGGACGGGCCCGAA
EU833212_Penicillium_chrysogen      ACGGCTTGTGTGTTGGGCCCCGTCCTCCGATCCCGGGGGACGGGCCCGAA
EF105368_Penicillium_sp             ACGGCTTGTGTGTTGGGCCCCGTCCTCCGATCCCGGGGGACGGGCCCGAA
EU497943_Penicillium_sp             ACGGCTTGTGTGTTGGGCCCCGTCCTCCGATCCCGGGGGACGGGCCCGAA
EF660439_Penicillium_sp             ACGGCTTGTGTGTTGGGCCCCGTCCTCCGATCCCGGGGGACGGGCCCGAA
AJ279476_Penicillium_sp             ACGGCTTGTGTGTTGGGCCCCGTCCTCCGATCCCGGGGGACGGGCCCGAA
EU833215_Penicillium_commune        ACGGCTTGTGTGTTGGGCCCCGTCCTCCGATCCCGGGGGACGGGCCCGAA
EU833214_Penicillium_citrinum       ACGGCTTGTGTGTTGGGCCCCGTCCTCCGATCCCGGGGGACGGGCCCGAA
DQ093692_Penicillium_commune        ACGGCTTGTGTGTTGGGCCCCGTCCTCCGATCCCGGGGGACGGGCCCGAA
60063d1                             ACGGCTTGTGTGTTGGGCCCCGTCCTCCGATCCCGGGGGACGGGCCCGAA
AM901677_Penicillium_sp             ACGGCTTGTGTGTTGGGCCCCGTCCTCCGATCCCGGGGGACGGGCCCGAA
                                    **************************************************

AF455436_Penicillium_commune        AGGCAGCGGCGGCACCGCGTCCGGTCCTCGAGCGTATGGGGCTTTGTCAC
AF455490_Penicillium_chrysogen      AGGCAGCGGCGGCACCGCGTCCGGTCCTCGAGCGTATGGGGCTTTGTCAC
AF455544_Penicillium_commune        AGGCAGCGGCGGCACCGCGTCCGGTCCTCGAGCGTATGGGGCTTTGTCAC
DQ681331_Penicillium_citrinum       AGGCAGCGGCGGCACCGCGTCCGGTCCTCGAGCGTATGGGGCTTTGTCAC
DQ681340_Penicillium_vinaceum       AGGCAGCGGCGGCACCGCGTCCGGTCCTCGAGCGTATGGGGCTTTGTCAC
DQ681343_Penicillium_sp             AGGCAGCGGCGGCACCGCGTCCGGTCCTCGAGCGTATGGGGCTTTGTCAC
EU833212_Penicillium_chrysogen      AGGCAGCGGCGGCACCGCGTCCGGTCCTCGAGCGTATGGGGCTTTGTCAC
EF105368_Penicillium_sp             AGGCAGCGGCGGCACCGCGTCCGGTCCTCGAGCGTATGGGGCTTTGTCAC
EU497943_Penicillium_sp             AGGCAGCGGCGGCACCGCGTCCGGTCCTCGAGCGTATGGGGCTTTGTCAC
EF660439_Penicillium_sp             AGGCAGCGGCGGCACCGCGTCCGGTCCTCGAGCGTATGGGGCTTTGTCAC
AJ279476_Penicillium_sp             AGGCAGCGGCGGCACCGCGTCCGGTCCTCGAGCGTATGGGGCTTTGTCAC
EU833215_Penicillium_commune        AGGCAGCGGCGGCACCGCGTCCGGTCCTCGAGCGTATGGGGCTTTGTCAC
EU833214_Penicillium_citrinum       AGGCAGCGGCGGCACCGCGTCCGGTCCTCGAGCGTATGGGGCTTTGTCAC
DQ093692_Penicillium_commune        AGGCAGCGGCGGCACCGCGTCCGGTCCTCGAGCGTATGGGGCTTTGTCAC
60063d1                             AGGCAGCGGCGGCACCGCGTCCGGTCCTCGAGCGTATGGGGCTTTGTCAC
AM901677_Penicillium_sp             AGGCAGCGGCGGCACCGCGTCCGGTCCTCGAGCGTATGGGGCTTTGTCAC
                                    **************************************************

AF455436_Penicillium_commune        CCGCTCTGTAGGCCCGGCCGGCGCTTGCCGATCAACCCAAATTTTTATCC
AF455490_Penicillium_chrysogen      CCGCTCTGTAGGCCCGGCCGGCGCTTGCCGATCAACCCAAATTTTTATCC
AF455544_Penicillium_commune        CCGCTCTGTAGGCCCGGCCGGCGCTTGCCGATCAACCCAAATTTTTATCC
DQ681331_Penicillium_citrinum       CCGCTCTGTAGGCCCGGCCGGCGCTTGCCGATCAACCCAAATTTTTATCC
DQ681340_Penicillium_vinaceum       CCGCTCTGTAGGCCCGGCCGGCGCTTGCCGATCAACCCAAATTTTTATCC
DQ681343_Penicillium_sp             CCGCTCTGTAGGCCCGGCCGGCGCTTGCCGATCAACCCAAATTTTTATCC
EU833212_Penicillium_chrysogen      CCGCTCTGTAGGCCCGGCCGGCGCTTGCCGATCAACCCAAATTTTTATCC
EF105368_Penicillium_sp             CCGCTCTGTAGGCCCGGCCGGCGCTTGCCGATCAACCCAAATTTTTATCC
EU497943_Penicillium_sp             CCGCTCTGTAGGCCCGGCCGGCGCTTGCCGATCAACCCAAATTTTTATCC
EF660439_Penicillium_sp             CCGCTCTGTAGGCCCGGCCGGCGCTTGCCGATCAACCCAAATTTTTATCC
AJ279476_Penicillium_sp             CCGCTCTGTAGGCCCGGCCGGCGCTTGCCGATCAACCCAAATTTTTATCC
EU833215_Penicillium_commune        CCGCTCTGTAGGCCCGGCCGGCGCTTGCCGATCAACCCAAATTTTTATCC
EU833214_Penicillium_citrinum       CCGCTCTGTAGGCCCGGCCGGCGCTTGCCGATCAACCCAAATTTTTATCC
DQ093692_Penicillium_commune        CCGCTCTGTAGGCCCGGCCGGCGCTTGCCGATCAACCCAAATTTTTATCC
60063d1                             CCGCTCTGTAGGCCCGGCCGGCGCTTGCCGATCAACCCAAATTTTTATCC
AM901677_Penicillium_sp             CCGCTCTGTAGGCCCGGCCGGCGCTTGCCGATCAACCCAAATTTTTATCC
                                    **************************************************

AF455436_Penicillium_commune        AGGTTGACC-TCGGAT-CAGGTAGGGATACCCGCTGAACTTAAGCATATC
AF455490_Penicillium_chrysogen      AGGTTGACC-TCGGAT-CAGGTAGGGATACCCGCTGAACTTAAGCATATC
AF455544_Penicillium_commune        AGGTTGACC-TCGGAT-CAGGTAGGGATACCCGCTGAACTTAAGCATATC
DQ681331_Penicillium_citrinum       AGGTTGACC-TCGGAT-CAGGTAGGGATACCCGCTGAACTTAAGCATATC
DQ681340_Penicillium_vinaceum       AGGTTGACC-TCGGAT-CAGGTAGGGATACCCGCTGAACTTAAGCATATC
DQ681343_Penicillium_sp             AGGTTGACC-TCGGAT-CAGGTAGGGATACCCGCTGAACTTAAGCATATC
EU833212_Penicillium_chrysogen      AGGTTGACC-TCGGAT-CAGGTAGGGATACCCGCTGAACTTAAGCATATC
EF105368_Penicillium_sp             AGGTTGACC-TCGGAT-CAGGTAGGGATACCCGCTGAACTTAAGCATATC
EU497943_Penicillium_sp             AGGTTGACC-TCGGAT-CAGGTAGGGATACCCGCTGAACTTAAGCATATC
EF660439_Penicillium_sp             AGGTTGACC-TCGGAT-CAGGTAGGGATACCCGCTGAACTTAAGCATATC
AJ279476_Penicillium_sp             AGGTTGACC-TCGGAT-CAGGTAGGGATACCCGCTGAACTTAAGCATATC
EU833215_Penicillium_commune        AGGTTGACC-TCGGAT-CAGGTAGGGATACCCGCTGAACTTAAGCATATA
EU833214_Penicillium_citrinum       AGGTTGACC-TCGGAT-CAGGTAGGGATACCCGCTGAACTTAAGCATATA
DQ093692_Penicillium_commune        AGGTTGACC-TCGGAT-CAGGTAGGGA-ACCCG-----------------
60063d1                             AGGTTGACCCTCGGATTCAGG-----------------------------
AM901677_Penicillium_sp             AGGTTGACC-TCGGAT-CAGGTAGGGATACCCGCTGA-------------
                                    ********* ****** ****                             

AF455436_Penicillium_commune        AATAAGC-GGAGGAA
AF455490_Penicillium_chrysogen      AATAAGC-GGAGGAA
AF455544_Penicillium_commune        AATAAGC-GGAGGAA
DQ681331_Penicillium_citrinum       AATAAGNCGGAGGAA
DQ681340_Penicillium_vinaceum       AATAAGNCGGAGGAA
DQ681343_Penicillium_sp             AATAAGNCGGAGGAA
EU833212_Penicillium_chrysogen      AATAAGC-GGAGGAA
EF105368_Penicillium_sp             AATAAGC-GGAGGAA
EU497943_Penicillium_sp             AATAAGC-GGAGGA-
EF660439_Penicillium_sp             AAT------------
AJ279476_Penicillium_sp             AATAAGCGGA-----
EU833215_Penicillium_commune        ---------------
EU833214_Penicillium_citrinum       ---------------
DQ093692_Penicillium_commune        ---------------
60063d1                             ---------------
AM901677_Penicillium_sp             ---------------
                                                   
