# Supplementary material for: A software pipeline for processing and identification of fungal ITS sequences
Source: Source Code Biol Med. 2009 Jan 15;4:1. doi: 10.1186/1751-0473-4-1 (PMC2649129; doi:10.1186/1751-0473-4-1)
Supplement: Additional file 2 — The evaluation dataset. The evaluation dataset (in the FASTA format) and the results of its analysis (a summary in the OpenOffice/Excel spreadsheet format with multiple alignments in the ALN (Clustal W) format and a list of the species recovered in the PDF format). [file 1751-0473-4-1-S2.zip › AdditionalFile2/2008-10-24-1/alignments/60063d1.dnd]

(
(
(
(
(
(
(
(
(
(
(
(
60063d1:-0.01366,
AM901677_Penicillium_sp:0.01905)
:0.00768,
DQ093692_Penicillium_commune:-0.00247)
:0.00591,
(
EU833215_Penicillium_commune:-0.00344,
EU833214_Penicillium_citrinum:0.00511)
:0.00208)
:0.00396,
(
EF660439_Penicillium_sp:-0.00240,
AJ279476_Penicillium_sp:0.00240)
:0.00195)
:0.00331,
EU497943_Penicillium_sp:0.00026)
:0.00090,
EF105368_Penicillium_sp:-0.00067)
:0.00080,
EU833212_Penicillium_chrysogen:-0.00080)
:0.00067,
DQ681343_Penicillium_sp:0.00146)
:0.00013,
DQ681340_Penicillium_vinaceum:-0.00010)
:0.00000,
DQ681331_Penicillium_citrinum:0.00000)
:0.00000,
AF455544_Penicillium_commune:0.00000)
:0.00000,
AF455436_Penicillium_commune:0.00000,
AF455490_Penicillium_chrysogen:0.00000);
