# Supplementary material for: A software pipeline for processing and identification of fungal ITS sequences
Source: Source Code Biol Med. 2009 Jan 15;4:1. doi: 10.1186/1751-0473-4-1 (PMC2649129; doi:10.1186/1751-0473-4-1)
Supplement: Additional file 2 — The evaluation dataset. The evaluation dataset (in the FASTA format) and the results of its analysis (a summary in the OpenOffice/Excel spreadsheet format with multiple alignments in the ALN (Clustal W) format and a list of the species recovered in the PDF format). [file 1751-0473-4-1-S2.zip › AdditionalFile2/2008-10-24-1/alignments/60072.aln]

CLUSTAL W (1.83) multiple sequence alignment


EU833227_Penicillium_vinaceum       TTGGAAGTAAAAA-GTCGTAACAAGGTTTCCGTAGGTGAACCTGCGGAAG
EU833224_Penicillium_lanosum        --GGAAGTAAAA--GTCGTAACAAGGTTTCCGTAGGTGAACCTGCGGAAG
EU670718_Penicillium_sp             --GGAAGTAAAA--GTCGTAACAAGGTTTCCGTAGGTGAACCTGCGGAAG
EU497948_Penicillium_sp             --GGAAGTAAAA--GTCGTAACAAGGTTTCCGTAGGTGAACCTGCGGAAG
EU497943_Penicillium_sp             --GGAAGTAAAA--GTCGTAACAAGGTTTCCGTAGGTGAACCTGCGGAAG
EU497955_Penicillium_sp             --TGAAGTAAAA--GTCGTAACAAGGTTTCCGTAGGTAAACCTGCGGAAG
EF660439_Penicillium_sp             --GGAAGTAAAA--GTCGTAACAAGGTTTCCGTAGGTGAACCTGCGGAAG
EF105368_Penicillium_sp             -AGGAAGTAAAA--GTCGTAACAAGGTTTCCGTAGGTGAACCTGCGGAAG
EU833212_Penicillium_chrysogen      --GGAAGTAAAA--GTCGTAACAAGGTTTCCGTAGGTGAACCTGCGGAAG
DQ681340_Penicillium_vinaceum       TTGGAAGTAAAAA-GTCGTAACAAGGTTTCCGTAGGTGAACCTGCGGAAG
DQ681331_Penicillium_citrinum       --GGAAGTAAAA--GTCGTAACAAGGTTTCCGTAGGTGAACCTGCGGAAG
DQ681334_Penicillium_granulatu      -TGGAAGTAAAAA-GTCGTAACAAGGTTTCCGTAGGTGAACCTGCGGAAG
60072                               --------------GTCGTAACAAGGTTTCCGTAGGTGAACCTGCGGAAG
EU833215_Penicillium_commune        --GGAAGTAAAAA-GTCGTAACAAGGTTTCCGTAGGTGAACCTGCGGAAG
EU833214_Penicillium_citrinum       -GGAAAGTAAAAAAGTCGTAACAAGGTTTCCGTAGGTGAACCTGCGGAAG
EU833223_Penicillium_lanosum        --GGAAGTAAAAA-GTCGTAACAAGGTTTCCGTAGGTGAACCTGCGGAAG
                                                  *********************** ************

EU833227_Penicillium_vinaceum       -GATCATTACCGAGTGAGGGCCCTCTGGGTCCAACCTCCCACCCGTGTTT
EU833224_Penicillium_lanosum        -GATCATTACCGAGTGAGGGCCCTCTGGGTCCAACCTCCCACCCGTGTTT
EU670718_Penicillium_sp             -GATCATTACCGAGTGAGGGCCCTCTGGGTCCAACCTCCCACCCGTGTTT
EU497948_Penicillium_sp             -GATCATTACCGAGTGAGGGCCCTCTGGGTCCAACCTCCCACCCGTGTTT
EU497943_Penicillium_sp             -GATCATTACCGAGTGAGGGCCCTCTGGGTCCAACCTCCCACCCGTGTTT
EU497955_Penicillium_sp             -GATCATTACCGAGTGAGGGCCCTCTGGGTCCAACCTCCCACCCGTGTTT
EF660439_Penicillium_sp             -GATCATTACCGAGTGAGGGCCCTCTGGGTCCAACCTCCCACCCGTGTTT
EF105368_Penicillium_sp             -GATCATTACCGAGTGAGGGCCCTCTGGGTCCAACCTCCCACCCGTGTTT
EU833212_Penicillium_chrysogen      -GATCATTACCGAGTGAGGGCCCTCTGGGTCCAACCTCCCACCCGTGTTT
DQ681340_Penicillium_vinaceum       -GATCATTACCGAGTGAGGGCCCTCTGGGTCCAACCTCCCACCCGTGTTT
DQ681331_Penicillium_citrinum       -GATCATTACCGAGTGAGGGCCCTCTGGGTCCAACCTCCCACCCGTGTTT
DQ681334_Penicillium_granulatu      -GATCATTACCGAGTGAGGGCCCTCTGGGTCCAACCTCCCACCCGTGTTT
60072                               AGATCATTACCGAGTGAGGGCCCTCTGGGTCCAACCTCCCACCCGTGTTT
EU833215_Penicillium_commune        -GATCATTACCGAGTGAGGGCCCTCTGGGTCCAACCTCCCACCCGTGTTT
EU833214_Penicillium_citrinum       -GATCATTACCGAGTGAGGGCCCTCTGGGTCCAACCTCCCACCCGTGTTT
EU833223_Penicillium_lanosum        -GATCATTACCGAGTGAGGGCCCTCTGGGTCCAACCTCCCACCCGTGTTT
                                     *************************************************

EU833227_Penicillium_vinaceum       ATTTTACCTTGTTGCTTCGGCGGGCCCGCCTTAACTGGCCGCCGGGGGGC
EU833224_Penicillium_lanosum        ATTTTACCTTGTTGCTTCGGCGGGCCCGCCTTAACTGGCCGCCGGGGGGC
EU670718_Penicillium_sp             ATTTTACCTTGTTGCTTCGGCGGGCCCGCCTTAACTGGCCGCCGGGGGGC
EU497948_Penicillium_sp             ATTTTACCTTGTTGCTTCGGCGGGCCCGCCTTAACTGGCCGCCGGGGGGC
EU497943_Penicillium_sp             ATTTTACCTTGTTGCTTCGGCGGGCCCGCCTTAACTGGCCGCCGGGGGGC
EU497955_Penicillium_sp             ATTTTACCTTGTTGCTTCGGCGGGCCCGCCTTAACTGGCCGCCGGGGGGC
EF660439_Penicillium_sp             ATTTTACCTTGTTGCTTCGGCGGGCCCGCCTTAACTGGCCGCCGGGGGGC
EF105368_Penicillium_sp             ATTTTACCTTGTTGCTTCGGCGGGCCCGCCTTAACTGGCCGCCGGGGGGC
EU833212_Penicillium_chrysogen      ATTTTACCTTGTTGCTTCGGCGGGCCCGCCTTAACTGGCCGCCGGGGGGC
DQ681340_Penicillium_vinaceum       ATTTTACCTTGTTGCTTCGGCGGGCCCGCCTTAACTGGCCGCCGGGGGGC
DQ681331_Penicillium_citrinum       ATTTTACCTTGTTGCTTCGGCGGGCCCGCCTTAACTGGCCGCCGGGGGGC
DQ681334_Penicillium_granulatu      ATTTTACCTTGTTGCTTCGGCGGGCCCGCCTTAACTGGCCGCCGGGGGGC
60072                               ATTTTACCTTGTTGCTTCGGCGGGCCCGCCTTAACTGGCCGCCGGGGGGC
EU833215_Penicillium_commune        ATTTTACCTTGTTGCTTCGGCGGGCCCGCCTTAACTGGCCGCCGGGGGGC
EU833214_Penicillium_citrinum       ATTTTACCTTGTTGCTTCGGCGGGCCCGCCTTAACTGGCCGCCGGGGGGC
EU833223_Penicillium_lanosum        ATTTTACCTTGTTGCTTCGGCGGGCCCGCCTTAACTGGCCGCCGGGGGGC
                                    **************************************************

EU833227_Penicillium_vinaceum       TCACGCCCCCGGGCCCGCGCCCGCCGAAGACACCCTCGAACTCTGTCTGA
EU833224_Penicillium_lanosum        TCACGCCCCCGGGCCCGCGCCCGCCGAAGACACCCTCGAACTCTGTCTGA
EU670718_Penicillium_sp             TTACGCCCCCGGGCCCGCGCCCGCCGAAGACACCCTCGAACTCTGTCTGA
EU497948_Penicillium_sp             TTACGCCCCCGGGCCCGCGCCCGCCGAAGACACCCTCGAACTCTGTCTGA
EU497943_Penicillium_sp             TTACGCCCCCGGGCCCGCGCCCGCCGAAGACACCCTCGAACTCTGTCTGA
EU497955_Penicillium_sp             TTACGCCCCCGGGCCCGCGCCCGCCGAAGACACCCTCGAACTCTGTCTGA
EF660439_Penicillium_sp             TTACGCCCCCGGGCCCGCGCCCGCCGAAGACACCCTCGAACTCTGTCTGA
EF105368_Penicillium_sp             TTACGCCCCCGGGCCCGCGCCCGCCGAAGACACCCTCGAACTCTGTCTGA
EU833212_Penicillium_chrysogen      TTACGCCCCCGGGCCCGCGCCCGCCGAAGACACCCTCGAACTCTGTCTGA
DQ681340_Penicillium_vinaceum       TTACGCCCCCGGGCCCGCGCCCGCCGAAGACACCCTCGAACTCTGTCTGA
DQ681331_Penicillium_citrinum       TTACGCCCCCGGGCCCGCGCCCGCCGAAGACACCCTCGAACTCTGTCTGA
DQ681334_Penicillium_granulatu      TTACGCCCCCGGGCCCGCGCCCGCCGAAGACACCCTCGAACTCTGTCTGA
60072                               TTACGCCCCCGGGCCCGCGCCCGCCGAAGACACCCTCGAACTCTGTCTGA
EU833215_Penicillium_commune        TTACGCCCCCGGGCCCGCGCCCGCCGAAGACACCCTCGAACTCTGTCTGA
EU833214_Penicillium_citrinum       TTACGCCCCCGGGCCCGCGCCCGCCGAAGACACCCTCGAACTCTGTCTGA
EU833223_Penicillium_lanosum        TCACGCCCCCGGGCCCGCGCCCGCCGAAGACACCCTCGAACTCTGTCTGA
                                    * ************************************************

EU833227_Penicillium_vinaceum       AGATTGTAGTCTGAGTGAAAATATAAATTATTTAAAACTTTCAACAACGG
EU833224_Penicillium_lanosum        AGATTGTAGTCTGAGTGAAAATATAAATTATTTAAAACTTTCAACAACGG
EU670718_Penicillium_sp             AGATTGTAGTCTGAGTGAAAATATAAATTATTTAAAACTTTCAACAACGG
EU497948_Penicillium_sp             AGATTGTAGTCTGAGTGAAAATATAAATTATTTAAAACTTTCAACAACGG
EU497943_Penicillium_sp             AGATTGTAGTCTGAGTGAAAATATAAATTATTTAAAACTTTCAACAACGG
EU497955_Penicillium_sp             AGATTGTAGTCTGAGTGAAAATATAAATTATTTAAAACTTTCAACAACGG
EF660439_Penicillium_sp             AGATTGTAGTCTGAGTGAAAATATAAATTATTTAAAACTTTCAACAACGG
EF105368_Penicillium_sp             AGATTGTAGTCTGAGTGAAAATATAAATTATTTAAAACTTTCAACAACGG
EU833212_Penicillium_chrysogen      AGATTGTAGTCTGAGTGAAAATATAAATTATTTAAAACTTTCAACAACGG
DQ681340_Penicillium_vinaceum       AGATTGTAGTCTGAGTGAAAATATAAATTATTTAAAACTTTCAACAACGG
DQ681331_Penicillium_citrinum       AGATTGTAGTCTGAGTGAAAATATAAATTATTTAAAACTTTCAACAACGG
DQ681334_Penicillium_granulatu      AGATTGTAGTCTGAGTGAAAATATAAATTATTTAAAACTTTCAACAACGG
60072                               AGATTGTAGTCTGAGTGAAAATATAAATTATTTAAAACTTTCAACAACGG
EU833215_Penicillium_commune        AGATTGTAGTCTGAGTGAAAATATAAATTATTTAAAACTTTCAACAACGG
EU833214_Penicillium_citrinum       AGATTGTAGTCTGAGTGAAAATATAAATTATTTAAAACTTTCAACAACGG
EU833223_Penicillium_lanosum        AGATTGTAGTCTGAGTGAAAATATAAATTATTTAAAACTTTCAACAACGG
                                    **************************************************

EU833227_Penicillium_vinaceum       ATCTCTTGGTTCCGGCATCGATGAAGAACGCAGCGAAATGCGATACGTAA
EU833224_Penicillium_lanosum        ATCTCTTGGTTCCGGCATCGATGAAGAACGCAGCGAAATGCGATACGTAA
EU670718_Penicillium_sp             ATCTCTTGGTTCCGGCATCGATGAAGAACGCAGCGAAATGCGATACGTAA
EU497948_Penicillium_sp             ATCTCTTGGTTCCGGCATCGATGAAGAACGCAGCGAAATGCGATACGTAA
EU497943_Penicillium_sp             ATCTCTTGGTTCCGGCATCGATGAAGAACGCAGCGAAATGCGATACGTAA
EU497955_Penicillium_sp             ATCTCTTGGTTCCGGCATCGATGAAGAACGCAGCGAAATGCGATACGTAA
EF660439_Penicillium_sp             ATCTCTTGGTTCCGGCATCGATGAAGAACGCAGCGAAATGCGATACGTAA
EF105368_Penicillium_sp             ATCTCTTGGTTCCGGCATCGATGAAGAACGCAGCGAAATGCGATACGTAA
EU833212_Penicillium_chrysogen      ATCTCTTGGTTCCGGCATCGATGAAGAACGCAGCGAAATGCGATACGTAA
DQ681340_Penicillium_vinaceum       ATCTCTTGGTTCCGGCATCGATGAAGAACGCAGCGAAATGCGATACGTAA
DQ681331_Penicillium_citrinum       ATCTCTTGGTTCCGGCATCGATGAAGAACGCAGCGAAATGCGATACGTAA
DQ681334_Penicillium_granulatu      ATCTCTTGGTTCCGGCATCGATGAAGAACGCAGCGAAATGCGATACGTAA
60072                               ATCTCTTGGTTCCGGCATCGATGAAGAACGCAGCGAAATGCGATACGTAA
EU833215_Penicillium_commune        ATCTCTTGGTTCCGGCATCGATGAAGAACGCAGCGAAATGCGATACGTAA
EU833214_Penicillium_citrinum       ATCTCTTGGTTCCGGCATCGATGAAGAACGCAGCGAAATGCGATACGTAA
EU833223_Penicillium_lanosum        ATCTCTTGGTTCCGGCATCGATGAAGAACGCAGCGAAATGCGATACGTAA
                                    **************************************************

EU833227_Penicillium_vinaceum       TGTGAATTGCAAATTCAGTGAATCATCGAGTCTTTGAACGCACATTGCGC
EU833224_Penicillium_lanosum        TGTGAATTGCAAATTCAGTGAATCATCGAGTCTTTGAACGCACATTGCGC
EU670718_Penicillium_sp             TGTGAATTGCAAATTCAGTGAATCATCGAGTCTTTGAACGCACATTGCGC
EU497948_Penicillium_sp             TGTGAATTGCAAATTCAGTGAATCATCGAGTCTTTGAACGCACATTGCGC
EU497943_Penicillium_sp             TGTGAATTGCAAATTCAGTGAATCATCGAGTCTTTGAACGCACATTGCGC
EU497955_Penicillium_sp             TGTGAATTGCAAATTCAGTGAATCATCGAGTCTTTGAACGCACATTGCGC
EF660439_Penicillium_sp             TGTGAATTGCAAATTCAGTGAATCATCGAGTCTTTGAACGCACATTGCGC
EF105368_Penicillium_sp             TGTGAATTGCAAATTCAGTGAATCATCGAGTCTTTGAACGCACATTGCGC
EU833212_Penicillium_chrysogen      TGTGAATTGCAAATTCAGTGAATCATCGAGTCTTTGAACGCACATTGCGC
DQ681340_Penicillium_vinaceum       TGTGAATTGCAAATTCAGTGAATCATCGAGTCTTTGAACGCACATTGCGC
DQ681331_Penicillium_citrinum       TGTGAATTGCAAATTCAGTGAATCATCGAGTCTTTGAACGCACATTGCGC
DQ681334_Penicillium_granulatu      TGTGAATTGCAAATTCAGTGAATCATCGAGTCTTTGAACGCACATTGCGC
60072                               TGTGAATTGCAAATTCAGTGAATCATCGAGTCTTTGAACGCACATTGCGC
EU833215_Penicillium_commune        TGTGAATTGCAAATTCAGTGAATCATCGAGTCTTTGAACGCACATTGCGC
EU833214_Penicillium_citrinum       TGTGAATTGCAAATTCAGTGAATCATCGAGTCTTTGAACGCACATTGCGC
EU833223_Penicillium_lanosum        TGTGAATTGCAAATTCAGTGAATCATCGAGTCTTTGAACGCACATTGCGC
                                    **************************************************

EU833227_Penicillium_vinaceum       CCCCTGGTATTCCGGGGGGCATGCCTGTCCGAGCGTCATTGCTGCCCTCA
EU833224_Penicillium_lanosum        CCCCTGGTATTCCGGGGGGCATGCCTGTCCGAGCGTCATTGCTGCCCTCA
EU670718_Penicillium_sp             CCCCTGGTATTCCGGGGGGCATGCCTGTCCGAGCGTCATTGCCGCCCTCA
EU497948_Penicillium_sp             CCCCAGGTATTCCGGGGGGCATGCCTGTCCGAGCGTCATTGCTGCCCTCA
EU497943_Penicillium_sp             CCCCTGGTATTCCGGGGGGCATGCCTGTCCGAGCGTCATTGCTGCCCTCA
EU497955_Penicillium_sp             CCCCTGGTATTCCGGGGGGCATGCCTGTCCGAGCGTCATTGCTGCCCTCA
EF660439_Penicillium_sp             CCCCTGGTATTCCGGGGGGCATGCCTGTCCGAGCGTCATTTCTGCCCTCA
EF105368_Penicillium_sp             CCCCTGGTATTCCGGGGGGCATGCCTGTCCGAGCGTCATTTCTGCCCTCA
EU833212_Penicillium_chrysogen      CCCCTGGTATTCCGGGGGGCATGCCTGTCCGAGCGTCATTTCTGCCCTCA
DQ681340_Penicillium_vinaceum       CCCCTGGTATTCCGGGGGGCATGCCTGTCCGAGCGTCATTTCTGCCCTCA
DQ681331_Penicillium_citrinum       CCCCTGGTATTCCGGGGGGCATGCCTGTCCGAGCGTCATTTCTGCCCTCA
DQ681334_Penicillium_granulatu      CCCCTGGTATTCCGGGGGGCATGCCTGTCCGAGCGTCATTGCTGCCCTCA
60072                               CCCCTGGTATTCCGGGGGGCATGCCTGTCCGAGCGTCATTGCTGCCCTCA
EU833215_Penicillium_commune        CCCCTGGTATTCCGGGGGGCATGCCTGTCCGAGCGTCATTTCTGCCCTCA
EU833214_Penicillium_citrinum       CCCCTGGTATTCCGGGGGGCATGCCTGTCCGAGCGTCATTTCTGCCCTCA
EU833223_Penicillium_lanosum        CCCCTGGTATTCCGGGGGGCATGCCTGTCCGAGCGTCATTGCTGCCCTCA
                                    **** *********************************** * *******

EU833227_Penicillium_vinaceum       AGCACGGCTTGTGTGTTGGGCCCCGTCCTCCGATCCCGGGGGACGGGCCC
EU833224_Penicillium_lanosum        AGCACGGCTTGTGTGTTGGGCCCCGTCCTCCGATCCCGGGGGACGGGCCC
EU670718_Penicillium_sp             AGCACGGCTTGTGTGTTGGGCCCCGTCCTCCGATCCCGGGGGACGGGCCC
EU497948_Penicillium_sp             AGCACGGCTTGTGTGTTGGGCCCCGTCCTCCGATCCCGGGGGACGGGCCC
EU497943_Penicillium_sp             AGCACGGCTTGTGTGTTGGGCCCCGTCCTCCGATCCCGGGGGACGGGCCC
EU497955_Penicillium_sp             AGCACGGCTTGTGTGTTGGGCCCCGTCCTCCGATCCCGGGGGACGGGCCC
EF660439_Penicillium_sp             AGCACGGCTTGTGTGTTGGGCCCCGTCCTCCGATCCCGGGGGACGGGCCC
EF105368_Penicillium_sp             AGCACGGCTTGTGTGTTGGGCCCCGTCCTCCGATCCCGGGGGACGGGCCC
EU833212_Penicillium_chrysogen      AGCACGGCTTGTGTGTTGGGCCCCGTCCTCCGATCCCGGGGGACGGGCCC
DQ681340_Penicillium_vinaceum       AGCACGGCTTGTGTGTTGGGCCCCGTCCTCCGATCCCGGGGGACGGGCCC
DQ681331_Penicillium_citrinum       AGCACGGCTTGTGTGTTGGGCCCCGTCCTCCGATCCCGGGGGACGGGCCC
DQ681334_Penicillium_granulatu      AGCACGGCTTGTGTGTTGGGCCCCGTCCTCCGATCCCGGGGGACGGGCCC
60072                               AGCACGGCTTGTGTGTTGGGCCCCGTCCTCCGATCCCGGGGGACGGGCCC
EU833215_Penicillium_commune        AGCACGGCTTGTGTGTTGGGCCCCGTCCTCCGATCCCGGGGGACGGGCCC
EU833214_Penicillium_citrinum       AGCACGGCTTGTGTGTTGGGCCCCGTCCTCCGATCCCGGGGGACGGGCCC
EU833223_Penicillium_lanosum        AGCACGGCTTGTGTGTTGGGCCCCGTCCTCCGATCCCGGGGGACGGGCCC
                                    **************************************************

EU833227_Penicillium_vinaceum       GAAAGGCAGCGGCGGCACCGCGTCCGGTCCTCGAGCGTATGGGGCTTTGT
EU833224_Penicillium_lanosum        GAAAGGCAGCGGCGGCACCGCGTCCGGTCCTCGAGCGTATGGGGCTTTGT
EU670718_Penicillium_sp             GAAAGGCAGCGGCGGCACCGCGTCCGGTCCTCGAGCGTATGGGGCTTTGT
EU497948_Penicillium_sp             GAAAGGCAGCGGCGGCACCGCGTCCGGTCCTCGAGCGTATGGGGCTTTGT
EU497943_Penicillium_sp             GAAAGGCAGCGGCGGCACCGCGTCCGGTCCTCGAGCGTATGGGGCTTTGT
EU497955_Penicillium_sp             GAAAGGCAGCGGCGGCACCGCGTCCGGTCCTCGAGCGTATGGGGCTTTGT
EF660439_Penicillium_sp             GAAAGGCAGCGGCGGCACCGCGTCCGGTCCTCGAGCGTATGGGGCTTTGT
EF105368_Penicillium_sp             GAAAGGCAGCGGCGGCACCGCGTCCGGTCCTCGAGCGTATGGGGCTTTGT
EU833212_Penicillium_chrysogen      GAAAGGCAGCGGCGGCACCGCGTCCGGTCCTCGAGCGTATGGGGCTTTGT
DQ681340_Penicillium_vinaceum       GAAAGGCAGCGGCGGCACCGCGTCCGGTCCTCGAGCGTATGGGGCTTTGT
DQ681331_Penicillium_citrinum       GAAAGGCAGCGGCGGCACCGCGTCCGGTCCTCGAGCGTATGGGGCTTTGT
DQ681334_Penicillium_granulatu      GAAAGGCAGCGGCGGCACCGCGTCCGGTCCTCGAGCGTATGGGGCTTTGT
60072                               GAAAGGCAGCGGCGGCACCGCGTCCGGTCCTCGAGCGTATGGGGCTTTGT
EU833215_Penicillium_commune        GAAAGGCAGCGGCGGCACCGCGTCCGGTCCTCGAGCGTATGGGGCTTTGT
EU833214_Penicillium_citrinum       GAAAGGCAGCGGCGGCACCGCGTCCGGTCCTCGAGCGTATGGGGCTTTGT
EU833223_Penicillium_lanosum        GAAAGGCAGCGGCGGCACCGCGTCCGGTCCTCGAGCGTATGGGGCTTTGT
                                    **************************************************

EU833227_Penicillium_vinaceum       CACCCGCTCTGTAGGCCCGGCCGGCGCTTGCCGATCAACCCAAATTTTTA
EU833224_Penicillium_lanosum        CACCCGCTCTGTAGGCCCGGCCGGCGCTTGCCGATCAACCCAAATTTTTA
EU670718_Penicillium_sp             CACCCGCTCTGTAGGCCCGGCCGGCGCTTGCCGATCAACCCAAATTTTTA
EU497948_Penicillium_sp             CACCCGCTCTGTAGGCCCGGCCGGCGCTTGCCGATCAACCCAAATTTTTA
EU497943_Penicillium_sp             CACCCGCTCTGTAGGCCCGGCCGGCGCTTGCCGATCAACCCAAATTTTTA
EU497955_Penicillium_sp             CACCCGCTCTGTAGGCCCGGCCGGCGCTTGCCGATCAACCCAAATTTTTA
EF660439_Penicillium_sp             CACCCGCTCTGTAGGCCCGGCCGGCGCTTGCCGATCAACCCAAATTTTTA
EF105368_Penicillium_sp             CACCCGCTCTGTAGGCCCGGCCGGCGCTTGCCGATCAACCCAAATTTTTA
EU833212_Penicillium_chrysogen      CACCCGCTCTGTAGGCCCGGCCGGCGCTTGCCGATCAACCCAAATTTTTA
DQ681340_Penicillium_vinaceum       CACCCGCTCTGTAGGCCCGGCCGGCGCTTGCCGATCAACCCAAATTTTTA
DQ681331_Penicillium_citrinum       CACCCGCTCTGTAGGCCCGGCCGGCGCTTGCCGATCAACCCAAATTTTTA
DQ681334_Penicillium_granulatu      CACCCGCTCTGTAGGCCCGGCCGGCGCTTGCCGATCAACCCAAATTTTTA
60072                               CACCCGCTCTGTAGGCCCGGCCGGCGCTTGCCGATCAACCCAAATTTTTA
EU833215_Penicillium_commune        CACCCGCTCTGTAGGCCCGGCCGGCGCTTGCCGATCAACCCAAATTTTTA
EU833214_Penicillium_citrinum       CACCCGCTCTGTAGGCCCGGCCGGCGCTTGCCGATCAACCCAAATTTTTA
EU833223_Penicillium_lanosum        CACCCGCTCTGTAGGCCCGGCCGGCGCTTGCCGATCAACCCAAATTTTTA
                                    **************************************************

EU833227_Penicillium_vinaceum       TCCAGGTTGACCTCGGATCAGGTAGGGATACCCGCTGAACTTAAGCATAT
EU833224_Penicillium_lanosum        TCCAGGTTGACCTCGGATCAGGTAGGGATACCCGCTGAACTTAAGCATAT
EU670718_Penicillium_sp             TCCAGGTTGACCTCGGATCAGGTAGGGATACCCGCTGAACTTAAGCATAT
EU497948_Penicillium_sp             TCCAGGTTGACCTCGGATCAGGTAGGGATACCCGCTGAACTTAAGCATAT
EU497943_Penicillium_sp             TCCAGGTTGACCTCGGATCAGGTAGGGATACCCGCTGAACTTAAGCATAT
EU497955_Penicillium_sp             TCCAGGTTGACCTCGGATCAGGTAGGGATACCCGCTGAACTTAAGCATAT
EF660439_Penicillium_sp             TCCAGGTTGACCTCGGATCAGGTAGGGATACCCGCTGAACTTAAGCATAT
EF105368_Penicillium_sp             TCCAGGTTGACCTCGGATCAGGTAGGGATACCCGCTGAACTTAAGCATAT
EU833212_Penicillium_chrysogen      TCCAGGTTGACCTCGGATCAGGTAGGGATACCCGCTGAACTTAAGCATAT
DQ681340_Penicillium_vinaceum       TCCAGGTTGACCTCGGATCAGGTAGGGATACCCGCTGAACTTAAGCATAT
DQ681331_Penicillium_citrinum       TCCAGGTTGACCTCGGATCAGGTAGGGATACCCGCTGAACTTAAGCATAT
DQ681334_Penicillium_granulatu      TCCAGGTTGACCTCGGATCAGGTAGGGATACCCGCTGAACTTAAGCATAT
60072                               TCCAGGTTGACCTCGGATCAGGTAGGGATACCCGCTGAACTT--------
EU833215_Penicillium_commune        TCCAGGTTGACCTCGGATCAGGTAGGGATACCCGCTGAACTTAAGCATAT
EU833214_Penicillium_citrinum       TCCAGGTTGACCTCGGATCAGGTAGGGATACCCGCTGAACTTAAGCATAT
EU833223_Penicillium_lanosum        TCCAGGTTGACCTCGGATCAGGTAGGGATACCCGCTGAACTTAAGCATAT
                                    ******************************************        

EU833227_Penicillium_vinaceum       CAATAAGGCGGAGGAA
EU833224_Penicillium_lanosum        CAATAAG-CGGAGGAA
EU670718_Penicillium_sp             CAATAAG-CGGAGGAA
EU497948_Penicillium_sp             CAATAAG-CGGAGGA-
EU497943_Penicillium_sp             CAATAAG-CGGAGGA-
EU497955_Penicillium_sp             CAATAAG-CGGAGGA-
EF660439_Penicillium_sp             CAAT------------
EF105368_Penicillium_sp             CAATAAGCGGAGGAA-
EU833212_Penicillium_chrysogen      CAATAAGCGGAGGAA-
DQ681340_Penicillium_vinaceum       CAATAAGNCGGAGGAA
DQ681331_Penicillium_citrinum       CAATAAGNCGGAGGAA
DQ681334_Penicillium_granulatu      CAATAAGNCGGAGGAA
60072                               ----------------
EU833215_Penicillium_commune        A---------------
EU833214_Penicillium_citrinum       A---------------
EU833223_Penicillium_lanosum        A---------------
                                                    
