# Supplementary material for: A software pipeline for processing and identification of fungal ITS sequences
Source: Source Code Biol Med. 2009 Jan 15;4:1. doi: 10.1186/1751-0473-4-1 (PMC2649129; doi:10.1186/1751-0473-4-1)
Supplement: Additional file 2 — The evaluation dataset. The evaluation dataset (in the FASTA format) and the results of its analysis (a summary in the OpenOffice/Excel spreadsheet format with multiple alignments in the ALN (Clustal W) format and a list of the species recovered in the PDF format). [file 1751-0473-4-1-S2.zip › AdditionalFile2/2008-10-24-1/alignments/600712.aln]

CLUSTAL W (1.83) multiple sequence alignment


AF033450_Penicillium_corylophi      --------------------------------------------------
AF481124_Penicillium_fagi           --------------------------------------------------
AF034456_Penicillium_corylophi      --------------------------------------------------
AF034457_Penicillium_corylophi      --------------------------------------------------
AY755613_Penicillium_sp             --------------------------------------------------
EF451579_Penicillium_corylophi      --------------------------------------------------
EU002988_uncultured_Trichocoma      --------------------------------------------------
EU128646_Penicillium_corylophi      --------------------------------------------------
EF103453_Penicillium_oxalicum       --------------------------------------------------
AY373906_Penicillium_corylophi      --------------------------------------------------
AY373923_Penicillium_melinii        --------------------------------------------------
AF538621_Penicillium_hirsutum       --------------------------------------------------
600712                              --------------------------------------------------
AM901881_uncultured_ascomycete      TGCCTAGTAGGCACGAGTCATCAGCTCGTGCCGATTACGTCCCTGCCCTT
AY345354_Penicillium_corylophi      --------------------------------------------------
EF694631_Penicillium_sp             --------------------------------------------------
                                                                                      

AF033450_Penicillium_corylophi      --------------------------------------------------
AF481124_Penicillium_fagi           --------------------------------------------------
AF034456_Penicillium_corylophi      --------------------------------------------------
AF034457_Penicillium_corylophi      --------------------------------------------------
AY755613_Penicillium_sp             --------------------------------------------------
EF451579_Penicillium_corylophi      --------------------------------------------------
EU002988_uncultured_Trichocoma      --------------------------------------------------
EU128646_Penicillium_corylophi      --------------------------------------------------
EF103453_Penicillium_oxalicum       --------------------------------------------------
AY373906_Penicillium_corylophi      --------------------------------------------------
AY373923_Penicillium_melinii        --------------------------------------------------
AF538621_Penicillium_hirsutum       --------------------------------------------------
600712                              --------------------------------------------------
AM901881_uncultured_ascomycete      TGTACACACCGCCCGTCGCTACTACCGATTGAATGGCTCAGTGAGGCCTT
AY345354_Penicillium_corylophi      --------------------------------------------------
EF694631_Penicillium_sp             --------------------------------------------------
                                                                                      

AF033450_Penicillium_corylophi      --------------------------------------------------
AF481124_Penicillium_fagi           --------------------------------------------------
AF034456_Penicillium_corylophi      --------------------------------------------------
AF034457_Penicillium_corylophi      --------------------------------------------------
AY755613_Penicillium_sp             --------------------------------------------------
EF451579_Penicillium_corylophi      --------------------------------------------------
EU002988_uncultured_Trichocoma      --------------------------------------------------
EU128646_Penicillium_corylophi      --------------------------------------------------
EF103453_Penicillium_oxalicum       --------------------------------------------------
AY373906_Penicillium_corylophi      --------------------------------------------------
AY373923_Penicillium_melinii        --------------------------------------------------
AF538621_Penicillium_hirsutum       --------------------------------------------------
600712                              --------------------------------------------------
AM901881_uncultured_ascomycete      GGGACTGGCTCAGGAGGGTTGGCAACGACCCCCCAGAGCCGGAAACTTGG
AY345354_Penicillium_corylophi      --------------------------------------------------
EF694631_Penicillium_sp             --------------------------------------------------
                                                                                      

AF033450_Penicillium_corylophi      --------------------------------------------------
AF481124_Penicillium_fagi           --------------------------------------------------
AF034456_Penicillium_corylophi      --------------------------------------------------
AF034457_Penicillium_corylophi      --------------------------------------------------
AY755613_Penicillium_sp             --------------------------------------------------
EF451579_Penicillium_corylophi      --------------------------------------------------
EU002988_uncultured_Trichocoma      --------------------------------------------------
EU128646_Penicillium_corylophi      --------------------------------------------------
EF103453_Penicillium_oxalicum       --------------------------------------------------
AY373906_Penicillium_corylophi      -------------------------------------------TCCGTAG
AY373923_Penicillium_melinii        -------------------------------------------TCCGTAG
AF538621_Penicillium_hirsutum       -------------------------------------------TCCGTAG
600712                              --------------------------------GTACCA-GGTTTCCGTAG
AM901881_uncultured_ascomycete      TCAAACTCGGTCATTTAGAGGAAGTAAAAGTCGTAACAAGGTTTCCGTAG
AY345354_Penicillium_corylophi      -------------------------------------------TCCGTAG
EF694631_Penicillium_sp             ----------------------------------------GTTTCCGTAG
                                                                                      

AF033450_Penicillium_corylophi      ------------AAG-GATCATTACCGAGTGAGGGCCCTCTGGGTCCAAC
AF481124_Penicillium_fagi           ------------AAG-GATCATTACCGAGTGAGGGCCCTCTGGGTCCAAC
AF034456_Penicillium_corylophi      ------------AAG-GATCATTACCGAGTGAGGGCCCTCTGGGTCCAAC
AF034457_Penicillium_corylophi      ------------AAG-GATCATTACCGAGTGAGGGCCCTCTGGGTCCAAC
AY755613_Penicillium_sp             ---------------------------------------CTGGGTCCAAC
EF451579_Penicillium_corylophi      ------------------------CCGAGTGAGGGCCCTCTGGGTCCAAC
EU002988_uncultured_Trichocoma      ---------GCGGAG-GATCATTACCGAGTGAGGGCCCTCTGGGTCCAAC
EU128646_Penicillium_corylophi      -------TGCGGAAG-GATCATTACCGAGTGAGGGCCCTCTGGGTCCAAC
EF103453_Penicillium_oxalicum       ------------------------CCGAGTGAGGGCCCTCTGGGTCCAAC
AY373906_Penicillium_corylophi      GTGAACCTGCGGAAG-GATCATTACCGAGTGAGGGCCCTCTGGGTCCAAC
AY373923_Penicillium_melinii        GTGAACCTGCGGAAG-GATCATTACCGAGTGAGGGCCCTCTGGGTCCAAC
AF538621_Penicillium_hirsutum       GTGAACCTGCGGAAG-GATCATTACCGAGTGAGGGCCCTCTGGGTCCAAC
600712                              GTGAACCTGCGGAAGAGATCATTACCGAGTGAGGGCCCTCTGGGTCCAAC
AM901881_uncultured_ascomycete      GTGAACCTGCGGAAG-GATCATTACCGAGTGAGGGCCCTCTGGGTCCAAC
AY345354_Penicillium_corylophi      GTGAACCTGCGGAAG-GATCATTACCGAGTGAGGGCCCTCTGGGTCCAAC
EF694631_Penicillium_sp             GTGAACCTGCGGAAG-GATCATTACCGAGTGAGGGCCCTCTGGGTCCAAC
                                                                           ***********

AF033450_Penicillium_corylophi      CTCCCACCCATGTTTATTGTACCTTGTTGCTTCGGCGGGCCCGCCTCACG
AF481124_Penicillium_fagi           CTCCCACCCATGTTTATCGTACCTTGTTGCTTCGGCGGGCCCGCCTCACG
AF034456_Penicillium_corylophi      CTCCCACCCATGTTTATTGTACCTTGTTGCTTCGGCGGGCCCGCCTCACG
AF034457_Penicillium_corylophi      CTCCCACCCATGTTTATTGTACCTTGTTGCTTCGGCGGGCCCGCCTCACG
AY755613_Penicillium_sp             CTCCCACCCATGTTTATTGTACCTTGTTGCTTCGGCGGGCCCGCCTCACG
EF451579_Penicillium_corylophi      CTCCCACCCATGTTTATTGTACCTTGTTGCTTCGGCGGGCCCGCCTCACG
EU002988_uncultured_Trichocoma      CTCCCACCCATGTTTATTGTACCTTGTTGCTTCGGCGGGCCCGCCTCACG
EU128646_Penicillium_corylophi      CTCCCACCCATGTTTATTGTACCTTGTTGCTTCGGCGGGCCCGCCTCACG
EF103453_Penicillium_oxalicum       CTCCCACCCATGTTTATTGTACCTTGTTGCTTCGGCGGGCCCGCCTCACG
AY373906_Penicillium_corylophi      CTCCCACCCATGTTTATTGTACCTTGTTGCTTCGGCGGGCCCGCCTCACG
AY373923_Penicillium_melinii        CTCCCACCCGTGTTTATCGTACCTTGTTGCTTCGGCGGGCCCGCCTCACG
AF538621_Penicillium_hirsutum       CTCCCACCCGTGTTTATCGTACCTTGTTGCTTCGGCGGGCCCGCCTCACG
600712                              CTCCCACCCATGTTTATTGTACCTTGTTGCTTCGGCGGGCCCGCCTCACG
AM901881_uncultured_ascomycete      CTCCCACCCATGTTTATTGTACCTTGTTGCTTCGGCGGGCCCGCCTCACG
AY345354_Penicillium_corylophi      CTCCCACCCATGTTTATTGTACCTTGTTGCTTCGGCGGGCCCGCCTCACG
EF694631_Penicillium_sp             CTCCCACCCATGTTTATTGTACCTTGTTGCTTCGGCGGGCCCGCCTCACG
                                    ********* ******* ********************************

AF033450_Penicillium_corylophi      GCCGCCGGGGGGCTTCTGCCCTCTGGCCCGCGCCCGCCGAAGACACCATT
AF481124_Penicillium_fagi           GCCGCCGGGGGGCTTCTGCCCTCTGGCCCGCGCCCGCCGAAGACACCATT
AF034456_Penicillium_corylophi      GCCGCCGGGGGGCTTCTGCCCTCTGGCCCGCGCCCGCCGAAGACACCATT
AF034457_Penicillium_corylophi      GCCGCCGGGGGGCTTCTGCCCTCTGGCCCGCGCCCGCCGAAGACACCATT
AY755613_Penicillium_sp             GCCGCCGGGGGGCTTCTGCCCTCTGGCCCGCGCCCGCCGAAGACACCATT
EF451579_Penicillium_corylophi      GCCGCCGGGGGGCTTCTGCCCTCTGGCCCGCGCCCGCCGAAGACACCATT
EU002988_uncultured_Trichocoma      GCCGCCGGGGGGCTTCTGCCCTCTGGCCCGCGCCCGCCGAAGACACCATT
EU128646_Penicillium_corylophi      GCCGCCGGGGGGCTTCTGCCCTCTGGCCCGCGCCCGCCGAAGACACCATT
EF103453_Penicillium_oxalicum       GCCGCCGGGGGGCTTCTGCCCTCTGGCCCGCGCCCGCCGAAGACACCATT
AY373906_Penicillium_corylophi      GCCGCCGGGGGGCTTCTGCCCTCTGGCCCGCGCCCGCCGAAGACACCATT
AY373923_Penicillium_melinii        GCCGCCGGGGGGCTTCTGCCCTCTGGCCCGCGCCCGCCGAAGACACCATT
AF538621_Penicillium_hirsutum       GCCGCCGGGGGGCTTCTGCCCTCTGGCCCGCGCCCGCCGAAGACACCATT
600712                              GCCGCCGGGGGGCTTCTGCCCTCTGGCCCGCGCCCGCCGAAGACACCATT
AM901881_uncultured_ascomycete      GCCGCCGGGGGGCTTCTGCCCTCTGGCCCGCGCCCGCCGAAGACACCATT
AY345354_Penicillium_corylophi      GCCGCCGGGGGGCTTCTGCCCTCTGGCCCGCGCCCGCCGAAGACACCATT
EF694631_Penicillium_sp             GCCGCCGGGGGGCTTCTGCCCTCTGGCCCGCGCCCGCCGAAGACACCATT
                                    **************************************************

AF033450_Penicillium_corylophi      GAACACTGTCTGAAGATTGCAGTCTGAGCAATTAGCTAAATAAGTTAAAA
AF481124_Penicillium_fagi           GAACACTGTCTGAAGATTGCAGTCTGAGCAATTAGCTAAATAAGTTAAAA
AF034456_Penicillium_corylophi      GAACACTGTCTGAAGATTGCAGTCTGAGCAATTAGCTAAATAAGTTAAAA
AF034457_Penicillium_corylophi      GAACACTGTCTGAAGATTGCAGTCTGAGCAATTAGCTAAATAAGTTAAAA
AY755613_Penicillium_sp             GAACACTGTCTGAAGATTGCAGTCTGAGCAATTAGCTAAATAAGTTAAAA
EF451579_Penicillium_corylophi      GAACACTGTCTGAAGATTGCAGTCTGAGCAATTAGCTAAATAAGTTAAAA
EU002988_uncultured_Trichocoma      GAACACTGTCTGAAGATTGCAGTCTGAGCAATTAGCTAAATAAGTTAAAA
EU128646_Penicillium_corylophi      GAACACTGTCTGAAGATTGCAGTCTGAGCAATTAGCTAAATAAGTTAAAA
EF103453_Penicillium_oxalicum       GAACACTGTCTGAAGATTGCAGTCTGAGCAATTAGCTAAATAAGTTAAAA
AY373906_Penicillium_corylophi      GAACACTGTCTGAAGATTGCAGTCTGAGCAATTAGCTAAATAAGTTAAAA
AY373923_Penicillium_melinii        GAACGCTGTCTGAAGATTGCAGTCTGAGCAATTAGCTAAATAAGTTAAAA
AF538621_Penicillium_hirsutum       GAACGCTGTCTGAAGATTGCAGTCTGAGCAATTAGCTAAATAAGTTAAAA
600712                              GAACACTGTCTGAAGATTGCAGTCTGAGCAATTAGCTAAATAAGTTAAAA
AM901881_uncultured_ascomycete      GAACACTGTCTGAAGATTGCAGTCTGAGCAATTAGCTAAATAAGTTAAAA
AY345354_Penicillium_corylophi      GAACACTGTCTGAAGATTGCAGTCTGAGCAATTAGCTAAATAAGTTAAAA
EF694631_Penicillium_sp             GAACACTGTCTGAAGATTGCAGTCTGAGCAATTAGCTAAATAAGTTAAAA
                                    **** *********************************************

AF033450_Penicillium_corylophi      CTTTCAACAACGGATCTCTTGGTTCCGGCATCGATGAAGAACGCAGCGAA
AF481124_Penicillium_fagi           CTTTCAACAACGGATCTCTTGGTTCCGGCATCGATGAAGAACGCAGCGAA
AF034456_Penicillium_corylophi      CTTTCAACAACGGATCTCTTGGTTCCGGCATCGATGAAGAACGCAGCGAA
AF034457_Penicillium_corylophi      CTTTCAACAACGGATCTCTTGGTTCCGGCATCGATGAAGAACGCAGCGAA
AY755613_Penicillium_sp             CTTTCAACAACGGATCTCTTGGTTCCGGCATCGATGAAGAACGCAGCGAA
EF451579_Penicillium_corylophi      CTTTCAACAACGGATCTCTTGGTTCCGGCATCGATGAAGAACGCAGCGAA
EU002988_uncultured_Trichocoma      CTTTCAACAACGGATCTCTTGGTTCCGGCATCGATGAAGAACGCAGCGAA
EU128646_Penicillium_corylophi      CTTTCAACAACGGATCTCTTGGTTCCGGCATCGATGAAGAACGCAGCGAA
EF103453_Penicillium_oxalicum       CTTTCAACAACGGATCTCTTGGTTCCGGCATCGATGAAGAACGCAGCGAA
AY373906_Penicillium_corylophi      CTTTCAACAACGGATCTCTTGGTTCCGGCATCGATGAAGAACGCAGCGAA
AY373923_Penicillium_melinii        CTTTCAACAACGGATCTCTTGGTTCCGGCATCGATGAAGAACGCAGCGAA
AF538621_Penicillium_hirsutum       CTTTCAACAACGGATCTCTTGGTTCCGGCATCGATGAAGAACGCAGCGAA
600712                              CTTTCAACAACGGATCTCTTGGTTCCGGCATCGATGAAGAACGCAGCGAA
AM901881_uncultured_ascomycete      CTTTCAACAACGGATCTCTTGGTTCCGGCATCGATGAGGAACGCAGCGAA
AY345354_Penicillium_corylophi      CTTTCAACAACGGATCTCTTGGTTCCGGCATCGATGAAGAACGCAGCGAA
EF694631_Penicillium_sp             CTTTCAACAACGGATCTCTTGGTTCCGGCATCGATGAAGAACGCAGCGAA
                                    ************************************* ************

AF033450_Penicillium_corylophi      ATGCGATACGTAATGTGAATTGCAGAATTCAGTGAATCATCGAGTCTTTG
AF481124_Penicillium_fagi           ATGCGATACGTAATGTGAATTGCAGAATTCAGTGAATCATCGAGTCTTTG
AF034456_Penicillium_corylophi      ATGCGATACGTAATGTGAATTGCAGAATTCAGTGAATCATCGAGTCTTTG
AF034457_Penicillium_corylophi      ATGCGATACGTAATGTGAATTGCAGAATTCAGTGAATCATCGAGTCTTTG
AY755613_Penicillium_sp             ATGCGATACGTAATGTGAATTGCAGAATTCAGTGAATCATCGAGTCTTTG
EF451579_Penicillium_corylophi      ATGCGATACGTAATGTGAATTGCAGAATTCAGTGAATCATCGAGTCTTTG
EU002988_uncultured_Trichocoma      ATGCGATACGTAATGTGAATTGCAGAATTCAGTGAATCATCGAGTCTTTG
EU128646_Penicillium_corylophi      ATGCGATACGTAATGTGAATTGCAGAATTCAGTGAATCATCGAGTCTTTG
EF103453_Penicillium_oxalicum       ATGCGATACGTAATGTGAATTGCAGAATTCAGTGAATCATCGAGTCTTTG
AY373906_Penicillium_corylophi      ATGCGATACGTAATGTGAATTGCAGAATTCAGTGAATCATCGAGTCTTTG
AY373923_Penicillium_melinii        ATGCGATACGTAATGTGAATTGCAGAATTCAGTGAATCATCGAGTCTTTG
AF538621_Penicillium_hirsutum       ATGCGATACGTAATGTGAATTGCAGAATTCAGTGAATCATCGAGTCTTTG
600712                              ATGCGATACGTAATGTGAATTGCAGAATTCAGTGAATCATCGAGTCTTTG
AM901881_uncultured_ascomycete      ATGCGATACGTAATGTGAATTGCAGAATTCAGTGAATCATCGAGTCTTTG
AY345354_Penicillium_corylophi      ATGCGATACGTAATGTGAATTGCAGAATTCAGTGAATCATCGAGTCTTTG
EF694631_Penicillium_sp             ATGCGATACGTAATGTGAATTGCAGAATTCAGTGAATCATCGAGTCTTTG
                                    **************************************************

AF033450_Penicillium_corylophi      AACGCACATTGCGCCCCTTGGTATTCCGGGGGGCATGCCTGTCCGAGCGT
AF481124_Penicillium_fagi           AACGCACATTGCGCCCCTTGGTATTCCGGGGGGCATGCCTGTCCGAGCGT
AF034456_Penicillium_corylophi      AACGCACATTGCGCCCCTTGGTATTCCGGGGGGCATGCCTGTCCGAGCGT
AF034457_Penicillium_corylophi      AACGCACATTGCGCCCCTTGGTATTCCGGGGGGCATGCCTGTCCGAGCGT
AY755613_Penicillium_sp             AACGCACATTGCGCCCCTTGGTATTCCGGGGGGCATGCCTGTCCGAGCGT
EF451579_Penicillium_corylophi      AACGCACATTGCGCCCCTTGGTATTCCGGGGGGCATGCCTGTCCGAGCGT
EU002988_uncultured_Trichocoma      AACGCACATTGCGCCCCTTGGTATTCCGGGGGGCATGCCTGTCCGAGCGT
EU128646_Penicillium_corylophi      AACGCACATTGCGCCCCTTGGTATTCCGGGGGGCATGCCTGTCCGAGCGT
EF103453_Penicillium_oxalicum       AACGCACATTGCGCCCCTTGGTATTCCGGGGGGCATGCCTGTCCGAGCGT
AY373906_Penicillium_corylophi      AACGCACATTGCGCCCCTTGGTATTCCGGGGGGCATGCCTGTCCGAGCGT
AY373923_Penicillium_melinii        AACGCACATTGCGCCCCTTGGTATTCCGGGGGGCATGCCTGTCCGAGCGT
AF538621_Penicillium_hirsutum       AACGCACATTGCGCCCCTTGGTATTCCGGGGGGCATGCCTGTCCGAGCGT
600712                              AACGCACATTGCGCCCCTTGGTATTCCGGGGGGCATGCCTGTCCGAGCGT
AM901881_uncultured_ascomycete      AACGCACATTGCGCCCCTTGGTATTCCGGGGGGCATGCCTGTCCGAGCGT
AY345354_Penicillium_corylophi      AACGCACATTGCGCCCCTTGGTATTCCGGGGGGCATGCCTGTCCGAGCGT
EF694631_Penicillium_sp             AACGCACATTGCGCCCCTTGGTATTCCGGGGGGCATGCCTGTCCGAGCGT
                                    **************************************************

AF033450_Penicillium_corylophi      CATTGCTGCCCTCAAGCACGGCTTGTGTGTTGGGCCCCGTCCTCCTTCCC
AF481124_Penicillium_fagi           CATTGCTGCCCTCAAGCACGGCTTGTGTGTTGGGCCTCGTCCTCCTTCCC
AF034456_Penicillium_corylophi      CATTGCTGCCCTCAAGCACGGCTTGTGTGTTGGGCCCCGTCCTCCTTCCC
AF034457_Penicillium_corylophi      CATTGCTGCCCTCAAGCACGGCTTGTGTGTTGGGCCCCGTCCTCCTTCCC
AY755613_Penicillium_sp             CATTGCTGCCCTCAAGCACGGCTTGTGTGTTGGGCCCCGTCCTCCTTCCC
EF451579_Penicillium_corylophi      CATTGCTGCCCTCAAGCACGGCTTGTGTGTTGGGCCCCGTCCTCCTTCCC
EU002988_uncultured_Trichocoma      CATTGCTGCCCTCAAGCACGGCTTGTGTGTTGGGCCCCGTCCTCCTTCCC
EU128646_Penicillium_corylophi      CATTGCTGCCCTCAAGCACGGCTTGTGTGTTGGGCCCCGTCCTCCTTCCC
EF103453_Penicillium_oxalicum       CATTGCTGCCCTCAAGCACGGCTTGTGTGTTGGGCCCCGTCCTCCTTCCC
AY373906_Penicillium_corylophi      CATTGCTGCCCTCAAGCACGGCTTGTGTGTTGGGCCCCGTCCTCCTTCCC
AY373923_Penicillium_melinii        CATTGCTGCCCTCAAGCACGGCTTGTGTGTTGGGCTCCGTCCTCCTTCCC
AF538621_Penicillium_hirsutum       CATTGCTGCCCTCAAGCACGGCTTGTGTGTTGGGCTCCGTCCTCCTTCCC
600712                              CATTGCTGCCCTCAAGCACGGCTTGTGTGTTGGGCCCCGTCCTCCTTCCC
AM901881_uncultured_ascomycete      CATTGCTGCCCTCAAGCACGGCTTGTGTGTTGGGCCCCGTCCTCCTTCCC
AY345354_Penicillium_corylophi      CATTGCTGCCCTCAAGCACGGCTTGTGTGTTGGGCCCCGTCCTCCTTCCC
EF694631_Penicillium_sp             CATTGCTGCCCTCAAGCACGGCTTGTGTGTTGGGCCCCGTCCTCCTTCCC
                                    ***********************************  *************

AF033450_Penicillium_corylophi      GGGGGACGGGCCCGAAAGGCAGCGGCGGCACCGCGTCCGGTCCTCGAGCG
AF481124_Penicillium_fagi           GGGGGACGGGCCCGAAAGGCAGCGGCGGCACCGCGTCCGGTCCTCGAGCG
AF034456_Penicillium_corylophi      GGGGGACGGGCCCGAAAGGCAGCGGCGGCACCGCGTCCGGTCCTCGAGCG
AF034457_Penicillium_corylophi      GGGGGACGGGCCCGAAAGGCAGCGGCGGCACCGCGTCCGGTCCTCGAGCG
AY755613_Penicillium_sp             GGGGGACGGGCCCGAAAGGCAGCGGCGGCACCGCGTCCGGTCCTCGAGCG
EF451579_Penicillium_corylophi      GGGGGACGGGCCCGAAAGGCAGCGGCGGCACCGCGTCCGGTCCTCGAGCG
EU002988_uncultured_Trichocoma      GGGGGACGGGCCCGAAAGGCAGCGGCGGCACCGCGTCCGGTCCTCGAGCG
EU128646_Penicillium_corylophi      GGGGGACGGGCCCGAAAGGCAGCGGCGGCACCGCGTCCGGTCCTCGAGCG
EF103453_Penicillium_oxalicum       GGGGGACGGGCCCGAAAGGCAGCGGCGGCACCGCGTCCGGTCCTCGAGCG
AY373906_Penicillium_corylophi      GGGGGACGGGCCCGAAAGGCAGCGGCGGCACCGCGTCCGGTCCTCGAGCG
AY373923_Penicillium_melinii        GGGGGACGGGCCCGAAAGGCAGCGGCGGCACCGCGTCCGGTCCTCGAGCG
AF538621_Penicillium_hirsutum       GGGGGACGGGCCCGAAAGGCAGCGGCGGCACCGCGTCCGGTCCTCGAGCG
600712                              GGGGGACGGGCCCGAAAGGCAGCGGCGGCACCGCGTCCGGTCCTCGAGCG
AM901881_uncultured_ascomycete      GGGGGACGGGCCCGAAAGGCAGCGGCGGCACCGCGTCCGGTCCTCGAGCG
AY345354_Penicillium_corylophi      GGGGGACGGGCCCGAAAGGCAGCGGCGGCACCGCGTCCGGTCCTCGAGCG
EF694631_Penicillium_sp             GGGGGACGGGCCCGAAAGGCAGCGGCGGCACCGCGTCCGGTCCTCGAGCG
                                    **************************************************

AF033450_Penicillium_corylophi      TATGGGGCTTTGTCACCCGCTCTTGTAGGCCCGGCCGGCGCTTGCCGACA
AF481124_Penicillium_fagi           TATGGGGCTTTGTCACCCGCTCTTGTAGGCCCGGCCGGCGCTTGCCGACA
AF034456_Penicillium_corylophi      TATGGGGCTTTGTCACCCGCTCTTGTAGGCCCGGCCGGCGCTTGCCGACA
AF034457_Penicillium_corylophi      TATGGGGCTTTGTCACCCGCTCTTGTAGGCCCGGCCGGCGCTTGCCGACA
AY755613_Penicillium_sp             TATGGGGCTTTGTCACCCGCTCTTGTAGGCCCGGCCGGCGCTTGCCGACA
EF451579_Penicillium_corylophi      TATGGGGCTTTGTCACCCGCTCTTGTAGGCCCGGCCGGCGCTTGCCGACA
EU002988_uncultured_Trichocoma      TATGGGGCTTTGTCACCCGCTCTTGTAGGCCCGGCCGGCGCTTGCCGACA
EU128646_Penicillium_corylophi      TATGGGGCTTTGTCACCCGCTCTTGTAGGCCCGGCCGGCGCTTGCCGACA
EF103453_Penicillium_oxalicum       TATGGGGCTTTGTCACCCGCTCTTGTAGGCCCGGCCGGCGCTTGCCGACA
AY373906_Penicillium_corylophi      TATGGGGCTTTGTCACCCGCTCTTGTAGGCCCGGCCGGCGCTTGCCGACA
AY373923_Penicillium_melinii        TATGGGGCTTCGTCTTCCGCTCTTGTAGGCCCGGCCGGCGCTTGCCGACA
AF538621_Penicillium_hirsutum       TATGGGGCTTCGTCTTCCGCTCTTGTAGGCCCGGCCGGCGCTTGCCGACA
600712                              TATGGGGCTT-GTCACCCGCTCTTGTAGGCCCGGCCGGCGCT-GCCGACA
AM901881_uncultured_ascomycete      TATGGGGCTTTGTCACCCGCTCTTGTAGGCCCGGCCGGCGCTTGCCGACA
AY345354_Penicillium_corylophi      TATGGGGCTTTGTCACCCGCTCTTGTAGGCCCGGCCGGCGCTTGCCGACA
EF694631_Penicillium_sp             TATGGGGCTTTGTCACCCGCTCTTGTAGGCCCGGCCGGCGCTTGCCGACA
                                    ********** ***  ************************** *******

AF033450_Penicillium_corylophi      ACCAT-CAATCTTTTTTCAGGTTGACCTCGGATCAGGTAGGGATACCCGC
AF481124_Penicillium_fagi           ACAAT-CAATCTTTTTTCAGGTTGACCTCGGATCAGGTAGGGATACCCGC
AF034456_Penicillium_corylophi      ACCAT-CAATCTTTTTTCAGGTTGACCTCGGATCAGGTAGGGATACCCGC
AF034457_Penicillium_corylophi      ACCAT-CAATCTTTTTTCAGGTTGACCTCGGATCAGGTAGGGATACCCGC
AY755613_Penicillium_sp             ACCAT-CAATCTTTTTTCAGGTTGACCTCGGATCA---------------
EF451579_Penicillium_corylophi      ACAAT-CAATCTTTTTTCAGGTTGACCTCGGATCAGG-------------
EU002988_uncultured_Trichocoma      ACCAT-CAATCTTTTTTCAGGTTGACCTCGGATCAGGTAGGGATACCCGC
EU128646_Penicillium_corylophi      ACCAT-CAATCTTTTTTCAGGTTGACCTCGGATCAGGTAGGGATACCCGC
EF103453_Penicillium_oxalicum       ACCAT-CAATCTTTTTTCAGG-----------------------------
AY373906_Penicillium_corylophi      ACCAT-CAATCTTTTTTCAGGTTGACCTCGGATCAGGTAGGGATACCCGC
AY373923_Penicillium_melinii        ACAAT-CAATCTTTTTTCAGGTTGACCTCGGATCAGGTAGGGATACCCGC
AF538621_Penicillium_hirsutum       ACAAT-CAATCTTTTTTCAGGTTGACCTCGGATCAGGTAGGGATACCCG-
600712                              ACCATTCAATCTTTTTTCAGGTTGACCTCGGATC-GGTAGGCATACC---
AM901881_uncultured_ascomycete      ACCAT-CAATCTTTTTTCAGGTTGACCTCGGATCAGGTAGGGATACCCGC
AY345354_Penicillium_corylophi      ACCAT-CAATCTTTTTTCAGGTTGACCTCGGATCAGGTA-----------
EF694631_Penicillium_sp             ACCAT-CAATCTTTTTTCAGGTTGACCTCGGATCAGGTAGGGATACCCGC
                                    ** ** ***************                             

AF033450_Penicillium_corylophi      TGAACTTAAGCATATCAATAAGCGGAGGAAAAGAAACCAACAGGGATTGC
AF481124_Penicillium_fagi           TGAACTTAAGCATATCAATAAGCGGAGGAAAAGAAACCAACAGGGATTGC
AF034456_Penicillium_corylophi      TGAACTTAAGCATATCAATAAGCGGAGGAAAAGAAACCAACAGGGATTGC
AF034457_Penicillium_corylophi      TGAACTTAAGCATATCAATAAGCGGAGGAAAAGAAACCAACAGGGATTGC
AY755613_Penicillium_sp             --------------------------------------------------
EF451579_Penicillium_corylophi      --------------------------------------------------
EU002988_uncultured_Trichocoma      TGAACTTAAGCATATCAATAAGCGGAGGAA--------------------
EU128646_Penicillium_corylophi      TGAACTTAAGCATATCAA--------------------------------
EF103453_Penicillium_oxalicum       --------------------------------------------------
AY373906_Penicillium_corylophi      TGAACTTAAGCATATCAATAAGCGGAGGAAAAGAAACCAACAGGGATTGC
AY373923_Penicillium_melinii        TGAACTTAAGCATATCAATAAGCGGAGGAAAAGAAACCAACAGGGATTGC
AF538621_Penicillium_hirsutum       --------------------------------------------------
600712                              --------------------------------------------------
AM901881_uncultured_ascomycete      TGAACTTAA-----------------------------------------
AY345354_Penicillium_corylophi      --------------------------------------------------
EF694631_Penicillium_sp             --------------------------------------------------
                                                                                      

AF033450_Penicillium_corylophi      CTCAGTAACGGCGAGTGAAGCGGCAAGAGCTCAAATTTGAAAGCTGGCCC
AF481124_Penicillium_fagi           CTCAGTAACGGCGAGTGAAGCGGCAAGAGCTCAAATTTGAAAGCTGGCTC
AF034456_Penicillium_corylophi      CTCAGTAACGGCGAGTGAAGCGGCAAGAGCTCAAATTTGAAAGCTGGCCC
AF034457_Penicillium_corylophi      CTCAGTAACGGCGAGTGAAGCGGCAAGAGCTCAAATTTGAAAGCTGGCCC
AY755613_Penicillium_sp             --------------------------------------------------
EF451579_Penicillium_corylophi      --------------------------------------------------
EU002988_uncultured_Trichocoma      --------------------------------------------------
EU128646_Penicillium_corylophi      --------------------------------------------------
EF103453_Penicillium_oxalicum       --------------------------------------------------
AY373906_Penicillium_corylophi      CTC-----------------------------------------------
AY373923_Penicillium_melinii        CTC-----------------------------------------------
AF538621_Penicillium_hirsutum       --------------------------------------------------
600712                              --------------------------------------------------
AM901881_uncultured_ascomycete      --------------------------------------------------
AY345354_Penicillium_corylophi      --------------------------------------------------
EF694631_Penicillium_sp             --------------------------------------------------
                                                                                      

AF033450_Penicillium_corylophi      CCTCGGGGTCCGCATTGTAATTTGCAGAGGATGCTTCGGGAGTGGCCCCC
AF481124_Penicillium_fagi           CTTCGGGGTCCGCATTGTAATTTGCAGAGGATGCTTCGGGAGTGGCCCCC
AF034456_Penicillium_corylophi      CCTCGGGGTCCGCATTGTAATTTGCAGAGGATGCTTCGGGAGTGGCCCCC
AF034457_Penicillium_corylophi      CCTCGGGGTCCGCATTGTAATTTGCAGAGGATGCTTCGGGAGTGGCCCCC
AY755613_Penicillium_sp             --------------------------------------------------
EF451579_Penicillium_corylophi      --------------------------------------------------
EU002988_uncultured_Trichocoma      --------------------------------------------------
EU128646_Penicillium_corylophi      --------------------------------------------------
EF103453_Penicillium_oxalicum       --------------------------------------------------
AY373906_Penicillium_corylophi      --------------------------------------------------
AY373923_Penicillium_melinii        --------------------------------------------------
AF538621_Penicillium_hirsutum       --------------------------------------------------
600712                              --------------------------------------------------
AM901881_uncultured_ascomycete      --------------------------------------------------
AY345354_Penicillium_corylophi      --------------------------------------------------
EF694631_Penicillium_sp             --------------------------------------------------
                                                                                      

AF033450_Penicillium_corylophi      ATCTAAGTGCTCTGGAACGGGCCGTCATAGAGGGTGAGAATCCCGTATGG
AF481124_Penicillium_fagi           ATCTAAGTGCTCTGGAACGGGCCGTCATAGAGGGTGAGAATCCCGTATGG
AF034456_Penicillium_corylophi      ATCTAAGTGCTCTGGAACGGGCCGTCATAGAGGGTGAGAATCCCGTATGG
AF034457_Penicillium_corylophi      ATCTAAGTGCTCTGGAACGGGCCGTCATAGAGGGTGAGAATCCCGTATGG
AY755613_Penicillium_sp             --------------------------------------------------
EF451579_Penicillium_corylophi      --------------------------------------------------
EU002988_uncultured_Trichocoma      --------------------------------------------------
EU128646_Penicillium_corylophi      --------------------------------------------------
EF103453_Penicillium_oxalicum       --------------------------------------------------
AY373906_Penicillium_corylophi      --------------------------------------------------
AY373923_Penicillium_melinii        --------------------------------------------------
AF538621_Penicillium_hirsutum       --------------------------------------------------
600712                              --------------------------------------------------
AM901881_uncultured_ascomycete      --------------------------------------------------
AY345354_Penicillium_corylophi      --------------------------------------------------
EF694631_Penicillium_sp             --------------------------------------------------
                                                                                      

AF033450_Penicillium_corylophi      GATGGGGTGTCCGCGACCATGTGAAGCTCCTTCGACGAGTCGAGTTGTTT
AF481124_Penicillium_fagi           GATGGGGTGTCCGCGACCATGTGAAGCTCCTTCGACGAGTCGAGTTGTTT
AF034456_Penicillium_corylophi      GATGGGGTGTCCGCGACCATGTGAAGCTCCTTCGACGAGTCGAGTTGTTT
AF034457_Penicillium_corylophi      GATGGGGTGTCCGCGACCATGTGAAGCTCCTTCGACGAGTCGAGTTGTTT
AY755613_Penicillium_sp             --------------------------------------------------
EF451579_Penicillium_corylophi      --------------------------------------------------
EU002988_uncultured_Trichocoma      --------------------------------------------------
EU128646_Penicillium_corylophi      --------------------------------------------------
EF103453_Penicillium_oxalicum       --------------------------------------------------
AY373906_Penicillium_corylophi      --------------------------------------------------
AY373923_Penicillium_melinii        --------------------------------------------------
AF538621_Penicillium_hirsutum       --------------------------------------------------
600712                              --------------------------------------------------
AM901881_uncultured_ascomycete      --------------------------------------------------
AY345354_Penicillium_corylophi      --------------------------------------------------
EF694631_Penicillium_sp             --------------------------------------------------
                                                                                      

AF033450_Penicillium_corylophi      GGGAATGCAGCTCTAAATGGGTGGTAAATTTCATCTAAAGCTAAATATTG
AF481124_Penicillium_fagi           GGGAATGCAGCTCTAAATGGGTGGTAAATTTCATCTAAAGCTAAATATTG
AF034456_Penicillium_corylophi      GGGAATGCAGCTCTAAATGGGTGGTAAATTTCATCTAAAGCTAAATATTG
AF034457_Penicillium_corylophi      GGGAATGCAGCTCTAAATGGGTGGTAAATTTCATCTAAAGCTAAATATTG
AY755613_Penicillium_sp             --------------------------------------------------
EF451579_Penicillium_corylophi      --------------------------------------------------
EU002988_uncultured_Trichocoma      --------------------------------------------------
EU128646_Penicillium_corylophi      --------------------------------------------------
EF103453_Penicillium_oxalicum       --------------------------------------------------
AY373906_Penicillium_corylophi      --------------------------------------------------
AY373923_Penicillium_melinii        --------------------------------------------------
AF538621_Penicillium_hirsutum       --------------------------------------------------
600712                              --------------------------------------------------
AM901881_uncultured_ascomycete      --------------------------------------------------
AY345354_Penicillium_corylophi      --------------------------------------------------
EF694631_Penicillium_sp             --------------------------------------------------
                                                                                      

AF033450_Penicillium_corylophi      GCCGGAGACCGATAGCGCACAAGTAGAGTGATCGAAAGATGAAAAGCACT
AF481124_Penicillium_fagi           GCCGGAGACCGATAGCGCACAAGTAGAGTGATCGAAAGATGAAAAGCACT
AF034456_Penicillium_corylophi      GCCGGAGACCGATAGCGCACAAGTAGAGTGATCGAAAGATGAAAAGCACT
AF034457_Penicillium_corylophi      GCCGGAGACCGATAGCGCACAAGTAGAGTGATCGAAAGATGAAAAGCACT
AY755613_Penicillium_sp             --------------------------------------------------
EF451579_Penicillium_corylophi      --------------------------------------------------
EU002988_uncultured_Trichocoma      --------------------------------------------------
EU128646_Penicillium_corylophi      --------------------------------------------------
EF103453_Penicillium_oxalicum       --------------------------------------------------
AY373906_Penicillium_corylophi      --------------------------------------------------
AY373923_Penicillium_melinii        --------------------------------------------------
AF538621_Penicillium_hirsutum       --------------------------------------------------
600712                              --------------------------------------------------
AM901881_uncultured_ascomycete      --------------------------------------------------
AY345354_Penicillium_corylophi      --------------------------------------------------
EF694631_Penicillium_sp             --------------------------------------------------
                                                                                      

AF033450_Penicillium_corylophi      TTGAAAAGAGAGTTAAAAAGCACGTGAAATTGTTGAAAGGGAAGCGCTTG
AF481124_Penicillium_fagi           TTGAAAAGAGAGTTAAAAAGCACGTGAAATTGTTGAAAGGGAAGCGCTTG
AF034456_Penicillium_corylophi      TTGAAAAGAGAGTTAAAAAGCACGTGAAATTGTTGAAAGGGAAGCGCTTG
AF034457_Penicillium_corylophi      TTGAAAAGAGAGTTAAAAAGCACGTGAAATTGTTGAAAGGGAAGCGCTTG
AY755613_Penicillium_sp             --------------------------------------------------
EF451579_Penicillium_corylophi      --------------------------------------------------
EU002988_uncultured_Trichocoma      --------------------------------------------------
EU128646_Penicillium_corylophi      --------------------------------------------------
EF103453_Penicillium_oxalicum       --------------------------------------------------
AY373906_Penicillium_corylophi      --------------------------------------------------
AY373923_Penicillium_melinii        --------------------------------------------------
AF538621_Penicillium_hirsutum       --------------------------------------------------
600712                              --------------------------------------------------
AM901881_uncultured_ascomycete      --------------------------------------------------
AY345354_Penicillium_corylophi      --------------------------------------------------
EF694631_Penicillium_sp             --------------------------------------------------
                                                                                      

AF033450_Penicillium_corylophi      CGACCAGACTCGCCTACGGGGTTCAGCCGGTATTCGTACCGGTGTACTTC
AF481124_Penicillium_fagi           CGACCAGACTCGCCTACGGGGTTCAGCCGGTATTCGTACCGGTGTACTTC
AF034456_Penicillium_corylophi      CGACCAGACTCGCCTACGGGGTTCAGCCGGTATTCGTACCGGTGTACTTC
AF034457_Penicillium_corylophi      CGACCAGACTCGCCTACGGGGTTCAGCCGGTATTCGTACCGGTGTACTTC
AY755613_Penicillium_sp             --------------------------------------------------
EF451579_Penicillium_corylophi      --------------------------------------------------
EU002988_uncultured_Trichocoma      --------------------------------------------------
EU128646_Penicillium_corylophi      --------------------------------------------------
EF103453_Penicillium_oxalicum       --------------------------------------------------
AY373906_Penicillium_corylophi      --------------------------------------------------
AY373923_Penicillium_melinii        --------------------------------------------------
AF538621_Penicillium_hirsutum       --------------------------------------------------
600712                              --------------------------------------------------
AM901881_uncultured_ascomycete      --------------------------------------------------
AY345354_Penicillium_corylophi      --------------------------------------------------
EF694631_Penicillium_sp             --------------------------------------------------
                                                                                      

AF033450_Penicillium_corylophi      CCCGTGGGCGGGCCAGCGTCGGTTTGGGCGGCCGGTCAAAGGCCCTCGGA
AF481124_Penicillium_fagi           CCCGTGGGCGGGCCAGCGTCGGTTTGGGCGGCCGGTCAAAGGCCCTCGGA
AF034456_Penicillium_corylophi      CCCGTGGGCGGGCCAGCGTCGGTTTGGGCGGCCGGTCAAAGGCCCTCGGA
AF034457_Penicillium_corylophi      CCCGTGGGCGGGCCAGCGTCGGTTTGGGCGGCCGGTCAAAGGCCCTCGGA
AY755613_Penicillium_sp             --------------------------------------------------
EF451579_Penicillium_corylophi      --------------------------------------------------
EU002988_uncultured_Trichocoma      --------------------------------------------------
EU128646_Penicillium_corylophi      --------------------------------------------------
EF103453_Penicillium_oxalicum       --------------------------------------------------
AY373906_Penicillium_corylophi      --------------------------------------------------
AY373923_Penicillium_melinii        --------------------------------------------------
AF538621_Penicillium_hirsutum       --------------------------------------------------
600712                              --------------------------------------------------
AM901881_uncultured_ascomycete      --------------------------------------------------
AY345354_Penicillium_corylophi      --------------------------------------------------
EF694631_Penicillium_sp             --------------------------------------------------
                                                                                      

AF033450_Penicillium_corylophi      ATGTAACGCCTCTCGGGGCGTCTTATAGCCGAGGGTGCCATGCGGCCAGC
AF481124_Penicillium_fagi           ATGTAACGCCTCTCGGGGCGTCTTATAGCCGAGGGTGCCATGCGGCCAGC
AF034456_Penicillium_corylophi      ATGTAACGCCTCTCGGGGCGTCTTATAGCCGAGGGTGCCATGCGGCCAGC
AF034457_Penicillium_corylophi      ATGTAACGCCTCTCGGGGCGTCTTATAGCCGAGGGTGCCATGCGGCCAGC
AY755613_Penicillium_sp             --------------------------------------------------
EF451579_Penicillium_corylophi      --------------------------------------------------
EU002988_uncultured_Trichocoma      --------------------------------------------------
EU128646_Penicillium_corylophi      --------------------------------------------------
EF103453_Penicillium_oxalicum       --------------------------------------------------
AY373906_Penicillium_corylophi      --------------------------------------------------
AY373923_Penicillium_melinii        --------------------------------------------------
AF538621_Penicillium_hirsutum       --------------------------------------------------
600712                              --------------------------------------------------
AM901881_uncultured_ascomycete      --------------------------------------------------
AY345354_Penicillium_corylophi      --------------------------------------------------
EF694631_Penicillium_sp             --------------------------------------------------
                                                                                      

AF033450_Penicillium_corylophi      CCGGACCGAGGAACGCGCTTCGGCACGGACGCTGGCATAATGGTCGTAAG
AF481124_Penicillium_fagi           CCGGACCGAGGAACGCGCTTCGGCACGGACGCTGGCATAATGGTCGTAAG
AF034456_Penicillium_corylophi      CCGGACCGAGGAACGCGCTTCGGCACGGACGCTGGCATAATGGTCGTAAG
AF034457_Penicillium_corylophi      CCGGACCGAGGAACGCGCTTCGGCACGGACGCTGGCATAATGGTCGTAAG
AY755613_Penicillium_sp             --------------------------------------------------
EF451579_Penicillium_corylophi      --------------------------------------------------
EU002988_uncultured_Trichocoma      --------------------------------------------------
EU128646_Penicillium_corylophi      --------------------------------------------------
EF103453_Penicillium_oxalicum       --------------------------------------------------
AY373906_Penicillium_corylophi      --------------------------------------------------
AY373923_Penicillium_melinii        --------------------------------------------------
AF538621_Penicillium_hirsutum       --------------------------------------------------
600712                              --------------------------------------------------
AM901881_uncultured_ascomycete      --------------------------------------------------
AY345354_Penicillium_corylophi      --------------------------------------------------
EF694631_Penicillium_sp             --------------------------------------------------
                                                                                      

AF033450_Penicillium_corylophi      CGACC
AF481124_Penicillium_fagi           CGACC
AF034456_Penicillium_corylophi      CGACC
AF034457_Penicillium_corylophi      CGACC
AY755613_Penicillium_sp             -----
EF451579_Penicillium_corylophi      -----
EU002988_uncultured_Trichocoma      -----
EU128646_Penicillium_corylophi      -----
EF103453_Penicillium_oxalicum       -----
AY373906_Penicillium_corylophi      -----
AY373923_Penicillium_melinii        -----
AF538621_Penicillium_hirsutum       -----
600712                              -----
AM901881_uncultured_ascomycete      -----
AY345354_Penicillium_corylophi      -----
EF694631_Penicillium_sp             -----
                                         
