# Supplementary material for: A software pipeline for processing and identification of fungal ITS sequences
Source: Source Code Biol Med. 2009 Jan 15;4:1. doi: 10.1186/1751-0473-4-1 (PMC2649129; doi:10.1186/1751-0473-4-1)
Supplement: Additional file 2 — The evaluation dataset. The evaluation dataset (in the FASTA format) and the results of its analysis (a summary in the OpenOffice/Excel spreadsheet format with multiple alignments in the ALN (Clustal W) format and a list of the species recovered in the PDF format). [file 1751-0473-4-1-S2.zip › AdditionalFile2/2008-10-24-1/alignments/600712.dnd]

(
(
(
(
(
(
(
(
(
(
(
(
(
600712:-0.02565,
AM901881_uncultured_ascomycete:0.03812)
:0.02226,
AY345354_Penicillium_corylophi:-0.02482)
:0.01269,
EF694631_Penicillium_sp:-0.01094)
:0.01325,
(
AY373923_Penicillium_melinii:-0.00273,
AF538621_Penicillium_hirsutum:0.00273)
:0.00733)
:0.00666,
AY373906_Penicillium_corylophi:-0.00353)
:0.00667,
EF103453_Penicillium_oxalicum:-0.00961)
:0.00688,
EU128646_Penicillium_corylophi:-0.00192)
:0.00305,
EU002988_uncultured_Trichocoma:-0.00069)
:0.00254,
EF451579_Penicillium_corylophi:-0.00312)
:0.00336,
AY755613_Penicillium_sp:-0.00150)
:0.00188,
AF034457_Penicillium_corylophi:0.00000)
:0.00000,
AF034456_Penicillium_corylophi:0.00000)
:0.00000,
AF033450_Penicillium_corylophi:0.00000,
AF481124_Penicillium_fagi:0.00444);
