# Supplementary material for: A software pipeline for processing and identification of fungal ITS sequences
Source: Source Code Biol Med. 2009 Jan 15;4:1. doi: 10.1186/1751-0473-4-1 (PMC2649129; doi:10.1186/1751-0473-4-1)
Supplement: Additional file 2 — The evaluation dataset. The evaluation dataset (in the FASTA format) and the results of its analysis (a summary in the OpenOffice/Excel spreadsheet format with multiple alignments in the ALN (Clustal W) format and a list of the species recovered in the PDF format). [file 1751-0473-4-1-S2.zip › AdditionalFile2/2008-10-24-1/alignments/606211]

>606211
GTAACAGGTTTCCGTAGGTGAACCTGCGGAAGGATCATTACCGAGTGCGGGCCCTCTGGGTCCAACCTCCCATCCGTGTCTATTCATACCCTGTTGCTTCGGCGGGCCCGCTGGCTGCCCCCTCCTGGGGGGCGCCGGCCGCCGGGGGGCTACCCTGCCCCCGGGCCCGTGCCCGCCGGGGACACCAACACTGAACACTGTCTGAAGGTTGCAGTCTGAGTTTTCATAAAGAAAAATTGTTAAAACTTTCAACAACGGATCTCTTGGTTCCGGCATCGATGAAGAACGCAGCGAAATGCGATACGTAATGTGAATTGCAGAATTCAGTGAATCATCGAGTCTTTGAACGCACATTGCGCCCTCTGGTATTCCGGGGGGCATGCCTGTCCGAGCGTCATTGCTGCCCTCAAGCACGGCTTGTGTGTTGGGCCCCCGTCCCGGTTAAGCATTAGCCCCGGGACGGGCCCGAAAGGCAGCGGCGGCACCGTGTCCGGTCCTCGAGCGTATGGGGCTCTGTCACCCGCTCGTGTAGGTCCGGCCGGCGGCCAGCCCGACCCTTTAACCAATCTTTTAACCGGTTGACCTCGGATCAGGTAGGGATACCCGCTGAACT
>EF652046_Aspergillus_vitricola
AAGGATCATTACCGAGTGCGGGCCCTCTGGGTCCAACCTCCCATCCGTGTGTATTCATACCCTGTTGCTTCGGCGGGCCCGCTGGCTGCCCCCTCCTGGGGGGCGCCGGCCGCCGGGGGGGTACCCTGCCCCCGGGCCCGTGCCCGCCGGGGACACCAACACTGAACACTGTCTGAAGGTTGCAGTCTGAGTTTTCATAAAGAAAAATTGTTAAAACTTTCAACAACGGATCTCTTGGTTCCGGCATCGATGAAGAACGCAGCGAAATGCGATACGTAATGTGAATTGCAGAATTCAGTGAATCATCGAGTCTTTGAACGCACATTGCGCCCTCTGGTATTCCGGGGGGCATGCCTGTCCGAGCGTCATTGCTGCCCTCAAGCACGGCTTGTGTGTTGGGCCCCCGTCCCGGTTAAGCATTAGCCCCGGGACGGGCCCGAAAGGCAGCGGCGGCACCGTGTCCGGTCCTCGAGCGTATGGGGCTCTGTCACCCGCTCGTGTAGGTCCGGCCGGCGGCCAGCCCGACCCTTTAACCAATCTTTTAACCAGGTTGACCTCGGATCAGGTAGGGATACCCGCTGAACTTAAGCATATCAATAAGCGGAGGAAAAGAAACCAACCGGGATTGCCTCAGTAACGGCGAGTGAAGCGGCAAAAGCTCAAATTTGAAATCTGGCCCTTCCGGGGTCCGAGTTGTAATTTGTAGAGGATGCTTCGGGTGCGGCCCCTGTCTAAGTGCTCTGGAACGGGCCATCGGAGAGGGTGAGAATCCCGTCTGGGACGGGGTGTCCGTGTCCGTGTGAAGCTCCTTCGACGAGTCGAGTTGTTTGGGAATGCAGCTCTAAATGGGTGGTAAATTTCATCTAAAGCTAAATACAGGCCGGAGACCGATAGCGCACAAGTAGAGTGATCGAAAGATGAAAAGCACTTTGAAAAGAGAGTTAAACAGCACGTGAAATTGTTGAAAGGGAAGCACTTGCAACCAGACTCGCCCACGGGGTTCAGCCGGCTTTCGGGCCGGTGTACTTCCCCGGGGGCGGGCCAGCGTCGGTTTGGGCGGCCGGTTAAAGGCCCCCGGAATGTAACACCCCTCGGGGTGTCTTATAGCCGGGGGTGCCATGCGGCCAGCCCAGACCGAGGAACGCGCTTCGGCACGGACGCTGGCATAATGGTTGTAAATGACC

>AB006433_Aspergillus_penicillioides
GGAAGTAAAAGTCGTAACAAGGTTTCCGTAGTGAACCTGCGGAAGGATCATTACCGAGTGCGGGCCCTCTGGGTCCAACCTCCCATCCGTGTCATATTCATACCCTGTTGCTTCGGCGGGCCCGCTGGCTGCCCCCTCCTGGGGGGCGCCGGCCGCCCGGGGGGCTACCCTGCCCCCGGGCCCGTGCCCGCCGGGGACACCAACACTGAACACTGTCTGAAGGTTGCAGTCTGAGTTTTCATAAAGAGAAATTGTTAAAACTTTCAACAACGGATCTCTTGGTTCCGGCATCGATGAAGAACGCAGCCGAAATGCGATACGTAATGTGAATTGCAGAATTCAGTGAATCATCGAGTCTTTGAACGCACATTGCGCCCTCTGGTATTCCGGGGGGCATGCCTGTCCGAGCGTCATTGCTGCCCTCAAGCACGGCTTGTGTGTTGGGCTTCCGTCCCTGGTAACGGGGACGGGCCCAAAAGGCAGTGGCGGCACCATGTCTGGTCCTCGAGCGTATGGGGCTTTGTCACCCGCTCCCGTAGGTCCAGCTGGCAGCTAAGGGCCCAACCAATCTTTTTAACCAGG

>AY373864_Aspergillus_restrictus
TCCGTAGGTGAACCTGCGGAAGGATCATTACCGAGTGCGGGCCCTCTGGGTCCAACCTCCCATCCGTGTCTCTTGTACCCTGTTGCTTCGGCGGGCCCGCCTTCATGGCCGCCGGGGGGCTTCTGCCCCCGGGCCCGCGCCCGCCGGAGACTCCAACATTGAACACTGTCTGAAGGTTGCAGTCTGAGTTTTCATATAAGAAAAATCGTTAAAACTTTCAACAACGGATCTCTTGGTTCCGGCATCGATGAAGAACGCAGCGAAATGCGATACGTAATGTGAATTGCAGAATTCAGTGAATCATCGAGTCTTTGAACGCACATTGCGCCCTCTGGTATTCCGGGGGGCATGCCTGTCCGAGCGTCATTGCTGCCCTCAAGCACGGCTTGTGTGTTGGGCCCCCGTCCCGGTTCTTTAAGCCGGGACGGGCCCGAAAGGCAGCGGCGGCACCGTGTCCGGTCCTCGAGTGTATGGGGCTCTGTCACCCACTCGTGTAGGTCCGGCCGGCGGCCAGCCTCTTCAACCAAACTTTTAACCAGGTTGACCTCGGATCAGGTAGGGATACCCGCTGAACTTAAGCATATCAATAAGCGGAGGAAAAGAAACCAACCGGGATTGCCTC

>AY373865_Aspergillus_caesiellus
TCCGTAGGTGAACCTGCGGAAGGATCATTACCGAGTGCGGGCCCTCTGGGTCCAACCTCCCATCCGTGTCTCTTGTACCCTGTTGCTTCGGCGGGCCCGCCTTCATGGCCGCCGGGGGGCTTCTGCCCCCGGGCCCGCGCCCGCCGGAGACTCCAACATTGAACACTGTCTGAAGGTTGCAGTCTGAGTTTTCTATAAGAAAAATCGTTAAAACTTTCAACAACGGATCTCTTGGTTCCGGCATCGATGAAGAACGCAGCGAAATGCGATACGTAATGTGAATTGCAGAATTCAGTGAATCATCGAGTCTTTGAACGCACATTGCGCCCTCTGGTATTCCGGGGGGCATGCCTGTCCGAGCGTCATTGCTGCCCTCAAGCACGGCTTGTGTGTTGGGCCCCCGTCCCGGTTCTCCAAGCCGGGACGGGCCCGAAAGGCAGCGGCGGCACCGTGTCCGGTCCTCGAGTGTATGGGGCTCTGTCACTCACTCGTGTAGGTCCGGCCGGCGGCCAGCCTCTTCAACCATTTTTTAACCAGGTTGACCTCGGATCAGGTAGGGATACCCGCTGAACTTAAGCATATCAATAAGCGGAGGAAAAGAAACCAACCGGGATTGCCTC

>AY214440_Aspergillus_caesiellus
TCCGTAGGTGAACCTGCGGAAGGATCATTACCGAGTGCGGGCCCTCTGGGTCCAACCTCCCATCCGTGTCTCTTGTACCCTGTTGCTTCGGCGGGCCCGCCTTCATGGCCGCCGGGGGGCTTCTGCCCCCGGGCCCGCGCCCGCCGGAGACTCCAACATTGAACACTGTCTGAAGGTTGCAGTCTGAGTTTTCTATAAGAAAAATCGTTAAAACTTTCAACAACGGATCTCTTGGTTCCGGCATCGATGAAGAACGCAGCGAAATGCGATACGTAATGTGAATTGCAGAATTCAGTGAATCATCGAGTCTTTGAACGCACATTGCGCCCTCTGGTATTCCGGGGGGCATGCCTGTCCGAGCGTCATTGCTGCCCTCAAGCACGGCTTGTGTGTTGGGCCCCCGTCCCGGTTCTCCAAGCCGGGACGGGCCCGAAAGGCAGCGGCGGCACCGTGTCCGGTCCTCGAGTGTATGGGGCTCTGTCACTCACTCGTGTAGGTCCGGCCGGCGGCCAGCCTCTTCAACCATTTTTTCACCAGGTTGACCTCGGATCAGGTAGGGATACCCGCTGAACTTGAATGCATATCAATAAGCGGAGGA

>EF652043_Aspergillus_restrictus
AAGGATCATTACCGAGTGCGGGCCCTCTGGGTCCAACCTCCCATCCGTGTCTCTTGTACCCTGTTGCTTCGGCGGGCCCGCCTTCATGGCCGCCGGGGGGCTTCTGCCCCCGGGCCCGCGCCCGCCGGAGACTCCAACATTGAACACTGTCTGAAGGTTGCAGTCTGAGTTTTCATATAAGAAAAATCGTTAAAACTTTCAACAACGGATCTCTTGGTTCCGGCATCGATGAAGAACGCAGCGAAATGCGATACGTAATGTGAATTGCAGAATTCAGTGAATCATCGAGTCTTTGAACGCACATTGCGCCCTCTGGTATTCCGGGGGGCATGCCTGTCCGAGCGTCATTGCTGCCCTCAAGCACGGCTTGTGTGTTGGGCCCCCGTCCCGGTTCTTTAAGCCGGGACGGGCCCGAAAGGCAGCGGCGGCACCGTGTCCGGTCCTCGAGTGTATGGGGCTCTGTCACCCACTCGTGTAGGTCCGGCCGGCGGCCAGCCTCTTCAACCAAACTTTTAACCAGGTTGACCTCGGATCAGGTAGGGATACCCGCTGAACTTAAGCATATCAATAAGCGGAGGAAAAGAAACCAACCGGGATTGCCTCAGTAACGGCGAGTGAAGCGGCAAAAGCTCAAATTTGAAATCTGGCTCCTTCGGGGTCCGAGTTGTAATTTGTAGAGGATGCTTCGGGTGCGGCCCCCGTCTAAGTGCTCTGGAATGGGCCATCAGAGAGGGTGAGAATCCCGTCTGGGGCGGGGTGTCCGCGTCCGTGTGAAGCTCCTTCGACGAGTCGAGTTGTTTGGGAATGCAGCTCTAAATGGGTGGTAAATTTCATCTAAAGCTAAATATTGGCCGGAGACCGATAGCGCACAAGTAGAGTGATCGAAAGATGAAAAGCACTTTGAAAAGAGAGTTAAAAAGCACGTGAAATTGTTGAAAGGGAAGCACTTACGACCAGACTCGCTCACGGGGTTCAGCCGGCTTTCGGGCCGGTGTACTTCCCCGGGAGCGGGCCAGCGTCGGTTTGGGCGGCCGGTTAAAGGCCCCTGGAATGTAACACCCCTCGGGGTGTCTTATAGCCAGGGGTGCCATGCGGCCAGCCCAGACCGAGGAACGCGCTTCGGCACGGACGCTGGCATAATGGTCGTAAATGACC

>EF652042_Aspergillus_restrictus
AAGGATCATTACCGAGTGCGGGCCCTCTGGGTCCAACCTCCCATCCGTGTCTCTTGTACCCTGTTGCTTCGGCGGGCCCGCCTTCATGGCCGCCGGGGGGCTTCTGCCCCCGGGCCCGCGCCCGCCGGAGACTCCAACATTGAACACTGTCTGAAGGTTGCAGTCTGAGTTTTCATATAAGAAAAATCGTTAAAACTTTCAACAACGGATCTCTTGGTTCCGGCATCGATGAAGAACGCAGCGAAATGCGATACGTAATGTGAATTGCAGAATTCAGTGAATCATCGAGTCTTTGAACGCACATTGCGCCCTCTGGTATTCCGGGGGGCATGCCTGTCCGAGCGTCATTGCTGCCCTCAAGCACGGCTTGTGTGTTGGGCCCCCGTCCCGGTTCTTTAAGCCGGGACGGGCCCGAAAGGCAGCGGCGGCACCGTGTCCGGTCCTCGAGTGTATGGGGCTCTGTCACCCACTCGTGTAGGTCCGGCCGGCGGCCAGCCTCTTCAACCAAACTTTTAACCAGGTTGACCTCGGATCAGGTAGGGATACCCGCTGAACTTAAGCATATCAATAAGCGGAGGAAAAGAAACCAACCGGGATTGCCTCAGTAACGGCGAGTGAAGCGGCAAAAGCTCAAATTTGAAATCTGGCTCCTTCGGGGTCCGAGTTGTAATTTGTAGAGGATGCTTCGGGTGCGGCCCCCGTCTAAGTGCTCTGGAATGGGCCATCAGAGAGGGTGAGAATCCCGTCTGGGGCGGGGTGTCCGCGTCCGTGTGAAGCTCCTTCGACGAGTCGAGTTGTTTGGGAATGCAGCTCTAAATGGGTGGTAAATTTCATCTAAAGCTAAATATTGGCCGGAGACCGATAGCGCACAAGTAGAGTGATCGAAAGATGAAAAGCACTTTGAAAAGAGAGTTAAAAAGCACGTGAAATTGTTGAAAGGGAAGCACTTACGACCAGACTCGCTCACGGGGTTCAGCCGGCTTTCGGGCCGGTGTACTTCCCCGGGAGCGGGCCAGCGTCGGTTTGGGCGGCCGGTTAAAGGCCCCTGGAATGTAACACCCCTCGGGGTGTCTTATAGCCAGGGGTGCCATGCGGCCAGCCCAGACCGAGGAACGCGCTTCGGCACGGACGCTGGCATAATGGTCGTAAATGACC

>EF652041_Aspergillus_restrictus
AAGGATCATTACCGAGTGCGGGCCCTCTGGGTCCAACCTCCCATCCGTGTCTCTTGTACCCTGTTGCTTCGGCGGGCCCGCCTTCATGGCCGCCGGGGGGCTTCTGCCCCCGGGCCCGCGCCCGCCGGAGACTCCAACATTGAACACTGTCTGAAGGTTGCAGTCTGAGTTTTCATATAAGAAAAATCGTTAAAACTTTCAACAACGGATCTCTTGGTTCCGGCATCGATGAAGAACGCAGCGAAATGCGATACGTAATGTGAATTGCAGAATTCAGTGAATCATCGAGTCTTTGAACGCACATTGCGCCCTCTGGTATTCCGGGGGGCATGCCTGTCCGAGCGTCATTGCTGCCCTCAAGCACGGCTTGTGTGTTGGGCCCCCGTCCCGGTTCTTTAAGCCGGGACGGGCCCGAAAGGCAGCGGCGGCACCGTGTCCGGTCCTCGAGTGTATGGGGCTCTGTCACCCACTCGTGTAGGTCCGGCCGGCGGCCAGCCTCTTCAACCAAACTTTTAACCAGGTTGACCTCGGATCAGGTAGGGATACCCGCTGAACTTAAGCATATCAATAAGCGGAGGAAAAGAAACCAACCGGGATTGCCTCAGTAACGGCGAGTGAAGCGGCAAAAGCTCAAATTTGAAATCTGGCTCCTTCGGGGTCCGAGTTGTAATTTGTAGAGGATGCTTCGGGTGCGGCCCCCGTCTAAGTGCTCTGGAATGGGCCATCAGAGAGGGTGAGAATCCCGTCTGGGGCGGGGTGTCCGCGTCCGTGTGAAGCTCCTTCGACGAGTCGAGTTGTTTGGGAATGCAGCTCTAAATGGGTGGTAAATTTCATCTAAAGCTAAATATTGGCCGGAGACCGATAGCGCACAAGTAGAGTGATCGAAAGATGAAAAGCACTTTGAAAAGAGAGTTAAAAAGCACGTGAAATTGTTGAAAGGGAAGCACTTACGACCAGACTCGCTCACGGGGTTCAGCCGGCTTTCGGGCCGGTGTACTTCCCCGGGAGCGGGCCAGCGTCGGTTTGGGCGGCCGGTTAAAGGCCCCTGGAATGTAACACCCCTCGGGGTGTCTTATAGCCAGGGGTGCCATGCGGCCAGCCCAGACCGAGGAACGCGCTTCGGCACGGACGCTGGCATAATGGTCGTAAATGACC

>EF652040_Aspergillus_restrictus
AAGGATCATTACCGAGTGCGGGCCCTCTGGGTCCAACCTCCCATCCGTGTCTCTTGTACCCTGTTGCTTCGGCGGGCCCGCCTTCATGGCCGCCGGGGGGCTTCTGCCCCCGGGCCCGCGCCCGCCGGAGACTCCAACATTGAACACTGTCTGAAGGTTGCAGTCTGAGTTTTCATATAAGAAAAATCGTTAAAACTTTCAACAACGGATCTCTTGGTTCCGGCATCGATGAAGAACGCAGCGAAATGCGATACGTAATGTGAATTGCAGAATTCAGTGAATCATCGAGTCTTTGAACGCACATTGCGCCCTCTGGTATTCCGGGGGGCATGCCTGTCCGAGCGTCATTGCTGCCCTCAAGCACGGCTTGTGTGTTGGGCCCCCGTCCCGGTTCTTTAAGCCGGGACGGGCCCGAAAGGCAGCGGCGGCACCGTGTCCGGTCCTCGAGTGTATGGGGCTCTGTCACCCACTCGTGTAGGTCCGGCCGGCGGCCAGCCTCTTCAACCAAACTTTTAACCAGGTTGACCTCGGATCAGGTAGGGATACCCGCTGAACTTAAGCATATCAATAAGCGGAGGAAAAGAAACCAACCGGGATTGCCTCAGTAACGGCGAGTGAAGCGGCAAAAGCTCAAATTTGAAATCTGGCTCCTTCGGGGTCCGAGTTGTAATTTGTAGAGGATGCTTCGGGTGCGGCCCCCGTCTAAGTGCTCTGGAATGGGCCATCAGAGAGGGTGAGAATCCCGTCTGGGGCGGGGTGTCCGCGTCCGTGTGAAGCTCCTTCGACGAGTCGAGTTGTTTGGGAATGCAGCTCTAAATGGGTGGTAAATTTCATCTAAAGCTAAATATTGGCCGGAGACCGATAGCGCACAAGTAGAGTGATCGAAAGATGAAAAGCACTTTGAAAAGAGAGTTAAAAAGCACGTGAAATTGTTGAAAGGGAAGCACTTACGACCAGACTCGCTCACGGGGTTCAGCCGGCTTTCGGGCCGGTGTACTTCCCCGGGAGCGGGCCAGCGTCGGTTTGGGCGGCCGGTTAAAGGCCCCTGGAATGTAACACCCCTCGGGGTGTCTTATAGCCAGGGGTGCCATGCGGCCAGCCCAGACCGAGGAACGCGCTTCGGCACGGACGCTGGCATAATGGTCGTAAATGACC

>AM176741_Aspergillus_restric
AAGGATCATTACCGAGTGCGGGCCCTCTGGGTCCAACCTCCCATCCGTGTCTCTTGTACCCTGTTGCTTCGGCGGGCCCGCCTTCATGGCCGCCGGGGGGCTTCTGCCCCCGGGCCCGCGCCCGCCGGAGACTCCAACATTGAACACTGTCTGAAGGTTGCAGTCTGAGTTTTCATATAAGAAAAATCGTTAAAACTTTCAACAACGGATCTCTTGGTTCCGGCATCGATGAAGAACGCAGCGAAATGCGATACGTAATGTGAATTGCAGAATTCAGTGAATCATCGAGTCTTTGAACGCACATTGCGCCCTCTGGTATTCCGGGGGGCATGCCTGTCCGAGCGTCATTGCTGCCCTCAAGCACGGCTTGTGTGTTGGGCCCCCGTCCCGGTTCTTTAAGCCGGGACGGGCCCGAAAGGCAGCGGCGGCACCGTGTCCGGTCCTCGAGTGTATGGGGCTCTGTCACCCACTCGTGTAGGTCCGGCCGGCGGCCAGCCTCTTCAACCAAACTTTTAACCAGGTTGACCTCGGATCAGGTAGGGATACCCGCTGAACTTAA

>AM901671_Aspergillus_sp
TACGTCCCTGCCCTTTGTACACACCGCCCGTCGCTACTACCGATTGAATGGCTCGGTGAGGCCTCCGGACTGGCTCAGGAGGGTTGGCAACGACCCCCCAGAGCCGGAAAGCTGGTCAAACCCGGTCATTTAGAGGAAGTAAAAGTCGTAACAAGGTTTCCGTAGGTGAACCTGCGGAAGGATCATTACCGAGTGCGGGCCCTCTGGGTCCAACCTCCCATCCGTGTCTCTTGTACCCTGTTGCTTCGGCGGGCCCGCCTTCATGGCCGCCGGGGGGCTCTCTAGCCCCCGGGCCCGCGCCCGCCGGAGACTCCAACATTGAACACTGTCTGAAGTTTGCAGTCTGAGTTTTCATAAAAGAAAAATCGTTAAAACTTTCAACAACGGATCTCTTGGTTCCGGCATCGATGAAGAACGCAGCGAAATGCGATACGTAATGTGAATTGCAGAATTCAGTGAATCATCGAGTCTTTGAACGCACATTGCGCCCTCTGGTATTCCGGGGGGCATGCCTGTCCGAGCGTCATTGCTGCCCTCAAGCACGGCTTGTGTGTTGGGCCCCCGTCCCGGTTCTCCAGCCGGGACGGGCCCGAAAGGCAGCGGCGGCACCGTGTCCGGTCCTCGAGTGTATGGGGCTCTGTCACCCACTCGTGTAGGTCCGGCCGGCGGCTAGCCTCAACCAAACTTTTTAAACCAGGTTGACCTCGGATCAGGTAGGGATACC

>EF652044_Aspergillus_caesiellus
AAGGATCATTACCGAGTGCGGGCCCTCTGGGTCCAACCTCCCATCCGTGTCTCTTGTACCCTGTTGCTTCGGCGGGCCCGCCTTCATGGCCGCCGGGGGGCTTCTGCCCCCGGGCCCGCGCCCGCCGGAGACTCCAACATTGAACACTGTCTGAAGGTTGCAGTCTGAGTTTTCTATAAGAAAAATCGTTAAAACTTTCAACAACGGATCTCTTGGTTCCGGCATCGATGAAGAACGCAGCGAAATGCGATACGTAATGTGAATTGCAGAATTCAGTGAATCATCGAGTCTTTGAACGCACATTGCGCCCTCTGGTATTCCGGGGGGCATGCCTGTCCGAGCGTCATTGCTGCCCTCAAGCACGGCTTGTGTGTTGGGCCCCCGTCCCGGTTCTCCAAGCCGGGACGGGCCCGAAAGGCAGCGGCGGCACCGTGTCCGGTCCTCGAGTGTATGGGGCTCTGTCACTCACTCGTGTAGGTCCGGCCGGCGGCCAGCCTCTTCAACCATTTTTTCACCAGGTTGACCTCGGATCAGGTAGGGATACCCGCTGAACTTAAGCATATCAATAAGCGGAGGAAAAGAAACCAACCGGGATTGCCTCAGTAACGGCGAGTGAAGCGGCAAAAGCTCAAATTTGAAATCTGGCTCCTTCGGGGTCCGAGTTGTAATTTGTAGAGGATGCTTCGGGTGCGGCCCCCGTCTAAGTGCTCTGGAATGGGCCATCAGAGAGGGTGAGAATCCCGTCTGGGGCGGGGTGTCCGCGTCCGTGTGAAGCTCCTTCGACGAGTCGAGTTGTTTGGGAATGCAGCTCTAAATGGGTGGTAAATTTCATCTAAAGCTAAATATTGGCCGGAGACCGATAGCGCACAAGTAGAGTGATCGAAAGATGAAAAGCACTTTGAAAAGAGAGTTAAAAAGCACGTGAAATTGTTGAAAGGGAAGCACTTACGACCAGACTCGCTCACGGGGTTCAGCCGGCTTTCGGGCCGGTGTACTTCCCCGGGAGCGGGCCAGCGTCGGTTTGGGCGGCCGGTTAAAGGCCCCTGGAATGTAACACCTCTCGGGGTGTCTTATAGCCAGGGGTGCCATGCGGCCAGCCCAGACCGAGGAACGCGCTTCGGCACGGACGCTGGCATAATGGTCGTAAATGACC

>EF652038_Aspergillus_sp
AAGGATCATTACCGAGTGCGGGCCCTCTGGGTCCAACCTCCCATCCGTGTCTCTTGTACCCTGTTGCTTCGGCGGGCCCGCCTTCATGGCCGCCGGGGGGCTCTCTAGCCCCCGGGCCCGCGCCCGCCGGAGACTCCAACATTGAACACTGTCTGAAGTTTGCAGTCTGAGTTTTCATATAAGAAAAATCGTTAAAACTTTCAACAACGGATCTCTTGGTTCCGGCATCGATGAAGAACGCAGCGAAATGCGATACGTAATGTGAATTGCAGAATTCAGTGAATCATCGAGTCTTTGAACGCACATTGCGCCCTCTGGTATTCCGGGGGGCATGCCTGTCCGAGCGTCATTGCTGCCCTCAAGCACGGCTTGTGTGTTGGGCCCCCGTCCCGGTTCTCCAGCCGGGACGGGCCCGAAAGGCAGCGGCGGCACCGTGTCCGGTCCTCGAGTGTATGGGGCTCTGTCACCCACTCGTGTAGGTCCGGCCGGCGGCCAGCCTCAACCAAACTTTTTTAACCAGGTTGACCTCGGATCAGGTAGGGATACCCGCTGAACTTAAGCATATCAATAAGCGGAGGAAAAGAAACCAACCGGGATTGCCTCAGTAACGGCGAGTGAAGCGGCAAAAGCTCAAATTTGAAATCTGGCCCCTCCGGGGTCCGAGTTGTAATTTGTAGAGGATGCTTCGGGTGCGGCCCCCGTCTAAGTGCTCTGGAATGGGCCATCAGAGAGGGTGAGAATCCCGTCTGGGACGGGGTGTCCGCGTCCGTGTGAAGCTCCTTCGACGAGTCGAGTTGTTTGGGAATGCAGCTCTAAATGGGTGGTAAATTTCATCTAAAGCTAAATATTGGCCGGAGACCGATAGCGCACAAGTAGAGTGATCGAAAGATGAAAAGCACTTTGAAAAGAGAGTTAAAAAGCACGTGAAATTGTTGAAAGGGAAGCACTTGCGACCAGACTCGCCCACGGGGTTCAGCCGGCTTTCGGGCCGGTGTACTTCCCCGGGGGCGGGCCAGCGTCGGTTTGGGCGGCCGGTTAAAGGCCCCTGGAATGTAACACCCCTCGGGGTGTCTTATAGCCAGGGGTGCCATGCGGCCAGCCCAGACCGAGGAACGCGCTTCGGCACGGACGCTGGCATAATGGTCGCAAATGACC

>EF652039_Aspergillus_conicus
AAGGATCATTACCGAGTGCGGGCCCTCTGGGTCCAACCTCCCATCCGTGTCTCTTGTACCCTGTTGCTTCGGCGGGCCCGCCTTCATGGCCGCCGGGGGGCTCTCTCGCCCCCGGGCCCGCGCCCGCCGGAGACTCCAACATTGAACACTGTCTGAAGTTTGCAGTCTGAGTTTTCATATAAGAAAAATCGTTAAAACTTTCAACAACGGATCTCTTGGTTCCGGCATCGATGAAGAACGCAGCGAAATGCGATACGTAATGTGAATTGCAGAATTCAGTGAATCATCGAGTCTTTGAACGCACATTGCGCCCTCTGGTATTCCGGGGGGCATGCCTGTCCGAGCGTCATTGCTGCCCTCAAGCACGGCTTGTGTGTTGGGCCCCCGTCCCGGTTCTCCAGCCGGGACGGGCCCGAAAGGCAGCGGCGGCACCGTGTCCGGTCCTCGAGTGTATGGGGCTCTGTCACCCACTCGTGTAGGCCCGGCCGGCGGCCAGCCTCAACCCAATTATTTTTAACCAGGTTGACCTCGGATCAGGTAGGGATACCCGCTGAACTTAAGCATATCAATAAGCGGAGGAAAAGAAACCAACCGGGATTGCCTCAGTAACGGCGAGTGAAGCGGCAAAAGCTCAAATTTGAAATCTGGCCCCTCCGGGGTCCGAGTTGTAATTTGTAGAGGATGCTTCGGGTGCGGCCCCCGTCTAAGTGCTCTGGAATGGGCCATCAGAGAGGGTGAAAATCCCGTCTGGGACGGGGTGTCCGCGTCCGTGTGAAGCTCCTTCGACGAGTCGAGTTGTTTGGGAATGCAGCTCTAAATGGGTGGTAAATTTCATCTAAAGCTAAATATTGGCCGGAGACCGATAGCGCACAAGTAGAGTGATCGAAAGATGAAAAGCACTTTGAAAAGAGAGTTAAAAAGCACGTGAAATTGTTGAAAGGGAAGCACTTGCGACCAGACTCGCCCACGGGGTTCAGCCGGCTTTCGGGCCGGTGTACTTCCCCGGGGGCGGGCCAGCGTCGGTTTGGGCGGCCGGTTAAAGGCCCCTGGAATGTAACACCTCTCGGGGTGTCTTATAGCCAGGGGTGCCATGCGGCCAGCCCAGACCGAGGAACGCGCTTCGGCACGGACGCTGGCATAATGGTCGTAAATGACC

>EU729709_Aspergillus_caesiellus
GGGCCCTCTGGGTCCAACCTCCCATCCGTGTCTCTTGTACCCTGTTGCTTCGGCGGGCCCGCCTTCATGGCCGCCGGGGGGCTTCTGCCCCCGGGCCCGCGCCCGCCGGAGACTCCAACATTGAACACTGTCTGAAGGTTGCAGTCTGAGTTTTCTATAAGAAAAATCGTTAAAACTTTCAACAACGGATCTCTTGGTTCCGGCATCGATGAAGAACGCAGCGAAATGCGATACGTAATGTGAATTGCAGAATTCAGTGAATCATCGAGTCTTTGAACGCACATTGCGCCCTCTGGTATTCCGGGGGGCATGCCTGTCCGAGCGTCATTGCTGCCCTCAAGCACGGCTTGTGTGTTGGGCCCCCGTCCCGGTTCTCCAAGCCGGGACGGGCCCGAAAGGCAGCGGCGGCACCGTGTCCGGTCCTCGAGTGTATGGGGCTCTGTCACTCACTCGTGTAGGTCCGGCCGGCGGCCAGCCTCTTCAACCATTTTTTAACCAGGTTGACCTCGGATCAGGTAGG
