# Supplementary material for: A software pipeline for processing and identification of fungal ITS sequences
Source: Source Code Biol Med. 2009 Jan 15;4:1. doi: 10.1186/1751-0473-4-1 (PMC2649129; doi:10.1186/1751-0473-4-1)
Supplement: Additional file 2 — The evaluation dataset. The evaluation dataset (in the FASTA format) and the results of its analysis (a summary in the OpenOffice/Excel spreadsheet format with multiple alignments in the ALN (Clustal W) format and a list of the species recovered in the PDF format). [file 1751-0473-4-1-S2.zip › AdditionalFile2/2008-10-24-1/alignments/606211.aln]

CLUSTAL W (1.83) multiple sequence alignment


EF652038_Aspergillus_sp             --------------------------------------------------
EF652039_Aspergillus_conicus        --------------------------------------------------
EF652046_Aspergillus_vitricola      --------------------------------------------------
EF652044_Aspergillus_caesiellu      --------------------------------------------------
EF652040_Aspergillus_restrictu      --------------------------------------------------
EF652041_Aspergillus_restrictu      --------------------------------------------------
EF652042_Aspergillus_restrictu      --------------------------------------------------
EF652043_Aspergillus_restrictu      --------------------------------------------------
AM176741_Aspergillus_restric        --------------------------------------------------
AY373864_Aspergillus_restrictu      --------------------------------------------------
AY373865_Aspergillus_caesiellu      --------------------------------------------------
AY214440_Aspergillus_caesiellu      --------------------------------------------------
EU729709_Aspergillus_caesiellu      --------------------------------------------------
AB006433_Aspergillus_penicilli      --------------------------------------------------
AM901671_Aspergillus_sp             TACGTCCCTGCCCTTTGTACACACCGCCCGTCGCTACTACCGATTGAATG
606211                              --------------------------------------------------
                                                                                      

EF652038_Aspergillus_sp             --------------------------------------------------
EF652039_Aspergillus_conicus        --------------------------------------------------
EF652046_Aspergillus_vitricola      --------------------------------------------------
EF652044_Aspergillus_caesiellu      --------------------------------------------------
EF652040_Aspergillus_restrictu      --------------------------------------------------
EF652041_Aspergillus_restrictu      --------------------------------------------------
EF652042_Aspergillus_restrictu      --------------------------------------------------
EF652043_Aspergillus_restrictu      --------------------------------------------------
AM176741_Aspergillus_restric        --------------------------------------------------
AY373864_Aspergillus_restrictu      --------------------------------------------------
AY373865_Aspergillus_caesiellu      --------------------------------------------------
AY214440_Aspergillus_caesiellu      --------------------------------------------------
EU729709_Aspergillus_caesiellu      --------------------------------------------------
AB006433_Aspergillus_penicilli      --------------------------------------------------
AM901671_Aspergillus_sp             GCTCGGTGAGGCCTCCGGACTGGCTCAGGAGGGTTGGCAACGACCCCCCA
606211                              --------------------------------------------------
                                                                                      

EF652038_Aspergillus_sp             --------------------------------------------------
EF652039_Aspergillus_conicus        --------------------------------------------------
EF652046_Aspergillus_vitricola      --------------------------------------------------
EF652044_Aspergillus_caesiellu      --------------------------------------------------
EF652040_Aspergillus_restrictu      --------------------------------------------------
EF652041_Aspergillus_restrictu      --------------------------------------------------
EF652042_Aspergillus_restrictu      --------------------------------------------------
EF652043_Aspergillus_restrictu      --------------------------------------------------
AM176741_Aspergillus_restric        --------------------------------------------------
AY373864_Aspergillus_restrictu      --------------------------------------------------
AY373865_Aspergillus_caesiellu      --------------------------------------------------
AY214440_Aspergillus_caesiellu      --------------------------------------------------
EU729709_Aspergillus_caesiellu      --------------------------------------------------
AB006433_Aspergillus_penicilli      ----------------------------------GGAAGTAAAAGTCGTA
AM901671_Aspergillus_sp             GAGCCGGAAAGCTGGTCAAACCCGGTCATTTAGAGGAAGTAAAAGTCGTA
606211                              -----------------------------------------------GTA
                                                                                      

EF652038_Aspergillus_sp             ---------------------------AAGGATCATTACCGAGTGCGGGC
EF652039_Aspergillus_conicus        ---------------------------AAGGATCATTACCGAGTGCGGGC
EF652046_Aspergillus_vitricola      ---------------------------AAGGATCATTACCGAGTGCGGGC
EF652044_Aspergillus_caesiellu      ---------------------------AAGGATCATTACCGAGTGCGGGC
EF652040_Aspergillus_restrictu      ---------------------------AAGGATCATTACCGAGTGCGGGC
EF652041_Aspergillus_restrictu      ---------------------------AAGGATCATTACCGAGTGCGGGC
EF652042_Aspergillus_restrictu      ---------------------------AAGGATCATTACCGAGTGCGGGC
EF652043_Aspergillus_restrictu      ---------------------------AAGGATCATTACCGAGTGCGGGC
AM176741_Aspergillus_restric        ---------------------------AAGGATCATTACCGAGTGCGGGC
AY373864_Aspergillus_restrictu      --------TCCGTAGGTGAACCTGCGGAAGGATCATTACCGAGTGCGGGC
AY373865_Aspergillus_caesiellu      --------TCCGTAGGTGAACCTGCGGAAGGATCATTACCGAGTGCGGGC
AY214440_Aspergillus_caesiellu      --------TCCGTAGGTGAACCTGCGGAAGGATCATTACCGAGTGCGGGC
EU729709_Aspergillus_caesiellu      ----------------------------------------------GGGC
AB006433_Aspergillus_penicilli      ACAAGGTTTCCGTAG-TGAACCTGCGGAAGGATCATTACCGAGTGCGGGC
AM901671_Aspergillus_sp             ACAAGGTTTCCGTAGGTGAACCTGCGGAAGGATCATTACCGAGTGCGGGC
606211                              ACA-GGTTTCCGTAGGTGAACCTGCGGAAGGATCATTACCGAGTGCGGGC
                                                                                  ****

EF652038_Aspergillus_sp             CCTCTGGGTCCAACCTCCCATCCGTGTCT-CTT-GTACCCTGTTGCTTCG
EF652039_Aspergillus_conicus        CCTCTGGGTCCAACCTCCCATCCGTGTCT-CTT-GTACCCTGTTGCTTCG
EF652046_Aspergillus_vitricola      CCTCTGGGTCCAACCTCCCATCCGTGTGT-ATTCATACCCTGTTGCTTCG
EF652044_Aspergillus_caesiellu      CCTCTGGGTCCAACCTCCCATCCGTGTCT-CTT-GTACCCTGTTGCTTCG
EF652040_Aspergillus_restrictu      CCTCTGGGTCCAACCTCCCATCCGTGTCT-CTT-GTACCCTGTTGCTTCG
EF652041_Aspergillus_restrictu      CCTCTGGGTCCAACCTCCCATCCGTGTCT-CTT-GTACCCTGTTGCTTCG
EF652042_Aspergillus_restrictu      CCTCTGGGTCCAACCTCCCATCCGTGTCT-CTT-GTACCCTGTTGCTTCG
EF652043_Aspergillus_restrictu      CCTCTGGGTCCAACCTCCCATCCGTGTCT-CTT-GTACCCTGTTGCTTCG
AM176741_Aspergillus_restric        CCTCTGGGTCCAACCTCCCATCCGTGTCT-CTT-GTACCCTGTTGCTTCG
AY373864_Aspergillus_restrictu      CCTCTGGGTCCAACCTCCCATCCGTGTCT-CTT-GTACCCTGTTGCTTCG
AY373865_Aspergillus_caesiellu      CCTCTGGGTCCAACCTCCCATCCGTGTCT-CTT-GTACCCTGTTGCTTCG
AY214440_Aspergillus_caesiellu      CCTCTGGGTCCAACCTCCCATCCGTGTCT-CTT-GTACCCTGTTGCTTCG
EU729709_Aspergillus_caesiellu      CCTCTGGGTCCAACCTCCCATCCGTGTCT-CTT-GTACCCTGTTGCTTCG
AB006433_Aspergillus_penicilli      CCTCTGGGTCCAACCTCCCATCCGTGTCATATTCATACCCTGTTGCTTCG
AM901671_Aspergillus_sp             CCTCTGGGTCCAACCTCCCATCCGTGTCT--CTTGTACCCTGTTGCTTCG
606211                              CCTCTGGGTCCAACCTCCCATCCGTGTCT-ATTCATACCCTGTTGCTTCG
                                    ***************************     *  ***************

EF652038_Aspergillus_sp             GCGGGCCCGC---------CTTCATGG----------CCGCC-GGGGGGC
EF652039_Aspergillus_conicus        GCGGGCCCGC---------CTTCATGG----------CCGCC-GGGGGGC
EF652046_Aspergillus_vitricola      GCGGGCCCGCTGGCTGCCCCCTCCTGGGGGGCGCCGGCCGCC-GGGGGGG
EF652044_Aspergillus_caesiellu      GCGGGCCCGC---------CTTCATGG----------CCGCC-GGGGGGC
EF652040_Aspergillus_restrictu      GCGGGCCCGC---------CTTCATGG----------CCGCC-GGGGGGC
EF652041_Aspergillus_restrictu      GCGGGCCCGC---------CTTCATGG----------CCGCC-GGGGGGC
EF652042_Aspergillus_restrictu      GCGGGCCCGC---------CTTCATGG----------CCGCC-GGGGGGC
EF652043_Aspergillus_restrictu      GCGGGCCCGC---------CTTCATGG----------CCGCC-GGGGGGC
AM176741_Aspergillus_restric        GCGGGCCCGC---------CTTCATGG----------CCGCC-GGGGGGC
AY373864_Aspergillus_restrictu      GCGGGCCCGC---------CTTCATGG----------CCGCC-GGGGGGC
AY373865_Aspergillus_caesiellu      GCGGGCCCGC---------CTTCATGG----------CCGCC-GGGGGGC
AY214440_Aspergillus_caesiellu      GCGGGCCCGC---------CTTCATGG----------CCGCC-GGGGGGC
EU729709_Aspergillus_caesiellu      GCGGGCCCGC---------CTTCATGG----------CCGCC-GGGGGGC
AB006433_Aspergillus_penicilli      GCGGGCCCGCTGGCTGCCCCCTCCTGGGGGGCGCCGGCCGCCCGGGGGGC
AM901671_Aspergillus_sp             GCGGGCCCGC---------CTTCATGG----------CCGCC-GGGGGGC
606211                              GCGGGCCCGCTGGCTGCCCCCTCCTGGGGGGCGCCGGCCGCC-GGGGGGC
                                    **********         * ** ***          ***** ****** 

EF652038_Aspergillus_sp             TCTCTAGCCCCCGGGCCCGCGCCCGCCGGAGACTCCAACATTGAACACTG
EF652039_Aspergillus_conicus        TCTCTCGCCCCCGGGCCCGCGCCCGCCGGAGACTCCAACATTGAACACTG
EF652046_Aspergillus_vitricola      TACCCTGCCCCCGGGCCCGTGCCCGCCGGGGACACCAACACTGAACACTG
EF652044_Aspergillus_caesiellu      T--TCTGCCCCCGGGCCCGCGCCCGCCGGAGACTCCAACATTGAACACTG
EF652040_Aspergillus_restrictu      T--TCTGCCCCCGGGCCCGCGCCCGCCGGAGACTCCAACATTGAACACTG
EF652041_Aspergillus_restrictu      T--TCTGCCCCCGGGCCCGCGCCCGCCGGAGACTCCAACATTGAACACTG
EF652042_Aspergillus_restrictu      T--TCTGCCCCCGGGCCCGCGCCCGCCGGAGACTCCAACATTGAACACTG
EF652043_Aspergillus_restrictu      T--TCTGCCCCCGGGCCCGCGCCCGCCGGAGACTCCAACATTGAACACTG
AM176741_Aspergillus_restric        T--TCTGCCCCCGGGCCCGCGCCCGCCGGAGACTCCAACATTGAACACTG
AY373864_Aspergillus_restrictu      T--TCTGCCCCCGGGCCCGCGCCCGCCGGAGACTCCAACATTGAACACTG
AY373865_Aspergillus_caesiellu      T--TCTGCCCCCGGGCCCGCGCCCGCCGGAGACTCCAACATTGAACACTG
AY214440_Aspergillus_caesiellu      T--TCTGCCCCCGGGCCCGCGCCCGCCGGAGACTCCAACATTGAACACTG
EU729709_Aspergillus_caesiellu      T--TCTGCCCCCGGGCCCGCGCCCGCCGGAGACTCCAACATTGAACACTG
AB006433_Aspergillus_penicilli      TACCCTGCCCCCGGGCCCGTGCCCGCCGGGGACACCAACACTGAACACTG
AM901671_Aspergillus_sp             TCTCTAGCCCCCGGGCCCGCGCCCGCCGGAGACTCCAACATTGAACACTG
606211                              TACCCTGCCCCCGGGCCCGTGCCCGCCGGGGACACCAACACTGAACACTG
                                    *     ************* ********* *** ****** *********

EF652038_Aspergillus_sp             TCTGAAGTTTGCAGTCTGAGTTTTCATATAAGAAAAATCGTTAAAACTTT
EF652039_Aspergillus_conicus        TCTGAAGTTTGCAGTCTGAGTTTTCATATAAGAAAAATCGTTAAAACTTT
EF652046_Aspergillus_vitricola      TCTGAAGGTTGCAGTCTGAGTTTTCATA-AAGAAAAATTGTTAAAACTTT
EF652044_Aspergillus_caesiellu      TCTGAAGGTTGCAGTCTGAGTTTTC-TATAAGAAAAATCGTTAAAACTTT
EF652040_Aspergillus_restrictu      TCTGAAGGTTGCAGTCTGAGTTTTCATATAAGAAAAATCGTTAAAACTTT
EF652041_Aspergillus_restrictu      TCTGAAGGTTGCAGTCTGAGTTTTCATATAAGAAAAATCGTTAAAACTTT
EF652042_Aspergillus_restrictu      TCTGAAGGTTGCAGTCTGAGTTTTCATATAAGAAAAATCGTTAAAACTTT
EF652043_Aspergillus_restrictu      TCTGAAGGTTGCAGTCTGAGTTTTCATATAAGAAAAATCGTTAAAACTTT
AM176741_Aspergillus_restric        TCTGAAGGTTGCAGTCTGAGTTTTCATATAAGAAAAATCGTTAAAACTTT
AY373864_Aspergillus_restrictu      TCTGAAGGTTGCAGTCTGAGTTTTCATATAAGAAAAATCGTTAAAACTTT
AY373865_Aspergillus_caesiellu      TCTGAAGGTTGCAGTCTGAGTTTTC-TATAAGAAAAATCGTTAAAACTTT
AY214440_Aspergillus_caesiellu      TCTGAAGGTTGCAGTCTGAGTTTTC-TATAAGAAAAATCGTTAAAACTTT
EU729709_Aspergillus_caesiellu      TCTGAAGGTTGCAGTCTGAGTTTTC-TATAAGAAAAATCGTTAAAACTTT
AB006433_Aspergillus_penicilli      TCTGAAGGTTGCAGTCTGAGTTTTCATAAA-GAGAAATTGTTAAAACTTT
AM901671_Aspergillus_sp             TCTGAAGTTTGCAGTCTGAGTTTTCATAAAAGAAAAATCGTTAAAACTTT
606211                              TCTGAAGGTTGCAGTCTGAGTTTTCATAAA-GAAAAATTGTTAAAACTTT
                                    ******* ***************** ** * ** **** ***********

EF652038_Aspergillus_sp             CAACAACGGATCTCTTGGTTCCGGCATCGATGAAGAACGCAGC-GAAATG
EF652039_Aspergillus_conicus        CAACAACGGATCTCTTGGTTCCGGCATCGATGAAGAACGCAGC-GAAATG
EF652046_Aspergillus_vitricola      CAACAACGGATCTCTTGGTTCCGGCATCGATGAAGAACGCAGC-GAAATG
EF652044_Aspergillus_caesiellu      CAACAACGGATCTCTTGGTTCCGGCATCGATGAAGAACGCAGC-GAAATG
EF652040_Aspergillus_restrictu      CAACAACGGATCTCTTGGTTCCGGCATCGATGAAGAACGCAGC-GAAATG
EF652041_Aspergillus_restrictu      CAACAACGGATCTCTTGGTTCCGGCATCGATGAAGAACGCAGC-GAAATG
EF652042_Aspergillus_restrictu      CAACAACGGATCTCTTGGTTCCGGCATCGATGAAGAACGCAGC-GAAATG
EF652043_Aspergillus_restrictu      CAACAACGGATCTCTTGGTTCCGGCATCGATGAAGAACGCAGC-GAAATG
AM176741_Aspergillus_restric        CAACAACGGATCTCTTGGTTCCGGCATCGATGAAGAACGCAGC-GAAATG
AY373864_Aspergillus_restrictu      CAACAACGGATCTCTTGGTTCCGGCATCGATGAAGAACGCAGC-GAAATG
AY373865_Aspergillus_caesiellu      CAACAACGGATCTCTTGGTTCCGGCATCGATGAAGAACGCAGC-GAAATG
AY214440_Aspergillus_caesiellu      CAACAACGGATCTCTTGGTTCCGGCATCGATGAAGAACGCAGC-GAAATG
EU729709_Aspergillus_caesiellu      CAACAACGGATCTCTTGGTTCCGGCATCGATGAAGAACGCAGC-GAAATG
AB006433_Aspergillus_penicilli      CAACAACGGATCTCTTGGTTCCGGCATCGATGAAGAACGCAGCCGAAATG
AM901671_Aspergillus_sp             CAACAACGGATCTCTTGGTTCCGGCATCGATGAAGAACGCAGC-GAAATG
606211                              CAACAACGGATCTCTTGGTTCCGGCATCGATGAAGAACGCAGC-GAAATG
                                    ******************************************* ******

EF652038_Aspergillus_sp             CGATACGTAATGTGAATTGCAGAATTCAGTGAATCATCGAGTCTTTGAAC
EF652039_Aspergillus_conicus        CGATACGTAATGTGAATTGCAGAATTCAGTGAATCATCGAGTCTTTGAAC
EF652046_Aspergillus_vitricola      CGATACGTAATGTGAATTGCAGAATTCAGTGAATCATCGAGTCTTTGAAC
EF652044_Aspergillus_caesiellu      CGATACGTAATGTGAATTGCAGAATTCAGTGAATCATCGAGTCTTTGAAC
EF652040_Aspergillus_restrictu      CGATACGTAATGTGAATTGCAGAATTCAGTGAATCATCGAGTCTTTGAAC
EF652041_Aspergillus_restrictu      CGATACGTAATGTGAATTGCAGAATTCAGTGAATCATCGAGTCTTTGAAC
EF652042_Aspergillus_restrictu      CGATACGTAATGTGAATTGCAGAATTCAGTGAATCATCGAGTCTTTGAAC
EF652043_Aspergillus_restrictu      CGATACGTAATGTGAATTGCAGAATTCAGTGAATCATCGAGTCTTTGAAC
AM176741_Aspergillus_restric        CGATACGTAATGTGAATTGCAGAATTCAGTGAATCATCGAGTCTTTGAAC
AY373864_Aspergillus_restrictu      CGATACGTAATGTGAATTGCAGAATTCAGTGAATCATCGAGTCTTTGAAC
AY373865_Aspergillus_caesiellu      CGATACGTAATGTGAATTGCAGAATTCAGTGAATCATCGAGTCTTTGAAC
AY214440_Aspergillus_caesiellu      CGATACGTAATGTGAATTGCAGAATTCAGTGAATCATCGAGTCTTTGAAC
EU729709_Aspergillus_caesiellu      CGATACGTAATGTGAATTGCAGAATTCAGTGAATCATCGAGTCTTTGAAC
AB006433_Aspergillus_penicilli      CGATACGTAATGTGAATTGCAGAATTCAGTGAATCATCGAGTCTTTGAAC
AM901671_Aspergillus_sp             CGATACGTAATGTGAATTGCAGAATTCAGTGAATCATCGAGTCTTTGAAC
606211                              CGATACGTAATGTGAATTGCAGAATTCAGTGAATCATCGAGTCTTTGAAC
                                    **************************************************

EF652038_Aspergillus_sp             GCACATTGCGCCCTCTGGTATTCCGGGGGGCATGCCTGTCCGAGCGTCAT
EF652039_Aspergillus_conicus        GCACATTGCGCCCTCTGGTATTCCGGGGGGCATGCCTGTCCGAGCGTCAT
EF652046_Aspergillus_vitricola      GCACATTGCGCCCTCTGGTATTCCGGGGGGCATGCCTGTCCGAGCGTCAT
EF652044_Aspergillus_caesiellu      GCACATTGCGCCCTCTGGTATTCCGGGGGGCATGCCTGTCCGAGCGTCAT
EF652040_Aspergillus_restrictu      GCACATTGCGCCCTCTGGTATTCCGGGGGGCATGCCTGTCCGAGCGTCAT
EF652041_Aspergillus_restrictu      GCACATTGCGCCCTCTGGTATTCCGGGGGGCATGCCTGTCCGAGCGTCAT
EF652042_Aspergillus_restrictu      GCACATTGCGCCCTCTGGTATTCCGGGGGGCATGCCTGTCCGAGCGTCAT
EF652043_Aspergillus_restrictu      GCACATTGCGCCCTCTGGTATTCCGGGGGGCATGCCTGTCCGAGCGTCAT
AM176741_Aspergillus_restric        GCACATTGCGCCCTCTGGTATTCCGGGGGGCATGCCTGTCCGAGCGTCAT
AY373864_Aspergillus_restrictu      GCACATTGCGCCCTCTGGTATTCCGGGGGGCATGCCTGTCCGAGCGTCAT
AY373865_Aspergillus_caesiellu      GCACATTGCGCCCTCTGGTATTCCGGGGGGCATGCCTGTCCGAGCGTCAT
AY214440_Aspergillus_caesiellu      GCACATTGCGCCCTCTGGTATTCCGGGGGGCATGCCTGTCCGAGCGTCAT
EU729709_Aspergillus_caesiellu      GCACATTGCGCCCTCTGGTATTCCGGGGGGCATGCCTGTCCGAGCGTCAT
AB006433_Aspergillus_penicilli      GCACATTGCGCCCTCTGGTATTCCGGGGGGCATGCCTGTCCGAGCGTCAT
AM901671_Aspergillus_sp             GCACATTGCGCCCTCTGGTATTCCGGGGGGCATGCCTGTCCGAGCGTCAT
606211                              GCACATTGCGCCCTCTGGTATTCCGGGGGGCATGCCTGTCCGAGCGTCAT
                                    **************************************************

EF652038_Aspergillus_sp             TGCTGCCCTCAAGCACGGCTTGTGTGTTGGGCCCCCGTCCCGGTT---CT
EF652039_Aspergillus_conicus        TGCTGCCCTCAAGCACGGCTTGTGTGTTGGGCCCCCGTCCCGGTT---CT
EF652046_Aspergillus_vitricola      TGCTGCCCTCAAGCACGGCTTGTGTGTTGGGCCCCCGTCCCGGTTAAGCA
EF652044_Aspergillus_caesiellu      TGCTGCCCTCAAGCACGGCTTGTGTGTTGGGCCCCCGTCCCGGTT---CT
EF652040_Aspergillus_restrictu      TGCTGCCCTCAAGCACGGCTTGTGTGTTGGGCCCCCGTCCCGGTT---CT
EF652041_Aspergillus_restrictu      TGCTGCCCTCAAGCACGGCTTGTGTGTTGGGCCCCCGTCCCGGTT---CT
EF652042_Aspergillus_restrictu      TGCTGCCCTCAAGCACGGCTTGTGTGTTGGGCCCCCGTCCCGGTT---CT
EF652043_Aspergillus_restrictu      TGCTGCCCTCAAGCACGGCTTGTGTGTTGGGCCCCCGTCCCGGTT---CT
AM176741_Aspergillus_restric        TGCTGCCCTCAAGCACGGCTTGTGTGTTGGGCCCCCGTCCCGGTT---CT
AY373864_Aspergillus_restrictu      TGCTGCCCTCAAGCACGGCTTGTGTGTTGGGCCCCCGTCCCGGTT---CT
AY373865_Aspergillus_caesiellu      TGCTGCCCTCAAGCACGGCTTGTGTGTTGGGCCCCCGTCCCGGTT---CT
AY214440_Aspergillus_caesiellu      TGCTGCCCTCAAGCACGGCTTGTGTGTTGGGCCCCCGTCCCGGTT---CT
EU729709_Aspergillus_caesiellu      TGCTGCCCTCAAGCACGGCTTGTGTGTTGGGCCCCCGTCCCGGTT---CT
AB006433_Aspergillus_penicilli      TGCTGCCCTCAAGCACGGCTTGTGTGTTGGGCTTCCGTCCCTGGT----A
AM901671_Aspergillus_sp             TGCTGCCCTCAAGCACGGCTTGTGTGTTGGGCCCCCGTCCCGGTTCTCCA
606211                              TGCTGCCCTCAAGCACGGCTTGTGTGTTGGGCCCCCGTCCCGGTTAAGCA
                                    ********************************  ******* * *     

EF652038_Aspergillus_sp             CCAGCC--GGGACGGGCCCGAAAGGCAGCGGCGGCACCGTGTCCGGTCCT
EF652039_Aspergillus_conicus        CCAGCC--GGGACGGGCCCGAAAGGCAGCGGCGGCACCGTGTCCGGTCCT
EF652046_Aspergillus_vitricola      TTAGCCCCGGGACGGGCCCGAAAGGCAGCGGCGGCACCGTGTCCGGTCCT
EF652044_Aspergillus_caesiellu      CCAAGCC-GGGACGGGCCCGAAAGGCAGCGGCGGCACCGTGTCCGGTCCT
EF652040_Aspergillus_restrictu      TTAAGCC-GGGACGGGCCCGAAAGGCAGCGGCGGCACCGTGTCCGGTCCT
EF652041_Aspergillus_restrictu      TTAAGCC-GGGACGGGCCCGAAAGGCAGCGGCGGCACCGTGTCCGGTCCT
EF652042_Aspergillus_restrictu      TTAAGCC-GGGACGGGCCCGAAAGGCAGCGGCGGCACCGTGTCCGGTCCT
EF652043_Aspergillus_restrictu      TTAAGCC-GGGACGGGCCCGAAAGGCAGCGGCGGCACCGTGTCCGGTCCT
AM176741_Aspergillus_restric        TTAAGCC-GGGACGGGCCCGAAAGGCAGCGGCGGCACCGTGTCCGGTCCT
AY373864_Aspergillus_restrictu      TTAAGCC-GGGACGGGCCCGAAAGGCAGCGGCGGCACCGTGTCCGGTCCT
AY373865_Aspergillus_caesiellu      CCAAGCC-GGGACGGGCCCGAAAGGCAGCGGCGGCACCGTGTCCGGTCCT
AY214440_Aspergillus_caesiellu      CCAAGCC-GGGACGGGCCCGAAAGGCAGCGGCGGCACCGTGTCCGGTCCT
EU729709_Aspergillus_caesiellu      CCAAGCC-GGGACGGGCCCGAAAGGCAGCGGCGGCACCGTGTCCGGTCCT
AB006433_Aspergillus_penicilli      A-----CGGGGACGGGCCCAAAAGGCAGTGGCGGCACCATGTCTGGTCCT
AM901671_Aspergillus_sp             G-----CCGGGACGGGCCCGAAAGGCAGCGGCGGCACCGTGTCCGGTCCT
606211                              TTAGCCCCGGGACGGGCCCGAAAGGCAGCGGCGGCACCGTGTCCGGTCCT
                                            *********** ******** ********* **** ******

EF652038_Aspergillus_sp             CGAGTGTATGGGGCTCTGTCACCCACTCGTGTAGGTCCGGCCGGCGGCCA
EF652039_Aspergillus_conicus        CGAGTGTATGGGGCTCTGTCACCCACTCGTGTAGGCCCGGCCGGCGGCCA
EF652046_Aspergillus_vitricola      CGAGCGTATGGGGCTCTGTCACCCGCTCGTGTAGGTCCGGCCGGCGGCCA
EF652044_Aspergillus_caesiellu      CGAGTGTATGGGGCTCTGTCACTCACTCGTGTAGGTCCGGCCGGCGGCCA
EF652040_Aspergillus_restrictu      CGAGTGTATGGGGCTCTGTCACCCACTCGTGTAGGTCCGGCCGGCGGCCA
EF652041_Aspergillus_restrictu      CGAGTGTATGGGGCTCTGTCACCCACTCGTGTAGGTCCGGCCGGCGGCCA
EF652042_Aspergillus_restrictu      CGAGTGTATGGGGCTCTGTCACCCACTCGTGTAGGTCCGGCCGGCGGCCA
EF652043_Aspergillus_restrictu      CGAGTGTATGGGGCTCTGTCACCCACTCGTGTAGGTCCGGCCGGCGGCCA
AM176741_Aspergillus_restric        CGAGTGTATGGGGCTCTGTCACCCACTCGTGTAGGTCCGGCCGGCGGCCA
AY373864_Aspergillus_restrictu      CGAGTGTATGGGGCTCTGTCACCCACTCGTGTAGGTCCGGCCGGCGGCCA
AY373865_Aspergillus_caesiellu      CGAGTGTATGGGGCTCTGTCACTCACTCGTGTAGGTCCGGCCGGCGGCCA
AY214440_Aspergillus_caesiellu      CGAGTGTATGGGGCTCTGTCACTCACTCGTGTAGGTCCGGCCGGCGGCCA
EU729709_Aspergillus_caesiellu      CGAGTGTATGGGGCTCTGTCACTCACTCGTGTAGGTCCGGCCGGCGGCCA
AB006433_Aspergillus_penicilli      CGAGCGTATGGGGCTTTGTCACCCGCTCCCGTAGGTCCAGCTGGCAGCTA
AM901671_Aspergillus_sp             CGAGTGTATGGGGCTCTGTCACCCACTCGTGTAGGTCCGGCCGGCGGCTA
606211                              CGAGCGTATGGGGCTCTGTCACCCGCTCGTGTAGGTCCGGCCGGCGGCCA
                                    **** ********** ****** * ***  ***** ** ** *** ** *

EF652038_Aspergillus_sp             GCCTCAACCA--AACT---TTTTTAA--CCAGGTTGACCTCGGATCAGGT
EF652039_Aspergillus_conicus        GCCTCAACCC--AATTA--TTTTTAA--CCAGGTTGACCTCGGATCAGGT
EF652046_Aspergillus_vitricola      GCCCGACCCTTTAACCAATCTTTTAA--CCAGGTTGACCTCGGATCAGGT
EF652044_Aspergillus_caesiellu      GCCTCTTC----AACCA-TTTTTTCA--CCAGGTTGACCTCGGATCAGGT
EF652040_Aspergillus_restrictu      GCCTCTTC----AACCAAACTTTTAA--CCAGGTTGACCTCGGATCAGGT
EF652041_Aspergillus_restrictu      GCCTCTTC----AACCAAACTTTTAA--CCAGGTTGACCTCGGATCAGGT
EF652042_Aspergillus_restrictu      GCCTCTTC----AACCAAACTTTTAA--CCAGGTTGACCTCGGATCAGGT
EF652043_Aspergillus_restrictu      GCCTCTTC----AACCAAACTTTTAA--CCAGGTTGACCTCGGATCAGGT
AM176741_Aspergillus_restric        GCCTCTTC----AACCAAACTTTTAA--CCAGGTTGACCTCGGATCAGGT
AY373864_Aspergillus_restrictu      GCCTCTTC----AACCAAACTTTTAA--CCAGGTTGACCTCGGATCAGGT
AY373865_Aspergillus_caesiellu      GCCTCTTC----AACCA-TTTTTTAA--CCAGGTTGACCTCGGATCAGGT
AY214440_Aspergillus_caesiellu      GCCTCTTC----AACCA-TTTTTTCA--CCAGGTTGACCTCGGATCAGGT
EU729709_Aspergillus_caesiellu      GCCTCTTC----AACCA-TTTTTTAA--CCAGGTTGACCTCGGATCAGGT
AB006433_Aspergillus_penicilli      AG-----GGCCCAACCAATCTTTTTAA-CCAGG-----------------
AM901671_Aspergillus_sp             -------GCCTCAACCAAACTTTTTAAACCAGGTTGACCTCGGATCAGGT
606211                              GCCCGACCCTTTAACCAATCTTTTAA---CCGGTTGACCTCGGATCAGGT
                                                **      **** *   * **                 

EF652038_Aspergillus_sp             AGGGATACCCGCTGAACTTAA--GCATATCAATAAGCGGAGGAAAAGAAA
EF652039_Aspergillus_conicus        AGGGATACCCGCTGAACTTAA--GCATATCAATAAGCGGAGGAAAAGAAA
EF652046_Aspergillus_vitricola      AGGGATACCCGCTGAACTTAA--GCATATCAATAAGCGGAGGAAAAGAAA
EF652044_Aspergillus_caesiellu      AGGGATACCCGCTGAACTTAA--GCATATCAATAAGCGGAGGAAAAGAAA
EF652040_Aspergillus_restrictu      AGGGATACCCGCTGAACTTAA--GCATATCAATAAGCGGAGGAAAAGAAA
EF652041_Aspergillus_restrictu      AGGGATACCCGCTGAACTTAA--GCATATCAATAAGCGGAGGAAAAGAAA
EF652042_Aspergillus_restrictu      AGGGATACCCGCTGAACTTAA--GCATATCAATAAGCGGAGGAAAAGAAA
EF652043_Aspergillus_restrictu      AGGGATACCCGCTGAACTTAA--GCATATCAATAAGCGGAGGAAAAGAAA
AM176741_Aspergillus_restric        AGGGATACCCGCTGAACTTAA-----------------------------
AY373864_Aspergillus_restrictu      AGGGATACCCGCTGAACTTAA--GCATATCAATAAGCGGAGGAAAAGAAA
AY373865_Aspergillus_caesiellu      AGGGATACCCGCTGAACTTAA--GCATATCAATAAGCGGAGGAAAAGAAA
AY214440_Aspergillus_caesiellu      AGGGATACCCGCTGAACTTGAATGCATATCAATAAGCGGAGGA-------
EU729709_Aspergillus_caesiellu      AGG-----------------------------------------------
AB006433_Aspergillus_penicilli      --------------------------------------------------
AM901671_Aspergillus_sp             AGGGATACC-----------------------------------------
606211                              AGGGATACCCGCTGAACT--------------------------------
                                                                                      

EF652038_Aspergillus_sp             CCAACCGGGATTGCCTCAGTAACGGCGAGTGAAGCGGCAAAAGCTCAAAT
EF652039_Aspergillus_conicus        CCAACCGGGATTGCCTCAGTAACGGCGAGTGAAGCGGCAAAAGCTCAAAT
EF652046_Aspergillus_vitricola      CCAACCGGGATTGCCTCAGTAACGGCGAGTGAAGCGGCAAAAGCTCAAAT
EF652044_Aspergillus_caesiellu      CCAACCGGGATTGCCTCAGTAACGGCGAGTGAAGCGGCAAAAGCTCAAAT
EF652040_Aspergillus_restrictu      CCAACCGGGATTGCCTCAGTAACGGCGAGTGAAGCGGCAAAAGCTCAAAT
EF652041_Aspergillus_restrictu      CCAACCGGGATTGCCTCAGTAACGGCGAGTGAAGCGGCAAAAGCTCAAAT
EF652042_Aspergillus_restrictu      CCAACCGGGATTGCCTCAGTAACGGCGAGTGAAGCGGCAAAAGCTCAAAT
EF652043_Aspergillus_restrictu      CCAACCGGGATTGCCTCAGTAACGGCGAGTGAAGCGGCAAAAGCTCAAAT
AM176741_Aspergillus_restric        --------------------------------------------------
AY373864_Aspergillus_restrictu      CCAACCGGGATTGCCTC---------------------------------
AY373865_Aspergillus_caesiellu      CCAACCGGGATTGCCTC---------------------------------
AY214440_Aspergillus_caesiellu      --------------------------------------------------
EU729709_Aspergillus_caesiellu      --------------------------------------------------
AB006433_Aspergillus_penicilli      --------------------------------------------------
AM901671_Aspergillus_sp             --------------------------------------------------
606211                              --------------------------------------------------
                                                                                      

EF652038_Aspergillus_sp             TTGAAATCTGGCCCCTCCGGGGTCCGAGTTGTAATTTGTAGAGGATGCTT
EF652039_Aspergillus_conicus        TTGAAATCTGGCCCCTCCGGGGTCCGAGTTGTAATTTGTAGAGGATGCTT
EF652046_Aspergillus_vitricola      TTGAAATCTGGCCCTTCCGGGGTCCGAGTTGTAATTTGTAGAGGATGCTT
EF652044_Aspergillus_caesiellu      TTGAAATCTGGCTCCTTCGGGGTCCGAGTTGTAATTTGTAGAGGATGCTT
EF652040_Aspergillus_restrictu      TTGAAATCTGGCTCCTTCGGGGTCCGAGTTGTAATTTGTAGAGGATGCTT
EF652041_Aspergillus_restrictu      TTGAAATCTGGCTCCTTCGGGGTCCGAGTTGTAATTTGTAGAGGATGCTT
EF652042_Aspergillus_restrictu      TTGAAATCTGGCTCCTTCGGGGTCCGAGTTGTAATTTGTAGAGGATGCTT
EF652043_Aspergillus_restrictu      TTGAAATCTGGCTCCTTCGGGGTCCGAGTTGTAATTTGTAGAGGATGCTT
AM176741_Aspergillus_restric        --------------------------------------------------
AY373864_Aspergillus_restrictu      --------------------------------------------------
AY373865_Aspergillus_caesiellu      --------------------------------------------------
AY214440_Aspergillus_caesiellu      --------------------------------------------------
EU729709_Aspergillus_caesiellu      --------------------------------------------------
AB006433_Aspergillus_penicilli      --------------------------------------------------
AM901671_Aspergillus_sp             --------------------------------------------------
606211                              --------------------------------------------------
                                                                                      

EF652038_Aspergillus_sp             CGGGTGCGGCCCCCGTCTAAGTGCTCTGGAATGGGCCATCAGAGAGGGTG
EF652039_Aspergillus_conicus        CGGGTGCGGCCCCCGTCTAAGTGCTCTGGAATGGGCCATCAGAGAGGGTG
EF652046_Aspergillus_vitricola      CGGGTGCGGCCCCTGTCTAAGTGCTCTGGAACGGGCCATCGGAGAGGGTG
EF652044_Aspergillus_caesiellu      CGGGTGCGGCCCCCGTCTAAGTGCTCTGGAATGGGCCATCAGAGAGGGTG
EF652040_Aspergillus_restrictu      CGGGTGCGGCCCCCGTCTAAGTGCTCTGGAATGGGCCATCAGAGAGGGTG
EF652041_Aspergillus_restrictu      CGGGTGCGGCCCCCGTCTAAGTGCTCTGGAATGGGCCATCAGAGAGGGTG
EF652042_Aspergillus_restrictu      CGGGTGCGGCCCCCGTCTAAGTGCTCTGGAATGGGCCATCAGAGAGGGTG
EF652043_Aspergillus_restrictu      CGGGTGCGGCCCCCGTCTAAGTGCTCTGGAATGGGCCATCAGAGAGGGTG
AM176741_Aspergillus_restric        --------------------------------------------------
AY373864_Aspergillus_restrictu      --------------------------------------------------
AY373865_Aspergillus_caesiellu      --------------------------------------------------
AY214440_Aspergillus_caesiellu      --------------------------------------------------
EU729709_Aspergillus_caesiellu      --------------------------------------------------
AB006433_Aspergillus_penicilli      --------------------------------------------------
AM901671_Aspergillus_sp             --------------------------------------------------
606211                              --------------------------------------------------
                                                                                      

EF652038_Aspergillus_sp             AGAATCCCGTCTGGGACGGGGTGTCCGCGTCCGTGTGAAGCTCCTTCGAC
EF652039_Aspergillus_conicus        AAAATCCCGTCTGGGACGGGGTGTCCGCGTCCGTGTGAAGCTCCTTCGAC
EF652046_Aspergillus_vitricola      AGAATCCCGTCTGGGACGGGGTGTCCGTGTCCGTGTGAAGCTCCTTCGAC
EF652044_Aspergillus_caesiellu      AGAATCCCGTCTGGGGCGGGGTGTCCGCGTCCGTGTGAAGCTCCTTCGAC
EF652040_Aspergillus_restrictu      AGAATCCCGTCTGGGGCGGGGTGTCCGCGTCCGTGTGAAGCTCCTTCGAC
EF652041_Aspergillus_restrictu      AGAATCCCGTCTGGGGCGGGGTGTCCGCGTCCGTGTGAAGCTCCTTCGAC
EF652042_Aspergillus_restrictu      AGAATCCCGTCTGGGGCGGGGTGTCCGCGTCCGTGTGAAGCTCCTTCGAC
EF652043_Aspergillus_restrictu      AGAATCCCGTCTGGGGCGGGGTGTCCGCGTCCGTGTGAAGCTCCTTCGAC
AM176741_Aspergillus_restric        --------------------------------------------------
AY373864_Aspergillus_restrictu      --------------------------------------------------
AY373865_Aspergillus_caesiellu      --------------------------------------------------
AY214440_Aspergillus_caesiellu      --------------------------------------------------
EU729709_Aspergillus_caesiellu      --------------------------------------------------
AB006433_Aspergillus_penicilli      --------------------------------------------------
AM901671_Aspergillus_sp             --------------------------------------------------
606211                              --------------------------------------------------
                                                                                      

EF652038_Aspergillus_sp             GAGTCGAGTTGTTTGGGAATGCAGCTCTAAATGGGTGGTAAATTTCATCT
EF652039_Aspergillus_conicus        GAGTCGAGTTGTTTGGGAATGCAGCTCTAAATGGGTGGTAAATTTCATCT
EF652046_Aspergillus_vitricola      GAGTCGAGTTGTTTGGGAATGCAGCTCTAAATGGGTGGTAAATTTCATCT
EF652044_Aspergillus_caesiellu      GAGTCGAGTTGTTTGGGAATGCAGCTCTAAATGGGTGGTAAATTTCATCT
EF652040_Aspergillus_restrictu      GAGTCGAGTTGTTTGGGAATGCAGCTCTAAATGGGTGGTAAATTTCATCT
EF652041_Aspergillus_restrictu      GAGTCGAGTTGTTTGGGAATGCAGCTCTAAATGGGTGGTAAATTTCATCT
EF652042_Aspergillus_restrictu      GAGTCGAGTTGTTTGGGAATGCAGCTCTAAATGGGTGGTAAATTTCATCT
EF652043_Aspergillus_restrictu      GAGTCGAGTTGTTTGGGAATGCAGCTCTAAATGGGTGGTAAATTTCATCT
AM176741_Aspergillus_restric        --------------------------------------------------
AY373864_Aspergillus_restrictu      --------------------------------------------------
AY373865_Aspergillus_caesiellu      --------------------------------------------------
AY214440_Aspergillus_caesiellu      --------------------------------------------------
EU729709_Aspergillus_caesiellu      --------------------------------------------------
AB006433_Aspergillus_penicilli      --------------------------------------------------
AM901671_Aspergillus_sp             --------------------------------------------------
606211                              --------------------------------------------------
                                                                                      

EF652038_Aspergillus_sp             AAAGCTAAATATTGGCCGGAGACCGATAGCGCACAAGTAGAGTGATCGAA
EF652039_Aspergillus_conicus        AAAGCTAAATATTGGCCGGAGACCGATAGCGCACAAGTAGAGTGATCGAA
EF652046_Aspergillus_vitricola      AAAGCTAAATACAGGCCGGAGACCGATAGCGCACAAGTAGAGTGATCGAA
EF652044_Aspergillus_caesiellu      AAAGCTAAATATTGGCCGGAGACCGATAGCGCACAAGTAGAGTGATCGAA
EF652040_Aspergillus_restrictu      AAAGCTAAATATTGGCCGGAGACCGATAGCGCACAAGTAGAGTGATCGAA
EF652041_Aspergillus_restrictu      AAAGCTAAATATTGGCCGGAGACCGATAGCGCACAAGTAGAGTGATCGAA
EF652042_Aspergillus_restrictu      AAAGCTAAATATTGGCCGGAGACCGATAGCGCACAAGTAGAGTGATCGAA
EF652043_Aspergillus_restrictu      AAAGCTAAATATTGGCCGGAGACCGATAGCGCACAAGTAGAGTGATCGAA
AM176741_Aspergillus_restric        --------------------------------------------------
AY373864_Aspergillus_restrictu      --------------------------------------------------
AY373865_Aspergillus_caesiellu      --------------------------------------------------
AY214440_Aspergillus_caesiellu      --------------------------------------------------
EU729709_Aspergillus_caesiellu      --------------------------------------------------
AB006433_Aspergillus_penicilli      --------------------------------------------------
AM901671_Aspergillus_sp             --------------------------------------------------
606211                              --------------------------------------------------
                                                                                      

EF652038_Aspergillus_sp             AGATGAAAAGCACTTTGAAAAGAGAGTTAAAAAGCACGTGAAATTGTTGA
EF652039_Aspergillus_conicus        AGATGAAAAGCACTTTGAAAAGAGAGTTAAAAAGCACGTGAAATTGTTGA
EF652046_Aspergillus_vitricola      AGATGAAAAGCACTTTGAAAAGAGAGTTAAACAGCACGTGAAATTGTTGA
EF652044_Aspergillus_caesiellu      AGATGAAAAGCACTTTGAAAAGAGAGTTAAAAAGCACGTGAAATTGTTGA
EF652040_Aspergillus_restrictu      AGATGAAAAGCACTTTGAAAAGAGAGTTAAAAAGCACGTGAAATTGTTGA
EF652041_Aspergillus_restrictu      AGATGAAAAGCACTTTGAAAAGAGAGTTAAAAAGCACGTGAAATTGTTGA
EF652042_Aspergillus_restrictu      AGATGAAAAGCACTTTGAAAAGAGAGTTAAAAAGCACGTGAAATTGTTGA
EF652043_Aspergillus_restrictu      AGATGAAAAGCACTTTGAAAAGAGAGTTAAAAAGCACGTGAAATTGTTGA
AM176741_Aspergillus_restric        --------------------------------------------------
AY373864_Aspergillus_restrictu      --------------------------------------------------
AY373865_Aspergillus_caesiellu      --------------------------------------------------
AY214440_Aspergillus_caesiellu      --------------------------------------------------
EU729709_Aspergillus_caesiellu      --------------------------------------------------
AB006433_Aspergillus_penicilli      --------------------------------------------------
AM901671_Aspergillus_sp             --------------------------------------------------
606211                              --------------------------------------------------
                                                                                      

EF652038_Aspergillus_sp             AAGGGAAGCACTTGCGACCAGACTCGCCCACGGGGTTCAGCCGGCTTTCG
EF652039_Aspergillus_conicus        AAGGGAAGCACTTGCGACCAGACTCGCCCACGGGGTTCAGCCGGCTTTCG
EF652046_Aspergillus_vitricola      AAGGGAAGCACTTGCAACCAGACTCGCCCACGGGGTTCAGCCGGCTTTCG
EF652044_Aspergillus_caesiellu      AAGGGAAGCACTTACGACCAGACTCGCTCACGGGGTTCAGCCGGCTTTCG
EF652040_Aspergillus_restrictu      AAGGGAAGCACTTACGACCAGACTCGCTCACGGGGTTCAGCCGGCTTTCG
EF652041_Aspergillus_restrictu      AAGGGAAGCACTTACGACCAGACTCGCTCACGGGGTTCAGCCGGCTTTCG
EF652042_Aspergillus_restrictu      AAGGGAAGCACTTACGACCAGACTCGCTCACGGGGTTCAGCCGGCTTTCG
EF652043_Aspergillus_restrictu      AAGGGAAGCACTTACGACCAGACTCGCTCACGGGGTTCAGCCGGCTTTCG
AM176741_Aspergillus_restric        --------------------------------------------------
AY373864_Aspergillus_restrictu      --------------------------------------------------
AY373865_Aspergillus_caesiellu      --------------------------------------------------
AY214440_Aspergillus_caesiellu      --------------------------------------------------
EU729709_Aspergillus_caesiellu      --------------------------------------------------
AB006433_Aspergillus_penicilli      --------------------------------------------------
AM901671_Aspergillus_sp             --------------------------------------------------
606211                              --------------------------------------------------
                                                                                      

EF652038_Aspergillus_sp             GGCCGGTGTACTTCCCCGGGGGCGGGCCAGCGTCGGTTTGGGCGGCCGGT
EF652039_Aspergillus_conicus        GGCCGGTGTACTTCCCCGGGGGCGGGCCAGCGTCGGTTTGGGCGGCCGGT
EF652046_Aspergillus_vitricola      GGCCGGTGTACTTCCCCGGGGGCGGGCCAGCGTCGGTTTGGGCGGCCGGT
EF652044_Aspergillus_caesiellu      GGCCGGTGTACTTCCCCGGGAGCGGGCCAGCGTCGGTTTGGGCGGCCGGT
EF652040_Aspergillus_restrictu      GGCCGGTGTACTTCCCCGGGAGCGGGCCAGCGTCGGTTTGGGCGGCCGGT
EF652041_Aspergillus_restrictu      GGCCGGTGTACTTCCCCGGGAGCGGGCCAGCGTCGGTTTGGGCGGCCGGT
EF652042_Aspergillus_restrictu      GGCCGGTGTACTTCCCCGGGAGCGGGCCAGCGTCGGTTTGGGCGGCCGGT
EF652043_Aspergillus_restrictu      GGCCGGTGTACTTCCCCGGGAGCGGGCCAGCGTCGGTTTGGGCGGCCGGT
AM176741_Aspergillus_restric        --------------------------------------------------
AY373864_Aspergillus_restrictu      --------------------------------------------------
AY373865_Aspergillus_caesiellu      --------------------------------------------------
AY214440_Aspergillus_caesiellu      --------------------------------------------------
EU729709_Aspergillus_caesiellu      --------------------------------------------------
AB006433_Aspergillus_penicilli      --------------------------------------------------
AM901671_Aspergillus_sp             --------------------------------------------------
606211                              --------------------------------------------------
                                                                                      

EF652038_Aspergillus_sp             TAAAGGCCCCTGGAATGTAACACCCCTCGGGGTGTCTTATAGCCAGGGGT
EF652039_Aspergillus_conicus        TAAAGGCCCCTGGAATGTAACACCTCTCGGGGTGTCTTATAGCCAGGGGT
EF652046_Aspergillus_vitricola      TAAAGGCCCCCGGAATGTAACACCCCTCGGGGTGTCTTATAGCCGGGGGT
EF652044_Aspergillus_caesiellu      TAAAGGCCCCTGGAATGTAACACCTCTCGGGGTGTCTTATAGCCAGGGGT
EF652040_Aspergillus_restrictu      TAAAGGCCCCTGGAATGTAACACCCCTCGGGGTGTCTTATAGCCAGGGGT
EF652041_Aspergillus_restrictu      TAAAGGCCCCTGGAATGTAACACCCCTCGGGGTGTCTTATAGCCAGGGGT
EF652042_Aspergillus_restrictu      TAAAGGCCCCTGGAATGTAACACCCCTCGGGGTGTCTTATAGCCAGGGGT
EF652043_Aspergillus_restrictu      TAAAGGCCCCTGGAATGTAACACCCCTCGGGGTGTCTTATAGCCAGGGGT
AM176741_Aspergillus_restric        --------------------------------------------------
AY373864_Aspergillus_restrictu      --------------------------------------------------
AY373865_Aspergillus_caesiellu      --------------------------------------------------
AY214440_Aspergillus_caesiellu      --------------------------------------------------
EU729709_Aspergillus_caesiellu      --------------------------------------------------
AB006433_Aspergillus_penicilli      --------------------------------------------------
AM901671_Aspergillus_sp             --------------------------------------------------
606211                              --------------------------------------------------
                                                                                      

EF652038_Aspergillus_sp             GCCATGCGGCCAGCCCAGACCGAGGAACGCGCTTCGGCACGGACGCTGGC
EF652039_Aspergillus_conicus        GCCATGCGGCCAGCCCAGACCGAGGAACGCGCTTCGGCACGGACGCTGGC
EF652046_Aspergillus_vitricola      GCCATGCGGCCAGCCCAGACCGAGGAACGCGCTTCGGCACGGACGCTGGC
EF652044_Aspergillus_caesiellu      GCCATGCGGCCAGCCCAGACCGAGGAACGCGCTTCGGCACGGACGCTGGC
EF652040_Aspergillus_restrictu      GCCATGCGGCCAGCCCAGACCGAGGAACGCGCTTCGGCACGGACGCTGGC
EF652041_Aspergillus_restrictu      GCCATGCGGCCAGCCCAGACCGAGGAACGCGCTTCGGCACGGACGCTGGC
EF652042_Aspergillus_restrictu      GCCATGCGGCCAGCCCAGACCGAGGAACGCGCTTCGGCACGGACGCTGGC
EF652043_Aspergillus_restrictu      GCCATGCGGCCAGCCCAGACCGAGGAACGCGCTTCGGCACGGACGCTGGC
AM176741_Aspergillus_restric        --------------------------------------------------
AY373864_Aspergillus_restrictu      --------------------------------------------------
AY373865_Aspergillus_caesiellu      --------------------------------------------------
AY214440_Aspergillus_caesiellu      --------------------------------------------------
EU729709_Aspergillus_caesiellu      --------------------------------------------------
AB006433_Aspergillus_penicilli      --------------------------------------------------
AM901671_Aspergillus_sp             --------------------------------------------------
606211                              --------------------------------------------------
                                                                                      

EF652038_Aspergillus_sp             ATAATGGTCGCAAATGACC
EF652039_Aspergillus_conicus        ATAATGGTCGTAAATGACC
EF652046_Aspergillus_vitricola      ATAATGGTTGTAAATGACC
EF652044_Aspergillus_caesiellu      ATAATGGTCGTAAATGACC
EF652040_Aspergillus_restrictu      ATAATGGTCGTAAATGACC
EF652041_Aspergillus_restrictu      ATAATGGTCGTAAATGACC
EF652042_Aspergillus_restrictu      ATAATGGTCGTAAATGACC
EF652043_Aspergillus_restrictu      ATAATGGTCGTAAATGACC
AM176741_Aspergillus_restric        -------------------
AY373864_Aspergillus_restrictu      -------------------
AY373865_Aspergillus_caesiellu      -------------------
AY214440_Aspergillus_caesiellu      -------------------
EU729709_Aspergillus_caesiellu      -------------------
AB006433_Aspergillus_penicilli      -------------------
AM901671_Aspergillus_sp             -------------------
606211                              -------------------
                                                       
