# Supplementary material for: A software pipeline for processing and identification of fungal ITS sequences
Source: Source Code Biol Med. 2009 Jan 15;4:1. doi: 10.1186/1751-0473-4-1 (PMC2649129; doi:10.1186/1751-0473-4-1)
Supplement: Additional file 2 — The evaluation dataset. The evaluation dataset (in the FASTA format) and the results of its analysis (a summary in the OpenOffice/Excel spreadsheet format with multiple alignments in the ALN (Clustal W) format and a list of the species recovered in the PDF format). [file 1751-0473-4-1-S2.zip › AdditionalFile2/2008-10-24-1/alignments/606211.dnd]

(
(
(
(
(
(
(
(
(
(
606211:0.00754,
(
AB006433_Aspergillus_penicilli:0.03982,
AM901671_Aspergillus_sp:0.06499)
:0.02662)
:0.05481,
EU729709_Aspergillus_caesiellu:-0.03560)
:0.01491,
AY214440_Aspergillus_caesiellu:0.00570)
:0.00425,
AY373865_Aspergillus_caesiellu:0.00325)
:0.00362,
AY373864_Aspergillus_restrictu:0.00246)
:0.01271,
AM176741_Aspergillus_restric:-0.01422)
:0.01624,
EF652043_Aspergillus_restrictu:-0.00012)
:0.00000,
EF652042_Aspergillus_restrictu:0.00000)
:0.00000,
EF652041_Aspergillus_restrictu:0.00000)
:0.00000,
(
(
EF652046_Aspergillus_vitricola:0.02840,
(
EF652038_Aspergillus_sp:0.00157,
EF652039_Aspergillus_conicus:0.00449)
:0.00492)
:0.00362,
EF652044_Aspergillus_caesiellu:0.00488)
:0.00166,
EF652040_Aspergillus_restrictu:0.00000);
