# Supplementary material for: A software pipeline for processing and identification of fungal ITS sequences
Source: Source Code Biol Med. 2009 Jan 15;4:1. doi: 10.1186/1751-0473-4-1 (PMC2649129; doi:10.1186/1751-0473-4-1)
Supplement: Additional file 2 — The evaluation dataset. The evaluation dataset (in the FASTA format) and the results of its analysis (a summary in the OpenOffice/Excel spreadsheet format with multiple alignments in the ALN (Clustal W) format and a list of the species recovered in the PDF format). [file 1751-0473-4-1-S2.zip › AdditionalFile2/2008-10-24-1/alignments/60621.aln]

CLUSTAL W (1.83) multiple sequence alignment


EF652039_Aspergillus_conicus        --------------------------------------------------
EF652038_Aspergillus_sp             --------------------------------------------------
EF652045_Aspergillus_gracilis       --------------------------------------------------
EF652046_Aspergillus_vitricola      --------------------------------------------------
EF652044_Aspergillus_caesiellu      --------------------------------------------------
EF652041_Aspergillus_restrictu      --------------------------------------------------
EF652040_Aspergillus_restrictu      --------------------------------------------------
EF652042_Aspergillus_restrictu      --------------------------------------------------
EF652043_Aspergillus_restrictu      --------------------------------------------------
AM176741_Aspergillus_restric        --------------------------------------------------
AY373864_Aspergillus_restrictu      --------------------------------------------------
AY373865_Aspergillus_caesiellu      --------------------------------------------------
AY214440_Aspergillus_caesiellu      --------------------------------------------------
EU729709_Aspergillus_caesiellu      --------------------------------------------------
60621                               --------------------------------------------------
AM901671_Aspergillus_sp             TACGTCCCTGCCCTTTGTACACACCGCCCGTCGCTACTACCGATTGAATG
                                                                                      

EF652039_Aspergillus_conicus        --------------------------------------------------
EF652038_Aspergillus_sp             --------------------------------------------------
EF652045_Aspergillus_gracilis       --------------------------------------------------
EF652046_Aspergillus_vitricola      --------------------------------------------------
EF652044_Aspergillus_caesiellu      --------------------------------------------------
EF652041_Aspergillus_restrictu      --------------------------------------------------
EF652040_Aspergillus_restrictu      --------------------------------------------------
EF652042_Aspergillus_restrictu      --------------------------------------------------
EF652043_Aspergillus_restrictu      --------------------------------------------------
AM176741_Aspergillus_restric        --------------------------------------------------
AY373864_Aspergillus_restrictu      --------------------------------------------------
AY373865_Aspergillus_caesiellu      --------------------------------------------------
AY214440_Aspergillus_caesiellu      --------------------------------------------------
EU729709_Aspergillus_caesiellu      --------------------------------------------------
60621                               --------------------------------------------------
AM901671_Aspergillus_sp             GCTCGGTGAGGCCTCCGGACTGGCTCAGGAGGGTTGGCAACGACCCCCCA
                                                                                      

EF652039_Aspergillus_conicus        --------------------------------------------------
EF652038_Aspergillus_sp             --------------------------------------------------
EF652045_Aspergillus_gracilis       --------------------------------------------------
EF652046_Aspergillus_vitricola      --------------------------------------------------
EF652044_Aspergillus_caesiellu      --------------------------------------------------
EF652041_Aspergillus_restrictu      --------------------------------------------------
EF652040_Aspergillus_restrictu      --------------------------------------------------
EF652042_Aspergillus_restrictu      --------------------------------------------------
EF652043_Aspergillus_restrictu      --------------------------------------------------
AM176741_Aspergillus_restric        --------------------------------------------------
AY373864_Aspergillus_restrictu      --------------------------------------------------
AY373865_Aspergillus_caesiellu      --------------------------------------------------
AY214440_Aspergillus_caesiellu      --------------------------------------------------
EU729709_Aspergillus_caesiellu      --------------------------------------------------
60621                               --------------------------------------------------
AM901671_Aspergillus_sp             GAGCCGGAAAGCTGGTCAAACCCGGTCATTTAGAGGAAGTAAAAGTCGTA
                                                                                      

EF652039_Aspergillus_conicus        ---------------------------AAGGATCATTACCGAGTGCGGGC
EF652038_Aspergillus_sp             ---------------------------AAGGATCATTACCGAGTGCGGGC
EF652045_Aspergillus_gracilis       ---------------------------AAGGATCATTACCGAGTGCGGGC
EF652046_Aspergillus_vitricola      ---------------------------AAGGATCATTACCGAGTGCGGGC
EF652044_Aspergillus_caesiellu      ---------------------------AAGGATCATTACCGAGTGCGGGC
EF652041_Aspergillus_restrictu      ---------------------------AAGGATCATTACCGAGTGCGGGC
EF652040_Aspergillus_restrictu      ---------------------------AAGGATCATTACCGAGTGCGGGC
EF652042_Aspergillus_restrictu      ---------------------------AAGGATCATTACCGAGTGCGGGC
EF652043_Aspergillus_restrictu      ---------------------------AAGGATCATTACCGAGTGCGGGC
AM176741_Aspergillus_restric        ---------------------------AAGGATCATTACCGAGTGCGGGC
AY373864_Aspergillus_restrictu      --------TCCGTAGGTGAACCTGCGGAAGGATCATTACCGAGTGCGGGC
AY373865_Aspergillus_caesiellu      --------TCCGTAGGTGAACCTGCGGAAGGATCATTACCGAGTGCGGGC
AY214440_Aspergillus_caesiellu      --------TCCGTAGGTGAACCTGCGGAAGGATCATTACCGAGTGCGGGC
EU729709_Aspergillus_caesiellu      ----------------------------------------------GGGC
60621                               ------------------------GGAAGAGATCATTACCGAGTGCGGGC
AM901671_Aspergillus_sp             ACAAGGTTTCCGTAGGTGAACCTGCGGAAGGATCATTACCGAGTGCGGGC
                                                                                  ****

EF652039_Aspergillus_conicus        CCTCTGGGTCCAACCTCCCATCCGTGTCTCTT-GTACCCTGTTGCTTCGG
EF652038_Aspergillus_sp             CCTCTGGGTCCAACCTCCCATCCGTGTCTCTT-GTACCCTGTTGCTTCGG
EF652045_Aspergillus_gracilis       CCTCTGGGTCCAACCTCCCATCCGTGTCTCTT-GTACCCTGTTGCTTCGG
EF652046_Aspergillus_vitricola      CCTCTGGGTCCAACCTCCCATCCGTGTGTATTCATACCCTGTTGCTTCGG
EF652044_Aspergillus_caesiellu      CCTCTGGGTCCAACCTCCCATCCGTGTCTCTT-GTACCCTGTTGCTTCGG
EF652041_Aspergillus_restrictu      CCTCTGGGTCCAACCTCCCATCCGTGTCTCTT-GTACCCTGTTGCTTCGG
EF652040_Aspergillus_restrictu      CCTCTGGGTCCAACCTCCCATCCGTGTCTCTT-GTACCCTGTTGCTTCGG
EF652042_Aspergillus_restrictu      CCTCTGGGTCCAACCTCCCATCCGTGTCTCTT-GTACCCTGTTGCTTCGG
EF652043_Aspergillus_restrictu      CCTCTGGGTCCAACCTCCCATCCGTGTCTCTT-GTACCCTGTTGCTTCGG
AM176741_Aspergillus_restric        CCTCTGGGTCCAACCTCCCATCCGTGTCTCTT-GTACCCTGTTGCTTCGG
AY373864_Aspergillus_restrictu      CCTCTGGGTCCAACCTCCCATCCGTGTCTCTT-GTACCCTGTTGCTTCGG
AY373865_Aspergillus_caesiellu      CCTCTGGGTCCAACCTCCCATCCGTGTCTCTT-GTACCCTGTTGCTTCGG
AY214440_Aspergillus_caesiellu      CCTCTGGGTCCAACCTCCCATCCGTGTCTCTT-GTACCCTGTTGCTTCGG
EU729709_Aspergillus_caesiellu      CCTCTGGGTCCAACCTCCCATCCGTGTCTCTT-GTACCCTGTTGCTTCGG
60621                               CCTCTGGGTCCAACCTCCCATCCGTGTCTATT-ATACCCTGTTGCTTCGG
AM901671_Aspergillus_sp             CCTCTGGGTCCAACCTCCCATCCGTGTCTCTT-GTACCCTGTTGCTTCGG
                                    *************************** * **  ****************

EF652039_Aspergillus_conicus        CGGGCCCGC---------CTTCATGG------------------------
EF652038_Aspergillus_sp             CGGGCCCGC---------CTTCATGG------------------------
EF652045_Aspergillus_gracilis       CGGGCCCGC---------CTTT-TGG------------------------
EF652046_Aspergillus_vitricola      CGGGCCCGCTGGCTGCCCCCTCCTGGG---------------GGGCGCCG
EF652044_Aspergillus_caesiellu      CGGGCCCGC---------CTTCATGG------------------------
EF652041_Aspergillus_restrictu      CGGGCCCGC---------CTTCATGG------------------------
EF652040_Aspergillus_restrictu      CGGGCCCGC---------CTTCATGG------------------------
EF652042_Aspergillus_restrictu      CGGGCCCGC---------CTTCATGG------------------------
EF652043_Aspergillus_restrictu      CGGGCCCGC---------CTTCATGG------------------------
AM176741_Aspergillus_restric        CGGGCCCGC---------CTTCATGG------------------------
AY373864_Aspergillus_restrictu      CGGGCCCGC---------CTTCATGG------------------------
AY373865_Aspergillus_caesiellu      CGGGCCCGC---------CTTCATGG------------------------
AY214440_Aspergillus_caesiellu      CGGGCCCGC---------CTTCATGG------------------------
EU729709_Aspergillus_caesiellu      CGGGCCCGC---------CTTCATGG------------------------
60621                               CGGGCCCGCCGTCGCTCCATCCCCGGGATCTTTTCCGGGGACGGGGCGCG
AM901671_Aspergillus_sp             CGGGCCCGC---------CTTCATGG------------------------
                                    *********               **                        

EF652039_Aspergillus_conicus        -CCGCCGGGGGGCTCTCTCGCCCCCGGGCCCGCGCCCGCCGGAGACTCCA
EF652038_Aspergillus_sp             -CCGCCGGGGGGCTCTCTAGCCCCCGGGCCCGCGCCCGCCGGAGACTCCA
EF652045_Aspergillus_gracilis       -CCGCCGGGGGGCT-TCCCGCCCCCGGGCCCGCGCCCGCCGGAGACTCCA
EF652046_Aspergillus_vitricola      GCCGCCGGGGGGGTACCCTGCCCCCGGGCCCGTGCCCGCCGGGGACACCA
EF652044_Aspergillus_caesiellu      -CCGCCGGGGGGCT--TCTGCCCCCGGGCCCGCGCCCGCCGGAGACTCCA
EF652041_Aspergillus_restrictu      -CCGCCGGGGGGCT--TCTGCCCCCGGGCCCGCGCCCGCCGGAGACTCCA
EF652040_Aspergillus_restrictu      -CCGCCGGGGGGCT--TCTGCCCCCGGGCCCGCGCCCGCCGGAGACTCCA
EF652042_Aspergillus_restrictu      -CCGCCGGGGGGCT--TCTGCCCCCGGGCCCGCGCCCGCCGGAGACTCCA
EF652043_Aspergillus_restrictu      -CCGCCGGGGGGCT--TCTGCCCCCGGGCCCGCGCCCGCCGGAGACTCCA
AM176741_Aspergillus_restric        -CCGCCGGGGGGCT--TCTGCCCCCGGGCCCGCGCCCGCCGGAGACTCCA
AY373864_Aspergillus_restrictu      -CCGCCGGGGGGCT--TCTGCCCCCGGGCCCGCGCCCGCCGGAGACTCCA
AY373865_Aspergillus_caesiellu      -CCGCCGGGGGGCT--TCTGCCCCCGGGCCCGCGCCCGCCGGAGACTCCA
AY214440_Aspergillus_caesiellu      -CCGCCGGGGGGCT--TCTGCCCCCGGGCCCGCGCCCGCCGGAGACTCCA
EU729709_Aspergillus_caesiellu      -CCGCCGGGGGGCT--TCTGCCCCCGGGCCCGCGCCCGCCGGAGACTCCA
60621                               GCCGCCGGGGGGCGATCCCGCCCCCGGGCCCGTGCCCGCCGGGGACACCA
AM901671_Aspergillus_sp             -CCGCCGGGGGGCTCTCTAGCCCCCGGGCCCGCGCCCGCCGGAGACTCCA
                                     ***********       ************* ********* *** ***

EF652039_Aspergillus_conicus        ACATTGAACACTGTCTGAAGTTTGCAGTCTGAGTTTTCATATAAGAAAAA
EF652038_Aspergillus_sp             ACATTGAACACTGTCTGAAGTTTGCAGTCTGAGTTTTCATATAAGAAAAA
EF652045_Aspergillus_gracilis       ACAC-GAACACTGTCTGAAGGTTGCCGTCTGAGTTGTCATATACGAAAAA
EF652046_Aspergillus_vitricola      ACACTGAACACTGTCTGAAGGTTGCAGTCTGAGTTTTCATA-AAGAAAAA
EF652044_Aspergillus_caesiellu      ACATTGAACACTGTCTGAAGGTTGCAGTCTGAGTTTTC-TATAAGAAAAA
EF652041_Aspergillus_restrictu      ACATTGAACACTGTCTGAAGGTTGCAGTCTGAGTTTTCATATAAGAAAAA
EF652040_Aspergillus_restrictu      ACATTGAACACTGTCTGAAGGTTGCAGTCTGAGTTTTCATATAAGAAAAA
EF652042_Aspergillus_restrictu      ACATTGAACACTGTCTGAAGGTTGCAGTCTGAGTTTTCATATAAGAAAAA
EF652043_Aspergillus_restrictu      ACATTGAACACTGTCTGAAGGTTGCAGTCTGAGTTTTCATATAAGAAAAA
AM176741_Aspergillus_restric        ACATTGAACACTGTCTGAAGGTTGCAGTCTGAGTTTTCATATAAGAAAAA
AY373864_Aspergillus_restrictu      ACATTGAACACTGTCTGAAGGTTGCAGTCTGAGTTTTCATATAAGAAAAA
AY373865_Aspergillus_caesiellu      ACATTGAACACTGTCTGAAGGTTGCAGTCTGAGTTTTC-TATAAGAAAAA
AY214440_Aspergillus_caesiellu      ACATTGAACACTGTCTGAAGGTTGCAGTCTGAGTTTTC-TATAAGAAAAA
EU729709_Aspergillus_caesiellu      ACATTGAACACTGTCTGAAGGTTGCAGTCTGAGTTTTC-TATAAGAAAAA
60621                               ACACTGAACACTGTCTGAAGGTTGCAGTCTGAGTTTTCATAAAAGAAAAA
AM901671_Aspergillus_sp             ACATTGAACACTGTCTGAAGTTTGCAGTCTGAGTTTTCATAAAAGAAAAA
                                    ***  *************** **** ********* ** ** * ******

EF652039_Aspergillus_conicus        TCGTTAAAACTTTCAACAACGGATCTCTTGGTTCCGGCATCGATGAAGAA
EF652038_Aspergillus_sp             TCGTTAAAACTTTCAACAACGGATCTCTTGGTTCCGGCATCGATGAAGAA
EF652045_Aspergillus_gracilis       TCGTTAAAACTTTCAACAACGGATCTCTTGGTTCCGGCATCGATGAAGAA
EF652046_Aspergillus_vitricola      TTGTTAAAACTTTCAACAACGGATCTCTTGGTTCCGGCATCGATGAAGAA
EF652044_Aspergillus_caesiellu      TCGTTAAAACTTTCAACAACGGATCTCTTGGTTCCGGCATCGATGAAGAA
EF652041_Aspergillus_restrictu      TCGTTAAAACTTTCAACAACGGATCTCTTGGTTCCGGCATCGATGAAGAA
EF652040_Aspergillus_restrictu      TCGTTAAAACTTTCAACAACGGATCTCTTGGTTCCGGCATCGATGAAGAA
EF652042_Aspergillus_restrictu      TCGTTAAAACTTTCAACAACGGATCTCTTGGTTCCGGCATCGATGAAGAA
EF652043_Aspergillus_restrictu      TCGTTAAAACTTTCAACAACGGATCTCTTGGTTCCGGCATCGATGAAGAA
AM176741_Aspergillus_restric        TCGTTAAAACTTTCAACAACGGATCTCTTGGTTCCGGCATCGATGAAGAA
AY373864_Aspergillus_restrictu      TCGTTAAAACTTTCAACAACGGATCTCTTGGTTCCGGCATCGATGAAGAA
AY373865_Aspergillus_caesiellu      TCGTTAAAACTTTCAACAACGGATCTCTTGGTTCCGGCATCGATGAAGAA
AY214440_Aspergillus_caesiellu      TCGTTAAAACTTTCAACAACGGATCTCTTGGTTCCGGCATCGATGAAGAA
EU729709_Aspergillus_caesiellu      TCGTTAAAACTTTCAACAACGGATCTCTTGGTTCCGGCATCGATGAAGAA
60621                               TCGTTAAAACTTTCAACAACGGATCTCTTGGTTCCGGCATCGATGAAGAA
AM901671_Aspergillus_sp             TCGTTAAAACTTTCAACAACGGATCTCTTGGTTCCGGCATCGATGAAGAA
                                    * ************************************************

EF652039_Aspergillus_conicus        CGCAGCGAAATGCGATACGTAATGTGAATTGCAGAATTCAGTGAATCATC
EF652038_Aspergillus_sp             CGCAGCGAAATGCGATACGTAATGTGAATTGCAGAATTCAGTGAATCATC
EF652045_Aspergillus_gracilis       CGCAGCGAAATGCGATACGTAATGTGAATTGCAGAATTCAGTGAATCATC
EF652046_Aspergillus_vitricola      CGCAGCGAAATGCGATACGTAATGTGAATTGCAGAATTCAGTGAATCATC
EF652044_Aspergillus_caesiellu      CGCAGCGAAATGCGATACGTAATGTGAATTGCAGAATTCAGTGAATCATC
EF652041_Aspergillus_restrictu      CGCAGCGAAATGCGATACGTAATGTGAATTGCAGAATTCAGTGAATCATC
EF652040_Aspergillus_restrictu      CGCAGCGAAATGCGATACGTAATGTGAATTGCAGAATTCAGTGAATCATC
EF652042_Aspergillus_restrictu      CGCAGCGAAATGCGATACGTAATGTGAATTGCAGAATTCAGTGAATCATC
EF652043_Aspergillus_restrictu      CGCAGCGAAATGCGATACGTAATGTGAATTGCAGAATTCAGTGAATCATC
AM176741_Aspergillus_restric        CGCAGCGAAATGCGATACGTAATGTGAATTGCAGAATTCAGTGAATCATC
AY373864_Aspergillus_restrictu      CGCAGCGAAATGCGATACGTAATGTGAATTGCAGAATTCAGTGAATCATC
AY373865_Aspergillus_caesiellu      CGCAGCGAAATGCGATACGTAATGTGAATTGCAGAATTCAGTGAATCATC
AY214440_Aspergillus_caesiellu      CGCAGCGAAATGCGATACGTAATGTGAATTGCAGAATTCAGTGAATCATC
EU729709_Aspergillus_caesiellu      CGCAGCGAAATGCGATACGTAATGTGAATTGCAGAATTCAGTGAATCATC
60621                               CGCAGCGAAATGCGATACGTAATGTGAATTGCAGAATTCAGTGAATCATC
AM901671_Aspergillus_sp             CGCAGCGAAATGCGATACGTAATGTGAATTGCAGAATTCAGTGAATCATC
                                    **************************************************

EF652039_Aspergillus_conicus        GAGTCTTTGAACGCACATTGCGCCCTCTGGTATTCCGGGGGGCATGCCTG
EF652038_Aspergillus_sp             GAGTCTTTGAACGCACATTGCGCCCTCTGGTATTCCGGGGGGCATGCCTG
EF652045_Aspergillus_gracilis       GAGTCTTTGAACGCACATTGCGCCCTCTGGTATTCCGGGGGGCATGCCTG
EF652046_Aspergillus_vitricola      GAGTCTTTGAACGCACATTGCGCCCTCTGGTATTCCGGGGGGCATGCCTG
EF652044_Aspergillus_caesiellu      GAGTCTTTGAACGCACATTGCGCCCTCTGGTATTCCGGGGGGCATGCCTG
EF652041_Aspergillus_restrictu      GAGTCTTTGAACGCACATTGCGCCCTCTGGTATTCCGGGGGGCATGCCTG
EF652040_Aspergillus_restrictu      GAGTCTTTGAACGCACATTGCGCCCTCTGGTATTCCGGGGGGCATGCCTG
EF652042_Aspergillus_restrictu      GAGTCTTTGAACGCACATTGCGCCCTCTGGTATTCCGGGGGGCATGCCTG
EF652043_Aspergillus_restrictu      GAGTCTTTGAACGCACATTGCGCCCTCTGGTATTCCGGGGGGCATGCCTG
AM176741_Aspergillus_restric        GAGTCTTTGAACGCACATTGCGCCCTCTGGTATTCCGGGGGGCATGCCTG
AY373864_Aspergillus_restrictu      GAGTCTTTGAACGCACATTGCGCCCTCTGGTATTCCGGGGGGCATGCCTG
AY373865_Aspergillus_caesiellu      GAGTCTTTGAACGCACATTGCGCCCTCTGGTATTCCGGGGGGCATGCCTG
AY214440_Aspergillus_caesiellu      GAGTCTTTGAACGCACATTGCGCCCTCTGGTATTCCGGGGGGCATGCCTG
EU729709_Aspergillus_caesiellu      GAGTCTTTGAACGCACATTGCGCCCTCTGGTATTCCGGGGGGCATGCCTG
60621                               GAGTCTTTGAACGCACATTGCGCCCTCTGGTATTCCGGGGGGCATGCCTG
AM901671_Aspergillus_sp             GAGTCTTTGAACGCACATTGCGCCCTCTGGTATTCCGGGGGGCATGCCTG
                                    **************************************************

EF652039_Aspergillus_conicus        TCCGAGCGTCATTGCTGCCCTCAAGCACGGCTTGTGTGTTGGGCCCCC--
EF652038_Aspergillus_sp             TCCGAGCGTCATTGCTGCCCTCAAGCACGGCTTGTGTGTTGGGCCCCC--
EF652045_Aspergillus_gracilis       TCCGAGCGTCATTGCTGCCCTCAAGCACGGCTTGTGTGTTGGGCCCCCCC
EF652046_Aspergillus_vitricola      TCCGAGCGTCATTGCTGCCCTCAAGCACGGCTTGTGTGTTGGGCCCCC--
EF652044_Aspergillus_caesiellu      TCCGAGCGTCATTGCTGCCCTCAAGCACGGCTTGTGTGTTGGGCCCCC--
EF652041_Aspergillus_restrictu      TCCGAGCGTCATTGCTGCCCTCAAGCACGGCTTGTGTGTTGGGCCCCC--
EF652040_Aspergillus_restrictu      TCCGAGCGTCATTGCTGCCCTCAAGCACGGCTTGTGTGTTGGGCCCCC--
EF652042_Aspergillus_restrictu      TCCGAGCGTCATTGCTGCCCTCAAGCACGGCTTGTGTGTTGGGCCCCC--
EF652043_Aspergillus_restrictu      TCCGAGCGTCATTGCTGCCCTCAAGCACGGCTTGTGTGTTGGGCCCCC--
AM176741_Aspergillus_restric        TCCGAGCGTCATTGCTGCCCTCAAGCACGGCTTGTGTGTTGGGCCCCC--
AY373864_Aspergillus_restrictu      TCCGAGCGTCATTGCTGCCCTCAAGCACGGCTTGTGTGTTGGGCCCCC--
AY373865_Aspergillus_caesiellu      TCCGAGCGTCATTGCTGCCCTCAAGCACGGCTTGTGTGTTGGGCCCCC--
AY214440_Aspergillus_caesiellu      TCCGAGCGTCATTGCTGCCCTCAAGCACGGCTTGTGTGTTGGGCCCCC--
EU729709_Aspergillus_caesiellu      TCCGAGCGTCATTGCTGCCCTCAAGCACGGCTTGTGTGTTGGGCCCCC--
60621                               TCCGAGCGTCATTGCTGCCCTCAAGCACGGCTTGTGTGTTGGGCCCCC--
AM901671_Aspergillus_sp             TCCGAGCGTCATTGCTGCCCTCAAGCACGGCTTGTGTGTTGGGCCCCC--
                                    ************************************************  

EF652039_Aspergillus_conicus        -GTCCCGGTT---CTCCAGCC--GGGACGGGCCCGAAAGGCAGCGGCGGC
EF652038_Aspergillus_sp             -GTCCCGGTT---CTCCAGCC--GGGACGGGCCCGAAAGGCAGCGGCGGC
EF652045_Aspergillus_gracilis       CGTCCCGGTT---CTCCAGCC--GGGACGGGCCCGAAAGGCAGCGGCGGC
EF652046_Aspergillus_vitricola      -GTCCCGGTTAAGCATTAGCCCCGGGACGGGCCCGAAAGGCAGCGGCGGC
EF652044_Aspergillus_caesiellu      -GTCCCGGTT---CTCCAAGCC-GGGACGGGCCCGAAAGGCAGCGGCGGC
EF652041_Aspergillus_restrictu      -GTCCCGGTT---CTTTAAGCC-GGGACGGGCCCGAAAGGCAGCGGCGGC
EF652040_Aspergillus_restrictu      -GTCCCGGTT---CTTTAAGCC-GGGACGGGCCCGAAAGGCAGCGGCGGC
EF652042_Aspergillus_restrictu      -GTCCCGGTT---CTTTAAGCC-GGGACGGGCCCGAAAGGCAGCGGCGGC
EF652043_Aspergillus_restrictu      -GTCCCGGTT---CTTTAAGCC-GGGACGGGCCCGAAAGGCAGCGGCGGC
AM176741_Aspergillus_restric        -GTCCCGGTT---CTTTAAGCC-GGGACGGGCCCGAAAGGCAGCGGCGGC
AY373864_Aspergillus_restrictu      -GTCCCGGTT---CTTTAAGCC-GGGACGGGCCCGAAAGGCAGCGGCGGC
AY373865_Aspergillus_caesiellu      -GTCCCGGTT---CTCCAAGCC-GGGACGGGCCCGAAAGGCAGCGGCGGC
AY214440_Aspergillus_caesiellu      -GTCCCGGTT---CTCCAAGCC-GGGACGGGCCCGAAAGGCAGCGGCGGC
EU729709_Aspergillus_caesiellu      -GTCCCGGTT---CTCCAAGCC-GGGACGGGCCCGAAAGGCAGCGGCGGC
60621                               -GTCCCGGTTAAACATTAGCCCCGGGACGGGCCCGAAAGGCAGCGGCGGC
AM901671_Aspergillus_sp             -GTCCCGGTT---CTCCAGCC--GGGACGGGCCCGAAAGGCAGCGGCGGC
                                     *********   *   *  *  ***************************

EF652039_Aspergillus_conicus        ACCGTGTCCGGTCCTCGAGTGTATGGGGCTCTGTCACCCACTCGTGTAGG
EF652038_Aspergillus_sp             ACCGTGTCCGGTCCTCGAGTGTATGGGGCTCTGTCACCCACTCGTGTAGG
EF652045_Aspergillus_gracilis       ACCGTGTCCGGTCCTCGAGTGTATGGGGCTCTGTCACCCACTCGTGTAGG
EF652046_Aspergillus_vitricola      ACCGTGTCCGGTCCTCGAGCGTATGGGGCTCTGTCACCCGCTCGTGTAGG
EF652044_Aspergillus_caesiellu      ACCGTGTCCGGTCCTCGAGTGTATGGGGCTCTGTCACTCACTCGTGTAGG
EF652041_Aspergillus_restrictu      ACCGTGTCCGGTCCTCGAGTGTATGGGGCTCTGTCACCCACTCGTGTAGG
EF652040_Aspergillus_restrictu      ACCGTGTCCGGTCCTCGAGTGTATGGGGCTCTGTCACCCACTCGTGTAGG
EF652042_Aspergillus_restrictu      ACCGTGTCCGGTCCTCGAGTGTATGGGGCTCTGTCACCCACTCGTGTAGG
EF652043_Aspergillus_restrictu      ACCGTGTCCGGTCCTCGAGTGTATGGGGCTCTGTCACCCACTCGTGTAGG
AM176741_Aspergillus_restric        ACCGTGTCCGGTCCTCGAGTGTATGGGGCTCTGTCACCCACTCGTGTAGG
AY373864_Aspergillus_restrictu      ACCGTGTCCGGTCCTCGAGTGTATGGGGCTCTGTCACCCACTCGTGTAGG
AY373865_Aspergillus_caesiellu      ACCGTGTCCGGTCCTCGAGTGTATGGGGCTCTGTCACTCACTCGTGTAGG
AY214440_Aspergillus_caesiellu      ACCGTGTCCGGTCCTCGAGTGTATGGGGCTCTGTCACTCACTCGTGTAGG
EU729709_Aspergillus_caesiellu      ACCGTGTCCGGTCCTCGAGTGTATGGGGCTCTGTCACTCACTCGTGTAGG
60621                               ACCGTGTCCGGTCCTCGAGCGTATGGGGCTCTGTCACCCGCTCGTGTAGG
AM901671_Aspergillus_sp             ACCGTGTCCGGTCCTCGAGTGTATGGGGCTCTGTCACCCACTCGTGTAGG
                                    ******************* ***************** * **********

EF652039_Aspergillus_conicus        CCCGGCCGGCGGCCAGCCT----C---AACCCAATTATTTTTAACCAGGT
EF652038_Aspergillus_sp             TCCGGCCGGCGGCCAGCCT----C---AACCAAACT-TTTTTAACCAGGT
EF652045_Aspergillus_gracilis       CCCGGCCGGCGGCCAGCCT----CTTCAACCAAACT-TCTTTAACCAGGT
EF652046_Aspergillus_vitricola      TCCGGCCGGCGGCCAGCCCGACCCTTTAACCAATCT---TTTAACCAGGT
EF652044_Aspergillus_caesiellu      TCCGGCCGGCGGCCAGCCT----CTTCAACCATTTT----TTCACCAGGT
EF652041_Aspergillus_restrictu      TCCGGCCGGCGGCCAGCCT----CTTCAACCAAACT---TTTAACCAGGT
EF652040_Aspergillus_restrictu      TCCGGCCGGCGGCCAGCCT----CTTCAACCAAACT---TTTAACCAGGT
EF652042_Aspergillus_restrictu      TCCGGCCGGCGGCCAGCCT----CTTCAACCAAACT---TTTAACCAGGT
EF652043_Aspergillus_restrictu      TCCGGCCGGCGGCCAGCCT----CTTCAACCAAACT---TTTAACCAGGT
AM176741_Aspergillus_restric        TCCGGCCGGCGGCCAGCCT----CTTCAACCAAACT---TTTAACCAGGT
AY373864_Aspergillus_restrictu      TCCGGCCGGCGGCCAGCCT----CTTCAACCAAACT---TTTAACCAGGT
AY373865_Aspergillus_caesiellu      TCCGGCCGGCGGCCAGCCT----CTTCAACCATTTT----TTAACCAGGT
AY214440_Aspergillus_caesiellu      TCCGGCCGGCGGCCAGCCT----CTTCAACCATTTT----TTCACCAGGT
EU729709_Aspergillus_caesiellu      TCCGGCCGGCGGCCAGCCT----CTTCAACCATTTT----TTAACCAGGT
60621                               TCCGGCCGGCGGCCAGCCCGACTTTTCAACCAATCT-----TTTTTGGAT
AM901671_Aspergillus_sp             TCCGGCCGGCGGCTAGCCT-------CAACCAAACT-TTTTAAACCAGGT
                                     ************ ****         ****    *           * *

EF652039_Aspergillus_conicus        TGACCTCGGATCAGGTAGGGATACCCGCTGAACTTAA--GCATATCAATA
EF652038_Aspergillus_sp             TGACCTCGGATCAGGTAGGGATACCCGCTGAACTTAA--GCATATCAATA
EF652045_Aspergillus_gracilis       TGACCTCGGATCAGGTAGGGATACCCGCTGAACTTAA--GCATATCAATA
EF652046_Aspergillus_vitricola      TGACCTCGGATCAGGTAGGGATACCCGCTGAACTTAA--GCATATCAATA
EF652044_Aspergillus_caesiellu      TGACCTCGGATCAGGTAGGGATACCCGCTGAACTTAA--GCATATCAATA
EF652041_Aspergillus_restrictu      TGACCTCGGATCAGGTAGGGATACCCGCTGAACTTAA--GCATATCAATA
EF652040_Aspergillus_restrictu      TGACCTCGGATCAGGTAGGGATACCCGCTGAACTTAA--GCATATCAATA
EF652042_Aspergillus_restrictu      TGACCTCGGATCAGGTAGGGATACCCGCTGAACTTAA--GCATATCAATA
EF652043_Aspergillus_restrictu      TGACCTCGGATCAGGTAGGGATACCCGCTGAACTTAA--GCATATCAATA
AM176741_Aspergillus_restric        TGACCTCGGATCAGGTAGGGATACCCGCTGAACTTAA-------------
AY373864_Aspergillus_restrictu      TGACCTCGGATCAGGTAGGGATACCCGCTGAACTTAA--GCATATCAATA
AY373865_Aspergillus_caesiellu      TGACCTCGGATCAGGTAGGGATACCCGCTGAACTTAA--GCATATCAATA
AY214440_Aspergillus_caesiellu      TGACCTCGGATCAGGTAGGGATACCCGCTGAACTTGAATGCATATCAATA
EU729709_Aspergillus_caesiellu      TGACCTCGGATCAGGTAGG-------------------------------
60621                               T---TTTAAACCAGGTTG----ACCCT-----------------------
AM901671_Aspergillus_sp             TGACCTCGGATCAGGTAGGGATACC-------------------------
                                    *    *   * ***** *                                

EF652039_Aspergillus_conicus        AGCGGAGGAAAAGAAACCAACCGGGATTGCCTCAGTAACGGCGAGTGAAG
EF652038_Aspergillus_sp             AGCGGAGGAAAAGAAACCAACCGGGATTGCCTCAGTAACGGCGAGTGAAG
EF652045_Aspergillus_gracilis       AGCGGAGGAAAAGAAACCAACCGGGATTGCCTCAGTAACGGCGAGTGAAG
EF652046_Aspergillus_vitricola      AGCGGAGGAAAAGAAACCAACCGGGATTGCCTCAGTAACGGCGAGTGAAG
EF652044_Aspergillus_caesiellu      AGCGGAGGAAAAGAAACCAACCGGGATTGCCTCAGTAACGGCGAGTGAAG
EF652041_Aspergillus_restrictu      AGCGGAGGAAAAGAAACCAACCGGGATTGCCTCAGTAACGGCGAGTGAAG
EF652040_Aspergillus_restrictu      AGCGGAGGAAAAGAAACCAACCGGGATTGCCTCAGTAACGGCGAGTGAAG
EF652042_Aspergillus_restrictu      AGCGGAGGAAAAGAAACCAACCGGGATTGCCTCAGTAACGGCGAGTGAAG
EF652043_Aspergillus_restrictu      AGCGGAGGAAAAGAAACCAACCGGGATTGCCTCAGTAACGGCGAGTGAAG
AM176741_Aspergillus_restric        --------------------------------------------------
AY373864_Aspergillus_restrictu      AGCGGAGGAAAAGAAACCAACCGGGATTGCCTC-----------------
AY373865_Aspergillus_caesiellu      AGCGGAGGAAAAGAAACCAACCGGGATTGCCTC-----------------
AY214440_Aspergillus_caesiellu      AGCGGAGGA-----------------------------------------
EU729709_Aspergillus_caesiellu      --------------------------------------------------
60621                               --------------------------------------------------
AM901671_Aspergillus_sp             --------------------------------------------------
                                                                                      

EF652039_Aspergillus_conicus        CGGCAAAAGCTCAAATTTGAAATCTGGCCCCTCCGGGGTCCGAGTTGTAA
EF652038_Aspergillus_sp             CGGCAAAAGCTCAAATTTGAAATCTGGCCCCTCCGGGGTCCGAGTTGTAA
EF652045_Aspergillus_gracilis       CGGCAAAAGCTCAAATTTGAAATCTGGCCCCTCCGGGGTCCGAGTTGTAA
EF652046_Aspergillus_vitricola      CGGCAAAAGCTCAAATTTGAAATCTGGCCCTTCCGGGGTCCGAGTTGTAA
EF652044_Aspergillus_caesiellu      CGGCAAAAGCTCAAATTTGAAATCTGGCTCCTTCGGGGTCCGAGTTGTAA
EF652041_Aspergillus_restrictu      CGGCAAAAGCTCAAATTTGAAATCTGGCTCCTTCGGGGTCCGAGTTGTAA
EF652040_Aspergillus_restrictu      CGGCAAAAGCTCAAATTTGAAATCTGGCTCCTTCGGGGTCCGAGTTGTAA
EF652042_Aspergillus_restrictu      CGGCAAAAGCTCAAATTTGAAATCTGGCTCCTTCGGGGTCCGAGTTGTAA
EF652043_Aspergillus_restrictu      CGGCAAAAGCTCAAATTTGAAATCTGGCTCCTTCGGGGTCCGAGTTGTAA
AM176741_Aspergillus_restric        --------------------------------------------------
AY373864_Aspergillus_restrictu      --------------------------------------------------
AY373865_Aspergillus_caesiellu      --------------------------------------------------
AY214440_Aspergillus_caesiellu      --------------------------------------------------
EU729709_Aspergillus_caesiellu      --------------------------------------------------
60621                               --------------------------------------------------
AM901671_Aspergillus_sp             --------------------------------------------------
                                                                                      

EF652039_Aspergillus_conicus        TTTGTAGAGGATGCTTCGGGTGCGGCCCCCGTCTAAGTGCTCTGGAATGG
EF652038_Aspergillus_sp             TTTGTAGAGGATGCTTCGGGTGCGGCCCCCGTCTAAGTGCTCTGGAATGG
EF652045_Aspergillus_gracilis       TTTGTAGAGGATGCTTCGGGTGCGGCCCCCGTCTAAGTGCTCTGGAATGG
EF652046_Aspergillus_vitricola      TTTGTAGAGGATGCTTCGGGTGCGGCCCCTGTCTAAGTGCTCTGGAACGG
EF652044_Aspergillus_caesiellu      TTTGTAGAGGATGCTTCGGGTGCGGCCCCCGTCTAAGTGCTCTGGAATGG
EF652041_Aspergillus_restrictu      TTTGTAGAGGATGCTTCGGGTGCGGCCCCCGTCTAAGTGCTCTGGAATGG
EF652040_Aspergillus_restrictu      TTTGTAGAGGATGCTTCGGGTGCGGCCCCCGTCTAAGTGCTCTGGAATGG
EF652042_Aspergillus_restrictu      TTTGTAGAGGATGCTTCGGGTGCGGCCCCCGTCTAAGTGCTCTGGAATGG
EF652043_Aspergillus_restrictu      TTTGTAGAGGATGCTTCGGGTGCGGCCCCCGTCTAAGTGCTCTGGAATGG
AM176741_Aspergillus_restric        --------------------------------------------------
AY373864_Aspergillus_restrictu      --------------------------------------------------
AY373865_Aspergillus_caesiellu      --------------------------------------------------
AY214440_Aspergillus_caesiellu      --------------------------------------------------
EU729709_Aspergillus_caesiellu      --------------------------------------------------
60621                               --------------------------------------------------
AM901671_Aspergillus_sp             --------------------------------------------------
                                                                                      

EF652039_Aspergillus_conicus        GCCATCAGAGAGGGTGAAAATCCCGTCTGGGACGGGGTGTCCGCGTCCGT
EF652038_Aspergillus_sp             GCCATCAGAGAGGGTGAGAATCCCGTCTGGGACGGGGTGTCCGCGTCCGT
EF652045_Aspergillus_gracilis       GCCATCGGAGAGGGTGAGAATCCCGTCTGGGGCGGGGTGTCCGCGTCCGT
EF652046_Aspergillus_vitricola      GCCATCGGAGAGGGTGAGAATCCCGTCTGGGACGGGGTGTCCGTGTCCGT
EF652044_Aspergillus_caesiellu      GCCATCAGAGAGGGTGAGAATCCCGTCTGGGGCGGGGTGTCCGCGTCCGT
EF652041_Aspergillus_restrictu      GCCATCAGAGAGGGTGAGAATCCCGTCTGGGGCGGGGTGTCCGCGTCCGT
EF652040_Aspergillus_restrictu      GCCATCAGAGAGGGTGAGAATCCCGTCTGGGGCGGGGTGTCCGCGTCCGT
EF652042_Aspergillus_restrictu      GCCATCAGAGAGGGTGAGAATCCCGTCTGGGGCGGGGTGTCCGCGTCCGT
EF652043_Aspergillus_restrictu      GCCATCAGAGAGGGTGAGAATCCCGTCTGGGGCGGGGTGTCCGCGTCCGT
AM176741_Aspergillus_restric        --------------------------------------------------
AY373864_Aspergillus_restrictu      --------------------------------------------------
AY373865_Aspergillus_caesiellu      --------------------------------------------------
AY214440_Aspergillus_caesiellu      --------------------------------------------------
EU729709_Aspergillus_caesiellu      --------------------------------------------------
60621                               --------------------------------------------------
AM901671_Aspergillus_sp             --------------------------------------------------
                                                                                      

EF652039_Aspergillus_conicus        GTGAAGCTCCTTCGACGAGTCGAGTTGTTTGGGAATGCAGCTCTAAATGG
EF652038_Aspergillus_sp             GTGAAGCTCCTTCGACGAGTCGAGTTGTTTGGGAATGCAGCTCTAAATGG
EF652045_Aspergillus_gracilis       GTGAAGCTCCTTCGACGAGTCGAGTTGTTTGGGAATGCAGCTCTAAATGG
EF652046_Aspergillus_vitricola      GTGAAGCTCCTTCGACGAGTCGAGTTGTTTGGGAATGCAGCTCTAAATGG
EF652044_Aspergillus_caesiellu      GTGAAGCTCCTTCGACGAGTCGAGTTGTTTGGGAATGCAGCTCTAAATGG
EF652041_Aspergillus_restrictu      GTGAAGCTCCTTCGACGAGTCGAGTTGTTTGGGAATGCAGCTCTAAATGG
EF652040_Aspergillus_restrictu      GTGAAGCTCCTTCGACGAGTCGAGTTGTTTGGGAATGCAGCTCTAAATGG
EF652042_Aspergillus_restrictu      GTGAAGCTCCTTCGACGAGTCGAGTTGTTTGGGAATGCAGCTCTAAATGG
EF652043_Aspergillus_restrictu      GTGAAGCTCCTTCGACGAGTCGAGTTGTTTGGGAATGCAGCTCTAAATGG
AM176741_Aspergillus_restric        --------------------------------------------------
AY373864_Aspergillus_restrictu      --------------------------------------------------
AY373865_Aspergillus_caesiellu      --------------------------------------------------
AY214440_Aspergillus_caesiellu      --------------------------------------------------
EU729709_Aspergillus_caesiellu      --------------------------------------------------
60621                               --------------------------------------------------
AM901671_Aspergillus_sp             --------------------------------------------------
                                                                                      

EF652039_Aspergillus_conicus        GTGGTAAATTTCATCTAAAGCTAAATATTGGCCGGAGACCGATAGCGCAC
EF652038_Aspergillus_sp             GTGGTAAATTTCATCTAAAGCTAAATATTGGCCGGAGACCGATAGCGCAC
EF652045_Aspergillus_gracilis       GTGGTAAATTTCATCTAAAGCTAAATATTGGCCGGAGACCGATAGCGCAC
EF652046_Aspergillus_vitricola      GTGGTAAATTTCATCTAAAGCTAAATACAGGCCGGAGACCGATAGCGCAC
EF652044_Aspergillus_caesiellu      GTGGTAAATTTCATCTAAAGCTAAATATTGGCCGGAGACCGATAGCGCAC
EF652041_Aspergillus_restrictu      GTGGTAAATTTCATCTAAAGCTAAATATTGGCCGGAGACCGATAGCGCAC
EF652040_Aspergillus_restrictu      GTGGTAAATTTCATCTAAAGCTAAATATTGGCCGGAGACCGATAGCGCAC
EF652042_Aspergillus_restrictu      GTGGTAAATTTCATCTAAAGCTAAATATTGGCCGGAGACCGATAGCGCAC
EF652043_Aspergillus_restrictu      GTGGTAAATTTCATCTAAAGCTAAATATTGGCCGGAGACCGATAGCGCAC
AM176741_Aspergillus_restric        --------------------------------------------------
AY373864_Aspergillus_restrictu      --------------------------------------------------
AY373865_Aspergillus_caesiellu      --------------------------------------------------
AY214440_Aspergillus_caesiellu      --------------------------------------------------
EU729709_Aspergillus_caesiellu      --------------------------------------------------
60621                               --------------------------------------------------
AM901671_Aspergillus_sp             --------------------------------------------------
                                                                                      

EF652039_Aspergillus_conicus        AAGTAGAGTGATCGAAAGATGAAAAGCACTTTGAAAAGAGAGTTAAAAAG
EF652038_Aspergillus_sp             AAGTAGAGTGATCGAAAGATGAAAAGCACTTTGAAAAGAGAGTTAAAAAG
EF652045_Aspergillus_gracilis       AAGTAGAGTGATCGAAAGATGAAAAGCACTTTGAAAAGAGAGTTAAAAAG
EF652046_Aspergillus_vitricola      AAGTAGAGTGATCGAAAGATGAAAAGCACTTTGAAAAGAGAGTTAAACAG
EF652044_Aspergillus_caesiellu      AAGTAGAGTGATCGAAAGATGAAAAGCACTTTGAAAAGAGAGTTAAAAAG
EF652041_Aspergillus_restrictu      AAGTAGAGTGATCGAAAGATGAAAAGCACTTTGAAAAGAGAGTTAAAAAG
EF652040_Aspergillus_restrictu      AAGTAGAGTGATCGAAAGATGAAAAGCACTTTGAAAAGAGAGTTAAAAAG
EF652042_Aspergillus_restrictu      AAGTAGAGTGATCGAAAGATGAAAAGCACTTTGAAAAGAGAGTTAAAAAG
EF652043_Aspergillus_restrictu      AAGTAGAGTGATCGAAAGATGAAAAGCACTTTGAAAAGAGAGTTAAAAAG
AM176741_Aspergillus_restric        --------------------------------------------------
AY373864_Aspergillus_restrictu      --------------------------------------------------
AY373865_Aspergillus_caesiellu      --------------------------------------------------
AY214440_Aspergillus_caesiellu      --------------------------------------------------
EU729709_Aspergillus_caesiellu      --------------------------------------------------
60621                               --------------------------------------------------
AM901671_Aspergillus_sp             --------------------------------------------------
                                                                                      

EF652039_Aspergillus_conicus        CACGTGAAATTGTTGAAAGGGAAGCACTTGCGACCAGACTCGCCCACGGG
EF652038_Aspergillus_sp             CACGTGAAATTGTTGAAAGGGAAGCACTTGCGACCAGACTCGCCCACGGG
EF652045_Aspergillus_gracilis       CACGTGAAATTGTTGAAAGGGAAGCACTTGCGACCAGACTCGCCCACGGG
EF652046_Aspergillus_vitricola      CACGTGAAATTGTTGAAAGGGAAGCACTTGCAACCAGACTCGCCCACGGG
EF652044_Aspergillus_caesiellu      CACGTGAAATTGTTGAAAGGGAAGCACTTACGACCAGACTCGCTCACGGG
EF652041_Aspergillus_restrictu      CACGTGAAATTGTTGAAAGGGAAGCACTTACGACCAGACTCGCTCACGGG
EF652040_Aspergillus_restrictu      CACGTGAAATTGTTGAAAGGGAAGCACTTACGACCAGACTCGCTCACGGG
EF652042_Aspergillus_restrictu      CACGTGAAATTGTTGAAAGGGAAGCACTTACGACCAGACTCGCTCACGGG
EF652043_Aspergillus_restrictu      CACGTGAAATTGTTGAAAGGGAAGCACTTACGACCAGACTCGCTCACGGG
AM176741_Aspergillus_restric        --------------------------------------------------
AY373864_Aspergillus_restrictu      --------------------------------------------------
AY373865_Aspergillus_caesiellu      --------------------------------------------------
AY214440_Aspergillus_caesiellu      --------------------------------------------------
EU729709_Aspergillus_caesiellu      --------------------------------------------------
60621                               --------------------------------------------------
AM901671_Aspergillus_sp             --------------------------------------------------
                                                                                      

EF652039_Aspergillus_conicus        GTTCAGCCGGCTTTCGGGCCGGTGTACTTCCCCGGGGGCGGGCCAGCGTC
EF652038_Aspergillus_sp             GTTCAGCCGGCTTTCGGGCCGGTGTACTTCCCCGGGGGCGGGCCAGCGTC
EF652045_Aspergillus_gracilis       GTTCAGCCGGCTTTCGGGCCGGTGTACTTCCCCGGGGGCGGGCCAGCGTC
EF652046_Aspergillus_vitricola      GTTCAGCCGGCTTTCGGGCCGGTGTACTTCCCCGGGGGCGGGCCAGCGTC
EF652044_Aspergillus_caesiellu      GTTCAGCCGGCTTTCGGGCCGGTGTACTTCCCCGGGAGCGGGCCAGCGTC
EF652041_Aspergillus_restrictu      GTTCAGCCGGCTTTCGGGCCGGTGTACTTCCCCGGGAGCGGGCCAGCGTC
EF652040_Aspergillus_restrictu      GTTCAGCCGGCTTTCGGGCCGGTGTACTTCCCCGGGAGCGGGCCAGCGTC
EF652042_Aspergillus_restrictu      GTTCAGCCGGCTTTCGGGCCGGTGTACTTCCCCGGGAGCGGGCCAGCGTC
EF652043_Aspergillus_restrictu      GTTCAGCCGGCTTTCGGGCCGGTGTACTTCCCCGGGAGCGGGCCAGCGTC
AM176741_Aspergillus_restric        --------------------------------------------------
AY373864_Aspergillus_restrictu      --------------------------------------------------
AY373865_Aspergillus_caesiellu      --------------------------------------------------
AY214440_Aspergillus_caesiellu      --------------------------------------------------
EU729709_Aspergillus_caesiellu      --------------------------------------------------
60621                               --------------------------------------------------
AM901671_Aspergillus_sp             --------------------------------------------------
                                                                                      

EF652039_Aspergillus_conicus        GGTTTGGGCGGCCGGTTAAAGGCCCCTGGAATGTAACACCTCTCGGGGTG
EF652038_Aspergillus_sp             GGTTTGGGCGGCCGGTTAAAGGCCCCTGGAATGTAACACCCCTCGGGGTG
EF652045_Aspergillus_gracilis       GGTTTGGGCGGCCGGTTAAAGGCCCCTGGAATGTAACACCTCTCGGGGTG
EF652046_Aspergillus_vitricola      GGTTTGGGCGGCCGGTTAAAGGCCCCCGGAATGTAACACCCCTCGGGGTG
EF652044_Aspergillus_caesiellu      GGTTTGGGCGGCCGGTTAAAGGCCCCTGGAATGTAACACCTCTCGGGGTG
EF652041_Aspergillus_restrictu      GGTTTGGGCGGCCGGTTAAAGGCCCCTGGAATGTAACACCCCTCGGGGTG
EF652040_Aspergillus_restrictu      GGTTTGGGCGGCCGGTTAAAGGCCCCTGGAATGTAACACCCCTCGGGGTG
EF652042_Aspergillus_restrictu      GGTTTGGGCGGCCGGTTAAAGGCCCCTGGAATGTAACACCCCTCGGGGTG
EF652043_Aspergillus_restrictu      GGTTTGGGCGGCCGGTTAAAGGCCCCTGGAATGTAACACCCCTCGGGGTG
AM176741_Aspergillus_restric        --------------------------------------------------
AY373864_Aspergillus_restrictu      --------------------------------------------------
AY373865_Aspergillus_caesiellu      --------------------------------------------------
AY214440_Aspergillus_caesiellu      --------------------------------------------------
EU729709_Aspergillus_caesiellu      --------------------------------------------------
60621                               --------------------------------------------------
AM901671_Aspergillus_sp             --------------------------------------------------
                                                                                      

EF652039_Aspergillus_conicus        TCTTATAGCCAGGGGTGCCATGCGGCCAGCCCAGACCGAGGAACGCGCTT
EF652038_Aspergillus_sp             TCTTATAGCCAGGGGTGCCATGCGGCCAGCCCAGACCGAGGAACGCGCTT
EF652045_Aspergillus_gracilis       TCTTATAGCCAGGGGTGCCATGCGGCCAGCCCGGACCGAGGAACGCGCTT
EF652046_Aspergillus_vitricola      TCTTATAGCCGGGGGTGCCATGCGGCCAGCCCAGACCGAGGAACGCGCTT
EF652044_Aspergillus_caesiellu      TCTTATAGCCAGGGGTGCCATGCGGCCAGCCCAGACCGAGGAACGCGCTT
EF652041_Aspergillus_restrictu      TCTTATAGCCAGGGGTGCCATGCGGCCAGCCCAGACCGAGGAACGCGCTT
EF652040_Aspergillus_restrictu      TCTTATAGCCAGGGGTGCCATGCGGCCAGCCCAGACCGAGGAACGCGCTT
EF652042_Aspergillus_restrictu      TCTTATAGCCAGGGGTGCCATGCGGCCAGCCCAGACCGAGGAACGCGCTT
EF652043_Aspergillus_restrictu      TCTTATAGCCAGGGGTGCCATGCGGCCAGCCCAGACCGAGGAACGCGCTT
AM176741_Aspergillus_restric        --------------------------------------------------
AY373864_Aspergillus_restrictu      --------------------------------------------------
AY373865_Aspergillus_caesiellu      --------------------------------------------------
AY214440_Aspergillus_caesiellu      --------------------------------------------------
EU729709_Aspergillus_caesiellu      --------------------------------------------------
60621                               --------------------------------------------------
AM901671_Aspergillus_sp             --------------------------------------------------
                                                                                      

EF652039_Aspergillus_conicus        CGGCACGGACGCTGGCATAATGGTCGTAAATGACC
EF652038_Aspergillus_sp             CGGCACGGACGCTGGCATAATGGTCGCAAATGACC
EF652045_Aspergillus_gracilis       CGGCACGGACGCTGGCATAATGGTCGTAAATGACC
EF652046_Aspergillus_vitricola      CGGCACGGACGCTGGCATAATGGTTGTAAATGACC
EF652044_Aspergillus_caesiellu      CGGCACGGACGCTGGCATAATGGTCGTAAATGACC
EF652041_Aspergillus_restrictu      CGGCACGGACGCTGGCATAATGGTCGTAAATGACC
EF652040_Aspergillus_restrictu      CGGCACGGACGCTGGCATAATGGTCGTAAATGACC
EF652042_Aspergillus_restrictu      CGGCACGGACGCTGGCATAATGGTCGTAAATGACC
EF652043_Aspergillus_restrictu      CGGCACGGACGCTGGCATAATGGTCGTAAATGACC
AM176741_Aspergillus_restric        -----------------------------------
AY373864_Aspergillus_restrictu      -----------------------------------
AY373865_Aspergillus_caesiellu      -----------------------------------
AY214440_Aspergillus_caesiellu      -----------------------------------
EU729709_Aspergillus_caesiellu      -----------------------------------
60621                               -----------------------------------
AM901671_Aspergillus_sp             -----------------------------------
                                                                       
