# Supplementary material for: A software pipeline for processing and identification of fungal ITS sequences
Source: Source Code Biol Med. 2009 Jan 15;4:1. doi: 10.1186/1751-0473-4-1 (PMC2649129; doi:10.1186/1751-0473-4-1)
Supplement: Additional file 2 — The evaluation dataset. The evaluation dataset (in the FASTA format) and the results of its analysis (a summary in the OpenOffice/Excel spreadsheet format with multiple alignments in the ALN (Clustal W) format and a list of the species recovered in the PDF format). [file 1751-0473-4-1-S2.zip › AdditionalFile2/2008-10-24-1/alignments/60621.dnd]

(
(
(
(
(
(
(
(
(
60621:0.03246,
AM901671_Aspergillus_sp:0.10042)
:0.03223,
EU729709_Aspergillus_caesiellu:-0.05636)
:0.03151,
AY214440_Aspergillus_caesiellu:0.00160)
:0.00613,
AY373865_Aspergillus_caesiellu:0.00040)
:0.00524,
AY373864_Aspergillus_restrictu:0.00144)
:0.01303,
AM176741_Aspergillus_restric:-0.01496)
:0.01711,
EF652043_Aspergillus_restrictu:-0.00017)
:0.00012,
EF652042_Aspergillus_restrictu:-0.00012)
:0.00000,
(
(
(
EF652046_Aspergillus_vitricola:0.02800,
(
(
EF652039_Aspergillus_conicus:0.00431,
EF652038_Aspergillus_sp:0.00176)
:0.00308,
EF652045_Aspergillus_gracilis:0.00947)
:0.00138)
:0.00403,
EF652044_Aspergillus_caesiellu:0.00460)
:0.00185,
EF652041_Aspergillus_restrictu:0.00000)
:0.00000,
EF652040_Aspergillus_restrictu:0.00000);
