# Supplementary material for: A software pipeline for processing and identification of fungal ITS sequences
Source: Source Code Biol Med. 2009 Jan 15;4:1. doi: 10.1186/1751-0473-4-1 (PMC2649129; doi:10.1186/1751-0473-4-1)
Supplement: Additional file 2 — The evaluation dataset. The evaluation dataset (in the FASTA format) and the results of its analysis (a summary in the OpenOffice/Excel spreadsheet format with multiple alignments in the ALN (Clustal W) format and a list of the species recovered in the PDF format). [file 1751-0473-4-1-S2.zip › AdditionalFile2/2008-10-24-1/alignments/606213d2.aln]

CLUSTAL W (1.83) multiple sequence alignment


EU497959_Penicillium_citreonig      TGGAAGTAAAAGTCGTAACAAGGTTTCCGTAGGTG-AACCTGCGGAAGGA
EU497944_Penicillium_citreonig      TGGAAGTAAAAGTCGTAACAAGGTTTCCGTAGGTG-AACCTGCGGAAGGA
EU497942_Penicillium_citreonig      -GGAAGTAAAAGTCGTAACAAGGTTTCCGTAGGTG-AACCTGCGGAAGGA
EF419892_fungal                     ------------AAAAAACAAGGTTTCCGTAGGTG-AACCTGCGGAAGGA
DQ093691_Penicillium_citreonig      ----------------AACAAGGTTTCCGTAGGTG-AACCTGCGGAAGGA
EF694629_Penicillium_sp             ----------------------GTTTCCGTAGGTG-AACCTGCGGAAGGA
606213d2                            --------------GTAAGCAGGTTTCCGTAGGTG-AACCTGCGGAAGGA
DQ148948_Penicillium_citreonig      ------------------------TTCCGTAGGTG-AACCTGCGGAAGGA
DQ426524_Penicillium_citreonig      -------------------------TCCGTAGGTG-AACCTGCGGAAGGA
EF694623_Penicillium_sp             ----------------------GTTTCCGTAGGTG-AACCTGCGGAAGGA
EU069420_Penicillium_sp             ------------------------TTCCGTAGGGGTAACCTGCGGAAGGA
AM711490_uncultured_compost_fu      ---------------------------------------------AAGGA
AF033456_Penicillium_citreonig      ---------------------------------------------AAGGA
EU128641_Penicillium_citreonig      ---------------------------------------CTGCGGAAGGA
AY373908_Penicillium_citreonig      --------------------------TCCGTAGGTGAACCTGCGGAAGGA
EU729705_Penicillium_citreonig      -------------------------------AGGTGAACCTGCGGAAGGA
                                                                                 *****

EU497959_Penicillium_citreonig      TCATTACCGAGTGAGGGCCCTCTGGGTCCAACCTCCCACCCGTGTTTATC
EU497944_Penicillium_citreonig      TCATTACCGAGTGAGGGCCCTCTGGGTCCAACCTCCCACCCGTGTTTATC
EU497942_Penicillium_citreonig      TCATTACCGAGTGAGGGCCCTCTGGGTCCAACCTCCCACCCGTGTTTATC
EF419892_fungal                     TCATTACCGAGTGAGGGCCCTCTGGGTCCAACCTCCCACCCGTGTTTATC
DQ093691_Penicillium_citreonig      TCATTACCGAGTGAGGGCCCTCTGGGTCCAACCTCCCACCCGTGTTTATC
EF694629_Penicillium_sp             TCATTACCGAGTGAGGGCCCTCTGGGTCCAACCTCCCACCCGTGTTTATC
606213d2                            TCATTACCGAGTGAGGGCCCTCTGGGTCCAACCTCCCACCCGTGTTTATC
DQ148948_Penicillium_citreonig      TCATTACCGAGTGAGGGCCCTCTGGGTCCAACCTCCCACCCGTGTTTATC
DQ426524_Penicillium_citreonig      TCATTACCGAGTGAGGGCCCTCTGGGTCCAACCTCCCACCCGTGTTTATC
EF694623_Penicillium_sp             TCATTACCGAGTGAGGGCCCTCTGGGTCCAACCTCCCACCCGTGTTTATC
EU069420_Penicillium_sp             TCATTACCGAGTGAGGGCCCTCTGGGTCCAACCTCCCACCCGTGTTTATC
AM711490_uncultured_compost_fu      TCATTACCGAGTGAGGGCCCTCTGGGTCCAACCTCCCACCCGTGTTTATC
AF033456_Penicillium_citreonig      TCATTACCGAGTGAGGGCCCTCTGGGTCCAACCTCCCACCCGTGTTTATC
EU128641_Penicillium_citreonig      TCATTACCGAGTGAGGGCCCTCTGGGTCCAACCTCCCACCCGTGTTTATC
AY373908_Penicillium_citreonig      TCATTACCGAGTGAGGGCCCTCTGGGTCCAACCTCCCACCCGTGTTTATC
EU729705_Penicillium_citreonig      TCATTACCGAGTGAGGGCCCTCTGGGTCCAACCTCCCACCCGTGTTTATC
                                    **************************************************

EU497959_Penicillium_citreonig      GTACCTTGTTGCTTCGGCGGGCCCGCCGCAAGGCCGCCGGGGGGCATCTG
EU497944_Penicillium_citreonig      GTACCTTGTTGCTTCGGCGGGCCTGCCGCAAGGCCGCCGGGGGGCATCTG
EU497942_Penicillium_citreonig      GTACCTTGTTGCTTCGGCGGGCCCGCCGCAAGGCCGCCGGGGGGCATCTG
EF419892_fungal                     GTACCTTGTTGCTTCGGCGGGCCCGCCGCAAGGCCGCCGGGGGGCATCTG
DQ093691_Penicillium_citreonig      GTACCTTGTTGCTTCGGCGGGCCCGCCGCAAGGCCGCCGGGGGGCATCTG
EF694629_Penicillium_sp             GTACCTTGTTGCTTCGGCGGGCCCGCCGCAAGGCCGCCGGGGGGCATCTG
606213d2                            GTACCTTGTTGCTTCGGCGGGCCCGCCGCAAGGCCGCCGGGGGGCATCTG
DQ148948_Penicillium_citreonig      GTACCTTGTTGCTTCGGCGGGCCCGCCGCAAGGCCGCCGGGGGGCATCTG
DQ426524_Penicillium_citreonig      GTACCTTGTTGCTTCGGCGGGCCCGCCGCAAGGCCGCCGGGGGGCATCTG
EF694623_Penicillium_sp             GTACCTTGTTGCTTCGGCGGGCCCGCCGTAAGGCCGCCGGGGGGCATCTG
EU069420_Penicillium_sp             GTACCTTGTTGCTTCGGCGGGCCCGCCGTAAGGCCGCCGGGGGGCATCTG
AM711490_uncultured_compost_fu      GTACCTTGTTGCTTCGGCGGGCCCGCCGCAAGGCCGCCGGGGGGCATCTG
AF033456_Penicillium_citreonig      GTACCTTGTTGCTTCGGCGGGCCCGCCGCAAGGCCGCCGGGGGGCATCTG
EU128641_Penicillium_citreonig      GTACCTTGTTGCTTCGGCGGGCCCGCCGCAAGGCCGCCGGGGGGCATCTG
AY373908_Penicillium_citreonig      GTACCTTGTTGCTTCGGCGGGCCCGCCGCAAGGCCGCCGGGGGGCATCTG
EU729705_Penicillium_citreonig      GTACCTTGTTGCTTCGGCGGGCCCGCCGTAAGGCCGCCGGGGGGCATCTG
                                    *********************** **** *********************

EU497959_Penicillium_citreonig      CCCTCTGGCCCGCGCCCGCCGAAGACACCATTGAACGCTGTCTGAAGATT
EU497944_Penicillium_citreonig      CCCTCTGGCCCGCGCCCGCCGAAGACACCATTGAACGCTGTCTGAAGATT
EU497942_Penicillium_citreonig      CCCTCTGGCCCGCGCCCGCCGAAGACACCATTGAACGCTGTCTGAAGATT
EF419892_fungal                     CCCTCTGGCCCGCGCCCGCCGAAGACACCATTGAACGCTGTCTGAAGATT
DQ093691_Penicillium_citreonig      CCCTCTGGCCCGCGCCCGCCGAAGACACCATTGAACGCTGTCTGAAGATT
EF694629_Penicillium_sp             CCCTCTGGCCCGCGCCCGCCGAAGACACCATTGAACGCTGTCTGAAGATT
606213d2                            CCCTCTGGCCCGCGCCCGCCGAAGACACCATTGAACGCTGTCTGAAGATT
DQ148948_Penicillium_citreonig      CCCTCTGGCCCGCGCCCGCCGAAGACACCATTGAACGCTGTCTGAAGATT
DQ426524_Penicillium_citreonig      CCCTCTGGCCCGCGCCCGCCGAAGACACCATTGAACGCTGTCTGAAGATT
EF694623_Penicillium_sp             CCCTCTGGCCCGCGCCCGCCGAAGACACCATTGAACGCTGTCTGAAGATT
EU069420_Penicillium_sp             CCCTCTGGCCCGCGCCCGCCGAAGACACCATTGAACGCTGTCTGAAGATT
AM711490_uncultured_compost_fu      CCCTCTGGCCCGCGCCCGCCGAAGACACCATTGAACGCTGTCTGAAGATT
AF033456_Penicillium_citreonig      CCCTCTGGCCCGCGCCCGCCGAAGACACCATTGAACGCTGTCTGAAGATT
EU128641_Penicillium_citreonig      CCCTCTGGCCCGCGCCCGCCGAAGACACCATTGAACGCTGTCTGAAGATT
AY373908_Penicillium_citreonig      CCCTCTGGCCCGCGCCCGCCGAAGACACCATTGAACGCTGTCTGAAGATT
EU729705_Penicillium_citreonig      CCCTCTGGCCCGCGCCCGCCGAAGACACCATTGAACGCTGTCTGAAGATT
                                    **************************************************

EU497959_Penicillium_citreonig      GCAGTCTGAGCAATTAGTTAAATAACTTAAAACTTTCAACAACGGATCTC
EU497944_Penicillium_citreonig      GCAGTCTGAGCAATTAGTTAAATAACTTAAAACTTTCAACAACGGATCTC
EU497942_Penicillium_citreonig      GCAGTCTGAGCAATTAGTTAAATAACTTAAAACTTTCAACAACGGATCTC
EF419892_fungal                     GCAGTCTGAGCAATTAGTTAAATAACTTAAAACTTTCAACAACGGATCTC
DQ093691_Penicillium_citreonig      GCAGTCTGAGCAATTAGTTAAATAACTTAAAACTTTCAACAACGGATCTC
EF694629_Penicillium_sp             GCAGTCTGAGCAATTAGTTAAATAACTTAAAACTTTCAACAACGGATCTC
606213d2                            GCAGTCTGAGCAATTAGTTAAATAACTTAAAACTTTCAACAACGGATCTC
DQ148948_Penicillium_citreonig      GCAGTCTGAGCAATTAGTTAAATAACTTAAAACTTTCAACAACGGATCTC
DQ426524_Penicillium_citreonig      GCAGTCTGAGCAATTAGTTAAATAACTTAAAACTTTCAACAACGGATCTC
EF694623_Penicillium_sp             GCAGTCTGAGCAATTAGTTAAATAACTTAAAACTTTCAACAACGGATCTC
EU069420_Penicillium_sp             GCAGTCTGAGCAATTAGTTAAATAACTTAAAACTTTCAACAACGGATCTC
AM711490_uncultured_compost_fu      GCAGTCTGAGCAATTAGTTAAATAACTTAAAACTTTCAACAACGGATCTC
AF033456_Penicillium_citreonig      GCAGTCTGAGCAATTAGTTAAATAACTTAAAACTTTCAACAACGGATCTC
EU128641_Penicillium_citreonig      GCAGTCTGAGCAATTAGTTAAATAACTTAAAACTTTCAACAACGGATCTC
AY373908_Penicillium_citreonig      GCAGTCTGAGCAATTAGTTAAATAACTTAAAACTTTCAACAACGGATCTC
EU729705_Penicillium_citreonig      GCAGTCTGAGCAATTAGTTAAATAACTTAAAACTTTCAACAACGGATCTC
                                    **************************************************

EU497959_Penicillium_citreonig      TTGGTTCCGGCATCGATGAAGAACGCAGCGAAATGCGATACGTAATGTGA
EU497944_Penicillium_citreonig      TTGGTTCCGGCATCGATGAAGAACGCAGCGAAATGCGATACGTAATGTGA
EU497942_Penicillium_citreonig      TTGGTTCCGGCATCGATGAAGAACGCAGCGAAATGCGATACGTAATGTGA
EF419892_fungal                     TTGGTTCCGGCATCGATGAAGAACGCAGCGAAATGCGATACGTAATGTGA
DQ093691_Penicillium_citreonig      TTGGTTCCGGCATCGATGAAGAACGCAGCGAAATGCGATACGTAATGTGA
EF694629_Penicillium_sp             TTGGTTCCGGCATCGATGAAGAACGCAGCGAAATGCGATACGTAATGTGA
606213d2                            TTGGTTCCGGCATCGATGAAGAACGCAGCGAAATGCGATACGTAATGTGA
DQ148948_Penicillium_citreonig      TTGGTTCCGGCATCGATGAAGAACGCAGCGAAATGCGATACGTAATGTGA
DQ426524_Penicillium_citreonig      TTGGTTCCGGCATCGATGAAGAACGCAGCGAAATGCGATACGTAATGTGA
EF694623_Penicillium_sp             TTGGTTCCGGCATCGATGAAGAACGCAGCGAAATGCGATACGTAATGTGA
EU069420_Penicillium_sp             TTGGTTCCGGCATCGATGAAGAACGCAGCGAAATGCGATACGTAATGTGA
AM711490_uncultured_compost_fu      TTGGTTCCGGCATCGATGAAGAACGCAGCGAAATGCGATACGTAATGTGA
AF033456_Penicillium_citreonig      TTGGTTCCGGCATCGATGAAGAACGCAGCGAAATGCGATACGTAATGTGA
EU128641_Penicillium_citreonig      TTGGTTCCGGCATCGATGAAGAACGCAGCGAAATGCGATACGTAATGTGA
AY373908_Penicillium_citreonig      TTGGTTCCGGCATCGATGAAGAACGCAGCGAAATGCGATACGTAATGTGA
EU729705_Penicillium_citreonig      TTGGTTCCGGCATCGATGAAGAACGCAGCGAAATGCGATACGTAATGTGA
                                    **************************************************

EU497959_Penicillium_citreonig      ATTGCAGAATTCAGTGAATCATCGAGTCTTTGAACGCACATTGCGCCCCC
EU497944_Penicillium_citreonig      ATTGCAGAATTCAGTGAATCATCGAGTCTTTGAACGCACATTGCGCCCCC
EU497942_Penicillium_citreonig      ATTGCAGAATTCAGTGAATCATCGAGTCTTTGAACGCACATTGCGCCCCC
EF419892_fungal                     ATTGCAGAATTCAGTGAATCATCGAGTCTTTGAACGCACATTGCGCCCCC
DQ093691_Penicillium_citreonig      ATTGCAGAATTCAGTGAATCATCGAGTCTTTGAACGCACATTGCGCCCCC
EF694629_Penicillium_sp             ATTGCAGAATTCAGTGAATCATCGAGTCTTTGAACGCACATTGCGCCCCC
606213d2                            ATTGCAGAATTCAGTGAATCATCGAGTCTTTGAACGCACATTGCGCCCCC
DQ148948_Penicillium_citreonig      ATTGCAGAATTCAGTGAATCATCGAGTCTTTGAACGCACATTGCGCCCCC
DQ426524_Penicillium_citreonig      ATTGCAGAATTCAGTGAATCATCGAGTCTTTGAACGCACATTGCGCCCCC
EF694623_Penicillium_sp             ATTGCAGAATTCAGTGAATCATCGAGTCTTTGAACGCACATTGCGCCCCC
EU069420_Penicillium_sp             ATTGCAGAATTCAGTGAATCATCGAGTCTTTGAACGCACATTGCGCCCCC
AM711490_uncultured_compost_fu      ATTGCAGAATTCAGTGAATCATCGAGTCTTTGAACGCACATTGCGCCCCC
AF033456_Penicillium_citreonig      ATTGCAGAATTCAGTGAATCATCGAGTCTTTGAACGCACATTGCGCCCCC
EU128641_Penicillium_citreonig      ATTGCAGAATTCAGTGAATCATCGAGTCTTTGAACGCACATTGCGCCCCC
AY373908_Penicillium_citreonig      ATTGCAGAATTCAGTGAATCATCGAGTCTTTGAACGCACATTGCGCCCCC
EU729705_Penicillium_citreonig      ATTGCAGAATTCAGTGAATCATCGAGTCTTTGAACGCACATTGCGCCCCC
                                    **************************************************

EU497959_Penicillium_citreonig      TGGTATTCCGGGGGGCATGCCTGTCCGAGCGTCATTGCTGCCCTCAAGCA
EU497944_Penicillium_citreonig      TGGTATTCCGGGGGGCATGCCTGTCCGAGCGTCATTGCTGCCCTCAAGCA
EU497942_Penicillium_citreonig      TGGTATTCCGGGGGGCATGCCTGTCCGAGCGTCATTGCTGCCCTCAAGCA
EF419892_fungal                     TGGTATTCCGGGGGGCATGCCTGTCCGAGCGTCATTGCTGCCCTCAAGCA
DQ093691_Penicillium_citreonig      TGGTATTCCGGGGGGCATGCCTGTCCGAGCGTCATTGCTGCCCTCAAGCA
EF694629_Penicillium_sp             TGGTATTCCGGGGGGCATGCCTGTCCGAGCGTCATTGCTGCCCTCAAGCA
606213d2                            TGGTATTCCGGGGGGCATGCCTGTCCGAGCGTCATTGCTGCCCTCAAGCA
DQ148948_Penicillium_citreonig      TGGTATTCCGGGGGGCATGCCTGTCCGAGCGTCATTGCTGCCCTCAAGCA
DQ426524_Penicillium_citreonig      TGGTATTCCGGGGGGCATGCCTGTCCGAGCGTCATTGCTGCCCTCAAGCA
EF694623_Penicillium_sp             TGGTATTCCGGGGGGCATGCCTGTCCGAGCGTCATTGCTGCCCTCAAGCA
EU069420_Penicillium_sp             TGGTATTCCGGGGGGCATGCCTGTCCGAGCGTCATTGCTGCCCTCAAGCA
AM711490_uncultured_compost_fu      TGGTATTCCGGGGGGCATGCCTGTCCGAGCGTCATTGCTGCCCTCAAGCA
AF033456_Penicillium_citreonig      TGGTATTCCGGGGGGCATGCCTGTCCGAGCGTCATTGCTGCCCTCAAGCA
EU128641_Penicillium_citreonig      TGGTATTCCGGGGGGCATGCCTGTCCGAGCGTCATTGCTGCCCTCAAGCA
AY373908_Penicillium_citreonig      TGGTATTCCGGGGGGCATGCCTGTCCGAGCGTCATTGCTGCCCTCAAGCA
EU729705_Penicillium_citreonig      TGGTATTCCGGGGGGCATGCCTGTCCGAGCGTCATTGCTGCCCTCAAGCA
                                    **************************************************

EU497959_Penicillium_citreonig      CGGCTTGTGTGTTGGGCTCCGTCCTCCTTCCGGGGGGACGGGCCCGAAAG
EU497944_Penicillium_citreonig      CGGCTTGTGTGTTGGGCTCCGTCCTCCTTCCGGGGGGACGGGCCCGAAAG
EU497942_Penicillium_citreonig      CGGCTTGTGTGTTGGGCTCCGTCCTCCTTCCGGGGG-ACGGGCCCGAAAG
EF419892_fungal                     CGGCTTGTGTGTTGGGCTCCGTCCTCCTTCCGGGGGGACGGGCCCGAAAG
DQ093691_Penicillium_citreonig      CGGCTTGTGTGTTGGGCTCCGTCCTCCTTCCGGGGG-ACGGGCCCGAAAG
EF694629_Penicillium_sp             CGGCTTGTGTGTTGGGCTCCGTCCTCCTTCCGGGGG-ACGGGCCCGAAAG
606213d2                            CGGCTTGTGTGTTGGGCTCCGTCCTCCTCCCGGGGG-ACGGGCCCGAAAG
DQ148948_Penicillium_citreonig      CGGCTTGTGTGTTGGGCTCCGTCCTCCTCCCGGGGG-ACGGGCCCGAAAG
DQ426524_Penicillium_citreonig      CGGCTTGTGTGTTGGGCTCCGTCCTCCTCCCGGGGG-ACGGGCCCGAAAG
EF694623_Penicillium_sp             CGGCTTGTGTGTTGGGCTCCGTCCTCCTCCCGGGGG-ACGGGCCCGAAAG
EU069420_Penicillium_sp             CGGCTTGTGTGTTGGGCTCCGTCCTCCTCCCGGGGG-ACGGGCCCGAAAG
AM711490_uncultured_compost_fu      CGGCTTGTGTGTTGGGCTCCGTCCTCCTCCCGGGGG-ACGGGCCCGAAAG
AF033456_Penicillium_citreonig      CGGCTTGTGTGTTGGGCTCCGTCCTCCTCCCGGGGG-ACGGGCCCGAAAG
EU128641_Penicillium_citreonig      CGGCTTGTGTGTTGGGCTCCGTCCTCCTCCCGGGGG-ACGGGCCCGAAAG
AY373908_Penicillium_citreonig      CGGCTTGTGTGTTGGGCTCCGTCCTCCTCCCGGGGG-ACGGGCCCGAAAG
EU729705_Penicillium_citreonig      CGGCTTGTGTGTTGGGCTCCGTCCTCCTCCCGGGGG-ACGGGCCCGAAAG
                                    **************************** ******* *************

EU497959_Penicillium_citreonig      GCAGCGGCGGCACCGCGTCCGGTCCTCGAGCGTATGGGGCTTCGTCACCC
EU497944_Penicillium_citreonig      GCAGCGGCGGCACCGCGTCCGGTCCTCGAGCGTATGGGGCTTCGTCACCC
EU497942_Penicillium_citreonig      GCAGCGGCGGCACCGCGTCCGGTCCTCGAGCGTATGGGGCTTCGTCACCC
EF419892_fungal                     GCAGCGGCGGCACCGCGTCCGGTCCTCGAGCGTATGGGGCTTCGTCACCC
DQ093691_Penicillium_citreonig      GCAGCGGCGGCACCGCGTCCGGTCCTCGAGCGTATGGGGCTTCGTCACCC
EF694629_Penicillium_sp             GCAGCGGCGGCACCGCGTCCGGTCCTCGAGCGTATGGGGCTTCGTCACCC
606213d2                            GCAGCGGCGGCACCGCGTCCGGTCCTCGAGCGTATGGGGCTTCGTCACCC
DQ148948_Penicillium_citreonig      GCAGCGGCGGCACCGCGTCCGGTCCTCGAGCGTATGGGGCTTCGTCACCC
DQ426524_Penicillium_citreonig      GCAGCGGCGGCACCGCGTCCGGTCCTCGAGCGTATGGGGCTTCGTCACCC
EF694623_Penicillium_sp             GCAGCGGCGGCACCGCGTCCGGTCCTCGAGCGTATGGGGCTTCGTCACCC
EU069420_Penicillium_sp             GCAGCGGCGGCACCGCGTCCGGTCCTCGAGCGTATGGGGCTTCGTCACCC
AM711490_uncultured_compost_fu      GCAGCGGCGGCACCGCGTCCGGTCCTCGAGCGTATGGGGCTTCGTCACCC
AF033456_Penicillium_citreonig      GCAGCGGCGGCACCGCGTCCGGTCCTCGAGCGTATGGGGCTTCGTCACCC
EU128641_Penicillium_citreonig      GCAGCGGCGGCACCGCGTCCGGTCCTCGAGCGTATGGGGCTTCGTCACCC
AY373908_Penicillium_citreonig      GCAGCGGCGGCACCGCGTCCGGTCCTCGAGCGTATGGGGCTTCGTCACCC
EU729705_Penicillium_citreonig      GCAGCGGCGGCACCGCGTCCGGTCCTCGAGCGTATGGGGCTTCGTCACCC
                                    **************************************************

EU497959_Penicillium_citreonig      GCTCTGCAGGCCCGGCCGGCGCTTGCCGACACATCAATCTTTTTTCCAGG
EU497944_Penicillium_citreonig      GCTCTGCAGGCCCGGCCGGCGCTTGCCGACACATCAATCTTTTTTCCAGG
EU497942_Penicillium_citreonig      GCTCTGCAGGCCCGGCCGGCGCTTGCCGACACATCAATCTTTTTTCCAGG
EF419892_fungal                     GCTCTGCAGGCCCGGCCGGCGCTTGCCGACACATCAATCTTTTTTCCAGG
DQ093691_Penicillium_citreonig      GCTCTGTAGGCCCGGCCGGCGCTTGCCGACACATCAATCTTTTTTCCAGG
EF694629_Penicillium_sp             GCTCTGTAGGCCCGGCCGGCGCTTGCCGACACATCAATCTTTTTTCCAGG
606213d2                            GCTCTGTAGGCCCGGCCGGCGCT-GCCGACACATCAATCTTTTTTAC-GG
DQ148948_Penicillium_citreonig      GCTCTGTAGGCCCGGCCGGCGCTTGCCGACACATCAATCTTTTTTCCAGG
DQ426524_Penicillium_citreonig      GCTCTGTAGGCCCGGCCGGCGCTTGCCGACACATCAATCTTTTTTCCAGG
EF694623_Penicillium_sp             GCTCTGTAGGCCCGGCCGGCGCTTGCCGACACATCAATCTTTTTTCCAGG
EU069420_Penicillium_sp             GCTCTGTAGGCCCGGCCGGCGCTTGCCGACACATCAATCTTTTTTCCAGG
AM711490_uncultured_compost_fu      GCTCTGTAGGCCCGGCCGGCGCTTGCCGACACATCAATCTTTTTTCCAGG
AF033456_Penicillium_citreonig      GCTCTGTAGGCCCGGCCGGCGCTTGCCGACACATCAATCTTTTTTCCAGG
EU128641_Penicillium_citreonig      GCTCTGTAGGCCCGGCCGGCGCTTGCCGACACATCAATCTTTTTTCCAGG
AY373908_Penicillium_citreonig      GCTCTGTAGGCCCGGCCGGCGCTTGCCGACACATCAATCTTTTTTCCAGG
EU729705_Penicillium_citreonig      GCTCTGTAGGCCCGGCCGGCGCTTGCCGACACATCAATCTTTTTTCCAGG
                                    ****** **************** ********************* * **

EU497959_Penicillium_citreonig      TTGACCTCGGATCAGGTAGGGATACCCGCTGAACTTAAGCATATCAATAA
EU497944_Penicillium_citreonig      TTGACCTCGGATCAGGTAGGGATACCCGCTGAACTTAAGCATATCAATAA
EU497942_Penicillium_citreonig      TTGACCTCGGATCAGGTAGGGATACCCGCTGAACTTAAGCATATCAATAA
EF419892_fungal                     TTGACCTCGGATCAGGTAGGGATACCCGCTGAACTTAAGCATATCATAG-
DQ093691_Penicillium_citreonig      TTGACCTCGGATCAGGTAGGGA-ACCCG----------------------
EF694629_Penicillium_sp             TTGACCTCGGATCAGGTAGGGATA--------------------------
606213d2                            TTAACCTGGGATCAGGTAGGGATACCCGCTGAAC----------------
DQ148948_Penicillium_citreonig      TTGACCTCGGATCAGGTAGGGA----------------------------
DQ426524_Penicillium_citreonig      TTGACCTCGGATCA------------------------------------
EF694623_Penicillium_sp             TTGACCTCGGATCAGGTAGGGATACCCGCTGAA-----------------
EU069420_Penicillium_sp             TTGACCTCGGATCAGGTAGGGATACCCGCTGAACTTAAGCATATCAATAA
AM711490_uncultured_compost_fu      TTGACCTCGGATCAGGTAGGGATACCCGCTGAACTCAAG-----------
AF033456_Penicillium_citreonig      TTGACCTCGGATCAGGTAGGGATACCCGCTGAACTTAAGCATATCAATAA
EU128641_Penicillium_citreonig      TTGACCTCGGATCAGGTAGGGATACCCGCTGAACTTAAGCATATCAATAA
AY373908_Penicillium_citreonig      TTGACCTCGGATCAGGTAGGGATACCCGCTGAACTTAAGCATATCAATAA
EU729705_Penicillium_citreonig      TTGACCTCGGATCAGGTAGGGATACCCGCTGAACTTAAGCATATCAATAA
                                    ** **** ******                                    

EU497959_Penicillium_citreonig      GCGGAGGA------------------------------------------
EU497944_Penicillium_citreonig      GCGGAGGA------------------------------------------
EU497942_Penicillium_citreonig      GCGGAGGAA-----------------------------------------
EF419892_fungal                     --------------------------------------------------
DQ093691_Penicillium_citreonig      --------------------------------------------------
EF694629_Penicillium_sp             --------------------------------------------------
606213d2                            --------------------------------------------------
DQ148948_Penicillium_citreonig      --------------------------------------------------
DQ426524_Penicillium_citreonig      --------------------------------------------------
EF694623_Penicillium_sp             --------------------------------------------------
EU069420_Penicillium_sp             --------------------------------------------------
AM711490_uncultured_compost_fu      --------------------------------------------------
AF033456_Penicillium_citreonig      GCGGAGGAAAAGAAACCAACAGGGATTGCCCCAGTAACGGCGAGTGAAGC
EU128641_Penicillium_citreonig      GCCGGA--------------------------------------------
AY373908_Penicillium_citreonig      GCGGAGGAAAAGAAACCAACAGGGATTGCCCC------------------
EU729705_Penicillium_citreonig      --------------------------------------------------
                                                                                      

EU497959_Penicillium_citreonig      --------------------------------------------------
EU497944_Penicillium_citreonig      --------------------------------------------------
EU497942_Penicillium_citreonig      --------------------------------------------------
EF419892_fungal                     --------------------------------------------------
DQ093691_Penicillium_citreonig      --------------------------------------------------
EF694629_Penicillium_sp             --------------------------------------------------
606213d2                            --------------------------------------------------
DQ148948_Penicillium_citreonig      --------------------------------------------------
DQ426524_Penicillium_citreonig      --------------------------------------------------
EF694623_Penicillium_sp             --------------------------------------------------
EU069420_Penicillium_sp             --------------------------------------------------
AM711490_uncultured_compost_fu      --------------------------------------------------
AF033456_Penicillium_citreonig      GGCAAGAGCTCAAATTTGAAAGCTGGCCCCCTCGGGGTCCGCATTGTAAT
EU128641_Penicillium_citreonig      --------------------------------------------------
AY373908_Penicillium_citreonig      --------------------------------------------------
EU729705_Penicillium_citreonig      --------------------------------------------------
                                                                                      

EU497959_Penicillium_citreonig      --------------------------------------------------
EU497944_Penicillium_citreonig      --------------------------------------------------
EU497942_Penicillium_citreonig      --------------------------------------------------
EF419892_fungal                     --------------------------------------------------
DQ093691_Penicillium_citreonig      --------------------------------------------------
EF694629_Penicillium_sp             --------------------------------------------------
606213d2                            --------------------------------------------------
DQ148948_Penicillium_citreonig      --------------------------------------------------
DQ426524_Penicillium_citreonig      --------------------------------------------------
EF694623_Penicillium_sp             --------------------------------------------------
EU069420_Penicillium_sp             --------------------------------------------------
AM711490_uncultured_compost_fu      --------------------------------------------------
AF033456_Penicillium_citreonig      TTGCAGAGGATGCTTCGGGAGTGGCCCCCATCTAAGTGCTCTGGAACGGG
EU128641_Penicillium_citreonig      --------------------------------------------------
AY373908_Penicillium_citreonig      --------------------------------------------------
EU729705_Penicillium_citreonig      --------------------------------------------------
                                                                                      

EU497959_Penicillium_citreonig      --------------------------------------------------
EU497944_Penicillium_citreonig      --------------------------------------------------
EU497942_Penicillium_citreonig      --------------------------------------------------
EF419892_fungal                     --------------------------------------------------
DQ093691_Penicillium_citreonig      --------------------------------------------------
EF694629_Penicillium_sp             --------------------------------------------------
606213d2                            --------------------------------------------------
DQ148948_Penicillium_citreonig      --------------------------------------------------
DQ426524_Penicillium_citreonig      --------------------------------------------------
EF694623_Penicillium_sp             --------------------------------------------------
EU069420_Penicillium_sp             --------------------------------------------------
AM711490_uncultured_compost_fu      --------------------------------------------------
AF033456_Penicillium_citreonig      CCGTCATAGAGGGTGAGAATCCCGTATGGGATGGGGTGTCCGCGACCATG
EU128641_Penicillium_citreonig      --------------------------------------------------
AY373908_Penicillium_citreonig      --------------------------------------------------
EU729705_Penicillium_citreonig      --------------------------------------------------
                                                                                      

EU497959_Penicillium_citreonig      --------------------------------------------------
EU497944_Penicillium_citreonig      --------------------------------------------------
EU497942_Penicillium_citreonig      --------------------------------------------------
EF419892_fungal                     --------------------------------------------------
DQ093691_Penicillium_citreonig      --------------------------------------------------
EF694629_Penicillium_sp             --------------------------------------------------
606213d2                            --------------------------------------------------
DQ148948_Penicillium_citreonig      --------------------------------------------------
DQ426524_Penicillium_citreonig      --------------------------------------------------
EF694623_Penicillium_sp             --------------------------------------------------
EU069420_Penicillium_sp             --------------------------------------------------
AM711490_uncultured_compost_fu      --------------------------------------------------
AF033456_Penicillium_citreonig      TGAAGCTCCTTCGACGAGTCGAGTTGTTTGGGAATGCAGCTCTAAATGGG
EU128641_Penicillium_citreonig      --------------------------------------------------
AY373908_Penicillium_citreonig      --------------------------------------------------
EU729705_Penicillium_citreonig      --------------------------------------------------
                                                                                      

EU497959_Penicillium_citreonig      --------------------------------------------------
EU497944_Penicillium_citreonig      --------------------------------------------------
EU497942_Penicillium_citreonig      --------------------------------------------------
EF419892_fungal                     --------------------------------------------------
DQ093691_Penicillium_citreonig      --------------------------------------------------
EF694629_Penicillium_sp             --------------------------------------------------
606213d2                            --------------------------------------------------
DQ148948_Penicillium_citreonig      --------------------------------------------------
DQ426524_Penicillium_citreonig      --------------------------------------------------
EF694623_Penicillium_sp             --------------------------------------------------
EU069420_Penicillium_sp             --------------------------------------------------
AM711490_uncultured_compost_fu      --------------------------------------------------
AF033456_Penicillium_citreonig      TGGTAAATTTCATCTAAAGCTAAATATTGGCCGGAGACCGATAGCGCACA
EU128641_Penicillium_citreonig      --------------------------------------------------
AY373908_Penicillium_citreonig      --------------------------------------------------
EU729705_Penicillium_citreonig      --------------------------------------------------
                                                                                      

EU497959_Penicillium_citreonig      --------------------------------------------------
EU497944_Penicillium_citreonig      --------------------------------------------------
EU497942_Penicillium_citreonig      --------------------------------------------------
EF419892_fungal                     --------------------------------------------------
DQ093691_Penicillium_citreonig      --------------------------------------------------
EF694629_Penicillium_sp             --------------------------------------------------
606213d2                            --------------------------------------------------
DQ148948_Penicillium_citreonig      --------------------------------------------------
DQ426524_Penicillium_citreonig      --------------------------------------------------
EF694623_Penicillium_sp             --------------------------------------------------
EU069420_Penicillium_sp             --------------------------------------------------
AM711490_uncultured_compost_fu      --------------------------------------------------
AF033456_Penicillium_citreonig      AGTAGAGTGATCGAAAGATGAAAAGCACTTTGAAAAGAGAGTTAAAAAGC
EU128641_Penicillium_citreonig      --------------------------------------------------
AY373908_Penicillium_citreonig      --------------------------------------------------
EU729705_Penicillium_citreonig      --------------------------------------------------
                                                                                      

EU497959_Penicillium_citreonig      --------------------------------------------------
EU497944_Penicillium_citreonig      --------------------------------------------------
EU497942_Penicillium_citreonig      --------------------------------------------------
EF419892_fungal                     --------------------------------------------------
DQ093691_Penicillium_citreonig      --------------------------------------------------
EF694629_Penicillium_sp             --------------------------------------------------
606213d2                            --------------------------------------------------
DQ148948_Penicillium_citreonig      --------------------------------------------------
DQ426524_Penicillium_citreonig      --------------------------------------------------
EF694623_Penicillium_sp             --------------------------------------------------
EU069420_Penicillium_sp             --------------------------------------------------
AM711490_uncultured_compost_fu      --------------------------------------------------
AF033456_Penicillium_citreonig      ACGTGAAATTGTTGAAAGGGAAGCGCTTGCGACCAGACTCGCCTACGGGG
EU128641_Penicillium_citreonig      --------------------------------------------------
AY373908_Penicillium_citreonig      --------------------------------------------------
EU729705_Penicillium_citreonig      --------------------------------------------------
                                                                                      

EU497959_Penicillium_citreonig      --------------------------------------------------
EU497944_Penicillium_citreonig      --------------------------------------------------
EU497942_Penicillium_citreonig      --------------------------------------------------
EF419892_fungal                     --------------------------------------------------
DQ093691_Penicillium_citreonig      --------------------------------------------------
EF694629_Penicillium_sp             --------------------------------------------------
606213d2                            --------------------------------------------------
DQ148948_Penicillium_citreonig      --------------------------------------------------
DQ426524_Penicillium_citreonig      --------------------------------------------------
EF694623_Penicillium_sp             --------------------------------------------------
EU069420_Penicillium_sp             --------------------------------------------------
AM711490_uncultured_compost_fu      --------------------------------------------------
AF033456_Penicillium_citreonig      TTCAGCCGGTATTCGTACCGGTGTACTTCCCCGTGGGCGGGCCAGCGTCG
EU128641_Penicillium_citreonig      --------------------------------------------------
AY373908_Penicillium_citreonig      --------------------------------------------------
EU729705_Penicillium_citreonig      --------------------------------------------------
                                                                                      

EU497959_Penicillium_citreonig      --------------------------------------------------
EU497944_Penicillium_citreonig      --------------------------------------------------
EU497942_Penicillium_citreonig      --------------------------------------------------
EF419892_fungal                     --------------------------------------------------
DQ093691_Penicillium_citreonig      --------------------------------------------------
EF694629_Penicillium_sp             --------------------------------------------------
606213d2                            --------------------------------------------------
DQ148948_Penicillium_citreonig      --------------------------------------------------
DQ426524_Penicillium_citreonig      --------------------------------------------------
EF694623_Penicillium_sp             --------------------------------------------------
EU069420_Penicillium_sp             --------------------------------------------------
AM711490_uncultured_compost_fu      --------------------------------------------------
AF033456_Penicillium_citreonig      GTTTGGGCGGCCGGTCAAAGGCCCTCGGAATGTAACGCCTCTCGGGGCGT
EU128641_Penicillium_citreonig      --------------------------------------------------
AY373908_Penicillium_citreonig      --------------------------------------------------
EU729705_Penicillium_citreonig      --------------------------------------------------
                                                                                      

EU497959_Penicillium_citreonig      --------------------------------------------------
EU497944_Penicillium_citreonig      --------------------------------------------------
EU497942_Penicillium_citreonig      --------------------------------------------------
EF419892_fungal                     --------------------------------------------------
DQ093691_Penicillium_citreonig      --------------------------------------------------
EF694629_Penicillium_sp             --------------------------------------------------
606213d2                            --------------------------------------------------
DQ148948_Penicillium_citreonig      --------------------------------------------------
DQ426524_Penicillium_citreonig      --------------------------------------------------
EF694623_Penicillium_sp             --------------------------------------------------
EU069420_Penicillium_sp             --------------------------------------------------
AM711490_uncultured_compost_fu      --------------------------------------------------
AF033456_Penicillium_citreonig      CTTATAGCCGAGGGTGCCATGCGGCCAGCCCAGACCGAGGAACGCGCTTC
EU128641_Penicillium_citreonig      --------------------------------------------------
AY373908_Penicillium_citreonig      --------------------------------------------------
EU729705_Penicillium_citreonig      --------------------------------------------------
                                                                                      

EU497959_Penicillium_citreonig      ----------------------------------
EU497944_Penicillium_citreonig      ----------------------------------
EU497942_Penicillium_citreonig      ----------------------------------
EF419892_fungal                     ----------------------------------
DQ093691_Penicillium_citreonig      ----------------------------------
EF694629_Penicillium_sp             ----------------------------------
606213d2                            ----------------------------------
DQ148948_Penicillium_citreonig      ----------------------------------
DQ426524_Penicillium_citreonig      ----------------------------------
EF694623_Penicillium_sp             ----------------------------------
EU069420_Penicillium_sp             ----------------------------------
AM711490_uncultured_compost_fu      ----------------------------------
AF033456_Penicillium_citreonig      GGCACGGACGCTGGCATAATGGTCGTAAGCGACC
EU128641_Penicillium_citreonig      ----------------------------------
AY373908_Penicillium_citreonig      ----------------------------------
EU729705_Penicillium_citreonig      ----------------------------------
                                                                      
