# Supplementary material for: A software pipeline for processing and identification of fungal ITS sequences
Source: Source Code Biol Med. 2009 Jan 15;4:1. doi: 10.1186/1751-0473-4-1 (PMC2649129; doi:10.1186/1751-0473-4-1)
Supplement: Additional file 2 — The evaluation dataset. The evaluation dataset (in the FASTA format) and the results of its analysis (a summary in the OpenOffice/Excel spreadsheet format with multiple alignments in the ALN (Clustal W) format and a list of the species recovered in the PDF format). [file 1751-0473-4-1-S2.zip › AdditionalFile2/2008-10-24-1/alignments/606213d2.dnd]

(
606213d2:0.00988,
(
(
(
(
(
(
AY373908_Penicillium_citreonig:0.00089,
(
EU128641_Penicillium_citreonig:-0.00099,
(
AM711490_uncultured_compost_fu:-0.01645,
AF033456_Penicillium_citreonig:0.01829)
:0.00894)
:0.00564)
:0.00387,
EU729705_Penicillium_citreonig:-0.00162)
:0.00520,
EU069420_Penicillium_sp:-0.00052)
:0.00620,
EF694623_Penicillium_sp:0.00027)
:0.00123,
DQ426524_Penicillium_citreonig:-0.00148)
:0.00110,
DQ148948_Penicillium_citreonig:-0.00096)
:0.00083,
(
(
EU497942_Penicillium_citreonig:0.00087,
(
EU497959_Penicillium_citreonig:0.00000,
EU497944_Penicillium_citreonig:0.00171)
:0.00079)
:0.00143,
(
(
EF419892_fungal:0.00206,
DQ093691_Penicillium_citreonig:-0.00027)
:0.00227,
EF694629_Penicillium_sp:-0.00043)
:0.00097)
:0.00053);
