# Supplementary material for: A software pipeline for processing and identification of fungal ITS sequences
Source: Source Code Biol Med. 2009 Jan 15;4:1. doi: 10.1186/1751-0473-4-1 (PMC2649129; doi:10.1186/1751-0473-4-1)
Supplement: Additional file 2 — The evaluation dataset. The evaluation dataset (in the FASTA format) and the results of its analysis (a summary in the OpenOffice/Excel spreadsheet format with multiple alignments in the ALN (Clustal W) format and a list of the species recovered in the PDF format). [file 1751-0473-4-1-S2.zip › AdditionalFile2/2008-10-24-1/alignments/61081.aln]

CLUSTAL W (1.83) multiple sequence alignment


EF621571_Aspergillus_tubingens      --------------------------------------------------
EF178271_Aspergillus_tubingens      GTACACACCGCCCGTCGCTACTACCGATTGAATGGCTCGGTGAGGCCTTC
61081                               --------------------------------------------------
EU833208_Aspergillus_niger          --------------------------------------------------
FJ040211_Aspergillus_niger          --------------------------------------------------
EF136365_Aspergillus_niger          --------------------------------------------------
EF567980_Aspergillus_niger          --------------------------------------------------
EF151436_Aspergillus_awamori        --------------------------------------------------
DQ235784_Aspergillus_awamori        --------------------------------------------------
EF567978_Aspergillus_niger          --------------------------------------------------
EF567981_Aspergillus_niger          --------------------------------------------------
AY585546_Aspergillus_tubingens      --------------------------------------------------
AY585551_Aspergillus_foetidus_      --------------------------------------------------
U65307_Aspergillus_phoenicis        --------------------------------------------------
EU867248_Aspergillus_tubingens      --------------------------------------------------
EF634380_Aspergillus_tubingens      --------------------------------------------------
                                                                                      

EF621571_Aspergillus_tubingens      --------------GGGTTGGCAACGACCCCCCAGAGCCGGAAAGTTGGT
EF178271_Aspergillus_tubingens      GGACTGGCTCAGGAGGGTTGGCAACGACCCCCCAGAGCCGGAAAGTTGGT
61081                               --------------------------------------------------
EU833208_Aspergillus_niger          --------------------------------------------------
FJ040211_Aspergillus_niger          --------------------------------------------------
EF136365_Aspergillus_niger          --------------------------------------------------
EF567980_Aspergillus_niger          --------------------------------------------------
EF151436_Aspergillus_awamori        --------------------------------------------------
DQ235784_Aspergillus_awamori        --------------------------------------------------
EF567978_Aspergillus_niger          --------------------------------------------------
EF567981_Aspergillus_niger          --------------------------------------------------
AY585546_Aspergillus_tubingens      --------------------------------------------------
AY585551_Aspergillus_foetidus_      --------------------------------------------------
U65307_Aspergillus_phoenicis        --------------------------------------------------
EU867248_Aspergillus_tubingens      --------------------------------------------------
EF634380_Aspergillus_tubingens      --------------------------------------------------
                                                                                      

EF621571_Aspergillus_tubingens      CAAACCCGGTCATTTAGAGGAAGTAAAAGTCGTAACAAGGTTTCCGTAGG
EF178271_Aspergillus_tubingens      CAAACCCGGTCATTTAGAGGAAGTAAAAGTCGTAACAAGGTTTCCGTAGG
61081                               --------------------------------------------------
EU833208_Aspergillus_niger          -------------------------------------------CCGTAGG
FJ040211_Aspergillus_niger          --------------------AAGTAAAAGTCGTAACAAGGTTTCCGTAGG
EF136365_Aspergillus_niger          ------------------------------------------TCCGTAGG
EF567980_Aspergillus_niger          --------------------------------------------------
EF151436_Aspergillus_awamori        ---------------------------------TCCAGTCTTTCCGTAGG
DQ235784_Aspergillus_awamori        ---------------------------------TCCAGTCTTTCCGTAGG
EF567978_Aspergillus_niger          --------------------------------------------------
EF567981_Aspergillus_niger          --------------------------------------------------
AY585546_Aspergillus_tubingens      --------------------------------------------------
AY585551_Aspergillus_foetidus_      --------------------------------------------------
U65307_Aspergillus_phoenicis        --------------------------------------------------
EU867248_Aspergillus_tubingens      --------------------------------------------------
EF634380_Aspergillus_tubingens      --------------------------------------------------
                                                                                      

EF621571_Aspergillus_tubingens      TGAACCTGCGGAAG-GATCATTACCGAGTGCGGGTCCTTTGGG-CCCAAC
EF178271_Aspergillus_tubingens      TGAACCTGCGGAAG-GATCATTACCGAGTGCGGGTCCTTTGGG-CCCAAC
61081                               --------CGGAAGAGATCATTACCGAGTGCGGGTCCTTTGGGGCCCAAC
EU833208_Aspergillus_niger          TGAACCTGCGGAAG-GATCATTACCGAGTGCGGGTCCTTTGGG-CCCAAC
FJ040211_Aspergillus_niger          TGAACCTGCGGAAG-GATCATTACCGAGTGCGGGTCCTTTGGG-CCCAAC
EF136365_Aspergillus_niger          TGAACCTGCGGAAG-GATCATTACCGAGTGCGGGTCCTTTGGG-CCCAAC
EF567980_Aspergillus_niger          ---------------GATCATTACCGAGTGCGGGTCCTTTGGG-CCCAAC
EF151436_Aspergillus_awamori        TGAACCTGCGGAAG-GATCATTACCGAGTGCGGGTCCTTTGGG-CCCAAC
DQ235784_Aspergillus_awamori        TGAACCTGCGGAAG-GATCATTACCGAGTGCGGGTCCTTTGGG-CCCAAC
EF567978_Aspergillus_niger          ---------------GATCATTACCGAGTGCGGGTCCTTTGGG-CCCAAC
EF567981_Aspergillus_niger          ---------------GATCATTACCGAGTGCGGGTCCTTTGGG-CCCAAC
AY585546_Aspergillus_tubingens      ------------AAGGATCATTACCGAGTGCGGGTCCTTTGGG-CCCAAC
AY585551_Aspergillus_foetidus_      ------------AAGGATCATTACCGAGTGCGGGTCCTTTGGG-CCCAAC
U65307_Aspergillus_phoenicis        ------------AAGGATCATTACCGAGTGCGGGTCCTTTGGG-CCCAAC
EU867248_Aspergillus_tubingens      ------------AAGGATCATTACCGAGTGCGGGTCCTTTGGG-CCCAAC
EF634380_Aspergillus_tubingens      ------------AAGGATCATTACCGAGTGCGGGTCCTTTGGG-CCCAAC
                                                   **************************** ******

EF621571_Aspergillus_tubingens      CTCCCATCCGTGTCTATTATACCCTGTTGCTTCGGCGGGCCCGCCGCTTG
EF178271_Aspergillus_tubingens      CTCCCATCCGTGTCTATTATACCCTGTTGCTTCGGCGGGCCCGCCGCTTG
61081                               CTCCCATCCGTGTCTATTATACCCTGTTGCTTCGGCGGGCCCGCCGCTTG
EU833208_Aspergillus_niger          CTCCCATCCGTGTCTATTATACCCTGTTGCTTCGGCGGGCCCGCCGCTTG
FJ040211_Aspergillus_niger          CTCCCATCCGTGTCTATTATACCCTGTTGCTTCGGCGGGCCCGCCGCTTG
EF136365_Aspergillus_niger          CTCCCATCCGTGTCTATTATACCCTGTTGCTTCGGCGGGCCCGCCGCTTG
EF567980_Aspergillus_niger          CTCCCATCCGTGTCTATTATACCCTGTTGCTTCGGCGGGCCCGCCGCTTG
EF151436_Aspergillus_awamori        CTCCCATCCGTGTCTATTATACCCTGTTGCTTCGGCGGGCCCGCCGCTTG
DQ235784_Aspergillus_awamori        CTCCCATCCGTGTCTATTATACCCTGTTGCTTCGGCGGGCCCGCCGCTTG
EF567978_Aspergillus_niger          CTCCCATCCGTGTCTATTATACCCTGTTGCTTCGGCGGGCCCGCCGCTTG
EF567981_Aspergillus_niger          CTCCCATCCGTGTCTATTATACCCTGTTGCTTCGGCGGGCCCGCCGCTTG
AY585546_Aspergillus_tubingens      CTCCCATCCGTGTCTATTATACCCTGTTGCTTCGGCGGGCCCGCCGCTTG
AY585551_Aspergillus_foetidus_      CTCCCATCCGTGTCTATTATACCCTGTTGCTTCGGCGGGCCCGCCGCTTG
U65307_Aspergillus_phoenicis        CTCCCATCCGTGTCTATTATACCCTGTTGCTTCGGCGGGCCCGCCGCTTG
EU867248_Aspergillus_tubingens      CTCCCATCCGTGTCTATTATACCCTGTTGCTTCGGCGGGCCCGCCGCTTG
EF634380_Aspergillus_tubingens      CTCCCATCCGTGTCTATTATACCCTGTTGCTTCGGCGGGCCCGCCGCTTG
                                    **************************************************

EF621571_Aspergillus_tubingens      TCGGCCGCCGGGGGGGCGCCTTTGCCCCCCGGGCCCGTGCCCGCCGGAGA
EF178271_Aspergillus_tubingens      TCGGCCGCCGGGGGGGCGCCTTTGCCCCCCGGGCCCGTGCCCGCCGGAGA
61081                               TCGGCCGCCGGGGGGGCGCCTTTGCCCCCCGGGCCCGTGCCCGCCGGAGA
EU833208_Aspergillus_niger          TCGGCCGCCGGGGGGGCGCCTTTGCCCCCCGGGCCCGTGCCCGCCGGAGA
FJ040211_Aspergillus_niger          TCGGCCGCCGGGGGGGCGCCTTTGCCCCCCGGGCCCGTGCCCGCCGGAGA
EF136365_Aspergillus_niger          TCGGCCGCCGGGGGGGCGCCTTTGCCCCCCGGGCCCGTGCCCGCCGGAGA
EF567980_Aspergillus_niger          TCGGCCGCCGGGGGGGCGCCTTTGCCCCCCGGGCCCGTGCCCGCCGGAGA
EF151436_Aspergillus_awamori        TCGGCCGCCGGGGGGGCGCCTTTGCCCCCCGGGCCCGTGCCCGCCGGAGA
DQ235784_Aspergillus_awamori        TCGGCCGCCGGGGGGGCGCCTTTGCCCCCCGGGCCCGTGCCCGCCGGAGA
EF567978_Aspergillus_niger          TCGGCCGCCGGGGGGGCGCCTTTGCCCCCCGGGCCCGTGCCCGCCGGAGA
EF567981_Aspergillus_niger          TCGGCCGCCGGGGGGGCGCCTTTGCCCCCCGGGCCCGTGCCCGCCGGAGA
AY585546_Aspergillus_tubingens      TCGGCCGCCGGGGGGGCGCCTTTGCCCCCCGGGCCCGTGCCCGCCGGAGA
AY585551_Aspergillus_foetidus_      TCGGCCGCCGGGGGGGCGCCTTTGCCCCCCGGGCCCGTGCCCGCCGGAGA
U65307_Aspergillus_phoenicis        TCGGCCGCCGGGGGGGCGCCTTTGCCCCCCGGGCCCGTGCCCGCCGGAGA
EU867248_Aspergillus_tubingens      TCGGCCGCCGGGGGGGCGCCTTTGCCCCCCGGGCCCGTGCCCGCCGGAGA
EF634380_Aspergillus_tubingens      TCGGCCGCCGGGGGGGCGCCTTTGCCCCCCGGGCCCGTGCCCGCCGGAGA
                                    **************************************************

EF621571_Aspergillus_tubingens      CCCCAACACGAACACTGTCTGAAAGCGTGCAGTCTGAGTTGATTGAATGC
EF178271_Aspergillus_tubingens      CCCCAACACGAACACTGTCTGAAAGCGTGCAGTCTGAGTTGATTGAATGC
61081                               CCCCAACACGAACACTGTCTGAAAGCGTGCAGTCTGAGTTGATTGAATGC
EU833208_Aspergillus_niger          CCCCAACACGAACACTGTCTGAAAGCGTGCAGTCTGAGTTGATTGAATGC
FJ040211_Aspergillus_niger          CCCCAACACGAACACTGTCTGAAAGCGTGCAGTCTGAGTTGATTGAATGC
EF136365_Aspergillus_niger          CCCCAACACGAACACTGTCTGAAAGCGTGCAGTCTGAGTTGATTGAATGC
EF567980_Aspergillus_niger          CCCCAACACGAACACTGTCTGAAAGCGTGCAGTCTGAGTTGATTGAATGC
EF151436_Aspergillus_awamori        CCCCAACACGAACACTGTCTGAAAGCGTGCAGTCTGAGTTGATTGAATGC
DQ235784_Aspergillus_awamori        CCCCAACACGAACACTGTCTGAAAGCGTGCAGTCTGAGTTGATTGAATGC
EF567978_Aspergillus_niger          CCCCAACACGAACACTGTCTGAAAGCGTGCAGTCTGAGTTGATTGAATGC
EF567981_Aspergillus_niger          CCCCAACACGAACACTGTCTGAAAGCGTGCAGTCTGAGTTGATTGAATGC
AY585546_Aspergillus_tubingens      CCCCAACACGAACACTGTCTGAAAGCGTGCAGTCTGAGTTGATTGAATGC
AY585551_Aspergillus_foetidus_      CCCCAACACGAACACTGTCTGAAAGCGTGCAGTCTGAGTTGATTGAATGC
U65307_Aspergillus_phoenicis        CCCCAACACGAACACTGTCTGAAAGCGTGCAGTCTGAGTTGATTGAATGC
EU867248_Aspergillus_tubingens      CCCCAACACGAACACTGTCTGAAAGCGTGCAGTCTGAGTTGATTGAATGC
EF634380_Aspergillus_tubingens      CCCCAACACGAACACTGTCTGAAAGCGTGCAGTCTGAGTTGATTGAATGC
                                    **************************************************

EF621571_Aspergillus_tubingens      AATCAGTTAAAACTTTCAACAATGGATCTCTTGGTTCCGGCATCGATGAA
EF178271_Aspergillus_tubingens      AATCAGTTAAAACTTTCAACAATGGATCTCTTGGTTCCGGCATCGATGAA
61081                               AATCAGTTAAAACTTTCAACAATGGATCTCTTGGTTCCGGCATCGATGAA
EU833208_Aspergillus_niger          AATCAGTTAAAACTTTCAACAATGGATCTCTTGGTTCCGGCATCGATGAA
FJ040211_Aspergillus_niger          AATCAGTTAAAACTTTCAACAATGGATCTCTTGGTTCCGGCATCGATGAA
EF136365_Aspergillus_niger          AATCAGTTAAAACTTTCAACAATGGATCTCTTGGTTCCGGCATCGATGAA
EF567980_Aspergillus_niger          AATCAGTTAAAACTTTCAACAATGGATCTCTTGGTTCCGGCATCGATGAA
EF151436_Aspergillus_awamori        AATCAGTTAAAACTTTCAACAATGGATCTCTTGGTTCCGGCATCGATGAA
DQ235784_Aspergillus_awamori        AATCAGTTAAAACTTTCAACAATGGATCTCTTGGTTCCGGCATCGATGAA
EF567978_Aspergillus_niger          AATCAGTTAAAACTTTCAACAATGGATCTCTTGGTTCCGGCATCGATGAA
EF567981_Aspergillus_niger          AATCAGTTAAAACTTTCAACAATGGATCTCTTGGTTCCGGCATCGATGAA
AY585546_Aspergillus_tubingens      AATCAGTTAAAACTTTCAACAATGGATCTCTTGGTTCCGGCATCGATGAA
AY585551_Aspergillus_foetidus_      AATCAGTTAAAACTTTCAACAATGGATCTCTTGGTTCCGGCATCGATGAA
U65307_Aspergillus_phoenicis        AATCAGTTAAAACTTTCAACAATGGATCTCTTGGTTCCGGCATCGATGAA
EU867248_Aspergillus_tubingens      AATCAGTTAAAACTTTCAACAATGGATCTCTTGGTTCCGGCATCGATGAA
EF634380_Aspergillus_tubingens      AATCAGTTAAAACTTTCAACAATGGATCTCTTGGTTCCGGCATCGATGAA
                                    **************************************************

EF621571_Aspergillus_tubingens      GAACGCAGCGAAATGCGATAACTAATGTGAATTGCAGAATTCAGTGAATC
EF178271_Aspergillus_tubingens      GAACGCAGCGAAATGCGATAACTAATGTGAATTGCAGAATTCAGTGAATC
61081                               GAACGCAGCGAAATGCGATAACTAATGTGAATTGCAGAATTCAGTGAATC
EU833208_Aspergillus_niger          GAACGCAGCGAAATGCGATAACTAATGTGAATTGCAGAATTCAGTGAATC
FJ040211_Aspergillus_niger          GAACGCAGCGAAATGCGATAACTAATGTGAATTGCAGAATTCAGTGAATC
EF136365_Aspergillus_niger          GAACGCAGCGAAATGCGATAACTAATGTGAATTGCAGAATTCAGTGAATC
EF567980_Aspergillus_niger          GAACGCAGCGAAATGCGATAACTAATGTGAATTGCAGAATTCAGTGAATC
EF151436_Aspergillus_awamori        GAACGCAGCGAAATGCGATAACTAATGTGAATTGCAGAATTCAGTGAATC
DQ235784_Aspergillus_awamori        GAACGCAGCGAAATGCGATAACTAATGTGAATTGCAGAATTCAGTGAATC
EF567978_Aspergillus_niger          GAACGCAGCGAAATGCGATAACTAATGTGAATTGCAGAATTCAGTGAATC
EF567981_Aspergillus_niger          GAACGCAGCGAAATGCGATAACTAATGTGAATTGCAGAATTCAGTGAATC
AY585546_Aspergillus_tubingens      GAACGCAGCGAAATGCGATAACTAATGTGAATTGCAGAATTCAGTGAATC
AY585551_Aspergillus_foetidus_      GAACGCAGCGAAATGCGATAACTAATGTGAATTGCAGAATTCAGTGAATC
U65307_Aspergillus_phoenicis        GAACGCAGCGAAATGCGATAACTAATGTGAATTGCAGAATTCAGTGAATC
EU867248_Aspergillus_tubingens      GAACGCAGCGAAATGCGATAACTAATGTGAATTGCAGAATTCAGTGAATC
EF634380_Aspergillus_tubingens      GAACGCAGCGAAATGCGATAACTAATGTGAATTGCAGAATTCAGTGAATC
                                    **************************************************

EF621571_Aspergillus_tubingens      ATCGAGTCTTTGAACGCACATTGCGCCCCCTGGTATTCCGGGGGGCATGC
EF178271_Aspergillus_tubingens      ATCGAGTCTTTGAACGCACATTGCGCCCCCTGGTATTCCGGGGGGCATGC
61081                               ATCGAGTCTTTGAACGCACATTGCGCCCCCTGGTATTCCGGGGGGCATGC
EU833208_Aspergillus_niger          ATCGAGTCTTTGAACGCACATTGCGCCCCCTGGTATTCCGGGGGGCATGC
FJ040211_Aspergillus_niger          ATCGAGTCTTTGAACGCACATTGCGCCCCCTGGTATTCCGGGGGGCATGC
EF136365_Aspergillus_niger          ATCGAGTCTTTGAACGCACATTGCGCCCCCTGGTATTCCGGGGGGCATGC
EF567980_Aspergillus_niger          ATCGAGTCTTTGAACGCACATTGCGCCCCCTGGTATTCCGGGGGGCATGC
EF151436_Aspergillus_awamori        ATCGAGTCTTTGAACGCACATTGCGCCCCCTGGTATTCCGGGGGGCATGC
DQ235784_Aspergillus_awamori        ATCGAGTCTTTGAACGCACATTGCGCCCCCTGGTATTCCGGGGGGCATGC
EF567978_Aspergillus_niger          ATCGAGTCTTTGAACGCACATTGCGCCCCCTGGTATTCCGGGGGGCATGC
EF567981_Aspergillus_niger          ATCGAGTCTTTGAACGCACATTGCGCCCCCTGGTATTCCGGGGGGCATGC
AY585546_Aspergillus_tubingens      ATCGAGTCTTTGAACGCACATTGCGCCCCCTGGTATTCCGGGGGGCATGC
AY585551_Aspergillus_foetidus_      ATCGAGTCTTTGAACGCACATTGCGCCCCCTGGTATTCCGGGGGGCATGC
U65307_Aspergillus_phoenicis        ATCGAGTCTTTGAACGCACATTGCGCCCCCTGGTATTCCGGGGGGCATGC
EU867248_Aspergillus_tubingens      ATCGAGTCTTTGAACGCACATTGCGCCCCCTGGTATTCCGGGGGGCATGC
EF634380_Aspergillus_tubingens      ATCGAGTCTTTGAACGCACATTGCGCCCCCTGGTATTCCGGGGGGCATGC
                                    **************************************************

EF621571_Aspergillus_tubingens      CTGTCCGAGCGTCATTGCTGCCCTCAAGCCCGGCTTGTGTGTTGGGTCGC
EF178271_Aspergillus_tubingens      CTGTCCGAGCGTCATTGCTGCCCTCAAGCCCGGCTTGTGTGTTGGGTCGC
61081                               CTGTCCGAGCGTCATTGCTGCCCTCAAGCCCGGCTTGTGTGTTGGGTCGC
EU833208_Aspergillus_niger          CTGTCCGAGCGTCATTGCTGCCCTCAAGCCCGGCTTGTGTGTTGGGTCGC
FJ040211_Aspergillus_niger          CTGTCCGAGCGTCATTGCTGCCCTCAAGCCCGGCTTGTGTGTTGGGTCGC
EF136365_Aspergillus_niger          CTGTCCGAGCGTCATTGCTGCCCTCAAGCCCGGCTTGTGTGTTGGGTCGC
EF567980_Aspergillus_niger          CTGTCCGAGCGTCATTGCTGCCCTCAAGCCCGGCTTGTGTGTTGGGTCGC
EF151436_Aspergillus_awamori        CTGTCCGAGCGTCATTGCTGCCCTCAAGCCCGGCTTGTGTGTTGGGTCGC
DQ235784_Aspergillus_awamori        CTGTCCGAGCGTCATTGCTGCCCTCAAGCCCGGCTTGTGTGTTGGGTCGC
EF567978_Aspergillus_niger          CTGTCCGAGCGTCATTGCTGCCCTCAAGCCCGGCTTGTGTGTTGGGTCGC
EF567981_Aspergillus_niger          CTGTCCGAGCGTCATTGCTGCCCTCAAGCCCGGCTTGTGTGTTGGGTCGC
AY585546_Aspergillus_tubingens      CTGTCCGAGCGTCATTGCTGCCCTCAAGCCCGGCTTGTGTGTTGGGTCGC
AY585551_Aspergillus_foetidus_      CTGTCCGAGCGTCATTGCTGCCCTCAAGCCCGGCTTGTGTGTTGGGTCGC
U65307_Aspergillus_phoenicis        CTGTCCGAGCGTCATTGCTGCCCTCAAGCCCGGCTTGTGTGTTGGGTCGC
EU867248_Aspergillus_tubingens      CTGTCCGAGCGTCATTGCTGCCCTCAAGCCCGGCTTGTGTGTTGGGTCGC
EF634380_Aspergillus_tubingens      CTGTCCGAGCGTCATTGCTGCCCTCAAGCCCGGCTTGTGTGTTGGGTCGC
                                    **************************************************

EF621571_Aspergillus_tubingens      CGTCCCCCTCTCCGGGGGGACGGGCCCGAAAGGCAGCGGCGGCACCGCGT
EF178271_Aspergillus_tubingens      CGTCCCCCTCTCCGGGGGGACGGGCCCGAAAGGCAGCGGCGGCACCGCGT
61081                               CGTCCCCCTCTCCGGGGGGACGGGCCCGAAAGGCAGCGGCGGCACCGCGT
EU833208_Aspergillus_niger          CGTCCCCCTCTCCGGGGGGACGGGCCCGAAAGGCAGCGGCGGCACCGCGT
FJ040211_Aspergillus_niger          CGTCCCCCTCTCCGGGGGGACGGGCCCGAAAGGCAGCGGCGGCACCGCGT
EF136365_Aspergillus_niger          CGTCCCCCTCTCCGGGGGGACGGGCCCGAAAGGCAGCGGCGGCACCGCGT
EF567980_Aspergillus_niger          CGTCCCCCTCTCCGGGGGGACGGGCCCGAAAGGCAGCGGCGGCACCGCGT
EF151436_Aspergillus_awamori        CGTCCCCCTCTCCGGGGGGACGGGCCCGAAAGGCAGCGGCGGCACCGCGT
DQ235784_Aspergillus_awamori        CGTCCCCCTCTCCGGGGGGACGGGCCCGAAAGGCAGCGGCGGCACCGCGT
EF567978_Aspergillus_niger          CGTCCCCCTCTCCGGGGGGACGGGCCCGAAAGGCAGCGGCGGCACCGCGT
EF567981_Aspergillus_niger          CGTCCCCCTCTCCGGGGGGACGGGCCCGAAAGGCAGCGGCGGCACCGCGT
AY585546_Aspergillus_tubingens      CGTCCCCCTCTCCGGGGGGACGGGCCCGAAAGGCAGCGGCGGCACCGCGT
AY585551_Aspergillus_foetidus_      CGTCCCCCTCTCCGGGGGGACGGGCCCGAAAGGCAGCGGCGGCACCGCGT
U65307_Aspergillus_phoenicis        CGTCCCCCTCTCCGGGGGGACGGGCCCGAAAGGCAGCGGCGGCACCGCGT
EU867248_Aspergillus_tubingens      CGTCCCCCTCTCCGGGGGGACGGGCCCGAAAGGCAGCGGCGGCACCGCGT
EF634380_Aspergillus_tubingens      CGTCCCCCTCTCCGGGGGGACGGGCCCGAAAGGCAGCGGCGGCACCGCGT
                                    **************************************************

EF621571_Aspergillus_tubingens      CCGATCCTCGAGCGTATGGGGCTTTGTCACATGCTCTGTAGGATTGGCCG
EF178271_Aspergillus_tubingens      CCGATCCTCGAGCGTATGGGGCTTTGTCACATGCTCTGTAGGATTGGCCG
61081                               CCGATCCTCGAGCGTATGGGGCTTTGTCACATGCTCTGTAGGATTGGCCG
EU833208_Aspergillus_niger          CCGATCCTCGAGCGTATGGGGCTTTGTCACATGCTCTGTAGGATTGGCCG
FJ040211_Aspergillus_niger          CCGATCCTCGAGCGTATGGGGCTTTGTCACATGCTCTGTAGGATTGGCCG
EF136365_Aspergillus_niger          CCGATCCTCGAGCGTATGGGGCTTTGTCACATGCTCTGTAGGATTGGCCG
EF567980_Aspergillus_niger          CCGATCCTCGAGCGTATGGGGCTTTGTCACATGCTCTGTAGGATTGGCCG
EF151436_Aspergillus_awamori        CCGATCCTCGAGCGTATGGGGCTTTGTCACATGCTCTGTAGGATTGGCCG
DQ235784_Aspergillus_awamori        CCGATCCTCGAGCGTATGGGGCTTTGTCACATGCTCTGTAGGATTGGCCG
EF567978_Aspergillus_niger          CCGATCCTCGAGCGTATGGGGCTTTGTCACATGCTCTGTAGGATTGGCCG
EF567981_Aspergillus_niger          CCGATCCTCGAGCGTATGGGGCTTTGTCACATGCTCTGTAGGATTGGCCG
AY585546_Aspergillus_tubingens      CCGATCCTCGAGCGTATGGGGCTTTGTCACATGCTCTGTAGGATTGGCCG
AY585551_Aspergillus_foetidus_      CCGATCCTCGAGCGTATGGGGCTTTGTCACATGCTCTGTAGGATTGGCCG
U65307_Aspergillus_phoenicis        CCGATCCTCGAGCGTATGGGGCTTTGTCACATGCTCTGTAGGATTGGCCG
EU867248_Aspergillus_tubingens      CCGATCCTCGAGCGTATGGGGCTTTGTCACATGCTCTGTAGGATTGGCCG
EF634380_Aspergillus_tubingens      CCGATCCTCGAGCGTATGGGGCTTTGTCACATGCTCTGTAGGATTGGCCG
                                    **************************************************

EF621571_Aspergillus_tubingens      GCGCCTGCCGACGTTTTCCAACCATTTTTTCCAGGTTGACCTCGGATCAG
EF178271_Aspergillus_tubingens      GCGCCTGCCGACGTTTTCCAACCATTTTTTCCAGGTTGACCTCGGATCAG
61081                               GCGCCTGCCGACGTTTTCCAACCATTTTTTCCCGGTTGACCTCGGATCAG
EU833208_Aspergillus_niger          GCGCCTGCCGACGTTTTCCAACCATTTTTTCCAGGTTGACCTCGGATCAG
FJ040211_Aspergillus_niger          GCGCCTGCCGACGTTTTCCAACCATTTTTTCCAGGTTGACCTCGGATCAG
EF136365_Aspergillus_niger          GCGCCTGCCGACGTTTTCCAACCATTTTTTCCAGGTTGACCTCGGATCAG
EF567980_Aspergillus_niger          GCGCCTGCCGACGTTTTCCAACCATTTTTTCCAGGTTGACCTCGGATCAG
EF151436_Aspergillus_awamori        GCGCCTGCCGACGTTTTCCAACCATTTTTTCCAGGTTGACCTCGGATCAG
DQ235784_Aspergillus_awamori        GCGCCTGCCGACGTTTTCCAACCATTTTTTCCAGGTTGACCTCGGATCAG
EF567978_Aspergillus_niger          GCGCCTGCCGACGTTTTCCAACCATTTTTTCCAGGTTGACCTCGGATCAG
EF567981_Aspergillus_niger          GCGCCTGCCGACGTTTTCCAACCATTTTTTCCAGGTTGACCTCGGATCAG
AY585546_Aspergillus_tubingens      GCGCCTGCCGACGTTTTCCAACCATTTTTTCCAGGTTGACCTCGGATCAG
AY585551_Aspergillus_foetidus_      GCGCCTGCCGACGTTTTCCAACCATTTTTTCCAGGTTGACCTCGGATCAG
U65307_Aspergillus_phoenicis        GCGCCTGCCGACGTTTTCCAACCATTTTTTCCAGGTTGACCTCGGATCAG
EU867248_Aspergillus_tubingens      GCGCCTGCCGACGTTTTCCAACCATTTTTTCCAGGTTGACCTCGGATCAG
EF634380_Aspergillus_tubingens      GCGCCTGCCGACGTTTTCCAACCATTTTTTCCAGGTTGACCTCGGATCAG
                                    ******************************** *****************

EF621571_Aspergillus_tubingens      GTAGGGATACCCGCTGAACTTAAGCATATCAATAAGCGGA----------
EF178271_Aspergillus_tubingens      GTAGGGATACCCGCTGAACTTAAGCATATCAATAAGCGGA----------
61081                               GTAGGGATACCCGCTGAAC-------------------------------
EU833208_Aspergillus_niger          GTAGGGATACCCGCTGAACTTAAGCATAT---------------------
FJ040211_Aspergillus_niger          GTAGGGATACCCGCTGAACTTAAGCATATCAATAAGCGGAGGAGATCTGA
EF136365_Aspergillus_niger          GTAGGGATACCCGCTGAACTTAAGCATATCAATAAGCGGAGGA-------
EF567980_Aspergillus_niger          GTAGGGATACCCGCTGAACTTAA---------------------------
EF151436_Aspergillus_awamori        GTAGGGATACCCGCTGAACTTAAGCATATCAATAA---------------
DQ235784_Aspergillus_awamori        GTAGGGATACCCGCTGAACTTAAGCATATCAATAAGCGGAGGA-------
EF567978_Aspergillus_niger          GTAGGGATACCCGCTGAACTTAA---------------------------
EF567981_Aspergillus_niger          GTAGGGATACCCGCTGAACTTAA---------------------------
AY585546_Aspergillus_tubingens      GTAGGGATACCCGCTGAACTTAA---------------------------
AY585551_Aspergillus_foetidus_      GTAGGGATACCCGCTGAACTTAA---------------------------
U65307_Aspergillus_phoenicis        GTAGGGATACCCGCTGAACTTAAGCATATCAATAAGCGGAGGAA------
EU867248_Aspergillus_tubingens      GTAGGGATACCCGCTGAACTTAAGCATATCAATAAGCGGAGGAAAAGAAA
EF634380_Aspergillus_tubingens      GTAGGGATACCCGCTGAACTTAAGCATATCAATAAGCGGAGGAAAAGAAA
                                    *******************                               

EF621571_Aspergillus_tubingens      --------------------------------------------------
EF178271_Aspergillus_tubingens      --------------------------------------------------
61081                               --------------------------------------------------
EU833208_Aspergillus_niger          --------------------------------------------------
FJ040211_Aspergillus_niger          TCAA----------------------------------------------
EF136365_Aspergillus_niger          --------------------------------------------------
EF567980_Aspergillus_niger          --------------------------------------------------
EF151436_Aspergillus_awamori        --------------------------------------------------
DQ235784_Aspergillus_awamori        --------------------------------------------------
EF567978_Aspergillus_niger          --------------------------------------------------
EF567981_Aspergillus_niger          --------------------------------------------------
AY585546_Aspergillus_tubingens      --------------------------------------------------
AY585551_Aspergillus_foetidus_      --------------------------------------------------
U65307_Aspergillus_phoenicis        --------------------------------------------------
EU867248_Aspergillus_tubingens      CCAACCGGGATTGCCTCAGTAACGGCGAGTGAAGCGGCAAGAGCTCAAAT
EF634380_Aspergillus_tubingens      CCAACCGGGATTGCCTCAGTAACGGCGAGTGAAGCGGCAAGAGCTCAAAT
                                                                                      

EF621571_Aspergillus_tubingens      --------------------------------------------------
EF178271_Aspergillus_tubingens      --------------------------------------------------
61081                               --------------------------------------------------
EU833208_Aspergillus_niger          --------------------------------------------------
FJ040211_Aspergillus_niger          --------------------------------------------------
EF136365_Aspergillus_niger          --------------------------------------------------
EF567980_Aspergillus_niger          --------------------------------------------------
EF151436_Aspergillus_awamori        --------------------------------------------------
DQ235784_Aspergillus_awamori        --------------------------------------------------
EF567978_Aspergillus_niger          --------------------------------------------------
EF567981_Aspergillus_niger          --------------------------------------------------
AY585546_Aspergillus_tubingens      --------------------------------------------------
AY585551_Aspergillus_foetidus_      --------------------------------------------------
U65307_Aspergillus_phoenicis        --------------------------------------------------
EU867248_Aspergillus_tubingens      TTGAAAGCTGGCTCCTTCGGAGTCCGCATTGTAATTTGCAGAGGATGCTT
EF634380_Aspergillus_tubingens      TTGAAAGCTGGCTCCTTCGGAGTCCGCATTGTAATTTGCAGAGGATGCTT
                                                                                      

EF621571_Aspergillus_tubingens      --------------------------------------------------
EF178271_Aspergillus_tubingens      --------------------------------------------------
61081                               --------------------------------------------------
EU833208_Aspergillus_niger          --------------------------------------------------
FJ040211_Aspergillus_niger          --------------------------------------------------
EF136365_Aspergillus_niger          --------------------------------------------------
EF567980_Aspergillus_niger          --------------------------------------------------
EF151436_Aspergillus_awamori        --------------------------------------------------
DQ235784_Aspergillus_awamori        --------------------------------------------------
EF567978_Aspergillus_niger          --------------------------------------------------
EF567981_Aspergillus_niger          --------------------------------------------------
AY585546_Aspergillus_tubingens      --------------------------------------------------
AY585551_Aspergillus_foetidus_      --------------------------------------------------
U65307_Aspergillus_phoenicis        --------------------------------------------------
EU867248_Aspergillus_tubingens      TGGGTGCGGCCCCCGTCTAAGTGCCCTGGAACGGGCCGTCAGAGAGGGTG
EF634380_Aspergillus_tubingens      TGGGTGCGGCCCCCGTCTAAGTGCCCTGGAACGGGCCGTCAGAGAGGGTG
                                                                                      

EF621571_Aspergillus_tubingens      --------------------------------------------------
EF178271_Aspergillus_tubingens      --------------------------------------------------
61081                               --------------------------------------------------
EU833208_Aspergillus_niger          --------------------------------------------------
FJ040211_Aspergillus_niger          --------------------------------------------------
EF136365_Aspergillus_niger          --------------------------------------------------
EF567980_Aspergillus_niger          --------------------------------------------------
EF151436_Aspergillus_awamori        --------------------------------------------------
DQ235784_Aspergillus_awamori        --------------------------------------------------
EF567978_Aspergillus_niger          --------------------------------------------------
EF567981_Aspergillus_niger          --------------------------------------------------
AY585546_Aspergillus_tubingens      --------------------------------------------------
AY585551_Aspergillus_foetidus_      --------------------------------------------------
U65307_Aspergillus_phoenicis        --------------------------------------------------
EU867248_Aspergillus_tubingens      AGAATCCCGTCTTGGGCGGGGTGTCCGTGCCCGTGTAAAGCTCCTTCGAC
EF634380_Aspergillus_tubingens      AGAATCCCGTCTTGGGCGGGGTGTCCGTGCCCGTGTAAAGCTCCTTCGAC
                                                                                      

EF621571_Aspergillus_tubingens      --------------------------------------------------
EF178271_Aspergillus_tubingens      --------------------------------------------------
61081                               --------------------------------------------------
EU833208_Aspergillus_niger          --------------------------------------------------
FJ040211_Aspergillus_niger          --------------------------------------------------
EF136365_Aspergillus_niger          --------------------------------------------------
EF567980_Aspergillus_niger          --------------------------------------------------
EF151436_Aspergillus_awamori        --------------------------------------------------
DQ235784_Aspergillus_awamori        --------------------------------------------------
EF567978_Aspergillus_niger          --------------------------------------------------
EF567981_Aspergillus_niger          --------------------------------------------------
AY585546_Aspergillus_tubingens      --------------------------------------------------
AY585551_Aspergillus_foetidus_      --------------------------------------------------
U65307_Aspergillus_phoenicis        --------------------------------------------------
EU867248_Aspergillus_tubingens      GAGTCGAGTTGTTTGGGAATGCAGCTCTAAATGGGTGGTAAATTTCATCT
EF634380_Aspergillus_tubingens      GAGTCGAGTTGTTTGGGAATGCAGCTCTAAATGGGTGGTAAATTTCATCT
                                                                                      

EF621571_Aspergillus_tubingens      --------------------------------------------------
EF178271_Aspergillus_tubingens      --------------------------------------------------
61081                               --------------------------------------------------
EU833208_Aspergillus_niger          --------------------------------------------------
FJ040211_Aspergillus_niger          --------------------------------------------------
EF136365_Aspergillus_niger          --------------------------------------------------
EF567980_Aspergillus_niger          --------------------------------------------------
EF151436_Aspergillus_awamori        --------------------------------------------------
DQ235784_Aspergillus_awamori        --------------------------------------------------
EF567978_Aspergillus_niger          --------------------------------------------------
EF567981_Aspergillus_niger          --------------------------------------------------
AY585546_Aspergillus_tubingens      --------------------------------------------------
AY585551_Aspergillus_foetidus_      --------------------------------------------------
U65307_Aspergillus_phoenicis        --------------------------------------------------
EU867248_Aspergillus_tubingens      AAAGCTAAATACTGGCCGGAGACCGATAGCGCACAAGTAGAGTGATCGAA
EF634380_Aspergillus_tubingens      AAAGCTAAATACTGGCCGGAGACCGATAGCGCACAAGTAGAGTGATCGAA
                                                                                      

EF621571_Aspergillus_tubingens      --------------------------------------------------
EF178271_Aspergillus_tubingens      --------------------------------------------------
61081                               --------------------------------------------------
EU833208_Aspergillus_niger          --------------------------------------------------
FJ040211_Aspergillus_niger          --------------------------------------------------
EF136365_Aspergillus_niger          --------------------------------------------------
EF567980_Aspergillus_niger          --------------------------------------------------
EF151436_Aspergillus_awamori        --------------------------------------------------
DQ235784_Aspergillus_awamori        --------------------------------------------------
EF567978_Aspergillus_niger          --------------------------------------------------
EF567981_Aspergillus_niger          --------------------------------------------------
AY585546_Aspergillus_tubingens      --------------------------------------------------
AY585551_Aspergillus_foetidus_      --------------------------------------------------
U65307_Aspergillus_phoenicis        --------------------------------------------------
EU867248_Aspergillus_tubingens      AGATGAAAAGCACTTTGAAAAGAGAGTTAAACAGCACGTGAAATTGTTGA
EF634380_Aspergillus_tubingens      AGATGAAAAGCACTTTGAAAAGAGAGTTAAACAGCACGTGAAATTGTTGA
                                                                                      

EF621571_Aspergillus_tubingens      --------------------------------------------------
EF178271_Aspergillus_tubingens      --------------------------------------------------
61081                               --------------------------------------------------
EU833208_Aspergillus_niger          --------------------------------------------------
FJ040211_Aspergillus_niger          --------------------------------------------------
EF136365_Aspergillus_niger          --------------------------------------------------
EF567980_Aspergillus_niger          --------------------------------------------------
EF151436_Aspergillus_awamori        --------------------------------------------------
DQ235784_Aspergillus_awamori        --------------------------------------------------
EF567978_Aspergillus_niger          --------------------------------------------------
EF567981_Aspergillus_niger          --------------------------------------------------
AY585546_Aspergillus_tubingens      --------------------------------------------------
AY585551_Aspergillus_foetidus_      --------------------------------------------------
U65307_Aspergillus_phoenicis        --------------------------------------------------
EU867248_Aspergillus_tubingens      AAGGGAAGCGCTTGCGACCAGACTCGCCCGCGGGGTTCAGCCGGCATTCG
EF634380_Aspergillus_tubingens      AAGGGAAGCGCTTGCGACCAGACTCGCCCGCGGGGTTCAGCCGGCATTCG
                                                                                      

EF621571_Aspergillus_tubingens      --------------------------------------------------
EF178271_Aspergillus_tubingens      --------------------------------------------------
61081                               --------------------------------------------------
EU833208_Aspergillus_niger          --------------------------------------------------
FJ040211_Aspergillus_niger          --------------------------------------------------
EF136365_Aspergillus_niger          --------------------------------------------------
EF567980_Aspergillus_niger          --------------------------------------------------
EF151436_Aspergillus_awamori        --------------------------------------------------
DQ235784_Aspergillus_awamori        --------------------------------------------------
EF567978_Aspergillus_niger          --------------------------------------------------
EF567981_Aspergillus_niger          --------------------------------------------------
AY585546_Aspergillus_tubingens      --------------------------------------------------
AY585551_Aspergillus_foetidus_      --------------------------------------------------
U65307_Aspergillus_phoenicis        --------------------------------------------------
EU867248_Aspergillus_tubingens      TGCCGGTGTACTTCCCCGTGGGCGGGCCAGCGTCGGTTTGGGCGGCCGGT
EF634380_Aspergillus_tubingens      TGCCGGTGTACTTCCCCGTGGGCGGGCCAGCGTCGGTTTGGGCGGCCGGT
                                                                                      

EF621571_Aspergillus_tubingens      --------------------------------------------------
EF178271_Aspergillus_tubingens      --------------------------------------------------
61081                               --------------------------------------------------
EU833208_Aspergillus_niger          --------------------------------------------------
FJ040211_Aspergillus_niger          --------------------------------------------------
EF136365_Aspergillus_niger          --------------------------------------------------
EF567980_Aspergillus_niger          --------------------------------------------------
EF151436_Aspergillus_awamori        --------------------------------------------------
DQ235784_Aspergillus_awamori        --------------------------------------------------
EF567978_Aspergillus_niger          --------------------------------------------------
EF567981_Aspergillus_niger          --------------------------------------------------
AY585546_Aspergillus_tubingens      --------------------------------------------------
AY585551_Aspergillus_foetidus_      --------------------------------------------------
U65307_Aspergillus_phoenicis        --------------------------------------------------
EU867248_Aspergillus_tubingens      CAAAGGCCCCTGGAATGTAGTACCCTCCGGGGTACCTTATAGCCAGGGGT
EF634380_Aspergillus_tubingens      CAAAGGCCCCTGGAATGTAGTACCCTCCGGGGTACCTTATAGCCAGGGGT
                                                                                      

EF621571_Aspergillus_tubingens      --------------------------------------------------
EF178271_Aspergillus_tubingens      --------------------------------------------------
61081                               --------------------------------------------------
EU833208_Aspergillus_niger          --------------------------------------------------
FJ040211_Aspergillus_niger          --------------------------------------------------
EF136365_Aspergillus_niger          --------------------------------------------------
EF567980_Aspergillus_niger          --------------------------------------------------
EF151436_Aspergillus_awamori        --------------------------------------------------
DQ235784_Aspergillus_awamori        --------------------------------------------------
EF567978_Aspergillus_niger          --------------------------------------------------
EF567981_Aspergillus_niger          --------------------------------------------------
AY585546_Aspergillus_tubingens      --------------------------------------------------
AY585551_Aspergillus_foetidus_      --------------------------------------------------
U65307_Aspergillus_phoenicis        --------------------------------------------------
EU867248_Aspergillus_tubingens      GCAATGCGGCCAGCCTGGACCGAGGAACGCGCTTCGGCACGGACGCTGGC
EF634380_Aspergillus_tubingens      GCAATGCGGCCAGCCTGGACCGAGGAACGCGCTTCGGCACGGACGCTGGC
                                                                                      

EF621571_Aspergillus_tubingens      -------------------
EF178271_Aspergillus_tubingens      -------------------
61081                               -------------------
EU833208_Aspergillus_niger          -------------------
FJ040211_Aspergillus_niger          -------------------
EF136365_Aspergillus_niger          -------------------
EF567980_Aspergillus_niger          -------------------
EF151436_Aspergillus_awamori        -------------------
DQ235784_Aspergillus_awamori        -------------------
EF567978_Aspergillus_niger          -------------------
EF567981_Aspergillus_niger          -------------------
AY585546_Aspergillus_tubingens      -------------------
AY585551_Aspergillus_foetidus_      -------------------
U65307_Aspergillus_phoenicis        -------------------
EU867248_Aspergillus_tubingens      ATAATGGTCG---------
EF634380_Aspergillus_tubingens      ATAATGGTCGTAAACGACC
                                                       
