# Supplementary material for: A software pipeline for processing and identification of fungal ITS sequences
Source: Source Code Biol Med. 2009 Jan 15;4:1. doi: 10.1186/1751-0473-4-1 (PMC2649129; doi:10.1186/1751-0473-4-1)
Supplement: Additional file 2 — The evaluation dataset. The evaluation dataset (in the FASTA format) and the results of its analysis (a summary in the OpenOffice/Excel spreadsheet format with multiple alignments in the ALN (Clustal W) format and a list of the species recovered in the PDF format). [file 1751-0473-4-1-S2.zip › AdditionalFile2/2008-10-24-1/alignments/61081.dnd]

(
(
(
(
(
61081:0.00210,
(
EF621571_Aspergillus_tubingens:-0.00084,
EF178271_Aspergillus_tubingens:0.00084)
:0.00325)
:0.00255,
EU833208_Aspergillus_niger:-0.00255)
:0.00156,
(
FJ040211_Aspergillus_niger:0.00153,
EF136365_Aspergillus_niger:-0.00153)
:0.00183)
:0.00049,
EF567980_Aspergillus_niger:-0.00173)
:0.00101,
(
(
(
(
U65307_Aspergillus_phoenicis:-0.02068,
(
EU867248_Aspergillus_tubingens:0.00000,
EF634380_Aspergillus_tubingens:0.00000)
:0.02068)
:0.01379,
AY585551_Aspergillus_foetidus_:-0.01379)
:0.00592,
AY585546_Aspergillus_tubingens:-0.00592)
:0.00250,
EF567981_Aspergillus_niger:-0.00250)
:0.00126,
(
EF567978_Aspergillus_niger:-0.00159,
(
EF151436_Aspergillus_awamori:0.00061,
DQ235784_Aspergillus_awamori:-0.00061)
:0.00159)
:0.00046);
