# Supplementary material for: A software pipeline for processing and identification of fungal ITS sequences
Source: Source Code Biol Med. 2009 Jan 15;4:1. doi: 10.1186/1751-0473-4-1 (PMC2649129; doi:10.1186/1751-0473-4-1)
Supplement: Additional file 2 — The evaluation dataset. The evaluation dataset (in the FASTA format) and the results of its analysis (a summary in the OpenOffice/Excel spreadsheet format with multiple alignments in the ALN (Clustal W) format and a list of the species recovered in the PDF format). [file 1751-0473-4-1-S2.zip › AdditionalFile2/2008-10-24-1/alignments/610812.dnd]

(
(
(
(
(
(
(
610812:0.00307,
(
EU833223_Penicillium_lanosum:0.00000,
(
EU833215_Penicillium_commune:-0.00399,
EU833214_Penicillium_citrinum:0.00566)
:0.00343)
:0.00203)
:0.00195,
DQ681334_Penicillium_granulatu:-0.00055)
:0.00055,
(
(
EU833212_Penicillium_chrysogen:-0.00017,
(
EF660439_Penicillium_sp:-0.00027,
EF105368_Penicillium_sp:0.00027)
:0.00017)
:0.00026,
(
DQ681340_Penicillium_vinaceum:-0.00012,
DQ681331_Penicillium_citrinum:0.00012)
:0.00015)
:0.00132)
:0.00015,
EU497955_Penicillium_sp:0.00316)
:0.00012,
EU497943_Penicillium_sp:0.00000)
:0.00000,
EU497948_Penicillium_sp:0.00164)
:0.00000,
(
EU833227_Penicillium_vinaceum:0.00021,
EU833224_Penicillium_lanosum:-0.00021)
:0.00164,
EU670718_Penicillium_sp:0.00164);
