# Supplementary material for: A software pipeline for processing and identification of fungal ITS sequences
Source: Source Code Biol Med. 2009 Jan 15;4:1. doi: 10.1186/1751-0473-4-1 (PMC2649129; doi:10.1186/1751-0473-4-1)
Supplement: Additional file 2 — The evaluation dataset. The evaluation dataset (in the FASTA format) and the results of its analysis (a summary in the OpenOffice/Excel spreadsheet format with multiple alignments in the ALN (Clustal W) format and a list of the species recovered in the PDF format). [file 1751-0473-4-1-S2.zip › AdditionalFile2/2008-10-24-1/alignments/610813.aln]

CLUSTAL W (1.83) multiple sequence alignment


EF652473_Aspergillus_sydowii        --------------------------------------------------
EF652450_Aspergillus_sydowii        --------------------------------------------------
AM883158_Aspergillus_sydowii        --------------------------------------------------
AM883163_Aspergillus_sydowii        --------------------------------------------------
AM176727_Aspergillus_sydowii        --------------------------------------------------
EU301635_Penicillium_sp             --------------------------------------------------
AY373868_Aspergillus_sydowii        --------------------------------------------------
DQ767601_uncultured_Hypocreace      --------------------------------------------------
EF672304_Aspergillus_sp             --------------------------------------------------
AM901670_Aspergillus_sp             CCTGCCCTTTGTACACACCGCCCGTCGCTACTACCGATTGAATGGCTCGG
FJ011545_Aspergillus_flavus         --------------------------------------------------
FJ011543_Aspergillus_versicolo      --------------------------------------------------
FJ011539_Aspergillus_flavus         --------------------------------------------------
610813                              --------------------------------------------------
EU833210_Aspergillus_versicolo      --------------------------------------------------
EU326209_Aspergillus_versicolo      --------------------------------------------------
                                                                                      

EF652473_Aspergillus_sydowii        --------------------------------------------------
EF652450_Aspergillus_sydowii        --------------------------------------------------
AM883158_Aspergillus_sydowii        --------------------------------------------------
AM883163_Aspergillus_sydowii        --------------------------------------------------
AM176727_Aspergillus_sydowii        --------------------------------------------------
EU301635_Penicillium_sp             --------------------------------------------------
AY373868_Aspergillus_sydowii        --------------------------------------------------
DQ767601_uncultured_Hypocreace      --------------------------------------------------
EF672304_Aspergillus_sp             --------------------------------------------------
AM901670_Aspergillus_sp             TGAGGCCTTCGGACTGGCGCAGGAGGGTTGGCAACGACCCCCCCGCGCCG
FJ011545_Aspergillus_flavus         --------------------------------------------------
FJ011543_Aspergillus_versicolo      --------------------------------------------------
FJ011539_Aspergillus_flavus         --------------------------------------------------
610813                              --------------------------------------------------
EU833210_Aspergillus_versicolo      --------------------------------------------------
EU326209_Aspergillus_versicolo      --------------------------------------------------
                                                                                      

EF652473_Aspergillus_sydowii        --------------------------------------------------
EF652450_Aspergillus_sydowii        --------------------------------------------------
AM883158_Aspergillus_sydowii        --------------------------------------------------
AM883163_Aspergillus_sydowii        --------------------------------------------------
AM176727_Aspergillus_sydowii        --------------------------------------------------
EU301635_Penicillium_sp             --------------------------------------------------
AY373868_Aspergillus_sydowii        --------------------------------------------------
DQ767601_uncultured_Hypocreace      --------------------------------------------------
EF672304_Aspergillus_sp             --------------------------------------------------
AM901670_Aspergillus_sp             GAAAGTTGGTCAAACCCCGGTCATTTAGAGGAAGTAAAA-GTCGTAACAA
FJ011545_Aspergillus_flavus         ----------------------------TGGAAGTAAAAAGTCGTAACAA
FJ011543_Aspergillus_versicolo      ----------------------------TGGAAGTAAAAAGTCGTAACAA
FJ011539_Aspergillus_flavus         ---------------------------TGGAAAGTAAAAAATCGTAACAA
610813                              -------------------------------------------GTAACA-
EU833210_Aspergillus_versicolo      ------------------------------GAAGTAAAA-GTCGTAACAA
EU326209_Aspergillus_versicolo      ----------------------------GGGAAGTAAAAGTCGGTAACAA
                                                                                      

EF652473_Aspergillus_sydowii        -----------------------AAGGATCATTACTGAGTGCGGGCTGCC
EF652450_Aspergillus_sydowii        -----------------------AAGGATCATTACTGAGTGCGGGCTGCC
AM883158_Aspergillus_sydowii        ------------------TGCGGAAGGATCATTACTGAGTGCGGGCTGCC
AM883163_Aspergillus_sydowii        -------------------TGCGGAGGATCATTACTGAGTGCGGGCTGCC
AM176727_Aspergillus_sydowii        -----------------------AAGGATCATTACTGAGTGCGGGCTGCC
EU301635_Penicillium_sp             ----------------CCTGCGGAAGGATCATTACTGAGTGCGGGCTGCC
AY373868_Aspergillus_sydowii        ----TCCGTAGGTGAACCTGCGGAAGGATCATTACTGAGTGCGGGCTGCC
DQ767601_uncultured_Hypocreace      ----TCCGTAGGTGAACCTGCGGAAGGATCATTACTGAGTGCGGGCTGCC
EF672304_Aspergillus_sp             ----TCCGTAGGTGAACCTGCGGAAGGATCATTACTGAGTGCGGGCTGCC
AM901670_Aspergillus_sp             GGTTTCCGTAGGTGAACCTGCGGAAGGATCATTACTGAGTGCGGGCTGCC
FJ011545_Aspergillus_flavus         GGTTTCCGTAGGTGAACCTGCGGAAGGATCATTACTGAGTGCGGGCTGCC
FJ011543_Aspergillus_versicolo      GGTTTCCGTAGGTGAACCTGCGGAAGGATCATTACTGAGTGCGGGCTGCC
FJ011539_Aspergillus_flavus         GGTTTCCGTAGGTGAACCTGCGGAAGGATCATTACTGAGTGCGGGCTGCC
610813                              GGTTTCCGTAGGT-AACCTGCGAAGAGATC-TTACTGAGTGCGG-CTGCC
EU833210_Aspergillus_versicolo      GGTTTCCGTAGGTGAACCTGCGGAAGGATCATTACTGAGTGCGGGCTGCC
EU326209_Aspergillus_versicolo      GGTTTCCGTAGGTGAACCTGCGGAAGGATCATTACTGGGTGCGGGCTGCC
                                                              **** ****** ****** *****

EF652473_Aspergillus_sydowii        TCCGGGCGCCCAACCTCCCACCCGTGAATACCTAACACTGTTGCTTCGGC
EF652450_Aspergillus_sydowii        TCCGGGCGCCCAACCTCCCACCCGTGAATACCTAACACTGTTGCTTCGGC
AM883158_Aspergillus_sydowii        TCCGGGCGCCCAACCTCCCACCCGTGAATACCTAACACTGTTGCTTCGGC
AM883163_Aspergillus_sydowii        TCCGGGCGCCCAACCTCCCACCCGTGAATACCTAACACTGTTGCTTCGGC
AM176727_Aspergillus_sydowii        TCCGGGCGCCCAACCTCCCACCCGTGAATACCTAACACTGTTGCTTCGGC
EU301635_Penicillium_sp             TCCGGGCGCCCAACCTCCCACCCGTGAATACCTAACACTGTTGCTTCGGC
AY373868_Aspergillus_sydowii        TCCGGGCGCCCAACCTCCCACCCGTGAATACCTAACACTGTTGCTTCGGC
DQ767601_uncultured_Hypocreace      TCCGGGCGCCCAACCTCCCACCCGTGAATACCTAACACTGTTGCTTCGGC
EF672304_Aspergillus_sp             TCCGGGCGCCCAACCTCCCACCCGTGAATACCTAACACTGTTGCTTCGGC
AM901670_Aspergillus_sp             TCCGGGCGCCCAACCTCCCACCCGTGAATACCTAACACTGTTGCTTCGGC
FJ011545_Aspergillus_flavus         TCCGGGCGCCCAACCTCCCACCCGTGAATACCTAACACTGTTGCTTCGGC
FJ011543_Aspergillus_versicolo      TCCGGGCGCCCAACCTCCCACCCGTGAATACCTAACACTGTTGCTTCGGC
FJ011539_Aspergillus_flavus         TCCGGGCGCCCAACCTCCCACCCGTGAATACCTAACACTGTTGCTTCGGC
610813                              TCCGG-CGCCCAACCTCCCACCCGTGA-TACCTAACACTGTTGCTTCGGC
EU833210_Aspergillus_versicolo      TCCGGGCGCCCAACCTCCCACCCGTGAATACCTAACACTGTTGCTTCGGC
EU326209_Aspergillus_versicolo      TCCGGGCGCCCAACCTCCCACCCGTGAATACCTAACACTGTTGCTTCGGC
                                    ***** ********************* **********************

EF652473_Aspergillus_sydowii        GGGGAACCCCCTCGGGGGCGAGCCGCCGGGGACTACTGAACTTCATGCCT
EF652450_Aspergillus_sydowii        GGGGAACCCCCTCGGGGGCGAGCCGCCGGGGACTACTGAACTTCATGCCT
AM883158_Aspergillus_sydowii        GGGGAACCCCCTCGGGGGCGAGCCGCCGGGGACTACTGAACTTCATGCCT
AM883163_Aspergillus_sydowii        GGGGAACCCCCTCGGGGGCGAGCCGCCGGGGACTACTGAACTTCATGCCT
AM176727_Aspergillus_sydowii        GGGGAACCCCCTCGGGGGCGAGCCGCCGGGGACTACTGAACTTCATGCCT
EU301635_Penicillium_sp             GGGGAACCCCCTCGGGGGCGAGCCGCCGGGGACTACTGAACTTCATGCCT
AY373868_Aspergillus_sydowii        GGGGAACCCCCTCGGGGGCGAGCCGCCGGGGACTACTGAACTTCATGCCT
DQ767601_uncultured_Hypocreace      GGGGAACCCCCTCGGGGGCGAGCCGCCGGGGACTACTGAACTTCATGCCT
EF672304_Aspergillus_sp             GGGGAACCCCCTCGGGGGCGAGCCGCCGGGGACTACTGAACTTCATGCCT
AM901670_Aspergillus_sp             GGGGAACCCCCTCGGGGGCGAGCCGCCGGGGACTACTGAACTTCATGCCT
FJ011545_Aspergillus_flavus         GGGGAACCCCCTCGGGGGCGAGCCGCCGGGGACTACTGAACTTCATGCCT
FJ011543_Aspergillus_versicolo      GGGGAACCCCCTCGGGGGCGAGCCGCCGGGGACTACTGAACTTCATGCCT
FJ011539_Aspergillus_flavus         GGGGAACCCCCTCGGGGGCGAGCCGCCGGGGACTACTGAACTTCATGCCT
610813                              GGGGAACCCCCTCGGGGGCGAGCCGCCGGGGACTACTGAACTTCATGCCT
EU833210_Aspergillus_versicolo      GGGGAACCCCCTCGGGGGCGAGCCGCCGGGGACTACTGAACTTCATGCCT
EU326209_Aspergillus_versicolo      GGGGAACCCCCTCGGGGGCGAGCCGCCGGGGACTACTGAACTTCATGCCT
                                    **************************************************

EF652473_Aspergillus_sydowii        GAGAGTGATGCAGTCTGAGTCTGAATATAAAATCAGTCAAAACTTTCAAC
EF652450_Aspergillus_sydowii        GAGAGTGATGCAGTCTGAGTCTGAATATAAAATCAGTCAAAACTTTCAAC
AM883158_Aspergillus_sydowii        GAGAGTGATGCAGTCTGAGTCTGAATATAAAATCAGTCAAAACTTTCAAC
AM883163_Aspergillus_sydowii        GAGAGTGATGCAGTCTGAGTCTGAATATAAAATCAGTCAAAACTTTCAAC
AM176727_Aspergillus_sydowii        GAGAGTGATGCAGTCTGAGTCTGAATATAAAATCAGTCAAAACTTTCAAC
EU301635_Penicillium_sp             GAGAGTGATGCAGTCTGAGTCTGAATATAAAATCAGTCAAAACTTTCAAC
AY373868_Aspergillus_sydowii        GAGAGTGATGCAGTCTGAGTCTGAATATAAAATCAGTCAAAACTTTCAAC
DQ767601_uncultured_Hypocreace      GAGAGTGATGCAGTCTGAGTCTGAATATAAAATCAGTCAAAACTTTCAAC
EF672304_Aspergillus_sp             GAGAGTGATGCAGTCTGAGTCTGAATATAAAATCAGTCAAAACTTTCAAC
AM901670_Aspergillus_sp             GAGAGTGATGCAGTCTGAGTCTGAATATAAAATCAGTCAAAACTTTCAAC
FJ011545_Aspergillus_flavus         GAGAGTGATGCAGTCTGAGTCTGAATATAAAATCAGTCAAAACTTTCAAC
FJ011543_Aspergillus_versicolo      GAGAGTGATGCAGTCTGAGTCTGAATATAAAATCAGTCAAAACTTTCAAC
FJ011539_Aspergillus_flavus         GAGAGTGATGCAGTCTGAGTCTGAATATAAAATCAGTCAAAACTTTCAAC
610813                              GAGAGTGATGCAGTCTGAGTCTGAATATAAAATCAGTCAAAACTTTCAAC
EU833210_Aspergillus_versicolo      GAGAGTGATGCAGTCTGAGTCTGAATATAAAATCAGTCAAAACTTTCAAC
EU326209_Aspergillus_versicolo      GAGAGTGATGCAGTCTGAGTCTGAATATAAAATCAGTCAAAACTTTCAAC
                                    **************************************************

EF652473_Aspergillus_sydowii        AATGGATCTCTTGGTTCCGGCATCGATGAAGAACGCAGCGAACTGCGATA
EF652450_Aspergillus_sydowii        AATGGATCTCTTGGTTCCGGCATCGATGAAGAACGCAGCGAACTGCGATA
AM883158_Aspergillus_sydowii        AATGGATCTCTTGGTTCCGGCATCGATGAAGAACGCAGCGAACTGCGATA
AM883163_Aspergillus_sydowii        AATGGATCTCTTGGTTCCGGCATCGATGAAGAACGCAGCGAACTGCGATA
AM176727_Aspergillus_sydowii        AATGGATCTCTTGGTTCCGGCATCGATGAAGAACGCAGCGAACTGCGATA
EU301635_Penicillium_sp             AATGGATCTCTTGGTTCCGGCATCGATGAAGAACGCAGCGAACTGCGATA
AY373868_Aspergillus_sydowii        AATGGATCTCTTGGTTCCGGCATCGATGAAGAACGCAGCGAACTGCGATA
DQ767601_uncultured_Hypocreace      AATGGATCTCTTGGTTCCGGCATCGATGAAGAACGCAGCGAACTGCGATA
EF672304_Aspergillus_sp             AATGGATCTCTTGGTTCCGGCATCGATGAAGAACGCAGCGAACTGCGATA
AM901670_Aspergillus_sp             AATGGATCTCTTGGTTCCGGCATCGATGAAGAACGCAGCGAACTGCGATA
FJ011545_Aspergillus_flavus         AATGGATCTCTTGGTTCCGGCATCGATGAAGAACGCAGCGAACTGCGATA
FJ011543_Aspergillus_versicolo      AATGGATCTCTTGGTTCCGGCATCGATGAAGAACGCAGCGAACTGCGATA
FJ011539_Aspergillus_flavus         AATGGATCTCTTGGTTCCGGCATCGATGAAGAACGCAGCGAACTGCGATA
610813                              AATGGATCTCTTGGTTCCGGCATCGATGAAGAACGCAGCGAACTGCGATA
EU833210_Aspergillus_versicolo      AATGGATCTCTTGGTTCCGGCATCGATGAAGAACGCAGCGAACTGCGATA
EU326209_Aspergillus_versicolo      AATGGATCTCTTGGTTCCGGCATCGATGAAGAACGCAGCGAACTGCGATA
                                    **************************************************

EF652473_Aspergillus_sydowii        AGTAATGTGAATTGCAGAATTCAGTGAATCATCGAGTCTTTGAACGCACA
EF652450_Aspergillus_sydowii        AGTAATGTGAATTGCAGAATTCAGTGAATCATCGAGTCTTTGAACGCACA
AM883158_Aspergillus_sydowii        AGTAATGTGAATTGCAGAATTCAGTGAATCATCGAGTCTTTGAACGCACA
AM883163_Aspergillus_sydowii        AGTAATGTGAATTGCAGAATTCAGTGAATCATCGAGTCTTTGAACGCACA
AM176727_Aspergillus_sydowii        AGTAATGTGAATTGCAGAATTCAGTGAATCATCGAGTCTTTGAACGCACA
EU301635_Penicillium_sp             AGTAATGTGAATTGCAGAATTCAGTGAATCATCGAGTCTTTGAACGCACA
AY373868_Aspergillus_sydowii        AGTAATGTGAATTGCAGAATTCAGTGAATCATCGAGTCTTTGAACGCACA
DQ767601_uncultured_Hypocreace      AGTAATGTGAATTGCAGAATTCAGTGAATCATCGAGTCTTTGAACGCACA
EF672304_Aspergillus_sp             AGTAATGTGAATTGCAGAATTCAGTGAATCATCGAGTCTTTGAACGCACA
AM901670_Aspergillus_sp             AGTAATGTGAATTGCAGAATTCAGTGAATCATCGAGTCTTTGAACGCACA
FJ011545_Aspergillus_flavus         AGTAATGTGAATTGCAGAATTCAGTGAATCATCGAGTCTTTGAACGCACA
FJ011543_Aspergillus_versicolo      AGTAATGTGAATTGCAGAATTCAGTGAATCATCGAGTCTTTGAACGCACA
FJ011539_Aspergillus_flavus         AGTAATGTGAATTGCAGAATTCAGTGAATCATCGAGTCTTTGAACGCACA
610813                              AGTAATGTGAATTGCAGAATTCAGTGAATCATCGAGTCTTTGAACGCACA
EU833210_Aspergillus_versicolo      AGTAATGTGAATTGCAGAATTCAGTGAATCATCGAGTCTTTGAACGCACA
EU326209_Aspergillus_versicolo      AGTAATGTGAATTGCAGAATTCAGTGAATCATCGAGTCTTTGAACGCACA
                                    **************************************************

EF652473_Aspergillus_sydowii        TTGCGCCCCCTGGCATTCCGGGGGGCATGCCTGTCCGAGCGTCATTGCTG
EF652450_Aspergillus_sydowii        TTGCGCCCCCTGGCATTCCGGGGGGCATGCCTGTCCGAGCGTCATTGCTG
AM883158_Aspergillus_sydowii        TTGCGCCCCCTGGCATTCCGGGGGGCATGCCTGTCCGAGCGTCATTGCTG
AM883163_Aspergillus_sydowii        TTGCGCCCCCTGGCATTCCGGGGGGCATGCCTGTCCGAGCGTCATTGCTG
AM176727_Aspergillus_sydowii        TTGCGCCCCCTGGCATTCCGGGGGGCATGCCTGTCCGAGCGTCATTGCTG
EU301635_Penicillium_sp             TTGCGCCCCCTGGCATTCCGGGGGGCATGCCTGTCCGAGCGTCATTGCTG
AY373868_Aspergillus_sydowii        TTGCGCCCCCTGGCATTCCGGGGGGCATGCCTGTCCGAGCGTCATTGCTG
DQ767601_uncultured_Hypocreace      TTGCGCCCCCTGGCATTCCGGGGGGCATGCCTGTCCGAGCGTCATTGCTG
EF672304_Aspergillus_sp             TTGCGCCCCCTGGCATTCCGGGGGGCATGCCTGTCCGAGCGTCATTGCTG
AM901670_Aspergillus_sp             TTGCGCCCCCTGGCATTCCGGGGGGCATGCCTGTCCGAGCGTCATTGCTG
FJ011545_Aspergillus_flavus         TTGCGCCCCCTGGCATTCCGGGGGGCATGCCTGTCCGAGCGTCATTGCTG
FJ011543_Aspergillus_versicolo      TTGCGCCCCCTGGCATTCCGGGGGGCATGCCTGTCCGAGCGTCATTGCTG
FJ011539_Aspergillus_flavus         TTGCGCCCCCTGGCATTCCGGGGGGCATGCCTGTCCGAGCGTCATTGCTG
610813                              TTGCGCCCCCTGGCATTCCGGGGGGCATGCCTGTCCGAGCGTCATTGCTG
EU833210_Aspergillus_versicolo      TTGCGCCCCCTGGCATTCCGGGGGGCATGCCTGTCCGAGCGTCATTGCTG
EU326209_Aspergillus_versicolo      TTGCGCCCCCTGGCATTCCGGGGGGCATGCCTGTCCGAGCGTCATTGCTG
                                    **************************************************

EF652473_Aspergillus_sydowii        CCCATCAAGCCCGGCTTGTGTGTTGGGTCGTCGTCCCCCCCGGGGGACGG
EF652450_Aspergillus_sydowii        CCCATCAAGCCCGGCTTGTGTGTTGGGTCGTCGTCCCCCCCGGGGGACGG
AM883158_Aspergillus_sydowii        CCCATCAAGCCCGGCTTGTGTGTTGGGTCGTCGTCCCCCCCGGGGGACGG
AM883163_Aspergillus_sydowii        CCCATCAAGCCCGGCTTGTGTGTTGGGTCGTCGTCCCCCCCGGGGGACGG
AM176727_Aspergillus_sydowii        CCCATCAAGCCCGGCTTGTGTGTTGGGTCGTCGTCCCCCCCGGGGGACGG
EU301635_Penicillium_sp             CCCATCAAGCCCGGCTTGTGTGTTGGGTCGTCGTCCCCCCCGGGGGACGG
AY373868_Aspergillus_sydowii        CCCATCAAGCCCGGCTTGTGTGTTGGGTCGTCGTCCCCCCCGGGGGACGG
DQ767601_uncultured_Hypocreace      CCCATCAAGCCCGGCTTGTGTGTTGGGTCGTCGTCCCCCCCGGGGGACGG
EF672304_Aspergillus_sp             CCCATCAAGCCCGGCTTGTGTGTTGGGTCGTCGTCCCCCCCGGGGGACGG
AM901670_Aspergillus_sp             CCCATCAAGCCCGGCTTGTGTGTTGGGTCGTCGTCCCCCCCGGGGGACGG
FJ011545_Aspergillus_flavus         CCCATCAAGCCCGGCTTGTGTGTTGGGTCGTCGTCCCCCCCGGGGGACGG
FJ011543_Aspergillus_versicolo      CCCATCAAGCCCGGCTTGTGTGTTGGGTCGTCGTCCCCCCCGGGGGACGG
FJ011539_Aspergillus_flavus         CCCATCAAGCCCGGCTTGTGTGTTGGGTCGTCGTCCCCCCCGGGGGACGG
610813                              CCCATCAAGCCCGGCTTGTGTGTTGGGTCGTCGTCCCCCCCGGGGGACGG
EU833210_Aspergillus_versicolo      CCCATCAAGCCCGGCTTGTGTGTTGGGTCGTCGTCCCCCCCGGGGGACGG
EU326209_Aspergillus_versicolo      CCCATCAAGCCCGGCTTGTGTGTTGGGTCGTCGTCCCCCCCGGGGGACGG
                                    **************************************************

EF652473_Aspergillus_sydowii        GCCCGAAAGGCAGCGGCGGCACCGTGTCCGGTCCTCGAGCGTATGGGGCT
EF652450_Aspergillus_sydowii        GCCCGAAAGGCAGCGGCGGCACCGTGTCCGGTCCTCGAGCGTATGGGGCT
AM883158_Aspergillus_sydowii        GCCCGAAAGGCAGCGGCGGCACCGTGTCCGGTCCTCGAGCGTATGGGGCT
AM883163_Aspergillus_sydowii        GCCCGAAAGGCAGCGGCGGCACCGTGTCCGGTCCTCGAGCGTATGGGGCT
AM176727_Aspergillus_sydowii        GCCCGAAAGGCAGCGGCGGCACCGTGTCCGGTCCTCGAGCGTATGGGGCT
EU301635_Penicillium_sp             GCCCGAAAGGCAGCGGCGGCACCGTGTCCGGTCCTCGAGCGTATGGGGCT
AY373868_Aspergillus_sydowii        GCCCGAAAGGCAGCGGCGGCACCGTGTCCGGTCCTCGAGCGTATGGGGCT
DQ767601_uncultured_Hypocreace      GCCCGAAAGGCAGCGGCGGCACCGTGTCCGGTCCTCGAGCGTATGGGGCT
EF672304_Aspergillus_sp             GCCCGAAAGGCAGCGGCGGCACCGTGTCCGGTCCTCGAGCGTATGGGGCT
AM901670_Aspergillus_sp             GCCCGAAAGGCAGCGGCGGCACCGTGTCCGGTCCTCGAGCGTATGGGGCT
FJ011545_Aspergillus_flavus         GCCCGAAAGGCAGCGGCGGCACCGTGTCCGGTCCTCGAGCGTATGGGGCT
FJ011543_Aspergillus_versicolo      GCCCGAAAGGCAGCGGCGGCACCGTGTCCGGTCCTCGAGCGTATGGGGCT
FJ011539_Aspergillus_flavus         GCCCGAAAGGCAGCGGCGGCACCGTGTCCGGTCCTCGAGCGTATGGGGCT
610813                              GCCCGAAAGGCAGCGGCGGCACCGTGTCCGGTCCTCGAGCGTATGGGGCT
EU833210_Aspergillus_versicolo      GCCCGAAAGGCAGCGGCGGCACCGTGTCCGGTCCTCGAGCGTATGGGGCT
EU326209_Aspergillus_versicolo      GCCCGAAAGGCAGCGGCGGCACCGTGTCCGGTCCTCGAGCGTATGGGGCT
                                    **************************************************

EF652473_Aspergillus_sydowii        TTGTCACCCGCTCGACTAGGGCCGGCCGGGCGCCAGCCGACGTCTCCAAC
EF652450_Aspergillus_sydowii        TTGTCACCCGCTCGACTAGGGCCGGCCGGGCGCCAGCCGACGTCTCCAAC
AM883158_Aspergillus_sydowii        TTGTCACCCGCTCGACTAGGGCCGGCCGGGCGCCAGCCGACGTCTCCAAC
AM883163_Aspergillus_sydowii        TTGTCACCCGCTCGACTAGGGCCGGCCGGGCGCCAGCCGACGTCTCCAAC
AM176727_Aspergillus_sydowii        TTGTCACCCGCTCGACTAGGGCCGGCCGGGCGCCAGCCGACGTCTCCAAC
EU301635_Penicillium_sp             TTGTCACCCGCTCGACTAGGGCCGGCCGGGCGCCAGCCGACGTCTCCAAC
AY373868_Aspergillus_sydowii        TTGTCACCCGCTCGACTAGGGCCGGCCGGGCGCCAGCCGACGTCTCCAAC
DQ767601_uncultured_Hypocreace      TTGTCACCCGCTCGACTAGGGCCGGCCGGGCGCCAGCCGACGTCTCCAAC
EF672304_Aspergillus_sp             TTGTCACCCGCTCGACTAGGGCCGGCCGGGCGCCAGCCGACGTCTCCAAC
AM901670_Aspergillus_sp             TTGTCACCCGCTCGACTAGGGCCGGCCGGGCGCCAGCCGACGTCTCCAAC
FJ011545_Aspergillus_flavus         TTGTCACCCGCTCGACTAGGGCCGGCCGGGCGCCAGCCGACGTCTCCAAC
FJ011543_Aspergillus_versicolo      TTGTCACCCGCTCGACTAGGGCCGGCCGGGCGCCAGCCGACGTCTCCAAC
FJ011539_Aspergillus_flavus         TTGTCACCCGCTCGACTAGGGCCGGCCGGGCGCCAGCCGACGTCTCCAAC
610813                              TTGTCACCCGCTCGACTAGGGCCGGCCGGGCGCCAGCCGACGTCTCCAAC
EU833210_Aspergillus_versicolo      TTGTCACCCGCTCGACTAGGGCCGGCCGGGCGCCAGCCGACGTCTCCAAC
EU326209_Aspergillus_versicolo      TTGTCACCCGCTCGACTAGGGCCGGCCGGGCGCCAGCCGACGTCTCCAAC
                                    **************************************************

EF652473_Aspergillus_sydowii        CATTTTTCTTCAGGTTGACCTCGGATCAGGTAGGGATACCCGCTGAACTT
EF652450_Aspergillus_sydowii        CATTTTTCTTCAGGTTGACCTCGGATCAGGTAGGGATACCCGCTGAACTT
AM883158_Aspergillus_sydowii        CATTTTTCTTCAGGTTGACCTCGGATCAGGTAGGGATACCCGCTGAACTT
AM883163_Aspergillus_sydowii        CATTTTTCTTCAGGTTGACCTCGGATCAGGTAGGGATACCCGCTGAACTT
AM176727_Aspergillus_sydowii        CATTTTTCTTCAGGTTGACCTCGGATCAGGTAGGGATACCCGCTGAACTT
EU301635_Penicillium_sp             CATTTTTCTTCAGGTTGACCTCGGATCAGGTAGGGATACCCGCTGAACTT
AY373868_Aspergillus_sydowii        CATTTTTCTTCAGGTTGACCTCGGATCAGGTAGGGATACCCGCTGAACTT
DQ767601_uncultured_Hypocreace      CATTTTTCTTCAGGTTGACCTCGGATCAGGTAGGGATACCCGCTGAACTT
EF672304_Aspergillus_sp             CATTTTTCTTCAGGTTGACCTCGGATCAGGTAGGGATACCCGCTGAACTT
AM901670_Aspergillus_sp             CATTTTTCTTCAGGTTGACCTCGGATCAGGTAGGG---------------
FJ011545_Aspergillus_flavus         CATTTTTCTTCAGGT-GACCTCGGATCAG---------------------
FJ011543_Aspergillus_versicolo      CATTTTTCTTCAGGTTGACCTCGGATCAGGTA------------------
FJ011539_Aspergillus_flavus         CATTTTTCTTCAGGTTGACCTCGGATC-----------------------
610813                              CATTTTTCTTC-GGTTGACCTCGGATCAGGTGGAGAT-------------
EU833210_Aspergillus_versicolo      CATTTTTCTTCAGGTTGACCTCGGATCAGGTAGGGATACCCGCTGAACTT
EU326209_Aspergillus_versicolo      CATTTTTCTTCAGGTTGACCTCGGATCAGGTAGGGATACCCGCTGAACTT
                                    *********** *** ***********                       

EF652473_Aspergillus_sydowii        AAGCATATCAATAAGCGGAGGAAAAGAAACCAACCGGGATTGCCTCAGTA
EF652450_Aspergillus_sydowii        AAGCATATCAATAAGCGGAGGAAAAGAAACCAACCGGGATTGCCTCAGTA
AM883158_Aspergillus_sydowii        AAGCATATCAATAAGCGGAGGAAAAGAAACCAACCGGGATTGCCTCAGTA
AM883163_Aspergillus_sydowii        AAGCATATCAATAAGCGGAGGAAAAGAAACCAACCGGGATTGCCTCAGTA
AM176727_Aspergillus_sydowii        AA------------------------------------------------
EU301635_Penicillium_sp             AAGCATATCAATAAGCGGAGGAA---------------------------
AY373868_Aspergillus_sydowii        AAGCATATCAATAAGCGGAGGAAAAGAAACCAACCGGGATTGCCTC----
DQ767601_uncultured_Hypocreace      AAGCATATCAATAAGCGGAGGA----------------------------
EF672304_Aspergillus_sp             AAGCATAT------------------------------------------
AM901670_Aspergillus_sp             --------------------------------------------------
FJ011545_Aspergillus_flavus         --------------------------------------------------
FJ011543_Aspergillus_versicolo      --------------------------------------------------
FJ011539_Aspergillus_flavus         --------------------------------------------------
610813                              --------------------------------------------------
EU833210_Aspergillus_versicolo      AAGCATATCAATAAGCGGGAGA----------------------------
EU326209_Aspergillus_versicolo      AAGCATATCAATAAGCGGAGGA----------------------------
                                                                                      

EF652473_Aspergillus_sydowii        ACGGCGAGTGAAGCGGCAAGAGCTCAAATTTGAAATCTGGCCCCTCCGGG
EF652450_Aspergillus_sydowii        ACGGCGAGTGAAGCGGCAAGAGCTCAAATTTGAAATCTGGCCCCTCCGGG
AM883158_Aspergillus_sydowii        ACGGCGAGTGAAGCGGCAAGAGCTCAAATTTGAAATCTGGCCCCTCCGGG
AM883163_Aspergillus_sydowii        ACGGCGAGTGAAGCGGCAAGAGCTCAAATTTGAAATCTGGCCCCTCCGGG
AM176727_Aspergillus_sydowii        --------------------------------------------------
EU301635_Penicillium_sp             --------------------------------------------------
AY373868_Aspergillus_sydowii        --------------------------------------------------
DQ767601_uncultured_Hypocreace      --------------------------------------------------
EF672304_Aspergillus_sp             --------------------------------------------------
AM901670_Aspergillus_sp             --------------------------------------------------
FJ011545_Aspergillus_flavus         --------------------------------------------------
FJ011543_Aspergillus_versicolo      --------------------------------------------------
FJ011539_Aspergillus_flavus         --------------------------------------------------
610813                              --------------------------------------------------
EU833210_Aspergillus_versicolo      --------------------------------------------------
EU326209_Aspergillus_versicolo      --------------------------------------------------
                                                                                      

EF652473_Aspergillus_sydowii        GTCCGAGTTGTAATTTGCAGAGGATGCTTCGGGTGCGGCCCCTGTCTAAG
EF652450_Aspergillus_sydowii        GTCCGAGTTGTAATTTGCAGAGGATGCTTCGGGTGCGGCCCCTGTCTAAG
AM883158_Aspergillus_sydowii        GTCCGAGTTGTAATTTGCAGAGGATGCTTCGGGTGCGGCCCCTGTCTAAG
AM883163_Aspergillus_sydowii        GTCCGAGTTGTAATTTGCAGAGGATGCTTCGGGTGCGGCCCCTGTCTAAG
AM176727_Aspergillus_sydowii        --------------------------------------------------
EU301635_Penicillium_sp             --------------------------------------------------
AY373868_Aspergillus_sydowii        --------------------------------------------------
DQ767601_uncultured_Hypocreace      --------------------------------------------------
EF672304_Aspergillus_sp             --------------------------------------------------
AM901670_Aspergillus_sp             --------------------------------------------------
FJ011545_Aspergillus_flavus         --------------------------------------------------
FJ011543_Aspergillus_versicolo      --------------------------------------------------
FJ011539_Aspergillus_flavus         --------------------------------------------------
610813                              --------------------------------------------------
EU833210_Aspergillus_versicolo      --------------------------------------------------
EU326209_Aspergillus_versicolo      --------------------------------------------------
                                                                                      

EF652473_Aspergillus_sydowii        TGCCCTGGAACGGGCCGTCAGAGAGGGTGAGAATCCCGTCTTGGGCAGGG
EF652450_Aspergillus_sydowii        TGCCCTGGAACGGGCCGTCAGAGAGGGTGAGAATCCCGTCTTGGGCAGGG
AM883158_Aspergillus_sydowii        TGCCCTGGAACGGGCCGTCAGAGAGGGTGAGAATCCCGTCTTGGGCAGGG
AM883163_Aspergillus_sydowii        TGCCCTGGAACGGGCCGTCAGAGAGGGTGAGAATCCCGTCTTGGGCAGGG
AM176727_Aspergillus_sydowii        --------------------------------------------------
EU301635_Penicillium_sp             --------------------------------------------------
AY373868_Aspergillus_sydowii        --------------------------------------------------
DQ767601_uncultured_Hypocreace      --------------------------------------------------
EF672304_Aspergillus_sp             --------------------------------------------------
AM901670_Aspergillus_sp             --------------------------------------------------
FJ011545_Aspergillus_flavus         --------------------------------------------------
FJ011543_Aspergillus_versicolo      --------------------------------------------------
FJ011539_Aspergillus_flavus         --------------------------------------------------
610813                              --------------------------------------------------
EU833210_Aspergillus_versicolo      --------------------------------------------------
EU326209_Aspergillus_versicolo      --------------------------------------------------
                                                                                      

EF652473_Aspergillus_sydowii        TGCCCGTGCCCGTGTGAAGCTCCTTCGACGAGTCGAGTTGTTTGGGAATG
EF652450_Aspergillus_sydowii        TGCCCGTGCCCGTGTGAAGCTCCTTCGACGAGTCGAGTTGTTTGGGAATG
AM883158_Aspergillus_sydowii        TGCCCGTGCCCGTGTGAAGCTCCTTCGACGAGTCGAGTTGTTTGGGAATG
AM883163_Aspergillus_sydowii        TGCCCGTGCCCGTGTGAAGCTCCTTCGACGAGTCGAGTTGTTTGGGAATG
AM176727_Aspergillus_sydowii        --------------------------------------------------
EU301635_Penicillium_sp             --------------------------------------------------
AY373868_Aspergillus_sydowii        --------------------------------------------------
DQ767601_uncultured_Hypocreace      --------------------------------------------------
EF672304_Aspergillus_sp             --------------------------------------------------
AM901670_Aspergillus_sp             --------------------------------------------------
FJ011545_Aspergillus_flavus         --------------------------------------------------
FJ011543_Aspergillus_versicolo      --------------------------------------------------
FJ011539_Aspergillus_flavus         --------------------------------------------------
610813                              --------------------------------------------------
EU833210_Aspergillus_versicolo      --------------------------------------------------
EU326209_Aspergillus_versicolo      --------------------------------------------------
                                                                                      

EF652473_Aspergillus_sydowii        CAGCTCAAAATGGGTGGTAAATTTCATCTAAAGCTAAATACCGGCCGGAG
EF652450_Aspergillus_sydowii        CAGCTCAAAATGGGTGGTAAATTTCATCTAAAGCTAAATACCGGCCGGAG
AM883158_Aspergillus_sydowii        CAGCTCAAAATGGGTGGTAAATTTCATCTAAAGCTAAATACCGGCCGGAG
AM883163_Aspergillus_sydowii        CAGCTCAAAATGGGTGGTAAATTTCATCTAAAGCTAAATACCGGCCGGAG
AM176727_Aspergillus_sydowii        --------------------------------------------------
EU301635_Penicillium_sp             --------------------------------------------------
AY373868_Aspergillus_sydowii        --------------------------------------------------
DQ767601_uncultured_Hypocreace      --------------------------------------------------
EF672304_Aspergillus_sp             --------------------------------------------------
AM901670_Aspergillus_sp             --------------------------------------------------
FJ011545_Aspergillus_flavus         --------------------------------------------------
FJ011543_Aspergillus_versicolo      --------------------------------------------------
FJ011539_Aspergillus_flavus         --------------------------------------------------
610813                              --------------------------------------------------
EU833210_Aspergillus_versicolo      --------------------------------------------------
EU326209_Aspergillus_versicolo      --------------------------------------------------
                                                                                      

EF652473_Aspergillus_sydowii        ACCGATAGCGCACAAGTAGAGTGATCGAAAGATGAAAAGCACTTTGAAAA
EF652450_Aspergillus_sydowii        ACCGATAGCGCACAAGTAGAGTGATCGAAAGATGAAAAGCACTTTGAAAA
AM883158_Aspergillus_sydowii        ACCGATAGCGCACAAGTAGAGTGATCGAAAGATGAAAAGCACTTTGAAAA
AM883163_Aspergillus_sydowii        ACCGATAGCGCACAAGTAGAGTGATCGAAAGATGAAAAGCACTTTGAAAA
AM176727_Aspergillus_sydowii        --------------------------------------------------
EU301635_Penicillium_sp             --------------------------------------------------
AY373868_Aspergillus_sydowii        --------------------------------------------------
DQ767601_uncultured_Hypocreace      --------------------------------------------------
EF672304_Aspergillus_sp             --------------------------------------------------
AM901670_Aspergillus_sp             --------------------------------------------------
FJ011545_Aspergillus_flavus         --------------------------------------------------
FJ011543_Aspergillus_versicolo      --------------------------------------------------
FJ011539_Aspergillus_flavus         --------------------------------------------------
610813                              --------------------------------------------------
EU833210_Aspergillus_versicolo      --------------------------------------------------
EU326209_Aspergillus_versicolo      --------------------------------------------------
                                                                                      

EF652473_Aspergillus_sydowii        GAGAGTTAAACAGCACGTGAAATTGTTGAAAGGGAAGCGCTTGCAACCAG
EF652450_Aspergillus_sydowii        GAGAGTTAAACAGCACGTGAAATTGTTGAAAGGGAAGCGCTTGCAACCAG
AM883158_Aspergillus_sydowii        GAGAGTTAAACAGCACGTGAAATTGTTGAAAGGGAAGCGCTTGCAACCAG
AM883163_Aspergillus_sydowii        GAGAGTTAAACAGCACGTGAAATTGTTGAAAGGGAAGCGCTTGCAACCAG
AM176727_Aspergillus_sydowii        --------------------------------------------------
EU301635_Penicillium_sp             --------------------------------------------------
AY373868_Aspergillus_sydowii        --------------------------------------------------
DQ767601_uncultured_Hypocreace      --------------------------------------------------
EF672304_Aspergillus_sp             --------------------------------------------------
AM901670_Aspergillus_sp             --------------------------------------------------
FJ011545_Aspergillus_flavus         --------------------------------------------------
FJ011543_Aspergillus_versicolo      --------------------------------------------------
FJ011539_Aspergillus_flavus         --------------------------------------------------
610813                              --------------------------------------------------
EU833210_Aspergillus_versicolo      --------------------------------------------------
EU326209_Aspergillus_versicolo      --------------------------------------------------
                                                                                      

EF652473_Aspergillus_sydowii        ACTCGGCCTCGGGGTTCAGCCAGCATTCGTGCTGGTGTACTTCCCCGGGG
EF652450_Aspergillus_sydowii        ACTCGGCCTCGGGGTTCAGCCAGCATTCGTGCTGGTGTACTTCCCCGGGG
AM883158_Aspergillus_sydowii        ACTCGGCCTCGGGGTTCAGCCAGCATTCGTGCTGGTGTACTTCCCCGGGG
AM883163_Aspergillus_sydowii        ACTCGGCCTCGGGGTTCAGCCAGCATTCGTGCTGGTGTACTTCCCCGGGG
AM176727_Aspergillus_sydowii        --------------------------------------------------
EU301635_Penicillium_sp             --------------------------------------------------
AY373868_Aspergillus_sydowii        --------------------------------------------------
DQ767601_uncultured_Hypocreace      --------------------------------------------------
EF672304_Aspergillus_sp             --------------------------------------------------
AM901670_Aspergillus_sp             --------------------------------------------------
FJ011545_Aspergillus_flavus         --------------------------------------------------
FJ011543_Aspergillus_versicolo      --------------------------------------------------
FJ011539_Aspergillus_flavus         --------------------------------------------------
610813                              --------------------------------------------------
EU833210_Aspergillus_versicolo      --------------------------------------------------
EU326209_Aspergillus_versicolo      --------------------------------------------------
                                                                                      

EF652473_Aspergillus_sydowii        CCGGGCCAGCGTCGGTTTGGGCGGCCGGTCAAAGGCCCCAGGAATGTATC
EF652450_Aspergillus_sydowii        CCGGGCCAGCGTCGGTTTGGGCGGCCGGTCAAAGGCCCCAGGAATGTATC
AM883158_Aspergillus_sydowii        CCGGGCCAGCGTCGGTTTGGGCGGCCGGTCAAAGGCCCCAGGAATGTATC
AM883163_Aspergillus_sydowii        CCGGGCCAGCGTCGGTTTGGGCGGCCGGTCAAAGGCCCCAGGAATGTATC
AM176727_Aspergillus_sydowii        --------------------------------------------------
EU301635_Penicillium_sp             --------------------------------------------------
AY373868_Aspergillus_sydowii        --------------------------------------------------
DQ767601_uncultured_Hypocreace      --------------------------------------------------
EF672304_Aspergillus_sp             --------------------------------------------------
AM901670_Aspergillus_sp             --------------------------------------------------
FJ011545_Aspergillus_flavus         --------------------------------------------------
FJ011543_Aspergillus_versicolo      --------------------------------------------------
FJ011539_Aspergillus_flavus         --------------------------------------------------
610813                              --------------------------------------------------
EU833210_Aspergillus_versicolo      --------------------------------------------------
EU326209_Aspergillus_versicolo      --------------------------------------------------
                                                                                      

EF652473_Aspergillus_sydowii        GTCCTCCGGGACGTCTTATAGCCTGGGGTGCAATGCGGCCAGCCTGGACC
EF652450_Aspergillus_sydowii        GTCCTCCGGGACGTCTTATAGCCTGGGGTGCAATGCGGCCAGCCTGGACC
AM883158_Aspergillus_sydowii        GTCCTCCGGGACGTCTTATAGCCTGGGGTGCAATGCGGCCAGCCTGGACC
AM883163_Aspergillus_sydowii        GTCCTCCGGGACGTCTTATAGCCTGGGGTGCAATGCGGCCAGCCTGGACC
AM176727_Aspergillus_sydowii        --------------------------------------------------
EU301635_Penicillium_sp             --------------------------------------------------
AY373868_Aspergillus_sydowii        --------------------------------------------------
DQ767601_uncultured_Hypocreace      --------------------------------------------------
EF672304_Aspergillus_sp             --------------------------------------------------
AM901670_Aspergillus_sp             --------------------------------------------------
FJ011545_Aspergillus_flavus         --------------------------------------------------
FJ011543_Aspergillus_versicolo      --------------------------------------------------
FJ011539_Aspergillus_flavus         --------------------------------------------------
610813                              --------------------------------------------------
EU833210_Aspergillus_versicolo      --------------------------------------------------
EU326209_Aspergillus_versicolo      --------------------------------------------------
                                                                                      

EF652473_Aspergillus_sydowii        GAGGAACGCGCTTCGGCACGGACGCTGGCGTAATGGTCGCAAACGACC--
EF652450_Aspergillus_sydowii        GAGGAACGCGCTTCGGCACGGACGCTGGCGTAATGGTCGCAAACGACC--
AM883158_Aspergillus_sydowii        GAGGAACGCGCTTCGGCACGGACGCTGGCGTAATGGTCGCAAACGACCCG
AM883163_Aspergillus_sydowii        GAGGAACGCGCTTCGGCACGG-----------------------------
AM176727_Aspergillus_sydowii        --------------------------------------------------
EU301635_Penicillium_sp             --------------------------------------------------
AY373868_Aspergillus_sydowii        --------------------------------------------------
DQ767601_uncultured_Hypocreace      --------------------------------------------------
EF672304_Aspergillus_sp             --------------------------------------------------
AM901670_Aspergillus_sp             --------------------------------------------------
FJ011545_Aspergillus_flavus         --------------------------------------------------
FJ011543_Aspergillus_versicolo      --------------------------------------------------
FJ011539_Aspergillus_flavus         --------------------------------------------------
610813                              --------------------------------------------------
EU833210_Aspergillus_versicolo      --------------------------------------------------
EU326209_Aspergillus_versicolo      --------------------------------------------------
                                                                                      

EF652473_Aspergillus_sydowii        -----------------
EF652450_Aspergillus_sydowii        -----------------
AM883158_Aspergillus_sydowii        TCTTGAAACACGGACCA
AM883163_Aspergillus_sydowii        -----------------
AM176727_Aspergillus_sydowii        -----------------
EU301635_Penicillium_sp             -----------------
AY373868_Aspergillus_sydowii        -----------------
DQ767601_uncultured_Hypocreace      -----------------
EF672304_Aspergillus_sp             -----------------
AM901670_Aspergillus_sp             -----------------
FJ011545_Aspergillus_flavus         -----------------
FJ011543_Aspergillus_versicolo      -----------------
FJ011539_Aspergillus_flavus         -----------------
610813                              -----------------
EU833210_Aspergillus_versicolo      -----------------
EU326209_Aspergillus_versicolo      -----------------
                                                     
