# Supplementary material for: A software pipeline for processing and identification of fungal ITS sequences
Source: Source Code Biol Med. 2009 Jan 15;4:1. doi: 10.1186/1751-0473-4-1 (PMC2649129; doi:10.1186/1751-0473-4-1)
Supplement: Additional file 2 — The evaluation dataset. The evaluation dataset (in the FASTA format) and the results of its analysis (a summary in the OpenOffice/Excel spreadsheet format with multiple alignments in the ALN (Clustal W) format and a list of the species recovered in the PDF format). [file 1751-0473-4-1-S2.zip › AdditionalFile2/2008-10-24-1/alignments/610813.dnd]

(
(
(
(
(
(
(
(
(
610813:-0.00195,
(
(
FJ011543_Aspergillus_versicolo:-0.01601,
(
AM901670_Aspergillus_sp:0.03187,
FJ011545_Aspergillus_flavus:-0.02824)
:0.01600)
:0.01054,
FJ011539_Aspergillus_flavus:-0.00326)
:0.01881)
:0.00622,
EU833210_Aspergillus_versicolo:-0.00438)
:0.00377,
EU326209_Aspergillus_versicolo:0.00011)
:0.01496,
EF672304_Aspergillus_sp:-0.00966)
:0.00742,
DQ767601_uncultured_Hypocreace:-0.00680)
:0.00770,
AY373868_Aspergillus_sydowii:0.00000)
:0.00800,
EU301635_Penicillium_sp:-0.00786)
:0.00822,
AM176727_Aspergillus_sydowii:-0.01015)
:0.00884,
(
(
EF652473_Aspergillus_sydowii:0.00000,
EF652450_Aspergillus_sydowii:0.00000)
:0.00223,
AM883158_Aspergillus_sydowii:-0.00223)
:0.00133,
AM883163_Aspergillus_sydowii:0.00094);
