# Supplementary material for: A software pipeline for processing and identification of fungal ITS sequences
Source: Source Code Biol Med. 2009 Jan 15;4:1. doi: 10.1186/1751-0473-4-1 (PMC2649129; doi:10.1186/1751-0473-4-1)
Supplement: Additional file 2 — The evaluation dataset. The evaluation dataset (in the FASTA format) and the results of its analysis (a summary in the OpenOffice/Excel spreadsheet format with multiple alignments in the ALN (Clustal W) format and a list of the species recovered in the PDF format). [file 1751-0473-4-1-S2.zip › AdditionalFile2/2008-10-24-1/alignments/611418.aln]

CLUSTAL W (1.83) multiple sequence alignment


EU833215_Penicillium_commune        -----------------GGAAGTAAAAA-GTCGTAACAAGGTTTCCGTAG
EU833214_Penicillium_citrinum       ----------------GGAAAGTAAAAAAGTCGTAACAAGGTTTCCGTAG
DQ249212_Penicillium_chrysogen      CAACTCTGTCATTTAGAGGAAGTAAAAA-GTCGTAACAAGGTTTCCGTAG
DQ093692_Penicillium_commune        --------------------AGGAGTAA-GTCGTAACAAGGTTTCCGTAG
AY371628_Penicillium_chrysogen      -------------------------------------------TCCGTAG
AY371627_Penicillium_chrysogen      -------------------------------------------TCCGTAG
DQ681340_Penicillium_vinaceum       ---------------TTGGAAGTAAAAA-GTCGTAACAAGGTTTCCGTAG
EF660439_Penicillium_sp             -----------------GGAAGTAAAAG--TCGTAACAAGGTTTCCGTAG
DQ681331_Penicillium_citrinum       -----------------GGAAGTAAAAG--TCGTAACAAGGTTTCCGTAG
EU833212_Penicillium_chrysogen      -----------------GGAAGTAAAAG--TCGTAACAAGGTTTCCGTAG
EF105368_Penicillium_sp             ----------------AGGAAGTAAAAG--TCGTAACAAGGTTTCCGTAG
611418                              --------------------------------------------------
EU862195_Penicillium_chrysogen      -------------------------------------------TCCGTAG
AY373903_Penicillium_chrysogen      -------------------------------------------TCCGTAG
DQ767595_uncultured_Penicilliu      -------------------------------------------TCCGTAG
AY770411_ascomycete_sp              --------------------------------------------------
                                                                                      

EU833215_Penicillium_commune        GTGAACCTGCGGAAGGATCATTACCGAGTGAGGGCCCTCTGGGTCCAACC
EU833214_Penicillium_citrinum       GTGAACCTGCGGAAGGATCATTACCGAGTGAGGGCCCTCTGGGTCCAACC
DQ249212_Penicillium_chrysogen      GTGAACCTGCGGAAGGATCATTACCGAGTGAGGGCCCTCTGGGTCCAACC
DQ093692_Penicillium_commune        GTGAACCTGCGGAAGGATCATTACCGAGTGAGGGCCCTCTGGGTCCAACC
AY371628_Penicillium_chrysogen      GTGAACCTGCGGAAGGATCATTACCGAGTGAGGGCCCTCTGGGTCCAACC
AY371627_Penicillium_chrysogen      GTGAACCTGCGGAAGGATCATTACCGAGTGAGGGCCCTCTGGGTCCAACC
DQ681340_Penicillium_vinaceum       GTGAACCTGCGGAAGGATCATTACCGAGTGAGGGCCCTCTGGGTCCAACC
EF660439_Penicillium_sp             GTGAACCTGCGGAAGGATCATTACCGAGTGAGGGCCCTCTGGGTCCAACC
DQ681331_Penicillium_citrinum       GTGAACCTGCGGAAGGATCATTACCGAGTGAGGGCCCTCTGGGTCCAACC
EU833212_Penicillium_chrysogen      GTGAACCTGCGGAAGGATCATTACCGAGTGAGGGCCCTCTGGGTCCAACC
EF105368_Penicillium_sp             GTGAACCTGCGGAAGGATCATTACCGAGTGAGGGCCCTCTGGGTCCAACC
611418                              --------GCGGAAGGATCATTACCGAGTGAGGGCCCTCTGGGTCCAACC
EU862195_Penicillium_chrysogen      GTGAACCTGCGGAAGGATCATTACCGAGTGAGGGCCCTCTGGGTCCAACC
AY373903_Penicillium_chrysogen      GTGAACCTGCGGAAGGATCATTACCGAGTGAGGGCCCTCTGGGTCCAACC
DQ767595_uncultured_Penicilliu      GTGAACCTGCGGAAGGATCATTACCGAGTGAGGGCCCTCTGGGTCCAACC
AY770411_ascomycete_sp              ---AACCTGCGGAAGGATCATTACCGAGTGAGGGCCCTCTGGGTCCAACC
                                            ******************************************

EU833215_Penicillium_commune        TCCCACCCGTGTTTATTTTACCTTGTTGCTTCGGCGGGCCCGCCTTAACT
EU833214_Penicillium_citrinum       TCCCACCCGTGTTTATTTTACCTTGTTGCTTCGGCGGGCCCGCCTTAACT
DQ249212_Penicillium_chrysogen      TCCCACCCGTGTTTATTTTACCTTGTTGCTTCGGCGGGCCCGCCTTAACT
DQ093692_Penicillium_commune        TCCCACCCGTGTTTATTTTACCTTGTTGCTTCGGCGGGCCCGCCTTAACT
AY371628_Penicillium_chrysogen      TCCCACCCGTGTTTATTTTACCTTGTTGCTTCGGCGGGCCCGCCTTAACT
AY371627_Penicillium_chrysogen      TCCCACCCGTGTTTATTTTACCTTGTTGCTTCGGCGGGCCCGCCTTAACT
DQ681340_Penicillium_vinaceum       TCCCACCCGTGTTTATTTTACCTTGTTGCTTCGGCGGGCCCGCCTTAACT
EF660439_Penicillium_sp             TCCCACCCGTGTTTATTTTACCTTGTTGCTTCGGCGGGCCCGCCTTAACT
DQ681331_Penicillium_citrinum       TCCCACCCGTGTTTATTTTACCTTGTTGCTTCGGCGGGCCCGCCTTAACT
EU833212_Penicillium_chrysogen      TCCCACCCGTGTTTATTTTACCTTGTTGCTTCGGCGGGCCCGCCTTAACT
EF105368_Penicillium_sp             TCCCACCCGTGTTTATTTTACCTTGTTGCTTCGGCGGGCCCGCCTTAACT
611418                              TCCCACCCGTGTTTATTTTACCTTGTTGCTTCGGCGGGCCCGCCTTAACT
EU862195_Penicillium_chrysogen      TCCCACCCGTGTTTATTTTACCTTGTTGCTTCGGCGGGCCCGCCTTAACT
AY373903_Penicillium_chrysogen      TCCCACCCGTGTTTATTTTACCTTGTTGCTTCGGCGGGCCCGCCTTAACT
DQ767595_uncultured_Penicilliu      TCCCACCCGTGTTTATTTTACCTTGTTGCTTCGGCGGGCCCGCCTTAACT
AY770411_ascomycete_sp              TCCCACCCGTGTTTATTTTACCTTGTTGCTTCGGCGGGCCCGCCTTAACT
                                    **************************************************

EU833215_Penicillium_commune        GGCCGCCGGGGGGCTTACGCCCCCGGGCCCGCGCCCGCCGAAGACACCCT
EU833214_Penicillium_citrinum       GGCCGCCGGGGGGCTTACGCCCCCGGGCCCGCGCCCGCCGAAGACACCCT
DQ249212_Penicillium_chrysogen      GGCCGCCGGGGGGCTTACGCCCCCGGGCCCGCGCCCGCCGAAGACACCCT
DQ093692_Penicillium_commune        GGCCGCCGGGGGGCTTACGCCCCCGGGCCCGCGCCCGCCGAAGACACCCT
AY371628_Penicillium_chrysogen      GGCCGCCGGGGGGCTTACGCCCCCGGGCCCGCGCCCGCCGAAGACACCCT
AY371627_Penicillium_chrysogen      GGCCGCCGGGGGGCTTACGCCCCCGGGCCCGCGCCCGCCGAAGACACCCT
DQ681340_Penicillium_vinaceum       GGCCGCCGGGGGGCTTACGCCCCCGGGCCCGCGCCCGCCGAAGACACCCT
EF660439_Penicillium_sp             GGCCGCCGGGGGGCTTACGCCCCCGGGCCCGCGCCCGCCGAAGACACCCT
DQ681331_Penicillium_citrinum       GGCCGCCGGGGGGCTTACGCCCCCGGGCCCGCGCCCGCCGAAGACACCCT
EU833212_Penicillium_chrysogen      GGCCGCCGGGGGGCTTACGCCCCCGGGCCCGCGCCCGCCGAAGACACCCT
EF105368_Penicillium_sp             GGCCGCCGGGGGGCTTACGCCCCCGGGCCCGCGCCCGCCGAAGACACCCT
611418                              GGCCGCCGGGGGGCTTACGCCCCCGGGCCCGCGCCCGCCGAAGACACCCT
EU862195_Penicillium_chrysogen      GGCCGCCGGGGGGCTTACGCCCCCGGGCCCGCGCCCGCCGAAGACACCCT
AY373903_Penicillium_chrysogen      GGCCGCCGGGGGGCTTACGCCCCCGGGCCCGCGCCCGCCGAAGACACCCT
DQ767595_uncultured_Penicilliu      GGCCGCCGGGGGGCTTACGCCCCCGGGCCCGCGCCCGCCGAAGACACCCT
AY770411_ascomycete_sp              GGCCGCCGGGGGGCTTACGCCCCCGGGCCCGCGCCCGCCGAAGACACCCT
                                    **************************************************

EU833215_Penicillium_commune        CGAACTCTGTCTGAAGATTGTAGTCTGAGTGAAAATATAAATTATTTAAA
EU833214_Penicillium_citrinum       CGAACTCTGTCTGAAGATTGTAGTCTGAGTGAAAATATAAATTATTTAAA
DQ249212_Penicillium_chrysogen      CGAACTCTGTCTGAAGATTGTAGTCTGAGTGAAAATATAAATTATTTAAA
DQ093692_Penicillium_commune        CGAACTCTGTCTGAAGATTGTAGTCTGAGTGAAAATATAAATTATTTAAA
AY371628_Penicillium_chrysogen      CGAACTCTGTCTGAAGATTGTAGTCTGAGTGAAAATATAAATTATTTAAA
AY371627_Penicillium_chrysogen      CGAACTCTGTCTGAAGATTGTAGTCTGAGTGAAAATATAAATTATTTAAA
DQ681340_Penicillium_vinaceum       CGAACTCTGTCTGAAGATTGTAGTCTGAGTGAAAATATAAATTATTTAAA
EF660439_Penicillium_sp             CGAACTCTGTCTGAAGATTGTAGTCTGAGTGAAAATATAAATTATTTAAA
DQ681331_Penicillium_citrinum       CGAACTCTGTCTGAAGATTGTAGTCTGAGTGAAAATATAAATTATTTAAA
EU833212_Penicillium_chrysogen      CGAACTCTGTCTGAAGATTGTAGTCTGAGTGAAAATATAAATTATTTAAA
EF105368_Penicillium_sp             CGAACTCTGTCTGAAGATTGTAGTCTGAGTGAAAATATAAATTATTTAAA
611418                              CGAACTCTGTCTGAAGATTGTAGTCTGAGTGAAAATATAAATTATTTAAA
EU862195_Penicillium_chrysogen      CGAACTCTGTCTGAAGATTGTAGTCTGAGTGAAAATATAAATTATTTAAA
AY373903_Penicillium_chrysogen      CGAACTCTGTCTGAAGATTGTAGTCTGAGTGAAAATATAAATTATTTAAA
DQ767595_uncultured_Penicilliu      CGAACTCTGTCTGAAGATTGTAGTCTGAGTGAAAATATAAATTATTTAAA
AY770411_ascomycete_sp              CGAACTCTGTCTGAAGATTGTAGTCTGAGTGAAAATATAAATTATTTAAA
                                    **************************************************

EU833215_Penicillium_commune        ACTTTCAACAACGGATCTCTTGGTTCCGGCATCGATGAAGAACGCAGCGA
EU833214_Penicillium_citrinum       ACTTTCAACAACGGATCTCTTGGTTCCGGCATCGATGAAGAACGCAGCGA
DQ249212_Penicillium_chrysogen      ACTTTCAACAACGGATCTCTTGGTTCCGGCATCGATGAAGAACGCAGCGA
DQ093692_Penicillium_commune        ACTTTCAACAACGGATCTCTTGGTTCCGGCATCGATGAAGAACGCAGCGA
AY371628_Penicillium_chrysogen      ACTTTCAACAACGGATCTCTTGGTTCCGGCATCGATGAAGAACGCAGCGA
AY371627_Penicillium_chrysogen      ACTTTCAACAACGGATCTCTTGGTTCCGGCATCGATGAAGAACGCAGCGA
DQ681340_Penicillium_vinaceum       ACTTTCAACAACGGATCTCTTGGTTCCGGCATCGATGAAGAACGCAGCGA
EF660439_Penicillium_sp             ACTTTCAACAACGGATCTCTTGGTTCCGGCATCGATGAAGAACGCAGCGA
DQ681331_Penicillium_citrinum       ACTTTCAACAACGGATCTCTTGGTTCCGGCATCGATGAAGAACGCAGCGA
EU833212_Penicillium_chrysogen      ACTTTCAACAACGGATCTCTTGGTTCCGGCATCGATGAAGAACGCAGCGA
EF105368_Penicillium_sp             ACTTTCAACAACGGATCTCTTGGTTCCGGCATCGATGAAGAACGCAGCGA
611418                              ACTTTCAACAACGGATCTCTTGGTTCCGGCATCGATGAAGAACGCAGCGA
EU862195_Penicillium_chrysogen      ACTTTCAACAACGGATCTCTTGGTTCCGGCATCGATGAAGAACGCAGCGA
AY373903_Penicillium_chrysogen      ACTTTCAACAACGGATCTCTTGGTTCCGGCATCGATGAAGAACGCAGCGA
DQ767595_uncultured_Penicilliu      ACTTTCAACAACGGATCTCTTGGTTCCGGCATCGATGAAGAACGCAGCGA
AY770411_ascomycete_sp              ACTTTCAACAACGGATCTCTTGGTTCCGGCATCGATGAAGAACGCAGCGA
                                    **************************************************

EU833215_Penicillium_commune        AATGCGATACGTAATGTGAATTGCAAATTCAGTGAATCATCGAGTCTTTG
EU833214_Penicillium_citrinum       AATGCGATACGTAATGTGAATTGCAAATTCAGTGAATCATCGAGTCTTTG
DQ249212_Penicillium_chrysogen      AATGCGATACGTAATGTGAATTGCAAATTCAGTGAATCATCGAGTCTTTG
DQ093692_Penicillium_commune        AATGCGATACGTAATGTGAATTGCAAATTCAGTGAATCATCGAGTCTTTG
AY371628_Penicillium_chrysogen      AATGCGATACGTAATGTGAATTGCAAATTCAGTGAATCATCGAGTCTTTG
AY371627_Penicillium_chrysogen      AATGCGATACGTAATGTGAATTGCAAATTCAGTGAATCATCGAGTCTTTG
DQ681340_Penicillium_vinaceum       AATGCGATACGTAATGTGAATTGCAAATTCAGTGAATCATCGAGTCTTTG
EF660439_Penicillium_sp             AATGCGATACGTAATGTGAATTGCAAATTCAGTGAATCATCGAGTCTTTG
DQ681331_Penicillium_citrinum       AATGCGATACGTAATGTGAATTGCAAATTCAGTGAATCATCGAGTCTTTG
EU833212_Penicillium_chrysogen      AATGCGATACGTAATGTGAATTGCAAATTCAGTGAATCATCGAGTCTTTG
EF105368_Penicillium_sp             AATGCGATACGTAATGTGAATTGCAAATTCAGTGAATCATCGAGTCTTTG
611418                              AATGCGATACGTAATGTGAATTGCAAATTCAGTGAATCATCGAGTCTTTG
EU862195_Penicillium_chrysogen      AATGCGATACGTAATGTGAATTGCAAATTCAGTGAATCATCGAGTCTTTG
AY373903_Penicillium_chrysogen      AATGCGATACGTAATGTGAATTGCAAATTCAGTGAATCATCGAGTCTTTG
DQ767595_uncultured_Penicilliu      AATGCGATACGTAATGTGAATTGCAAATTCAGTGAATCATCGAGTCTTTG
AY770411_ascomycete_sp              AATGCGATACGTAATGTGAATTGCAAATTCAGTGAATCATCGAGTCTTTG
                                    **************************************************

EU833215_Penicillium_commune        AACGCACATTGCGCCCCCTGGTATTCCGGGGGGCATGCCTGTCCGAGCGT
EU833214_Penicillium_citrinum       AACGCACATTGCGCCCCCTGGTATTCCGGGGGGCATGCCTGTCCGAGCGT
DQ249212_Penicillium_chrysogen      AACGCACATTGCGCCCCCTGGTATTCCGGGGGGCATGCCTGTCCGAGCGT
DQ093692_Penicillium_commune        AACGCACATTGCGCCCCCTGGTATTCCGGGGGGCATGCCTGTCCGAGCGT
AY371628_Penicillium_chrysogen      AACGCACATTGCGCCCCCTGGTATTCCGGGGGGCATGCCTGTCCGAGCGT
AY371627_Penicillium_chrysogen      AACGCACATTGCGCCCCCTGGTATTCCGGGGGGCATGCCTGTCCGAGCGT
DQ681340_Penicillium_vinaceum       AACGCACATTGCGCCCCCTGGTATTCCGGGGGGCATGCCTGTCCGAGCGT
EF660439_Penicillium_sp             AACGCACATTGCGCCCCCTGGTATTCCGGGGGGCATGCCTGTCCGAGCGT
DQ681331_Penicillium_citrinum       AACGCACATTGCGCCCCCTGGTATTCCGGGGGGCATGCCTGTCCGAGCGT
EU833212_Penicillium_chrysogen      AACGCACATTGCGCCCCCTGGTATTCCGGGGGGCATGCCTGTCCGAGCGT
EF105368_Penicillium_sp             AACGCACATTGCGCCCCCTGGTATTCCGGGGGGCATGCCTGTCCGAGCGT
611418                              AACGCACATTGCGCCCCCTGGTATTCCGGGGGGCATGCCTGTCCGAGCGT
EU862195_Penicillium_chrysogen      AACGCACATTGCGCCCCCTGGTATTCCGGGGGGCATGCCTGTCCGAGCGT
AY373903_Penicillium_chrysogen      AACGCACATTGCGCCCCCTGGTATTCCGGGGGGCATGCCTGTCCGAGCGT
DQ767595_uncultured_Penicilliu      AACGCACATTGCGCCCCCTGGTATTCCGGGGGGCATGCCTGTCCGAGCGT
AY770411_ascomycete_sp              AACGCACATTGCGCCCCCTGGTATTCCGGGGGGCATGCCTGTCCGAGCGT
                                    **************************************************

EU833215_Penicillium_commune        CATTTCTGCCCTCAAGCACGGCTTGTGTGTTGGGCCCCGTCCTCCGATCC
EU833214_Penicillium_citrinum       CATTTCTGCCCTCAAGCACGGCTTGTGTGTTGGGCCCCGTCCTCCGATCC
DQ249212_Penicillium_chrysogen      CATTTCTGCCCTCAAGCACGGCTTGTGTGTTGGGCCCCGTCCTCCGATCC
DQ093692_Penicillium_commune        CATTTCTGCCCTCAAGCACGGCTTGTGTGTTGGGCCCCGTCCTCCGATCC
AY371628_Penicillium_chrysogen      CATTTCTGCCCTCAAGCACGGCTTGTGTGTTGGGCCCCGTCCTCCGATCC
AY371627_Penicillium_chrysogen      CATTTCTGCCCTCAAGCACGGCTTGTGTGTTGGGCCCCGTCCTCCGATCC
DQ681340_Penicillium_vinaceum       CATTTCTGCCCTCAAGCACGGCTTGTGTGTTGGGCCCCGTCCTCCGATCC
EF660439_Penicillium_sp             CATTTCTGCCCTCAAGCACGGCTTGTGTGTTGGGCCCCGTCCTCCGATCC
DQ681331_Penicillium_citrinum       CATTTCTGCCCTCAAGCACGGCTTGTGTGTTGGGCCCCGTCCTCCGATCC
EU833212_Penicillium_chrysogen      CATTTCTGCCCTCAAGCACGGCTTGTGTGTTGGGCCCCGTCCTCCGATCC
EF105368_Penicillium_sp             CATTTCTGCCCTCAAGCACGGCTTGTGTGTTGGGCCCCGTCCTCCGATCC
611418                              CATTTCTGCCCTCAAGCACGGCTTGTGTGTTGGGCCCCGTCCTCCGATCC
EU862195_Penicillium_chrysogen      CATTTCTGCCCTCAAGCACGGCTTGTGTGTTGGGCCCCGTCCTCCGATCC
AY373903_Penicillium_chrysogen      CATTTCTGCCCTCAAGCACGGCTTGTGTGTTGGGCCCCGTCCTCCGATCC
DQ767595_uncultured_Penicilliu      CATTTCTGCCCTCAAGCACGGCTTGTGTGTTGGGCCCCGTCCTCCGATCC
AY770411_ascomycete_sp              CATTTCTGCCCTCAAGCACGGCTTGTGTGTTGGGCCCCGTCCTCCGATCC
                                    **************************************************

EU833215_Penicillium_commune        CGGGGGACGGGCCCGAAAGGCAGCGGCGGCACCGCGTCCGGTCCTCGAGC
EU833214_Penicillium_citrinum       CGGGGGACGGGCCCGAAAGGCAGCGGCGGCACCGCGTCCGGTCCTCGAGC
DQ249212_Penicillium_chrysogen      CGGGGGACGGGCCCGAAAGGCAGCGGCGGCACCGCGTCCGGTCCTCGAGC
DQ093692_Penicillium_commune        CGGGGGACGGGCCCGAAAGGCAGCGGCGGCACCGCGTCCGGTCCTCGAGC
AY371628_Penicillium_chrysogen      CGGGGGACGGGCCCGAAAGGCAGCGGCGGCACCGCGTCCGGTCCTCGAGC
AY371627_Penicillium_chrysogen      CGGGGGACGGGCCCGAAAGGCAGCGGCGGCACCGCGTCCGGTCCTCGAGC
DQ681340_Penicillium_vinaceum       CGGGGGACGGGCCCGAAAGGCAGCGGCGGCACCGCGTCCGGTCCTCGAGC
EF660439_Penicillium_sp             CGGGGGACGGGCCCGAAAGGCAGCGGCGGCACCGCGTCCGGTCCTCGAGC
DQ681331_Penicillium_citrinum       CGGGGGACGGGCCCGAAAGGCAGCGGCGGCACCGCGTCCGGTCCTCGAGC
EU833212_Penicillium_chrysogen      CGGGGGACGGGCCCGAAAGGCAGCGGCGGCACCGCGTCCGGTCCTCGAGC
EF105368_Penicillium_sp             CGGGGGACGGGCCCGAAAGGCAGCGGCGGCACCGCGTCCGGTCCTCGAGC
611418                              CGGGGGACGGGCCCGAAAGGCAGCGGCGGCACCGCGTCCGGTCCTCGAGC
EU862195_Penicillium_chrysogen      CGGGGGACGGGCCCGAAAGGCAGCGGCGGCACCGCGTCCGGTCCTCGAGC
AY373903_Penicillium_chrysogen      CGGGGGACGGGCCCGAAAGGCAGCGGCGGCACCGCGTCCGGTCCTCGAGC
DQ767595_uncultured_Penicilliu      CGGGGGACGGGCCCGAAAGGCAGCGGCGGCACCGCGTCCGGTCCTCGAGC
AY770411_ascomycete_sp              CGGGGGACGGGCCCGAAAGGCAGCGGCGGCACCGCGTCCGGTCCTCGAGC
                                    **************************************************

EU833215_Penicillium_commune        GTATGGGGCTTTGTCACCCGCTCTGTAGGCCCGGCCGGCGCTTGCCGATC
EU833214_Penicillium_citrinum       GTATGGGGCTTTGTCACCCGCTCTGTAGGCCCGGCCGGCGCTTGCCGATC
DQ249212_Penicillium_chrysogen      GTATGGGGCTTTGTCACCCGCTCTGTAGGCCCGGCCGGCGCTTGCCGATC
DQ093692_Penicillium_commune        GTATGGGGCTTTGTCACCCGCTCTGTAGGCCCGGCCGGCGCTTGCCGATC
AY371628_Penicillium_chrysogen      GTATGGGGCTTTGTCACCCGCTCTGTAGGCCCGGCCGGCGCTTGCCGATC
AY371627_Penicillium_chrysogen      GTATGGGGCTTTGTCACCCGCTCTGTAGGCCCGGCCGGCGCTTGCCGATC
DQ681340_Penicillium_vinaceum       GTATGGGGCTTTGTCACCCGCTCTGTAGGCCCGGCCGGCGCTTGCCGATC
EF660439_Penicillium_sp             GTATGGGGCTTTGTCACCCGCTCTGTAGGCCCGGCCGGCGCTTGCCGATC
DQ681331_Penicillium_citrinum       GTATGGGGCTTTGTCACCCGCTCTGTAGGCCCGGCCGGCGCTTGCCGATC
EU833212_Penicillium_chrysogen      GTATGGGGCTTTGTCACCCGCTCTGTAGGCCCGGCCGGCGCTTGCCGATC
EF105368_Penicillium_sp             GTATGGGGCTTTGTCACCCGCTCTGTAGGCCCGGCCGGCGCTTGCCGATC
611418                              GTATGGGGCTTTGTCACCCGCTCTGTAGGCCCGGCCGGCGCTTGCCGATC
EU862195_Penicillium_chrysogen      GTATGGGGCTTTGTCACCCGCTCTGTAGGCCCGGCCGGCGCTTGCCGATC
AY373903_Penicillium_chrysogen      GTATGGGGCTTTGTCACCCGCTCTGTAGGCCCGGCCGGCGCTTGCCGATC
DQ767595_uncultured_Penicilliu      GTATGGGGCTTTGTCACCCGCTCTGTAGGCCCGGCCGGCGCTTGCCGATC
AY770411_ascomycete_sp              GTATGGGGCTTTGTCACCCGCTCTGTAGGCCCGGCCGGCGCTTGCCGATC
                                    **************************************************

EU833215_Penicillium_commune        AACCCAAATTTTTATCCAGGTTGACCTCGGATCAGGTAGGGATACCCGCT
EU833214_Penicillium_citrinum       AACCCAAATTTTTATCCAGGTTGACCTCGGATCAGGTAGGGATACCCGCT
DQ249212_Penicillium_chrysogen      AACCCAAGTTTTTATCCAGGTTGACCTCGGATCAGGTAGGGATACCCGCT
DQ093692_Penicillium_commune        AACCCAAATTTTTATCCAGGTTGACCTCGGATCAGGTAGGGA-ACCCG--
AY371628_Penicillium_chrysogen      AACCCAAATTTTTATCCAGGTTGACCTCGGATCAGGTAG-----------
AY371627_Penicillium_chrysogen      AACCCAAATTTTTATCCAGGTTGACCTCGGATCAGGTAG-----------
DQ681340_Penicillium_vinaceum       AACCCAAATTTTTATCCAGGTTGACCTCGGATCAGGTAGGGATACCCGCT
EF660439_Penicillium_sp             AACCCAAATTTTTATCCAGGTTGACCTCGGATCAGGTAGGGATACCCGCT
DQ681331_Penicillium_citrinum       AACCCAAATTTTTATCCAGGTTGACCTCGGATCAGGTAGGGATACCCGCT
EU833212_Penicillium_chrysogen      AACCCAAATTTTTATCCAGGTTGACCTCGGATCAGGTAGGGATACCCGCT
EF105368_Penicillium_sp             AACCCAAATTTTTATCCAGGTTGACCTCGGATCAGGTAGGGATACCCGCT
611418                              AACCC---------------------------------------------
EU862195_Penicillium_chrysogen      AACCCAAATTTTTATCCAGGTTGACCTCGGATCAGGTAGGGATACCCGCT
AY373903_Penicillium_chrysogen      AACCCAAATTTTTATCCAGGTTGACCTCGGATCAGGTAGGGATACCCGCT
DQ767595_uncultured_Penicilliu      AACCCAAATTTTTATCCAGGTTGACCTCGGATCAGGTAGGGATACCCGCT
AY770411_ascomycete_sp              AACCCAAATTTTTATCCAGGTTGACCTCGGATCAGGTAGGGATACCCGCT
                                    *****                                             

EU833215_Penicillium_commune        GAACTTAAGCATATA-----------------------------------
EU833214_Penicillium_citrinum       GAACTTAAGCATATA-----------------------------------
DQ249212_Penicillium_chrysogen      GAACTTAAGCCATTCAATTATGCCGGGAAAAAT-----------------
DQ093692_Penicillium_commune        --------------------------------------------------
AY371628_Penicillium_chrysogen      --------------------------------------------------
AY371627_Penicillium_chrysogen      --------------------------------------------------
DQ681340_Penicillium_vinaceum       GAACTTAAGCATATCAATAAGNCGGAGGAA--------------------
EF660439_Penicillium_sp             GAACTTAAGCATATCAAT--------------------------------
DQ681331_Penicillium_citrinum       GAACTTAAGCATATCAATAAGNCGGAGGAA--------------------
EU833212_Penicillium_chrysogen      GAACTTAAGCATATCAATAAGCGGAGGAA---------------------
EF105368_Penicillium_sp             GAACTTAAGCATATCAATAAGCGGAGGAA---------------------
611418                              --------------------------------------------------
EU862195_Penicillium_chrysogen      GAACTTAAGCATATCAATAAGCGGAGGA----------------------
AY373903_Penicillium_chrysogen      GAACTTAAGCATATCAATAAGCGGAGGAAAAGAAACCAACAGGGATTGCC
DQ767595_uncultured_Penicilliu      GAACTTAAGCATATCAATAAGCGGAGGA----------------------
AY770411_ascomycete_sp              GAACTTAAGCATATCAATA-------------------------------
                                                                                      

EU833215_Penicillium_commune        --
EU833214_Penicillium_citrinum       --
DQ249212_Penicillium_chrysogen      --
DQ093692_Penicillium_commune        --
AY371628_Penicillium_chrysogen      --
AY371627_Penicillium_chrysogen      --
DQ681340_Penicillium_vinaceum       --
EF660439_Penicillium_sp             --
DQ681331_Penicillium_citrinum       --
EU833212_Penicillium_chrysogen      --
EF105368_Penicillium_sp             --
611418                              --
EU862195_Penicillium_chrysogen      --
AY373903_Penicillium_chrysogen      CC
DQ767595_uncultured_Penicilliu      --
AY770411_ascomycete_sp              --
                                      
