# Supplementary material for: A software pipeline for processing and identification of fungal ITS sequences
Source: Source Code Biol Med. 2009 Jan 15;4:1. doi: 10.1186/1751-0473-4-1 (PMC2649129; doi:10.1186/1751-0473-4-1)
Supplement: Additional file 2 — The evaluation dataset. The evaluation dataset (in the FASTA format) and the results of its analysis (a summary in the OpenOffice/Excel spreadsheet format with multiple alignments in the ALN (Clustal W) format and a list of the species recovered in the PDF format). [file 1751-0473-4-1-S2.zip › AdditionalFile2/2008-10-24-1/alignments/611418.dnd]

(
(
(
(
611418:-0.00377,
(
(
(
EU862195_Penicillium_chrysogen:-0.00864,
AY373903_Penicillium_chrysogen:0.00864)
:0.00465,
DQ767595_uncultured_Penicilliu:-0.00465)
:0.00342,
AY770411_ascomycete_sp:-0.00342)
:0.00377)
:0.00242,
EF105368_Penicillium_sp:0.00000)
:0.00045,
EU833212_Penicillium_chrysogen:-0.00045)
:0.00055,
(
(
(
(
(
EU833215_Penicillium_commune:-0.00236,
EU833214_Penicillium_citrinum:0.00403)
:0.00234,
(
(
DQ249212_Penicillium_chrysogen:0.00506,
DQ093692_Penicillium_commune:0.00189)
:0.00244,
AY371628_Penicillium_chrysogen:-0.00500)
:0.00145)
:0.00106,
AY371627_Penicillium_chrysogen:-0.00337)
:0.00317,
DQ681340_Penicillium_vinaceum:-0.00070)
:0.00051,
EF660439_Penicillium_sp:0.00000)
:0.00029,
DQ681331_Penicillium_citrinum:-0.00014);
