# Supplementary material for: A software pipeline for processing and identification of fungal ITS sequences
Source: Source Code Biol Med. 2009 Jan 15;4:1. doi: 10.1186/1751-0473-4-1 (PMC2649129; doi:10.1186/1751-0473-4-1)
Supplement: Additional file 2 — The evaluation dataset. The evaluation dataset (in the FASTA format) and the results of its analysis (a summary in the OpenOffice/Excel spreadsheet format with multiple alignments in the ALN (Clustal W) format and a list of the species recovered in the PDF format). [file 1751-0473-4-1-S2.zip › AdditionalFile2/2008-10-24-1/alignments/611413.aln]

CLUSTAL W (1.83) multiple sequence alignment


EF652467_Aspergillus_sp             --------------------------------------------------
EF652440_Aspergillus_sp             --------------------------------------------------
AM176697_Paecilomyces_sp            --------------------------------------------------
AM176708_Emericella_nidulans        --------------------------------------------------
EU139862_Aspergillus_sp             --------------------------------------------------
AM176709_Hyalodendron_sp            --------------------------------------------------
AM176707_Penicillium_sp             --------------------------------------------------
AM158202_Emericella_nidulans        --------------------------------------------------
EF125026_Aspergillus_versicolo      ------------------------------------------TCCGTAGG
EU862194_Aspergillus_sp             ------------------------------------------TCCGTAGG
AM883156_Aspergillus_versicolo      TTTCTTGGTCATATAGAGGAAGTAAAAGTCGTAACAAGGTTTCCAGTAGG
EF687940_Aspergillus_sp             --------------------------------------------------
DQ865103_Aspergillus_versicolo      -------------------------------------AGGTTTCCGTAGG
DQ093658_Aspergillus_versicolo      ------------------------------GTGGAACAAGTTTCCGTAGG
DQ426532_Aspergillus_versicolo      -------------------------------------------CCGTAGG
611413                              --------------------------------------------------
                                                                                      

EF652467_Aspergillus_sp             -----------AAG-GATCATTACCGAGTGCGGGCTGCCTCCGGGCGCCC
EF652440_Aspergillus_sp             -----------AAG-GATCATTACCGAGTGCGGGCTGCCTCCGGGCGCCC
AM176697_Paecilomyces_sp            -----------AAG-GATCATTACCGAGTGCGGGCTGCCTCCGGGCGCCC
AM176708_Emericella_nidulans        -----------AAG-GATCATTACCGAGTGCGGGCTGCCTCCGGGCGCCC
EU139862_Aspergillus_sp             -----GNARTAAAG-GATCATTACCGAGTGCGGGCTGCCTCCGGGCGCCC
AM176709_Hyalodendron_sp            -----------AAG-GATCATTACCGAGTGCGGGCTGCCTCCGGGCGCCC
AM176707_Penicillium_sp             -----------AAG-GATCATTACCGAGTGCGGGCTGCCTCCGGGCGCCC
AM158202_Emericella_nidulans        -----------AAG-GATCATTACCGAGTGCGGGCTGCCTCCGGGCGCCC
EF125026_Aspergillus_versicolo      TGAACCTGCGGAAG-GATCATTACCGAGTGCGGGCTGCCTCCGGGCGCCC
EU862194_Aspergillus_sp             TGAACCTGCGGAAG-GATCATTACCGAGTGCGGGCTGCCTCCGGGCGCCC
AM883156_Aspergillus_versicolo      TGAACCTGCGGAAG-GATCATTACCGAGTGCGGGCTGCCTCCGGGCGCCC
EF687940_Aspergillus_sp             --AACCTGCGGAAG-GATCATTACCGAGTGCGGGCTGCCTCCGGGCGCCC
DQ865103_Aspergillus_versicolo      TGAACNTGCGGAAG-GATCATTACCGAGTGCGGGCTGCCTCCGGGCGCCC
DQ093658_Aspergillus_versicolo      TGAACCTGCGGAAG-GATCATTACCGAGTGCGGGCTGCCTCCGGGCGCCC
DQ426532_Aspergillus_versicolo      TGAACCTGCGGAAG-GATCATTACCGAGTGCGGGCTGCCTCCGGGCGCCC
611413                              -------GCGGAAGAGATCATTACCGAGTGCGGGCTGCCTCCGGGCGCCC
                                               *** ***********************************

EF652467_Aspergillus_sp             AACCTCCCACCCGTGACTACCTAACACTGTTGCTTCGGCGGGGAGCCCTC
EF652440_Aspergillus_sp             AACCTCCCACCCGTGACTACCTAACACTGTTGCTTCGGCGGGGAGCCCTC
AM176697_Paecilomyces_sp            AACCTCCCACCCGTGACTACCTAACACTGTTGCTTCGGCGGGGAGCCCTC
AM176708_Emericella_nidulans        AACCTCCCACCCGTGACTACCTAACACTGTTGCTTCGGCGGGGAGCCCTC
EU139862_Aspergillus_sp             AACCTCCCACCCGTGACTACCTAACACTGTTGCTTCGGCGGGGAGCCCTC
AM176709_Hyalodendron_sp            AACCTCCCACCCGTGACTACCTAACACTGTTGCTTCGGCGGGGAGCCCTC
AM176707_Penicillium_sp             AACCTCCCACCCGTGACTACCTAACACTGTTGCTTCGGCGGGGAGCCCTC
AM158202_Emericella_nidulans        AACCTCCCACCCGTGACTACCTAACACTGTTGCTTCGGCGGGGAGCCCTC
EF125026_Aspergillus_versicolo      AACCTCCCACCCGTGACTACCTAACACTGTTGCTTCGGCGGGGAGCCCTC
EU862194_Aspergillus_sp             AACCTCCCACCCGTGACTACCTAACACTGTTGCTTCGGCGGGGAGCCCTC
AM883156_Aspergillus_versicolo      AACCTCCCACCCGTGACTACCTAACACTGTTGCTTCGGCGGGGAGCCCTC
EF687940_Aspergillus_sp             AACCTCCCACCCGTGACTACCTAACACTGTTGCTTCGGCGGGGAGCCCTC
DQ865103_Aspergillus_versicolo      AACCTCCCACCCGTGACTACCTAACACTGTTGCTTCGGCGGGGAGCCCTC
DQ093658_Aspergillus_versicolo      AACCTCCCACCCGTGACTACCTAACACTGTTGCTTCGGCGGGGAGCCCTC
DQ426532_Aspergillus_versicolo      AACCTCCCACCCGTGACTACCTAACACTGTTGCTTCGGCGGGGAGCCCTC
611413                              AACCTCCCACCCGTGACTACCTAACACTGTTGCTTCGGCGGGGAGCCCTC
                                    **************************************************

EF652467_Aspergillus_sp             TCGGGGGCGAGCCGCCGGGGACTACTGAACTTCATGCCTGAGAGTGATGC
EF652440_Aspergillus_sp             TCGGGGGCGAGCCGCCGGGGACTACTGAACTTCATGCCTGAGAGTGATGC
AM176697_Paecilomyces_sp            TCGGGGGCGAGCCGCCGGGGACTACTGAACTTCATGCCTGAGAGTGATGC
AM176708_Emericella_nidulans        TCGGGGGCGAGCCGCCGGGGACTACTGAACTTCATGCCTGAGAGTGATGC
EU139862_Aspergillus_sp             TCGGGGGCGAGCCGCCGGGGACTACTGAACTTCATGCCTGAGAGTGATGC
AM176709_Hyalodendron_sp            TCGGGGGCGAGCCGCCGGGGACTACTGAACTTCATGCCTGAGAGTGATGC
AM176707_Penicillium_sp             TCGGGGGCGAGCCGCCGGGGACTACTGAACTTCATGCCTGAGAGTGATGC
AM158202_Emericella_nidulans        TCGGGGGCGAGCCGCCGGGGACTACTGAACTTCATGCCTGAGAGTGATGC
EF125026_Aspergillus_versicolo      TCGGGGGCGAGCCGCCGGGGACTACTGAACTTCATGCCTGAGAGTGATGC
EU862194_Aspergillus_sp             TCGGGGGCGAGCCGCCGGGGACTACTGAACTTCATGCCTGAGAGTGATGC
AM883156_Aspergillus_versicolo      TCGGGGGCGAGCCGCCGGGGACTACTGAACTTCATGCCTGAGAGTGATGC
EF687940_Aspergillus_sp             TCGGGGGCGAGCCGCCGGGGACTACTGAACTTCATGCCTGAGAGTGATGC
DQ865103_Aspergillus_versicolo      TCGGGGGCGAGCCGCCGGGGACTACTGAACTTCATGCCTGAGAGTGATGC
DQ093658_Aspergillus_versicolo      TCGGGGGCGAGCCGCCGGGGACTACTGAACTTCATGCCTGAGAGTGATGC
DQ426532_Aspergillus_versicolo      TCGGGGGCGAGCCGCCGGGGACTACTGAACTTCATGCCTGAGAGTGATGC
611413                              TCGGGGGCGAGCCGCCGGGGACTACTGAACTTCATGCCTGAGAGTGATGC
                                    **************************************************

EF652467_Aspergillus_sp             AGTCTGAGTCTGAATATAAAATCAGTCAAAACTTTCAACAATGGATCTCT
EF652440_Aspergillus_sp             AGTCTGAGTCTGAATATAAAATCAGTCAAAACTTTCAACAATGGATCTCT
AM176697_Paecilomyces_sp            AGTCTGAGTCTGAATATAAAATCAGTCAAAACTTTCAACAATGGATCTCT
AM176708_Emericella_nidulans        AGTCTGAGTCTGAATATAAAATCAGTCAAAACTTTCAACAATGGATCTCT
EU139862_Aspergillus_sp             AGTCTGAGTCTGAATATAAAATCAGTCAAAACTTTCAACAATGGATCTCT
AM176709_Hyalodendron_sp            AGTCTGAGTCTGAATATAAAATCAGTCAAAACTTTCAACAATGGATCTCT
AM176707_Penicillium_sp             AGTCTGAGTCTGAATATAAAATCAGTCAAAACTTTCAACAATGGATCTCT
AM158202_Emericella_nidulans        AGTCTGAGTCTGAATATAAAATCAGTCAAAACTTTCAACAATGGATCTCT
EF125026_Aspergillus_versicolo      AGTCTGAGTCTGAATATAAAATCAGTCAAAACTTTCAACAATGGATCTCT
EU862194_Aspergillus_sp             AGTCTGAGTCTGAATATAAAATCAGTCAAAACTTTCAACAATGGATCTCT
AM883156_Aspergillus_versicolo      AGTCTGAGTCTGAATATAAAATCAGTCAAAACTTTCAACAATGGATCTCT
EF687940_Aspergillus_sp             AGTCTGAGTCTGAATATAAAATCAGTCAAAACTTTCAACAATGGATCTCT
DQ865103_Aspergillus_versicolo      AGTCTGAGTCTGAATATAAAATCAGTCAAAACTTTCAACAATGGATCTCT
DQ093658_Aspergillus_versicolo      AGTCTGAGTCTGAATATAAAATCAGTCAAAACTTTCAACAATGGATCTCT
DQ426532_Aspergillus_versicolo      AGTCTGAGTCTGAATATAAAATCAGTCAAAACTTTCAACAATGGATCTCT
611413                              AGTCTGAGTCTGAATATAAAATCAGTCAAAACTTTCAACAATGGATCTCT
                                    **************************************************

EF652467_Aspergillus_sp             TGGTTCCGGCATCGATGAAGAACGCAGCGAACTGCGATAAGTAATGTGAA
EF652440_Aspergillus_sp             TGGTTCCGGCATCGATGAAGAACGCAGCGAACTGCGATAAGTAATGTGAA
AM176697_Paecilomyces_sp            TGGTTCCGGCATCGATGAAGAACGCAGCGAACTGCGATAAGTAATGTGAA
AM176708_Emericella_nidulans        TGGTTCCGGCATCGATGAAGAACGCAGCGAACTGCGATAAGTAATGTGAA
EU139862_Aspergillus_sp             TGGTTCCGGCATCGATGAAGAACGCAGCGAACTGCGATAAGTAATGTGAA
AM176709_Hyalodendron_sp            TGGTTCCGGCATCGATGAAGAACGCAGCGAACTGCGATAAGTAATGTGAA
AM176707_Penicillium_sp             TGGTTCCGGCATCGATGAAGAACGCAGCGAACTGCGATAAGTAATGTGAA
AM158202_Emericella_nidulans        TGGTTCCGGCATCGATGAAGAACGCAGCGAACTGCGATAAGTAATGTGAA
EF125026_Aspergillus_versicolo      TGGTTCCGGCATCGATGAAGAACGCAGCGAACTGCGATAAGTAATGTGAA
EU862194_Aspergillus_sp             TGGTTCCGGCATCGATGAAGAACGCAGCGAACTGCGATAAGTAATGTGAA
AM883156_Aspergillus_versicolo      TGGTTCCGGCATCGATGAAGAACGCAGCGAACTGCGATAAGTAATGTGAA
EF687940_Aspergillus_sp             TGGTTCCGGCATCGATGAAGAACGCAGCGAACTGCGATAAGTAATGTGAA
DQ865103_Aspergillus_versicolo      TGGTTCCGGCATCGATGAAGAACGCAGCGAACTGCGATAAGTAATGTGAA
DQ093658_Aspergillus_versicolo      TGGTTCCGGCATCGATGAAGAACGCAGCGAACTGCGATAAGTAATGTGAA
DQ426532_Aspergillus_versicolo      TGGTTCCGGCATCGATGAAGAACGCAGCGAACTGCGATAAGTAATGTGAA
611413                              TGGTTCCGGCATCGATGAAGAACGCAGCGAACTGCGATAAGTAATGTGAA
                                    **************************************************

EF652467_Aspergillus_sp             TTGCAGAATTCAGTGAATCATCGAGTCTTTGAACGCACATTGCGCCCCCT
EF652440_Aspergillus_sp             TTGCAGAATTCAGTGAATCATCGAGTCTTTGAACGCACATTGCGCCCCCT
AM176697_Paecilomyces_sp            TTGCAGAATTCAGTGAATCATCGAGTCTTTGAACGCACATTGCGCCCCCT
AM176708_Emericella_nidulans        TTGCAGAATTCAGTGAATCATCGAGTCTTTGAACGCACATTGCGCCCCCT
EU139862_Aspergillus_sp             TTGCAGAATTCAGTGAATCATCGAGTCTTTGAACGCACATTGCGCCCCCT
AM176709_Hyalodendron_sp            TTGCAGAATTCAGTGAATCATCGAGTCTTTGAACGCACATTGCGCCCCCT
AM176707_Penicillium_sp             TTGCAGAATTCAGTGAATCATCGAGTCTTTGAACGCACATTGCGCCCCCT
AM158202_Emericella_nidulans        TTGCAGAATTCAGTGAATCATCGAGTCTTTGAACGCACATTGCGCCCCCT
EF125026_Aspergillus_versicolo      TTGCAGAATTCAGTGAATCATCGAGTCTTTGAACGCACATTGCGCCCCCT
EU862194_Aspergillus_sp             TTGCAGAATTCAGTGAATCATCGAGTCTTTGAACGCACATTGCGCCCCCT
AM883156_Aspergillus_versicolo      TTGCAGAATTCAGTGAATCATCGAGTCTTTGAACGCACATTGCGCCCCCT
EF687940_Aspergillus_sp             TTGCAGAATTCAGTGAATCATCGAGTCTTTGAACGCACATTGCGCCCCCT
DQ865103_Aspergillus_versicolo      TTGCAGAATTCAGTGAATCATCGAGTCTTTGAACGCACATTGCGCCCCCT
DQ093658_Aspergillus_versicolo      TTGCAGAATTCAGTGAATCATCGAGTCTTTGAACGCACATTGCGCCCCCT
DQ426532_Aspergillus_versicolo      TTGCAGAATTCAGTGAATCATCGAGTCTTTGAACGCACATTGCGCCCCCT
611413                              TTGCAGAATTCAGTGAATCATCGAGTCTTTGAACGCACATTGCGCCCCCT
                                    **************************************************

EF652467_Aspergillus_sp             GGCATTCCGGGGGGCATGCCTGTCCGAGCGTCATTGCTGCCCATCAAGCC
EF652440_Aspergillus_sp             GGCATTCCGGGGGGCATGCCTGTCCGAGCGTCATTGCTGCCCATCAAGCC
AM176697_Paecilomyces_sp            GGCATTCCGGGGGGCATGCCTGTCCGAGCGTCATTGCTGCCCATCAAGCC
AM176708_Emericella_nidulans        GGCATTCCGGGGGGCATGCCTGTCCGAGCGTCATTGCTGCCCATCAAGCC
EU139862_Aspergillus_sp             GGCATTCCGGGGGGCATGCCTGTCCGAGCGTCATTGCTGCCCATCAAGCC
AM176709_Hyalodendron_sp            GGCATTCCGGGGGGCATGCCTGTCCGAGCGTCATTGCTGCCCATCAAGCC
AM176707_Penicillium_sp             GGCATTCCGGGGGGCATGCCTGTCCGAGCGTCATTGCTGCCCATCAAGCC
AM158202_Emericella_nidulans        GGCATTCCGGGGGGCATGCCTGTCCGAGCGTCATTGCTGCCCATCAAGCC
EF125026_Aspergillus_versicolo      GGCATTCCGGGGGGCATGCCTGTCCGAGCGTCATTGCTGCCCATCAAGCC
EU862194_Aspergillus_sp             GGCATTCCGGGGGGCATGCCTGTCCGAGCGTCATTGCTGCCCATCAAGCC
AM883156_Aspergillus_versicolo      GGCATTCCGGGGGGCATGCCTGTCCGAGCGTCATTGCTGCCCATCAAGCC
EF687940_Aspergillus_sp             GGCATTCCGGGGGGCATGCCTGTCCGAGCGTCATTGCTGCCCATCAAGCC
DQ865103_Aspergillus_versicolo      GGCATTCCGGGGGGCATGCCTGTCCGAGCGTCATTGCTGCCCATCAAGCC
DQ093658_Aspergillus_versicolo      GGCATTCCGGGGGGCATGCCTGTCCGAGCGTCATTGCTGCCCATCAAGCC
DQ426532_Aspergillus_versicolo      GGCATTCCGGGGGGCATGCCTGTCCGAGCGTCATTGCTGCCCATCAAGCC
611413                              GGCATTCCGGGGGGCATGCCTGTCCGAGCGTCATTGCTGCCCATCAAGCC
                                    **************************************************

EF652467_Aspergillus_sp             CGGCTTGTGTGTTGGGTCGTCGTCCCCCCCGGGGGACGGGCCCGAAAGGC
EF652440_Aspergillus_sp             CGGCTTGTGTGTTGGGTCGTCGTCCCCCCCGGGGGACGGGCCCGAAAGGC
AM176697_Paecilomyces_sp            CGGCTTGTGTGTTGGGTCGTCGTCCCCCCCGGGGGACGGGCCCGAAAGGC
AM176708_Emericella_nidulans        CGGCTTGTGTGTTGGGTCGTCGTCCCCCCCGGGGGACGGGCCCGAAAGGC
EU139862_Aspergillus_sp             CGGCTTGTGTGTTGGGTCGTCGTCCCCCCCGGGGGACGGGCCCGAAAGGC
AM176709_Hyalodendron_sp            CGGCTTGTGTGTTGGGTCGTCGTCCCCCCCGGGGGACGGGCCCGAAAGGC
AM176707_Penicillium_sp             CGGCTTGTGTGTTGGGTCGTCGTCCCCCCCGGGGGACGGGCCCGAAAGGC
AM158202_Emericella_nidulans        CGGCTTGTGTGTTGGGTCGTCGTCCCCCCCGGGGGACGGGCCCGAAAGGC
EF125026_Aspergillus_versicolo      CGGCTTGTGTGTTGGGTCGTCGTCCCCCCCGGGGGACGGGCCCGAAAGGC
EU862194_Aspergillus_sp             CGGCTTGTGTGTTGGGTCGTCGTCCCCCCCGGGGGACGGGCCCGAAAGGC
AM883156_Aspergillus_versicolo      CGGCTTGTGTGTTGGGTCGTCGTCCCCCCCGGGGGACGGGCCCGAAAGGC
EF687940_Aspergillus_sp             CGGCTTGTGTGTTGGGTCGTCGTCCCCCCCGGGGGACGGGCCCGAAAGGC
DQ865103_Aspergillus_versicolo      CGGCTTGTGTGTTGGGTCGTCGTCCCCCCCGGGGGACGGGCCCGAAAGGC
DQ093658_Aspergillus_versicolo      CGGCTTGTGTGTTGGGTCGTCGTCCCCCCCGGGGGACGGGCCCGAAAGGC
DQ426532_Aspergillus_versicolo      CGGCTTGTGTGTTGGGTCGTCGTCCCCCCCGGGGGACGGGCCCGAAAGGC
611413                              CGGCTTGTGTGTTGGGTCGTCGTCCCCCCCGGGGGACGGGCCCGAAAGGC
                                    **************************************************

EF652467_Aspergillus_sp             AGCGGCGGCACCGTGTCCGGTCCTCGAGCGTATGGGGCTTTGTCACCCGC
EF652440_Aspergillus_sp             AGCGGCGGCACCGTGTCCGGTCCTCGAGCGTATGGGGCTTTGTCACCCGC
AM176697_Paecilomyces_sp            AGCGGCGGCACCGTGTCCGGTCCTCGAGCGTATGGGGCTTTGTCACCCGC
AM176708_Emericella_nidulans        AGCGGCGGCACCGTGTCCGGTCCTCGAGCGTATGGGGCTTTGTCACCCGC
EU139862_Aspergillus_sp             AGCGGCGGCACCGTGTCCGGTCCTCGAGCGTATGGGGCTTTGTCACCCGC
AM176709_Hyalodendron_sp            AGCGGCGGCACCGTGTCCGGTCCTCGAGCGTATGGGGCTTTGTCACCCGC
AM176707_Penicillium_sp             AGCGGCGGCACCGTGTCCGGTCCTCGAGCGTATGGGGCTTTGTCACCCGC
AM158202_Emericella_nidulans        AGCGGCGGCACCGTGTCCGGTCCTCGAGCGTATGGGGCTTTGTCACCCGC
EF125026_Aspergillus_versicolo      AGCGGCGGCACCGTGTCCGGTCCTCGAGCGTATGGGGCTTTGTCACCCGC
EU862194_Aspergillus_sp             AGCGGCGGCACCGTGTCCGGTCCTCGAGCGTATGGGGCTTTGTCACCCGC
AM883156_Aspergillus_versicolo      AGCGGCGGCACCGTGTCCGGTCCTCGAGCGTATGGGGCTTTGTCACCCGC
EF687940_Aspergillus_sp             AGCGGCGGCACCGTGTCCGGTCCTCGAGCGTATGGGGCTTTGTCACCCGC
DQ865103_Aspergillus_versicolo      AGCGGCGGCACCGTGTCCGGTCCTCGAGCGTATGGGGCTTTGTCACCCGC
DQ093658_Aspergillus_versicolo      AGCGGCGGCACCGTGTCCGGTCCTCGAGCGTATGGGGCTTTGTCACCCGC
DQ426532_Aspergillus_versicolo      AGCGGCGGCACCGTGTCCGGTCCTCGAGCGTATGGGGCTTTGTCACCCGC
611413                              AGCGGCGGCACCGTGTCCGGTCCTCGAGCGTATGGGGCTTTGTCACCCGC
                                    **************************************************

EF652467_Aspergillus_sp             TCGATTAGGGCCGGCCGGGCGCCAGCCGACGTCTCCAACCATTTTCTTCA
EF652440_Aspergillus_sp             TCGATTAGGGCCGGCCGGGCGCCAGCCGACGTCTCCAACCATTTTCTTCA
AM176697_Paecilomyces_sp            TCGATTAGGGCCGGCCGGGCGCCAGCCGACGTCTCCAACCATTTTCTTCA
AM176708_Emericella_nidulans        TCGATTAGGGCCGGCCGGGCGCCAGCCGACGTCTCCAACCATTTTTTTCA
EU139862_Aspergillus_sp             TCGATTAGGGCCGGCCGGGCGCCAGCCGACGTCTCCAACCATTTTTTTCA
AM176709_Hyalodendron_sp            TCGATTAGGGCCGGCCGGGCGCCAGCCGACGTCTCCAACCATTTTTTTCA
AM176707_Penicillium_sp             TCGATTAGGGCCGGCCGGGCGCCAGCCGACGTCTCCAACCATTTTTTTCA
AM158202_Emericella_nidulans        TCGATTAGGGCCGGCCGGGCGCCAGCCGACGTCTCCAACCATTTTCTTCA
EF125026_Aspergillus_versicolo      TCGATTAGGGCCGGCCGGGCGCCAGCCGACGTCTCCAACCATTTTCTTCA
EU862194_Aspergillus_sp             TCGATTAGGGCCGGCCGGGCGCCAGCCGACGTCTCCAACCATTTTCTTCA
AM883156_Aspergillus_versicolo      TCGATTAGGGCCGGCCGGGCGCCAGCCGACGTCTCCAACCATTTTTTTCA
EF687940_Aspergillus_sp             TCGATTAGGGCCGGCCGGGCGCCAGCCGACGTCTCCAACCATTTTCTTCA
DQ865103_Aspergillus_versicolo      TCGATTAGGGCCGGCCGGGCGCCAGCCGACGTCTCCAACCA---------
DQ093658_Aspergillus_versicolo      TCGATTAGGGCCGGCCGGGCGCCAGCCGACGTCTCCAACCATTTTCTTCA
DQ426532_Aspergillus_versicolo      TCGATTAGGGCCGGCCGGGCGCCAGCCGACGTCTCCAACCATTTTCTTCA
611413                              TCGATTAGGGCCGGCCGGGCGCCAGCCGA-GTCTCCA-------------
                                    ***************************** *******             

EF652467_Aspergillus_sp             GGTTGACCTCGGATCAGGTAGGGATACCCGCTGAACTTAAGCATATCAAT
EF652440_Aspergillus_sp             GGTTGACCTCGGATCAGGTAGGGATACCCGCTGAACTTAAGCATATCAAT
AM176697_Paecilomyces_sp            GGTTGACCTCGGATCAGGTAGGGATACCCGCTGAACTTAA----------
AM176708_Emericella_nidulans        GGTTGACCTCGGATCAGGTAGGGATACCCGCTGAACTTAA----------
EU139862_Aspergillus_sp             GGTTGACCTCGGATCAGGTAGGGATACCCGCTGAACTTAA----------
AM176709_Hyalodendron_sp            GGTTGACCTCGGATCAGGTAGGGATACCCGCTGAACTTAA----------
AM176707_Penicillium_sp             GGTTGACCTCGGATCAGGTAGGGATACCCGCTGAACTTAA----------
AM158202_Emericella_nidulans        GGTTGACCTCGGATCAGGTAGGGATACCCGCTGAACTTAA----------
EF125026_Aspergillus_versicolo      GGTTGACCTCGGATCAGGTAGGGATACCCGCTGAACTTAAGCATATCAAT
EU862194_Aspergillus_sp             GGTTGACCTCGGATCAGGTAGGGATACCCGCTGAACTTAAGCATATCAAT
AM883156_Aspergillus_versicolo      GGTTGACCTCGGATCAGGTAGGGATACCCGCTGAACTTAAGCATATCAAT
EF687940_Aspergillus_sp             GGTTGACCTCGGATCAGGTAGGGATACCC---------------------
DQ865103_Aspergillus_versicolo      --------------------------------------------------
DQ093658_Aspergillus_versicolo      GGTTGACCTCGGATCAGGTAGGGA--------------------------
DQ426532_Aspergillus_versicolo      GGTTGACCTCGGATC-----------------------------------
611413                              --------------------------------------------------
                                                                                      

EF652467_Aspergillus_sp             AAGCGGAGGAAAAGAAACCAACCGGGATTGCCCCAGTAACGGCGAGTGAA
EF652440_Aspergillus_sp             AAGCGGAGGAAAAGAAACCAACCGGGATTGCCCCAGTAACGGCGAGTGAA
AM176697_Paecilomyces_sp            --------------------------------------------------
AM176708_Emericella_nidulans        --------------------------------------------------
EU139862_Aspergillus_sp             --------------------------------------------------
AM176709_Hyalodendron_sp            --------------------------------------------------
AM176707_Penicillium_sp             --------------------------------------------------
AM158202_Emericella_nidulans        --------------------------------------------------
EF125026_Aspergillus_versicolo      AAGCGGAGGA----------------------------------------
EU862194_Aspergillus_sp             AAGCGGAGGA----------------------------------------
AM883156_Aspergillus_versicolo      AAGCGGAGGAAAAGAAACCAACCGGGATTGCCCCAGTAACGGCGAGTGAA
EF687940_Aspergillus_sp             --------------------------------------------------
DQ865103_Aspergillus_versicolo      --------------------------------------------------
DQ093658_Aspergillus_versicolo      --------------------------------------------------
DQ426532_Aspergillus_versicolo      --------------------------------------------------
611413                              --------------------------------------------------
                                                                                      

EF652467_Aspergillus_sp             GCGGCAAGAGCTCAAATTTGAAATCTGGCCCCTCCGGGGTCCGAGTTGTA
EF652440_Aspergillus_sp             GCGGCAAGAGCTCAAATTTGAAATCTGGCCCCTCCGGGGTCCGAGTTGTA
AM176697_Paecilomyces_sp            --------------------------------------------------
AM176708_Emericella_nidulans        --------------------------------------------------
EU139862_Aspergillus_sp             --------------------------------------------------
AM176709_Hyalodendron_sp            --------------------------------------------------
AM176707_Penicillium_sp             --------------------------------------------------
AM158202_Emericella_nidulans        --------------------------------------------------
EF125026_Aspergillus_versicolo      --------------------------------------------------
EU862194_Aspergillus_sp             --------------------------------------------------
AM883156_Aspergillus_versicolo      GCGGCAAGAGCTCAAATTTGAAATCTGGCCCCTCCGGGGTCCGAGTTGTA
EF687940_Aspergillus_sp             --------------------------------------------------
DQ865103_Aspergillus_versicolo      --------------------------------------------------
DQ093658_Aspergillus_versicolo      --------------------------------------------------
DQ426532_Aspergillus_versicolo      --------------------------------------------------
611413                              --------------------------------------------------
                                                                                      

EF652467_Aspergillus_sp             ATTTGCAGAGGATGCTTCGGGTGCGGCCCCTGTCTAAGTGCCCTGGAACG
EF652440_Aspergillus_sp             ATTTGCAGAGGATGCTTCGGGTGCGGCCCCTGTCTAAGTGCCCTGGAACG
AM176697_Paecilomyces_sp            --------------------------------------------------
AM176708_Emericella_nidulans        --------------------------------------------------
EU139862_Aspergillus_sp             --------------------------------------------------
AM176709_Hyalodendron_sp            --------------------------------------------------
AM176707_Penicillium_sp             --------------------------------------------------
AM158202_Emericella_nidulans        --------------------------------------------------
EF125026_Aspergillus_versicolo      --------------------------------------------------
EU862194_Aspergillus_sp             --------------------------------------------------
AM883156_Aspergillus_versicolo      ATTTGCAGAGGATGCTTCGGGTGCGGCCCCTGTCTAAGTGCCCTGGAACG
EF687940_Aspergillus_sp             --------------------------------------------------
DQ865103_Aspergillus_versicolo      --------------------------------------------------
DQ093658_Aspergillus_versicolo      --------------------------------------------------
DQ426532_Aspergillus_versicolo      --------------------------------------------------
611413                              --------------------------------------------------
                                                                                      

EF652467_Aspergillus_sp             GGCCGTCAGAGAGGGTGAGAATCCCGTCTTGGGCAGGGTGCCCGTGCCCG
EF652440_Aspergillus_sp             GGCCGTCAGAGAGGGTGAGAATCCCGTCTTGGGCAGGGTGCCCGTGCCCG
AM176697_Paecilomyces_sp            --------------------------------------------------
AM176708_Emericella_nidulans        --------------------------------------------------
EU139862_Aspergillus_sp             --------------------------------------------------
AM176709_Hyalodendron_sp            --------------------------------------------------
AM176707_Penicillium_sp             --------------------------------------------------
AM158202_Emericella_nidulans        --------------------------------------------------
EF125026_Aspergillus_versicolo      --------------------------------------------------
EU862194_Aspergillus_sp             --------------------------------------------------
AM883156_Aspergillus_versicolo      GGCCGTCAGAGAGGGTGAGAATCCCGTCTTGGGCAGGGTGCCCGTGCCCG
EF687940_Aspergillus_sp             --------------------------------------------------
DQ865103_Aspergillus_versicolo      --------------------------------------------------
DQ093658_Aspergillus_versicolo      --------------------------------------------------
DQ426532_Aspergillus_versicolo      --------------------------------------------------
611413                              --------------------------------------------------
                                                                                      

EF652467_Aspergillus_sp             TGTGAAGCTCCTTCGACGAGTCGAGTTGTTTGGGAATGCAGCTCTAAATG
EF652440_Aspergillus_sp             TGTGAAGCTCCTTCGACGAGTCGAGTTGTTTGGGAATGCAGCTCTAAATG
AM176697_Paecilomyces_sp            --------------------------------------------------
AM176708_Emericella_nidulans        --------------------------------------------------
EU139862_Aspergillus_sp             --------------------------------------------------
AM176709_Hyalodendron_sp            --------------------------------------------------
AM176707_Penicillium_sp             --------------------------------------------------
AM158202_Emericella_nidulans        --------------------------------------------------
EF125026_Aspergillus_versicolo      --------------------------------------------------
EU862194_Aspergillus_sp             --------------------------------------------------
AM883156_Aspergillus_versicolo      TGTGAAGCTCCTTCGACGAGTCGAGTTGTTTGGGAATGCAGCTCTAAATG
EF687940_Aspergillus_sp             --------------------------------------------------
DQ865103_Aspergillus_versicolo      --------------------------------------------------
DQ093658_Aspergillus_versicolo      --------------------------------------------------
DQ426532_Aspergillus_versicolo      --------------------------------------------------
611413                              --------------------------------------------------
                                                                                      

EF652467_Aspergillus_sp             GGTGGTAAATTTCATCTAAAGCTAAATACCGGCCGGAGACCGATAGCGCA
EF652440_Aspergillus_sp             GGTGGTAAATTTCATCTAAAGCTAAATACCGGCCGGAGACCGATAGCGCA
AM176697_Paecilomyces_sp            --------------------------------------------------
AM176708_Emericella_nidulans        --------------------------------------------------
EU139862_Aspergillus_sp             --------------------------------------------------
AM176709_Hyalodendron_sp            --------------------------------------------------
AM176707_Penicillium_sp             --------------------------------------------------
AM158202_Emericella_nidulans        --------------------------------------------------
EF125026_Aspergillus_versicolo      --------------------------------------------------
EU862194_Aspergillus_sp             --------------------------------------------------
AM883156_Aspergillus_versicolo      GGTGGTAAATTTCATCTAAAGCTAAATACCGGCCGGAGACCGATAGCGCA
EF687940_Aspergillus_sp             --------------------------------------------------
DQ865103_Aspergillus_versicolo      --------------------------------------------------
DQ093658_Aspergillus_versicolo      --------------------------------------------------
DQ426532_Aspergillus_versicolo      --------------------------------------------------
611413                              --------------------------------------------------
                                                                                      

EF652467_Aspergillus_sp             CAAGTAGAGTGATCGAAAGATGAAAAGCACTTTGAAAAGAGAGTTAAACA
EF652440_Aspergillus_sp             CAAGTAGAGTGATCGAAAGATGAAAAGCACTTTGAAAAGAGAGTTAAACA
AM176697_Paecilomyces_sp            --------------------------------------------------
AM176708_Emericella_nidulans        --------------------------------------------------
EU139862_Aspergillus_sp             --------------------------------------------------
AM176709_Hyalodendron_sp            --------------------------------------------------
AM176707_Penicillium_sp             --------------------------------------------------
AM158202_Emericella_nidulans        --------------------------------------------------
EF125026_Aspergillus_versicolo      --------------------------------------------------
EU862194_Aspergillus_sp             --------------------------------------------------
AM883156_Aspergillus_versicolo      CAAGTAGAGTGATCGAAAGATGAAAAGCACTTTGAAAAGAGAGTTAAACA
EF687940_Aspergillus_sp             --------------------------------------------------
DQ865103_Aspergillus_versicolo      --------------------------------------------------
DQ093658_Aspergillus_versicolo      --------------------------------------------------
DQ426532_Aspergillus_versicolo      --------------------------------------------------
611413                              --------------------------------------------------
                                                                                      

EF652467_Aspergillus_sp             GCACGTGAAATTGTTGAAAGGGAAGCGCTTGCGACCAGACTCGGCCTCGG
EF652440_Aspergillus_sp             GCACGTGAAATTGTTGAAAGGGAAGCGCTTGCGACCAGACTCGGCCTCGG
AM176697_Paecilomyces_sp            --------------------------------------------------
AM176708_Emericella_nidulans        --------------------------------------------------
EU139862_Aspergillus_sp             --------------------------------------------------
AM176709_Hyalodendron_sp            --------------------------------------------------
AM176707_Penicillium_sp             --------------------------------------------------
AM158202_Emericella_nidulans        --------------------------------------------------
EF125026_Aspergillus_versicolo      --------------------------------------------------
EU862194_Aspergillus_sp             --------------------------------------------------
AM883156_Aspergillus_versicolo      GCACGTGAAATTGTTGAAAGGGAAGCGCTTGCGACCAGACTCGGCCTCGG
EF687940_Aspergillus_sp             --------------------------------------------------
DQ865103_Aspergillus_versicolo      --------------------------------------------------
DQ093658_Aspergillus_versicolo      --------------------------------------------------
DQ426532_Aspergillus_versicolo      --------------------------------------------------
611413                              --------------------------------------------------
                                                                                      

EF652467_Aspergillus_sp             GGTTCAGCCAGCATTCGTGCTGGTGTACTTCCCCGGGGCCGGGCCAGCGT
EF652440_Aspergillus_sp             GGTTCAGCCAGCATTCGTGCTGGTGTACTTCCCCGGGGCCGGGCCAGCGT
AM176697_Paecilomyces_sp            --------------------------------------------------
AM176708_Emericella_nidulans        --------------------------------------------------
EU139862_Aspergillus_sp             --------------------------------------------------
AM176709_Hyalodendron_sp            --------------------------------------------------
AM176707_Penicillium_sp             --------------------------------------------------
AM158202_Emericella_nidulans        --------------------------------------------------
EF125026_Aspergillus_versicolo      --------------------------------------------------
EU862194_Aspergillus_sp             --------------------------------------------------
AM883156_Aspergillus_versicolo      GGTTCAGCCAGCATTCGTGCTGGTGTACTTCCCCGGGGCCGGGCCAGCGT
EF687940_Aspergillus_sp             --------------------------------------------------
DQ865103_Aspergillus_versicolo      --------------------------------------------------
DQ093658_Aspergillus_versicolo      --------------------------------------------------
DQ426532_Aspergillus_versicolo      --------------------------------------------------
611413                              --------------------------------------------------
                                                                                      

EF652467_Aspergillus_sp             CGGTTCGGGCGGCCGGTCAAAGGCCCCAGGAATGTATCGTCCTCCGGGAC
EF652440_Aspergillus_sp             CGGTTCGGGCGGCCGGTCAAAGGCCCCAGGAATGTATCGTCCTCCGGGAC
AM176697_Paecilomyces_sp            --------------------------------------------------
AM176708_Emericella_nidulans        --------------------------------------------------
EU139862_Aspergillus_sp             --------------------------------------------------
AM176709_Hyalodendron_sp            --------------------------------------------------
AM176707_Penicillium_sp             --------------------------------------------------
AM158202_Emericella_nidulans        --------------------------------------------------
EF125026_Aspergillus_versicolo      --------------------------------------------------
EU862194_Aspergillus_sp             --------------------------------------------------
AM883156_Aspergillus_versicolo      CGGTTCGGGCGGCCGGTCAAAGGCCCCAGGAATGTATCGTCCTCCGGGAC
EF687940_Aspergillus_sp             --------------------------------------------------
DQ865103_Aspergillus_versicolo      --------------------------------------------------
DQ093658_Aspergillus_versicolo      --------------------------------------------------
DQ426532_Aspergillus_versicolo      --------------------------------------------------
611413                              --------------------------------------------------
                                                                                      

EF652467_Aspergillus_sp             GTCTTATAGCCTGGGGTGCAATGCGGCCAGCCTGGACCGAGGAACGCGCT
EF652440_Aspergillus_sp             GTCTTATAGCCTGGGGTGCAATGCGGCCAGCCTGGACCGAGGAACGCGCT
AM176697_Paecilomyces_sp            --------------------------------------------------
AM176708_Emericella_nidulans        --------------------------------------------------
EU139862_Aspergillus_sp             --------------------------------------------------
AM176709_Hyalodendron_sp            --------------------------------------------------
AM176707_Penicillium_sp             --------------------------------------------------
AM158202_Emericella_nidulans        --------------------------------------------------
EF125026_Aspergillus_versicolo      --------------------------------------------------
EU862194_Aspergillus_sp             --------------------------------------------------
AM883156_Aspergillus_versicolo      GTCTTATAGCCTGGGGTGCAATGCGGCCAGCCTGGACCGAGGAACGCGCT
EF687940_Aspergillus_sp             --------------------------------------------------
DQ865103_Aspergillus_versicolo      --------------------------------------------------
DQ093658_Aspergillus_versicolo      --------------------------------------------------
DQ426532_Aspergillus_versicolo      --------------------------------------------------
611413                              --------------------------------------------------
                                                                                      

EF652467_Aspergillus_sp             TCGGCACGGACGCTGGCGTAATGGTCACAAACGACC
EF652440_Aspergillus_sp             TCGGCACGGACGCTGGCGTAATGGTCACAAACGACC
AM176697_Paecilomyces_sp            ------------------------------------
AM176708_Emericella_nidulans        ------------------------------------
EU139862_Aspergillus_sp             ------------------------------------
AM176709_Hyalodendron_sp            ------------------------------------
AM176707_Penicillium_sp             ------------------------------------
AM158202_Emericella_nidulans        ------------------------------------
EF125026_Aspergillus_versicolo      ------------------------------------
EU862194_Aspergillus_sp             ------------------------------------
AM883156_Aspergillus_versicolo      TC----------------------------------
EF687940_Aspergillus_sp             ------------------------------------
DQ865103_Aspergillus_versicolo      ------------------------------------
DQ093658_Aspergillus_versicolo      ------------------------------------
DQ426532_Aspergillus_versicolo      ------------------------------------
611413                              ------------------------------------
                                                                        
