# Supplementary material for: A software pipeline for processing and identification of fungal ITS sequences
Source: Source Code Biol Med. 2009 Jan 15;4:1. doi: 10.1186/1751-0473-4-1 (PMC2649129; doi:10.1186/1751-0473-4-1)
Supplement: Additional file 2 — The evaluation dataset. The evaluation dataset (in the FASTA format) and the results of its analysis (a summary in the OpenOffice/Excel spreadsheet format with multiple alignments in the ALN (Clustal W) format and a list of the species recovered in the PDF format). [file 1751-0473-4-1-S2.zip › AdditionalFile2/2008-10-24-1/alignments/611413.dnd]

(
(
(
(
(
(
(
(
611413:-0.00806,
(
(
DQ865103_Aspergillus_versicolo:0.00477,
DQ093658_Aspergillus_versicolo:-0.00079)
:0.00542,
DQ426532_Aspergillus_versicolo:-0.00045)
:0.00667)
:0.00808,
EF687940_Aspergillus_sp:0.00141)
:0.00204,
AM883156_Aspergillus_versicolo:-0.00476)
:0.00414,
EU862194_Aspergillus_sp:-0.00144)
:0.00082,
EF125026_Aspergillus_versicolo:-0.00082)
:0.00419,
AM158202_Emericella_nidulans:-0.00221)
:0.00270,
AM176707_Penicillium_sp:-0.00108)
:0.00038,
(
EU139862_Aspergillus_sp:0.00131,
AM176709_Hyalodendron_sp:-0.00131)
:0.00084,
(
(
(
EF652467_Aspergillus_sp:0.00000,
EF652440_Aspergillus_sp:0.00000)
:0.00335,
AM176697_Paecilomyces_sp:-0.00335)
:0.00298,
AM176708_Emericella_nidulans:-0.00109)
:0.00056);
