# Supplementary material for: A software pipeline for processing and identification of fungal ITS sequences
Source: Source Code Biol Med. 2009 Jan 15;4:1. doi: 10.1186/1751-0473-4-1 (PMC2649129; doi:10.1186/1751-0473-4-1)
Supplement: Additional file 2 — The evaluation dataset. The evaluation dataset (in the FASTA format) and the results of its analysis (a summary in the OpenOffice/Excel spreadsheet format with multiple alignments in the ALN (Clustal W) format and a list of the species recovered in the PDF format). [file 1751-0473-4-1-S2.zip › AdditionalFile2/2008-10-24-1/alignments/611220.aln]

CLUSTAL W (1.83) multiple sequence alignment


DQ993645_Penicillium_sp             -------------------------------------------------T
EF634433_Penicillium_brevicomp      --------------------------------------------AAGGAT
EF634437_Penicillium_brevicomp      --------------------------------------------AAGGAT
EF634441_Penicillium_brevicomp      --------------------------------------------AAGGAT
AF521657_Penicillium_brevicomp      --------------------------------------------AAGGAT
AM158224_Penicillium_brevicomp      --------------------------------------------AAGGAT
AM158225_Penicillium_brevicomp      --------------------------------------------AAGGAT
AM182167_Penicillium_brevicomp      --------------------------------------------AAGGAT
AJ270769_Penicillium_brevicomp      --------------------------------------------AAGGAT
AY160203_Penicillium_brevicomp      -------------------------------------CTGGCGGAAGGAT
AY373897_Penicillium_brevicomp      -------------------------TCCGTAGGTGAACCTGCGGAAGGAT
AM948959_Penicillium_brevicomp      ------------------------TCCGTAGGTGAACCTGC-GGAAGGAT
AJ877046_Penicillium_brevicomp      -----------------------TTCCGTAGGTGAACCTGC-GGAAGGAT
EU833211_Penicillium_brevicomp      GGAAGTAAAAGTCGTAACAAGGTTTCCGTAGGTGAACCTGCAGGAAGGAT
EU128642_Penicillium_brevicomp      ------------------------TCCGTAGGTGAACCTGC-GGAAGGAT
611220                              ----------------------------------------CGGAAGAGAT
                                                                                     *

DQ993645_Penicillium_sp             CATTACCGAGTGAGGGCCCTCTGGGTCCAACCTCCCACCCGTGTTTATTT
EF634433_Penicillium_brevicomp      CATTACCGAGTGAGGGCCCTCTGGGTCCAACCTCCCACCCGTGTTTATTT
EF634437_Penicillium_brevicomp      CATTACCGAGTGAGGGCCCTCTGGGTCCAACCTCCCACCCGTGTTTATTT
EF634441_Penicillium_brevicomp      CATTACCGAGTGAGGGCCCTCTGGGTCCAACCTCCCACCCGTGTTTATTT
AF521657_Penicillium_brevicomp      CATTACCGAGTGAGGGCCCTCTGGGTCCAACCTCCCACCCGTGTTTATTT
AM158224_Penicillium_brevicomp      CATTACCGAGTGAGGGCCCTCTGGGTCCAACCTCCCACCCGTGTTTATTT
AM158225_Penicillium_brevicomp      CATTACCGAGTGAGGGCCCTCTGGGTCCAACCTCCCACCCGTGTTTATTT
AM182167_Penicillium_brevicomp      CATTACCGAGTGAGGGCCCTCTGGGTCCAACCTCCCACCCGTGTTTATTT
AJ270769_Penicillium_brevicomp      CATTACCGAGTGAGGGCCCTCTGGGTCCAACCTCCCACCCGTGTTTATTT
AY160203_Penicillium_brevicomp      CATTACCGAGTGAGGGCCCTCTGGGTCCAACCTCCCACCCGTGTTTATTT
AY373897_Penicillium_brevicomp      CATTACCGAGTGAGGGCCCTCTGGGTCCAACCTCCCACCCGTGTTTATTT
AM948959_Penicillium_brevicomp      CATTACCGAGTGAGGGCCCTCTGGGTCCAACCTCCCACCCGTGTTTATTT
AJ877046_Penicillium_brevicomp      CATTACCGAGTGAGGGCCCTCTGGGTCCAACCTCCCACCCGTGTTTATTT
EU833211_Penicillium_brevicomp      CATTACCGAGTGAGGGCCCTCTGGGTCCAACCTCCCACCCGTGTTTATTT
EU128642_Penicillium_brevicomp      CATTACCGAGTGAGGGCCCTCTGGGTCCAACCTCCCACCCGTGTTTATTT
611220                              CATTACCGAGTGAGGGCCCTCTGGGTCCTACCTCCCACCCGTGTGTATTT
                                    **************************** *************** *****

DQ993645_Penicillium_sp             TACCTTGTTGCTTCGGCGAGCCTGCCTTTTGGCTGCCGGGGGACGTCTGT
EF634433_Penicillium_brevicomp      TACCTTGTTGCTTCGGCGAGCCTGCCTTTTGGCTGCCGGGGGACATCTGT
EF634437_Penicillium_brevicomp      TACCTTGTTGCTTCGGCGAGCCTGCCTTTTGGCTGCCGGGGGACATCTGT
EF634441_Penicillium_brevicomp      TACCTTGTTGCTTCGGCGAGCCTGCCTTTTGGCTGCCGGGGGACATCTGT
AF521657_Penicillium_brevicomp      TACCTTGTTGCTTCGGCGAGCCTGCCTTTTGGCTGCCGGGGGACGTCTGT
AM158224_Penicillium_brevicomp      TACCTTGTTGCTTCGGCGAGCCTGCCTTTTGGCTGCCGGGGGACGTCTGT
AM158225_Penicillium_brevicomp      TACCTTGTTGCTTCGGCGAGCCTGCCTTTTGGCTGCCGGGGGACGTCTGT
AM182167_Penicillium_brevicomp      TACCTTGTTGCTTCGGCGAGCCTGCCTTTTGGCTGCCGGGGGACGTCTGT
AJ270769_Penicillium_brevicomp      TACCTTGTTGCTTCGGCGAGCCTGCCTTTTGGCTGCCGGGGGACGTCTGT
AY160203_Penicillium_brevicomp      TACCTTGTTGCTTCGGCGAGCCTGCCTTTTGGCTGCCGGGGGACGTCTGT
AY373897_Penicillium_brevicomp      TACCTTGTTGCTTCGGCGAGCCTGCCTTTTGGCTGCCGGGGGACGTCTGT
AM948959_Penicillium_brevicomp      TACCTTGTTGCTTCGGCGAGCCTGCCTTTTGGCTGCCGGGGGACGTCTGT
AJ877046_Penicillium_brevicomp      TACCTTGTTGCTTCGGCGAGCCTGCCTTTTGGCTGCCGGGGGACGTCTGT
EU833211_Penicillium_brevicomp      TACCTTGTTGCTTCGGCGAGCCTGCCTTTTGGCTGCCGGGGGACATCTGT
EU128642_Penicillium_brevicomp      TACCTTGTTGCTTCGGCGAGCCTGCCTTTTGGCTGCCGGGGGACATCTGT
611220                              TACCTTGTTGCTTCGGCGAGCCTGCCTTTTGGCTGCCGGGGGACGTCTGT
                                    ******************************************** *****

DQ993645_Penicillium_sp             CCCCGGGTCCGCGCTCGCCGAAGACACCTTA-GAACTCTGTCTGAAGATT
EF634433_Penicillium_brevicomp      CCCCGGGTCCGCGCTCGCCGAAGACACCTTA-GAACTCTGTCTGAAGATT
EF634437_Penicillium_brevicomp      CCCCGGGTCCGCGCTCGCCGAAGACACCTTA-GAACTCTGTCTGAAGATT
EF634441_Penicillium_brevicomp      CCCCGGGTCCGCGCTCGCCGAAGACACCTTA-GAACTCTGTCTGAAGATT
AF521657_Penicillium_brevicomp      CCCCGGGTCCGCGCTCGCCGAAGACACCTTA-GAACTCTGTCTGAAGATT
AM158224_Penicillium_brevicomp      CCCCGGGTCCGCGCTCGCCGAAGACACCTTA-GAACTCTGTCTGAAGATT
AM158225_Penicillium_brevicomp      CCCCGGGTCCGCGCTCGCCGAAGACACCTTA-GAACTCTGTCTGAAGATT
AM182167_Penicillium_brevicomp      CCCCGGGTCCGCGCTCGCCGAAGACACCTTA-GAACTCTGTCTGAAGATT
AJ270769_Penicillium_brevicomp      CCCCGGGTCCGCGCTCGCCGAAGACACCTTA-GAACTCTGTCTGAAGATT
AY160203_Penicillium_brevicomp      CCCCGGGTCCGCGCTCGCCGAAGACACCTTA-GAACTCTGTCTGAAGATT
AY373897_Penicillium_brevicomp      CCCCGGGTCCGCGCTCGCCGAAGACACCTTA-GAACTCTGTCTGAAGATT
AM948959_Penicillium_brevicomp      CCCCGGGTCCGCGCTCGCCGAAGACACCTTA-GAACTCTGTCTGAAGATT
AJ877046_Penicillium_brevicomp      CCCCGGGTCCGCGCTCGCCGAAGACACCTTA-GAACTCTGTCTGAAGATT
EU833211_Penicillium_brevicomp      CCCCGGGTCCGCGCTCGCCGAAGACACCTTA-GAACTCTGTCTGAAGATT
EU128642_Penicillium_brevicomp      CCCCGGGTCCGCGCTCGCCGAAGACACCTTA-GAACTCTGTCTGAAGATT
611220                              CCCCGGGTCCGCGCTCGCCGAAGACACCTTACGAACTCTGTCTGAAGATT
                                    ******************************* ******************

DQ993645_Penicillium_sp             GTAGTCTGAGATTAAATATAAATTATTTAAAACTTTCAACAACGGATCTC
EF634433_Penicillium_brevicomp      GTAGTCTGAGATTAAATATAAATTATTTAAAACTTTCAACAACGGATCTC
EF634437_Penicillium_brevicomp      GTAGTCTGAGATTAAATATAAATTATTTAAAACTTTCAACAACGGATCTC
EF634441_Penicillium_brevicomp      GTAGTCTGAGATTAAATATAAATTATTTAAAACTTTCAACAACGGATCTC
AF521657_Penicillium_brevicomp      GTAGTCTGAGATTAAATATAAATTATTTAAAACTTTCAACAACGGATCTC
AM158224_Penicillium_brevicomp      GTAGTCTGAGATTAAATATAAATTATTTAAAACTTTCAACAACGGATCTC
AM158225_Penicillium_brevicomp      GTAGTCTGAGATTAAATATAAATTATTTAAAACTTTCAACAACGGATCTC
AM182167_Penicillium_brevicomp      GTAGTCTGAGATTAAATATAAATTATTTAAAACTTTCAACAACGGATCTC
AJ270769_Penicillium_brevicomp      GTAGTCTGAGATTAAATATAAATTATTTAAAACTTTCAACAACGGATCTC
AY160203_Penicillium_brevicomp      GTAGTCTGAGATTAAATATAAATTATTTAAAACTTTCAACAACGGATCTC
AY373897_Penicillium_brevicomp      GTAGTCTGAGATTAAATATAAATTATTTAAAACTTTCAACAACGGATCTC
AM948959_Penicillium_brevicomp      GTAGTCTGAGATTAAATATAAATTATTTAAAACTTTCAACAACGGATCTC
AJ877046_Penicillium_brevicomp      GTAGTCTGAGATTAAATATAAATTATTTAAAACTTTCAACAACGGATCTC
EU833211_Penicillium_brevicomp      GTAGTCTGAGATTAAATATAAATTATTTAAAACTTTCAACAACGGATCTC
EU128642_Penicillium_brevicomp      GTAGTCTGAGATTAAATATAAATTATTTAAAACTTTCAACAACGGATCTC
611220                              GTAGTCTGAGATTAAATATAAATTATTTAAAACTTTCAACAACGGATCTC
                                    **************************************************

DQ993645_Penicillium_sp             TTGGTTCCGGCATCGATGAAGAACGCAGCG-AAATGCGATACGTAATGTG
EF634433_Penicillium_brevicomp      TTGGTTCCGGCATCGATGAAGAACGCAGCG-AAATGCGATACGTAATGTG
EF634437_Penicillium_brevicomp      TTGGTTCCGGCATCGATGAAGAACGCAGCG-AAATGCGATACGTAATGTG
EF634441_Penicillium_brevicomp      TTGGTTCCGGCATCGATGAAGAACGCAGCG-AAATGCGATACGTAATGTG
AF521657_Penicillium_brevicomp      TTGGTTCCGGCATCGATGAAGAACGCAGCG-AAATGCGATACGTAATGTG
AM158224_Penicillium_brevicomp      TTGGTTCCGGCATCGATGAAGAACGCAGCG-AAATGCGATACGTAATGTG
AM158225_Penicillium_brevicomp      TTGGTTCCGGCATCGATGAAGAACGCAGCG-AAATGCGATACGTAATGTG
AM182167_Penicillium_brevicomp      TTGGTTCCGGCATCGATGAAGAACGCAGCG-AAATGCGATACGTAATGTG
AJ270769_Penicillium_brevicomp      TTGGTTCCGGCATCGATGAAGAACGCAGCG-AAATGCGATACGTAATGTG
AY160203_Penicillium_brevicomp      TTGGTTCCGGCATCGATGAAGAACGCAGCG-AAATGCGATACGTAATGTG
AY373897_Penicillium_brevicomp      TTGGTTCCGGCATCGATGAAGAACGCAGCG-AAATGCGATACGTAATGTG
AM948959_Penicillium_brevicomp      TTGGTTCCGGCATCGATGAAGAACGCAGCG-AAATGCGATACGTAATGTG
AJ877046_Penicillium_brevicomp      TTGGTTCCGGCATCGATGAAGAACGCAGCG-AAATGCGATACGTAATGTG
EU833211_Penicillium_brevicomp      TTGGTTCCGGCATCGATGAAGAACGCAGCG-AAATGCGATACGTAATGTG
EU128642_Penicillium_brevicomp      TTGGTTCCGGCATCGATGAAGAACGCAGCG-AAATGCGATACGTAATGTG
611220                              TTGGTTCCGGCATCGATGAAGAACGCAGCGCAAATGCGATACGTAATGTG
                                    ****************************** *******************

DQ993645_Penicillium_sp             AATTGCAGAATTCAGTGAATCATCGAGTCTTTGAACGCACATTGCGCCCT
EF634433_Penicillium_brevicomp      AATTGCAGAATTCAGTGAATCATCGAGTCTTTGAACGCACATTGCGCCCT
EF634437_Penicillium_brevicomp      AATTGCAGAATTCAGTGAATCATCGAGTCTTTGAACGCACATTGCGCCCT
EF634441_Penicillium_brevicomp      AATTGCAGAATTCAGTGAATCATCGAGTCTTTGAACGCACATTGCGCCCT
AF521657_Penicillium_brevicomp      AATTGCAGAATTCAGTGAATCATCGAGTCTTTGAACGCACATTGCGCCCT
AM158224_Penicillium_brevicomp      AATTGCAGAATTCAGTGAATCATCGAGTCTTTGAACGCACATTGCGCCCT
AM158225_Penicillium_brevicomp      AATTGCAGAATTCAGTGAATCATCGAGTCTTTGAACGCACATTGCGCCCT
AM182167_Penicillium_brevicomp      AATTGCAGAATTCAGTGAATCATCGAGTCTTTGAACGCACATTGCGCCCT
AJ270769_Penicillium_brevicomp      AATTGCAGAATTCAGTGAATCATCGAGTCTTTGAACGCACATTGCGCCCT
AY160203_Penicillium_brevicomp      AATTGCAGAATTCAGTGAATCATCGAGTCTTTGAACGCACATTGCGCCCT
AY373897_Penicillium_brevicomp      AATTGCAGAATTCAGTGAATCATCGAGTCTTTGAACGCACATTGCGCCCT
AM948959_Penicillium_brevicomp      AATTGCAGAATTCAGTGAATCATCGAGTCTTTGAACGCACATTGCGCCCT
AJ877046_Penicillium_brevicomp      AATTGCAGAATTCAGTGAATCATCGAGTCTTTGAACGCACATTGCGCCCT
EU833211_Penicillium_brevicomp      AATTGCAGAATTCAGTGAATCATCGAGTCTTTGAACGCACATTGCGCCCT
EU128642_Penicillium_brevicomp      AATTGCAGAATTCAGTGAATCATCGAGTCTTTGAACGCACATTGCGCCCT
611220                              AATTGCAGAATTCAGTGAATCATCGAGTCTTTGAACGCACATTGCGCCCT
                                    **************************************************

DQ993645_Penicillium_sp             CTGGTATTCCGGAGGGCATGCCTGTCCGAGCGTCATTGCTGCCCTCAAGC
EF634433_Penicillium_brevicomp      CTGGTATTCCGGAGGGCATGCCTGTCCGAGCGTCATTGCTGCCCTCAAGC
EF634437_Penicillium_brevicomp      CTGGTATTCCGGAGGGCATGCCTGTCCGAGCGTCATTGCTGCCCTCAAGC
EF634441_Penicillium_brevicomp      CTGGTATTCCGGAGGGCATGCCTGTCCGAGCGTCATTGCTGCCCTCAAGC
AF521657_Penicillium_brevicomp      CTGGTATTCCGGAGGGCATGCCTGTCCGAGCGTCATTGCTGCCCTCAAGC
AM158224_Penicillium_brevicomp      CTGGTATTCCGGAGGGCATGCCTGTCCGAGCGTCATTGCTGCCCTCAAGC
AM158225_Penicillium_brevicomp      CTGGTATTCCGGAGGGCATGCCTGTCCGAGCGTCATTGCTGCCCTCAAGC
AM182167_Penicillium_brevicomp      CTGGTATTCCGGAGGGCATGCCTGTCCGAGCGTCATTGCTGCCCTCAAGC
AJ270769_Penicillium_brevicomp      CTGGTATTCCGGAGGGCATGCCTGTCCGAGCGTCATTGCTGCCCTCAAGC
AY160203_Penicillium_brevicomp      CTGGTATTCCGGAGGGCATGCCTGTCCGAGCGTCATTGCTGCCCTCAAGC
AY373897_Penicillium_brevicomp      CTGGTATTCCGGAGGGCATGCCTGTCCGAGCGTCATTGCTGCCCTCAAGC
AM948959_Penicillium_brevicomp      CTGGTATTCCGGAGGGCATGCCTGTCCGAGCGTCATTGCTGCCCTCAAGC
AJ877046_Penicillium_brevicomp      CTGGTATTCCGGAGGGCATGCCTGTCCGAGCGTCATTGCTGCCCTCAAGC
EU833211_Penicillium_brevicomp      CTGGTATTCCGGAGGGCATGCCTGTCCGAGCGTCATTGCTGCCCTCAAGC
EU128642_Penicillium_brevicomp      CTGGTATTCCGGAGGGCATGCCTGTCCGAGCGTCATTGCTGCCCTCAAGC
611220                              CTGGTATTCCGGAGGGCATGCCTGTCCGAGCGTCATTGCTGCCCTCAAGC
                                    **************************************************

DQ993645_Penicillium_sp             ACGGCTTGTGTGTTGGGCTCCGTCCTCCTTCCGGGGGACGGGCCCGAAAG
EF634433_Penicillium_brevicomp      ACGGCTTGTGTGTTGGGCTCCGTCCTCCTTCCGGGGGACGGGCCCGAAAG
EF634437_Penicillium_brevicomp      ACGGCTTGTGTGTTGGGCTCCGTCCTCCTTCCGGGGGACGGGCCCGAAAG
EF634441_Penicillium_brevicomp      ACGGCTTGTGTGTTGGGCTCCGTCCTCCTTCCGGGGGACGGGCCCGAAAG
AF521657_Penicillium_brevicomp      ACGGCTTGTGTGTTGGGCTCCGTCCTCCTTCCGGGGGACGGGCCCGAAAG
AM158224_Penicillium_brevicomp      ACGGCTTGTGTGTTGGGCTCCGTCCTCCTTCCGGGGGACGGGCCCGAAAG
AM158225_Penicillium_brevicomp      ACGGCTTGTGTGTTGGGCTCCGTCCTCCTTCCGGGGGACGGGCCCGAAAG
AM182167_Penicillium_brevicomp      ACGGCTTGTGTGTTGGGCTCCGTCCTCCTTCCGGGGGACGGGCCCGAAAG
AJ270769_Penicillium_brevicomp      ACGGCTTGTGTGTTGGGCTCCGTCCTCCTTCCGGGGGACGGGCCCGAAAG
AY160203_Penicillium_brevicomp      ACGGCTTGTGTGTTGGGCTCCGTCCTCCTTCCGGGGGACGGGCCCGAAAG
AY373897_Penicillium_brevicomp      ACGGCTTGTGTGTTGGGCTCCGTCCTCCTTCCGGGGGACGGGCCCGAAAG
AM948959_Penicillium_brevicomp      ACGGCTTGTGTGTTGGGCTCCGTCCTCCTTCCGGGGGACGGGCCCGAAAG
AJ877046_Penicillium_brevicomp      ACGGCTTGTGTGTTGGGCTCCGTCCTCCTTCCGGGGGACGGGCCCGAAAG
EU833211_Penicillium_brevicomp      ACGGCTTGTGTGTTGGGCTCCGTCCTCCTTCCGGGGGACGGGCCCGAAAG
EU128642_Penicillium_brevicomp      ACGGCTTGTGTGTTGGGCTCCGTCCTCCTTCCGGGGGACGGGCCCGAAAG
611220                              ACGGCTTGTGTGTTGGGCTCCGTCCTCCTTCCGGGGGACGGGCCCGAAAG
                                    **************************************************

DQ993645_Penicillium_sp             GCAGCGGCGGCACCGCGTCCGGTCCTCAAGCGTATGGGGCTTTGTCACCC
EF634433_Penicillium_brevicomp      GCAGCGGCGGCACCGCGTCCGGTCCTCAAGCGTATGGGGCTTTGTCACCC
EF634437_Penicillium_brevicomp      GCAGCGGCGGCACCGCGTCCGGTCCTCAAGCGTATGGGGCTTTGTCACCC
EF634441_Penicillium_brevicomp      GCAGCGGCGGCACCGCGTCCGGTCCTCAAGCGTATGGGGCTTTGTCACCC
AF521657_Penicillium_brevicomp      GCAGCGGCGGCACCGCGTCCGGTCCTCAAGCGTATGGGGCTTTGTCACCC
AM158224_Penicillium_brevicomp      GCAGCGGCGGCACCGCGTCCGGTCCTCAAGCGTATGGGGCTTTGTCACCC
AM158225_Penicillium_brevicomp      GCAGCGGCGGCACCGCGTCCGGTCCTCAAGCGTATGGGGCTTTGTCACCC
AM182167_Penicillium_brevicomp      GCAGCGGCGGCACCGCGTCCGGTCCTCAAGCGTATGGGGCTTTGTCACCC
AJ270769_Penicillium_brevicomp      GCAGCGGCGGCACCGCGTCCGGTCCTCAAGCGTATGGGGCTTTGTCACCC
AY160203_Penicillium_brevicomp      GCAGCGGCGGCACCGCGTCCGGTCCTCAAGCGTATGGGGCTTTGTCACCC
AY373897_Penicillium_brevicomp      GCAGCGGCGGCACCGCGTCCGGTCCTCAAGCGTATGGGGCTTTGTCACCC
AM948959_Penicillium_brevicomp      GCAGCGGCGGCACCGCGTCCGGTCCTCAAGCGTATGGGGCTTTGTCACCC
AJ877046_Penicillium_brevicomp      GCAGCGGCGGCACCGCGTCCGGTCCTCAAGCGTATGGGGCTTTGTCACCC
EU833211_Penicillium_brevicomp      GCAGCGGCGGCACCGCGTCCGGTCCTCAAGCGTATGGGGCTTTGTCACCC
EU128642_Penicillium_brevicomp      GCAGCGGCGGCACCGCGTCCGGTCCTCAAGCGTATGGGGCTTTGTCACCC
611220                              GCAGCGGCGGCACCGCGTCCGGTCCTCAAGCGTATGGGGCTTTGTCACCC
                                    **************************************************

DQ993645_Penicillium_sp             GCTTTGTAGGACTGGCCGGCGCCTGCCGATCAACCAAACTTTTTTCCAGG
EF634433_Penicillium_brevicomp      GCTTTGTAGGACTGGCCGGCGCCTGCCGATCAACCAAACTTTTTTCCAGG
EF634437_Penicillium_brevicomp      GCTTTGTAGGACTGGCCGGCGCCTGCCGATCAACCAAACTTTTTTCCAGG
EF634441_Penicillium_brevicomp      GCTTTGTAGGACTGGCCGGCGCCTGCCGATCAACCAAACTTTTTTCCAGG
AF521657_Penicillium_brevicomp      GCTTTGTAGGACTGGCCGGCGCCTGCCGATCAACCAAACTTTTTTCCAGG
AM158224_Penicillium_brevicomp      GCTTTGTAGGACTGGCCGGCGCCTGCCGATCAACCAAACTTTTTTCCAGG
AM158225_Penicillium_brevicomp      GCTTTGTAGGACTGGCCGGCGCCTGCCGATCAACCAAACTTTTTTCCAGG
AM182167_Penicillium_brevicomp      GCTTTGTAGGACTGGCCGGCGCCTGCCGATCAACCAAACTTTTTTCCAGG
AJ270769_Penicillium_brevicomp      GCTTTGTAGGACTGGCCGGCGCCTGCCGATCAACCAAACTTTTTTCCAGG
AY160203_Penicillium_brevicomp      GCTTTGTAGGACTGGCCGGCGCCTGCCGATCAACCAAACTTTTTTCCAGG
AY373897_Penicillium_brevicomp      GCTTTGTAGGACTGGCCGGCGCCTGCCGATCAACCAAACTTTTTTCCAGG
AM948959_Penicillium_brevicomp      GCTTTGTAGGACTGGCCGGCGCCTGCCGATCAACCAAACTTTTTTCCAGG
AJ877046_Penicillium_brevicomp      GCTTTGTAGGACTGGCCGGCGCCTGCCGATCAACCAAACTTTT-------
EU833211_Penicillium_brevicomp      GCTTTGTAGGACTGGCCGGCGCCTGCCGATCAACCAAACTTTTTTCCAGG
EU128642_Penicillium_brevicomp      GCTTTGTAGGACTGGCCGGCGCCTGCCGATCAACCAAACTTTTTTCCAGG
611220                              GCTTTGTAGGACTGGCCGGCGCCTGCCGATCAACCAGACTTTTTT-----
                                    ************************************ ******       

DQ993645_Penicillium_sp             TTGACC-TCGGATCAGGTAGGGATACCCGCTGAACTTAAGCATATCAATA
EF634433_Penicillium_brevicomp      TTGACC-TCGGATCAGGTAGGGATACCCGCTGAACTTAAGCATATCAATA
EF634437_Penicillium_brevicomp      TTGACC-TCGGATCAGGTAGGGATACCCGCTGAACTTAAGCATATCAATA
EF634441_Penicillium_brevicomp      TTGACC-TCGGATCAGGTAGGGATACCCGCTGAACTTAAGCATATCAATA
AF521657_Penicillium_brevicomp      TTGACC-TCGGATCAGGTAGGGATACCCGCTGAACTTAAGCATATCAATA
AM158224_Penicillium_brevicomp      TTGACC-TCGGATCAGGTAGGGATACCCGCTGAACTTAA-----------
AM158225_Penicillium_brevicomp      TTGACC-TCGGATCAGGTAGGGATACCCGCTGAACTTAA-----------
AM182167_Penicillium_brevicomp      TTGACC-TCGGATCAGGTAGGGATACCCGCTGAACTTAA-----------
AJ270769_Penicillium_brevicomp      TTGACC-TCGGATC------------------------------------
AY160203_Penicillium_brevicomp      TTGACC-TCGGATCAG----------------------------------
AY373897_Penicillium_brevicomp      TTGACC-TCGGATCAGGTAGGGATACCCGCTGAACTTAAGCATATCAATA
AM948959_Penicillium_brevicomp      TGACC--TCGGATCAGGACGTC----------------------------
AJ877046_Penicillium_brevicomp      --------------------------------------------------
EU833211_Penicillium_brevicomp      TTGACCATCGGATCAGGTAGGGATACCCGCTGAACTTAAGCATATCAATA
EU128642_Penicillium_brevicomp      TTGACC-TCGGATCAGGTAGGGATACCCGCTGAACTTAAGCATATCAATA
611220                              --------------------------------------------------
                                                                                      

DQ993645_Penicillium_sp             AGCGGAGGA-----------------------------------------
EF634433_Penicillium_brevicomp      AGCGGAGGAAAAGAAACCAACAGGGATTGCCCCAGTAACGGCGAGTGAAG
EF634437_Penicillium_brevicomp      AGCGGAGGAAAAGAAACCAACAGGGATTGCCCCAGTAACGGCGAGTGAAG
EF634441_Penicillium_brevicomp      AGCGGAGGAAAAGAAACCAACAGGGATTGCCCCAGTAACGGCGAGTGAAG
AF521657_Penicillium_brevicomp      AGCGGAGGAAAAGAAACCAACAGGGATTGCCCCAGTAACGGCGAGTGAAG
AM158224_Penicillium_brevicomp      --------------------------------------------------
AM158225_Penicillium_brevicomp      --------------------------------------------------
AM182167_Penicillium_brevicomp      --------------------------------------------------
AJ270769_Penicillium_brevicomp      --------------------------------------------------
AY160203_Penicillium_brevicomp      --------------------------------------------------
AY373897_Penicillium_brevicomp      AGCGGAGGAAAAGAAACCAACAGGGATTGCCCC-----------------
AM948959_Penicillium_brevicomp      --------------------------------------------------
AJ877046_Penicillium_brevicomp      --------------------------------------------------
EU833211_Penicillium_brevicomp      AGCGGAGGAAAA--------------------------------------
EU128642_Penicillium_brevicomp      A-------------------------------------------------
611220                              --------------------------------------------------
                                                                                      

DQ993645_Penicillium_sp             --------------------------------------------------
EF634433_Penicillium_brevicomp      CGGCAAGAGCTCAAATTTGAAAGCTGGCTCCTTCGGGGTCCGCATTGTAA
EF634437_Penicillium_brevicomp      CGGCAAGAGCTCAAATTTGAAAGCTGGCTCCTTCGGGGTCCGCATTGTAA
EF634441_Penicillium_brevicomp      CGGCAAGAGCTCAAATTTGAAAGCTGGCTCCTTCGGGGTCCGCATTGTAA
AF521657_Penicillium_brevicomp      CGGCAAGAGCTCAAATTTGAAAGCTGGCTCCTTCGGGGTCCGCATTGTAA
AM158224_Penicillium_brevicomp      --------------------------------------------------
AM158225_Penicillium_brevicomp      --------------------------------------------------
AM182167_Penicillium_brevicomp      --------------------------------------------------
AJ270769_Penicillium_brevicomp      --------------------------------------------------
AY160203_Penicillium_brevicomp      --------------------------------------------------
AY373897_Penicillium_brevicomp      --------------------------------------------------
AM948959_Penicillium_brevicomp      --------------------------------------------------
AJ877046_Penicillium_brevicomp      --------------------------------------------------
EU833211_Penicillium_brevicomp      --------------------------------------------------
EU128642_Penicillium_brevicomp      --------------------------------------------------
611220                              --------------------------------------------------
                                                                                      

DQ993645_Penicillium_sp             --------------------------------------------------
EF634433_Penicillium_brevicomp      TTTGCAGAGGATGCTTCGGGAGCGGTCCCCATCTAAGTGCCCTGGAACGG
EF634437_Penicillium_brevicomp      TTTGCAGAGGATGCTTCGGGAGCGGTCCCCATCTAAGTGCCCTGGAACGG
EF634441_Penicillium_brevicomp      TTTGCAGAGGATGCTTCGGGAGCGGTCCCCATCTAAGTGCCCTGGAACGG
AF521657_Penicillium_brevicomp      TTTGCAGAGGATGCTTCGGGAGCGGTCCCCATCTAAGTGCCCTGGAACGG
AM158224_Penicillium_brevicomp      --------------------------------------------------
AM158225_Penicillium_brevicomp      --------------------------------------------------
AM182167_Penicillium_brevicomp      --------------------------------------------------
AJ270769_Penicillium_brevicomp      --------------------------------------------------
AY160203_Penicillium_brevicomp      --------------------------------------------------
AY373897_Penicillium_brevicomp      --------------------------------------------------
AM948959_Penicillium_brevicomp      --------------------------------------------------
AJ877046_Penicillium_brevicomp      --------------------------------------------------
EU833211_Penicillium_brevicomp      --------------------------------------------------
EU128642_Penicillium_brevicomp      --------------------------------------------------
611220                              --------------------------------------------------
                                                                                      

DQ993645_Penicillium_sp             --------------------------------------------------
EF634433_Penicillium_brevicomp      GACGTCATAGAGGGTGAGAATCCCGTATGGGATGGGGTGTCCGCGCCCGT
EF634437_Penicillium_brevicomp      GACGTCATAGAGGGTGAGAATCCCGTATGGGATGGGGTGTCCGCGCCCGT
EF634441_Penicillium_brevicomp      GACGTCATAGAGGGTGAGAATCCCGTATGGGATGGGGTGTCCGCGCCCGT
AF521657_Penicillium_brevicomp      GACGTCATAGAGGGTGAGAATCCCGTATGGGATGGGGTGTCCGCGCCCGT
AM158224_Penicillium_brevicomp      --------------------------------------------------
AM158225_Penicillium_brevicomp      --------------------------------------------------
AM182167_Penicillium_brevicomp      --------------------------------------------------
AJ270769_Penicillium_brevicomp      --------------------------------------------------
AY160203_Penicillium_brevicomp      --------------------------------------------------
AY373897_Penicillium_brevicomp      --------------------------------------------------
AM948959_Penicillium_brevicomp      --------------------------------------------------
AJ877046_Penicillium_brevicomp      --------------------------------------------------
EU833211_Penicillium_brevicomp      --------------------------------------------------
EU128642_Penicillium_brevicomp      --------------------------------------------------
611220                              --------------------------------------------------
                                                                                      

DQ993645_Penicillium_sp             --------------------------------------------------
EF634433_Penicillium_brevicomp      GTGAAGCTCCTTCGACGAGTCGAGTTGTTTGGGAATGCAGCTCTAAATGG
EF634437_Penicillium_brevicomp      GTGAAGCTCCTTCGACGAGTCGAGTTGTTTGGGAATGCAGCTCTAAATGG
EF634441_Penicillium_brevicomp      GTGAAGCTCCTTCGACGAGTCGAGTTGTTTGGGAATGCAGCTCTAAATGG
AF521657_Penicillium_brevicomp      GTGAAGCTCCTTCGACGAGTCGAGTTGTTTGGGAATGCAGCTCTAAATGG
AM158224_Penicillium_brevicomp      --------------------------------------------------
AM158225_Penicillium_brevicomp      --------------------------------------------------
AM182167_Penicillium_brevicomp      --------------------------------------------------
AJ270769_Penicillium_brevicomp      --------------------------------------------------
AY160203_Penicillium_brevicomp      --------------------------------------------------
AY373897_Penicillium_brevicomp      --------------------------------------------------
AM948959_Penicillium_brevicomp      --------------------------------------------------
AJ877046_Penicillium_brevicomp      --------------------------------------------------
EU833211_Penicillium_brevicomp      --------------------------------------------------
EU128642_Penicillium_brevicomp      --------------------------------------------------
611220                              --------------------------------------------------
                                                                                      

DQ993645_Penicillium_sp             --------------------------------------------------
EF634433_Penicillium_brevicomp      GTGGTAAATTTCATCTAAAGCTAAATATTGGCCGGAGACCGATAGCGCAC
EF634437_Penicillium_brevicomp      GTGGTAAATTTCATCTAAAGCTAAATATTGGCCGGAGACCGATAGCGCAC
EF634441_Penicillium_brevicomp      GTGGTAAATTTCATCTAAAGCTAAATATTGGCCGGAGACCGATAGCGCAC
AF521657_Penicillium_brevicomp      GTGGTAAATTTCATCTAAAGCTAAATATTGGCCGGAGACCGATAGCGCAC
AM158224_Penicillium_brevicomp      --------------------------------------------------
AM158225_Penicillium_brevicomp      --------------------------------------------------
AM182167_Penicillium_brevicomp      --------------------------------------------------
AJ270769_Penicillium_brevicomp      --------------------------------------------------
AY160203_Penicillium_brevicomp      --------------------------------------------------
AY373897_Penicillium_brevicomp      --------------------------------------------------
AM948959_Penicillium_brevicomp      --------------------------------------------------
AJ877046_Penicillium_brevicomp      --------------------------------------------------
EU833211_Penicillium_brevicomp      --------------------------------------------------
EU128642_Penicillium_brevicomp      --------------------------------------------------
611220                              --------------------------------------------------
                                                                                      

DQ993645_Penicillium_sp             --------------------------------------------------
EF634433_Penicillium_brevicomp      AAGTAGAGTGATCGAAAGATGAAAAGCACTTTGAAAAGAGAGTTAAAAAG
EF634437_Penicillium_brevicomp      AAGTAGAGTGATCGAAAGATGAAAAGCACTTTGAAAAGAGAGTTAAAAAG
EF634441_Penicillium_brevicomp      AAGTAGAGTGATCGAAAGATGAAAAGCACTTTGAAAAGAGAGTTAAAAAG
AF521657_Penicillium_brevicomp      AAGTAGAGTGATCGAAAGATGAAAA-------------------------
AM158224_Penicillium_brevicomp      --------------------------------------------------
AM158225_Penicillium_brevicomp      --------------------------------------------------
AM182167_Penicillium_brevicomp      --------------------------------------------------
AJ270769_Penicillium_brevicomp      --------------------------------------------------
AY160203_Penicillium_brevicomp      --------------------------------------------------
AY373897_Penicillium_brevicomp      --------------------------------------------------
AM948959_Penicillium_brevicomp      --------------------------------------------------
AJ877046_Penicillium_brevicomp      --------------------------------------------------
EU833211_Penicillium_brevicomp      --------------------------------------------------
EU128642_Penicillium_brevicomp      --------------------------------------------------
611220                              --------------------------------------------------
                                                                                      

DQ993645_Penicillium_sp             --------------------------------------------------
EF634433_Penicillium_brevicomp      CACGTGAAATTGTTGAAAGGGAAGCGCTTGCGACCAGACTCGCTCGCGGG
EF634437_Penicillium_brevicomp      CACGTGAAATTGTTGAAAGGGAAGCGCTTGCGACCAGACTCGCTCGCGGG
EF634441_Penicillium_brevicomp      CACGTGAAATTGTTGAAAGGGAAGCGCTTGCGACCAGACTCGCTCGCGGG
AF521657_Penicillium_brevicomp      --------------------------------------------------
AM158224_Penicillium_brevicomp      --------------------------------------------------
AM158225_Penicillium_brevicomp      --------------------------------------------------
AM182167_Penicillium_brevicomp      --------------------------------------------------
AJ270769_Penicillium_brevicomp      --------------------------------------------------
AY160203_Penicillium_brevicomp      --------------------------------------------------
AY373897_Penicillium_brevicomp      --------------------------------------------------
AM948959_Penicillium_brevicomp      --------------------------------------------------
AJ877046_Penicillium_brevicomp      --------------------------------------------------
EU833211_Penicillium_brevicomp      --------------------------------------------------
EU128642_Penicillium_brevicomp      --------------------------------------------------
611220                              --------------------------------------------------
                                                                                      

DQ993645_Penicillium_sp             --------------------------------------------------
EF634433_Penicillium_brevicomp      GTTCAGCCGGCATTCGTGCCGGTGTACTTCCCCGCGAGCGGGCCAGCGTC
EF634437_Penicillium_brevicomp      GTTCAGCCGGCATTCGTGCCGGTGTACTTCCCCGCGAGCGGGCCAGCGTC
EF634441_Penicillium_brevicomp      GTTCAGCCGGCATTCGTGCCGGTGTACTTCCCCGCGAGCGGGCCAGCGTC
AF521657_Penicillium_brevicomp      --------------------------------------------------
AM158224_Penicillium_brevicomp      --------------------------------------------------
AM158225_Penicillium_brevicomp      --------------------------------------------------
AM182167_Penicillium_brevicomp      --------------------------------------------------
AJ270769_Penicillium_brevicomp      --------------------------------------------------
AY160203_Penicillium_brevicomp      --------------------------------------------------
AY373897_Penicillium_brevicomp      --------------------------------------------------
AM948959_Penicillium_brevicomp      --------------------------------------------------
AJ877046_Penicillium_brevicomp      --------------------------------------------------
EU833211_Penicillium_brevicomp      --------------------------------------------------
EU128642_Penicillium_brevicomp      --------------------------------------------------
611220                              --------------------------------------------------
                                                                                      

DQ993645_Penicillium_sp             --------------------------------------------------
EF634433_Penicillium_brevicomp      GGTTTGGGCGGTCGGTCAAAGGCCTCTGGAAGGTAACGCCCCCTCGGGGG
EF634437_Penicillium_brevicomp      GGTTTGGGCGGTCGGTCAAAGGCCTCTGGAAGGTAACGCCCCCTCGGGGG
EF634441_Penicillium_brevicomp      GGTTTGGGCGGTCGGTCAAAGGCCTCTGGAAGGTAACGCCCCCTCGGGGG
AF521657_Penicillium_brevicomp      --------------------------------------------------
AM158224_Penicillium_brevicomp      --------------------------------------------------
AM158225_Penicillium_brevicomp      --------------------------------------------------
AM182167_Penicillium_brevicomp      --------------------------------------------------
AJ270769_Penicillium_brevicomp      --------------------------------------------------
AY160203_Penicillium_brevicomp      --------------------------------------------------
AY373897_Penicillium_brevicomp      --------------------------------------------------
AM948959_Penicillium_brevicomp      --------------------------------------------------
AJ877046_Penicillium_brevicomp      --------------------------------------------------
EU833211_Penicillium_brevicomp      --------------------------------------------------
EU128642_Penicillium_brevicomp      --------------------------------------------------
611220                              --------------------------------------------------
                                                                                      

DQ993645_Penicillium_sp             --------------------------------------------------
EF634433_Penicillium_brevicomp      CGTCTTATAGCCAGGGGTGCAATGCGGCCTGCCCGGACCGAGGAACGCGC
EF634437_Penicillium_brevicomp      CGTCTTATAGCCAGGGGTGCAATGCGGCCTGCCCGGACCGAGGAACGCGC
EF634441_Penicillium_brevicomp      CGTCTTATAGCCAGGGGTGCAATGCGGCCTGCCCGGACCGAGGAACGCGC
AF521657_Penicillium_brevicomp      --------------------------------------------------
AM158224_Penicillium_brevicomp      --------------------------------------------------
AM158225_Penicillium_brevicomp      --------------------------------------------------
AM182167_Penicillium_brevicomp      --------------------------------------------------
AJ270769_Penicillium_brevicomp      --------------------------------------------------
AY160203_Penicillium_brevicomp      --------------------------------------------------
AY373897_Penicillium_brevicomp      --------------------------------------------------
AM948959_Penicillium_brevicomp      --------------------------------------------------
AJ877046_Penicillium_brevicomp      --------------------------------------------------
EU833211_Penicillium_brevicomp      --------------------------------------------------
EU128642_Penicillium_brevicomp      --------------------------------------------------
611220                              --------------------------------------------------
                                                                                      

DQ993645_Penicillium_sp             -------------------------------------
EF634433_Penicillium_brevicomp      TTCGGCTCGGACGCTGGCATAATGGTCGTAAGCGACC
EF634437_Penicillium_brevicomp      TTCGGCTCGGACGCTGGCATAATGGTCGTAAGCGACC
EF634441_Penicillium_brevicomp      TTCGGCTCGGACGCTGGCATAATGGTCGTAAGCGACC
AF521657_Penicillium_brevicomp      -------------------------------------
AM158224_Penicillium_brevicomp      -------------------------------------
AM158225_Penicillium_brevicomp      -------------------------------------
AM182167_Penicillium_brevicomp      -------------------------------------
AJ270769_Penicillium_brevicomp      -------------------------------------
AY160203_Penicillium_brevicomp      -------------------------------------
AY373897_Penicillium_brevicomp      -------------------------------------
AM948959_Penicillium_brevicomp      -------------------------------------
AJ877046_Penicillium_brevicomp      -------------------------------------
EU833211_Penicillium_brevicomp      -------------------------------------
EU128642_Penicillium_brevicomp      -------------------------------------
611220                              -------------------------------------
                                                                         
