# Supplementary material for: A software pipeline for processing and identification of fungal ITS sequences
Source: Source Code Biol Med. 2009 Jan 15;4:1. doi: 10.1186/1751-0473-4-1 (PMC2649129; doi:10.1186/1751-0473-4-1)
Supplement: Additional file 2 — The evaluation dataset. The evaluation dataset (in the FASTA format) and the results of its analysis (a summary in the OpenOffice/Excel spreadsheet format with multiple alignments in the ALN (Clustal W) format and a list of the species recovered in the PDF format). [file 1751-0473-4-1-S2.zip › AdditionalFile2/2008-10-24-1/alignments/611220.dnd]

(
(
(
(
(
(
(
(
(
(
(
611220:0.00625,
(
(
(
AM948959_Penicillium_brevicomp:0.00088,
AJ877046_Penicillium_brevicomp:0.00105)
:0.00407,
EU833211_Penicillium_brevicomp:0.00145)
:0.00705,
EU128642_Penicillium_brevicomp:-0.00656)
:0.00624)
:0.00412,
AY373897_Penicillium_brevicomp:0.00032)
:0.00176,
AY160203_Penicillium_brevicomp:0.00077)
:0.00604,
AJ270769_Penicillium_brevicomp:-0.00642)
:0.00528,
AM182167_Penicillium_brevicomp:-0.00164)
:0.00096,
AM158225_Penicillium_brevicomp:-0.00096)
:0.00057,
AM158224_Penicillium_brevicomp:-0.00057)
:0.00206,
AF521657_Penicillium_brevicomp:-0.00130)
:0.00163,
EF634441_Penicillium_brevicomp:-0.00015)
:0.00011,
EF634437_Penicillium_brevicomp:-0.00011)
:0.00011,
DQ993645_Penicillium_sp:0.00191,
EF634433_Penicillium_brevicomp:-0.00011);
