# Supplementary material for: A software pipeline for processing and identification of fungal ITS sequences
Source: Source Code Biol Med. 2009 Jan 15;4:1. doi: 10.1186/1751-0473-4-1 (PMC2649129; doi:10.1186/1751-0473-4-1)
Supplement: Additional file 2 — The evaluation dataset. The evaluation dataset (in the FASTA format) and the results of its analysis (a summary in the OpenOffice/Excel spreadsheet format with multiple alignments in the ALN (Clustal W) format and a list of the species recovered in the PDF format). [file 1751-0473-4-1-S2.zip › AdditionalFile2/2008-10-24-1/alignments/7094.aln]

CLUSTAL W (1.83) multiple sequence alignment


AF033490_Penicillium_swiecicki      --------------------------------------------------
AF033491_Penicillium_raistrick      --------------------------------------------------
AM236584_Penicillium_kojigenum      --------------------------------------------------
AM236583_Penicillium_kojigenum      --------------------------------------------------
AF033489_Penicillium_kojigenum      --------------------------------------------------
DQ267923_Penicillium_steckii        --------------------------------------------------
DQ267924_Penicillium_lanosum        --------------------------------------------------
DQ304540_Penicillium_lanosum        --------------------------------------------------
AM084777_ascomycete_sp              --------------------------------------------------
AM084776_ascomycete_sp              --------------------------------------------------
AY373927_Penicillium_raistrick      --------------------------------------------------
AM236585_Penicillium_swiecicki      --------------------------------------------------
AJ608946_Penicillium_swiecicki      --------------------------------------------------
7094                                --------------------------------------------------
AM901674_Penicillium_sp             GCACGAGTCATCAGCTCGTGCCGATTACGTCCCTGCCCTTTGTACACACC
DQ681338_Penicillium_raistrick      --------------------------------------------------
                                                                                      

AF033490_Penicillium_swiecicki      --------------------------------------------------
AF033491_Penicillium_raistrick      --------------------------------------------------
AM236584_Penicillium_kojigenum      --------------------------------------------------
AM236583_Penicillium_kojigenum      --------------------------------------------------
AF033489_Penicillium_kojigenum      --------------------------------------------------
DQ267923_Penicillium_steckii        --------------------------------------------------
DQ267924_Penicillium_lanosum        --------------------------------------------------
DQ304540_Penicillium_lanosum        --------------------------------------------------
AM084777_ascomycete_sp              --------------------------------------------------
AM084776_ascomycete_sp              --------------------------------------------------
AY373927_Penicillium_raistrick      --------------------------------------------------
AM236585_Penicillium_swiecicki      --------------------------------------------------
AJ608946_Penicillium_swiecicki      --------------------------------------------------
7094                                --------------------------------------------------
AM901674_Penicillium_sp             GCCCGTCGCTACTACCGATTGAATGGCTCAGTGAGGCCTTGGGACTGGCT
DQ681338_Penicillium_raistrick      --------------------------------------------------
                                                                                      

AF033490_Penicillium_swiecicki      --------------------------------------------------
AF033491_Penicillium_raistrick      --------------------------------------------------
AM236584_Penicillium_kojigenum      --------------------------------------------------
AM236583_Penicillium_kojigenum      --------------------------------------------------
AF033489_Penicillium_kojigenum      --------------------------------------------------
DQ267923_Penicillium_steckii        --------------------------------------------------
DQ267924_Penicillium_lanosum        --------------------------------------------------
DQ304540_Penicillium_lanosum        --------------------------------------------------
AM084777_ascomycete_sp              --------------------------------------------------
AM084776_ascomycete_sp              --------------------------------------------------
AY373927_Penicillium_raistrick      --------------------------------------------------
AM236585_Penicillium_swiecicki      --------------------------------------------------
AJ608946_Penicillium_swiecicki      --------------------------------------------------
7094                                --------------------------------------------------
AM901674_Penicillium_sp             CAGGAGGGTTGGCAACGACCCCCCAGAGCCGGAAACTTGGTCAAACTCGG
DQ681338_Penicillium_raistrick      --------------------------------------------------
                                                                                      

AF033490_Penicillium_swiecicki      --------------------------------------------------
AF033491_Penicillium_raistrick      --------------------------------------------------
AM236584_Penicillium_kojigenum      --------------------------------------------------
AM236583_Penicillium_kojigenum      --------------------------------------------------
AF033489_Penicillium_kojigenum      --------------------------------------------------
DQ267923_Penicillium_steckii        --------------------------------------------------
DQ267924_Penicillium_lanosum        --------------------------------------------------
DQ304540_Penicillium_lanosum        --------------------------------------------------
AM084777_ascomycete_sp              --------------------------------------------------
AM084776_ascomycete_sp              --------------------------------------------------
AY373927_Penicillium_raistrick      ----------------------------------TCCGTAGGTGAACCTG
AM236585_Penicillium_swiecicki      ---------------------------------------------ACCTG
AJ608946_Penicillium_swiecicki      ----------------------------------TCCGTAGGTGAACCTG
7094                                --------------------------------------------------
AM901674_Penicillium_sp             TCATTTAGAGGAAGTAAAA-GTCGTAACAAGGTTTCCGTAGGTGAACCTG
DQ681338_Penicillium_raistrick      --------TGGAAGTAAAAAGTCGTAACAAGGTTTCCGTAGGTGAACCTG
                                                                                      

AF033490_Penicillium_swiecicki      ---AAG-GATCATTACCGAG--TGAGGGCCCTCTGGGTCCAACCTCCCAC
AF033491_Penicillium_raistrick      ---AAG-GATCATTACTGAG--TGAGGGCCCTCTGGGTCCAACCTCCCAC
AM236584_Penicillium_kojigenum      ----------CATTACCGAG--TGAGGGCCCTCTGGGTCCAACCTCCCAC
AM236583_Penicillium_kojigenum      ----------CATTACCGAG--TGAGGGCCCTCTGGGTCCAACCTCCCAC
AF033489_Penicillium_kojigenum      ---AAG-GATCATTACCGAG--TGAGGGCCCTCTGGGTCCAACCTCCCAC
DQ267923_Penicillium_steckii        ---------------CCGAG--TGAGGGCCCTCTGGGTCCAACCTCCCAC
DQ267924_Penicillium_lanosum        ---------------CCGAG--TGAGGGCCCTCTGGGTCCAACCTCCCAC
DQ304540_Penicillium_lanosum        ---------------CCGAG--TGAGGGCCCTCTGGGTCCAACCTCCCAC
AM084777_ascomycete_sp              ---------------CCGAG--TGAGGGCCCTCTGGGTCCAACCTCCCAC
AM084776_ascomycete_sp              ----------------CGAG--TGAGGGCCCTCTGGGTCCAACCTCCCAC
AY373927_Penicillium_raistrick      CGGAAG-GATCATTACTGAG--TGAGGGCCCTCTGGGTCCAACCTCCCAC
AM236585_Penicillium_swiecicki      CGGAAG-GATCATTACCGAG--TGAGGGCCCTCTGGGTCCAACCTCCCAC
AJ608946_Penicillium_swiecicki      CGGAAG-GATCATTACCGAG--TGAGGGCCCTCTGGGTCCAACCTCCCAC
7094                                CGGAAGAGATCATTACCGAG--TGAGGGCCCTCTGGGTCCAACCTCCCAC
AM901674_Penicillium_sp             CGGAAG-GATCATTACCGAG--TGAGGGCCCTCTGGGTCCAACCTCCCAC
DQ681338_Penicillium_raistrick      CGGAAG-GATCATTACTGAAGATGAGGGCCCTCTGGGTCCAACCTCCCAC
                                                     **   ****************************

AF033490_Penicillium_swiecicki      CCGTGTTTATTATACCTTGTTGCTTCGGCGGGCCCGCCGTATGGCCGCCG
AF033491_Penicillium_raistrick      CCGTGTTTATTATACCTTGTTGCTTCGGCGGGCCCGCCGTCAGGCCGCCG
AM236584_Penicillium_kojigenum      CCGTGTTTATTATACCTTGTTGCTTCGGCGGGCCCGCCGTATGGCCGCCG
AM236583_Penicillium_kojigenum      CCGTGTTTATTATACCTTGTTGCTTCGGCGGGCCCGCCGTATGGCCGCCG
AF033489_Penicillium_kojigenum      CCGTGTTTATTATACCTTGTTGCTTCGGCGGGCCCGCCGTATGGCCGCCG
DQ267923_Penicillium_steckii        CCGTGTTTATTATACCTTGTTGCTTCGGCGGGCCCGCCGTATGGCCGCCG
DQ267924_Penicillium_lanosum        CCGTGTTTATTATACCTTGTTGCTTCGGCGGGCCCGCCGTATGGCCGCCG
DQ304540_Penicillium_lanosum        CCGTGTTTATTATACCTTGTTGCTTCGGCGGGCCCGCCGTATGGCCGCCG
AM084777_ascomycete_sp              CCGTGTTTATTATACCTTGTTGCTTCGGCGGGCCCGCCGTATGGCCGCCG
AM084776_ascomycete_sp              CCGTGTTTATTATACCTTGTTGCTTCGGCGGGCCCGCCGTATGGCCGCCG
AY373927_Penicillium_raistrick      CCGTGTTTATTATACCTTGTTGCTTCGGCGGGCCCGCCGTCAGGCCGCCG
AM236585_Penicillium_swiecicki      CCGTGTTTATTATACCTTGTTGCTTCGGCGGGCCCGCCGTATGGCCGCCG
AJ608946_Penicillium_swiecicki      CCGTGTTTATTATACCTTGTTGCTTCGGCGGGCCCGCCGTATGGCCGCCG
7094                                CCGTGTTTATTATACCTTGTTGCTTCGGCGGGCCCGCCGTATGGCCGCCG
AM901674_Penicillium_sp             CCGTGTTTATTATACCTTGTTGCTTCGGCGGGCCCGCCGTATGGCCGCCG
DQ681338_Penicillium_raistrick      CCGTGTTTATTATACCTTGTTGCTTCGGCGGGCCCGCCGTAAGGCCGCCG
                                    ****************************************  ********

AF033490_Penicillium_swiecicki      GGGGGCTTCTGCCCCCGGGCCCGCGCCCGCCGAAGACATCTCGAACTCTG
AF033491_Penicillium_raistrick      GGGGGCTTCTGCCCCCGGGCCCGCGCCCGCCGAAGACATCTCGAACTCTG
AM236584_Penicillium_kojigenum      GGGGGCATCTGCCCCCGGGCCCGCGCCCGCCGAAGACATCTCGAACTCTG
AM236583_Penicillium_kojigenum      GGGGGCATCTGCCCCCGGGCCCGCGCCCGCCGAAGACATCTCGAACTCTG
AF033489_Penicillium_kojigenum      GGGGGCTTCTGCCCCCGGGCCCGCGCCCGCCGAAGACATCTCGAACTCTG
DQ267923_Penicillium_steckii        GGGGGCTTCTGCCCCCGGGCCCGCGCCCGCCGAAGACATCTCGAACTCTG
DQ267924_Penicillium_lanosum        GGGGGCTTCTGCCCCCGGGCCCGCGCCCGCCGAAGACATCTCGAACTCTG
DQ304540_Penicillium_lanosum        GGGGGCTTCTGCCCCCGGGCCCGCGCCCGCCGAAGACATCTCGAACTCTG
AM084777_ascomycete_sp              GGGGGCTTCTGCCCCCGGGCCCGCGCCCGCCGAAGACATCTCGAACTCTG
AM084776_ascomycete_sp              GGGGGCTTCTGCCCCCGGGCCCGCGCCCGCCGAAGACATCTCGAACTCTG
AY373927_Penicillium_raistrick      GGGGGCTTCTGCCCCCGGGCCCGCGCCCGCCGAAGACATCTCGAACTCTG
AM236585_Penicillium_swiecicki      GGGGGCTTCTGCCCCCGGGCCCGCGCCCGCCGAAGACATCTCGAACTCTG
AJ608946_Penicillium_swiecicki      GGGGGCTTCTGCCCCCGGGCCCGCGCCCGCCGAAGACATCTCGAACTCTG
7094                                GGGGGCTTCTGCCCCCGGGCCCGCGCCCGCCGAAGACATCTCGAACTCTG
AM901674_Penicillium_sp             GGGGGCTTCTGCCCCCGGGCCCGCGCCCGCCGAAGACATCTCGAACTCTG
DQ681338_Penicillium_raistrick      GGGGGCTTCTGCCCCCGGGCCCGCGCCCGCCGAAGACATCTCGAACTCTG
                                    ****** *******************************************

AF033490_Penicillium_swiecicki      TCTGAAGATTGTAGTCTGAGTAAAAATATAAATTATTTAAAACTTTCAAC
AF033491_Penicillium_raistrick      TCTGAAGATTGTAGTCTGAGTATAAATATAAATTATTTAAAACTTTCAAC
AM236584_Penicillium_kojigenum      TCTGAAGATTGTAGTCTGAGTAAAAATATAAATTATTTAAAACTTTCAAC
AM236583_Penicillium_kojigenum      TCTGAAGATTGTAGTCTGAGTAAAAATATAAATTATTTAAAACTTTCAAC
AF033489_Penicillium_kojigenum      TCTGAAGATTGTAGTCTGAGTAAAAATATAAATTATTTAAAACTTTCAAC
DQ267923_Penicillium_steckii        TCTGAAGATTGTAGTCTGAGTAAAAATATAAATTATTTAAAACTTTCAAC
DQ267924_Penicillium_lanosum        TCTGAAGATTGTAGTCTGAGTAAAAATATAAATTATTTAAAACTTTCAAC
DQ304540_Penicillium_lanosum        TCTGAAGATTGTAGTCTGAGTAAAAATATAAATTATTTAAAACTTTCAAC
AM084777_ascomycete_sp              TCTGAAGATTGTAGTCTGAGTAAAAATATAAATTATTTAAAACTTTCAAC
AM084776_ascomycete_sp              TCTGAAGATTGTAGTCTGAGTAAAAATATAAATTATTTAAAACTTTCAAC
AY373927_Penicillium_raistrick      TCTGAAGATTGTAGTCTGAGTATAAATATAAATTATTTAAAACTTTCAAC
AM236585_Penicillium_swiecicki      TCTGAAGATTGTAGTCTGAGTAAAAATATAAATTATTTAAAACTTTCAAC
AJ608946_Penicillium_swiecicki      TCTGAAGATTGTAGTCTGAGTAAAAATATAAATTATTTAAAACTTTCAAC
7094                                TCTGAAGATTGTAGTCTGAGTAAAAATATAAATTATTTAAAACTTTCAAC
AM901674_Penicillium_sp             TCTGAAGATTGTAGTCTGAGTAAAAATATAAATTATTTAAAACTTTCAAC
DQ681338_Penicillium_raistrick      TCTGAAGATTGTAGTCTGAGTATAAATATAAATTATTTAAAACTTTCAAC
                                    ********************** ***************************

AF033490_Penicillium_swiecicki      AACGGATCTCTTGGTTCCGGCATCGATGAAGAACGCAGCGAAATGCGATA
AF033491_Penicillium_raistrick      AACGGATCTCTTGGTTCCGGCATCGATGAAGAACGCAGCGAAATGCGATA
AM236584_Penicillium_kojigenum      AACGGATCTCTTGGTTCCGGCATCGATGAAGAACGCAGCGAAATGCGATA
AM236583_Penicillium_kojigenum      AACGGATCTCTTGGTTCCGGCATCGATGAAGAACGCAGCGAAATGCGATA
AF033489_Penicillium_kojigenum      AACGGATCTCTTGGTTCCGGCATCGATGAAGAACGCAGCGAAATGCGATA
DQ267923_Penicillium_steckii        AACGGATCTCTTGGTTCCGGCATCGATGAAGAACGCAGCGAAATGCGATA
DQ267924_Penicillium_lanosum        AACGGATCTCTTGGTTCCGGCATCGATGAAGAACGCAGCGAAATGCGATA
DQ304540_Penicillium_lanosum        AACGGATCTCTTGGTTCCGGCATCGATGAAGAACGCAGCGAAATGCGATA
AM084777_ascomycete_sp              AACGGATCTCTTGGTTCCGGCATCGATGAAGAACGCAGCGAAATGCGATA
AM084776_ascomycete_sp              AACGGATCTCTTGGTTCCGGCATCGATGAAGAACGCAGCGAAATGCGATA
AY373927_Penicillium_raistrick      AACGGATCTCTTGGTTCCGGCATCGATGAAGAACGCAGCGAAATGCGATA
AM236585_Penicillium_swiecicki      AACGGATCTCTTGGTTCCGGCATCGATGAAGAACGCAGCGAAATGCGATA
AJ608946_Penicillium_swiecicki      AACGGATCTCTTGGTTCCGGCATCGATGAAGAACGCAGCGAAATGCGATA
7094                                AACGGATCTCTTGGTTCCGGCATCGATGAAGAACGCAGCGAAATGCGATA
AM901674_Penicillium_sp             AACGGATCTCTTGGTTCCGGCATCGATGAAGAACGCAGCGAAATGCGATA
DQ681338_Penicillium_raistrick      AACGGATCTCTTGGTTCCGGCATCGATGAAGAACGCAGCGAAATGCGATA
                                    **************************************************

AF033490_Penicillium_swiecicki      CGTAATGTGAATTGCAGAATTCAGTGAATCATCGAGTCTTTGAACGCACA
AF033491_Penicillium_raistrick      CGTAATGTGAATTGCAGAATTCAGTGAATCATCGAGTCTTTGAACGCACA
AM236584_Penicillium_kojigenum      CGTAATGTGAATTGCAGAATTCAGTGAATCATCGAGTCTTTGAACGCACA
AM236583_Penicillium_kojigenum      CGTAATGTGAATTGCAGAATTCAGTGAATCATCGAGTCTTTGAACGCACA
AF033489_Penicillium_kojigenum      CGTAATGTGAATTGCAGAATTCAGTGAATCATCGAGTCTTTGAACGCACA
DQ267923_Penicillium_steckii        CGTAATGTGAATTGCAGAATTCAGTGAATCATCGAGTCTTTGAACGCACA
DQ267924_Penicillium_lanosum        CGTAATGTGAATTGCAGAATTCAGTGAATCATCGAGTCTTTGAACGCACA
DQ304540_Penicillium_lanosum        CGTAATGTGAATTGCAGAATTCAGTGAATCATCGAGTCTTTGAACGCACA
AM084777_ascomycete_sp              CGTAATGTGAATTGCAGAATTCAGTGAATCATCGAGTCTTTGAACGCACA
AM084776_ascomycete_sp              CGTAATGTGAATTGCAGAATTCAGTGAATCATCGAGTCTTTGAACGCACA
AY373927_Penicillium_raistrick      CGTAATGTGAATTGCAGAATTCAGTGAATCATCGAGTCTTTGAACGCACA
AM236585_Penicillium_swiecicki      CGTAATGTGAATTGCAGAATTCAGTGAATCATCGAGTCTTTGAACGCACA
AJ608946_Penicillium_swiecicki      CGTAATGTGAATTGCAGAATTCAGTGAATCATCGAGTCTTTGAACGCACA
7094                                CGTAATGTGAATTGCAGAATTCAGTGAATCATCGAGTCTTTGAACGCACA
AM901674_Penicillium_sp             CGTAATGTGAATTGCAGAATTCAGTGAATCATCGAGTCTTTGAACGCACA
DQ681338_Penicillium_raistrick      CGTAATGTGAATTGCAGAATTCAGTGAATCATCGAGTCTTTGAACGCACA
                                    **************************************************

AF033490_Penicillium_swiecicki      TTGCGCCCTCTGGTATTCCGGAGGGCATGCCTGTCCGAGCGTCATTGCTG
AF033491_Penicillium_raistrick      TTGCGCCCTCTGGTATTCCGGAGGGCATGCCTGTCCGAGCGTCATTGCTG
AM236584_Penicillium_kojigenum      TTGCGCCCTCTGGTATTCCGGAGGGCATGCCTGTCCGAGCGTCATTGCTG
AM236583_Penicillium_kojigenum      TTGCGCCCTCTGGTATTCCGGAGGGCATGCCTGTCCGAGCGTCATTGCTG
AF033489_Penicillium_kojigenum      TTGCGCCCTCTGGTATTCCGGAGGGCATGCCTGTCCGAGCGTCATTGCTG
DQ267923_Penicillium_steckii        TTGCGCCCTCTGGTATTCCGGAGGGCATGCCTGTCCGAGCGTCATTGCTG
DQ267924_Penicillium_lanosum        TTGCGCCCTCTGGTATTCCGGAGGGCATGCCTGTCCGAGCGTCATTGCTG
DQ304540_Penicillium_lanosum        TTGCGCCCTCTGGTATTCCGGAGGGCATGCCTGTCCGAGCGTCATTGCTG
AM084777_ascomycete_sp              TTGCGCCCTCTGGTATTCCGGAGGGCATGCCTGTCCGAGCGTCATTGCTG
AM084776_ascomycete_sp              TTGCGCCCTCTGGTATTCCGGAGGGCATGCCTGTCCGAGCGTCATTGCTG
AY373927_Penicillium_raistrick      TTGCGCCCTCTGGTATTCCGGAGGGCATGCCTGTCCGAGCGTCATTGCTG
AM236585_Penicillium_swiecicki      TTGCGCCCTCTGGTATTCCGGAGGGCATGCCTGTCCGAGCGTCATTGCTG
AJ608946_Penicillium_swiecicki      TTGCGCCCTCTGGTATTCCGGAGGGCATGCCTGTCCGAGCGTCATTGCTG
7094                                TTGCGCCCTCTGGTATTCCGGAGGGCATGCCTGTCCGAGCGTCATTGCTG
AM901674_Penicillium_sp             TTGCGCCCTCTGGTATTCCGGAGGGCATGCCTGTCCGAGCGTCATTGCTG
DQ681338_Penicillium_raistrick      TTGCGCCCTCTGGTATTCCGGAGGGCATGTCTGTCCGAGCGTCATTGCTG
                                    ***************************** ********************

AF033490_Penicillium_swiecicki      CCCTCAAGCACGGCTTGTGTGTTGGGCTCCGTCCCCCGATCCCGGGGGAC
AF033491_Penicillium_raistrick      CCCTCAAGCACGGCTTGTGTGTTGGGCCCCGTCCTCCGATCCCGGGGGAC
AM236584_Penicillium_kojigenum      CCCTCAAGCACGGCTTGTGTGTTGGGCCCCGTCCTCCGATCCCGGGGGAC
AM236583_Penicillium_kojigenum      CCCTCAAGCACGGCTTGTGTGTTGGGCCCCGTCCTCCGATCCCGGGGGAC
AF033489_Penicillium_kojigenum      CCCTCAAGCACGGCTTGTGTGTTGGGCCCCGTCCTCCGATCCCGGGGGAC
DQ267923_Penicillium_steckii        CCCTCAAGCACGGCTTGTGTGTTGGGCCCCGTCCTCCGATCCCGGGGGAC
DQ267924_Penicillium_lanosum        CCCTCAAGCACGGCTTGTGTGTTGGGCCCCGTCCTCCGATCCCGGGGGAC
DQ304540_Penicillium_lanosum        CCCTCAAGCACGGCTTGTGTGTTGGGCCCCGTCCTCCGATCCCGGGGGAC
AM084777_ascomycete_sp              CCCTCAAGCACGGCTTGTGTGTTGGGCCCCGTCCTCCGATCCCGGGGGAC
AM084776_ascomycete_sp              CCCTCAAGCACGGCTTGTGTGTTGGGCCCCGTCCTCCGATCCCGGGGGAC
AY373927_Penicillium_raistrick      CCCTCAAGCACGGCTTGTGTGTTGGGCCCCGTCCTCCGATCCCGGGGGAC
AM236585_Penicillium_swiecicki      CCCTCAAGCACGGCTTGTGTGTTGGGCTCCGTCCCCCGATCCCGGGGGAC
AJ608946_Penicillium_swiecicki      CCCTCAAGCACGGCTTGTGTGTTGGGCTCCGTCCCCCGATCCCGGGGGAC
7094                                CCCTCAAGCACGGCTTGTGTGTTGGGCCCCGTCCTCCGATCCCGGGGGAC
AM901674_Penicillium_sp             CCCTCAAGCACGGCTTGTGTGTTGGGCCCCGTCCTCCGATCCCGGGGGAC
DQ681338_Penicillium_raistrick      CCCTCAAGCACGGCTTGTGTGTTGGGCCCCGTCCTCCGATCCCGGGGGAC
                                    *************************** ****** ***************

AF033490_Penicillium_swiecicki      GGGCCCGAAAGGCAGCGGCGGCACCGCGTCCGGTCCTCGAGCGTATGGGG
AF033491_Penicillium_raistrick      GGGCCCGAAAGGCAGCGGCGGCACCGCGTCCGGTCCTCGAGCGTATGGGG
AM236584_Penicillium_kojigenum      GGGCCCGAAAGGCAGCGGCGGCACCGCGTCCGGTCCTCGAGCGTATGGGG
AM236583_Penicillium_kojigenum      GGGCCCGAAAGGCAGCGGCGGCACCGCGTCCGGTCCTCGAGCGTATGGGG
AF033489_Penicillium_kojigenum      GGGCCCGAAAGGCAGCGGCGGCACCGCGTCCGGTCCTCGAGCGTATGGGG
DQ267923_Penicillium_steckii        GGGCCCGAAAGGCAGCGGCGGCACCGCGTCCGGTCCTCGAGCGTATGGGG
DQ267924_Penicillium_lanosum        GGGCCCGAAAGGCAGCGGCGGCACCGCGTCCGGTCCTCGAGCGTATGGGG
DQ304540_Penicillium_lanosum        GGGCCCGAAAGGCAGCGGCGGCACCGCGTCCGGTCCTCGAGCGTATGGGG
AM084777_ascomycete_sp              GGGCCCGAAAGGCAGCGGCGGCACCGCGTCCGGTCCTCGAGCGTATGGGG
AM084776_ascomycete_sp              GGGCCCGAAAGGCAGCGGCGGCACCGCGTCCGGTCCTCGAGCGTATGGGG
AY373927_Penicillium_raistrick      GGGCCCGAAAGGCAGCGGCGGCACCGCGTCCGGTCCTCGAGCGTATGGGG
AM236585_Penicillium_swiecicki      GGGCCCGAAAGGCAGCGGCGGCACCGCGTCCGGTCCTCGAGCGTATGGGG
AJ608946_Penicillium_swiecicki      GGGCCCGAAAGGCAGCGGCGGCACCGCGTCCGGTCCTCGAGCGTATGGGG
7094                                GGGCCCGAAAGGCAGCGGCGGCACCGCGTCCGGTCCTCGAGCGTATGGGG
AM901674_Penicillium_sp             GGGCCCGAAAGGCAGCGGCGGCACCGCGTCCGGTCCTCGAGCGTATGGGG
DQ681338_Penicillium_raistrick      GGGCCCGAAAGGCAGCGGCGGCACCGCGTCCGGTCCTCGAGCGTATGGGG
                                    **************************************************

AF033490_Penicillium_swiecicki      CTTTGTCACCCGCTCTGTAGGCCCGGCCGGCGCTTGCCGATCAACCAAAT
AF033491_Penicillium_raistrick      CTTTGTCACCCGCTCTGTAGGCCCGGCCGGCGCTTGCCGATCAACCAAAT
AM236584_Penicillium_kojigenum      CTTTGTCACCCGCTCTGTAGGCCCGGCCGGCGCTTGCCGATCAACCAAAT
AM236583_Penicillium_kojigenum      CTTTGTCACCCGCTCTGTAGGCCCGGCCGGCGCTTGCCGATCAACCAAAT
AF033489_Penicillium_kojigenum      CTTTGTCACCCGCTCTGTAGGCCCGGCCGGCGCTTGCCGATCAACCAAAT
DQ267923_Penicillium_steckii        CTTTGTCACCCGCTCTGTAGGCCCGGCCGGCGCTTGCCGATCAACCAAAT
DQ267924_Penicillium_lanosum        CTTTGTCACCCGCTCTGTAGGCCCGGCCGGCGCTTGCCGATCAACCAAAT
DQ304540_Penicillium_lanosum        CTTTGTCACCCGCTCTGTAGGCCCGGCCGGCGCTTGCCGATCAACCAAAT
AM084777_ascomycete_sp              CTTTGTCACCCGCTCTGTAGGCCCGGCCGGCGCTTGCCGATCAACCAAAT
AM084776_ascomycete_sp              CTTTGTCACCCGCTCTGTAGGCCCGGCCGGCGCTTGCCGATCAACCAAAT
AY373927_Penicillium_raistrick      CTTTGTCACCCGCTCTGTAGGCCCGGCCGGCGCTTGCCGATCAACCAAAT
AM236585_Penicillium_swiecicki      CTTTGTCACCCGCTCTGTAGGCCCGGCCGGCGCCTGCCGATCAACCAAAT
AJ608946_Penicillium_swiecicki      CTTTGTCACCCGCTCTGTAGGCCCGGCCGGCGCTTGCCGATCAACCAAAT
7094                                CTTTGTCACCCGCTCTGTAGGCCCGGCCGGCGCTTGCCGATCAACCAGAT
AM901674_Penicillium_sp             CTTTGTCACCCGCTCTGTAGGCCCGGCCGGCGCTTGCCGATCAACCAAAT
DQ681338_Penicillium_raistrick      CTTTGTCACCCGCTCTGTAGGCCCGGCCGGCGCTTGCCGATCAACCAAAT
                                    ********************************* ************* **

AF033490_Penicillium_swiecicki      TTTTATCCAGGTTGACCTCGGATCAGGTAGGGATACCCGCTGAACTTAAG
AF033491_Penicillium_raistrick      TTTTATCCAGGTTGACCTCGGATCAGGTAGGGATACCCGCTGAACTTAAG
AM236584_Penicillium_kojigenum      TTTTATCCAGGTTGACCTCGGATCAGGTAGGGATACCCGCTGAACTTAAG
AM236583_Penicillium_kojigenum      TTTTATCCAGGTTGACCTCGGATCAGGTAGGGATACCCGCTGAACTTAAG
AF033489_Penicillium_kojigenum      TTTTATCCAGGTTGACCTCGGATCAGGTAGGGATACCCGCTGAACTTAAG
DQ267923_Penicillium_steckii        TTTTATCCA-----------------------------------------
DQ267924_Penicillium_lanosum        TTTTATCCA-----------------------------------------
DQ304540_Penicillium_lanosum        TTTTATCCA-----------------------------------------
AM084777_ascomycete_sp              TTTTATCCAGGTTG------------------------------------
AM084776_ascomycete_sp              TTTTATCCAGGTTG------------------------------------
AY373927_Penicillium_raistrick      TTTTATCCAGGTTGACCTCGGATCAGGTAGGGATACCCGCTGAACTTAAG
AM236585_Penicillium_swiecicki      TTTTATCCAGGTTGACCTCGGATCAGGTAGGGATACCCGCTGAACTTAAG
AJ608946_Penicillium_swiecicki      TTTTATCCAGGTTGACCTCGGATCAGGTAGGGATACCCGCTGAACTTAAG
7094                                TTTTATCCCGGTTGACCTCGGATCAGGTAGG-------------------
AM901674_Penicillium_sp             TTTTATCCAGGTTGACCTCGGATCAGGTAGGGATACCCGCTG--------
DQ681338_Penicillium_raistrick      TTTTATCCAGGTTGACCTCGGATCAGGTAGGGATACCCGCTGAACTTAAG
                                    ********                                          

AF033490_Penicillium_swiecicki      CATATCAATAAGCGGAGGAAAAGAAACCAACAGGGATTGCCCCAGTAACG
AF033491_Penicillium_raistrick      CATATCAATAAGCGGAGGAAAAGAAACCAACAGGGATTGCCCCAGTAACG
AM236584_Penicillium_kojigenum      CATATCAATAAGCGGAGGAAAAGAAACCAACAGGGATTGCCTCAGTAACG
AM236583_Penicillium_kojigenum      CATATCAATAAGCGGAGGAAAAGAAACCAACAGGGATTGCCTCAGTAACG
AF033489_Penicillium_kojigenum      CATATCAATAAGCGGAGGAAAAGAAACCAACAGGGATTGCCCCAGTAACG
DQ267923_Penicillium_steckii        --------------------------------------------------
DQ267924_Penicillium_lanosum        --------------------------------------------------
DQ304540_Penicillium_lanosum        --------------------------------------------------
AM084777_ascomycete_sp              --------------------------------------------------
AM084776_ascomycete_sp              --------------------------------------------------
AY373927_Penicillium_raistrick      CATATCAATAAGCGGAGGAAAAGAAACCAACAGGGATTGCCCC-------
AM236585_Penicillium_swiecicki      C-------------------------------------------------
AJ608946_Penicillium_swiecicki      CATATCAATAAGCGGAGGA-------------------------------
7094                                --------------------------------------------------
AM901674_Penicillium_sp             --------------------------------------------------
DQ681338_Penicillium_raistrick      CATATCAATAAGNCGGAGGAA-----------------------------
                                                                                      

AF033490_Penicillium_swiecicki      GCGAGTGAAGCGGCAAGAGCTCAAATTTGAAAGCTGGCTCCTTCGGGGTC
AF033491_Penicillium_raistrick      GCGAGTGAAGCGGCAAGAGCTCAAATTTGAAAGCTGGCTCCTTCGGGGTC
AM236584_Penicillium_kojigenum      GCGAGTGAAGCGGCAAGAGCTCAAATTTGAAAGCTGGCTCCTTCGGGGTC
AM236583_Penicillium_kojigenum      GCGAGTGAAGCGGCAAGAGCTCAAATTTGAAAGCTGGCTCCTTCGGGGTC
AF033489_Penicillium_kojigenum      GCGAGTGAAGCGGCAAGAGCTCAAATTTGAAAGCTGGCTCCTTCGGGGTC
DQ267923_Penicillium_steckii        --------------------------------------------------
DQ267924_Penicillium_lanosum        --------------------------------------------------
DQ304540_Penicillium_lanosum        --------------------------------------------------
AM084777_ascomycete_sp              --------------------------------------------------
AM084776_ascomycete_sp              --------------------------------------------------
AY373927_Penicillium_raistrick      --------------------------------------------------
AM236585_Penicillium_swiecicki      --------------------------------------------------
AJ608946_Penicillium_swiecicki      --------------------------------------------------
7094                                --------------------------------------------------
AM901674_Penicillium_sp             --------------------------------------------------
DQ681338_Penicillium_raistrick      --------------------------------------------------
                                                                                      

AF033490_Penicillium_swiecicki      CGCATTGTAATTTGCAGAGGATGCTTCGGGAGCGGTCCCCATCTAAGTGC
AF033491_Penicillium_raistrick      CGCATTGTAATTTGCAGAGGATGCTTCGGGAGCGGTCCCCATCTAAGTGC
AM236584_Penicillium_kojigenum      CGCATTGTAATTTGCAGAGGATGCTTCGGGAGCGGTCCCCATCTAAGTGC
AM236583_Penicillium_kojigenum      CGCATTGTAATTTGCAGAGGATGCTTCGGGAGCGGTC-------------
AF033489_Penicillium_kojigenum      CGCATTGTAATTTGCAGAGGATGCTTCGGGAGCGGTCCCCATCTAAGTGC
DQ267923_Penicillium_steckii        --------------------------------------------------
DQ267924_Penicillium_lanosum        --------------------------------------------------
DQ304540_Penicillium_lanosum        --------------------------------------------------
AM084777_ascomycete_sp              --------------------------------------------------
AM084776_ascomycete_sp              --------------------------------------------------
AY373927_Penicillium_raistrick      --------------------------------------------------
AM236585_Penicillium_swiecicki      --------------------------------------------------
AJ608946_Penicillium_swiecicki      --------------------------------------------------
7094                                --------------------------------------------------
AM901674_Penicillium_sp             --------------------------------------------------
DQ681338_Penicillium_raistrick      --------------------------------------------------
                                                                                      

AF033490_Penicillium_swiecicki      CCTGGAACGGGACGTCATAGAGGGTGAGAATCCCGTATGGGATGGGGTGT
AF033491_Penicillium_raistrick      CCTGGAACGGGACGTCATAGAGGGTGAGAATCCCGTATGGGATGGGGTGT
AM236584_Penicillium_kojigenum      CCTGGAACGGGACGTCATAGAGGGTGAGAATCCCGTATGGGATGGGGTGT
AM236583_Penicillium_kojigenum      --------------------------------------------------
AF033489_Penicillium_kojigenum      CCTGGAACGGGACGTCATAGAGGGTGAGAATCCCGTATGGGATGGGGTGT
DQ267923_Penicillium_steckii        --------------------------------------------------
DQ267924_Penicillium_lanosum        --------------------------------------------------
DQ304540_Penicillium_lanosum        --------------------------------------------------
AM084777_ascomycete_sp              --------------------------------------------------
AM084776_ascomycete_sp              --------------------------------------------------
AY373927_Penicillium_raistrick      --------------------------------------------------
AM236585_Penicillium_swiecicki      --------------------------------------------------
AJ608946_Penicillium_swiecicki      --------------------------------------------------
7094                                --------------------------------------------------
AM901674_Penicillium_sp             --------------------------------------------------
DQ681338_Penicillium_raistrick      --------------------------------------------------
                                                                                      

AF033490_Penicillium_swiecicki      CCGCGCCCGTGTGAAGCTCCTTCGACGAGTCGAGTTGTTTGGGAATGCAG
AF033491_Penicillium_raistrick      CCGCGCCCATGTGAAGCTCCTTCGACGAGTCGAGTTGTTTGGGAATGCAG
AM236584_Penicillium_kojigenum      CCGCGCCCGTGTGAAGCTCC------------------------------
AM236583_Penicillium_kojigenum      --------------------------------------------------
AF033489_Penicillium_kojigenum      CCGCGCCCGTGTGAAGCTCCTTCGACGAGTCGAGTTGTTTGGGAATGCAG
DQ267923_Penicillium_steckii        --------------------------------------------------
DQ267924_Penicillium_lanosum        --------------------------------------------------
DQ304540_Penicillium_lanosum        --------------------------------------------------
AM084777_ascomycete_sp              --------------------------------------------------
AM084776_ascomycete_sp              --------------------------------------------------
AY373927_Penicillium_raistrick      --------------------------------------------------
AM236585_Penicillium_swiecicki      --------------------------------------------------
AJ608946_Penicillium_swiecicki      --------------------------------------------------
7094                                --------------------------------------------------
AM901674_Penicillium_sp             --------------------------------------------------
DQ681338_Penicillium_raistrick      --------------------------------------------------
                                                                                      

AF033490_Penicillium_swiecicki      CTCTAAATGGGTGGTAAATTTCATCTAAAGCTAAATATTGGCCGGAGACC
AF033491_Penicillium_raistrick      CTCTAAATGGGTGGTAAATTTCATCTAAAGCTAAATATTGGCCGGAGACC
AM236584_Penicillium_kojigenum      --------------------------------------------------
AM236583_Penicillium_kojigenum      --------------------------------------------------
AF033489_Penicillium_kojigenum      CTCTAAATGGGTGGTAAATTTCATCTAAAGCTAAATATTGGCCGGAGACC
DQ267923_Penicillium_steckii        --------------------------------------------------
DQ267924_Penicillium_lanosum        --------------------------------------------------
DQ304540_Penicillium_lanosum        --------------------------------------------------
AM084777_ascomycete_sp              --------------------------------------------------
AM084776_ascomycete_sp              --------------------------------------------------
AY373927_Penicillium_raistrick      --------------------------------------------------
AM236585_Penicillium_swiecicki      --------------------------------------------------
AJ608946_Penicillium_swiecicki      --------------------------------------------------
7094                                --------------------------------------------------
AM901674_Penicillium_sp             --------------------------------------------------
DQ681338_Penicillium_raistrick      --------------------------------------------------
                                                                                      

AF033490_Penicillium_swiecicki      GATAGCGCACAAGTAGAGTGATCGAAAGATGAAAAGCACTTTGAAAAGAG
AF033491_Penicillium_raistrick      GATAGCGCACAAGTAGAGTGATCGAAAGATGAAAAGCACTTTGAAAAGAG
AM236584_Penicillium_kojigenum      --------------------------------------------------
AM236583_Penicillium_kojigenum      --------------------------------------------------
AF033489_Penicillium_kojigenum      GATAGCGCACAAGTAGAGTGATCGAAAGATGAAAAGCACTTTGAAAAGAG
DQ267923_Penicillium_steckii        --------------------------------------------------
DQ267924_Penicillium_lanosum        --------------------------------------------------
DQ304540_Penicillium_lanosum        --------------------------------------------------
AM084777_ascomycete_sp              --------------------------------------------------
AM084776_ascomycete_sp              --------------------------------------------------
AY373927_Penicillium_raistrick      --------------------------------------------------
AM236585_Penicillium_swiecicki      --------------------------------------------------
AJ608946_Penicillium_swiecicki      --------------------------------------------------
7094                                --------------------------------------------------
AM901674_Penicillium_sp             --------------------------------------------------
DQ681338_Penicillium_raistrick      --------------------------------------------------
                                                                                      

AF033490_Penicillium_swiecicki      AGTTAAAAAGCACGTGAAATTGTTGAAAGGGAAGCGCTTGCGACCAGACT
AF033491_Penicillium_raistrick      AGTTAAAAAGCACGTGAAATTGTTGAAAGGGAAGCGCTTGCGATCAGACT
AM236584_Penicillium_kojigenum      --------------------------------------------------
AM236583_Penicillium_kojigenum      --------------------------------------------------
AF033489_Penicillium_kojigenum      AGTTAAAAAGCACGTGAAATTGTTGAAAGGGAAGCGCTTGCGACCAGACT
DQ267923_Penicillium_steckii        --------------------------------------------------
DQ267924_Penicillium_lanosum        --------------------------------------------------
DQ304540_Penicillium_lanosum        --------------------------------------------------
AM084777_ascomycete_sp              --------------------------------------------------
AM084776_ascomycete_sp              --------------------------------------------------
AY373927_Penicillium_raistrick      --------------------------------------------------
AM236585_Penicillium_swiecicki      --------------------------------------------------
AJ608946_Penicillium_swiecicki      --------------------------------------------------
7094                                --------------------------------------------------
AM901674_Penicillium_sp             --------------------------------------------------
DQ681338_Penicillium_raistrick      --------------------------------------------------
                                                                                      

AF033490_Penicillium_swiecicki      CGCTCGCGGGGTTCAGCCGGCATTCGTGCCGGTGTACTTCCCCGCGGGCG
AF033491_Penicillium_raistrick      CGCTCGCGGGGTTCAGCCGGCATTCGTGCCGGTGTACTTCCCCGCGGGCG
AM236584_Penicillium_kojigenum      --------------------------------------------------
AM236583_Penicillium_kojigenum      --------------------------------------------------
AF033489_Penicillium_kojigenum      CGCTCGCGGGGTTCAGCCGGCATTCGTGCCGGTGTACTTCCCCGCGGGCG
DQ267923_Penicillium_steckii        --------------------------------------------------
DQ267924_Penicillium_lanosum        --------------------------------------------------
DQ304540_Penicillium_lanosum        --------------------------------------------------
AM084777_ascomycete_sp              --------------------------------------------------
AM084776_ascomycete_sp              --------------------------------------------------
AY373927_Penicillium_raistrick      --------------------------------------------------
AM236585_Penicillium_swiecicki      --------------------------------------------------
AJ608946_Penicillium_swiecicki      --------------------------------------------------
7094                                --------------------------------------------------
AM901674_Penicillium_sp             --------------------------------------------------
DQ681338_Penicillium_raistrick      --------------------------------------------------
                                                                                      

AF033490_Penicillium_swiecicki      GGCCAGCGTCGGTTTGGGTGGTCGGTCAAAGGCCCTCGGAAGGTAACGCC
AF033491_Penicillium_raistrick      GGCCAGCGTCGGTTTGGGCGGTCGGTCAAAGGCCCTCGGAAGGTAACGCC
AM236584_Penicillium_kojigenum      --------------------------------------------------
AM236583_Penicillium_kojigenum      --------------------------------------------------
AF033489_Penicillium_kojigenum      GGCCAGCGTCGGTTTGGGTGGTCGGTCAAAGGCCCTCGGAAGGTAACGCC
DQ267923_Penicillium_steckii        --------------------------------------------------
DQ267924_Penicillium_lanosum        --------------------------------------------------
DQ304540_Penicillium_lanosum        --------------------------------------------------
AM084777_ascomycete_sp              --------------------------------------------------
AM084776_ascomycete_sp              --------------------------------------------------
AY373927_Penicillium_raistrick      --------------------------------------------------
AM236585_Penicillium_swiecicki      --------------------------------------------------
AJ608946_Penicillium_swiecicki      --------------------------------------------------
7094                                --------------------------------------------------
AM901674_Penicillium_sp             --------------------------------------------------
DQ681338_Penicillium_raistrick      --------------------------------------------------
                                                                                      

AF033490_Penicillium_swiecicki      CCCTCGGGGGCGTCTTATAGCCGAGGGTGCAATGCGACCTGCCTGGACCG
AF033491_Penicillium_raistrick      CCCTCGGGGGCGTCTTATAGCCGAGGGTGCAATGCGACCTGCCTGGACCG
AM236584_Penicillium_kojigenum      --------------------------------------------------
AM236583_Penicillium_kojigenum      --------------------------------------------------
AF033489_Penicillium_kojigenum      CCCTCGGGGGCGTCTTATAGCCGAGGGTGCAATGCGACCTACCCGGACCG
DQ267923_Penicillium_steckii        --------------------------------------------------
DQ267924_Penicillium_lanosum        --------------------------------------------------
DQ304540_Penicillium_lanosum        --------------------------------------------------
AM084777_ascomycete_sp              --------------------------------------------------
AM084776_ascomycete_sp              --------------------------------------------------
AY373927_Penicillium_raistrick      --------------------------------------------------
AM236585_Penicillium_swiecicki      --------------------------------------------------
AJ608946_Penicillium_swiecicki      --------------------------------------------------
7094                                --------------------------------------------------
AM901674_Penicillium_sp             --------------------------------------------------
DQ681338_Penicillium_raistrick      --------------------------------------------------
                                                                                      

AF033490_Penicillium_swiecicki      AGGAACGCGCTTCGGCTCGGACGCTGGCATAATGGTCGTAAGCGACC
AF033491_Penicillium_raistrick      AGGAACGCGCTTCGGCTCGGACGCTGGCATAATGGTCGTAAGCGACC
AM236584_Penicillium_kojigenum      -----------------------------------------------
AM236583_Penicillium_kojigenum      -----------------------------------------------
AF033489_Penicillium_kojigenum      AGGAACGCGCTTCGGCTCGGACGCTGGCATAATGGTCGTAAGCGACC
DQ267923_Penicillium_steckii        -----------------------------------------------
DQ267924_Penicillium_lanosum        -----------------------------------------------
DQ304540_Penicillium_lanosum        -----------------------------------------------
AM084777_ascomycete_sp              -----------------------------------------------
AM084776_ascomycete_sp              -----------------------------------------------
AY373927_Penicillium_raistrick      -----------------------------------------------
AM236585_Penicillium_swiecicki      -----------------------------------------------
AJ608946_Penicillium_swiecicki      -----------------------------------------------
7094                                -----------------------------------------------
AM901674_Penicillium_sp             -----------------------------------------------
DQ681338_Penicillium_raistrick      -----------------------------------------------
                                                                                   
