# Supplementary material for: A software pipeline for processing and identification of fungal ITS sequences
Source: Source Code Biol Med. 2009 Jan 15;4:1. doi: 10.1186/1751-0473-4-1 (PMC2649129; doi:10.1186/1751-0473-4-1)
Supplement: Additional file 2 — The evaluation dataset. The evaluation dataset (in the FASTA format) and the results of its analysis (a summary in the OpenOffice/Excel spreadsheet format with multiple alignments in the ALN (Clustal W) format and a list of the species recovered in the PDF format). [file 1751-0473-4-1-S2.zip › AdditionalFile2/2008-10-24-1/alignments/7094.dnd]

(
(
(
(
(
(
(
(
(
(
(
(
7094:-0.04617,
AM901674_Penicillium_sp:0.05184)
:0.02509,
DQ681338_Penicillium_raistrick:0.01068)
:0.01008,
AJ608946_Penicillium_swiecicki:-0.00855)
:0.00699,
AM236585_Penicillium_swiecicki:-0.00876)
:0.00812,
AY373927_Penicillium_raistrick:0.00832)
:0.00674,
AM084776_ascomycete_sp:-0.01007)
:0.00607,
AM084777_ascomycete_sp:-0.00601)
:0.00365,
DQ304540_Penicillium_lanosum:-0.00312)
:0.00163,
DQ267924_Penicillium_lanosum:-0.00163)
:0.00109,
DQ267923_Penicillium_steckii:-0.00109)
:0.00099,
AF033489_Penicillium_kojigenum:0.00000)
:0.00052,
(
AM236584_Penicillium_kojigenum:0.00000,
AM236583_Penicillium_kojigenum:0.00000)
:0.00205,
(
AF033490_Penicillium_swiecicki:0.00201,
AF033491_Penicillium_raistrick:0.00588)
:0.00134);
