# Supplementary material for: A software pipeline for processing and identification of fungal ITS sequences
Source: Source Code Biol Med. 2009 Jan 15;4:1. doi: 10.1186/1751-0473-4-1 (PMC2649129; doi:10.1186/1751-0473-4-1)
Supplement: Additional file 2 — The evaluation dataset. The evaluation dataset (in the FASTA format) and the results of its analysis (a summary in the OpenOffice/Excel spreadsheet format with multiple alignments in the ALN (Clustal W) format and a list of the species recovered in the PDF format). [file 1751-0473-4-1-S2.zip › AdditionalFile2/2008-10-24-1/alignments/7095.aln]

CLUSTAL W (1.83) multiple sequence alignment


AF481124_Penicillium_fagi           --------------------------------------------------
AF033447_Penicillium_raciborsk      --------------------------------------------------
AF033450_Penicillium_corylophi      --------------------------------------------------
AF034456_Penicillium_corylophi      --------------------------------------------------
AF034457_Penicillium_corylophi      --------------------------------------------------
AY755613_Penicillium_sp             --------------------------------------------------
EF451579_Penicillium_corylophi      --------------------------------------------------
EU002988_uncultured_Trichocoma      --------------------------------------------------
EU128646_Penicillium_corylophi      --------------------------------------------------
EF103459_Penicillium_oxalicum       --------------------------------------------------
EF103453_Penicillium_oxalicum       --------------------------------------------------
AY373906_Penicillium_corylophi      --------------------------------------------------
7095                                --------------------------------------------------
EF694631_Penicillium_sp             --------------------------------------------------
AM901881_uncultured_ascomycete      TGCCTAGTAGGCACGAGTCATCAGCTCGTGCCGATTACGTCCCTGCCCTT
AY345354_Penicillium_corylophi      --------------------------------------------------
                                                                                      

AF481124_Penicillium_fagi           --------------------------------------------------
AF033447_Penicillium_raciborsk      --------------------------------------------------
AF033450_Penicillium_corylophi      --------------------------------------------------
AF034456_Penicillium_corylophi      --------------------------------------------------
AF034457_Penicillium_corylophi      --------------------------------------------------
AY755613_Penicillium_sp             --------------------------------------------------
EF451579_Penicillium_corylophi      --------------------------------------------------
EU002988_uncultured_Trichocoma      --------------------------------------------------
EU128646_Penicillium_corylophi      --------------------------------------------------
EF103459_Penicillium_oxalicum       --------------------------------------------------
EF103453_Penicillium_oxalicum       --------------------------------------------------
AY373906_Penicillium_corylophi      --------------------------------------------------
7095                                --------------------------------------------------
EF694631_Penicillium_sp             --------------------------------------------------
AM901881_uncultured_ascomycete      TGTACACACCGCCCGTCGCTACTACCGATTGAATGGCTCAGTGAGGCCTT
AY345354_Penicillium_corylophi      --------------------------------------------------
                                                                                      

AF481124_Penicillium_fagi           --------------------------------------------------
AF033447_Penicillium_raciborsk      --------------------------------------------------
AF033450_Penicillium_corylophi      --------------------------------------------------
AF034456_Penicillium_corylophi      --------------------------------------------------
AF034457_Penicillium_corylophi      --------------------------------------------------
AY755613_Penicillium_sp             --------------------------------------------------
EF451579_Penicillium_corylophi      --------------------------------------------------
EU002988_uncultured_Trichocoma      --------------------------------------------------
EU128646_Penicillium_corylophi      --------------------------------------------------
EF103459_Penicillium_oxalicum       --------------------------------------------------
EF103453_Penicillium_oxalicum       --------------------------------------------------
AY373906_Penicillium_corylophi      --------------------------------------------------
7095                                --------------------------------------------------
EF694631_Penicillium_sp             --------------------------------------------------
AM901881_uncultured_ascomycete      GGGACTGGCTCAGGAGGGTTGGCAACGACCCCCCAGAGCCGGAAACTTGG
AY345354_Penicillium_corylophi      --------------------------------------------------
                                                                                      

AF481124_Penicillium_fagi           --------------------------------------------------
AF033447_Penicillium_raciborsk      --------------------------------------------------
AF033450_Penicillium_corylophi      --------------------------------------------------
AF034456_Penicillium_corylophi      --------------------------------------------------
AF034457_Penicillium_corylophi      --------------------------------------------------
AY755613_Penicillium_sp             --------------------------------------------------
EF451579_Penicillium_corylophi      --------------------------------------------------
EU002988_uncultured_Trichocoma      --------------------------------------------------
EU128646_Penicillium_corylophi      --------------------------------------------------
EF103459_Penicillium_oxalicum       --------------------------------------------------
EF103453_Penicillium_oxalicum       --------------------------------------------------
AY373906_Penicillium_corylophi      -------------------------------------------TCCGTAG
7095                                --------------------------------------------------
EF694631_Penicillium_sp             ----------------------------------------GTTTCCGTAG
AM901881_uncultured_ascomycete      TCAAACTCGGTCATTTAGAGGAAGTAAAAGTCGTAACAAGGTTTCCGTAG
AY345354_Penicillium_corylophi      -------------------------------------------TCCGTAG
                                                                                      

AF481124_Penicillium_fagi           ------------AAGGATCATTACCGAGTGAGGGCCCTCTGGGTCCAACC
AF033447_Penicillium_raciborsk      ------------AAGGATCATTACCGAGTGAGGGCCCTCTGGGTCCAACC
AF033450_Penicillium_corylophi      ------------AAGGATCATTACCGAGTGAGGGCCCTCTGGGTCCAACC
AF034456_Penicillium_corylophi      ------------AAGGATCATTACCGAGTGAGGGCCCTCTGGGTCCAACC
AF034457_Penicillium_corylophi      ------------AAGGATCATTACCGAGTGAGGGCCCTCTGGGTCCAACC
AY755613_Penicillium_sp             --------------------------------------CTGGGTCCAACC
EF451579_Penicillium_corylophi      -----------------------CCGAGTGAGGGCCCTCTGGGTCCAACC
EU002988_uncultured_Trichocoma      ---------GCGGAGGATCATTACCGAGTGAGGGCCCTCTGGGTCCAACC
EU128646_Penicillium_corylophi      -------TGCGGAAGGATCATTACCGAGTGAGGGCCCTCTGGGTCCAACC
EF103459_Penicillium_oxalicum       -----------------------CCGAGTGAGGGCCCTCTGGGTCCAACC
EF103453_Penicillium_oxalicum       -----------------------CCGAGTGAGGGCCCTCTGGGTCCAACC
AY373906_Penicillium_corylophi      GTGAACCTGCGGAAGGATCATTACCGAGTGAGGGCCCTCTGGGTCCAACC
7095                                --------CGGAAGAGATCATTACCGAGTGAGGGCCCTCTGGGTCCAACC
EF694631_Penicillium_sp             GTGAACCTGCGGAAGGATCATTACCGAGTGAGGGCCCTCTGGGTCCAACC
AM901881_uncultured_ascomycete      GTGAACCTGCGGAAGGATCATTACCGAGTGAGGGCCCTCTGGGTCCAACC
AY345354_Penicillium_corylophi      GTGAACCTGCGGAAGGATCATTACCGAGTGAGGGCCCTCTGGGTCCAACC
                                                                          ************

AF481124_Penicillium_fagi           TCCCACCCATGTTTATCGTACCTTGTTGCTTCGGCGGGCCCGCCTCACGG
AF033447_Penicillium_raciborsk      TCCCACCCGTGTTTATCGTACCTTGTTGCTTCGGCGGGCCCGCCTCACGG
AF033450_Penicillium_corylophi      TCCCACCCATGTTTATTGTACCTTGTTGCTTCGGCGGGCCCGCCTCACGG
AF034456_Penicillium_corylophi      TCCCACCCATGTTTATTGTACCTTGTTGCTTCGGCGGGCCCGCCTCACGG
AF034457_Penicillium_corylophi      TCCCACCCATGTTTATTGTACCTTGTTGCTTCGGCGGGCCCGCCTCACGG
AY755613_Penicillium_sp             TCCCACCCATGTTTATTGTACCTTGTTGCTTCGGCGGGCCCGCCTCACGG
EF451579_Penicillium_corylophi      TCCCACCCATGTTTATTGTACCTTGTTGCTTCGGCGGGCCCGCCTCACGG
EU002988_uncultured_Trichocoma      TCCCACCCATGTTTATTGTACCTTGTTGCTTCGGCGGGCCCGCCTCACGG
EU128646_Penicillium_corylophi      TCCCACCCATGTTTATTGTACCTTGTTGCTTCGGCGGGCCCGCCTCACGG
EF103459_Penicillium_oxalicum       TCCCACCCATGTTTATTGTACCTTGTTGCTTCGGCGGGCCCGCCTCACGG
EF103453_Penicillium_oxalicum       TCCCACCCATGTTTATTGTACCTTGTTGCTTCGGCGGGCCCGCCTCACGG
AY373906_Penicillium_corylophi      TCCCACCCATGTTTATTGTACCTTGTTGCTTCGGCGGGCCCGCCTCACGG
7095                                TCCCACCCATGTTTATTGTACCTTGTTGCTTCGGCGGGCCCGCCTCACGG
EF694631_Penicillium_sp             TCCCACCCATGTTTATTGTACCTTGTTGCTTCGGCGGGCCCGCCTCACGG
AM901881_uncultured_ascomycete      TCCCACCCATGTTTATTGTACCTTGTTGCTTCGGCGGGCCCGCCTCACGG
AY345354_Penicillium_corylophi      TCCCACCCATGTTTATTGTACCTTGTTGCTTCGGCGGGCCCGCCTCACGG
                                    ******** ******* *********************************

AF481124_Penicillium_fagi           CCGCCGGGGGGCTTCTGCCCTCTGGCCCGCGCCCGCCGAAGACAC-CATT
AF033447_Penicillium_raciborsk      CCGCCGGGGGGCTTCTGCCCTCTGGCCCGCGCCCGCCGAAGACAC-CATT
AF033450_Penicillium_corylophi      CCGCCGGGGGGCTTCTGCCCTCTGGCCCGCGCCCGCCGAAGACAC-CATT
AF034456_Penicillium_corylophi      CCGCCGGGGGGCTTCTGCCCTCTGGCCCGCGCCCGCCGAAGACAC-CATT
AF034457_Penicillium_corylophi      CCGCCGGGGGGCTTCTGCCCTCTGGCCCGCGCCCGCCGAAGACAC-CATT
AY755613_Penicillium_sp             CCGCCGGGGGGCTTCTGCCCTCTGGCCCGCGCCCGCCGAAGACAC-CATT
EF451579_Penicillium_corylophi      CCGCCGGGGGGCTTCTGCCCTCTGGCCCGCGCCCGCCGAAGACAC-CATT
EU002988_uncultured_Trichocoma      CCGCCGGGGGGCTTCTGCCCTCTGGCCCGCGCCCGCCGAAGACAC-CATT
EU128646_Penicillium_corylophi      CCGCCGGGGGGCTTCTGCCCTCTGGCCCGCGCCCGCCGAAGACAC-CATT
EF103459_Penicillium_oxalicum       CCGCCGGGGGGCTTCTGCCCTCTGGCCCGCGCCCGCCGAAGACACACATT
EF103453_Penicillium_oxalicum       CCGCCGGGGGGCTTCTGCCCTCTGGCCCGCGCCCGCCGAAGACAC-CATT
AY373906_Penicillium_corylophi      CCGCCGGGGGGCTTCTGCCCTCTGGCCCGCGCCCGCCGAAGACAC-CATT
7095                                CCGCCGGGGGGCTTCTGCCCTCTGGCCCGCGCCCGCCGAAGACAC-CATT
EF694631_Penicillium_sp             CCGCCGGGGGGCTTCTGCCCTCTGGCCCGCGCCCGCCGAAGACAC-CATT
AM901881_uncultured_ascomycete      CCGCCGGGGGGCTTCTGCCCTCTGGCCCGCGCCCGCCGAAGACAC-CATT
AY345354_Penicillium_corylophi      CCGCCGGGGGGCTTCTGCCCTCTGGCCCGCGCCCGCCGAAGACAC-CATT
                                    ********************************************* ****

AF481124_Penicillium_fagi           GAACACTGTCTGAAGATTGCAGTCTGAGCAATTAGCTAAATAAGTTAAAA
AF033447_Penicillium_raciborsk      GAACGCTGTCTGAAGATTGCAGTCTGAGCAATTAGCTAAATAAGTTAAAA
AF033450_Penicillium_corylophi      GAACACTGTCTGAAGATTGCAGTCTGAGCAATTAGCTAAATAAGTTAAAA
AF034456_Penicillium_corylophi      GAACACTGTCTGAAGATTGCAGTCTGAGCAATTAGCTAAATAAGTTAAAA
AF034457_Penicillium_corylophi      GAACACTGTCTGAAGATTGCAGTCTGAGCAATTAGCTAAATAAGTTAAAA
AY755613_Penicillium_sp             GAACACTGTCTGAAGATTGCAGTCTGAGCAATTAGCTAAATAAGTTAAAA
EF451579_Penicillium_corylophi      GAACACTGTCTGAAGATTGCAGTCTGAGCAATTAGCTAAATAAGTTAAAA
EU002988_uncultured_Trichocoma      GAACACTGTCTGAAGATTGCAGTCTGAGCAATTAGCTAAATAAGTTAAAA
EU128646_Penicillium_corylophi      GAACACTGTCTGAAGATTGCAGTCTGAGCAATTAGCTAAATAAGTTAAAA
EF103459_Penicillium_oxalicum       GAACACTGTCTGAAGATTGCAGTCTGAGCAATTAGCTAAATAAGTTAAAA
EF103453_Penicillium_oxalicum       GAACACTGTCTGAAGATTGCAGTCTGAGCAATTAGCTAAATAAGTTAAAA
AY373906_Penicillium_corylophi      GAACACTGTCTGAAGATTGCAGTCTGAGCAATTAGCTAAATAAGTTAAAA
7095                                GAACACTGTCTGAAGATTGCAGTCTGAGCAATTAGCTAAATAAGTTAAAA
EF694631_Penicillium_sp             GAACACTGTCTGAAGATTGCAGTCTGAGCAATTAGCTAAATAAGTTAAAA
AM901881_uncultured_ascomycete      GAACACTGTCTGAAGATTGCAGTCTGAGCAATTAGCTAAATAAGTTAAAA
AY345354_Penicillium_corylophi      GAACACTGTCTGAAGATTGCAGTCTGAGCAATTAGCTAAATAAGTTAAAA
                                    **** *********************************************

AF481124_Penicillium_fagi           CTTTCAACAACGGATCTCTTGGTTCCGGCATCGATGAAGAACGCAGCGAA
AF033447_Penicillium_raciborsk      CTTTCAACAACGGATCTCTTGGTTCCGGCATCGATGAAGAACGCAGCGAA
AF033450_Penicillium_corylophi      CTTTCAACAACGGATCTCTTGGTTCCGGCATCGATGAAGAACGCAGCGAA
AF034456_Penicillium_corylophi      CTTTCAACAACGGATCTCTTGGTTCCGGCATCGATGAAGAACGCAGCGAA
AF034457_Penicillium_corylophi      CTTTCAACAACGGATCTCTTGGTTCCGGCATCGATGAAGAACGCAGCGAA
AY755613_Penicillium_sp             CTTTCAACAACGGATCTCTTGGTTCCGGCATCGATGAAGAACGCAGCGAA
EF451579_Penicillium_corylophi      CTTTCAACAACGGATCTCTTGGTTCCGGCATCGATGAAGAACGCAGCGAA
EU002988_uncultured_Trichocoma      CTTTCAACAACGGATCTCTTGGTTCCGGCATCGATGAAGAACGCAGCGAA
EU128646_Penicillium_corylophi      CTTTCAACAACGGATCTCTTGGTTCCGGCATCGATGAAGAACGCAGCGAA
EF103459_Penicillium_oxalicum       CTTTCAACAACGGATCTCTTGGTTCCGGCATCGATGAAGAACGCAGCGAA
EF103453_Penicillium_oxalicum       CTTTCAACAACGGATCTCTTGGTTCCGGCATCGATGAAGAACGCAGCGAA
AY373906_Penicillium_corylophi      CTTTCAACAACGGATCTCTTGGTTCCGGCATCGATGAAGAACGCAGCGAA
7095                                CTTTCAACAACGGATCTCTTGGTTCCGGCATCGATGAAGAACGCAGCGAA
EF694631_Penicillium_sp             CTTTCAACAACGGATCTCTTGGTTCCGGCATCGATGAAGAACGCAGCGAA
AM901881_uncultured_ascomycete      CTTTCAACAACGGATCTCTTGGTTCCGGCATCGATGAGGAACGCAGCGAA
AY345354_Penicillium_corylophi      CTTTCAACAACGGATCTCTTGGTTCCGGCATCGATGAAGAACGCAGCGAA
                                    ************************************* ************

AF481124_Penicillium_fagi           ATGCGATACGTAATGTGAATTGCAGAATTCAGTGAATCATCGAGTCTTTG
AF033447_Penicillium_raciborsk      ATGCGATACGTAATGTGAATTGCAGAATTCAGTGAATCATCGAGTCTTTG
AF033450_Penicillium_corylophi      ATGCGATACGTAATGTGAATTGCAGAATTCAGTGAATCATCGAGTCTTTG
AF034456_Penicillium_corylophi      ATGCGATACGTAATGTGAATTGCAGAATTCAGTGAATCATCGAGTCTTTG
AF034457_Penicillium_corylophi      ATGCGATACGTAATGTGAATTGCAGAATTCAGTGAATCATCGAGTCTTTG
AY755613_Penicillium_sp             ATGCGATACGTAATGTGAATTGCAGAATTCAGTGAATCATCGAGTCTTTG
EF451579_Penicillium_corylophi      ATGCGATACGTAATGTGAATTGCAGAATTCAGTGAATCATCGAGTCTTTG
EU002988_uncultured_Trichocoma      ATGCGATACGTAATGTGAATTGCAGAATTCAGTGAATCATCGAGTCTTTG
EU128646_Penicillium_corylophi      ATGCGATACGTAATGTGAATTGCAGAATTCAGTGAATCATCGAGTCTTTG
EF103459_Penicillium_oxalicum       ATGCGATACGTAATGTGAATTGCAGAATTCAGTGAATCATCGAGTCTTTG
EF103453_Penicillium_oxalicum       ATGCGATACGTAATGTGAATTGCAGAATTCAGTGAATCATCGAGTCTTTG
AY373906_Penicillium_corylophi      ATGCGATACGTAATGTGAATTGCAGAATTCAGTGAATCATCGAGTCTTTG
7095                                ATGCGATACGTAATGTGAATTGCAGAATTCAGTGAATCATCGAGTCTTTG
EF694631_Penicillium_sp             ATGCGATACGTAATGTGAATTGCAGAATTCAGTGAATCATCGAGTCTTTG
AM901881_uncultured_ascomycete      ATGCGATACGTAATGTGAATTGCAGAATTCAGTGAATCATCGAGTCTTTG
AY345354_Penicillium_corylophi      ATGCGATACGTAATGTGAATTGCAGAATTCAGTGAATCATCGAGTCTTTG
                                    **************************************************

AF481124_Penicillium_fagi           AACGCACATTGCGCCCCTTGGTATTCCGGGGGGCATGCCTGTCCGAGCGT
AF033447_Penicillium_raciborsk      AACGCACATTGCGCCCCTTGGTATTCCGGGGGGCATGCCTGTCCGAGCGT
AF033450_Penicillium_corylophi      AACGCACATTGCGCCCCTTGGTATTCCGGGGGGCATGCCTGTCCGAGCGT
AF034456_Penicillium_corylophi      AACGCACATTGCGCCCCTTGGTATTCCGGGGGGCATGCCTGTCCGAGCGT
AF034457_Penicillium_corylophi      AACGCACATTGCGCCCCTTGGTATTCCGGGGGGCATGCCTGTCCGAGCGT
AY755613_Penicillium_sp             AACGCACATTGCGCCCCTTGGTATTCCGGGGGGCATGCCTGTCCGAGCGT
EF451579_Penicillium_corylophi      AACGCACATTGCGCCCCTTGGTATTCCGGGGGGCATGCCTGTCCGAGCGT
EU002988_uncultured_Trichocoma      AACGCACATTGCGCCCCTTGGTATTCCGGGGGGCATGCCTGTCCGAGCGT
EU128646_Penicillium_corylophi      AACGCACATTGCGCCCCTTGGTATTCCGGGGGGCATGCCTGTCCGAGCGT
EF103459_Penicillium_oxalicum       AACGCACATTGCGCCCCTTGGTATTCCGGGGGGCATGCCTGTCCGAGCGT
EF103453_Penicillium_oxalicum       AACGCACATTGCGCCCCTTGGTATTCCGGGGGGCATGCCTGTCCGAGCGT
AY373906_Penicillium_corylophi      AACGCACATTGCGCCCCTTGGTATTCCGGGGGGCATGCCTGTCCGAGCGT
7095                                AACGCACATTGCGCCCCTTGGTATTCCGGGGGGCATGCCTGTCCGAGCGT
EF694631_Penicillium_sp             AACGCACATTGCGCCCCTTGGTATTCCGGGGGGCATGCCTGTCCGAGCGT
AM901881_uncultured_ascomycete      AACGCACATTGCGCCCCTTGGTATTCCGGGGGGCATGCCTGTCCGAGCGT
AY345354_Penicillium_corylophi      AACGCACATTGCGCCCCTTGGTATTCCGGGGGGCATGCCTGTCCGAGCGT
                                    **************************************************

AF481124_Penicillium_fagi           CATTGCTGCCCTCAAGCACGGCTTGTGTGTTGGGCCTCGTCCTCCTTCCC
AF033447_Penicillium_raciborsk      CATTGCTGCCCTCAAGCACGGCTTGTGTGTTGGGCCCCGTCCTCCTTCCC
AF033450_Penicillium_corylophi      CATTGCTGCCCTCAAGCACGGCTTGTGTGTTGGGCCCCGTCCTCCTTCCC
AF034456_Penicillium_corylophi      CATTGCTGCCCTCAAGCACGGCTTGTGTGTTGGGCCCCGTCCTCCTTCCC
AF034457_Penicillium_corylophi      CATTGCTGCCCTCAAGCACGGCTTGTGTGTTGGGCCCCGTCCTCCTTCCC
AY755613_Penicillium_sp             CATTGCTGCCCTCAAGCACGGCTTGTGTGTTGGGCCCCGTCCTCCTTCCC
EF451579_Penicillium_corylophi      CATTGCTGCCCTCAAGCACGGCTTGTGTGTTGGGCCCCGTCCTCCTTCCC
EU002988_uncultured_Trichocoma      CATTGCTGCCCTCAAGCACGGCTTGTGTGTTGGGCCCCGTCCTCCTTCCC
EU128646_Penicillium_corylophi      CATTGCTGCCCTCAAGCACGGCTTGTGTGTTGGGCCCCGTCCTCCTTCCC
EF103459_Penicillium_oxalicum       CATTGCTGCCCTCAAGCACGGCTTGTGTGTTGGGCCCCGTCCTCCTTCCC
EF103453_Penicillium_oxalicum       CATTGCTGCCCTCAAGCACGGCTTGTGTGTTGGGCCCCGTCCTCCTTCCC
AY373906_Penicillium_corylophi      CATTGCTGCCCTCAAGCACGGCTTGTGTGTTGGGCCCCGTCCTCCTTCCC
7095                                CATTGCTGCCCTCAAGCACGGCTTGTGTGTTGGGCCCCGTCCTCCTTCCC
EF694631_Penicillium_sp             CATTGCTGCCCTCAAGCACGGCTTGTGTGTTGGGCCCCGTCCTCCTTCCC
AM901881_uncultured_ascomycete      CATTGCTGCCCTCAAGCACGGCTTGTGTGTTGGGCCCCGTCCTCCTTCCC
AY345354_Penicillium_corylophi      CATTGCTGCCCTCAAGCACGGCTTGTGTGTTGGGCCCCGTCCTCCTTCCC
                                    ************************************ *************

AF481124_Penicillium_fagi           GGGGGACGGGCCCGAAAGGCAGCGGCGGCACCGCGTCCGGTCCTCGAGCG
AF033447_Penicillium_raciborsk      GGGGGACGGGCCCGAAAGGCAGCGGCGGCACCGCGTCCGGTCCTCGAGCG
AF033450_Penicillium_corylophi      GGGGGACGGGCCCGAAAGGCAGCGGCGGCACCGCGTCCGGTCCTCGAGCG
AF034456_Penicillium_corylophi      GGGGGACGGGCCCGAAAGGCAGCGGCGGCACCGCGTCCGGTCCTCGAGCG
AF034457_Penicillium_corylophi      GGGGGACGGGCCCGAAAGGCAGCGGCGGCACCGCGTCCGGTCCTCGAGCG
AY755613_Penicillium_sp             GGGGGACGGGCCCGAAAGGCAGCGGCGGCACCGCGTCCGGTCCTCGAGCG
EF451579_Penicillium_corylophi      GGGGGACGGGCCCGAAAGGCAGCGGCGGCACCGCGTCCGGTCCTCGAGCG
EU002988_uncultured_Trichocoma      GGGGGACGGGCCCGAAAGGCAGCGGCGGCACCGCGTCCGGTCCTCGAGCG
EU128646_Penicillium_corylophi      GGGGGACGGGCCCGAAAGGCAGCGGCGGCACCGCGTCCGGTCCTCGAGCG
EF103459_Penicillium_oxalicum       GGGGGACGGGCCCGAAAGGCAGCGGCGGCACCGCGTCCGGTCCTCGAGCG
EF103453_Penicillium_oxalicum       GGGGGACGGGCCCGAAAGGCAGCGGCGGCACCGCGTCCGGTCCTCGAGCG
AY373906_Penicillium_corylophi      GGGGGACGGGCCCGAAAGGCAGCGGCGGCACCGCGTCCGGTCCTCGAGCG
7095                                GGGGGACGGGCCCGAAAGGCAGCGGCGGCACCGCGTCCGGTCCTCGAGCG
EF694631_Penicillium_sp             GGGGGACGGGCCCGAAAGGCAGCGGCGGCACCGCGTCCGGTCCTCGAGCG
AM901881_uncultured_ascomycete      GGGGGACGGGCCCGAAAGGCAGCGGCGGCACCGCGTCCGGTCCTCGAGCG
AY345354_Penicillium_corylophi      GGGGGACGGGCCCGAAAGGCAGCGGCGGCACCGCGTCCGGTCCTCGAGCG
                                    **************************************************

AF481124_Penicillium_fagi           TATGGGGCTTTGTCACCCGCTCTTGTAGGCCCGGCCGGCGCTTGCCGACA
AF033447_Penicillium_raciborsk      TATGGGGCTTCGTCTTCCGCTCTTGTAGGCCCGGCCGGCGCTTGCCGACA
AF033450_Penicillium_corylophi      TATGGGGCTTTGTCACCCGCTCTTGTAGGCCCGGCCGGCGCTTGCCGACA
AF034456_Penicillium_corylophi      TATGGGGCTTTGTCACCCGCTCTTGTAGGCCCGGCCGGCGCTTGCCGACA
AF034457_Penicillium_corylophi      TATGGGGCTTTGTCACCCGCTCTTGTAGGCCCGGCCGGCGCTTGCCGACA
AY755613_Penicillium_sp             TATGGGGCTTTGTCACCCGCTCTTGTAGGCCCGGCCGGCGCTTGCCGACA
EF451579_Penicillium_corylophi      TATGGGGCTTTGTCACCCGCTCTTGTAGGCCCGGCCGGCGCTTGCCGACA
EU002988_uncultured_Trichocoma      TATGGGGCTTTGTCACCCGCTCTTGTAGGCCCGGCCGGCGCTTGCCGACA
EU128646_Penicillium_corylophi      TATGGGGCTTTGTCACCCGCTCTTGTAGGCCCGGCCGGCGCTTGCCGACA
EF103459_Penicillium_oxalicum       TATGGGGCTTTGTCACCCGCTCTTGTAGGCCCGGCCGGCGCTTGCCGACA
EF103453_Penicillium_oxalicum       TATGGGGCTTTGTCACCCGCTCTTGTAGGCCCGGCCGGCGCTTGCCGACA
AY373906_Penicillium_corylophi      TATGGGGCTTTGTCACCCGCTCTTGTAGGCCCGGCCGGCGCTTGCCGACA
7095                                TATGGGGCTTTGTCACCCGCTCTTGTAGGCCCGGCCGGCGCTTGCCGACA
EF694631_Penicillium_sp             TATGGGGCTTTGTCACCCGCTCTTGTAGGCCCGGCCGGCGCTTGCCGACA
AM901881_uncultured_ascomycete      TATGGGGCTTTGTCACCCGCTCTTGTAGGCCCGGCCGGCGCTTGCCGACA
AY345354_Penicillium_corylophi      TATGGGGCTTTGTCACCCGCTCTTGTAGGCCCGGCCGGCGCTTGCCGACA
                                    ********** ***  **********************************

AF481124_Penicillium_fagi           ACAATCAATCTTTTTT-CAGGTTGACCTCGGATCAGGTAGGGATACCCGC
AF033447_Penicillium_raciborsk      ACAATCAATCTTTTTTTCAGGTTGACCTCGGATCAGGTAGGGATACCCGC
AF033450_Penicillium_corylophi      ACCATCAATCTTTTTT-CAGGTTGACCTCGGATCAGGTAGGGATACCCGC
AF034456_Penicillium_corylophi      ACCATCAATCTTTTTT-CAGGTTGACCTCGGATCAGGTAGGGATACCCGC
AF034457_Penicillium_corylophi      ACCATCAATCTTTTTT-CAGGTTGACCTCGGATCAGGTAGGGATACCCGC
AY755613_Penicillium_sp             ACCATCAATCTTTTTT-CAGGTTGACCTCGGATCA---------------
EF451579_Penicillium_corylophi      ACAATCAATCTTTTTT-CAGGTTGACCTCGGATCAGG-------------
EU002988_uncultured_Trichocoma      ACCATCAATCTTTTTT-CAGGTTGACCTCGGATCAGGTAGGGATACCCGC
EU128646_Penicillium_corylophi      ACCATCAATCTTTTTT-CAGGTTGACCTCGGATCAGGTAGGGATACCCGC
EF103459_Penicillium_oxalicum       ACCATCAATCTTTTTT-CAGG-----------------------------
EF103453_Penicillium_oxalicum       ACCATCAATCTTTTTT-CAGG-----------------------------
AY373906_Penicillium_corylophi      ACCATCAATCTTTTTT-CAGGTTGACCTCGGATCAGGTAGGGATACCCGC
7095                                ACCATCAATCTTTTATTCAGGTTGA-------------------------
EF694631_Penicillium_sp             ACCATCAATCTTTTTT-CAGGTTGACCTCGGATCAGGTAGGGATACCCGC
AM901881_uncultured_ascomycete      ACCATCAATCTTTTTT-CAGGTTGACCTCGGATCAGGTAGGGATACCCGC
AY345354_Penicillium_corylophi      ACCATCAATCTTTTTT-CAGGTTGACCTCGGATCAGGTA-----------
                                    ** *********** * ****                             

AF481124_Penicillium_fagi           TGAACTTAAGCATATCAATAAGCGGAGGAAAAGAAACCAACAGGGATTGC
AF033447_Penicillium_raciborsk      TGAACTTAAGCATATCAATAAGCGGAGGAAAAGAAACCAACAGGGATTGC
AF033450_Penicillium_corylophi      TGAACTTAAGCATATCAATAAGCGGAGGAAAAGAAACCAACAGGGATTGC
AF034456_Penicillium_corylophi      TGAACTTAAGCATATCAATAAGCGGAGGAAAAGAAACCAACAGGGATTGC
AF034457_Penicillium_corylophi      TGAACTTAAGCATATCAATAAGCGGAGGAAAAGAAACCAACAGGGATTGC
AY755613_Penicillium_sp             --------------------------------------------------
EF451579_Penicillium_corylophi      --------------------------------------------------
EU002988_uncultured_Trichocoma      TGAACTTAAGCATATCAATAAGCGGAGGAA--------------------
EU128646_Penicillium_corylophi      TGAACTTAAGCATATCAA--------------------------------
EF103459_Penicillium_oxalicum       --------------------------------------------------
EF103453_Penicillium_oxalicum       --------------------------------------------------
AY373906_Penicillium_corylophi      TGAACTTAAGCATATCAATAAGCGGAGGAAAAGAAACCAACAGGGATTGC
7095                                --------------------------------------------------
EF694631_Penicillium_sp             --------------------------------------------------
AM901881_uncultured_ascomycete      TGAACTTAA-----------------------------------------
AY345354_Penicillium_corylophi      --------------------------------------------------
                                                                                      

AF481124_Penicillium_fagi           CTCAGTAACGGCGAGTGAAGCGGCAAGAGCTCAAATTTGAAAGCTGGCTC
AF033447_Penicillium_raciborsk      CTCAGTAACGGCGAGTGAAGCGGCAAGAGCTCAAATTTGAAAGCTGGCTC
AF033450_Penicillium_corylophi      CTCAGTAACGGCGAGTGAAGCGGCAAGAGCTCAAATTTGAAAGCTGGCCC
AF034456_Penicillium_corylophi      CTCAGTAACGGCGAGTGAAGCGGCAAGAGCTCAAATTTGAAAGCTGGCCC
AF034457_Penicillium_corylophi      CTCAGTAACGGCGAGTGAAGCGGCAAGAGCTCAAATTTGAAAGCTGGCCC
AY755613_Penicillium_sp             --------------------------------------------------
EF451579_Penicillium_corylophi      --------------------------------------------------
EU002988_uncultured_Trichocoma      --------------------------------------------------
EU128646_Penicillium_corylophi      --------------------------------------------------
EF103459_Penicillium_oxalicum       --------------------------------------------------
EF103453_Penicillium_oxalicum       --------------------------------------------------
AY373906_Penicillium_corylophi      CTC-----------------------------------------------
7095                                --------------------------------------------------
EF694631_Penicillium_sp             --------------------------------------------------
AM901881_uncultured_ascomycete      --------------------------------------------------
AY345354_Penicillium_corylophi      --------------------------------------------------
                                                                                      

AF481124_Penicillium_fagi           CTTCGGGGTCCGCATTGTAATTTGCAGAGGATGCTTCGGGAGTGGCCCCC
AF033447_Penicillium_raciborsk      CTTCGGGGTCCGCATTGTAATTTGCAGAGGATGCTTCGGGAGTGGCCCCC
AF033450_Penicillium_corylophi      CCTCGGGGTCCGCATTGTAATTTGCAGAGGATGCTTCGGGAGTGGCCCCC
AF034456_Penicillium_corylophi      CCTCGGGGTCCGCATTGTAATTTGCAGAGGATGCTTCGGGAGTGGCCCCC
AF034457_Penicillium_corylophi      CCTCGGGGTCCGCATTGTAATTTGCAGAGGATGCTTCGGGAGTGGCCCCC
AY755613_Penicillium_sp             --------------------------------------------------
EF451579_Penicillium_corylophi      --------------------------------------------------
EU002988_uncultured_Trichocoma      --------------------------------------------------
EU128646_Penicillium_corylophi      --------------------------------------------------
EF103459_Penicillium_oxalicum       --------------------------------------------------
EF103453_Penicillium_oxalicum       --------------------------------------------------
AY373906_Penicillium_corylophi      --------------------------------------------------
7095                                --------------------------------------------------
EF694631_Penicillium_sp             --------------------------------------------------
AM901881_uncultured_ascomycete      --------------------------------------------------
AY345354_Penicillium_corylophi      --------------------------------------------------
                                                                                      

AF481124_Penicillium_fagi           ATCTAAGTGCTCTGGAACGGGCCGTCATAGAGGGTGAGAATCCCGTATGG
AF033447_Penicillium_raciborsk      ATCTAAGTGCTCTGGAACGGGCCGTCATAGAGGGTGAGAATCCCGTATGG
AF033450_Penicillium_corylophi      ATCTAAGTGCTCTGGAACGGGCCGTCATAGAGGGTGAGAATCCCGTATGG
AF034456_Penicillium_corylophi      ATCTAAGTGCTCTGGAACGGGCCGTCATAGAGGGTGAGAATCCCGTATGG
AF034457_Penicillium_corylophi      ATCTAAGTGCTCTGGAACGGGCCGTCATAGAGGGTGAGAATCCCGTATGG
AY755613_Penicillium_sp             --------------------------------------------------
EF451579_Penicillium_corylophi      --------------------------------------------------
EU002988_uncultured_Trichocoma      --------------------------------------------------
EU128646_Penicillium_corylophi      --------------------------------------------------
EF103459_Penicillium_oxalicum       --------------------------------------------------
EF103453_Penicillium_oxalicum       --------------------------------------------------
AY373906_Penicillium_corylophi      --------------------------------------------------
7095                                --------------------------------------------------
EF694631_Penicillium_sp             --------------------------------------------------
AM901881_uncultured_ascomycete      --------------------------------------------------
AY345354_Penicillium_corylophi      --------------------------------------------------
                                                                                      

AF481124_Penicillium_fagi           GATGGGGTGTCCGCGACCATGTGAAGCTCCTTCGACGAGTCGAGTTGTTT
AF033447_Penicillium_raciborsk      GATGGGGTGTCCGCGACCATGTGAAGCTCCTTCAACGAGTCGAGTTGTTT
AF033450_Penicillium_corylophi      GATGGGGTGTCCGCGACCATGTGAAGCTCCTTCGACGAGTCGAGTTGTTT
AF034456_Penicillium_corylophi      GATGGGGTGTCCGCGACCATGTGAAGCTCCTTCGACGAGTCGAGTTGTTT
AF034457_Penicillium_corylophi      GATGGGGTGTCCGCGACCATGTGAAGCTCCTTCGACGAGTCGAGTTGTTT
AY755613_Penicillium_sp             --------------------------------------------------
EF451579_Penicillium_corylophi      --------------------------------------------------
EU002988_uncultured_Trichocoma      --------------------------------------------------
EU128646_Penicillium_corylophi      --------------------------------------------------
EF103459_Penicillium_oxalicum       --------------------------------------------------
EF103453_Penicillium_oxalicum       --------------------------------------------------
AY373906_Penicillium_corylophi      --------------------------------------------------
7095                                --------------------------------------------------
EF694631_Penicillium_sp             --------------------------------------------------
AM901881_uncultured_ascomycete      --------------------------------------------------
AY345354_Penicillium_corylophi      --------------------------------------------------
                                                                                      

AF481124_Penicillium_fagi           GGGAATGCAGCTCTAAATGGGTGGTAAATTTCATCTAAAGCTAAATATTG
AF033447_Penicillium_raciborsk      GGGAATGCAGCTCTAAATGGGTGGTAAATTTCATCTAAAGCTAAATATTG
AF033450_Penicillium_corylophi      GGGAATGCAGCTCTAAATGGGTGGTAAATTTCATCTAAAGCTAAATATTG
AF034456_Penicillium_corylophi      GGGAATGCAGCTCTAAATGGGTGGTAAATTTCATCTAAAGCTAAATATTG
AF034457_Penicillium_corylophi      GGGAATGCAGCTCTAAATGGGTGGTAAATTTCATCTAAAGCTAAATATTG
AY755613_Penicillium_sp             --------------------------------------------------
EF451579_Penicillium_corylophi      --------------------------------------------------
EU002988_uncultured_Trichocoma      --------------------------------------------------
EU128646_Penicillium_corylophi      --------------------------------------------------
EF103459_Penicillium_oxalicum       --------------------------------------------------
EF103453_Penicillium_oxalicum       --------------------------------------------------
AY373906_Penicillium_corylophi      --------------------------------------------------
7095                                --------------------------------------------------
EF694631_Penicillium_sp             --------------------------------------------------
AM901881_uncultured_ascomycete      --------------------------------------------------
AY345354_Penicillium_corylophi      --------------------------------------------------
                                                                                      

AF481124_Penicillium_fagi           GCCGGAGACCGATAGCGCACAAGTAGAGTGATCGAAAGATGAAAAGCACT
AF033447_Penicillium_raciborsk      GCCGGAGACCGATAGCGCACAAGTAGAGTGATCGAAAGATGAAAAGCACT
AF033450_Penicillium_corylophi      GCCGGAGACCGATAGCGCACAAGTAGAGTGATCGAAAGATGAAAAGCACT
AF034456_Penicillium_corylophi      GCCGGAGACCGATAGCGCACAAGTAGAGTGATCGAAAGATGAAAAGCACT
AF034457_Penicillium_corylophi      GCCGGAGACCGATAGCGCACAAGTAGAGTGATCGAAAGATGAAAAGCACT
AY755613_Penicillium_sp             --------------------------------------------------
EF451579_Penicillium_corylophi      --------------------------------------------------
EU002988_uncultured_Trichocoma      --------------------------------------------------
EU128646_Penicillium_corylophi      --------------------------------------------------
EF103459_Penicillium_oxalicum       --------------------------------------------------
EF103453_Penicillium_oxalicum       --------------------------------------------------
AY373906_Penicillium_corylophi      --------------------------------------------------
7095                                --------------------------------------------------
EF694631_Penicillium_sp             --------------------------------------------------
AM901881_uncultured_ascomycete      --------------------------------------------------
AY345354_Penicillium_corylophi      --------------------------------------------------
                                                                                      

AF481124_Penicillium_fagi           TTGAAAAGAGAGTTAAAAAGCACGTGAAATTGTTGAAAGGGAAGCGCTTG
AF033447_Penicillium_raciborsk      TTGAAAAGAGAGTTAAAAAGCACGTGAAATTGTTGAAAGGGAAGCGCTTG
AF033450_Penicillium_corylophi      TTGAAAAGAGAGTTAAAAAGCACGTGAAATTGTTGAAAGGGAAGCGCTTG
AF034456_Penicillium_corylophi      TTGAAAAGAGAGTTAAAAAGCACGTGAAATTGTTGAAAGGGAAGCGCTTG
AF034457_Penicillium_corylophi      TTGAAAAGAGAGTTAAAAAGCACGTGAAATTGTTGAAAGGGAAGCGCTTG
AY755613_Penicillium_sp             --------------------------------------------------
EF451579_Penicillium_corylophi      --------------------------------------------------
EU002988_uncultured_Trichocoma      --------------------------------------------------
EU128646_Penicillium_corylophi      --------------------------------------------------
EF103459_Penicillium_oxalicum       --------------------------------------------------
EF103453_Penicillium_oxalicum       --------------------------------------------------
AY373906_Penicillium_corylophi      --------------------------------------------------
7095                                --------------------------------------------------
EF694631_Penicillium_sp             --------------------------------------------------
AM901881_uncultured_ascomycete      --------------------------------------------------
AY345354_Penicillium_corylophi      --------------------------------------------------
                                                                                      

AF481124_Penicillium_fagi           CGACCAGACTCGCCTACGGGGTTCAGCCGGTATTCGTACCGGTGTACTTC
AF033447_Penicillium_raciborsk      CGACCAGACTCGCCTACGGGGTTCAGCCGGTATTCGTACCGGTGTACTTC
AF033450_Penicillium_corylophi      CGACCAGACTCGCCTACGGGGTTCAGCCGGTATTCGTACCGGTGTACTTC
AF034456_Penicillium_corylophi      CGACCAGACTCGCCTACGGGGTTCAGCCGGTATTCGTACCGGTGTACTTC
AF034457_Penicillium_corylophi      CGACCAGACTCGCCTACGGGGTTCAGCCGGTATTCGTACCGGTGTACTTC
AY755613_Penicillium_sp             --------------------------------------------------
EF451579_Penicillium_corylophi      --------------------------------------------------
EU002988_uncultured_Trichocoma      --------------------------------------------------
EU128646_Penicillium_corylophi      --------------------------------------------------
EF103459_Penicillium_oxalicum       --------------------------------------------------
EF103453_Penicillium_oxalicum       --------------------------------------------------
AY373906_Penicillium_corylophi      --------------------------------------------------
7095                                --------------------------------------------------
EF694631_Penicillium_sp             --------------------------------------------------
AM901881_uncultured_ascomycete      --------------------------------------------------
AY345354_Penicillium_corylophi      --------------------------------------------------
                                                                                      

AF481124_Penicillium_fagi           CCCGTGGGCGGGCCAGCGTCGGTTTGGGCGGCCGGTCAAAGGCCCTCGGA
AF033447_Penicillium_raciborsk      CCCGTGGGCGGGCCAGCGTCGGTTTGGGCGGCCGGTCAAAGGCCCTCGGA
AF033450_Penicillium_corylophi      CCCGTGGGCGGGCCAGCGTCGGTTTGGGCGGCCGGTCAAAGGCCCTCGGA
AF034456_Penicillium_corylophi      CCCGTGGGCGGGCCAGCGTCGGTTTGGGCGGCCGGTCAAAGGCCCTCGGA
AF034457_Penicillium_corylophi      CCCGTGGGCGGGCCAGCGTCGGTTTGGGCGGCCGGTCAAAGGCCCTCGGA
AY755613_Penicillium_sp             --------------------------------------------------
EF451579_Penicillium_corylophi      --------------------------------------------------
EU002988_uncultured_Trichocoma      --------------------------------------------------
EU128646_Penicillium_corylophi      --------------------------------------------------
EF103459_Penicillium_oxalicum       --------------------------------------------------
EF103453_Penicillium_oxalicum       --------------------------------------------------
AY373906_Penicillium_corylophi      --------------------------------------------------
7095                                --------------------------------------------------
EF694631_Penicillium_sp             --------------------------------------------------
AM901881_uncultured_ascomycete      --------------------------------------------------
AY345354_Penicillium_corylophi      --------------------------------------------------
                                                                                      

AF481124_Penicillium_fagi           ATGTAACGCCTCTCGGGGCGTCTTATAGCCGAGGGTGCCATGCGGCCAGC
AF033447_Penicillium_raciborsk      ATGTAACGCCTCTCGGGGCGTCTTATAGCCGGGGGTGCCATGCGGCCAGC
AF033450_Penicillium_corylophi      ATGTAACGCCTCTCGGGGCGTCTTATAGCCGAGGGTGCCATGCGGCCAGC
AF034456_Penicillium_corylophi      ATGTAACGCCTCTCGGGGCGTCTTATAGCCGAGGGTGCCATGCGGCCAGC
AF034457_Penicillium_corylophi      ATGTAACGCCTCTCGGGGCGTCTTATAGCCGAGGGTGCCATGCGGCCAGC
AY755613_Penicillium_sp             --------------------------------------------------
EF451579_Penicillium_corylophi      --------------------------------------------------
EU002988_uncultured_Trichocoma      --------------------------------------------------
EU128646_Penicillium_corylophi      --------------------------------------------------
EF103459_Penicillium_oxalicum       --------------------------------------------------
EF103453_Penicillium_oxalicum       --------------------------------------------------
AY373906_Penicillium_corylophi      --------------------------------------------------
7095                                --------------------------------------------------
EF694631_Penicillium_sp             --------------------------------------------------
AM901881_uncultured_ascomycete      --------------------------------------------------
AY345354_Penicillium_corylophi      --------------------------------------------------
                                                                                      

AF481124_Penicillium_fagi           CCGGACCGAGGAACGCGCTTCGGCACGGACGCTGGCATAATGGTCGTAAG
AF033447_Penicillium_raciborsk      CCAGACCGAGGAACGCGCTTCGGCACGGACGCTGGCATAATGGTCGTAAG
AF033450_Penicillium_corylophi      CCGGACCGAGGAACGCGCTTCGGCACGGACGCTGGCATAATGGTCGTAAG
AF034456_Penicillium_corylophi      CCGGACCGAGGAACGCGCTTCGGCACGGACGCTGGCATAATGGTCGTAAG
AF034457_Penicillium_corylophi      CCGGACCGAGGAACGCGCTTCGGCACGGACGCTGGCATAATGGTCGTAAG
AY755613_Penicillium_sp             --------------------------------------------------
EF451579_Penicillium_corylophi      --------------------------------------------------
EU002988_uncultured_Trichocoma      --------------------------------------------------
EU128646_Penicillium_corylophi      --------------------------------------------------
EF103459_Penicillium_oxalicum       --------------------------------------------------
EF103453_Penicillium_oxalicum       --------------------------------------------------
AY373906_Penicillium_corylophi      --------------------------------------------------
7095                                --------------------------------------------------
EF694631_Penicillium_sp             --------------------------------------------------
AM901881_uncultured_ascomycete      --------------------------------------------------
AY345354_Penicillium_corylophi      --------------------------------------------------
                                                                                      

AF481124_Penicillium_fagi           CGACC
AF033447_Penicillium_raciborsk      CGACC
AF033450_Penicillium_corylophi      CGACC
AF034456_Penicillium_corylophi      CGACC
AF034457_Penicillium_corylophi      CGACC
AY755613_Penicillium_sp             -----
EF451579_Penicillium_corylophi      -----
EU002988_uncultured_Trichocoma      -----
EU128646_Penicillium_corylophi      -----
EF103459_Penicillium_oxalicum       -----
EF103453_Penicillium_oxalicum       -----
AY373906_Penicillium_corylophi      -----
7095                                -----
EF694631_Penicillium_sp             -----
AM901881_uncultured_ascomycete      -----
AY345354_Penicillium_corylophi      -----
                                         
