# Supplementary material for: A software pipeline for processing and identification of fungal ITS sequences
Source: Source Code Biol Med. 2009 Jan 15;4:1. doi: 10.1186/1751-0473-4-1 (PMC2649129; doi:10.1186/1751-0473-4-1)
Supplement: Additional file 2 — The evaluation dataset. The evaluation dataset (in the FASTA format) and the results of its analysis (a summary in the OpenOffice/Excel spreadsheet format with multiple alignments in the ALN (Clustal W) format and a list of the species recovered in the PDF format). [file 1751-0473-4-1-S2.zip › AdditionalFile2/2008-10-24-1/alignments/7095.dnd]

(
(
(
(
(
(
(
(
(
(
(
7095:-0.01537,
(
(
EF694631_Penicillium_sp:-0.04473,
AM901881_uncultured_ascomycete:0.04652)
:0.02551,
AY345354_Penicillium_corylophi:-0.02549)
:0.01927)
:0.01238,
AY373906_Penicillium_corylophi:-0.00270)
:0.00518,
EF103453_Penicillium_oxalicum:-0.01099)
:0.00566,
EF103459_Penicillium_oxalicum:-0.00465)
:0.00351,
EU128646_Penicillium_corylophi:-0.00124)
:0.00270,
EU002988_uncultured_Trichocoma:-0.00030)
:0.00279,
EF451579_Penicillium_corylophi:-0.00210)
:0.00296,
AY755613_Penicillium_sp:-0.00043)
:0.00099,
AF034457_Penicillium_corylophi:-0.00022)
:0.00017,
AF034456_Penicillium_corylophi:-0.00017)
:0.00017,
AF033450_Penicillium_corylophi:-0.00017,
(
AF481124_Penicillium_fagi:0.00048,
AF033447_Penicillium_raciborsk:0.00741)
:0.00367);
