# Supplementary material for: A software pipeline for processing and identification of fungal ITS sequences
Source: Source Code Biol Med. 2009 Jan 15;4:1. doi: 10.1186/1751-0473-4-1 (PMC2649129; doi:10.1186/1751-0473-4-1)
Supplement: Additional file 2 — The evaluation dataset. The evaluation dataset (in the FASTA format) and the results of its analysis (a summary in the OpenOffice/Excel spreadsheet format with multiple alignments in the ALN (Clustal W) format and a list of the species recovered in the PDF format). [file 1751-0473-4-1-S2.zip › AdditionalFile2/2008-10-24-1/alignments/7096.aln]

CLUSTAL W (1.83) multiple sequence alignment


EU128645_Penicillium_glabrum        ----------------------------------------CTGCGGAAGG
EU128630_Penicillium_glabrum        ----------------------------------------CTGCGGAAGG
DQ865102_Penicillium_glabrum        --------------------------------------ACCTGCGGAAGG
DQ681325_Penicillium_adametzio      TTGGAAGTAAAAAGTCGTAACAAGGTTTCCGTAGGTGAACCTGCGGAAGG
7096                                -----------------------------------------CGGGAAGAG
EU128643_Penicillium_glabrum        -------------------------------------GACCTGCGGAAGG
EU128608_Penicillium_glabrum        ---------------------------------------CCTGCGGAAGG
EU128594_Penicillium_glabrum        ----------------------------------------CTGCGGAAGG
AY373915_Penicillium_glabrum        ---------------------------TCCGTAGGTGAACCTGCGGAAGG
EU128615_Penicillium_glabrum        ----------------------------------------CTGCGGAAGG
EU128622_Penicillium_glabrum        ---------------------------------------CCTGCGGAAGG
EU128601_Penicillium_glabrum        ----------------------------------------CTGCGGAAGG
AF455487_Penicillium_glabrum        -------------------------------------------CGGAAGG
EU128600_Penicillium_glabrum        -------------------------------------------------G
AF033407_Penicillium_glabrum        ----------------------------------------------AAGG
EU128632_Penicillium_glabrum        --------------------------------------------------
                                                                                      

EU128645_Penicillium_glabrum        ATCATTACTGAGTGAGGGCCCTCTGGGTCCAACCTCCCACCCGTGTTTAT
EU128630_Penicillium_glabrum        ATCATTACTGAGTGAGGGCCCTCTGGGTCCAACCTCCCACCCGTGTTTAT
DQ865102_Penicillium_glabrum        ATCATTACTGAGTGAGGGCCCTCTGGGTCCAACCTCCCACCCGTGTTTAT
DQ681325_Penicillium_adametzio      ATCATTACTGAGTGAGGGCCCTCTGGGTCCAACCTCCCACCCGTGTTTAT
7096                                ATCATTACTGAGTGAGGGCCCTCTGGGTCCAACCTCCCACCCGTGTTTAT
EU128643_Penicillium_glabrum        ATCATTACTGAGTGAGGGCCCTCTGGGTCCAACCTCCCACCCGTGTTTAT
EU128608_Penicillium_glabrum        ATCATTACTGAGTGAGGGCCCTCTGGGTCCAACCTCCCACCCGTGTTTAT
EU128594_Penicillium_glabrum        ATCATTACTGAGTGAGGGCCCTCTGGGTCCAACCTCCCACCCGTGTTTAT
AY373915_Penicillium_glabrum        ATCATTACTGAGTGAGGGCCCTCTGGGTCCAACCTCCCACCCGTGTTTAT
EU128615_Penicillium_glabrum        ATCATTACTGAGTGAGGGCCCTCTGGGTCCAACCTCCCACCCGTGTTTAT
EU128622_Penicillium_glabrum        ATCATTACTGAGTGAGGGCCCTCTGGGTCCAACCTCCCACCCGTGTTTAT
EU128601_Penicillium_glabrum        ATCATTACTGAGTGAGGGCCCTCTGGGTCCAACCTCCCACCCGTGTTTAT
AF455487_Penicillium_glabrum        ATCATTACTGAGTGAGGGCCCTCTGGGTCCAACCTCCCACCCGTGTTTAT
EU128600_Penicillium_glabrum        ATCATTACTGAGTGAGGGCCCTCTGGGTCCAACCTCCCACCCGTGTTTAT
AF033407_Penicillium_glabrum        ATCATTACTGAGTGAGGGCCCTCTGGGTCCAACCTCCCACCCGTGTTTAT
EU128632_Penicillium_glabrum        -TCATTACTGAGTGAGGGCCCTCTGGGTCCAACCTCCCACCCGTGTTTAT
                                     *************************************************

EU128645_Penicillium_glabrum        TGTACCTTGTTGCTTCGGTGCGCCCGCCTCACGGCCGCCGGGGGGCTTCT
EU128630_Penicillium_glabrum        TGTACCTTGTTGCTTCGGTGCGCCCGCCTCACGGCCGCCGGGGGGCTTCT
DQ865102_Penicillium_glabrum        TGTACCTTGTTGCTTCGGTGCGCCCGCCTCACGGCCGCCGGGGGGCTTCT
DQ681325_Penicillium_adametzio      TGTACCTTGTTGCTTCGGTGCGCCCGCCTCACGGCCGCCGGGGGGCTTCT
7096                                TGTACCTTGTTGCTTCGGTGCGCCCGCCTCACGGCCGCCGGGGGGCTTCT
EU128643_Penicillium_glabrum        TGTACCTTGTTGCTTCGGTGCGCCCGCCTCACGGCCGCCGGGGGGCTTCT
EU128608_Penicillium_glabrum        TGTACCTTGTTGCTTCGGTGCGCCCGCCTCACGGCCGCCGGGGGGCTTCT
EU128594_Penicillium_glabrum        TGTACCTTGTTGCTTCGGTGCGCCCGCCTCACGGCCGCCGGGGGGCTTCT
AY373915_Penicillium_glabrum        TGTACCTTGTTGCTTCGGTGCGCCCGCCTCACGGCCGCCGGGGGGCTTCT
EU128615_Penicillium_glabrum        TGTACCTTGTTGCTTCGGTGCGCCCGCCTCACGGCCGCCGGGGGGCTTCT
EU128622_Penicillium_glabrum        TGTACCTTGTTGCTTCGGTGCGCCCGCCTCACGGCCGCCGGGGGGCTTCT
EU128601_Penicillium_glabrum        TGTACCTTGTTGCTTCGGTGCGCCCGCCTCACGGCCGCCGGGGGGCTTCT
AF455487_Penicillium_glabrum        TGTACCTTGTTGCTTCGGTGCGCCCGCCTCACGGCCGCCGGGGGGCTTCT
EU128600_Penicillium_glabrum        TGTACCTTGTTGCTTCGGTGCGCCCGCCTCACGGCCGCCGGGGGGCTTCT
AF033407_Penicillium_glabrum        TGTACCTTGTTGCTTCGGTGCGCCCGCCTCACGGCCGCCGGGGGGCTTCT
EU128632_Penicillium_glabrum        TGTACCTTGTTGCTTCGGTGCGCCCGCCTCACGGCCGCCGGGGGGCTTCT
                                    **************************************************

EU128645_Penicillium_glabrum        GCCCCCGGGTCCGCGCGCACCGGAGACACTATTGAACTCTGTCTGAAGAT
EU128630_Penicillium_glabrum        GCCCCCGGGTCCGCGCGCACCGGAGACACTATTGAACTCTGTCTGAAGAT
DQ865102_Penicillium_glabrum        GCCCCCGGGTCCGCGCGCACCGGAGACACTATTGAACTCTGTCTGAAGAT
DQ681325_Penicillium_adametzio      GCCCCCGGGTCCGCGCGCACCGGAGACACTATTGAACTCTGTCTGAAGAT
7096                                GCCCCCGGGTCCGCGCGCACCGGAGACACTATTGAACTCTGTCTGAAGAT
EU128643_Penicillium_glabrum        GCCCCCGGGTCCGCGCGCACCGGAGACACTATTGAACTCTGTCTGAAGAT
EU128608_Penicillium_glabrum        GCCCCCGGGTCCGCGCGCACCGGAGACACTATTGAACTCTGTCTGAAGAT
EU128594_Penicillium_glabrum        GCCCCCGGGTCCGCGCGCACCGGAGACACTATTGAACTCTGTCTGAAGAT
AY373915_Penicillium_glabrum        GCCCCCGGGTCCGCGCGCACCGGAGACACTATTGAACTCTGTCTGAAGAT
EU128615_Penicillium_glabrum        GCCCCCGGGTCCGCGCGCACCGGAGACACTATTGAACTCTGTCTGAAGAT
EU128622_Penicillium_glabrum        GCCCCCGGGTCCGCGCGCACCGGAGACACTATTGAACTCTGTCTGAAGAT
EU128601_Penicillium_glabrum        GCCCCCGGGTCCGCGCGCACCGGAGACACTATTGAACTCTGTCTGAAGAT
AF455487_Penicillium_glabrum        GCCCCCGGGTCCGCGCGCACCGGAGACACTATTGAACTCTGTCTGAAGAT
EU128600_Penicillium_glabrum        GCCCCCGGGTCCGCGCGCACCGGAGACACTATTGAACTCTGTCTGAAGAT
AF033407_Penicillium_glabrum        GCCCCCGGGTCCGCGCGCACCGGAGACACTATTGAACTCTGTCTGAAGAT
EU128632_Penicillium_glabrum        GCCCCCGGGTCCGCGCGCACCGGAGACACTATTGAACTCTGTCTGAAGAT
                                    **************************************************

EU128645_Penicillium_glabrum        TGCAGTCTGAGCATAAACTAAATAAGTTAAAACTTTCAACAACGGATCTC
EU128630_Penicillium_glabrum        TGCAGTCTGAGCATAAACTAAATAAGTTAAAACTTTCAACAACGGATCTC
DQ865102_Penicillium_glabrum        TGCAGTCTGAGCATAAACTAAATAAGTTAAAACTTTCAACAACGGATCTC
DQ681325_Penicillium_adametzio      TGCAGTCTGAGCATAAACTAAATAAGTTAAAACTTTCAACAACGGATCTC
7096                                TGCAGTCTGAGCATAAACTAAATAAGTTAAAACTTTCAACAACGGATCTC
EU128643_Penicillium_glabrum        TGCAGTCTGAGCATAAACTAAATAAGTTAAAACTTTCAACAACGGATCTC
EU128608_Penicillium_glabrum        TGCAGTCTGAGCATAAACTAAATAAGTTAAAACTTTCAACAACGGATCTC
EU128594_Penicillium_glabrum        TGCAGTCTGAGCATAAACTAAATAAGTTAAAACTTTCAACAACGGATCTC
AY373915_Penicillium_glabrum        TGCAGTCTGAGCATAAACTAAATAAGTTAAAACTTTCAACAACGGATCTC
EU128615_Penicillium_glabrum        TGCAGTCTGAGCATAAACTAAATAAGTTAAAACTTTCAACAACGGATCTC
EU128622_Penicillium_glabrum        TGCAGTCTGAGCATAAACTAAATAAGTTAAAACTTTCAACAACGGATCTC
EU128601_Penicillium_glabrum        TGCAGTCTGAGCATAAACTAAATAAGTTAAAACTTTCAACAACGGATCTC
AF455487_Penicillium_glabrum        TGCAGTCTGAGCATAAACTAAATAAGTTAAAACTTTCAACAACGGATCTC
EU128600_Penicillium_glabrum        TGCAGTCTGAGCATAAACTAAATAAGTTAAAACTTTCAACAACGGATCTC
AF033407_Penicillium_glabrum        TGCAGTCTGAGCATAAACTAAATAAGTTAAAACTTTCAACAACGGATCTC
EU128632_Penicillium_glabrum        TGCAGTCTGAGCATAAACTAAATAAGTTAAAACTTTCAACAACGGATCTC
                                    **************************************************

EU128645_Penicillium_glabrum        TTGGTTCCGGCATCGATGAAGAACGCAGCGAAATGCGATAACTAATGTGA
EU128630_Penicillium_glabrum        TTGGTTCCGGCATCGATGAAGAACGCAGCGAAATGCGATAACTAATGTGA
DQ865102_Penicillium_glabrum        TTGGTTCCGGCATCGATGAAGAACGCAGCGAAATGCGATAACTAATGTGA
DQ681325_Penicillium_adametzio      TTGGTTCCGGCATCGATGAAGAACGCAGCGAAATGCGATAACTAATGTGA
7096                                TTGGTTCCGGCATCGATGAAGAACGCAGCGAAATGCGATAACTAATGTGA
EU128643_Penicillium_glabrum        TTGGTTCCGGCATCGATGAAGAACGCAGCGAAATGCGATAACTAATGTGA
EU128608_Penicillium_glabrum        TTGGTTCCGGCATCGATGAAGAACGCAGCGAAATGCGATAACTAATGTGA
EU128594_Penicillium_glabrum        TTGGTTCCGGCATCGATGAAGAACGCAGCGAAATGCGATAACTAATGTGA
AY373915_Penicillium_glabrum        TTGGTTCCGGCATCGATGAAGAACGCAGCGAAATGCGATAACTAATGTGA
EU128615_Penicillium_glabrum        TTGGTTCCGGCATCGATGAAGAACGCAGCGAAATGCGATAACTAATGTGA
EU128622_Penicillium_glabrum        TTGGTTCCGGCATCGATGAAGAACGCAGCGAAATGCGATAACTAATGTGA
EU128601_Penicillium_glabrum        TTGGTTCCGGCATCGATGAAGAACGCAGCGAAATGCGATAACTAATGTGA
AF455487_Penicillium_glabrum        TTGGTTCCGGCATCGATGAAGAACGCAGCGAAATGCGATAACTAATGTGA
EU128600_Penicillium_glabrum        TTGGTTCCGGCATCGATGAAGAACGCAGCGAAATGCGATAACTAATGTGA
AF033407_Penicillium_glabrum        TTGGTTCCGGCATCGATGAAGAACGCAGCGAAATGCGATAACTAATGTGA
EU128632_Penicillium_glabrum        TTGGTTCCGGCATCGATGAAGAACGCAGCGAAATGCGATAACTAATGTGA
                                    **************************************************

EU128645_Penicillium_glabrum        ATTGCAGAATTCAGTGAATCATCGAGTCTTTGAACGCACATTGCGCCCCC
EU128630_Penicillium_glabrum        ATTGCAGAATTCAGTGAATCATCGAGTCTTTGAACGCACATTGCGCCCCC
DQ865102_Penicillium_glabrum        ATTGCAGAATTCAGTGAATCATCGAGTCTTTGAACGCACATTGCGCCCCC
DQ681325_Penicillium_adametzio      ATTGCAGAATTCAGTGAATCATCGAGTCTTTGAACGCACATTGCGCCCCC
7096                                ATTGCAGAATTCAGTGAATCATCGAGTCTTTGAACGCACATTGCGCCCCC
EU128643_Penicillium_glabrum        ATTGCAGAATTCAGTGAATCATCGAGTCTTTGAACGCACATTGCGCCCCC
EU128608_Penicillium_glabrum        ATTGCAGAATTCAGTGAATCATCGAGTCTTTGAACGCACATTGCGCCCCC
EU128594_Penicillium_glabrum        ATTGCAGAATTCAGTGAATCATCGAGTCTTTGAACGCACATTGCGCCCCC
AY373915_Penicillium_glabrum        ATTGCAGAATTCAGTGAATCATCGAGTCTTTGAACGCACATTGCGCCCCC
EU128615_Penicillium_glabrum        ATTGCAGAATTCAGTGAATCATCGAGTCTTTGAACGCACATTGCGCCCCC
EU128622_Penicillium_glabrum        ATTGCAGAATTCAGTGAATCATCGAGTCTTTGAACGCACATTGCGCCCCC
EU128601_Penicillium_glabrum        ATTGCAGAATTCAGTGAATCATCGAGTCTTTGAACGCACATTGCGCCCCC
AF455487_Penicillium_glabrum        ATTGCAGAATTCAGTGAATCATCGAGTCTTTGAACGCACATTGCGCCCCC
EU128600_Penicillium_glabrum        ATTGCAGAATTCAGTGAATCATCGAGTCTTTGAACGCACATTGCGCCCCC
AF033407_Penicillium_glabrum        ATTGCAGAATTCAGTGAATCATCGAGTCTTTGAACGCACATTGCGCCCCC
EU128632_Penicillium_glabrum        ATTGCAGAATTCAGTGAATCATCGAGTCTTTGAACGCACATTGCGCCCCC
                                    **************************************************

EU128645_Penicillium_glabrum        TGGTATTCCGGGGGGCATGCCTGTCCGAGCGTCATTGCTGCCCTCAAGCA
EU128630_Penicillium_glabrum        TGGTATTCCGGGGGGCATGCCTGTCCGAGCGTCATTGCTGCCCTCAAGCA
DQ865102_Penicillium_glabrum        TGGTATTCCGGGGGGCATGCCTGTCCGAGCGTCATTGCTGCCCTCAAGCA
DQ681325_Penicillium_adametzio      TGGTATTCCGGGGGGCATGCCTGTCCGAGCGTCATTGCTGCCCTCAAGCA
7096                                TGGTATTCCGGGGGGCATGCCTGTCCGAGCGTCATTGCTGCCCTCAAGCA
EU128643_Penicillium_glabrum        TGGTATTCCGGGGGGCATGCCTGTCCGAGCGTCATTGCTGCCCTCAAGCA
EU128608_Penicillium_glabrum        TGGTATTCCGGGGGGCATGCCTGTCCGAGCGTCATTGCTGCCCTCAAGCA
EU128594_Penicillium_glabrum        TGGTATTCCGGGGGGCATGCCTGTCCGAGCGTCATTGCTGCCCTCAAGCA
AY373915_Penicillium_glabrum        TGGTATTCCGGGGGGCATGCCTGTCCGAGCGTCATTGCTGCCCTCAAGCA
EU128615_Penicillium_glabrum        TGGTATTCCGGGGGGCATGCCTGTCCGAGCGTCATTGCTGCCCTCAAGCA
EU128622_Penicillium_glabrum        TGGTATTCCGGGGGGCATGCCTGTCCGAGCGTCATTGCTGCCCTCAAGCA
EU128601_Penicillium_glabrum        TGGTATTCCGGGGGGCATGCCTGTCCGAGCGTCATTGCTGCCCTCAAGCA
AF455487_Penicillium_glabrum        TGGTATTCCGGGGGGCATGCCTGTCCGAGCGTCATTGCTGCCCTCAAGCA
EU128600_Penicillium_glabrum        TGGTATTCCGGGGGGCATGCCTGTCCGAGCGTCATTGCTGCCCTCAAGCA
AF033407_Penicillium_glabrum        TGGTATTCCGGGGGGCATGCCTGTCCGAGCGTCATTGCTGCCCTCAAGCA
EU128632_Penicillium_glabrum        TGGTATTCCGGGGGGCATGCCTGTCCGAGCGTCATTGCTGCCCTCAAGCA
                                    **************************************************

EU128645_Penicillium_glabrum        CGGCTTGTGTGTTGGGCTCCGTCCCCCCGGGGACGGGTCCGAAAGGCAGC
EU128630_Penicillium_glabrum        CGGCTTGTGTGTTGGGCTCCGTCCCCCCGGGGACGGGTCCGAAAGGCAGC
DQ865102_Penicillium_glabrum        CGGCTTGTGTGTTGGGCTCCGTCCCCCCGGGGACGGGTCCGAAAGGCAGC
DQ681325_Penicillium_adametzio      CGGCTTGTGTGTTGGGCTCCGTCCCCCCGGGGACGGGTCCGAAAGGCAGC
7096                                CGGCTTGTGTGTTGGGCTCCGTCCCCCCGGGGACGGGTCCGAAAGGCAGC
EU128643_Penicillium_glabrum        CGGCTTGTGTGTTGGGCTCCGTCCCCCCGGGGACGGGTCCGAAAGGCAGC
EU128608_Penicillium_glabrum        CGGCTTGTGTGTTGGGCTCCGTCCCCCCGGGGACGGGTCCGAAAGGCAGC
EU128594_Penicillium_glabrum        CGGCTTGTGTGTTGGGCTCCGTCCCCCCGGGGACGGGTCCGAAAGGCAGC
AY373915_Penicillium_glabrum        CGGCTTGTGTGTTGGGCTCCGTCCCCCCGGGGACGGGTCCGAAAGGCAGC
EU128615_Penicillium_glabrum        CGGCTTGTGTGTTGGGCTCCGTCCCCCCGGGGACGGGTCCGAAAGGCAGC
EU128622_Penicillium_glabrum        CGGCTTGTGTGTTGGGCTCCGTCCCCCCGGGGACGGGTCCGAAAGGCAGC
EU128601_Penicillium_glabrum        CGGCTTGTGTGTTGGGCTCCGTCCCCCCGGGGACGGGTCCGAAAGGCAGC
AF455487_Penicillium_glabrum        CGGCTTGTGTGTTGGGCTCCGTCCCCCCGGGGACGGGTCCGAAAGGCAGC
EU128600_Penicillium_glabrum        CGGCTTGTGTGTTGGGCTCCGTCCCCCCGGGGACGGGTCCGAAAGGCAGC
AF033407_Penicillium_glabrum        CGGCTTGTGTGTTGGGCTCCGTCCCCCCGGGGACGGGTCCGAAAGGCAGC
EU128632_Penicillium_glabrum        CGGCTTGTGTGTTGGGCTCCGTCCCCCCGGGGACGGGTCCGAAAGGCAGC
                                    **************************************************

EU128645_Penicillium_glabrum        GGCGGCACCGAGTCCGGTCCTCGAGCGTATGGGGCTTTGTCACCCGCTCT
EU128630_Penicillium_glabrum        GGCGGCACCGAGTCCGGTCCTCGAGCGTATGGGGCTTTGTCACCCGCTCT
DQ865102_Penicillium_glabrum        GGCGGCACCGAGTCCGGTCCTCGAGCGTATGGGGCTTTGTCACCCGCTCT
DQ681325_Penicillium_adametzio      GGCGGCACCGAGTCCGGTCCTCGAGCGTATGGGGCTTTGTCACCCGCTCT
7096                                GGCGGCACCGAGTCCGGTCCTCGAGCGTATGGGGCTTTGTCACCCGCTCT
EU128643_Penicillium_glabrum        GGCGGCACCGAGTCCGGTCCTCGAGCGTATGGGGCTTTGTCACCCGCTCT
EU128608_Penicillium_glabrum        GGCGGCACCGAGTCCGGTCCTCGAGCGTATGGGGCTTTGTCACCCGCTCT
EU128594_Penicillium_glabrum        GGCGGCACCGAGTCCGGTCCTCGAGCGTATGGGGCTTTGTCACCCGCTCT
AY373915_Penicillium_glabrum        GGCGGCACCGAGTCCGGTCCTCGAGCGTATGGGGCTTTGTCACCCGCTCT
EU128615_Penicillium_glabrum        GGCGGCACCGAGTCCGGTCCTCGAGCGTATGGGGCTTTGTCACCCGCTCT
EU128622_Penicillium_glabrum        GGCGGCACCGAGTCCGGTCCTCGAGCGTATGGGGCTTTGTCACCCGCTCT
EU128601_Penicillium_glabrum        GGCGGCACCGAGTCCGGTCCTCGAGCGTATGGGGCTTTGTCACCCGCTCT
AF455487_Penicillium_glabrum        GGCGGCACCGAGTCCGGTCCTCGAGCGTATGGGGCTTTGTCACCCGCTCT
EU128600_Penicillium_glabrum        GGCGGCACCGAGTCCGGTCCTCGAGCGTATGGGGCTTTGTCACCCGCTCT
AF033407_Penicillium_glabrum        GGCGGCACCGAGTCCGGTCCTCGAGCGTATGGGGCTTTGTCACCCGCTCT
EU128632_Penicillium_glabrum        GGCGGCACCGAGTCCGGTCCTCGAGCGTATGGGGCTTTGTCACCCGCTCT
                                    **************************************************

EU128645_Penicillium_glabrum        GTAGGCCCGGCCGGCGCCAGCCGACAACCAATCATCCTTTTTT-------
EU128630_Penicillium_glabrum        GTAGGCCCGGCCGGCGCCAGCCGACAACCAATCATCCTTTTTTCAGGTTG
DQ865102_Penicillium_glabrum        GTAGGCCCGGCCGGCGCCAGCCGACAACCAATCATCCTTTTTTCAGG---
DQ681325_Penicillium_adametzio      GTAGGCCCGGCCGGCGCCAGCCGACAACCAATCATCCTTTTTTCAGGTTG
7096                                GTAGGCCCGGCCGGCGCCAGCCGACAACCAATCATCCTTTTT--------
EU128643_Penicillium_glabrum        GTAGGCCCGGCCGGCGCCAGCCGACAACCAATCATCCTTTTTTCAGGTTG
EU128608_Penicillium_glabrum        GTAGGCCCGGCCGGCGCCAGCCGACAACCAATCATCCTTTTTTCAGGTTG
EU128594_Penicillium_glabrum        GTAGGCCCGGCCGGCGCCAGCCGACAACCAATCATCCTTTTTTCAGGTTG
AY373915_Penicillium_glabrum        GTAGGCCCGGCCGGCGCCAGCCGACAACCAATCATCCTTTTTTCAGGTTG
EU128615_Penicillium_glabrum        GTAGGCCCGGCCGGCGCCAGCCGACAACCAATCATCCTTTTTTCAGGTTG
EU128622_Penicillium_glabrum        GTAGGCCCGGCCGGCGCCAGCCGACAACCAATCATCCTTTTTTCAGGTTG
EU128601_Penicillium_glabrum        GTAGGCCCGGCCGGCGCCAGCCGACAACCAATCATCCTTTTTTCAGGTTG
AF455487_Penicillium_glabrum        GTAGGCCCGGCCGGCGCCAGCCGACAACCAATCATCCTTTTTTCAGGTTG
EU128600_Penicillium_glabrum        GTAGGCCCGGCCGGCGCCAGCCGACAACCAATCATCCTTTTTTCAGGTTG
AF033407_Penicillium_glabrum        GTAGGCCCGGCCGGCGCCAGCCGACAACCAATCATCCTTTTTTCAGGTTG
EU128632_Penicillium_glabrum        GTAGGCCCGGCCGGCGCCAGCCGACAACCAATCATCCTTTTTTCAGGTTG
                                    ******************************************        

EU128645_Penicillium_glabrum        --------------------------------------------------
EU128630_Penicillium_glabrum        ACCTCGGATCAGGTAGGGATACCCGCTGAACTTAAGCATATCATAA----
DQ865102_Penicillium_glabrum        --------------------------------------------------
DQ681325_Penicillium_adametzio      ACCTCGGATTAGGTAGGGATACCCGCTGAACTTAAGCATATCAATAAGNC
7096                                --------------------------------------------------
EU128643_Penicillium_glabrum        ACCTCGGATCAGGTAGGGATACCCGCTGAACTTAAGCATATCAATAAGCG
EU128608_Penicillium_glabrum        ACCTCGGATCAGGTAGGGATACCCGCTGAACTTAAGCATATCAATAAGCG
EU128594_Penicillium_glabrum        ACCTCGGATCAGGTAGGGATACCCGCTGAACTTAAGCATATCAATAA---
AY373915_Penicillium_glabrum        ACCTCGGATCAGGTAGGGATACCCGCTGAACTTAAGCATATCAATAAGCG
EU128615_Penicillium_glabrum        ACCTCGGATCAGGTAGGGATACCCGCTGAACTTAAGCATATCAATAA---
EU128622_Penicillium_glabrum        ACCTCGGATCAGGTAGGGATACCCGCTGAACTTAAGCATATCAATAAGCG
EU128601_Penicillium_glabrum        ACCTCGGATCAGGTAGGGATACCCGCTGAACTTAAGCATATCAATAAGCG
AF455487_Penicillium_glabrum        ACCTCGGATCAGGTAGGGATACCCGCTGAACTTAAGCATATCAATAAGCG
EU128600_Penicillium_glabrum        ACCTCGGATGAGGTAGGGATACCCGCTGAACTTAAGCATATCAATAAGCG
AF033407_Penicillium_glabrum        ACCTCGGATCAGGTAGGGATACCCGCTGAACTTAAGCATATCAATAAGCG
EU128632_Penicillium_glabrum        ACCTCGGATCAGGTAGGGATACCCGCTGAACTTAAGCATATCAATAA---
                                                                                      

EU128645_Penicillium_glabrum        --------------------------------------------------
EU128630_Penicillium_glabrum        --------------------------------------------------
DQ865102_Penicillium_glabrum        --------------------------------------------------
DQ681325_Penicillium_adametzio      GGAGGAA-------------------------------------------
7096                                --------------------------------------------------
EU128643_Penicillium_glabrum        GAGGAA--------------------------------------------
EU128608_Penicillium_glabrum        GAGGA---------------------------------------------
EU128594_Penicillium_glabrum        --------------------------------------------------
AY373915_Penicillium_glabrum        GAGGAAAAGAAACCAACAGGGATTGCCTC---------------------
EU128615_Penicillium_glabrum        --------------------------------------------------
EU128622_Penicillium_glabrum        GAGGAA--------------------------------------------
EU128601_Penicillium_glabrum        GGAGGA--------------------------------------------
AF455487_Penicillium_glabrum        GAGGA---------------------------------------------
EU128600_Penicillium_glabrum        GGAGGA--------------------------------------------
AF033407_Penicillium_glabrum        GAGGAAAAGAAACCAACAGGGATTACCTCAGTAACGGCGAGTGAAGCGGT
EU128632_Penicillium_glabrum        --------------------------------------------------
                                                                                      

EU128645_Penicillium_glabrum        --------------------------------------------------
EU128630_Penicillium_glabrum        --------------------------------------------------
DQ865102_Penicillium_glabrum        --------------------------------------------------
DQ681325_Penicillium_adametzio      --------------------------------------------------
7096                                --------------------------------------------------
EU128643_Penicillium_glabrum        --------------------------------------------------
EU128608_Penicillium_glabrum        --------------------------------------------------
EU128594_Penicillium_glabrum        --------------------------------------------------
AY373915_Penicillium_glabrum        --------------------------------------------------
EU128615_Penicillium_glabrum        --------------------------------------------------
EU128622_Penicillium_glabrum        --------------------------------------------------
EU128601_Penicillium_glabrum        --------------------------------------------------
AF455487_Penicillium_glabrum        --------------------------------------------------
EU128600_Penicillium_glabrum        --------------------------------------------------
AF033407_Penicillium_glabrum        AAGAGCTCAAATTTGAAAGCTGGCTCCTTCGGGGTCCGCATTGTAATTTG
EU128632_Penicillium_glabrum        --------------------------------------------------
                                                                                      

EU128645_Penicillium_glabrum        --------------------------------------------------
EU128630_Penicillium_glabrum        --------------------------------------------------
DQ865102_Penicillium_glabrum        --------------------------------------------------
DQ681325_Penicillium_adametzio      --------------------------------------------------
7096                                --------------------------------------------------
EU128643_Penicillium_glabrum        --------------------------------------------------
EU128608_Penicillium_glabrum        --------------------------------------------------
EU128594_Penicillium_glabrum        --------------------------------------------------
AY373915_Penicillium_glabrum        --------------------------------------------------
EU128615_Penicillium_glabrum        --------------------------------------------------
EU128622_Penicillium_glabrum        --------------------------------------------------
EU128601_Penicillium_glabrum        --------------------------------------------------
AF455487_Penicillium_glabrum        --------------------------------------------------
EU128600_Penicillium_glabrum        --------------------------------------------------
AF033407_Penicillium_glabrum        CAGAGGATGTTTCGGGAGCAGCCCCCATCTAAGTGTCCTGGAACGGACCG
EU128632_Penicillium_glabrum        --------------------------------------------------
                                                                                      

EU128645_Penicillium_glabrum        --------------------------------------------------
EU128630_Penicillium_glabrum        --------------------------------------------------
DQ865102_Penicillium_glabrum        --------------------------------------------------
DQ681325_Penicillium_adametzio      --------------------------------------------------
7096                                --------------------------------------------------
EU128643_Penicillium_glabrum        --------------------------------------------------
EU128608_Penicillium_glabrum        --------------------------------------------------
EU128594_Penicillium_glabrum        --------------------------------------------------
AY373915_Penicillium_glabrum        --------------------------------------------------
EU128615_Penicillium_glabrum        --------------------------------------------------
EU128622_Penicillium_glabrum        --------------------------------------------------
EU128601_Penicillium_glabrum        --------------------------------------------------
AF455487_Penicillium_glabrum        --------------------------------------------------
EU128600_Penicillium_glabrum        --------------------------------------------------
AF033407_Penicillium_glabrum        TCATAGAGGGTGAGAATCCCGTATGGGATGGGGTGTCTGCGCCCATGTGA
EU128632_Penicillium_glabrum        --------------------------------------------------
                                                                                      

EU128645_Penicillium_glabrum        --------------------------------------------------
EU128630_Penicillium_glabrum        --------------------------------------------------
DQ865102_Penicillium_glabrum        --------------------------------------------------
DQ681325_Penicillium_adametzio      --------------------------------------------------
7096                                --------------------------------------------------
EU128643_Penicillium_glabrum        --------------------------------------------------
EU128608_Penicillium_glabrum        --------------------------------------------------
EU128594_Penicillium_glabrum        --------------------------------------------------
AY373915_Penicillium_glabrum        --------------------------------------------------
EU128615_Penicillium_glabrum        --------------------------------------------------
EU128622_Penicillium_glabrum        --------------------------------------------------
EU128601_Penicillium_glabrum        --------------------------------------------------
AF455487_Penicillium_glabrum        --------------------------------------------------
EU128600_Penicillium_glabrum        --------------------------------------------------
AF033407_Penicillium_glabrum        AACTCCTTCGACGAGTCGAGTTGTTTGGGAATGCAGCTCTAAATGGGTGG
EU128632_Penicillium_glabrum        --------------------------------------------------
                                                                                      

EU128645_Penicillium_glabrum        --------------------------------------------------
EU128630_Penicillium_glabrum        --------------------------------------------------
DQ865102_Penicillium_glabrum        --------------------------------------------------
DQ681325_Penicillium_adametzio      --------------------------------------------------
7096                                --------------------------------------------------
EU128643_Penicillium_glabrum        --------------------------------------------------
EU128608_Penicillium_glabrum        --------------------------------------------------
EU128594_Penicillium_glabrum        --------------------------------------------------
AY373915_Penicillium_glabrum        --------------------------------------------------
EU128615_Penicillium_glabrum        --------------------------------------------------
EU128622_Penicillium_glabrum        --------------------------------------------------
EU128601_Penicillium_glabrum        --------------------------------------------------
AF455487_Penicillium_glabrum        --------------------------------------------------
EU128600_Penicillium_glabrum        --------------------------------------------------
AF033407_Penicillium_glabrum        TAAATTTCATCTAAAGCTAAATATTGGCCGGAGACCGATAGCGCACAAGT
EU128632_Penicillium_glabrum        --------------------------------------------------
                                                                                      

EU128645_Penicillium_glabrum        --------------------------------------------------
EU128630_Penicillium_glabrum        --------------------------------------------------
DQ865102_Penicillium_glabrum        --------------------------------------------------
DQ681325_Penicillium_adametzio      --------------------------------------------------
7096                                --------------------------------------------------
EU128643_Penicillium_glabrum        --------------------------------------------------
EU128608_Penicillium_glabrum        --------------------------------------------------
EU128594_Penicillium_glabrum        --------------------------------------------------
AY373915_Penicillium_glabrum        --------------------------------------------------
EU128615_Penicillium_glabrum        --------------------------------------------------
EU128622_Penicillium_glabrum        --------------------------------------------------
EU128601_Penicillium_glabrum        --------------------------------------------------
AF455487_Penicillium_glabrum        --------------------------------------------------
EU128600_Penicillium_glabrum        --------------------------------------------------
AF033407_Penicillium_glabrum        AGAGTGATCGAAAGATGAAAAGCACTTTGAAAAGAGAGTTAAAAAGCACG
EU128632_Penicillium_glabrum        --------------------------------------------------
                                                                                      

EU128645_Penicillium_glabrum        --------------------------------------------------
EU128630_Penicillium_glabrum        --------------------------------------------------
DQ865102_Penicillium_glabrum        --------------------------------------------------
DQ681325_Penicillium_adametzio      --------------------------------------------------
7096                                --------------------------------------------------
EU128643_Penicillium_glabrum        --------------------------------------------------
EU128608_Penicillium_glabrum        --------------------------------------------------
EU128594_Penicillium_glabrum        --------------------------------------------------
AY373915_Penicillium_glabrum        --------------------------------------------------
EU128615_Penicillium_glabrum        --------------------------------------------------
EU128622_Penicillium_glabrum        --------------------------------------------------
EU128601_Penicillium_glabrum        --------------------------------------------------
AF455487_Penicillium_glabrum        --------------------------------------------------
EU128600_Penicillium_glabrum        --------------------------------------------------
AF033407_Penicillium_glabrum        TGAAATTGTTGAAAGGGAAGCGCTTGCGATCAGACTCGCCTTGGGGGTTC
EU128632_Penicillium_glabrum        --------------------------------------------------
                                                                                      

EU128645_Penicillium_glabrum        --------------------------------------------------
EU128630_Penicillium_glabrum        --------------------------------------------------
DQ865102_Penicillium_glabrum        --------------------------------------------------
DQ681325_Penicillium_adametzio      --------------------------------------------------
7096                                --------------------------------------------------
EU128643_Penicillium_glabrum        --------------------------------------------------
EU128608_Penicillium_glabrum        --------------------------------------------------
EU128594_Penicillium_glabrum        --------------------------------------------------
AY373915_Penicillium_glabrum        --------------------------------------------------
EU128615_Penicillium_glabrum        --------------------------------------------------
EU128622_Penicillium_glabrum        --------------------------------------------------
EU128601_Penicillium_glabrum        --------------------------------------------------
AF455487_Penicillium_glabrum        --------------------------------------------------
EU128600_Penicillium_glabrum        --------------------------------------------------
AF033407_Penicillium_glabrum        AGCCGGCATTCGTGCCGGTGTACTTCCCCCAGGGCGGGCCAGCGTCGGTT
EU128632_Penicillium_glabrum        --------------------------------------------------
                                                                                      

EU128645_Penicillium_glabrum        --------------------------------------------------
EU128630_Penicillium_glabrum        --------------------------------------------------
DQ865102_Penicillium_glabrum        --------------------------------------------------
DQ681325_Penicillium_adametzio      --------------------------------------------------
7096                                --------------------------------------------------
EU128643_Penicillium_glabrum        --------------------------------------------------
EU128608_Penicillium_glabrum        --------------------------------------------------
EU128594_Penicillium_glabrum        --------------------------------------------------
AY373915_Penicillium_glabrum        --------------------------------------------------
EU128615_Penicillium_glabrum        --------------------------------------------------
EU128622_Penicillium_glabrum        --------------------------------------------------
EU128601_Penicillium_glabrum        --------------------------------------------------
AF455487_Penicillium_glabrum        --------------------------------------------------
EU128600_Penicillium_glabrum        --------------------------------------------------
AF033407_Penicillium_glabrum        TGGGTGGCCGGTCAAAGGCCCTTGGAATGTAACGCCTCTCGGGGCGTCTT
EU128632_Penicillium_glabrum        --------------------------------------------------
                                                                                      

EU128645_Penicillium_glabrum        --------------------------------------------------
EU128630_Penicillium_glabrum        --------------------------------------------------
DQ865102_Penicillium_glabrum        --------------------------------------------------
DQ681325_Penicillium_adametzio      --------------------------------------------------
7096                                --------------------------------------------------
EU128643_Penicillium_glabrum        --------------------------------------------------
EU128608_Penicillium_glabrum        --------------------------------------------------
EU128594_Penicillium_glabrum        --------------------------------------------------
AY373915_Penicillium_glabrum        --------------------------------------------------
EU128615_Penicillium_glabrum        --------------------------------------------------
EU128622_Penicillium_glabrum        --------------------------------------------------
EU128601_Penicillium_glabrum        --------------------------------------------------
AF455487_Penicillium_glabrum        --------------------------------------------------
EU128600_Penicillium_glabrum        --------------------------------------------------
AF033407_Penicillium_glabrum        ATAGCCAAGGGTGCCATGCGGCCTACCTGGACCGAGGAACGCGCTTCGGC
EU128632_Penicillium_glabrum        --------------------------------------------------
                                                                                      

EU128645_Penicillium_glabrum        -------------------------------
EU128630_Penicillium_glabrum        -------------------------------
DQ865102_Penicillium_glabrum        -------------------------------
DQ681325_Penicillium_adametzio      -------------------------------
7096                                -------------------------------
EU128643_Penicillium_glabrum        -------------------------------
EU128608_Penicillium_glabrum        -------------------------------
EU128594_Penicillium_glabrum        -------------------------------
AY373915_Penicillium_glabrum        -------------------------------
EU128615_Penicillium_glabrum        -------------------------------
EU128622_Penicillium_glabrum        -------------------------------
EU128601_Penicillium_glabrum        -------------------------------
AF455487_Penicillium_glabrum        -------------------------------
EU128600_Penicillium_glabrum        -------------------------------
AF033407_Penicillium_glabrum        TCGGACGCTGGCATAATGGTCGTAAGCGACC
EU128632_Penicillium_glabrum        -------------------------------
                                                                   
