# Supplementary material for: A software pipeline for processing and identification of fungal ITS sequences
Source: Source Code Biol Med. 2009 Jan 15;4:1. doi: 10.1186/1751-0473-4-1 (PMC2649129; doi:10.1186/1751-0473-4-1)
Supplement: Additional file 2 — The evaluation dataset. The evaluation dataset (in the FASTA format) and the results of its analysis (a summary in the OpenOffice/Excel spreadsheet format with multiple alignments in the ALN (Clustal W) format and a list of the species recovered in the PDF format). [file 1751-0473-4-1-S2.zip › AdditionalFile2/2008-10-24-1/alignments/7096.dnd]

(
(
(
(
7096:0.00391,
(
(
EU128645_Penicillium_glabrum:-0.00226,
EU128630_Penicillium_glabrum:0.00226)
:0.00034,
(
DQ865102_Penicillium_glabrum:-0.00179,
DQ681325_Penicillium_adametzio:0.00179)
:0.00244)
:0.00068)
:0.00160,
EU128643_Penicillium_glabrum:-0.00049)
:0.00041,
EU128608_Penicillium_glabrum:-0.00040)
:0.00000,
(
EU128622_Penicillium_glabrum:-0.00045,
(
EU128601_Penicillium_glabrum:-0.00165,
(
(
(
EU128600_Penicillium_glabrum:-0.00214,
AF033407_Penicillium_glabrum:0.00573)
:0.00325,
EU128632_Penicillium_glabrum:-0.00413)
:0.00436,
AF455487_Penicillium_glabrum:-0.00259)
:0.00231)
:0.00145)
:0.00028,
(
EU128615_Penicillium_glabrum:-0.00019,
(
EU128594_Penicillium_glabrum:-0.00031,
AY373915_Penicillium_glabrum:0.00031)
:0.00019)
:0.00036);
