# Supplementary material for: A software pipeline for processing and identification of fungal ITS sequences
Source: Source Code Biol Med. 2009 Jan 15;4:1. doi: 10.1186/1751-0473-4-1 (PMC2649129; doi:10.1186/1751-0473-4-1)
Supplement: Additional file 2 — The evaluation dataset. The evaluation dataset (in the FASTA format) and the results of its analysis (a summary in the OpenOffice/Excel spreadsheet format with multiple alignments in the ALN (Clustal W) format and a list of the species recovered in the PDF format). [file 1751-0473-4-1-S2.zip › AdditionalFile2/2008-10-24-1/alignments/611415.aln]

CLUSTAL W (1.83) multiple sequence alignment


EU497955_Penicillium_sp             ----TGAAGTAAAAGTCGTAACAAGGTTTCCGTAGGTAAACCTGCGGAAG
AY371634_Penicillium_chrysogen      ----------------------------TCCGTAGGTGAACCTGCGGAAG
DQ979545_fungal                     ---------------TCGTAACAAGGTTTCCGTAGGTGAACCTGCGGAAG
DQ132838_Penicillium_commune        TTTGAAGTAAAAAAGTCGTAACAAGGTTTCNGTAGGTGAACCTGCGGAAG
DQ148949_Penicillium_chrysogen      --------------------ACAAGGTTTCCGTAGGTGAACCTGCGGAAG
DQ681334_Penicillium_granulatu      --TGGAAGTAAAAAGTCGTAACAAGGTTTCCGTAGGTGAACCTGCGGAAG
EU497943_Penicillium_sp             ----GGAAGTAAAAGTCGTAACAAGGTTTCCGTAGGTGAACCTGCGGAAG
EU128620_Penicillium_chrysogen      --------------------------CTTCCGTAGGTGAACCTGCGGAAG
611415                              -------------------------------------------GCGGAGA
DQ336710_Penicillium_chrysogen      ------------------------CCTTCCGGTAGGTGAACCTGCGGAAG
EU139863_Penicillium_sp             ----------------------------------------GNARTAGGAG
EU139860_Penicillium_sp             ----------------------------------------GNARTA--AG
EU139852_Penicillium_sp             ----------------------------------------GNARTAA-AG
EU128591_Penicillium_chrysogen      ----------------------------------------CCTGCGGAAG
AY373902_Penicillium_chrysogen      ----------------------------TCCGTAGGTGAACCTGCGGAAG
EU128598_Penicillium_chrysogen      ------------------------------------GGGACCTGCGGAAG
                                                                                      

EU497955_Penicillium_sp             GATCATTACCGAGTGAGGGCCCTCTGGGTCCAACCTCCCACCCGTGTTTA
AY371634_Penicillium_chrysogen      GATCATTACCGAGTGAGGGCCCTCTGGGTCCAACCTCCCACCCGTGTTTA
DQ979545_fungal                     GATCATTACCGAGTGAGGGCCCTCTGGGTCCAACCTCCCACCCGTGTTTA
DQ132838_Penicillium_commune        GATCATTACCGAGTGAGGGCCCTCTGGGTCCAACCTCCCACCCGTGTTTA
DQ148949_Penicillium_chrysogen      GATCATTACCGAGTGAGGGCCCTCTGGGTCCAACCTCCCACCCGTGTTTA
DQ681334_Penicillium_granulatu      GATCATTACCGAGTGAGGGCCCTCTGGGTCCAACCTCCCACCCGTGTTTA
EU497943_Penicillium_sp             GATCATTACCGAGTGAGGGCCCTCTGGGTCCAACCTCCCACCCGTGTTTA
EU128620_Penicillium_chrysogen      GATCATTACCGAGTGAGGGCCCTCTGGGTCCAACCTCCCACCCGTGTTTA
611415                              GATCATTACCGAGTGAGGGCCCTCTGGGTCCAACCTCCCACCCGTGTTTA
DQ336710_Penicillium_chrysogen      GATCATTACCGAGTGAGGGCCCTCTGGGTCCAACCTCCCACCCGTGTTTA
EU139863_Penicillium_sp             GATCATTACCGAGTGAGGGCCCTCTGGGTCCAACCTCCCACCCGTGTTTA
EU139860_Penicillium_sp             GATCATTACCGAGTGAGGGCCCTCTGGGTCCAACCTCCCACCCGTGTTTA
EU139852_Penicillium_sp             GATCATTACCGAGTGAGGGCCCTCTGGGTCCAACCTCCCACCCGTGTTTA
EU128591_Penicillium_chrysogen      GATCATTACCGAGTGAGGGCCCTCTGGGTCCAACCTCCCACCCGTGTTTA
AY373902_Penicillium_chrysogen      GATCATTACCGAGTGAGGGCCCTCTGGGTCCAACCTCCCACCCGTGTTTA
EU128598_Penicillium_chrysogen      GATCATTACCGAGTGAGGGCCCTCTGGGTCCAACCTCCCACCCGTGTTTA
                                    **************************************************

EU497955_Penicillium_sp             TTTTACCTTGTTGCTTCGGCGGGCCCGCCTTAACTGGCCGCCGGGGGGCT
AY371634_Penicillium_chrysogen      TTTTACCTTGTTGCTTCGGCGGGCCCGCCTTAACTGGCCGCCGGGGGGCT
DQ979545_fungal                     TTTTACCTTGTTGCTTCGGCGGGCCCGCCTTAACTGGCCGCCGGGGGGCT
DQ132838_Penicillium_commune        TTTTACCTTGTTGCTTCGGCGGGCCCGCCTTAACTGGCCGCCGGGGGGCT
DQ148949_Penicillium_chrysogen      TTTTACCTTGTTGCTTCGGCGGGCCCGCCTTAACTGGCCGCCGGGGGGCT
DQ681334_Penicillium_granulatu      TTTTACCTTGTTGCTTCGGCGGGCCCGCCTTAACTGGCCGCCGGGGGGCT
EU497943_Penicillium_sp             TTTTACCTTGTTGCTTCGGCGGGCCCGCCTTAACTGGCCGCCGGGGGGCT
EU128620_Penicillium_chrysogen      TTTTACCTTGTTGCTTCGGCGGGCCCGCCTTAACTGGCCGCCGGGGGGCT
611415                              TTTTACCTTGTTGCTTCGGCGGGCCCGCCTTAACTGGCCGCCGGGGGGCT
DQ336710_Penicillium_chrysogen      TTTTACCTTGTTGCTTCGGCGGGCCCGCCTTAACTGGCCGCCGGGGGGCT
EU139863_Penicillium_sp             TTTTACCTTGTTGCTTCGGCGGGCCCGCCTTAACTGGCCGCCGGGGGGCT
EU139860_Penicillium_sp             TTTTACCTTGTTGCTTCGGCGGGCCCGCCTTAACTGGCCGCCGGGGGGCT
EU139852_Penicillium_sp             TTTTACCTTGTTGCTTCGGCGGGCCCGCCTTAACTGGCCGCCGGGGGGCT
EU128591_Penicillium_chrysogen      TTTTACCTTGTTGCTTCGGCGGGCCCGCCTTAACTGGCCGCCGGGGGGCT
AY373902_Penicillium_chrysogen      TTTTACCTTGTTGCTTCGGCGGGCCCGCCTTAACTGGCCGCCGGGGGGCT
EU128598_Penicillium_chrysogen      TTTTACCTTGTTGCTTCGGCGGGCCCGCCTTAACTGGCCGCCGGGGGGCT
                                    **************************************************

EU497955_Penicillium_sp             TACGCCCCCGGGCCCGCGCCCGCCGAAGACACCCTCGAACTCTGTCTGAA
AY371634_Penicillium_chrysogen      TACGCCCCCGGGCCCGCGCCCGCCGAAGACACCCTCGAACTCTGTCTGAA
DQ979545_fungal                     TACGCCCCCGGGCCCGCGCCCGCCGAAGACACCCTCGAACTCTGTCTGAA
DQ132838_Penicillium_commune        TACGCCCCCGGGCCCGCGCCCGCCGAAGACACCCTCGAACTCTGTCTGAA
DQ148949_Penicillium_chrysogen      TACGCCCCCGGGCCCGCGCCCGCCGAAGACACCCTCGAACTCTGTCTGAA
DQ681334_Penicillium_granulatu      TACGCCCCCGGGCCCGCGCCCGCCGAAGACACCCTCGAACTCTGTCTGAA
EU497943_Penicillium_sp             TACGCCCCCGGGCCCGCGCCCGCCGAAGACACCCTCGAACTCTGTCTGAA
EU128620_Penicillium_chrysogen      TACGCCCCCGGGCCCGCGCCCGCCGAAGACACCCTCGAACTCTGTCTGAA
611415                              TACGCCCCCGGGCCCGCGCCCGCCGAAGACACCCTCGAACTCTGTCTGAA
DQ336710_Penicillium_chrysogen      TACGCCCCCGGGCCCGCGCCCGCCGAAGACACCCTCGAACTCTGTCTGAA
EU139863_Penicillium_sp             TACGCCCCCGGGCCCGCGCCCGCCGAAGACACCCTCGAACTCTGTCTGAA
EU139860_Penicillium_sp             TACGCCCCCGGGCCCGCGCCCGCCGAAGACACCCTCGAACTCTGTCTGAA
EU139852_Penicillium_sp             TACGCCCCCGGGCCCGCGCCCGCCGAAGACACCCTCGAACTCTGTCTGAA
EU128591_Penicillium_chrysogen      TACGCCCCCGGGCCCGCGCCCGCCGAAGACACCCTCGAACTCTGTCTGAA
AY373902_Penicillium_chrysogen      TACGCCCCCGGGCCCGCGCCCGCCGAAGACACCCTCGAACTCTGTCTGAA
EU128598_Penicillium_chrysogen      TACGCCCCCGGGCCCGCGCCCGCCGAAGACACCCTCGAACTCTGTCTGAA
                                    **************************************************

EU497955_Penicillium_sp             GATTGTAGTCTGAGTGAAAATATAAATTATTTAAAACTTTCAACAACGGA
AY371634_Penicillium_chrysogen      GATTGTAGTCTGAGTGAAAATATAAATTATTTAAAACTTTCAACAACGGA
DQ979545_fungal                     GATTGTAGTCTGAGTGAAAATATAAATTATTTAAAACTTTCAACAACGGA
DQ132838_Penicillium_commune        GATTGTAGTCTGAGTGAAAATATAAATTATTTAAAACTTTCAACAACGGA
DQ148949_Penicillium_chrysogen      GATTGTAGTCTGAGTGAAAATATAAATTATTTAAAACTTTCAACAACGGA
DQ681334_Penicillium_granulatu      GATTGTAGTCTGAGTGAAAATATAAATTATTTAAAACTTTCAACAACGGA
EU497943_Penicillium_sp             GATTGTAGTCTGAGTGAAAATATAAATTATTTAAAACTTTCAACAACGGA
EU128620_Penicillium_chrysogen      GATTGTAGTCTGAGTGAAAATATAAATTATTTAAAACTTTCAACAACGGA
611415                              GATTGTAGTCTGAGTGAAAATATAAATTATTTAAAACTTTCAACAACGGA
DQ336710_Penicillium_chrysogen      GATTGTAGTCTGAGTGAAAATATAAATTATTTAAAACTTTCAACAACGGA
EU139863_Penicillium_sp             GATTGTAGTCTGAGTGAAAATATAAATTATTTAAAACTTTCAACAACGGA
EU139860_Penicillium_sp             GATTGTAGTCTGAGTGAAAATATAAATTATTTAAAACTTTCAACAACGGA
EU139852_Penicillium_sp             GATTGTAGTCTGAGTGAAAATATAAATTATTTAAAACTTTCAACAACGGA
EU128591_Penicillium_chrysogen      GATTGTAGTCTGAGTGAAAATATAAATTATTTAAAACTTTCAACAACGGA
AY373902_Penicillium_chrysogen      GATTGTAGTCTGAGTGAAAATATAAATTATTTAAAACTTTCAACAACGGA
EU128598_Penicillium_chrysogen      GATTGTAGTCTGAGTGAAAATATAAATTATTTAAAACTTTCAACAACGGA
                                    **************************************************

EU497955_Penicillium_sp             TCTCTTGGTTCCGGCATCGATGAAGAACGCAGCGAAATGCGATACGTAAT
AY371634_Penicillium_chrysogen      TCTCTTGGTTCCGGCATCGATGAAGAACGCAGCGAAATGCGATACGTAAT
DQ979545_fungal                     TCTCTTGGTTCCGGCATCGATGAAGAACGCAGCGAAATGCGATACGTAAT
DQ132838_Penicillium_commune        TCTCTTGGTTCCGGCATCGATGAAGAACGCAGCGAAATGCGATACGTAAT
DQ148949_Penicillium_chrysogen      TCTCTTGGTTCCGGCATCGATGAAGAACGCAGCGAAATGCGATACGTAAT
DQ681334_Penicillium_granulatu      TCTCTTGGTTCCGGCATCGATGAAGAACGCAGCGAAATGCGATACGTAAT
EU497943_Penicillium_sp             TCTCTTGGTTCCGGCATCGATGAAGAACGCAGCGAAATGCGATACGTAAT
EU128620_Penicillium_chrysogen      TCTCTTGGTTCCGGCATCGATGAAGAACGCAGCGAAATGCGATACGTAAT
611415                              TCTCTTGGTTCCGGCATCGATGAAGAACGCAGCGAAATGCGATACGTAAT
DQ336710_Penicillium_chrysogen      TCTCTTGGTTCCGGCATCGATGAAGAACGCAGCGAAATGCGATACGTAAT
EU139863_Penicillium_sp             TCTCTTGGTTCCGGCATCGATGAAGAACGCAGCGAAATGCGATACGTAAT
EU139860_Penicillium_sp             TCTCTTGGTTCCGGCATCGATGAAGAACGCAGCGAAATGCGATACGTAAT
EU139852_Penicillium_sp             TCTCTTGGTTCCGGCATCGATGAAGAACGCAGCGAAATGCGATACGTAAT
EU128591_Penicillium_chrysogen      TCTCTTGGTTCCGGCATCGATGAAGAACGCAGCGAAATGCGATACGTAAT
AY373902_Penicillium_chrysogen      TCTCTTGGTTCCGGCATCGATGAAGAACGCAGCGAAATGCGATACGTAAT
EU128598_Penicillium_chrysogen      TCTCTTGGTTCCGGCATCGATGAAGAACGCAGCGAAATGCGATACGTAAT
                                    **************************************************

EU497955_Penicillium_sp             GTGAATTGCAAATTCAGTGAATCATCGAGTCTTTGAACGCACATTGCGCC
AY371634_Penicillium_chrysogen      GTGAATTGCAAATTCAGTGAATCATCGAGTCTTTGAACGCACATTGCGCC
DQ979545_fungal                     GTGAATTGCAAATTCAGTGAATCATCGAGTCTTTGAACGCACATTGCGCC
DQ132838_Penicillium_commune        GTGAATTGCAAATTCAGTGAATCATCGAGTCTTTGAACGCACATTGCGCC
DQ148949_Penicillium_chrysogen      GTGAATTGCAAATTCAGTGAATCATCGAGTCTTTGAACGCACATTGCGCC
DQ681334_Penicillium_granulatu      GTGAATTGCAAATTCAGTGAATCATCGAGTCTTTGAACGCACATTGCGCC
EU497943_Penicillium_sp             GTGAATTGCAAATTCAGTGAATCATCGAGTCTTTGAACGCACATTGCGCC
EU128620_Penicillium_chrysogen      GTGAATTGCAAATTCAGTGAATCATCGAGTCTTTGAACGCACATTGCGCC
611415                              GTGAATTGCAAATTCAGTGAATCATCGAGTCTTTGAACGCACATTGCGCC
DQ336710_Penicillium_chrysogen      GTGAATTGCAAATTCAGTGAATCATCGAGTCTTTGAACGCACATTGCGCC
EU139863_Penicillium_sp             GTGAATTGCAAATTCAGTGAATCATCGAGTCTTTGAACGCACATTGCGCC
EU139860_Penicillium_sp             GTGAATTGCAAATTCAGTGAATCATCGAGTCTTTGAACGCACATTGCGCC
EU139852_Penicillium_sp             GTGAATTGCAAATTCAGTGAATCATCGAGTCTTTGAACGCACATTGCGCC
EU128591_Penicillium_chrysogen      GTGAATTGCAAATTCAGTGAATCATCGAGTCTTTGAACGCACATTGCGCC
AY373902_Penicillium_chrysogen      GTGAATTGCAAATTCAGTGAATCATCGAGTCTTTGAACGCACATTGCGCC
EU128598_Penicillium_chrysogen      GTGAATTGCAAATTCAGTGAATCATCGAGTCTTTGAACGCACATTGCGCC
                                    **************************************************

EU497955_Penicillium_sp             CCCTGGTATTCCGGGGGGCATGCCTGTCCGAGCGTCATTGCTGCCCTCAA
AY371634_Penicillium_chrysogen      CCCTGGTATTCCGGGGGGCATGCCTGTCCGAGCGTCATTGCTGCCCTCAA
DQ979545_fungal                     CCCTGGTATTCCGGGGGGCATGCCTGTCCGAGCGTCATTGCTGCCCTCAA
DQ132838_Penicillium_commune        CCCTGGTATTCCGGGGGGCATGCCTGTCCGAGCGTCATTGCTGCCCTCAA
DQ148949_Penicillium_chrysogen      CCCTGGTATTCCGGGGGGCATGCCTGTCCGAGCGTCATTGCTGCCCTCAA
DQ681334_Penicillium_granulatu      CCCTGGTATTCCGGGGGGCATGCCTGTCCGAGCGTCATTGCTGCCCTCAA
EU497943_Penicillium_sp             CCCTGGTATTCCGGGGGGCATGCCTGTCCGAGCGTCATTGCTGCCCTCAA
EU128620_Penicillium_chrysogen      CCCTGGTATTCCGGGGGGCATGCCTGTCCGAGCGTCATTGCTGCCCTCAA
611415                              CCCTGGTATTCCGGGGGGCATGCCTGTCCGAGCGTCATTGCTGCCCTCAA
DQ336710_Penicillium_chrysogen      CCCTGGTATTCCGGGGGGCATGCCTGTCCGAGCGTCATTGCTGCCCTCAA
EU139863_Penicillium_sp             CCCTGGTATTCCGGGGGGCATGCCTGTCCGAGCGTCATTGCTGCCCTCAA
EU139860_Penicillium_sp             CCCTGGTATTCCGGGGGGCATGCCTGTCCGAGCGTCATTGCTGCCCTCAA
EU139852_Penicillium_sp             CCCTGGTATTCCGGGGGGCATGCCTGTCCGAGCGTCATTGCTGCCCTCAA
EU128591_Penicillium_chrysogen      CCCTGGTATTCCGGGGGGCATGCCTGTCCGAGCGTCATTGCTGCCCTCAA
AY373902_Penicillium_chrysogen      CCCTGGTATTCCGGGGGGCATGCCTGTCCGAGCGTCATTGCTGCCCTCAA
EU128598_Penicillium_chrysogen      CCCTGGTATTCCGGGGGGCATGCCTGTCCGAGCGTCATTGCTGCCCTCAA
                                    **************************************************

EU497955_Penicillium_sp             GCACGGCTTGTGTGTTGGGCCCCGTCCTCCGATCCCGGGGGACGGGCCCG
AY371634_Penicillium_chrysogen      GCACGGCTTGTGTGTTGGGCCCCGTCCTCCGATCCCGGGGGACGGGCCCG
DQ979545_fungal                     GCACGGCTTGTGTGTTGGGCCCCGTCCTCCGATCCCGGGGGACGGGCCCG
DQ132838_Penicillium_commune        GCACGGCTTGTGTGTTGGGCCCCGTCCTCCGATCCCGGGGGACGGGCCCG
DQ148949_Penicillium_chrysogen      GCACGGCTTGTGTGTTGGGCCCCGTCCTCCGATCCCGGGGGACGGGCCCG
DQ681334_Penicillium_granulatu      GCACGGCTTGTGTGTTGGGCCCCGTCCTCCGATCCCGGGGGACGGGCCCG
EU497943_Penicillium_sp             GCACGGCTTGTGTGTTGGGCCCCGTCCTCCGATCCCGGGGGACGGGCCCG
EU128620_Penicillium_chrysogen      GCACGGCTTGTGTGTTGGGCCCCGTCCTCCGATCCCGGGGGACGGGCCCG
611415                              GCACGGCTTGTGTGTTGGGCCCCGTCCTCCGATCCCGGGGGACGGGCCCG
DQ336710_Penicillium_chrysogen      GCACGGCTTGTGTGTTGGGCCCCGTCCTCCGATCCCGGGGGACGGGCCCG
EU139863_Penicillium_sp             GCACGGCTTGTGTGTTGGGCCCCGTCCTCCGATCCCGGGGGACGGGCCCG
EU139860_Penicillium_sp             GCACGGCTTGTGTGTTGGGCCCCGTCCTCCGATCCCGGGGGACGGGCCCG
EU139852_Penicillium_sp             GCACGGCTTGTGTGTTGGGCCCCGTCCTCCGATCCCGGGGGACGGGCCCG
EU128591_Penicillium_chrysogen      GCACGGCTTGTGTGTTGGGCCCCGTCCTCCGATCCCGGGGGACGGGCCCG
AY373902_Penicillium_chrysogen      GCACGGCTTGTGTGTTGGGCCCCGTCCTCCGATCCCGGGGGACGGGCCCG
EU128598_Penicillium_chrysogen      GCACGGCTTGTGTGTTGGGCCCCGTCCTCCGATCCCGGGGGACGGGCCCG
                                    **************************************************

EU497955_Penicillium_sp             AAAGGCAGCGGCGGCACCGCGTCCGGTCCTCGAGCGTATGGGGCTTTGTC
AY371634_Penicillium_chrysogen      AAAGGCAGCGGCGGCACCGCGTCCGGTCCTCGAGCGTATGGGGCTTTGTC
DQ979545_fungal                     AAAGGCAGCGGCGGCACCGCGTCCGGTCCTCGAGCGTATGGGGCTTTGTC
DQ132838_Penicillium_commune        AAAGGCAGCGGCGGCACCGCGTCCGGTCCTCGAGCGTATGGGGCTTTGTC
DQ148949_Penicillium_chrysogen      AAAGGCAGCGGCGGCACCGCGTCCGGTCCTCGAGCGTATGGGGCTTTGTC
DQ681334_Penicillium_granulatu      AAAGGCAGCGGCGGCACCGCGTCCGGTCCTCGAGCGTATGGGGCTTTGTC
EU497943_Penicillium_sp             AAAGGCAGCGGCGGCACCGCGTCCGGTCCTCGAGCGTATGGGGCTTTGTC
EU128620_Penicillium_chrysogen      AAAGGCAGCGGCGGCACCGCGTCCGGTCCTCGAGCGTATGGGGCTTTGTC
611415                              AAAGGCAGCGGCGGCACCGCGTCCGGTCCTCGAGCGTATGGGGCTTTGTC
DQ336710_Penicillium_chrysogen      AAAGGCAGCGGCGGCACCGCGTCCGGTCCTCGAGCGTATGGGGCTTTGTC
EU139863_Penicillium_sp             AAAGGCAGCGGCGGCACCGCGTCCGGTCCTCGAGCGTATGGGGCTTTGTC
EU139860_Penicillium_sp             AAAGGCAGCGGCGGCACCGCGTCCGGTCCTCGAGCGTATGGGGCTTTGTC
EU139852_Penicillium_sp             AAAGGCAGCGGCGGCACCGCGTCCGGTCCTCGAGCGTATGGGGCTTTGTC
EU128591_Penicillium_chrysogen      AAAGGCAGCGGCGGCACCGCGTCCGGTCCTCGAGCGTATGGGGCTTTGTC
AY373902_Penicillium_chrysogen      AAAGGCAGCGGCGGCACCGCGTCCGGTCCTCGAGCGTATGGGGCTTTGTC
EU128598_Penicillium_chrysogen      AAAGGCAGCGGCGGCACCGCGTCCGGTCCTCGAGCGTATGGGGCTTTGTC
                                    **************************************************

EU497955_Penicillium_sp             ACCCGCTCTGTAGGCCCGGCCGGCGCTTGCCGATCAACCCAAATTTTTAT
AY371634_Penicillium_chrysogen      ACCCGCTCTGTAGGCCCGGCCGGCGCTTGCCGATCAACCCAAATTTTTAT
DQ979545_fungal                     ACCCGCTCTGTAGGCCCGGCCGGCGCTTGCCGATCAACCCAAATTTTTA-
DQ132838_Penicillium_commune        ACCCGCTCTGTAGGCCCGGCCGGCGCTTGCCGATCAACCCAAATTTTTAT
DQ148949_Penicillium_chrysogen      ACCCGCTCTGTAGGCCCGGCCGGCGCTTGCCGATCAACCCAAATTTTTAT
DQ681334_Penicillium_granulatu      ACCCGCTCTGTAGGCCCGGCCGGCGCTTGCCGATCAACCCAAATTTTTAT
EU497943_Penicillium_sp             ACCCGCTCTGTAGGCCCGGCCGGCGCTTGCCGATCAACCCAAATTTTTAT
EU128620_Penicillium_chrysogen      ACCCGCTCTGTAGGCCCGGCCGGCGCTTGCCGATCAACCCAAATTTTTAT
611415                              ACCCGCTCTGTAGGCCCGGCCGGCGCTTGCCGATCAACCC----------
DQ336710_Penicillium_chrysogen      ACCCGCTCTGTAGGCCCGGCCGGCGCTTGCCGATCAACCCGAATTTTTAT
EU139863_Penicillium_sp             ACCCGCTCTGTAGGCCCGGCCGGCGCTTGCCGATCAACCCGAATTTTTAT
EU139860_Penicillium_sp             ACCCGCTCTGTAGGCCCGGCCGGCGCTTGCCGATCAACCCAAATTTTTAT
EU139852_Penicillium_sp             ACCCGCTCTGTAGGCCCGGCCGGCGCTTGCCGATCAACCCAAATTTTTAT
EU128591_Penicillium_chrysogen      ACCCGCTCTGTAGGCCCGGCCGGCGCTTGCCGATCAACCCAAATTTTTAT
AY373902_Penicillium_chrysogen      ACCCGCTCTGTAGGCCCGGCCGGCGCTTGCCGATCAACCCAAATTTTTAT
EU128598_Penicillium_chrysogen      ACCCGCTCTGTAGGCCCGGCCGGCGCTTGCCGATCAACCCAAATTTTTAT
                                    ****************************************          

EU497955_Penicillium_sp             CCAGGTTGACCTCGGATCAGGTAGGGAT-ACCCGCTGAACTTAAGCATAT
AY371634_Penicillium_chrysogen      CCAGGTTGACCTCGGATCAGGTAG--------------------------
DQ979545_fungal                     --------------------------------------------------
DQ132838_Penicillium_commune        CCAGGT-GACCTCGATCAGGAGGGANC-----------------------
DQ148949_Penicillium_chrysogen      C-------------------------------------------------
DQ681334_Penicillium_granulatu      CCAGGTTGACCTCGGATCAGGTAGGGAT-ACCCGCTGAACTTAAGCATAT
EU497943_Penicillium_sp             CCAGGTTGACCTCGGATCAGGTAGGGAT-ACCCGCTGAACTTAAGCATAT
EU128620_Penicillium_chrysogen      CCAG-TTGACCTCGGATCA-------------------------------
611415                              --------------------------------------------------
DQ336710_Penicillium_chrysogen      CCAGGTTGACCTCGGATCAGGTAGGGAT-ACCCGCTGAACTTAAGCATAT
EU139863_Penicillium_sp             CCAGGTTGACCTCGGATCAGGTAGGGAT-ACCCGCTGAACTTAAGCATAT
EU139860_Penicillium_sp             CCAGGTTGACCTCGGATCAGGTAGGGAT-ACCCGCTGAACTTAA------
EU139852_Penicillium_sp             CCAGGTTGACCTCGGATCAGGTAGGGAT-ACCCGCTGAACTTAA------
EU128591_Penicillium_chrysogen      CCAGGTTGACCTCGGATCAGGTAGGGAT-ACCCGCTGAACTTAAGCATAT
AY373902_Penicillium_chrysogen      CCAGGTTGACCTCGGATCAGGTAGGGAT-ACCCGCTGAACTTAAGCATAT
EU128598_Penicillium_chrysogen      CCAGGTTGACCTCGGATCAGGTAGGGATCACCCGCTGAACTTAAGCATAT
                                                                                      

EU497955_Penicillium_sp             CAATAAGCGGAGGA------------------------
AY371634_Penicillium_chrysogen      --------------------------------------
DQ979545_fungal                     --------------------------------------
DQ132838_Penicillium_commune        --------------------------------------
DQ148949_Penicillium_chrysogen      --------------------------------------
DQ681334_Penicillium_granulatu      CAATAAGNCGGAGGAA----------------------
EU497943_Penicillium_sp             CAATAAGCGGAGGA------------------------
EU128620_Penicillium_chrysogen      --------------------------------------
611415                              --------------------------------------
DQ336710_Penicillium_chrysogen      CATTAA--------------------------------
EU139863_Penicillium_sp             CAATAGC-------------------------------
EU139860_Penicillium_sp             --------------------------------------
EU139852_Penicillium_sp             --------------------------------------
EU128591_Penicillium_chrysogen      CAATAA--------------------------------
AY373902_Penicillium_chrysogen      CAATAAGCGGAGGAAAAGAAACCAACAGGGATTGCCCC
EU128598_Penicillium_chrysogen      CATTAAAGCGGAGGAA----------------------
                                                                          
