# Supplementary material for: A software pipeline for processing and identification of fungal ITS sequences
Source: Source Code Biol Med. 2009 Jan 15;4:1. doi: 10.1186/1751-0473-4-1 (PMC2649129; doi:10.1186/1751-0473-4-1)
Supplement: Additional file 2 — The evaluation dataset. The evaluation dataset (in the FASTA format) and the results of its analysis (a summary in the OpenOffice/Excel spreadsheet format with multiple alignments in the ALN (Clustal W) format and a list of the species recovered in the PDF format). [file 1751-0473-4-1-S2.zip › AdditionalFile2/2008-10-24-1/alignments/611415.dnd]

(
(
(
(
611415:-0.00373,
(
(
(
(
EU139863_Penicillium_sp:0.00365,
EU139860_Penicillium_sp:-0.00183)
:0.00082,
EU139852_Penicillium_sp:0.00000)
:0.00836,
(
EU128598_Penicillium_chrysogen:0.00335,
(
EU128591_Penicillium_chrysogen:-0.00372,
AY373902_Penicillium_chrysogen:0.00372)
:0.00185)
:0.00037)
:0.00687,
DQ336710_Penicillium_chrysogen:0.00195)
:0.00230)
:0.00467,
EU128620_Penicillium_chrysogen:0.00199)
:0.00044,
(
EU497943_Penicillium_sp:-0.00182,
(
(
(
DQ979545_fungal:-0.00169,
DQ132838_Penicillium_commune:0.00357)
:0.00511,
DQ148949_Penicillium_chrysogen:-0.00322)
:0.00455,
DQ681334_Penicillium_granulatu:-0.00335)
:0.00225)
:0.00190)
:0.00020,
EU497955_Penicillium_sp:0.00068,
AY371634_Penicillium_chrysogen:0.00115);
