# Supplementary material for: A software pipeline for processing and identification of fungal ITS sequences
Source: Source Code Biol Med. 2009 Jan 15;4:1. doi: 10.1186/1751-0473-4-1 (PMC2649129; doi:10.1186/1751-0473-4-1)
Supplement: Additional file 2 — The evaluation dataset. The evaluation dataset (in the FASTA format) and the results of its analysis (a summary in the OpenOffice/Excel spreadsheet format with multiple alignments in the ALN (Clustal W) format and a list of the species recovered in the PDF format). [file 1751-0473-4-1-S2.zip › AdditionalFile2/2008-10-24-1/alignments/60081.aln]

CLUSTAL W (1.83) multiple sequence alignment


EU128601_Penicillium_glabrum        ----------------------------------------CTGCGGAAGG
EU128594_Penicillium_glabrum        ----------------------------------------CTGCGGAAGG
AY373915_Penicillium_glabrum        ---------------------------TCCGTAGGTGAACCTGCGGAAGG
AY373934_Penicillium_thomii         ---------------------------TCCGTAGGTGAACCTGCGGAAGG
EU128622_Penicillium_glabrum        ---------------------------------------CCTGCGGAAGG
EU128608_Penicillium_glabrum        ---------------------------------------CCTGCGGAAGG
EU128643_Penicillium_glabrum        -------------------------------------GACCTGCGGAAGG
EU128615_Penicillium_glabrum        ----------------------------------------CTGCGGAAGG
EU128597_Penicillium_glabrum        -------------------------CTTCCGTAGGTGAACCTGCGGAAGG
EU128630_Penicillium_glabrum        ----------------------------------------CTGCGGAAGG
DQ681321_Penicillium_glabrum        -TTGGAAGTAAAAGTCGTAACAAGGTTTCCGTAGGTGAACCTGCGGAAGG
DQ681325_Penicillium_adametzio      TTGGAAGTAAAAAGTCGTAACAAGGTTTCCGTAGGTGAACCTGCGGAAGG
60081                               ------------------------------GTAGGTGAACCTGCGGAAGG
DQ132815_Penicillium_thomii         TNGAANGTAAAAAATCGTAACAAGGTTTCCGTAGGTGAACCTGCGGAAGG
DQ682590_Penicillium_glabrum        --------------TCGTAACAAGGTTTCCGTAGGTGAACCTGCGGAAGG
DQ309179_uncultured_fungus          -----------AAGTCGTAACAAGGTTTCCGTAGGTGAACCTGCGGAAGG
                                                                            **********

EU128601_Penicillium_glabrum        ATCATTACTGAGTGAGGGCCCTCTGGGTCCAACCTCCCACCCGTGTTTAT
EU128594_Penicillium_glabrum        ATCATTACTGAGTGAGGGCCCTCTGGGTCCAACCTCCCACCCGTGTTTAT
AY373915_Penicillium_glabrum        ATCATTACTGAGTGAGGGCCCTCTGGGTCCAACCTCCCACCCGTGTTTAT
AY373934_Penicillium_thomii         ATCATTACTGAGTGAGGGCCCTCTGGGTCCAACCTCCCACCCGTGTTTAT
EU128622_Penicillium_glabrum        ATCATTACTGAGTGAGGGCCCTCTGGGTCCAACCTCCCACCCGTGTTTAT
EU128608_Penicillium_glabrum        ATCATTACTGAGTGAGGGCCCTCTGGGTCCAACCTCCCACCCGTGTTTAT
EU128643_Penicillium_glabrum        ATCATTACTGAGTGAGGGCCCTCTGGGTCCAACCTCCCACCCGTGTTTAT
EU128615_Penicillium_glabrum        ATCATTACTGAGTGAGGGCCCTCTGGGTCCAACCTCCCACCCGTGTTTAT
EU128597_Penicillium_glabrum        ATCATTA-TGAGTGAGGGCCCTCTGGGTCCAACCTCCCACCCGTGTTTAT
EU128630_Penicillium_glabrum        ATCATTACTGAGTGAGGGCCCTCTGGGTCCAACCTCCCACCCGTGTTTAT
DQ681321_Penicillium_glabrum        ATCATTACTGAGTGAGGGCCCTCTGGGTCCAACCTCCCACCCGTGTTTAT
DQ681325_Penicillium_adametzio      ATCATTACTGAGTGAGGGCCCTCTGGGTCCAACCTCCCACCCGTGTTTAT
60081                               ATCATTACTGAGTGAGGGCCCTCTGGGTCCAACCTCCCACCCGTGTTTAT
DQ132815_Penicillium_thomii         ATCATTACTGAGTGAGGGCCCTCTGGGTCCAACCTCCCACCCGTGTTTAT
DQ682590_Penicillium_glabrum        ATCATTACTGAGTGAGGGCCCTCTGGGTCCAACCTCCCACCCGTGTTTAT
DQ309179_uncultured_fungus          ATCATTACTGAGTGAGGGCCCTCTGGGTCCAACCTCCCACCCGTGTTTAT
                                    ******* ******************************************

EU128601_Penicillium_glabrum        TGTACCTTGTTGCTTCGGTGCGCCCGCCTCACGGCCGCCGGGGGGCTTCT
EU128594_Penicillium_glabrum        TGTACCTTGTTGCTTCGGTGCGCCCGCCTCACGGCCGCCGGGGGGCTTCT
AY373915_Penicillium_glabrum        TGTACCTTGTTGCTTCGGTGCGCCCGCCTCACGGCCGCCGGGGGGCTTCT
AY373934_Penicillium_thomii         TGTACCTTGTTGCTTCGGTGCGCCCGCCTCACGGCCGCCGGGGGGCTTCT
EU128622_Penicillium_glabrum        TGTACCTTGTTGCTTCGGTGCGCCCGCCTCACGGCCGCCGGGGGGCTTCT
EU128608_Penicillium_glabrum        TGTACCTTGTTGCTTCGGTGCGCCCGCCTCACGGCCGCCGGGGGGCTTCT
EU128643_Penicillium_glabrum        TGTACCTTGTTGCTTCGGTGCGCCCGCCTCACGGCCGCCGGGGGGCTTCT
EU128615_Penicillium_glabrum        TGTACCTTGTTGCTTCGGTGCGCCCGCCTCACGGCCGCCGGGGGGCTTCT
EU128597_Penicillium_glabrum        TGTACCTTGTTGCTTCGGTGCGCCCGCCTCACGGCCGCCGGGGGGCTTCT
EU128630_Penicillium_glabrum        TGTACCTTGTTGCTTCGGTGCGCCCGCCTCACGGCCGCCGGGGGGCTTCT
DQ681321_Penicillium_glabrum        TGTACCTTGTTGCTTCGGTGCGCCCGCCTCACGGCCGCCGGGGGGCTTCT
DQ681325_Penicillium_adametzio      TGTACCTTGTTGCTTCGGTGCGCCCGCCTCACGGCCGCCGGGGGGCTTCT
60081                               TGTACCTTGTTGCTTCGGTGCGCCCGCCTCACGGCCGCCGGGGGGCTTCT
DQ132815_Penicillium_thomii         TGTACCTTGTTGCTTCGGTGCGCCCGCCTCACGGCCGCCGGGGGGCTTCT
DQ682590_Penicillium_glabrum        TGTACCTTGTTGCTTCGGTGCGCCCGCCTCACGGCCGCCGGGGGGCTTCT
DQ309179_uncultured_fungus          TGTACCTTGTTGCTTCGGTGCGCCCGCCTCACGGCCGCCGGGGGGCTTCT
                                    **************************************************

EU128601_Penicillium_glabrum        GCCCCCGGGTCCGCGCGCACCGGAGACACTATTGAACTCTGTCTGAAGAT
EU128594_Penicillium_glabrum        GCCCCCGGGTCCGCGCGCACCGGAGACACTATTGAACTCTGTCTGAAGAT
AY373915_Penicillium_glabrum        GCCCCCGGGTCCGCGCGCACCGGAGACACTATTGAACTCTGTCTGAAGAT
AY373934_Penicillium_thomii         GCCCCCGGGTCCGCGCGCACCGGAGACACCATTGAACTCTGTCTGAAGAT
EU128622_Penicillium_glabrum        GCCCCCGGGTCCGCGCGCACCGGAGACACTATTGAACTCTGTCTGAAGAT
EU128608_Penicillium_glabrum        GCCCCCGGGTCCGCGCGCACCGGAGACACTATTGAACTCTGTCTGAAGAT
EU128643_Penicillium_glabrum        GCCCCCGGGTCCGCGCGCACCGGAGACACTATTGAACTCTGTCTGAAGAT
EU128615_Penicillium_glabrum        GCCCCCGGGTCCGCGCGCACCGGAGACACTATTGAACTCTGTCTGAAGAT
EU128597_Penicillium_glabrum        GCCCCCGGGTCCGCGCGCACCGGAGACACTATTGAACTCTGTCTGAAGAT
EU128630_Penicillium_glabrum        GCCCCCGGGTCCGCGCGCACCGGAGACACTATTGAACTCTGTCTGAAGAT
DQ681321_Penicillium_glabrum        GCCCCCGGGTCCGCGCGCACCGGAGACACTATTGAACTCTGTCTGAAGAT
DQ681325_Penicillium_adametzio      GCCCCCGGGTCCGCGCGCACCGGAGACACTATTGAACTCTGTCTGAAGAT
60081                               GCCCCCGGGTCCGCGCGCACCGGAGACACTATTGAACTCTGTCTGAAGAT
DQ132815_Penicillium_thomii         GCCCCCGGGTCCGCGCGCACCGGAGACACCATTGAACTCTGTCTGAAGAT
DQ682590_Penicillium_glabrum        GCCCCCGGGTCCGCGCGCACCGGAGACACCATTGAACTCTGTCTGAAGAT
DQ309179_uncultured_fungus          GCCCCCGGGTCCGCGCGCACCGGAGACACCATTGAACTCTGTCTGAAGAT
                                    ***************************** ********************

EU128601_Penicillium_glabrum        TGCAGTCTGAGCATAAACTAAATAAGTTAAAACTTTCAACAACGGATCTC
EU128594_Penicillium_glabrum        TGCAGTCTGAGCATAAACTAAATAAGTTAAAACTTTCAACAACGGATCTC
AY373915_Penicillium_glabrum        TGCAGTCTGAGCATAAACTAAATAAGTTAAAACTTTCAACAACGGATCTC
AY373934_Penicillium_thomii         TGCAGTCTGAGCATAAACTAAATAAGTTAAAACTTTCAACAACGGATCTC
EU128622_Penicillium_glabrum        TGCAGTCTGAGCATAAACTAAATAAGTTAAAACTTTCAACAACGGATCTC
EU128608_Penicillium_glabrum        TGCAGTCTGAGCATAAACTAAATAAGTTAAAACTTTCAACAACGGATCTC
EU128643_Penicillium_glabrum        TGCAGTCTGAGCATAAACTAAATAAGTTAAAACTTTCAACAACGGATCTC
EU128615_Penicillium_glabrum        TGCAGTCTGAGCATAAACTAAATAAGTTAAAACTTTCAACAACGGATCTC
EU128597_Penicillium_glabrum        TGCAGTCTGAGCATAAACTAAATAAGTTAAAACTTTCAACAACGGATCTC
EU128630_Penicillium_glabrum        TGCAGTCTGAGCATAAACTAAATAAGTTAAAACTTTCAACAACGGATCTC
DQ681321_Penicillium_glabrum        TGCAGTCTGAGCATAAACTAAATAAGTTAAAACTTTCAACAACGGATCTC
DQ681325_Penicillium_adametzio      TGCAGTCTGAGCATAAACTAAATAAGTTAAAACTTTCAACAACGGATCTC
60081                               TGCAGTCTGAGCATAAACTAAATAAGTTAAAACTTTCAACAACGGATCTC
DQ132815_Penicillium_thomii         TGCAGTCTGAGCATAAACTAAATAAGTTAAAACTTTCAACAACGGATCTC
DQ682590_Penicillium_glabrum        TGCAGTCTGAGCATAAACTAAATAAGTTAAAACTTTCAACAACGGATCTC
DQ309179_uncultured_fungus          TGCAGTCTGAGCATAAACTAAATAAGTTAAAACTTTCAACAACGGATCTC
                                    **************************************************

EU128601_Penicillium_glabrum        TTGGTTCCGGCATCGATGAAGAACGCAGCGAAATGCGATAACTAATGTGA
EU128594_Penicillium_glabrum        TTGGTTCCGGCATCGATGAAGAACGCAGCGAAATGCGATAACTAATGTGA
AY373915_Penicillium_glabrum        TTGGTTCCGGCATCGATGAAGAACGCAGCGAAATGCGATAACTAATGTGA
AY373934_Penicillium_thomii         TTGGTTCCGGCATCGATGAAGAACGCAGCGAAATGCGATAACTAATGTGA
EU128622_Penicillium_glabrum        TTGGTTCCGGCATCGATGAAGAACGCAGCGAAATGCGATAACTAATGTGA
EU128608_Penicillium_glabrum        TTGGTTCCGGCATCGATGAAGAACGCAGCGAAATGCGATAACTAATGTGA
EU128643_Penicillium_glabrum        TTGGTTCCGGCATCGATGAAGAACGCAGCGAAATGCGATAACTAATGTGA
EU128615_Penicillium_glabrum        TTGGTTCCGGCATCGATGAAGAACGCAGCGAAATGCGATAACTAATGTGA
EU128597_Penicillium_glabrum        TTGGTTCCGGCATCGATGAAGAACGCAGCGAAATGCGATAACTAATGTGA
EU128630_Penicillium_glabrum        TTGGTTCCGGCATCGATGAAGAACGCAGCGAAATGCGATAACTAATGTGA
DQ681321_Penicillium_glabrum        TTGGTTCCGGCATCGATGAAGAACGCAGCGAAATGCGATAACTAATGTGA
DQ681325_Penicillium_adametzio      TTGGTTCCGGCATCGATGAAGAACGCAGCGAAATGCGATAACTAATGTGA
60081                               TTGGTTCCGGCATCGATGAAGAACGCAGCGAAATGCGATAACTAATGTGA
DQ132815_Penicillium_thomii         TTGGTTCCGGCATCGATGAAGAACGCAGCGAAATGCGATAACTAATGTGA
DQ682590_Penicillium_glabrum        TTGGTTCCGGCATCGATGAAGAACGCAGCGAAATGCGATAACTAATGTGA
DQ309179_uncultured_fungus          TTGGTTCCGGCATCGATGAAGAACGCAGCGAAATGCGATAACTAATGTGA
                                    **************************************************

EU128601_Penicillium_glabrum        ATTGCAGAATTCAGTGAATCATCGAGTCTTTGAACGCACATTGCGCCCCC
EU128594_Penicillium_glabrum        ATTGCAGAATTCAGTGAATCATCGAGTCTTTGAACGCACATTGCGCCCCC
AY373915_Penicillium_glabrum        ATTGCAGAATTCAGTGAATCATCGAGTCTTTGAACGCACATTGCGCCCCC
AY373934_Penicillium_thomii         ATTGCAGAATTCAGTGAATCATCGAGTCTTTGAACGCACATTGCGCCCCC
EU128622_Penicillium_glabrum        ATTGCAGAATTCAGTGAATCATCGAGTCTTTGAACGCACATTGCGCCCCC
EU128608_Penicillium_glabrum        ATTGCAGAATTCAGTGAATCATCGAGTCTTTGAACGCACATTGCGCCCCC
EU128643_Penicillium_glabrum        ATTGCAGAATTCAGTGAATCATCGAGTCTTTGAACGCACATTGCGCCCCC
EU128615_Penicillium_glabrum        ATTGCAGAATTCAGTGAATCATCGAGTCTTTGAACGCACATTGCGCCCCC
EU128597_Penicillium_glabrum        ATTGCAGAATTCAGTGAATCATCGAGTCTTTGAACGCACATTGCGCCCCC
EU128630_Penicillium_glabrum        ATTGCAGAATTCAGTGAATCATCGAGTCTTTGAACGCACATTGCGCCCCC
DQ681321_Penicillium_glabrum        ATTGCAGAATTCAGTGAATCATCGAGTCTTTGAACGCACATTGCGCCCCC
DQ681325_Penicillium_adametzio      ATTGCAGAATTCAGTGAATCATCGAGTCTTTGAACGCACATTGCGCCCCC
60081                               ATTGCAGAATTCAGTGAATCATCGAGTCTTTGAACGCACATTGCGCCCCC
DQ132815_Penicillium_thomii         ATTGCAGAATTCAGTGAATCATCGAGTCTTTGAACGCACATTGCGCCCCC
DQ682590_Penicillium_glabrum        ATTGCAGAATTCAGTGAATCATCGAGTCTTTGAACGCACATTGCGCCCCC
DQ309179_uncultured_fungus          ATTGCAGAATTCAGTGAATCATCGAGTCTTTGAACGCACATTGCGCCCCC
                                    **************************************************

EU128601_Penicillium_glabrum        TGGTATTCCGGGGGGCATGCCTGTCCGAGCGTCATTGCTGCCCTCAAGCA
EU128594_Penicillium_glabrum        TGGTATTCCGGGGGGCATGCCTGTCCGAGCGTCATTGCTGCCCTCAAGCA
AY373915_Penicillium_glabrum        TGGTATTCCGGGGGGCATGCCTGTCCGAGCGTCATTGCTGCCCTCAAGCA
AY373934_Penicillium_thomii         TGGTATTCCGGGGGGCATGCCTGTCCGAGCGTCATTGCTGCCCTCAAGCA
EU128622_Penicillium_glabrum        TGGTATTCCGGGGGGCATGCCTGTCCGAGCGTCATTGCTGCCCTCAAGCA
EU128608_Penicillium_glabrum        TGGTATTCCGGGGGGCATGCCTGTCCGAGCGTCATTGCTGCCCTCAAGCA
EU128643_Penicillium_glabrum        TGGTATTCCGGGGGGCATGCCTGTCCGAGCGTCATTGCTGCCCTCAAGCA
EU128615_Penicillium_glabrum        TGGTATTCCGGGGGGCATGCCTGTCCGAGCGTCATTGCTGCCCTCAAGCA
EU128597_Penicillium_glabrum        TGGTATTCCGGGGGGCATGCCTGTCCGAGCGTCATTGCTGCCCTCAAGCA
EU128630_Penicillium_glabrum        TGGTATTCCGGGGGGCATGCCTGTCCGAGCGTCATTGCTGCCCTCAAGCA
DQ681321_Penicillium_glabrum        TGGTATTCCGGGGGGCATGCCTGTCCGAGCGTCATTGCTGCCCTCAAGCA
DQ681325_Penicillium_adametzio      TGGTATTCCGGGGGGCATGCCTGTCCGAGCGTCATTGCTGCCCTCAAGCA
60081                               TGGTATTCCGGGGGGCATGCCTGTCCGAGCGTCATTGCTGCCCTCAAGCA
DQ132815_Penicillium_thomii         TGGTATTCCGGGGGGCATGCCTGTCCGAGCGTCATTGCTGCCCTCAAGCA
DQ682590_Penicillium_glabrum        TGGTATTCCGGGGGGCATGCCTGTCCGAGCGTCATTGCTGCCCTCAAGCA
DQ309179_uncultured_fungus          TGGTATTCCGGGGGGCATGCCTGTCCGAGCGTCATTGCTGCCCTCAAGCA
                                    **************************************************

EU128601_Penicillium_glabrum        CGGCTTGTGTGTTGGGCTCCGTCCCCCCGGGGACGGGTCCGAAAGGCAGC
EU128594_Penicillium_glabrum        CGGCTTGTGTGTTGGGCTCCGTCCCCCCGGGGACGGGTCCGAAAGGCAGC
AY373915_Penicillium_glabrum        CGGCTTGTGTGTTGGGCTCCGTCCCCCCGGGGACGGGTCCGAAAGGCAGC
AY373934_Penicillium_thomii         CGGCTTGTGTGTTGGGCTCCGTCCCCCCGGGGACGGGTCCGAAAGGCAGC
EU128622_Penicillium_glabrum        CGGCTTGTGTGTTGGGCTCCGTCCCCCCGGGGACGGGTCCGAAAGGCAGC
EU128608_Penicillium_glabrum        CGGCTTGTGTGTTGGGCTCCGTCCCCCCGGGGACGGGTCCGAAAGGCAGC
EU128643_Penicillium_glabrum        CGGCTTGTGTGTTGGGCTCCGTCCCCCCGGGGACGGGTCCGAAAGGCAGC
EU128615_Penicillium_glabrum        CGGCTTGTGTGTTGGGCTCCGTCCCCCCGGGGACGGGTCCGAAAGGCAGC
EU128597_Penicillium_glabrum        CGGCTTGTGTGTTGGGCTCCGTCCCCCCGGGGACGGGTCCGAAAGGCAGC
EU128630_Penicillium_glabrum        CGGCTTGTGTGTTGGGCTCCGTCCCCCCGGGGACGGGTCCGAAAGGCAGC
DQ681321_Penicillium_glabrum        CGGCTTGTGTGTTGGGCTCCGTCCCCCCGGGGACGGGTCCGAAAGGCAGC
DQ681325_Penicillium_adametzio      CGGCTTGTGTGTTGGGCTCCGTCCCCCCGGGGACGGGTCCGAAAGGCAGC
60081                               CGGCTTGTGTGTTGGGCTCCGTCCCCCCGGGGACGGGTCCGAAAGGCAGC
DQ132815_Penicillium_thomii         CGGCTTGTGTGTTGGGCTCCGTCCCCCCGGGGACGGGTCCGAAAGGCAGC
DQ682590_Penicillium_glabrum        CGGCTTGTGTGTTGGGCTCCGTCCCCCCGGGGACGGGTCCGAAAGGCAGC
DQ309179_uncultured_fungus          CGGCTTGTGTGTTGGGCTCCGTCCCCCCGGGGACGGGTCCGAAAGGCAGC
                                    **************************************************

EU128601_Penicillium_glabrum        GGCGGCACCGAGTCCGGTCCTCGAGCGTATGGGGCTTTGTCACCCGCTCT
EU128594_Penicillium_glabrum        GGCGGCACCGAGTCCGGTCCTCGAGCGTATGGGGCTTTGTCACCCGCTCT
AY373915_Penicillium_glabrum        GGCGGCACCGAGTCCGGTCCTCGAGCGTATGGGGCTTTGTCACCCGCTCT
AY373934_Penicillium_thomii         GGCGGCACCGAGTCCGGTCCTCGAGCGTATGGGGCTTTGTCACCCGCTCT
EU128622_Penicillium_glabrum        GGCGGCACCGAGTCCGGTCCTCGAGCGTATGGGGCTTTGTCACCCGCTCT
EU128608_Penicillium_glabrum        GGCGGCACCGAGTCCGGTCCTCGAGCGTATGGGGCTTTGTCACCCGCTCT
EU128643_Penicillium_glabrum        GGCGGCACCGAGTCCGGTCCTCGAGCGTATGGGGCTTTGTCACCCGCTCT
EU128615_Penicillium_glabrum        GGCGGCACCGAGTCCGGTCCTCGAGCGTATGGGGCTTTGTCACCCGCTCT
EU128597_Penicillium_glabrum        GGCGGCACCGAGTCCGGTCCTCGAGCGTATGGGGCTTTGTCACCCGCTCT
EU128630_Penicillium_glabrum        GGCGGCACCGAGTCCGGTCCTCGAGCGTATGGGGCTTTGTCACCCGCTCT
DQ681321_Penicillium_glabrum        GGCGGCACCGAGTCCGGTCCTCGAGCGTATGGGGCTTTGTCACCCGCTCT
DQ681325_Penicillium_adametzio      GGCGGCACCGAGTCCGGTCCTCGAGCGTATGGGGCTTTGTCACCCGCTCT
60081                               GGCGGCACCGAGTCCGGTCCTCGAGCGTATGGGGCTTTGTCACCCGCTCT
DQ132815_Penicillium_thomii         GGCGGCACCGAGTCCGGTCCTCGAGCGTATGGGGCTTTGTCACCCGCTCT
DQ682590_Penicillium_glabrum        GGCGGCACCGAGTCCGGTCCTCGAGCGTATGGGGCTTTGTCACCCGCTCT
DQ309179_uncultured_fungus          GGCGGCACCGAGTCCGGTCCTCGAGCGTATGGGGCTTTGTCACCCGCTCT
                                    **************************************************

EU128601_Penicillium_glabrum        GTAGGCCCGGCCGGC--GCCAGCCGACAACCAATCATCCTTTTTT-CAGG
EU128594_Penicillium_glabrum        GTAGGCCCGGCCGGC--GCCAGCCGACAACCAATCATCCTTTTTT-CAGG
AY373915_Penicillium_glabrum        GTAGGCCCGGCCGGC--GCCAGCCGACAACCAATCATCCTTTTTT-CAGG
AY373934_Penicillium_thomii         GTAGGCCCGGCCGGC--GCCAGCCGACAACCAATCATCCTTTTTT-CAGG
EU128622_Penicillium_glabrum        GTAGGCCCGGCCGGC--GCCAGCCGACAACCAATCATCCTTTTTT-CAGG
EU128608_Penicillium_glabrum        GTAGGCCCGGCCGGC--GCCAGCCGACAACCAATCATCCTTTTTT-CAGG
EU128643_Penicillium_glabrum        GTAGGCCCGGCCGGC--GCCAGCCGACAACCAATCATCCTTTTTT-CAGG
EU128615_Penicillium_glabrum        GTAGGCCCGGCCGGC--GCCAGCCGACAACCAATCATCCTTTTTT-CAGG
EU128597_Penicillium_glabrum        GTAGGCCCGGCCGGC--GCCAGCCGACAACCAATCATCCTTTTTT-CAGG
EU128630_Penicillium_glabrum        GTAGGCCCGGCCGGC--GCCAGCCGACAACCAATCATCCTTTTTT-CAGG
DQ681321_Penicillium_glabrum        GTAGGCCCGGCCGGCAGGCCAGCCGACAACCAATCATCCTTTTTT-CAGG
DQ681325_Penicillium_adametzio      GTAGGCCCGGCCGGC--GCCAGCCGACAACCAATCATCCTTTTTT-CAGG
60081                               GTAGGCCCGGCCGGC--GCCAGCCGACAACCAATCATCCTTTTTTACAGG
DQ132815_Penicillium_thomii         GTAGGCCCGGCCGGC--GCCAGCCGACAACCAATCATCCTTTTT--CAGG
DQ682590_Penicillium_glabrum        GTAGGCCCGGCCGGC--GCCAGCCGACAACCAATCATCCTTTTT--CAGG
DQ309179_uncultured_fungus          GTAGGCCCGGCCGGC--GCCAGCCGACAACCAATCATCCTTTT---CAGG
                                    ***************  **************************   ****

EU128601_Penicillium_glabrum        TTGACCTCGGATCAGGTAGGGATACCCGCTGAACTTAAGCATATCAATAA
EU128594_Penicillium_glabrum        TTGACCTCGGATCAGGTAGGGATACCCGCTGAACTTAAGCATATCAATAA
AY373915_Penicillium_glabrum        TTGACCTCGGATCAGGTAGGGATACCCGCTGAACTTAAGCATATCAATAA
AY373934_Penicillium_thomii         TTGACCTCGGATCAGGTAGGGATACCCGCTGAACTTAAGCATATCAATAA
EU128622_Penicillium_glabrum        TTGACCTCGGATCAGGTAGGGATACCCGCTGAACTTAAGCATATCAATAA
EU128608_Penicillium_glabrum        TTGACCTCGGATCAGGTAGGGATACCCGCTGAACTTAAGCATATCAATAA
EU128643_Penicillium_glabrum        TTGACCTCGGATCAGGTAGGGATACCCGCTGAACTTAAGCATATCAATAA
EU128615_Penicillium_glabrum        TTGACCTCGGATCAGGTAGGGATACCCGCTGAACTTAAGCATATCAATAA
EU128597_Penicillium_glabrum        TTGACCTCGGATCAGGTAGGGATACCCGCTGAACTTAAGCATATCATTAA
EU128630_Penicillium_glabrum        TTGACCTCGGATCAGGTAGGGATACCCGCTGAACTTAAGCATATCATAA-
DQ681321_Penicillium_glabrum        TTGACCTCGGATCAGGTAGGGATACCCGCTGAACTTAAGCATATCAATAA
DQ681325_Penicillium_adametzio      TTGACCTCGGATTAGGTAGGGATACCCGCTGAACTTAAGCATATCAATAA
60081                               T-GACCTCGGATCAGG-TA-------------------------------
DQ132815_Penicillium_thomii         T-GACCTCG-ATCAGG-AGGAAC---------------------------
DQ682590_Penicillium_glabrum        TTGACCTCGGATCAGGTAGGGATACCCGCTGAACTTAAGC----------
DQ309179_uncultured_fungus          TTGACCTCGGATCAGGTAGGGATACCCGCTGAACTTAA------------
                                    * ******* ** ***                                  

EU128601_Penicillium_glabrum        -GCGGGAGGA-----------------------
EU128594_Penicillium_glabrum        ---------------------------------
AY373915_Penicillium_glabrum        -GCGGAGGAAAAGAAACCAACAGGGATTGCCTC
AY373934_Penicillium_thomii         -GCGGAGGAAAAGAAACCAACAGGGATTGCCTC
EU128622_Penicillium_glabrum        -GCGGAGGAA-----------------------
EU128608_Penicillium_glabrum        -GCGGAGGA------------------------
EU128643_Penicillium_glabrum        -GCGGAGGAA-----------------------
EU128615_Penicillium_glabrum        ---------------------------------
EU128597_Penicillium_glabrum        AGCGGAGGAA-----------------------
EU128630_Penicillium_glabrum        ---------------------------------
DQ681321_Penicillium_glabrum        GNCGGAGGAA-----------------------
DQ681325_Penicillium_adametzio      GNCGGAGGAA-----------------------
60081                               ---------------------------------
DQ132815_Penicillium_thomii         ---------------------------------
DQ682590_Penicillium_glabrum        ---------------------------------
DQ309179_uncultured_fungus          ---------------------------------
                                                                     
