# Supplementary material for: A software pipeline for processing and identification of fungal ITS sequences
Source: Source Code Biol Med. 2009 Jan 15;4:1. doi: 10.1186/1751-0473-4-1 (PMC2649129; doi:10.1186/1751-0473-4-1)
Supplement: Additional file 2 — The evaluation dataset. The evaluation dataset (in the FASTA format) and the results of its analysis (a summary in the OpenOffice/Excel spreadsheet format with multiple alignments in the ALN (Clustal W) format and a list of the species recovered in the PDF format). [file 1751-0473-4-1-S2.zip › AdditionalFile2/2008-10-24-1/alignments/60081.dnd]

(
(
(
(
(
(
(
(
60081:-0.01551,
DQ132815_Penicillium_thomii:0.02673)
:0.01236,
(
DQ682590_Penicillium_glabrum:0.00048,
DQ309179_uncultured_fungus:0.00477)
:0.00123)
:0.00621,
DQ681325_Penicillium_adametzio:-0.00773)
:0.00573,
DQ681321_Penicillium_glabrum:-0.00475)
:0.00982,
EU128630_Penicillium_glabrum:0.00045)
:0.00088,
EU128597_Penicillium_glabrum:0.00103)
:0.00254,
EU128615_Penicillium_glabrum:-0.00128)
:0.00060,
(
(
(
(
AY373915_Penicillium_glabrum:0.00000,
AY373934_Penicillium_thomii:0.00170)
:0.00062,
EU128622_Penicillium_glabrum:-0.00057)
:0.00048,
EU128608_Penicillium_glabrum:-0.00047)
:0.00031,
EU128643_Penicillium_glabrum:0.00013)
:0.00027,
(
EU128601_Penicillium_glabrum:0.00091,
EU128594_Penicillium_glabrum:-0.00091)
:0.00040);
