# Supplementary material for: A software pipeline for processing and identification of fungal ITS sequences
Source: Source Code Biol Med. 2009 Jan 15;4:1. doi: 10.1186/1751-0473-4-1 (PMC2649129; doi:10.1186/1751-0473-4-1)
Supplement: Additional file 2 — The evaluation dataset. The evaluation dataset (in the FASTA format) and the results of its analysis (a summary in the OpenOffice/Excel spreadsheet format with multiple alignments in the ALN (Clustal W) format and a list of the species recovered in the PDF format). [file 1751-0473-4-1-S2.zip › AdditionalFile2/2008-10-24-1/alignments/60082.aln]

CLUSTAL W (1.83) multiple sequence alignment


EU497955_Penicillium_sp             --TGAAGTAAAAGTCGTAACAAGGTTTCCGTAGGTAAACCTGCGGAAGGA
AY371632_Penicillium_chrysogen      --------------------------TCCGTAGGTGAACCTGCGGAAGGA
AY371629_Penicillium_chrysogen      --------------------------TCCGTAGGTGAACCTGCGGAAGGA
EU497943_Penicillium_sp             -GGAAGTAAAA-GTCGTAACAAGGTTTCCGTAGGTGAACCTGCGGAAGGA
DQ681334_Penicillium_granulatu      TGGAAGTAAAAAGTCGTAACAAGGTTTCCGTAGGTGAACCTGCGGAAGGA
AY371633_Penicillium_chrysogen      --------------------------TCCGTAGGTGAACCTGCGGAAGGA
AY371630_Penicillium_chrysogen      --------------------------TCCGTAGGTGAACCTGCGGAAGGA
AY371613_Penicillium_chrysogen      --------------------------TCCGTAGGTGAACCTGCGGAAGGA
AY371631_Penicillium_chrysogen      --------------------------TCCGTAGGTGAACCTGCGGAAGGA
AY371634_Penicillium_chrysogen      --------------------------TCCGTAGGTGAACCTGCGGAAGGA
AY371614_Penicillium_chrysogen      --------------------------TCCGTAGGTGAACCTGCGGAAGGA
DQ336710_Penicillium_chrysogen      ----------------------CCTTCCGGTAGGTGAACCTGCGGAAGGA
60082                               -----------------------------------------GCGGAAGGA
EU128598_Penicillium_chrysogen      ----------------------------------GGGACCTGCGGAAGGA
EU128591_Penicillium_chrysogen      --------------------------------------CCTGCGGAAGGA
AY373902_Penicillium_chrysogen      --------------------------TCCGTAGGTGAACCTGCGGAAGGA
                                                                             *********

EU497955_Penicillium_sp             TCATTACCGAGTGAGGGCCCTCTGGGTCCAACCTCCCACCCGTGTTTATT
AY371632_Penicillium_chrysogen      TCATTACCGAGTGAGGGCCCTCTGGGTCCAACCTCCCACCCGTGTTTATT
AY371629_Penicillium_chrysogen      TCATTACCGAGTGAGGGCCCTCTGGGTCCAACCTCCCACCCGTGTTTATT
EU497943_Penicillium_sp             TCATTACCGAGTGAGGGCCCTCTGGGTCCAACCTCCCACCCGTGTTTATT
DQ681334_Penicillium_granulatu      TCATTACCGAGTGAGGGCCCTCTGGGTCCAACCTCCCACCCGTGTTTATT
AY371633_Penicillium_chrysogen      TCATTACCGAGTGAGGGCCCTCTGGGTCCAACCTCCCACCCGTGTTTATT
AY371630_Penicillium_chrysogen      TCATTACCGAGTGAGGGCCCTCTGGGTCCAACCTCCCACCCGTGTTTATT
AY371613_Penicillium_chrysogen      TCATTACCGAGTGAGGGCCCTCTGGGTCCAACCTCCCACCCGTGTTTATT
AY371631_Penicillium_chrysogen      TCATTACCGAGTGAGGGCCCTCTGGGTCCAACCTCCCACCCGTGTTTATT
AY371634_Penicillium_chrysogen      TCATTACCGAGTGAGGGCCCTCTGGGTCCAACCTCCCACCCGTGTTTATT
AY371614_Penicillium_chrysogen      TCATTACCGAGTGAGGGCCCTCTGGGTCCAACCTCCCACCCGTGTTTATT
DQ336710_Penicillium_chrysogen      TCATTACCGAGTGAGGGCCCTCTGGGTCCAACCTCCCACCCGTGTTTATT
60082                               TCATTACCGAGTGAGGGCCCTCTGGGTCCAACCTCCCACCCGTGTTTATT
EU128598_Penicillium_chrysogen      TCATTACCGAGTGAGGGCCCTCTGGGTCCAACCTCCCACCCGTGTTTATT
EU128591_Penicillium_chrysogen      TCATTACCGAGTGAGGGCCCTCTGGGTCCAACCTCCCACCCGTGTTTATT
AY373902_Penicillium_chrysogen      TCATTACCGAGTGAGGGCCCTCTGGGTCCAACCTCCCACCCGTGTTTATT
                                    **************************************************

EU497955_Penicillium_sp             TTACCTTGTTGCTTCGGCGGGCCCGCCTTAACTGGCCGCCGGGGGGCTTA
AY371632_Penicillium_chrysogen      TTACCTTGTTGCTTCGGCGGGCCCGCCTTAACTGGCCGCCGGGGGGCTTA
AY371629_Penicillium_chrysogen      TTACCTTGTTGCTTCGGCGGGCCCGCCTTAACTGGCCGCCGGGGGGCTTA
EU497943_Penicillium_sp             TTACCTTGTTGCTTCGGCGGGCCCGCCTTAACTGGCCGCCGGGGGGCTTA
DQ681334_Penicillium_granulatu      TTACCTTGTTGCTTCGGCGGGCCCGCCTTAACTGGCCGCCGGGGGGCTTA
AY371633_Penicillium_chrysogen      TTACCTTGTTGCTTCGGCGGGCCCGCCTTAACTGGCCGCCGGGGGGCTTA
AY371630_Penicillium_chrysogen      TTACCTTGTTGCTTCGGCGGGCCCGCCTTAACTGGCCGCCGGGGGGCTTA
AY371613_Penicillium_chrysogen      TTACCTTGTTGCTTCGGCGGGCCCGCCTTAACTGGCCGCCGGGGGGCTTA
AY371631_Penicillium_chrysogen      TTACCTTGTTGCTTCGGCGGGCCCGCCTTAACTGGCCGCCGGGGGGCTTA
AY371634_Penicillium_chrysogen      TTACCTTGTTGCTTCGGCGGGCCCGCCTTAACTGGCCGCCGGGGGGCTTA
AY371614_Penicillium_chrysogen      TTACCTTGTTGCTTCGGCGGGCCCGCCTTAACTGGCCGCCGGGGGGCTTA
DQ336710_Penicillium_chrysogen      TTACCTTGTTGCTTCGGCGGGCCCGCCTTAACTGGCCGCCGGGGGGCTTA
60082                               TTACCTTGTTGCTTCGGCGGGCCCGCCTTAACTGGCCGCCGGGGGGCTTA
EU128598_Penicillium_chrysogen      TTACCTTGTTGCTTCGGCGGGCCCGCCTTAACTGGCCGCCGGGGGGCTTA
EU128591_Penicillium_chrysogen      TTACCTTGTTGCTTCGGCGGGCCCGCCTTAACTGGCCGCCGGGGGGCTTA
AY373902_Penicillium_chrysogen      TTACCTTGTTGCTTCGGCGGGCCCGCCTTAACTGGCCGCCGGGGGGCTTA
                                    **************************************************

EU497955_Penicillium_sp             CGCCCCCGGGCCCGCGCCCGCCGAAGACACCCTCGAACTCTGTCTGAAGA
AY371632_Penicillium_chrysogen      CGCCCCCGGGCCCGCGCCCGCCGAAGACACCCTCGAACTCTGTCTGAAGA
AY371629_Penicillium_chrysogen      CGCCCCCGGGCCCGCGCCCGCCGAAGACACCCTCGAACTCTGTCTGAAGA
EU497943_Penicillium_sp             CGCCCCCGGGCCCGCGCCCGCCGAAGACACCCTCGAACTCTGTCTGAAGA
DQ681334_Penicillium_granulatu      CGCCCCCGGGCCCGCGCCCGCCGAAGACACCCTCGAACTCTGTCTGAAGA
AY371633_Penicillium_chrysogen      CGCCCCCGGGCCCGCGCCCGCCGAAGACACCCTCGAACTCTGTCTGAAGA
AY371630_Penicillium_chrysogen      CGCCCCCGGGCCCGCGCCCGCCGAAGACACCCTCGAACTCTGTCTGAAGA
AY371613_Penicillium_chrysogen      CGCCCCCGGGCCCGCGCCCGCCGAAGACACCCTCGAACTCTGTCTGAAGA
AY371631_Penicillium_chrysogen      CGCCCCCGGGCCCGCGCCCGCCGAAGACACCCTCGAACTCTGTCTGAAGA
AY371634_Penicillium_chrysogen      CGCCCCCGGGCCCGCGCCCGCCGAAGACACCCTCGAACTCTGTCTGAAGA
AY371614_Penicillium_chrysogen      CGCCCCCGGGCCCGCGCCCGCCGAAGACACCCTCGAACTCTGTCTGAAGA
DQ336710_Penicillium_chrysogen      CGCCCCCGGGCCCGCGCCCGCCGAAGACACCCTCGAACTCTGTCTGAAGA
60082                               CGCCCCCGGGCCCGCGCCCGCCGAAGACACCCTCGAACTCTGTCTGAAGA
EU128598_Penicillium_chrysogen      CGCCCCCGGGCCCGCGCCCGCCGAAGACACCCTCGAACTCTGTCTGAAGA
EU128591_Penicillium_chrysogen      CGCCCCCGGGCCCGCGCCCGCCGAAGACACCCTCGAACTCTGTCTGAAGA
AY373902_Penicillium_chrysogen      CGCCCCCGGGCCCGCGCCCGCCGAAGACACCCTCGAACTCTGTCTGAAGA
                                    **************************************************

EU497955_Penicillium_sp             TTGTAGTCTGAGTGAAAATATAAATTATTTAAAACTTTCAACAACGGATC
AY371632_Penicillium_chrysogen      TTGTAGTCTGAGTGAAAATATAAATTATTTAAAACTTTCAACAACGGATC
AY371629_Penicillium_chrysogen      TTGTAGTCTGAGTGAAAATATAAATTATTTAAAACTTTCAACAACGGATC
EU497943_Penicillium_sp             TTGTAGTCTGAGTGAAAATATAAATTATTTAAAACTTTCAACAACGGATC
DQ681334_Penicillium_granulatu      TTGTAGTCTGAGTGAAAATATAAATTATTTAAAACTTTCAACAACGGATC
AY371633_Penicillium_chrysogen      TTGTAGTCTGAGTGAAAATATAAATTATTTAAAACTTTCAACAACGGATC
AY371630_Penicillium_chrysogen      TTGTAGTCTGAGTGAAAATATAAATTATTTAAAACTTTCAACAACGGATC
AY371613_Penicillium_chrysogen      TTGTAGTCTGAGTGAAAATATAAATTATTTAAAACTTTCAACAACGGATC
AY371631_Penicillium_chrysogen      TTGTAGTCTGAGTGAAAATATAAATTATTTAAAACTTTCAACAACGGATC
AY371634_Penicillium_chrysogen      TTGTAGTCTGAGTGAAAATATAAATTATTTAAAACTTTCAACAACGGATC
AY371614_Penicillium_chrysogen      TTGTAGTCTGAGTGAAAATATAAATTATTTAAAACTTTCAACAACGGATC
DQ336710_Penicillium_chrysogen      TTGTAGTCTGAGTGAAAATATAAATTATTTAAAACTTTCAACAACGGATC
60082                               TTGTAGTCTGAGTGAAAATATAAATTATTTAAAACTTTCAACAACGGATC
EU128598_Penicillium_chrysogen      TTGTAGTCTGAGTGAAAATATAAATTATTTAAAACTTTCAACAACGGATC
EU128591_Penicillium_chrysogen      TTGTAGTCTGAGTGAAAATATAAATTATTTAAAACTTTCAACAACGGATC
AY373902_Penicillium_chrysogen      TTGTAGTCTGAGTGAAAATATAAATTATTTAAAACTTTCAACAACGGATC
                                    **************************************************

EU497955_Penicillium_sp             TCTTGGTTCCGGCATCGATGAAGAACGCAGCGAAATGCGATACGTAATGT
AY371632_Penicillium_chrysogen      TCTTGGTTCCGGCATCGATGAAGAACGCAGCGAAATGCGATACGTAATGT
AY371629_Penicillium_chrysogen      TCTTGGTTCCGGCATCGATGAAGAACGCAGCGAAATGCGATACGTAATGT
EU497943_Penicillium_sp             TCTTGGTTCCGGCATCGATGAAGAACGCAGCGAAATGCGATACGTAATGT
DQ681334_Penicillium_granulatu      TCTTGGTTCCGGCATCGATGAAGAACGCAGCGAAATGCGATACGTAATGT
AY371633_Penicillium_chrysogen      TCTTGGTTCCGGCATCGATGAAGAACGCAGCGAAATGCGATACGTAATGT
AY371630_Penicillium_chrysogen      TCTTGGTTCCGGCATCGATGAAGAACGCAGCGAAATGCGATACGTAATGT
AY371613_Penicillium_chrysogen      TCTTGGTTCCGGCATCGATGAAGAACGCAGCGAAATGCGATACGTAATGT
AY371631_Penicillium_chrysogen      TCTTGGTTCCGGCATCGATGAAGAACGCAGCGAAATGCGATACGTAATGT
AY371634_Penicillium_chrysogen      TCTTGGTTCCGGCATCGATGAAGAACGCAGCGAAATGCGATACGTAATGT
AY371614_Penicillium_chrysogen      TCTTGGTTCCGGCATCGATGAAGAACGCAGCGAAATGCGATACGTAATGT
DQ336710_Penicillium_chrysogen      TCTTGGTTCCGGCATCGATGAAGAACGCAGCGAAATGCGATACGTAATGT
60082                               TCTTGGTTCCGGCATCGATGAAGAACGCAGCGAAATGCGATACGTAATGT
EU128598_Penicillium_chrysogen      TCTTGGTTCCGGCATCGATGAAGAACGCAGCGAAATGCGATACGTAATGT
EU128591_Penicillium_chrysogen      TCTTGGTTCCGGCATCGATGAAGAACGCAGCGAAATGCGATACGTAATGT
AY373902_Penicillium_chrysogen      TCTTGGTTCCGGCATCGATGAAGAACGCAGCGAAATGCGATACGTAATGT
                                    **************************************************

EU497955_Penicillium_sp             GAATTGCAAATTCAGTGAATCATCGAGTCTTTGAACGCACATTGCGCCCC
AY371632_Penicillium_chrysogen      GAATTGCAAATTCAGTGAATCATCGAGTCTTTGAACGCACATTGCGCCCC
AY371629_Penicillium_chrysogen      GAATTGCAAATTCAGTGAATCATCGAGTCTTTGAACGCACATTGCGCCCC
EU497943_Penicillium_sp             GAATTGCAAATTCAGTGAATCATCGAGTCTTTGAACGCACATTGCGCCCC
DQ681334_Penicillium_granulatu      GAATTGCAAATTCAGTGAATCATCGAGTCTTTGAACGCACATTGCGCCCC
AY371633_Penicillium_chrysogen      GAATTGCAAATTCAGTGAATCATCGAGTCTTTGAACGCACATTGCGCCCC
AY371630_Penicillium_chrysogen      GAATTGCAAATTCAGTGAATCATCGAGTCTTTGAACGCACATTGCGCCCC
AY371613_Penicillium_chrysogen      GAATTGCAAATTCAGTGAATCATCGAGTCTTTGAACGCACATTGCGCCCC
AY371631_Penicillium_chrysogen      GAATTGCAAATTCAGTGAATCATCGAGTCTTTGAACGCACATTGCGCCCC
AY371634_Penicillium_chrysogen      GAATTGCAAATTCAGTGAATCATCGAGTCTTTGAACGCACATTGCGCCCC
AY371614_Penicillium_chrysogen      GAATTGCAAATTCAGTGAATCATCGAGTCTTTGAACGCACATTGCGCCCC
DQ336710_Penicillium_chrysogen      GAATTGCAAATTCAGTGAATCATCGAGTCTTTGAACGCACATTGCGCCCC
60082                               GAATTGCAAATTCAGTGAATCATCGAGTCTTTGAACGCACATTGCGCCCC
EU128598_Penicillium_chrysogen      GAATTGCAAATTCAGTGAATCATCGAGTCTTTGAACGCACATTGCGCCCC
EU128591_Penicillium_chrysogen      GAATTGCAAATTCAGTGAATCATCGAGTCTTTGAACGCACATTGCGCCCC
AY373902_Penicillium_chrysogen      GAATTGCAAATTCAGTGAATCATCGAGTCTTTGAACGCACATTGCGCCCC
                                    **************************************************

EU497955_Penicillium_sp             CTGGTATTCCGGGGGGCATGCCTGTCCGAGCGTCATTGCTGCCCTCAAGC
AY371632_Penicillium_chrysogen      CTGGTATTCCGGGGGGCATGCCTGTCCGAGCGTCATTGCTGCCCTCAAGC
AY371629_Penicillium_chrysogen      CTGGTATTCCGGGGGGCATGCCTGTCCGAGCGTCATTGCTGCCCTCAAGC
EU497943_Penicillium_sp             CTGGTATTCCGGGGGGCATGCCTGTCCGAGCGTCATTGCTGCCCTCAAGC
DQ681334_Penicillium_granulatu      CTGGTATTCCGGGGGGCATGCCTGTCCGAGCGTCATTGCTGCCCTCAAGC
AY371633_Penicillium_chrysogen      CTGGTATTCCGGGGGGCATGCCTGTCCGAGCGTCATTGCTGCCCTCAAGC
AY371630_Penicillium_chrysogen      CTGGTATTCCGGGGGGCATGCCTGTCCGAGCGTCATTGCTGCCCTCAAGC
AY371613_Penicillium_chrysogen      CTGGTATTCCGGGGGGCATGCCTGTCCGAGCGTCATTGCTGCCCTCAAGC
AY371631_Penicillium_chrysogen      CTGGTATTCCGGGGGGCATGCCTGTCCGAGCGTCATTGCTGCCCTCAAGC
AY371634_Penicillium_chrysogen      CTGGTATTCCGGGGGGCATGCCTGTCCGAGCGTCATTGCTGCCCTCAAGC
AY371614_Penicillium_chrysogen      CTGGTATTCCGGGGGGCATGCCTGTCCGAGCGTCATTGCTGCCCTCAAGC
DQ336710_Penicillium_chrysogen      CTGGTATTCCGGGGGGCATGCCTGTCCGAGCGTCATTGCTGCCCTCAAGC
60082                               CTGGTATTCCGGGGGGCATGCCTGTCCGAGCGTCATTGCTGCCCTCAAGC
EU128598_Penicillium_chrysogen      CTGGTATTCCGGGGGGCATGCCTGTCCGAGCGTCATTGCTGCCCTCAAGC
EU128591_Penicillium_chrysogen      CTGGTATTCCGGGGGGCATGCCTGTCCGAGCGTCATTGCTGCCCTCAAGC
AY373902_Penicillium_chrysogen      CTGGTATTCCGGGGGGCATGCCTGTCCGAGCGTCATTGCTGCCCTCAAGC
                                    **************************************************

EU497955_Penicillium_sp             ACGGCTTGTGTGTTGGGCCCCGTCCTCCGATCCCGGGGGACGGGCCCGAA
AY371632_Penicillium_chrysogen      ACGGCTTGTGTGTTGGGCCCCGTCCTCCGATCCCGGGGGACGGGCCCGAA
AY371629_Penicillium_chrysogen      ACGGCTTGTGTGTTGGGCCCCGTCCTCCGATCCCGGGGGACGGGCCCGAA
EU497943_Penicillium_sp             ACGGCTTGTGTGTTGGGCCCCGTCCTCCGATCCCGGGGGACGGGCCCGAA
DQ681334_Penicillium_granulatu      ACGGCTTGTGTGTTGGGCCCCGTCCTCCGATCCCGGGGGACGGGCCCGAA
AY371633_Penicillium_chrysogen      ACGGCTTGTGTGTTGGGCCCCGTCCTCCGATCCCGGGGGACGGGCCCGAA
AY371630_Penicillium_chrysogen      ACGGCTTGTGTGTTGGGCCCCGTCCTCCGATCCCGGGGGACGGGCCCGAA
AY371613_Penicillium_chrysogen      ACGGCTTGTGTGTTGGGCCCCGTCCTCCGATCCCGGGGGACGGGCCCGAA
AY371631_Penicillium_chrysogen      ACGGCTTGTGTGTTGGGCCCCGTCCTCCGATCCCGGGGGACGGGCCCGAA
AY371634_Penicillium_chrysogen      ACGGCTTGTGTGTTGGGCCCCGTCCTCCGATCCCGGGGGACGGGCCCGAA
AY371614_Penicillium_chrysogen      ACGGCTTGTGTGTTGGGCCCCGTCCTCCGATCCCGGGGGACGGGCCCGAA
DQ336710_Penicillium_chrysogen      ACGGCTTGTGTGTTGGGCCCCGTCCTCCGATCCCGGGGGACGGGCCCGAA
60082                               ACGGCTTGTGTGTTGGGCCCCGTCCTCCGATCCCGGGGGACGGGCCCGAA
EU128598_Penicillium_chrysogen      ACGGCTTGTGTGTTGGGCCCCGTCCTCCGATCCCGGGGGACGGGCCCGAA
EU128591_Penicillium_chrysogen      ACGGCTTGTGTGTTGGGCCCCGTCCTCCGATCCCGGGGGACGGGCCCGAA
AY373902_Penicillium_chrysogen      ACGGCTTGTGTGTTGGGCCCCGTCCTCCGATCCCGGGGGACGGGCCCGAA
                                    **************************************************

EU497955_Penicillium_sp             AGGCAGCGGCGGCACCGCGTCCGGTCCTCGAGCGTATGGGGCTTTGTCAC
AY371632_Penicillium_chrysogen      AGGCAGCGGCGGCACCGCGTCCGGTCCTCGAGCGTATGGGGCTTTGTCAC
AY371629_Penicillium_chrysogen      AGGCAGCGGCGGCACCGCGTCCGGTCCTCGAGCGTATGGGGCTTTGTCAC
EU497943_Penicillium_sp             AGGCAGCGGCGGCACCGCGTCCGGTCCTCGAGCGTATGGGGCTTTGTCAC
DQ681334_Penicillium_granulatu      AGGCAGCGGCGGCACCGCGTCCGGTCCTCGAGCGTATGGGGCTTTGTCAC
AY371633_Penicillium_chrysogen      AGGCAGCGGCGGCACCGCGTCCGGTCCTCGAGCGTATGGGGCTTTGTCAC
AY371630_Penicillium_chrysogen      AGGCAGCGGCGGCACCGCGTCCGGTCCTCGAGCGTATGGGGCTTTGTCAC
AY371613_Penicillium_chrysogen      AGGCAGCGGCGGCACCGCGTCCGGTCCTCGAGCGTATGGGGCTTTGTCAC
AY371631_Penicillium_chrysogen      AGGCAGCGGCGGCACCGCGTCCGGTCCTCGAGCGTATGGGGCTTTGTCAC
AY371634_Penicillium_chrysogen      AGGCAGCGGCGGCACCGCGTCCGGTCCTCGAGCGTATGGGGCTTTGTCAC
AY371614_Penicillium_chrysogen      AGGCAGCGGCGGCACCGCGTCCGGTCCTCGAGCGTATGGGGCTTTGTCAC
DQ336710_Penicillium_chrysogen      AGGCAGCGGCGGCACCGCGTCCGGTCCTCGAGCGTATGGGGCTTTGTCAC
60082                               AGGCAGCGGCGGCACCGCGTCCGGTCCTCGAGCGTATGGGGCTTTGTCAC
EU128598_Penicillium_chrysogen      AGGCAGCGGCGGCACCGCGTCCGGTCCTCGAGCGTATGGGGCTTTGTCAC
EU128591_Penicillium_chrysogen      AGGCAGCGGCGGCACCGCGTCCGGTCCTCGAGCGTATGGGGCTTTGTCAC
AY373902_Penicillium_chrysogen      AGGCAGCGGCGGCACCGCGTCCGGTCCTCGAGCGTATGGGGCTTTGTCAC
                                    **************************************************

EU497955_Penicillium_sp             CCGCTCTGTAGGCCCGGCCGGCGCTTGCCGATCAACCCAA-ATTTTTAT-
AY371632_Penicillium_chrysogen      CCGCTCTGTAGGCCCGGCCGGCGCTTGCCGATCAACCCAA-ATTTTTAT-
AY371629_Penicillium_chrysogen      CCGCTCTGTAGGCCCGGCCGGCGCTTGCCGATCAACCCAA-ATTTTTAT-
EU497943_Penicillium_sp             CCGCTCTGTAGGCCCGGCCGGCGCTTGCCGATCAACCCAA-ATTTTTAT-
DQ681334_Penicillium_granulatu      CCGCTCTGTAGGCCCGGCCGGCGCTTGCCGATCAACCCAA-ATTTTTAT-
AY371633_Penicillium_chrysogen      CCGCTCTGTAGGCCCGGCCGGCGCTTGCCGATCAACCCAA-ATTTTTAT-
AY371630_Penicillium_chrysogen      CCGCTCTGTAGGCCCGGCCGGCGCTTGCCGATCAACCCAA-ATTTTTAT-
AY371613_Penicillium_chrysogen      CCGCTCTGTAGGCCCGGCCGGCGCTTGCCGATCAACCCAA-ATTTTTAT-
AY371631_Penicillium_chrysogen      CCGCTCTGTAGGCCCGGCCGGCGCTTGCCGATCAACCCAA-ATTTTTAT-
AY371634_Penicillium_chrysogen      CCGCTCTGTAGGCCCGGCCGGCGCTTGCCGATCAACCCAA-ATTTTTAT-
AY371614_Penicillium_chrysogen      CCGCTCTGTAGGCCCGGCCGGCGCTTGCCGATCAACCCGA-ATTTTTAT-
DQ336710_Penicillium_chrysogen      CCGCTCTGTAGGCCCGGCCGGCGCTTGCCGATCAACCCGA-ATTTTTAT-
60082                               CCGCTCTGTAGGCCCGGCCGGCGCTTGCCGATCAACCCGAGATTTTTATA
EU128598_Penicillium_chrysogen      CCGCTCTGTAGGCCCGGCCGGCGCTTGCCGATCAACCCAA-ATTTTTAT-
EU128591_Penicillium_chrysogen      CCGCTCTGTAGGCCCGGCCGGCGCTTGCCGATCAACCCAA-ATTTTTAT-
AY373902_Penicillium_chrysogen      CCGCTCTGTAGGCCCGGCCGGCGCTTGCCGATCAACCCAA-ATTTTTAT-
                                    ************************************** * ******** 

EU497955_Penicillium_sp             CCAGGTTGACCTCGGATCAGGTAGGGAT-ACCCGCTGAACTTAAGCATAT
AY371632_Penicillium_chrysogen      CCAGGTTGACCTCGGATCAGGTAG--------------------------
AY371629_Penicillium_chrysogen      CCAGGTTGACCTCGGATCAGGTAG--------------------------
EU497943_Penicillium_sp             CCAGGTTGACCTCGGATCAGGTAGGGAT-ACCCGCTGAACTTAAGCATAT
DQ681334_Penicillium_granulatu      CCAGGTTGACCTCGGATCAGGTAGGGAT-ACCCGCTGAACTTAAGCATAT
AY371633_Penicillium_chrysogen      CCAGGTTGACCTCGGATCAGGTAG--------------------------
AY371630_Penicillium_chrysogen      CCAGGTTGACCTCGGATCAGGTAG--------------------------
AY371613_Penicillium_chrysogen      CCAGGTTGACCTCGGATCAGGTAG--------------------------
AY371631_Penicillium_chrysogen      CCAGGTTGACCTCGGATCAGGTAG--------------------------
AY371634_Penicillium_chrysogen      CCAGGTTGACCTCGGATCAGGTAG--------------------------
AY371614_Penicillium_chrysogen      CCAGGTTGACCTCGGATCAGGTAG--------------------------
DQ336710_Penicillium_chrysogen      CCAGGTTGACCTCGGATCAGGTAGGGAT-ACCCGCTGAACTTAAGCATAT
60082                               CCAGGTTGACCTCGGAT---------------------------------
EU128598_Penicillium_chrysogen      CCAGGTTGACCTCGGATCAGGTAGGGATCACCCGCTGAACTTAAGCATAT
EU128591_Penicillium_chrysogen      CCAGGTTGACCTCGGATCAGGTAGGGAT-ACCCGCTGAACTTAAGCATAT
AY373902_Penicillium_chrysogen      CCAGGTTGACCTCGGATCAGGTAGGGAT-ACCCGCTGAACTTAAGCATAT
                                    *****************                                 

EU497955_Penicillium_sp             CAATAAGCGGAGGA------------------------
AY371632_Penicillium_chrysogen      --------------------------------------
AY371629_Penicillium_chrysogen      --------------------------------------
EU497943_Penicillium_sp             CAATAAGC-GGAGGA-----------------------
DQ681334_Penicillium_granulatu      CAATAAGNCGGAGGAA----------------------
AY371633_Penicillium_chrysogen      --------------------------------------
AY371630_Penicillium_chrysogen      --------------------------------------
AY371613_Penicillium_chrysogen      --------------------------------------
AY371631_Penicillium_chrysogen      --------------------------------------
AY371634_Penicillium_chrysogen      --------------------------------------
AY371614_Penicillium_chrysogen      --------------------------------------
DQ336710_Penicillium_chrysogen      CATTAA--------------------------------
60082                               --------------------------------------
EU128598_Penicillium_chrysogen      CATTAAAGCGGAGGAA----------------------
EU128591_Penicillium_chrysogen      CAATAA--------------------------------
AY373902_Penicillium_chrysogen      CAATAAGCGGAGGAAAAGAAACCAACAGGGATTGCCCC
                                                                          
