# Supplementary material for: A software pipeline for processing and identification of fungal ITS sequences
Source: Source Code Biol Med. 2009 Jan 15;4:1. doi: 10.1186/1751-0473-4-1 (PMC2649129; doi:10.1186/1751-0473-4-1)
Supplement: Additional file 2 — The evaluation dataset. The evaluation dataset (in the FASTA format) and the results of its analysis (a summary in the OpenOffice/Excel spreadsheet format with multiple alignments in the ALN (Clustal W) format and a list of the species recovered in the PDF format). [file 1751-0473-4-1-S2.zip › AdditionalFile2/2008-10-24-1/alignments/60082.dnd]

(
(
(
(
(
(
60082:-0.00127,
(
(
EU128598_Penicillium_chrysogen:0.00205,
EU128591_Penicillium_chrysogen:-0.00028)
:0.00355,
AY373902_Penicillium_chrysogen:-0.00013)
:0.00482)
:0.00293,
DQ336710_Penicillium_chrysogen:0.00302)
:0.00168,
AY371614_Penicillium_chrysogen:-0.00033)
:0.00170,
AY371634_Penicillium_chrysogen:-0.00032)
:0.00013,
AY371631_Penicillium_chrysogen:-0.00013)
:0.00000,
(
(
(
EU497955_Penicillium_sp:0.00199,
AY371632_Penicillium_chrysogen:-0.00016)
:0.00000,
AY371629_Penicillium_chrysogen:0.00000)
:0.00000,
(
(
(
EU497943_Penicillium_sp:0.00000,
DQ681334_Penicillium_granulatu:0.00000)
:0.00020,
AY371633_Penicillium_chrysogen:-0.00020)
:0.00000,
AY371630_Penicillium_chrysogen:0.00000)
:0.00000)
:0.00000,
AY371613_Penicillium_chrysogen:0.00000);
