# Supplementary material for: A software pipeline for processing and identification of fungal ITS sequences
Source: Source Code Biol Med. 2009 Jan 15;4:1. doi: 10.1186/1751-0473-4-1 (PMC2649129; doi:10.1186/1751-0473-4-1)
Supplement: Additional file 2 — The evaluation dataset. The evaluation dataset (in the FASTA format) and the results of its analysis (a summary in the OpenOffice/Excel spreadsheet format with multiple alignments in the ALN (Clustal W) format and a list of the species recovered in the PDF format). [file 1751-0473-4-1-S2.zip › AdditionalFile2/2008-10-24-1/alignments/60101.aln]

CLUSTAL W (1.83) multiple sequence alignment


EF660439_Penicillium_sp             --GGAAGTAAAA-GTCGTAACAAGGTTTCCGTAGGTGAACCTGCGGAAGG
EF105368_Penicillium_sp             -AGGAAGTAAAA-GTCGTAACAAGGTTTCCGTAGGTGAACCTGCGGAAGG
EU833212_Penicillium_chrysogen      --GGAAGTAAAA-GTCGTAACAAGGTTTCCGTAGGTGAACCTGCGGAAGG
DQ681331_Penicillium_citrinum       --GGAAGTAAAA-GTCGTAACAAGGTTTCCGTAGGTGAACCTGCGGAAGG
DQ681340_Penicillium_vinaceum       TTGGAAGTAAAAAGTCGTAACAAGGTTTCCGTAGGTGAACCTGCGGAAGG
EU833215_Penicillium_commune        -GGAAGTAAAAA-GTCGTAACAAGGTTTCCGTAGGTGAACCTGCGGAAGG
EU833214_Penicillium_citrinum       GGAAAGTAAAAAAGTCGTAACAAGGTTTCCGTAGGTGAACCTGCGGAAGG
DQ093692_Penicillium_commune        -----AGGAGTAAGTCGTAACAAGGTTTCCGTAGGTGAACCTGCGGAAGG
AY371628_Penicillium_chrysogen      ---------------------------TCCGTAGGTGAACCTGCGGAAGG
AY371627_Penicillium_chrysogen      ---------------------------TCCGTAGGTGAACCTGCGGAAGG
AY371626_Penicillium_chrysogen      ---------------------------TCCGTAGGTGAACCTGCGGAAGG
60101                               ------------------------------------------GCGGAAGG
AY770411_ascomycete_sp              -------------------------------------AACCTGCGGAAGG
AY373903_Penicillium_chrysogen      ---------------------------TCCGTAGGTGAACCTGCGGAAGG
EU862195_Penicillium_chrysogen      ---------------------------TCCGTAGGTGAACCTGCGGAAGG
DQ767595_uncultured_Penicilliu      ---------------------------TCCGTAGGTGAACCTGCGGAAGG
                                                                              ********

EF660439_Penicillium_sp             ATCATTACCGAGTGAGGGCCCTCTGGGTCCAACCTCCCACCCGTGTTTAT
EF105368_Penicillium_sp             ATCATTACCGAGTGAGGGCCCTCTGGGTCCAACCTCCCACCCGTGTTTAT
EU833212_Penicillium_chrysogen      ATCATTACCGAGTGAGGGCCCTCTGGGTCCAACCTCCCACCCGTGTTTAT
DQ681331_Penicillium_citrinum       ATCATTACCGAGTGAGGGCCCTCTGGGTCCAACCTCCCACCCGTGTTTAT
DQ681340_Penicillium_vinaceum       ATCATTACCGAGTGAGGGCCCTCTGGGTCCAACCTCCCACCCGTGTTTAT
EU833215_Penicillium_commune        ATCATTACCGAGTGAGGGCCCTCTGGGTCCAACCTCCCACCCGTGTTTAT
EU833214_Penicillium_citrinum       ATCATTACCGAGTGAGGGCCCTCTGGGTCCAACCTCCCACCCGTGTTTAT
DQ093692_Penicillium_commune        ATCATTACCGAGTGAGGGCCCTCTGGGTCCAACCTCCCACCCGTGTTTAT
AY371628_Penicillium_chrysogen      ATCATTACCGAGTGAGGGCCCTCTGGGTCCAACCTCCCACCCGTGTTTAT
AY371627_Penicillium_chrysogen      ATCATTACCGAGTGAGGGCCCTCTGGGTCCAACCTCCCACCCGTGTTTAT
AY371626_Penicillium_chrysogen      ATCATTACCGAGTGAGGGCCCTCTGGGTCCAACCTCCCACCCGTGTTTAT
60101                               ATCATTACCGAGTGAGGGCCCTCTGGGTCCAACCTCCCACCCGTGTTTAT
AY770411_ascomycete_sp              ATCATTACCGAGTGAGGGCCCTCTGGGTCCAACCTCCCACCCGTGTTTAT
AY373903_Penicillium_chrysogen      ATCATTACCGAGTGAGGGCCCTCTGGGTCCAACCTCCCACCCGTGTTTAT
EU862195_Penicillium_chrysogen      ATCATTACCGAGTGAGGGCCCTCTGGGTCCAACCTCCCACCCGTGTTTAT
DQ767595_uncultured_Penicilliu      ATCATTACCGAGTGAGGGCCCTCTGGGTCCAACCTCCCACCCGTGTTTAT
                                    **************************************************

EF660439_Penicillium_sp             TTTACCTTGTTGCTTCGGCGGGCCCGCCTTAACTGGCCGCCGGGGGGCTT
EF105368_Penicillium_sp             TTTACCTTGTTGCTTCGGCGGGCCCGCCTTAACTGGCCGCCGGGGGGCTT
EU833212_Penicillium_chrysogen      TTTACCTTGTTGCTTCGGCGGGCCCGCCTTAACTGGCCGCCGGGGGGCTT
DQ681331_Penicillium_citrinum       TTTACCTTGTTGCTTCGGCGGGCCCGCCTTAACTGGCCGCCGGGGGGCTT
DQ681340_Penicillium_vinaceum       TTTACCTTGTTGCTTCGGCGGGCCCGCCTTAACTGGCCGCCGGGGGGCTT
EU833215_Penicillium_commune        TTTACCTTGTTGCTTCGGCGGGCCCGCCTTAACTGGCCGCCGGGGGGCTT
EU833214_Penicillium_citrinum       TTTACCTTGTTGCTTCGGCGGGCCCGCCTTAACTGGCCGCCGGGGGGCTT
DQ093692_Penicillium_commune        TTTACCTTGTTGCTTCGGCGGGCCCGCCTTAACTGGCCGCCGGGGGGCTT
AY371628_Penicillium_chrysogen      TTTACCTTGTTGCTTCGGCGGGCCCGCCTTAACTGGCCGCCGGGGGGCTT
AY371627_Penicillium_chrysogen      TTTACCTTGTTGCTTCGGCGGGCCCGCCTTAACTGGCCGCCGGGGGGCTT
AY371626_Penicillium_chrysogen      TTTACCTTGTTGCTTCGGCGGGCCCGCCTTAACTGGCCGCCGGGGGGCTT
60101                               TT-ACCTTGTTGCTTCGGCGGGCCCGCCTTAACTGGCCGCCGGGGGGCTT
AY770411_ascomycete_sp              TTTACCTTGTTGCTTCGGCGGGCCCGCCTTAACTGGCCGCCGGGGGGCTT
AY373903_Penicillium_chrysogen      TTTACCTTGTTGCTTCGGCGGGCCCGCCTTAACTGGCCGCCGGGGGGCTT
EU862195_Penicillium_chrysogen      TTTACCTTGTTGCTTCGGCGGGCCCGCCTTAACTGGCCGCCGGGGGGCTT
DQ767595_uncultured_Penicilliu      TTTACCTTGTTGCTTCGGCGGGCCCGCCTTAACTGGCCGCCGGGGGGCTT
                                    ** ***********************************************

EF660439_Penicillium_sp             ACGCCCCCGGGCCCGCGCCCGCCGAAGACACCCTCGAACTCTGTCTGAAG
EF105368_Penicillium_sp             ACGCCCCCGGGCCCGCGCCCGCCGAAGACACCCTCGAACTCTGTCTGAAG
EU833212_Penicillium_chrysogen      ACGCCCCCGGGCCCGCGCCCGCCGAAGACACCCTCGAACTCTGTCTGAAG
DQ681331_Penicillium_citrinum       ACGCCCCCGGGCCCGCGCCCGCCGAAGACACCCTCGAACTCTGTCTGAAG
DQ681340_Penicillium_vinaceum       ACGCCCCCGGGCCCGCGCCCGCCGAAGACACCCTCGAACTCTGTCTGAAG
EU833215_Penicillium_commune        ACGCCCCCGGGCCCGCGCCCGCCGAAGACACCCTCGAACTCTGTCTGAAG
EU833214_Penicillium_citrinum       ACGCCCCCGGGCCCGCGCCCGCCGAAGACACCCTCGAACTCTGTCTGAAG
DQ093692_Penicillium_commune        ACGCCCCCGGGCCCGCGCCCGCCGAAGACACCCTCGAACTCTGTCTGAAG
AY371628_Penicillium_chrysogen      ACGCCCCCGGGCCCGCGCCCGCCGAAGACACCCTCGAACTCTGTCTGAAG
AY371627_Penicillium_chrysogen      ACGCCCCCGGGCCCGCGCCCGCCGAAGACACCCTCGAACTCTGTCTGAAG
AY371626_Penicillium_chrysogen      ACGCCCCCGGGCCCGCGCCCGCCGAAGACACCCTCGAACTCTGTCTGAAG
60101                               ACGCCCCCGGGCCCGCGCCCGCCGAAGACACCCTCGAACTCTGTCTGAAG
AY770411_ascomycete_sp              ACGCCCCCGGGCCCGCGCCCGCCGAAGACACCCTCGAACTCTGTCTGAAG
AY373903_Penicillium_chrysogen      ACGCCCCCGGGCCCGCGCCCGCCGAAGACACCCTCGAACTCTGTCTGAAG
EU862195_Penicillium_chrysogen      ACGCCCCCGGGCCCGCGCCCGCCGAAGACACCCTCGAACTCTGTCTGAAG
DQ767595_uncultured_Penicilliu      ACGCCCCCGGGCCCGCGCCCGCCGAAGACACCCTCGAACTCTGTCTGAAG
                                    **************************************************

EF660439_Penicillium_sp             ATTGTAGTCTGAGTGAAAATATAAATTATTTAAAACTTTCAACAACGGAT
EF105368_Penicillium_sp             ATTGTAGTCTGAGTGAAAATATAAATTATTTAAAACTTTCAACAACGGAT
EU833212_Penicillium_chrysogen      ATTGTAGTCTGAGTGAAAATATAAATTATTTAAAACTTTCAACAACGGAT
DQ681331_Penicillium_citrinum       ATTGTAGTCTGAGTGAAAATATAAATTATTTAAAACTTTCAACAACGGAT
DQ681340_Penicillium_vinaceum       ATTGTAGTCTGAGTGAAAATATAAATTATTTAAAACTTTCAACAACGGAT
EU833215_Penicillium_commune        ATTGTAGTCTGAGTGAAAATATAAATTATTTAAAACTTTCAACAACGGAT
EU833214_Penicillium_citrinum       ATTGTAGTCTGAGTGAAAATATAAATTATTTAAAACTTTCAACAACGGAT
DQ093692_Penicillium_commune        ATTGTAGTCTGAGTGAAAATATAAATTATTTAAAACTTTCAACAACGGAT
AY371628_Penicillium_chrysogen      ATTGTAGTCTGAGTGAAAATATAAATTATTTAAAACTTTCAACAACGGAT
AY371627_Penicillium_chrysogen      ATTGTAGTCTGAGTGAAAATATAAATTATTTAAAACTTTCAACAACGGAT
AY371626_Penicillium_chrysogen      ATTGTAGTCTGAGTGAAAATATAAATTATTTAAAACTTTCAACAACGGAT
60101                               ATTGTAGTCTGAGTGAAAATATAAATTATTTAAAACTTTCAACAACGGAT
AY770411_ascomycete_sp              ATTGTAGTCTGAGTGAAAATATAAATTATTTAAAACTTTCAACAACGGAT
AY373903_Penicillium_chrysogen      ATTGTAGTCTGAGTGAAAATATAAATTATTTAAAACTTTCAACAACGGAT
EU862195_Penicillium_chrysogen      ATTGTAGTCTGAGTGAAAATATAAATTATTTAAAACTTTCAACAACGGAT
DQ767595_uncultured_Penicilliu      ATTGTAGTCTGAGTGAAAATATAAATTATTTAAAACTTTCAACAACGGAT
                                    **************************************************

EF660439_Penicillium_sp             CTCTTGGTTCCGGCATCGATGAAGAACGCAGCGAAATGCGATACGTAATG
EF105368_Penicillium_sp             CTCTTGGTTCCGGCATCGATGAAGAACGCAGCGAAATGCGATACGTAATG
EU833212_Penicillium_chrysogen      CTCTTGGTTCCGGCATCGATGAAGAACGCAGCGAAATGCGATACGTAATG
DQ681331_Penicillium_citrinum       CTCTTGGTTCCGGCATCGATGAAGAACGCAGCGAAATGCGATACGTAATG
DQ681340_Penicillium_vinaceum       CTCTTGGTTCCGGCATCGATGAAGAACGCAGCGAAATGCGATACGTAATG
EU833215_Penicillium_commune        CTCTTGGTTCCGGCATCGATGAAGAACGCAGCGAAATGCGATACGTAATG
EU833214_Penicillium_citrinum       CTCTTGGTTCCGGCATCGATGAAGAACGCAGCGAAATGCGATACGTAATG
DQ093692_Penicillium_commune        CTCTTGGTTCCGGCATCGATGAAGAACGCAGCGAAATGCGATACGTAATG
AY371628_Penicillium_chrysogen      CTCTTGGTTCCGGCATCGATGAAGAACGCAGCGAAATGCGATACGTAATG
AY371627_Penicillium_chrysogen      CTCTTGGTTCCGGCATCGATGAAGAACGCAGCGAAATGCGATACGTAATG
AY371626_Penicillium_chrysogen      CTCTTGGTTCCGGCATCGATGAAGAACGCAGCGAAATGCGATACGTAATG
60101                               CTCTTGGTTCCGGCATCGATGAAGAACGCAGCGAAATGCGATACGTAATG
AY770411_ascomycete_sp              CTCTTGGTTCCGGCATCGATGAAGAACGCAGCGAAATGCGATACGTAATG
AY373903_Penicillium_chrysogen      CTCTTGGTTCCGGCATCGATGAAGAACGCAGCGAAATGCGATACGTAATG
EU862195_Penicillium_chrysogen      CTCTTGGTTCCGGCATCGATGAAGAACGCAGCGAAATGCGATACGTAATG
DQ767595_uncultured_Penicilliu      CTCTTGGTTCCGGCATCGATGAAGAACGCAGCGAAATGCGATACGTAATG
                                    **************************************************

EF660439_Penicillium_sp             TGAATTGCAAATTCAGTGAATCATCGAGTCTTTGAACGCACATTGCGCCC
EF105368_Penicillium_sp             TGAATTGCAAATTCAGTGAATCATCGAGTCTTTGAACGCACATTGCGCCC
EU833212_Penicillium_chrysogen      TGAATTGCAAATTCAGTGAATCATCGAGTCTTTGAACGCACATTGCGCCC
DQ681331_Penicillium_citrinum       TGAATTGCAAATTCAGTGAATCATCGAGTCTTTGAACGCACATTGCGCCC
DQ681340_Penicillium_vinaceum       TGAATTGCAAATTCAGTGAATCATCGAGTCTTTGAACGCACATTGCGCCC
EU833215_Penicillium_commune        TGAATTGCAAATTCAGTGAATCATCGAGTCTTTGAACGCACATTGCGCCC
EU833214_Penicillium_citrinum       TGAATTGCAAATTCAGTGAATCATCGAGTCTTTGAACGCACATTGCGCCC
DQ093692_Penicillium_commune        TGAATTGCAAATTCAGTGAATCATCGAGTCTTTGAACGCACATTGCGCCC
AY371628_Penicillium_chrysogen      TGAATTGCAAATTCAGTGAATCATCGAGTCTTTGAACGCACATTGCGCCC
AY371627_Penicillium_chrysogen      TGAATTGCAAATTCAGTGAATCATCGAGTCTTTGAACGCACATTGCGCCC
AY371626_Penicillium_chrysogen      TGAATTGCAAATTCAGTGAATCATCGAGTCTTTGAACGCACATTGCGCCC
60101                               TGAATTGCAAATTCAGTGAATCATCGAGTCTTTGAACGCACATTGCGCCC
AY770411_ascomycete_sp              TGAATTGCAAATTCAGTGAATCATCGAGTCTTTGAACGCACATTGCGCCC
AY373903_Penicillium_chrysogen      TGAATTGCAAATTCAGTGAATCATCGAGTCTTTGAACGCACATTGCGCCC
EU862195_Penicillium_chrysogen      TGAATTGCAAATTCAGTGAATCATCGAGTCTTTGAACGCACATTGCGCCC
DQ767595_uncultured_Penicilliu      TGAATTGCAAATTCAGTGAATCATCGAGTCTTTGAACGCACATTGCGCCC
                                    **************************************************

EF660439_Penicillium_sp             CCTGGTATTCCGGGGGGCATGCCTGTCCGAGCGTCATTTCTGCCCTCAAG
EF105368_Penicillium_sp             CCTGGTATTCCGGGGGGCATGCCTGTCCGAGCGTCATTTCTGCCCTCAAG
EU833212_Penicillium_chrysogen      CCTGGTATTCCGGGGGGCATGCCTGTCCGAGCGTCATTTCTGCCCTCAAG
DQ681331_Penicillium_citrinum       CCTGGTATTCCGGGGGGCATGCCTGTCCGAGCGTCATTTCTGCCCTCAAG
DQ681340_Penicillium_vinaceum       CCTGGTATTCCGGGGGGCATGCCTGTCCGAGCGTCATTTCTGCCCTCAAG
EU833215_Penicillium_commune        CCTGGTATTCCGGGGGGCATGCCTGTCCGAGCGTCATTTCTGCCCTCAAG
EU833214_Penicillium_citrinum       CCTGGTATTCCGGGGGGCATGCCTGTCCGAGCGTCATTTCTGCCCTCAAG
DQ093692_Penicillium_commune        CCTGGTATTCCGGGGGGCATGCCTGTCCGAGCGTCATTTCTGCCCTCAAG
AY371628_Penicillium_chrysogen      CCTGGTATTCCGGGGGGCATGCCTGTCCGAGCGTCATTTCTGCCCTCAAG
AY371627_Penicillium_chrysogen      CCTGGTATTCCGGGGGGCATGCCTGTCCGAGCGTCATTTCTGCCCTCAAG
AY371626_Penicillium_chrysogen      CCTGGTATTCCGGGGGGCATGCCTGTCCGAGCGTCATTTCTGCCCTCAAG
60101                               CCTGGTATTCCGGGGGGCATGCCTGTCCGAGCGTCATTTCTGCCCTCAAG
AY770411_ascomycete_sp              CCTGGTATTCCGGGGGGCATGCCTGTCCGAGCGTCATTTCTGCCCTCAAG
AY373903_Penicillium_chrysogen      CCTGGTATTCCGGGGGGCATGCCTGTCCGAGCGTCATTTCTGCCCTCAAG
EU862195_Penicillium_chrysogen      CCTGGTATTCCGGGGGGCATGCCTGTCCGAGCGTCATTTCTGCCCTCAAG
DQ767595_uncultured_Penicilliu      CCTGGTATTCCGGGGGGCATGCCTGTCCGAGCGTCATTTCTGCCCTCAAG
                                    **************************************************

EF660439_Penicillium_sp             CACGGCTTGTGTGTTGGGCCCCGTCCTCCGATCCCGGGGGACGGGCCCGA
EF105368_Penicillium_sp             CACGGCTTGTGTGTTGGGCCCCGTCCTCCGATCCCGGGGGACGGGCCCGA
EU833212_Penicillium_chrysogen      CACGGCTTGTGTGTTGGGCCCCGTCCTCCGATCCCGGGGGACGGGCCCGA
DQ681331_Penicillium_citrinum       CACGGCTTGTGTGTTGGGCCCCGTCCTCCGATCCCGGGGGACGGGCCCGA
DQ681340_Penicillium_vinaceum       CACGGCTTGTGTGTTGGGCCCCGTCCTCCGATCCCGGGGGACGGGCCCGA
EU833215_Penicillium_commune        CACGGCTTGTGTGTTGGGCCCCGTCCTCCGATCCCGGGGGACGGGCCCGA
EU833214_Penicillium_citrinum       CACGGCTTGTGTGTTGGGCCCCGTCCTCCGATCCCGGGGGACGGGCCCGA
DQ093692_Penicillium_commune        CACGGCTTGTGTGTTGGGCCCCGTCCTCCGATCCCGGGGGACGGGCCCGA
AY371628_Penicillium_chrysogen      CACGGCTTGTGTGTTGGGCCCCGTCCTCCGATCCCGGGGGACGGGCCCGA
AY371627_Penicillium_chrysogen      CACGGCTTGTGTGTTGGGCCCCGTCCTCCGATCCCGGGGGACGGGCCCGA
AY371626_Penicillium_chrysogen      CACGGCTTGTGTGTTGGGCCCCGTCCTCCGATCCCGGGGGACGGGCCCGA
60101                               CACGGCTTGTGTGTTGGGCCCCGTCCTCCGATCCCGGGGGACGGGCCCGA
AY770411_ascomycete_sp              CACGGCTTGTGTGTTGGGCCCCGTCCTCCGATCCCGGGGGACGGGCCCGA
AY373903_Penicillium_chrysogen      CACGGCTTGTGTGTTGGGCCCCGTCCTCCGATCCCGGGGGACGGGCCCGA
EU862195_Penicillium_chrysogen      CACGGCTTGTGTGTTGGGCCCCGTCCTCCGATCCCGGGGGACGGGCCCGA
DQ767595_uncultured_Penicilliu      CACGGCTTGTGTGTTGGGCCCCGTCCTCCGATCCCGGGGGACGGGCCCGA
                                    **************************************************

EF660439_Penicillium_sp             AAGGCAGCGGCGGCACCGCGTCCGGTCCTCGAGCGTATGGGGCTTTGTCA
EF105368_Penicillium_sp             AAGGCAGCGGCGGCACCGCGTCCGGTCCTCGAGCGTATGGGGCTTTGTCA
EU833212_Penicillium_chrysogen      AAGGCAGCGGCGGCACCGCGTCCGGTCCTCGAGCGTATGGGGCTTTGTCA
DQ681331_Penicillium_citrinum       AAGGCAGCGGCGGCACCGCGTCCGGTCCTCGAGCGTATGGGGCTTTGTCA
DQ681340_Penicillium_vinaceum       AAGGCAGCGGCGGCACCGCGTCCGGTCCTCGAGCGTATGGGGCTTTGTCA
EU833215_Penicillium_commune        AAGGCAGCGGCGGCACCGCGTCCGGTCCTCGAGCGTATGGGGCTTTGTCA
EU833214_Penicillium_citrinum       AAGGCAGCGGCGGCACCGCGTCCGGTCCTCGAGCGTATGGGGCTTTGTCA
DQ093692_Penicillium_commune        AAGGCAGCGGCGGCACCGCGTCCGGTCCTCGAGCGTATGGGGCTTTGTCA
AY371628_Penicillium_chrysogen      AAGGCAGCGGCGGCACCGCGTCCGGTCCTCGAGCGTATGGGGCTTTGTCA
AY371627_Penicillium_chrysogen      AAGGCAGCGGCGGCACCGCGTCCGGTCCTCGAGCGTATGGGGCTTTGTCA
AY371626_Penicillium_chrysogen      AAGGCAGCGGCGGCACCGCGTCCGGTCCTCGAGCGTATGGGGCTTTGTCA
60101                               AAGGCAGCGGCGGCACCGCGTCCGGTCCTCGAGCGTATGGGGCTTTGTCA
AY770411_ascomycete_sp              AAGGCAGCGGCGGCACCGCGTCCGGTCCTCGAGCGTATGGGGCTTTGTCA
AY373903_Penicillium_chrysogen      AAGGCAGCGGCGGCACCGCGTCCGGTCCTCGAGCGTATGGGGCTTTGTCA
EU862195_Penicillium_chrysogen      AAGGCAGCGGCGGCACCGCGTCCGGTCCTCGAGCGTATGGGGCTTTGTCA
DQ767595_uncultured_Penicilliu      AAGGCAGCGGCGGCACCGCGTCCGGTCCTCGAGCGTATGGGGCTTTGTCA
                                    **************************************************

EF660439_Penicillium_sp             CCCGCTCTGTAGGCCCGGCCGGCGCTTGCCGATCAACCCAAATTTTTATC
EF105368_Penicillium_sp             CCCGCTCTGTAGGCCCGGCCGGCGCTTGCCGATCAACCCAAATTTTTATC
EU833212_Penicillium_chrysogen      CCCGCTCTGTAGGCCCGGCCGGCGCTTGCCGATCAACCCAAATTTTTATC
DQ681331_Penicillium_citrinum       CCCGCTCTGTAGGCCCGGCCGGCGCTTGCCGATCAACCCAAATTTTTATC
DQ681340_Penicillium_vinaceum       CCCGCTCTGTAGGCCCGGCCGGCGCTTGCCGATCAACCCAAATTTTTATC
EU833215_Penicillium_commune        CCCGCTCTGTAGGCCCGGCCGGCGCTTGCCGATCAACCCAAATTTTTATC
EU833214_Penicillium_citrinum       CCCGCTCTGTAGGCCCGGCCGGCGCTTGCCGATCAACCCAAATTTTTATC
DQ093692_Penicillium_commune        CCCGCTCTGTAGGCCCGGCCGGCGCTTGCCGATCAACCCAAATTTTTATC
AY371628_Penicillium_chrysogen      CCCGCTCTGTAGGCCCGGCCGGCGCTTGCCGATCAACCCAAATTTTTATC
AY371627_Penicillium_chrysogen      CCCGCTCTGTAGGCCCGGCCGGCGCTTGCCGATCAACCCAAATTTTTATC
AY371626_Penicillium_chrysogen      CCCGCTCTGTAGGCCCGGCCGGCGCTTGCCGATCAACCCAAATTTTTATC
60101                               CCCGCTCTGTAGGCCCGGCCGGCGCTTGCCGATCAACCCAAATTTTTATC
AY770411_ascomycete_sp              CCCGCTCTGTAGGCCCGGCCGGCGCTTGCCGATCAACCCAAATTTTTATC
AY373903_Penicillium_chrysogen      CCCGCTCTGTAGGCCCGGCCGGCGCTTGCCGATCAACCCAAATTTTTATC
EU862195_Penicillium_chrysogen      CCCGCTCTGTAGGCCCGGCCGGCGCTTGCCGATCAACCCAAATTTTTATC
DQ767595_uncultured_Penicilliu      CCCGCTCTGTAGGCCCGGCCGGCGCTTGCCGATCAACCCAAATTTTTATC
                                    **************************************************

EF660439_Penicillium_sp             CAGGTTGACCTCGGATCAGGTAGGGATACCCGCTGAACTTAAGCATATCA
EF105368_Penicillium_sp             CAGGTTGACCTCGGATCAGGTAGGGATACCCGCTGAACTTAAGCATATCA
EU833212_Penicillium_chrysogen      CAGGTTGACCTCGGATCAGGTAGGGATACCCGCTGAACTTAAGCATATCA
DQ681331_Penicillium_citrinum       CAGGTTGACCTCGGATCAGGTAGGGATACCCGCTGAACTTAAGCATATCA
DQ681340_Penicillium_vinaceum       CAGGTTGACCTCGGATCAGGTAGGGATACCCGCTGAACTTAAGCATATCA
EU833215_Penicillium_commune        CAGGTTGACCTCGGATCAGGTAGGGATACCCGCTGAACTTAAGCATATA-
EU833214_Penicillium_citrinum       CAGGTTGACCTCGGATCAGGTAGGGATACCCGCTGAACTTAAGCATATA-
DQ093692_Penicillium_commune        CAGGTTGACCTCGGATCAGGTAGGGAACCCG-------------------
AY371628_Penicillium_chrysogen      CAGGTTGACCTCGGATCAGGTAG---------------------------
AY371627_Penicillium_chrysogen      CAGGTTGACCTCGGATCAGGTAG---------------------------
AY371626_Penicillium_chrysogen      CAGGTTGACCTCGGATCAGGTAG---------------------------
60101                               CAGGTTGACCTCGGAT----------------------------------
AY770411_ascomycete_sp              CAGGTTGACCTCGGATCAGGTAGGGATACCCGCTGAACTTAAGCATATCA
AY373903_Penicillium_chrysogen      CAGGTTGACCTCGGATCAGGTAGGGATACCCGCTGAACTTAAGCATATCA
EU862195_Penicillium_chrysogen      CAGGTTGACCTCGGATCAGGTAGGGATACCCGCTGAACTTAAGCATATCA
DQ767595_uncultured_Penicilliu      CAGGTTGACCTCGGATCAGGTAGGGATACCCGCTGAACTTAAGCATATCA
                                    ****************                                  

EF660439_Penicillium_sp             AT----------------------------------
EF105368_Penicillium_sp             ATAAGCGGAGGAA-----------------------
EU833212_Penicillium_chrysogen      ATAAGCGGAGGAA-----------------------
DQ681331_Penicillium_citrinum       ATAAGNCGGAGGAA----------------------
DQ681340_Penicillium_vinaceum       ATAAGNCGGAGGAA----------------------
EU833215_Penicillium_commune        ------------------------------------
EU833214_Penicillium_citrinum       ------------------------------------
DQ093692_Penicillium_commune        ------------------------------------
AY371628_Penicillium_chrysogen      ------------------------------------
AY371627_Penicillium_chrysogen      ------------------------------------
AY371626_Penicillium_chrysogen      ------------------------------------
60101                               ------------------------------------
AY770411_ascomycete_sp              ATA---------------------------------
AY373903_Penicillium_chrysogen      ATAAGCGGAGGAAAAGAAACCAACAGGGATTGCCCC
EU862195_Penicillium_chrysogen      ATAAGCGGAGGA------------------------
DQ767595_uncultured_Penicilliu      ATAAGCGGAGGA------------------------
                                                                        
