# Supplementary material for: A software pipeline for processing and identification of fungal ITS sequences
Source: Source Code Biol Med. 2009 Jan 15;4:1. doi: 10.1186/1751-0473-4-1 (PMC2649129; doi:10.1186/1751-0473-4-1)
Supplement: Additional file 2 — The evaluation dataset. The evaluation dataset (in the FASTA format) and the results of its analysis (a summary in the OpenOffice/Excel spreadsheet format with multiple alignments in the ALN (Clustal W) format and a list of the species recovered in the PDF format). [file 1751-0473-4-1-S2.zip › AdditionalFile2/2008-10-24-1/alignments/60101.dnd]

(
(
60101:-0.00534,
(
(
EU862195_Penicillium_chrysogen:-0.00436,
(
AY770411_ascomycete_sp:-0.00737,
AY373903_Penicillium_chrysogen:0.00737)
:0.00436)
:0.00236,
DQ767595_uncultured_Penicilliu:-0.00236)
:0.00534)
:0.00254,
(
(
(
(
EU833215_Penicillium_commune:-0.00207,
EU833214_Penicillium_citrinum:0.00375)
:0.00256,
(
DQ093692_Penicillium_commune:0.00404,
AY371628_Penicillium_chrysogen:-0.00404)
:0.00051)
:0.00119,
AY371627_Penicillium_chrysogen:-0.00314)
:0.00183,
AY371626_Penicillium_chrysogen:-0.00183)
:0.00113,
(
(
(
EU833212_Penicillium_chrysogen:-0.00062,
(
EF660439_Penicillium_sp:0.00034,
EF105368_Penicillium_sp:-0.00034)
:0.00062)
:0.00055,
DQ681331_Penicillium_citrinum:-0.00014)
:0.00037,
DQ681340_Penicillium_vinaceum:-0.00037)
:0.00014);
