# Supplementary material for: A software pipeline for processing and identification of fungal ITS sequences
Source: Source Code Biol Med. 2009 Jan 15;4:1. doi: 10.1186/1751-0473-4-1 (PMC2649129; doi:10.1186/1751-0473-4-1)
Supplement: Additional file 2 — The evaluation dataset. The evaluation dataset (in the FASTA format) and the results of its analysis (a summary in the OpenOffice/Excel spreadsheet format with multiple alignments in the ALN (Clustal W) format and a list of the species recovered in the PDF format). [file 1751-0473-4-1-S2.zip › AdditionalFile2/2008-10-24-1/alignments/60102d1.aln]

CLUSTAL W (1.83) multiple sequence alignment


AY373915_Penicillium_glabrum        ---------------------------TCCGTAGGTGAACCTGCGGAAGG
AY373934_Penicillium_thomii         ---------------------------TCCGTAGGTGAACCTGCGGAAGG
EU128622_Penicillium_glabrum        ---------------------------------------CCTGCGGAAGG
EU128608_Penicillium_glabrum        ---------------------------------------CCTGCGGAAGG
EU128594_Penicillium_glabrum        ----------------------------------------CTGCGGAAGG
EU128643_Penicillium_glabrum        -------------------------------------GACCTGCGGAAGG
AF455487_Penicillium_glabrum        -------------------------------------------CGGAAGG
AF033407_Penicillium_glabrum        ----------------------------------------------AAGG
EU128601_Penicillium_glabrum        ----------------------------------------CTGCGGAAGG
EU128615_Penicillium_glabrum        ----------------------------------------CTGCGGAAGG
60102d1                             ------------------------------------------GCGGAAGG
EU128630_Penicillium_glabrum        ----------------------------------------CTGCGGAAGG
EU128645_Penicillium_glabrum        ----------------------------------------CTGCGGAAGG
DQ681325_Penicillium_adametzio      TTGGAAGTAAAAAGTCGTAACAAGGTTTCCGTAGGTGAACCTGCGGAAGG
DQ865102_Penicillium_glabrum        --------------------------------------ACCTGCGGAAGG
DQ132815_Penicillium_thomii         TNGAANGTAAAAAATCGTAACAAGGTTTCCGTAGGTGAACCTGCGGAAGG
                                                                                  ****

AY373915_Penicillium_glabrum        ATCATTACTGAGTGAGGGCCCTCTGGGTCCAACCTCCCACCCGTGTTTAT
AY373934_Penicillium_thomii         ATCATTACTGAGTGAGGGCCCTCTGGGTCCAACCTCCCACCCGTGTTTAT
EU128622_Penicillium_glabrum        ATCATTACTGAGTGAGGGCCCTCTGGGTCCAACCTCCCACCCGTGTTTAT
EU128608_Penicillium_glabrum        ATCATTACTGAGTGAGGGCCCTCTGGGTCCAACCTCCCACCCGTGTTTAT
EU128594_Penicillium_glabrum        ATCATTACTGAGTGAGGGCCCTCTGGGTCCAACCTCCCACCCGTGTTTAT
EU128643_Penicillium_glabrum        ATCATTACTGAGTGAGGGCCCTCTGGGTCCAACCTCCCACCCGTGTTTAT
AF455487_Penicillium_glabrum        ATCATTACTGAGTGAGGGCCCTCTGGGTCCAACCTCCCACCCGTGTTTAT
AF033407_Penicillium_glabrum        ATCATTACTGAGTGAGGGCCCTCTGGGTCCAACCTCCCACCCGTGTTTAT
EU128601_Penicillium_glabrum        ATCATTACTGAGTGAGGGCCCTCTGGGTCCAACCTCCCACCCGTGTTTAT
EU128615_Penicillium_glabrum        ATCATTACTGAGTGAGGGCCCTCTGGGTCCAACCTCCCACCCGTGTTTAT
60102d1                             ATCATTACTGAGTGAGGGCCCTCTGGGTCCAACCTCCCACCCGTGTTTAT
EU128630_Penicillium_glabrum        ATCATTACTGAGTGAGGGCCCTCTGGGTCCAACCTCCCACCCGTGTTTAT
EU128645_Penicillium_glabrum        ATCATTACTGAGTGAGGGCCCTCTGGGTCCAACCTCCCACCCGTGTTTAT
DQ681325_Penicillium_adametzio      ATCATTACTGAGTGAGGGCCCTCTGGGTCCAACCTCCCACCCGTGTTTAT
DQ865102_Penicillium_glabrum        ATCATTACTGAGTGAGGGCCCTCTGGGTCCAACCTCCCACCCGTGTTTAT
DQ132815_Penicillium_thomii         ATCATTACTGAGTGAGGGCCCTCTGGGTCCAACCTCCCACCCGTGTTTAT
                                    **************************************************

AY373915_Penicillium_glabrum        TGTACCTTGTTGCTTCGGTGCGCCCGCCTCACGGCCGCCGGGGGGCTTCT
AY373934_Penicillium_thomii         TGTACCTTGTTGCTTCGGTGCGCCCGCCTCACGGCCGCCGGGGGGCTTCT
EU128622_Penicillium_glabrum        TGTACCTTGTTGCTTCGGTGCGCCCGCCTCACGGCCGCCGGGGGGCTTCT
EU128608_Penicillium_glabrum        TGTACCTTGTTGCTTCGGTGCGCCCGCCTCACGGCCGCCGGGGGGCTTCT
EU128594_Penicillium_glabrum        TGTACCTTGTTGCTTCGGTGCGCCCGCCTCACGGCCGCCGGGGGGCTTCT
EU128643_Penicillium_glabrum        TGTACCTTGTTGCTTCGGTGCGCCCGCCTCACGGCCGCCGGGGGGCTTCT
AF455487_Penicillium_glabrum        TGTACCTTGTTGCTTCGGTGCGCCCGCCTCACGGCCGCCGGGGGGCTTCT
AF033407_Penicillium_glabrum        TGTACCTTGTTGCTTCGGTGCGCCCGCCTCACGGCCGCCGGGGGGCTTCT
EU128601_Penicillium_glabrum        TGTACCTTGTTGCTTCGGTGCGCCCGCCTCACGGCCGCCGGGGGGCTTCT
EU128615_Penicillium_glabrum        TGTACCTTGTTGCTTCGGTGCGCCCGCCTCACGGCCGCCGGGGGGCTTCT
60102d1                             TGTACCTTGTTGCTTCGGTGCGCCCGCCTCACGGCCGCCGGGGGGCTTCT
EU128630_Penicillium_glabrum        TGTACCTTGTTGCTTCGGTGCGCCCGCCTCACGGCCGCCGGGGGGCTTCT
EU128645_Penicillium_glabrum        TGTACCTTGTTGCTTCGGTGCGCCCGCCTCACGGCCGCCGGGGGGCTTCT
DQ681325_Penicillium_adametzio      TGTACCTTGTTGCTTCGGTGCGCCCGCCTCACGGCCGCCGGGGGGCTTCT
DQ865102_Penicillium_glabrum        TGTACCTTGTTGCTTCGGTGCGCCCGCCTCACGGCCGCCGGGGGGCTTCT
DQ132815_Penicillium_thomii         TGTACCTTGTTGCTTCGGTGCGCCCGCCTCACGGCCGCCGGGGGGCTTCT
                                    **************************************************

AY373915_Penicillium_glabrum        GCCCCCGGGTCCGCGCGCACCGGAGACACTATTGAACTCTGTCTGAAGAT
AY373934_Penicillium_thomii         GCCCCCGGGTCCGCGCGCACCGGAGACACCATTGAACTCTGTCTGAAGAT
EU128622_Penicillium_glabrum        GCCCCCGGGTCCGCGCGCACCGGAGACACTATTGAACTCTGTCTGAAGAT
EU128608_Penicillium_glabrum        GCCCCCGGGTCCGCGCGCACCGGAGACACTATTGAACTCTGTCTGAAGAT
EU128594_Penicillium_glabrum        GCCCCCGGGTCCGCGCGCACCGGAGACACTATTGAACTCTGTCTGAAGAT
EU128643_Penicillium_glabrum        GCCCCCGGGTCCGCGCGCACCGGAGACACTATTGAACTCTGTCTGAAGAT
AF455487_Penicillium_glabrum        GCCCCCGGGTCCGCGCGCACCGGAGACACTATTGAACTCTGTCTGAAGAT
AF033407_Penicillium_glabrum        GCCCCCGGGTCCGCGCGCACCGGAGACACTATTGAACTCTGTCTGAAGAT
EU128601_Penicillium_glabrum        GCCCCCGGGTCCGCGCGCACCGGAGACACTATTGAACTCTGTCTGAAGAT
EU128615_Penicillium_glabrum        GCCCCCGGGTCCGCGCGCACCGGAGACACTATTGAACTCTGTCTGAAGAT
60102d1                             GCCCCCGGGTCCGCGCGCACCGGAGACACTATTGAACTCTGTCTGAAGAT
EU128630_Penicillium_glabrum        GCCCCCGGGTCCGCGCGCACCGGAGACACTATTGAACTCTGTCTGAAGAT
EU128645_Penicillium_glabrum        GCCCCCGGGTCCGCGCGCACCGGAGACACTATTGAACTCTGTCTGAAGAT
DQ681325_Penicillium_adametzio      GCCCCCGGGTCCGCGCGCACCGGAGACACTATTGAACTCTGTCTGAAGAT
DQ865102_Penicillium_glabrum        GCCCCCGGGTCCGCGCGCACCGGAGACACTATTGAACTCTGTCTGAAGAT
DQ132815_Penicillium_thomii         GCCCCCGGGTCCGCGCGCACCGGAGACACCATTGAACTCTGTCTGAAGAT
                                    ***************************** ********************

AY373915_Penicillium_glabrum        TGCAGTCTGAGCATAAACTAAATAAGTTAAAACTTTCAACAACGGATCTC
AY373934_Penicillium_thomii         TGCAGTCTGAGCATAAACTAAATAAGTTAAAACTTTCAACAACGGATCTC
EU128622_Penicillium_glabrum        TGCAGTCTGAGCATAAACTAAATAAGTTAAAACTTTCAACAACGGATCTC
EU128608_Penicillium_glabrum        TGCAGTCTGAGCATAAACTAAATAAGTTAAAACTTTCAACAACGGATCTC
EU128594_Penicillium_glabrum        TGCAGTCTGAGCATAAACTAAATAAGTTAAAACTTTCAACAACGGATCTC
EU128643_Penicillium_glabrum        TGCAGTCTGAGCATAAACTAAATAAGTTAAAACTTTCAACAACGGATCTC
AF455487_Penicillium_glabrum        TGCAGTCTGAGCATAAACTAAATAAGTTAAAACTTTCAACAACGGATCTC
AF033407_Penicillium_glabrum        TGCAGTCTGAGCATAAACTAAATAAGTTAAAACTTTCAACAACGGATCTC
EU128601_Penicillium_glabrum        TGCAGTCTGAGCATAAACTAAATAAGTTAAAACTTTCAACAACGGATCTC
EU128615_Penicillium_glabrum        TGCAGTCTGAGCATAAACTAAATAAGTTAAAACTTTCAACAACGGATCTC
60102d1                             TGCAGTCTGAGCATAAACTAAATAAGTTAAAACTTTCAACAACGGATCTC
EU128630_Penicillium_glabrum        TGCAGTCTGAGCATAAACTAAATAAGTTAAAACTTTCAACAACGGATCTC
EU128645_Penicillium_glabrum        TGCAGTCTGAGCATAAACTAAATAAGTTAAAACTTTCAACAACGGATCTC
DQ681325_Penicillium_adametzio      TGCAGTCTGAGCATAAACTAAATAAGTTAAAACTTTCAACAACGGATCTC
DQ865102_Penicillium_glabrum        TGCAGTCTGAGCATAAACTAAATAAGTTAAAACTTTCAACAACGGATCTC
DQ132815_Penicillium_thomii         TGCAGTCTGAGCATAAACTAAATAAGTTAAAACTTTCAACAACGGATCTC
                                    **************************************************

AY373915_Penicillium_glabrum        TTGGTTCCGGCATCGATGAAGAACGCAGCGAAATGCGATAACTAATGTGA
AY373934_Penicillium_thomii         TTGGTTCCGGCATCGATGAAGAACGCAGCGAAATGCGATAACTAATGTGA
EU128622_Penicillium_glabrum        TTGGTTCCGGCATCGATGAAGAACGCAGCGAAATGCGATAACTAATGTGA
EU128608_Penicillium_glabrum        TTGGTTCCGGCATCGATGAAGAACGCAGCGAAATGCGATAACTAATGTGA
EU128594_Penicillium_glabrum        TTGGTTCCGGCATCGATGAAGAACGCAGCGAAATGCGATAACTAATGTGA
EU128643_Penicillium_glabrum        TTGGTTCCGGCATCGATGAAGAACGCAGCGAAATGCGATAACTAATGTGA
AF455487_Penicillium_glabrum        TTGGTTCCGGCATCGATGAAGAACGCAGCGAAATGCGATAACTAATGTGA
AF033407_Penicillium_glabrum        TTGGTTCCGGCATCGATGAAGAACGCAGCGAAATGCGATAACTAATGTGA
EU128601_Penicillium_glabrum        TTGGTTCCGGCATCGATGAAGAACGCAGCGAAATGCGATAACTAATGTGA
EU128615_Penicillium_glabrum        TTGGTTCCGGCATCGATGAAGAACGCAGCGAAATGCGATAACTAATGTGA
60102d1                             TTGGTTCCGGCATCGATGAAGAACGCAGCGAAATGCGATAACTAATGTGA
EU128630_Penicillium_glabrum        TTGGTTCCGGCATCGATGAAGAACGCAGCGAAATGCGATAACTAATGTGA
EU128645_Penicillium_glabrum        TTGGTTCCGGCATCGATGAAGAACGCAGCGAAATGCGATAACTAATGTGA
DQ681325_Penicillium_adametzio      TTGGTTCCGGCATCGATGAAGAACGCAGCGAAATGCGATAACTAATGTGA
DQ865102_Penicillium_glabrum        TTGGTTCCGGCATCGATGAAGAACGCAGCGAAATGCGATAACTAATGTGA
DQ132815_Penicillium_thomii         TTGGTTCCGGCATCGATGAAGAACGCAGCGAAATGCGATAACTAATGTGA
                                    **************************************************

AY373915_Penicillium_glabrum        ATTGCAGAATTCAGTGAATCATCGAGTCTTTGAACGCACATTGCGCCCCC
AY373934_Penicillium_thomii         ATTGCAGAATTCAGTGAATCATCGAGTCTTTGAACGCACATTGCGCCCCC
EU128622_Penicillium_glabrum        ATTGCAGAATTCAGTGAATCATCGAGTCTTTGAACGCACATTGCGCCCCC
EU128608_Penicillium_glabrum        ATTGCAGAATTCAGTGAATCATCGAGTCTTTGAACGCACATTGCGCCCCC
EU128594_Penicillium_glabrum        ATTGCAGAATTCAGTGAATCATCGAGTCTTTGAACGCACATTGCGCCCCC
EU128643_Penicillium_glabrum        ATTGCAGAATTCAGTGAATCATCGAGTCTTTGAACGCACATTGCGCCCCC
AF455487_Penicillium_glabrum        ATTGCAGAATTCAGTGAATCATCGAGTCTTTGAACGCACATTGCGCCCCC
AF033407_Penicillium_glabrum        ATTGCAGAATTCAGTGAATCATCGAGTCTTTGAACGCACATTGCGCCCCC
EU128601_Penicillium_glabrum        ATTGCAGAATTCAGTGAATCATCGAGTCTTTGAACGCACATTGCGCCCCC
EU128615_Penicillium_glabrum        ATTGCAGAATTCAGTGAATCATCGAGTCTTTGAACGCACATTGCGCCCCC
60102d1                             ATTGCAGAATTCAGTGAATCATCGAGTCTTTGAACGCACATTGCGCCCCC
EU128630_Penicillium_glabrum        ATTGCAGAATTCAGTGAATCATCGAGTCTTTGAACGCACATTGCGCCCCC
EU128645_Penicillium_glabrum        ATTGCAGAATTCAGTGAATCATCGAGTCTTTGAACGCACATTGCGCCCCC
DQ681325_Penicillium_adametzio      ATTGCAGAATTCAGTGAATCATCGAGTCTTTGAACGCACATTGCGCCCCC
DQ865102_Penicillium_glabrum        ATTGCAGAATTCAGTGAATCATCGAGTCTTTGAACGCACATTGCGCCCCC
DQ132815_Penicillium_thomii         ATTGCAGAATTCAGTGAATCATCGAGTCTTTGAACGCACATTGCGCCCCC
                                    **************************************************

AY373915_Penicillium_glabrum        TGGTATTCCGGGGGGCATGCCTGTCCGAGCGTCATTGCTGCCCTCAAGCA
AY373934_Penicillium_thomii         TGGTATTCCGGGGGGCATGCCTGTCCGAGCGTCATTGCTGCCCTCAAGCA
EU128622_Penicillium_glabrum        TGGTATTCCGGGGGGCATGCCTGTCCGAGCGTCATTGCTGCCCTCAAGCA
EU128608_Penicillium_glabrum        TGGTATTCCGGGGGGCATGCCTGTCCGAGCGTCATTGCTGCCCTCAAGCA
EU128594_Penicillium_glabrum        TGGTATTCCGGGGGGCATGCCTGTCCGAGCGTCATTGCTGCCCTCAAGCA
EU128643_Penicillium_glabrum        TGGTATTCCGGGGGGCATGCCTGTCCGAGCGTCATTGCTGCCCTCAAGCA
AF455487_Penicillium_glabrum        TGGTATTCCGGGGGGCATGCCTGTCCGAGCGTCATTGCTGCCCTCAAGCA
AF033407_Penicillium_glabrum        TGGTATTCCGGGGGGCATGCCTGTCCGAGCGTCATTGCTGCCCTCAAGCA
EU128601_Penicillium_glabrum        TGGTATTCCGGGGGGCATGCCTGTCCGAGCGTCATTGCTGCCCTCAAGCA
EU128615_Penicillium_glabrum        TGGTATTCCGGGGGGCATGCCTGTCCGAGCGTCATTGCTGCCCTCAAGCA
60102d1                             TGGTATTCCGGGGGGCATGCCTGTCCGAGCGTCATTGCTGCCCTCAAGCA
EU128630_Penicillium_glabrum        TGGTATTCCGGGGGGCATGCCTGTCCGAGCGTCATTGCTGCCCTCAAGCA
EU128645_Penicillium_glabrum        TGGTATTCCGGGGGGCATGCCTGTCCGAGCGTCATTGCTGCCCTCAAGCA
DQ681325_Penicillium_adametzio      TGGTATTCCGGGGGGCATGCCTGTCCGAGCGTCATTGCTGCCCTCAAGCA
DQ865102_Penicillium_glabrum        TGGTATTCCGGGGGGCATGCCTGTCCGAGCGTCATTGCTGCCCTCAAGCA
DQ132815_Penicillium_thomii         TGGTATTCCGGGGGGCATGCCTGTCCGAGCGTCATTGCTGCCCTCAAGCA
                                    **************************************************

AY373915_Penicillium_glabrum        CGGCTTGTGTGTTGGGCTCCGTCCCCCCGGGGACGGGTCCGAAAGGCAGC
AY373934_Penicillium_thomii         CGGCTTGTGTGTTGGGCTCCGTCCCCCCGGGGACGGGTCCGAAAGGCAGC
EU128622_Penicillium_glabrum        CGGCTTGTGTGTTGGGCTCCGTCCCCCCGGGGACGGGTCCGAAAGGCAGC
EU128608_Penicillium_glabrum        CGGCTTGTGTGTTGGGCTCCGTCCCCCCGGGGACGGGTCCGAAAGGCAGC
EU128594_Penicillium_glabrum        CGGCTTGTGTGTTGGGCTCCGTCCCCCCGGGGACGGGTCCGAAAGGCAGC
EU128643_Penicillium_glabrum        CGGCTTGTGTGTTGGGCTCCGTCCCCCCGGGGACGGGTCCGAAAGGCAGC
AF455487_Penicillium_glabrum        CGGCTTGTGTGTTGGGCTCCGTCCCCCCGGGGACGGGTCCGAAAGGCAGC
AF033407_Penicillium_glabrum        CGGCTTGTGTGTTGGGCTCCGTCCCCCCGGGGACGGGTCCGAAAGGCAGC
EU128601_Penicillium_glabrum        CGGCTTGTGTGTTGGGCTCCGTCCCCCCGGGGACGGGTCCGAAAGGCAGC
EU128615_Penicillium_glabrum        CGGCTTGTGTGTTGGGCTCCGTCCCCCCGGGGACGGGTCCGAAAGGCAGC
60102d1                             CGGCTTGTGTGTTGGGCTCCGTCCCCCCGGGGACGGGTCCGAAAGGCAGC
EU128630_Penicillium_glabrum        CGGCTTGTGTGTTGGGCTCCGTCCCCCCGGGGACGGGTCCGAAAGGCAGC
EU128645_Penicillium_glabrum        CGGCTTGTGTGTTGGGCTCCGTCCCCCCGGGGACGGGTCCGAAAGGCAGC
DQ681325_Penicillium_adametzio      CGGCTTGTGTGTTGGGCTCCGTCCCCCCGGGGACGGGTCCGAAAGGCAGC
DQ865102_Penicillium_glabrum        CGGCTTGTGTGTTGGGCTCCGTCCCCCCGGGGACGGGTCCGAAAGGCAGC
DQ132815_Penicillium_thomii         CGGCTTGTGTGTTGGGCTCCGTCCCCCCGGGGACGGGTCCGAAAGGCAGC
                                    **************************************************

AY373915_Penicillium_glabrum        GGCGGCACCGAGTCCGGTCCTCGAGCGTATGGGGCTTTGTCACCCGCTCT
AY373934_Penicillium_thomii         GGCGGCACCGAGTCCGGTCCTCGAGCGTATGGGGCTTTGTCACCCGCTCT
EU128622_Penicillium_glabrum        GGCGGCACCGAGTCCGGTCCTCGAGCGTATGGGGCTTTGTCACCCGCTCT
EU128608_Penicillium_glabrum        GGCGGCACCGAGTCCGGTCCTCGAGCGTATGGGGCTTTGTCACCCGCTCT
EU128594_Penicillium_glabrum        GGCGGCACCGAGTCCGGTCCTCGAGCGTATGGGGCTTTGTCACCCGCTCT
EU128643_Penicillium_glabrum        GGCGGCACCGAGTCCGGTCCTCGAGCGTATGGGGCTTTGTCACCCGCTCT
AF455487_Penicillium_glabrum        GGCGGCACCGAGTCCGGTCCTCGAGCGTATGGGGCTTTGTCACCCGCTCT
AF033407_Penicillium_glabrum        GGCGGCACCGAGTCCGGTCCTCGAGCGTATGGGGCTTTGTCACCCGCTCT
EU128601_Penicillium_glabrum        GGCGGCACCGAGTCCGGTCCTCGAGCGTATGGGGCTTTGTCACCCGCTCT
EU128615_Penicillium_glabrum        GGCGGCACCGAGTCCGGTCCTCGAGCGTATGGGGCTTTGTCACCCGCTCT
60102d1                             GGCGGCACCGAGTCCGGTCCTCGAGCGTATGGGGCTT-GTCACCCGCTCT
EU128630_Penicillium_glabrum        GGCGGCACCGAGTCCGGTCCTCGAGCGTATGGGGCTTTGTCACCCGCTCT
EU128645_Penicillium_glabrum        GGCGGCACCGAGTCCGGTCCTCGAGCGTATGGGGCTTTGTCACCCGCTCT
DQ681325_Penicillium_adametzio      GGCGGCACCGAGTCCGGTCCTCGAGCGTATGGGGCTTTGTCACCCGCTCT
DQ865102_Penicillium_glabrum        GGCGGCACCGAGTCCGGTCCTCGAGCGTATGGGGCTTTGTCACCCGCTCT
DQ132815_Penicillium_thomii         GGCGGCACCGAGTCCGGTCCTCGAGCGTATGGGGCTTTGTCACCCGCTCT
                                    ************************************* ************

AY373915_Penicillium_glabrum        GTAGGCCCGGCCGGCGCCAGCCGACAACCAATCATCCTTTTTTCAGGTTG
AY373934_Penicillium_thomii         GTAGGCCCGGCCGGCGCCAGCCGACAACCAATCATCCTTTTTTCAGGTTG
EU128622_Penicillium_glabrum        GTAGGCCCGGCCGGCGCCAGCCGACAACCAATCATCCTTTTTTCAGGTTG
EU128608_Penicillium_glabrum        GTAGGCCCGGCCGGCGCCAGCCGACAACCAATCATCCTTTTTTCAGGTTG
EU128594_Penicillium_glabrum        GTAGGCCCGGCCGGCGCCAGCCGACAACCAATCATCCTTTTTTCAGGTTG
EU128643_Penicillium_glabrum        GTAGGCCCGGCCGGCGCCAGCCGACAACCAATCATCCTTTTTTCAGGTTG
AF455487_Penicillium_glabrum        GTAGGCCCGGCCGGCGCCAGCCGACAACCAATCATCCTTTTTTCAGGTTG
AF033407_Penicillium_glabrum        GTAGGCCCGGCCGGCGCCAGCCGACAACCAATCATCCTTTTTTCAGGTTG
EU128601_Penicillium_glabrum        GTAGGCCCGGCCGGCGCCAGCCGACAACCAATCATCCTTTTTTCAGGTTG
EU128615_Penicillium_glabrum        GTAGGCCCGGCCGGCGCCAGCCGACAACCAATCATCCTTTTTTCAGGTTG
60102d1                             GTAGGCCCGGCCGGCGCCAGCCGACAACCAATCATCCTTTTTATCAGGTG
EU128630_Penicillium_glabrum        GTAGGCCCGGCCGGCGCCAGCCGACAACCAATCATCCTTTTTTCAGGTTG
EU128645_Penicillium_glabrum        GTAGGCCCGGCCGGCGCCAGCCGACAACCAATCATCCTTTTTT-------
DQ681325_Penicillium_adametzio      GTAGGCCCGGCCGGCGCCAGCCGACAACCAATCATCCTTTTTTCAGGTTG
DQ865102_Penicillium_glabrum        GTAGGCCCGGCCGGCGCCAGCCGACAACCAATCATCCTTTTTTCAGG---
DQ132815_Penicillium_thomii         GTAGGCCCGGCCGGCGCCAGCCGACAACCAATCATCCTTTTT-CAGG-TG
                                    ******************************************        

AY373915_Penicillium_glabrum        ACCTCGGATCAGGTAGGGATACCCGCTGAACTTAAGCATATCAATAAGCG
AY373934_Penicillium_thomii         ACCTCGGATCAGGTAGGGATACCCGCTGAACTTAAGCATATCAATAAGCG
EU128622_Penicillium_glabrum        ACCTCGGATCAGGTAGGGATACCCGCTGAACTTAAGCATATCAATAAGCG
EU128608_Penicillium_glabrum        ACCTCGGATCAGGTAGGGATACCCGCTGAACTTAAGCATATCAATAAGCG
EU128594_Penicillium_glabrum        ACCTCGGATCAGGTAGGGATACCCGCTGAACTTAAGCATATCAATAA---
EU128643_Penicillium_glabrum        ACCTCGGATCAGGTAGGGATACCCGCTGAACTTAAGCATATCAATAAGCG
AF455487_Penicillium_glabrum        ACCTCGGATCAGGTAGGGATACCCGCTGAACTTAAGCATATCAATAAGCG
AF033407_Penicillium_glabrum        ACCTCGGATCAGGTAGGGATACCCGCTGAACTTAAGCATATCAATAAGCG
EU128601_Penicillium_glabrum        ACCTCGGATCAGGTAGGGATACCCGCTGAACTTAAGCATATCAATAAGCG
EU128615_Penicillium_glabrum        ACCTCGGATCAGGTAGGGATACCCGCTGAACTTAAGCATATCAATAA---
60102d1                             ACCTCGGAT-----------------------------------------
EU128630_Penicillium_glabrum        ACCTCGGATCAGGTAGGGATACCCGCTGAACTTAAGCATATCA-TAA---
EU128645_Penicillium_glabrum        --------------------------------------------------
DQ681325_Penicillium_adametzio      ACCTCGGATTAGGTAGGGATACCCGCTGAACTTAAGCATATCAATAAGNC
DQ865102_Penicillium_glabrum        --------------------------------------------------
DQ132815_Penicillium_thomii         ACCTCG-ATCAGG-AGGAAC------------------------------
                                                                                      

AY373915_Penicillium_glabrum        GAGGAAAAGAAACCAACAGGGATTGCCTC---------------------
AY373934_Penicillium_thomii         GAGGAAAAGAAACCAACAGGGATTGCCTC---------------------
EU128622_Penicillium_glabrum        GAGGAA--------------------------------------------
EU128608_Penicillium_glabrum        GAGGA---------------------------------------------
EU128594_Penicillium_glabrum        --------------------------------------------------
EU128643_Penicillium_glabrum        GAGGAA--------------------------------------------
AF455487_Penicillium_glabrum        GAGGA---------------------------------------------
AF033407_Penicillium_glabrum        GAGGAAAAGAAACCAACAGGGATTACCTCAGTAACGGCGAGTGAAGCGGT
EU128601_Penicillium_glabrum        GGAGGA--------------------------------------------
EU128615_Penicillium_glabrum        --------------------------------------------------
60102d1                             --------------------------------------------------
EU128630_Penicillium_glabrum        --------------------------------------------------
EU128645_Penicillium_glabrum        --------------------------------------------------
DQ681325_Penicillium_adametzio      GGAGGAA-------------------------------------------
DQ865102_Penicillium_glabrum        --------------------------------------------------
DQ132815_Penicillium_thomii         --------------------------------------------------
                                                                                      

AY373915_Penicillium_glabrum        --------------------------------------------------
AY373934_Penicillium_thomii         --------------------------------------------------
EU128622_Penicillium_glabrum        --------------------------------------------------
EU128608_Penicillium_glabrum        --------------------------------------------------
EU128594_Penicillium_glabrum        --------------------------------------------------
EU128643_Penicillium_glabrum        --------------------------------------------------
AF455487_Penicillium_glabrum        --------------------------------------------------
AF033407_Penicillium_glabrum        AAGAGCTCAAATTTGAAAGCTGGCTCCTTCGGGGTCCGCATTGTAATTTG
EU128601_Penicillium_glabrum        --------------------------------------------------
EU128615_Penicillium_glabrum        --------------------------------------------------
60102d1                             --------------------------------------------------
EU128630_Penicillium_glabrum        --------------------------------------------------
EU128645_Penicillium_glabrum        --------------------------------------------------
DQ681325_Penicillium_adametzio      --------------------------------------------------
DQ865102_Penicillium_glabrum        --------------------------------------------------
DQ132815_Penicillium_thomii         --------------------------------------------------
                                                                                      

AY373915_Penicillium_glabrum        --------------------------------------------------
AY373934_Penicillium_thomii         --------------------------------------------------
EU128622_Penicillium_glabrum        --------------------------------------------------
EU128608_Penicillium_glabrum        --------------------------------------------------
EU128594_Penicillium_glabrum        --------------------------------------------------
EU128643_Penicillium_glabrum        --------------------------------------------------
AF455487_Penicillium_glabrum        --------------------------------------------------
AF033407_Penicillium_glabrum        CAGAGGATGTTTCGGGAGCAGCCCCCATCTAAGTGTCCTGGAACGGACCG
EU128601_Penicillium_glabrum        --------------------------------------------------
EU128615_Penicillium_glabrum        --------------------------------------------------
60102d1                             --------------------------------------------------
EU128630_Penicillium_glabrum        --------------------------------------------------
EU128645_Penicillium_glabrum        --------------------------------------------------
DQ681325_Penicillium_adametzio      --------------------------------------------------
DQ865102_Penicillium_glabrum        --------------------------------------------------
DQ132815_Penicillium_thomii         --------------------------------------------------
                                                                                      

AY373915_Penicillium_glabrum        --------------------------------------------------
AY373934_Penicillium_thomii         --------------------------------------------------
EU128622_Penicillium_glabrum        --------------------------------------------------
EU128608_Penicillium_glabrum        --------------------------------------------------
EU128594_Penicillium_glabrum        --------------------------------------------------
EU128643_Penicillium_glabrum        --------------------------------------------------
AF455487_Penicillium_glabrum        --------------------------------------------------
AF033407_Penicillium_glabrum        TCATAGAGGGTGAGAATCCCGTATGGGATGGGGTGTCTGCGCCCATGTGA
EU128601_Penicillium_glabrum        --------------------------------------------------
EU128615_Penicillium_glabrum        --------------------------------------------------
60102d1                             --------------------------------------------------
EU128630_Penicillium_glabrum        --------------------------------------------------
EU128645_Penicillium_glabrum        --------------------------------------------------
DQ681325_Penicillium_adametzio      --------------------------------------------------
DQ865102_Penicillium_glabrum        --------------------------------------------------
DQ132815_Penicillium_thomii         --------------------------------------------------
                                                                                      

AY373915_Penicillium_glabrum        --------------------------------------------------
AY373934_Penicillium_thomii         --------------------------------------------------
EU128622_Penicillium_glabrum        --------------------------------------------------
EU128608_Penicillium_glabrum        --------------------------------------------------
EU128594_Penicillium_glabrum        --------------------------------------------------
EU128643_Penicillium_glabrum        --------------------------------------------------
AF455487_Penicillium_glabrum        --------------------------------------------------
AF033407_Penicillium_glabrum        AACTCCTTCGACGAGTCGAGTTGTTTGGGAATGCAGCTCTAAATGGGTGG
EU128601_Penicillium_glabrum        --------------------------------------------------
EU128615_Penicillium_glabrum        --------------------------------------------------
60102d1                             --------------------------------------------------
EU128630_Penicillium_glabrum        --------------------------------------------------
EU128645_Penicillium_glabrum        --------------------------------------------------
DQ681325_Penicillium_adametzio      --------------------------------------------------
DQ865102_Penicillium_glabrum        --------------------------------------------------
DQ132815_Penicillium_thomii         --------------------------------------------------
                                                                                      

AY373915_Penicillium_glabrum        --------------------------------------------------
AY373934_Penicillium_thomii         --------------------------------------------------
EU128622_Penicillium_glabrum        --------------------------------------------------
EU128608_Penicillium_glabrum        --------------------------------------------------
EU128594_Penicillium_glabrum        --------------------------------------------------
EU128643_Penicillium_glabrum        --------------------------------------------------
AF455487_Penicillium_glabrum        --------------------------------------------------
AF033407_Penicillium_glabrum        TAAATTTCATCTAAAGCTAAATATTGGCCGGAGACCGATAGCGCACAAGT
EU128601_Penicillium_glabrum        --------------------------------------------------
EU128615_Penicillium_glabrum        --------------------------------------------------
60102d1                             --------------------------------------------------
EU128630_Penicillium_glabrum        --------------------------------------------------
EU128645_Penicillium_glabrum        --------------------------------------------------
DQ681325_Penicillium_adametzio      --------------------------------------------------
DQ865102_Penicillium_glabrum        --------------------------------------------------
DQ132815_Penicillium_thomii         --------------------------------------------------
                                                                                      

AY373915_Penicillium_glabrum        --------------------------------------------------
AY373934_Penicillium_thomii         --------------------------------------------------
EU128622_Penicillium_glabrum        --------------------------------------------------
EU128608_Penicillium_glabrum        --------------------------------------------------
EU128594_Penicillium_glabrum        --------------------------------------------------
EU128643_Penicillium_glabrum        --------------------------------------------------
AF455487_Penicillium_glabrum        --------------------------------------------------
AF033407_Penicillium_glabrum        AGAGTGATCGAAAGATGAAAAGCACTTTGAAAAGAGAGTTAAAAAGCACG
EU128601_Penicillium_glabrum        --------------------------------------------------
EU128615_Penicillium_glabrum        --------------------------------------------------
60102d1                             --------------------------------------------------
EU128630_Penicillium_glabrum        --------------------------------------------------
EU128645_Penicillium_glabrum        --------------------------------------------------
DQ681325_Penicillium_adametzio      --------------------------------------------------
DQ865102_Penicillium_glabrum        --------------------------------------------------
DQ132815_Penicillium_thomii         --------------------------------------------------
                                                                                      

AY373915_Penicillium_glabrum        --------------------------------------------------
AY373934_Penicillium_thomii         --------------------------------------------------
EU128622_Penicillium_glabrum        --------------------------------------------------
EU128608_Penicillium_glabrum        --------------------------------------------------
EU128594_Penicillium_glabrum        --------------------------------------------------
EU128643_Penicillium_glabrum        --------------------------------------------------
AF455487_Penicillium_glabrum        --------------------------------------------------
AF033407_Penicillium_glabrum        TGAAATTGTTGAAAGGGAAGCGCTTGCGATCAGACTCGCCTTGGGGGTTC
EU128601_Penicillium_glabrum        --------------------------------------------------
EU128615_Penicillium_glabrum        --------------------------------------------------
60102d1                             --------------------------------------------------
EU128630_Penicillium_glabrum        --------------------------------------------------
EU128645_Penicillium_glabrum        --------------------------------------------------
DQ681325_Penicillium_adametzio      --------------------------------------------------
DQ865102_Penicillium_glabrum        --------------------------------------------------
DQ132815_Penicillium_thomii         --------------------------------------------------
                                                                                      

AY373915_Penicillium_glabrum        --------------------------------------------------
AY373934_Penicillium_thomii         --------------------------------------------------
EU128622_Penicillium_glabrum        --------------------------------------------------
EU128608_Penicillium_glabrum        --------------------------------------------------
EU128594_Penicillium_glabrum        --------------------------------------------------
EU128643_Penicillium_glabrum        --------------------------------------------------
AF455487_Penicillium_glabrum        --------------------------------------------------
AF033407_Penicillium_glabrum        AGCCGGCATTCGTGCCGGTGTACTTCCCCCAGGGCGGGCCAGCGTCGGTT
EU128601_Penicillium_glabrum        --------------------------------------------------
EU128615_Penicillium_glabrum        --------------------------------------------------
60102d1                             --------------------------------------------------
EU128630_Penicillium_glabrum        --------------------------------------------------
EU128645_Penicillium_glabrum        --------------------------------------------------
DQ681325_Penicillium_adametzio      --------------------------------------------------
DQ865102_Penicillium_glabrum        --------------------------------------------------
DQ132815_Penicillium_thomii         --------------------------------------------------
                                                                                      

AY373915_Penicillium_glabrum        --------------------------------------------------
AY373934_Penicillium_thomii         --------------------------------------------------
EU128622_Penicillium_glabrum        --------------------------------------------------
EU128608_Penicillium_glabrum        --------------------------------------------------
EU128594_Penicillium_glabrum        --------------------------------------------------
EU128643_Penicillium_glabrum        --------------------------------------------------
AF455487_Penicillium_glabrum        --------------------------------------------------
AF033407_Penicillium_glabrum        TGGGTGGCCGGTCAAAGGCCCTTGGAATGTAACGCCTCTCGGGGCGTCTT
EU128601_Penicillium_glabrum        --------------------------------------------------
EU128615_Penicillium_glabrum        --------------------------------------------------
60102d1                             --------------------------------------------------
EU128630_Penicillium_glabrum        --------------------------------------------------
EU128645_Penicillium_glabrum        --------------------------------------------------
DQ681325_Penicillium_adametzio      --------------------------------------------------
DQ865102_Penicillium_glabrum        --------------------------------------------------
DQ132815_Penicillium_thomii         --------------------------------------------------
                                                                                      

AY373915_Penicillium_glabrum        --------------------------------------------------
AY373934_Penicillium_thomii         --------------------------------------------------
EU128622_Penicillium_glabrum        --------------------------------------------------
EU128608_Penicillium_glabrum        --------------------------------------------------
EU128594_Penicillium_glabrum        --------------------------------------------------
EU128643_Penicillium_glabrum        --------------------------------------------------
AF455487_Penicillium_glabrum        --------------------------------------------------
AF033407_Penicillium_glabrum        ATAGCCAAGGGTGCCATGCGGCCTACCTGGACCGAGGAACGCGCTTCGGC
EU128601_Penicillium_glabrum        --------------------------------------------------
EU128615_Penicillium_glabrum        --------------------------------------------------
60102d1                             --------------------------------------------------
EU128630_Penicillium_glabrum        --------------------------------------------------
EU128645_Penicillium_glabrum        --------------------------------------------------
DQ681325_Penicillium_adametzio      --------------------------------------------------
DQ865102_Penicillium_glabrum        --------------------------------------------------
DQ132815_Penicillium_thomii         --------------------------------------------------
                                                                                      

AY373915_Penicillium_glabrum        -------------------------------
AY373934_Penicillium_thomii         -------------------------------
EU128622_Penicillium_glabrum        -------------------------------
EU128608_Penicillium_glabrum        -------------------------------
EU128594_Penicillium_glabrum        -------------------------------
EU128643_Penicillium_glabrum        -------------------------------
AF455487_Penicillium_glabrum        -------------------------------
AF033407_Penicillium_glabrum        TCGGACGCTGGCATAATGGTCGTAAGCGACC
EU128601_Penicillium_glabrum        -------------------------------
EU128615_Penicillium_glabrum        -------------------------------
60102d1                             -------------------------------
EU128630_Penicillium_glabrum        -------------------------------
EU128645_Penicillium_glabrum        -------------------------------
DQ681325_Penicillium_adametzio      -------------------------------
DQ865102_Penicillium_glabrum        -------------------------------
DQ132815_Penicillium_thomii         -------------------------------
                                                                   
