# Supplementary material for: A software pipeline for processing and identification of fungal ITS sequences
Source: Source Code Biol Med. 2009 Jan 15;4:1. doi: 10.1186/1751-0473-4-1 (PMC2649129; doi:10.1186/1751-0473-4-1)
Supplement: Additional file 2 — The evaluation dataset. The evaluation dataset (in the FASTA format) and the results of its analysis (a summary in the OpenOffice/Excel spreadsheet format with multiple alignments in the ALN (Clustal W) format and a list of the species recovered in the PDF format). [file 1751-0473-4-1-S2.zip › AdditionalFile2/2008-10-24-1/alignments/60102d1.dnd]

(
(
(
60102d1:-0.00154,
(
EU128630_Penicillium_glabrum:0.00161,
(
(
DQ681325_Penicillium_adametzio:-0.00470,
(
DQ865102_Penicillium_glabrum:-0.02667,
DQ132815_Penicillium_thomii:0.03060)
:0.01333)
:0.00722,
EU128645_Penicillium_glabrum:-0.01152)
:0.00850)
:0.00078)
:0.00260,
(
EU128615_Penicillium_glabrum:-0.00035,
(
EU128601_Penicillium_glabrum:-0.00122,
(
AF455487_Penicillium_glabrum:-0.00486,
AF033407_Penicillium_glabrum:0.01020)
:0.00473)
:0.00129)
:0.00018)
:0.00000,
EU128643_Penicillium_glabrum:0.00012,
(
(
(
EU128622_Penicillium_glabrum:-0.00072,
(
AY373915_Penicillium_glabrum:0.00000,
AY373934_Penicillium_thomii:0.00172)
:0.00077)
:0.00043,
EU128608_Penicillium_glabrum:-0.00043)
:0.00030,
EU128594_Penicillium_glabrum:-0.00030)
:0.00000);
