# Supplementary material for: A software pipeline for processing and identification of fungal ITS sequences
Source: Source Code Biol Med. 2009 Jan 15;4:1. doi: 10.1186/1751-0473-4-1 (PMC2649129; doi:10.1186/1751-0473-4-1)
Supplement: Additional file 2 — The evaluation dataset. The evaluation dataset (in the FASTA format) and the results of its analysis (a summary in the OpenOffice/Excel spreadsheet format with multiple alignments in the ALN (Clustal W) format and a list of the species recovered in the PDF format). [file 1751-0473-4-1-S2.zip › AdditionalFile2/2008-10-24-1/alignments/601314.aln]

CLUSTAL W (1.83) multiple sequence alignment


DQ426532_Aspergillus_versicolo      -------------------------CCGTAGGTGAACCTGCGGAA-GGAT
DQ093658_Aspergillus_versicolo      ------------GTGGAACAAGTTTCCGTAGGTGAACCTGCGGAA-GGAT
601314                              -------------------------------------GCAGGAAA-GGAT
AF455505_Emericella_nidulans        -------------GTGTACAAGGTTCCGTAGGTGAACCTGCGGAAAGGAT
EF687940_Aspergillus_sp             ----------------------------------AACCTGCGGAA-GGAT
EU862194_Aspergillus_sp             ------------------------TCCGTAGGTGAACCTGCGGAA-GGAT
EF125026_Aspergillus_versicolo      ------------------------TCCGTAGGTGAACCTGCGGAA-GGAT
AJ937749_Aspergillus_versicolo      GGAAGTAAAAGTCGTAACAAGGTTTCCGTAGGTGAACCTGCGGAA-GGAT
AJ937750_Aspergillus_versicolo      GGAAGTAAAAGTCGTAACAAGGTTTCCGTAGGTGAACCTGCGGAA-GGAT
AM158200_Emericella_nidulans        --------------------------------------------AAGGAT
AM158201_Emericella_nidulans        --------------------------------------------AAGGAT
EF652467_Aspergillus_sp             --------------------------------------------AAGGAT
EF652440_Aspergillus_sp             --------------------------------------------AAGGAT
AJ937751_Aspergillus_versicolo      -------------------------------------------GAAGGAT
AM176697_Paecilomyces_sp            --------------------------------------------AAGGAT
AM158202_Emericella_nidulans        --------------------------------------------AAGGAT
                                                                                * ****

DQ426532_Aspergillus_versicolo      CATTACCGAGTGCGGGCTGCCTCCGGGCGCCCAACCTCCCACCCGTGACT
DQ093658_Aspergillus_versicolo      CATTACCGAGTGCGGGCTGCCTCCGGGCGCCCAACCTCCCACCCGTGACT
601314                              CATTACCGAGTGCGGGCTGCCTCCGGGCGCCCAACCTCCCACCCGTGACT
AF455505_Emericella_nidulans        CATTACCGAGTGCGGGCTGCCTCCGGGCGCCCAACCTCCCACCCGTGACT
EF687940_Aspergillus_sp             CATTACCGAGTGCGGGCTGCCTCCGGGCGCCCAACCTCCCACCCGTGACT
EU862194_Aspergillus_sp             CATTACCGAGTGCGGGCTGCCTCCGGGCGCCCAACCTCCCACCCGTGACT
EF125026_Aspergillus_versicolo      CATTACCGAGTGCGGGCTGCCTCCGGGCGCCCAACCTCCCACCCGTGACT
AJ937749_Aspergillus_versicolo      CATTACCGAGTGCGGGCTGCCTCCGGGCGCCCAACCTCCCACCCGTGACT
AJ937750_Aspergillus_versicolo      CATTACCGAGTGCGGGCTGCCTCCGGGCGCCCAACCTCCCACCCGTGACT
AM158200_Emericella_nidulans        CATTACCGAGTGCGGGCTGCCTCCGGGCGCCCAACCTCCCACCCGTGACT
AM158201_Emericella_nidulans        CATTACCGAGTGCGGGCTGCCTCCGGGCGCCCAACCTCCCACCCGTGACT
EF652467_Aspergillus_sp             CATTACCGAGTGCGGGCTGCCTCCGGGCGCCCAACCTCCCACCCGTGACT
EF652440_Aspergillus_sp             CATTACCGAGTGCGGGCTGCCTCCGGGCGCCCAACCTCCCACCCGTGACT
AJ937751_Aspergillus_versicolo      CATTACCGAGTGCGGGCTGCCTCCGGGCGCCCAACCTCCCACCCGTGACT
AM176697_Paecilomyces_sp            CATTACCGAGTGCGGGCTGCCTCCGGGCGCCCAACCTCCCACCCGTGACT
AM158202_Emericella_nidulans        CATTACCGAGTGCGGGCTGCCTCCGGGCGCCCAACCTCCCACCCGTGACT
                                    **************************************************

DQ426532_Aspergillus_versicolo      ACCTAACACTGTTGCTTCGGCGGGGAGCCCTCTCGGGGGCGAGCCGCCGG
DQ093658_Aspergillus_versicolo      ACCTAACACTGTTGCTTCGGCGGGGAGCCCTCTCGGGGGCGAGCCGCCGG
601314                              ACCTAACACTGTTGCTTCGGCGGGGAGCCCTCTCGGGGGCGAGCCGCCGG
AF455505_Emericella_nidulans        ACCTAACACTGTTGCTTCGGCGGGGAGCCCTCTCGGGGGCGAGCCGCCGG
EF687940_Aspergillus_sp             ACCTAACACTGTTGCTTCGGCGGGGAGCCCTCTCGGGGGCGAGCCGCCGG
EU862194_Aspergillus_sp             ACCTAACACTGTTGCTTCGGCGGGGAGCCCTCTCGGGGGCGAGCCGCCGG
EF125026_Aspergillus_versicolo      ACCTAACACTGTTGCTTCGGCGGGGAGCCCTCTCGGGGGCGAGCCGCCGG
AJ937749_Aspergillus_versicolo      ACCTAACACTGTTGCTTCGGCGGGGAGCCCTCTCGGGGGCGAGCCGCCGG
AJ937750_Aspergillus_versicolo      ACCTAACACTGTTGCTTCGGCGGGGAGCCCTCTCGGGGGCGAGCCGCCGG
AM158200_Emericella_nidulans        ACCTAACACTGTTGCTTCGGCGGGGAGCCCTCTCGGGGGCGAGCCGCCGG
AM158201_Emericella_nidulans        ACCTAACACTGTTGCTTCGGCGGGGAGCCCTCTCGGGGGCGAGCCGCCGG
EF652467_Aspergillus_sp             ACCTAACACTGTTGCTTCGGCGGGGAGCCCTCTCGGGGGCGAGCCGCCGG
EF652440_Aspergillus_sp             ACCTAACACTGTTGCTTCGGCGGGGAGCCCTCTCGGGGGCGAGCCGCCGG
AJ937751_Aspergillus_versicolo      ACCTAACACTGTTGCTTCGGCGGGGAGCCCTCTCGGGGGCGAGCCGCCGG
AM176697_Paecilomyces_sp            ACCTAACACTGTTGCTTCGGCGGGGAGCCCTCTCGGGGGCGAGCCGCCGG
AM158202_Emericella_nidulans        ACCTAACACTGTTGCTTCGGCGGGGAGCCCTCTCGGGGGCGAGCCGCCGG
                                    **************************************************

DQ426532_Aspergillus_versicolo      GGACTACTGAACTTCATGCCTGAGAGTGATGCAGTCTGAGTCTGAATATA
DQ093658_Aspergillus_versicolo      GGACTACTGAACTTCATGCCTGAGAGTGATGCAGTCTGAGTCTGAATATA
601314                              GGACTACTGAACTTCATGCCTGAGAGTGATGCAGTCTGAGTCTGAATATA
AF455505_Emericella_nidulans        GGACTACTGAACTTCATGCCTGAGAGTGATGCAGTCTGAGTCTGAATATA
EF687940_Aspergillus_sp             GGACTACTGAACTTCATGCCTGAGAGTGATGCAGTCTGAGTCTGAATATA
EU862194_Aspergillus_sp             GGACTACTGAACTTCATGCCTGAGAGTGATGCAGTCTGAGTCTGAATATA
EF125026_Aspergillus_versicolo      GGACTACTGAACTTCATGCCTGAGAGTGATGCAGTCTGAGTCTGAATATA
AJ937749_Aspergillus_versicolo      GGACTACTGAACTTCATGCCTGAGAGTGATGCAGTCTGAGTCTGAATATA
AJ937750_Aspergillus_versicolo      GGACTACTGAACTTCATGCCTGAGAGTGATGCAGTCTGAGTCTGAATATA
AM158200_Emericella_nidulans        GGACTACTGAACTTCATGCCTGAGAGTGATGCAGTCTGAGTCTGAATATA
AM158201_Emericella_nidulans        GGACTACTGAACTTCATGCCTGAGAGTGATGCAGTCTGAGTCTGAATATA
EF652467_Aspergillus_sp             GGACTACTGAACTTCATGCCTGAGAGTGATGCAGTCTGAGTCTGAATATA
EF652440_Aspergillus_sp             GGACTACTGAACTTCATGCCTGAGAGTGATGCAGTCTGAGTCTGAATATA
AJ937751_Aspergillus_versicolo      GGACTACTGAACTTCATGCCTGAGAGTGATGCAGTCTGAGTCTGAATATA
AM176697_Paecilomyces_sp            GGACTACTGAACTTCATGCCTGAGAGTGATGCAGTCTGAGTCTGAATATA
AM158202_Emericella_nidulans        GGACTACTGAACTTCATGCCTGAGAGTGATGCAGTCTGAGTCTGAATATA
                                    **************************************************

DQ426532_Aspergillus_versicolo      AAATCAGTCAAAACTTTCAACAATGGATCTCTTGGTTCCGGCATCGATGA
DQ093658_Aspergillus_versicolo      AAATCAGTCAAAACTTTCAACAATGGATCTCTTGGTTCCGGCATCGATGA
601314                              AAATCAGTCAAAACTTTCAACAATGGATCTCTTGGTTCCGGCATCGATGA
AF455505_Emericella_nidulans        AAATCAGTCAAAACTTTCAACAATGGATCTCTTGGTTCCGGCATCGATGA
EF687940_Aspergillus_sp             AAATCAGTCAAAACTTTCAACAATGGATCTCTTGGTTCCGGCATCGATGA
EU862194_Aspergillus_sp             AAATCAGTCAAAACTTTCAACAATGGATCTCTTGGTTCCGGCATCGATGA
EF125026_Aspergillus_versicolo      AAATCAGTCAAAACTTTCAACAATGGATCTCTTGGTTCCGGCATCGATGA
AJ937749_Aspergillus_versicolo      AAATCAGTCAAAACTTTCAACAATGGATCTCTTGGTTCCGGCATCGATGA
AJ937750_Aspergillus_versicolo      AAATCAGTCAAAACTTTCAACAATGGATCTCTTGGTTCCGGCATCGATGA
AM158200_Emericella_nidulans        AAATCAGTCAAAACTTTCAACAATGGATCTCTTGGTTCCGGCATCGATGA
AM158201_Emericella_nidulans        AAATCAGTCAAAACTTTCAACAATGGATCTCTTGGTTCCGGCATCGATGA
EF652467_Aspergillus_sp             AAATCAGTCAAAACTTTCAACAATGGATCTCTTGGTTCCGGCATCGATGA
EF652440_Aspergillus_sp             AAATCAGTCAAAACTTTCAACAATGGATCTCTTGGTTCCGGCATCGATGA
AJ937751_Aspergillus_versicolo      AAATCAGTCAAAACTTTCAACAATGGATCTCTTGGTTCCGGCATCGATGA
AM176697_Paecilomyces_sp            AAATCAGTCAAAACTTTCAACAATGGATCTCTTGGTTCCGGCATCGATGA
AM158202_Emericella_nidulans        AAATCAGTCAAAACTTTCAACAATGGATCTCTTGGTTCCGGCATCGATGA
                                    **************************************************

DQ426532_Aspergillus_versicolo      AGAACGCAGCGAACTGCGATAAGTAATGTGAATTGCAGAATTCAGTGAAT
DQ093658_Aspergillus_versicolo      AGAACGCAGCGAACTGCGATAAGTAATGTGAATTGCAGAATTCAGTGAAT
601314                              AGAACGCAGCGAACTGCGATAAGTAATGTGAATTGCAGAATTCAGTGAAT
AF455505_Emericella_nidulans        AGAACGCAGCGAACTGCGATAAGTAATGTGAATTGCAGAATTCAGTGAAT
EF687940_Aspergillus_sp             AGAACGCAGCGAACTGCGATAAGTAATGTGAATTGCAGAATTCAGTGAAT
EU862194_Aspergillus_sp             AGAACGCAGCGAACTGCGATAAGTAATGTGAATTGCAGAATTCAGTGAAT
EF125026_Aspergillus_versicolo      AGAACGCAGCGAACTGCGATAAGTAATGTGAATTGCAGAATTCAGTGAAT
AJ937749_Aspergillus_versicolo      AGAACGCAGCGAACTGCGATAAGTAATGTGAATTGCAGAATTCAGTGAAT
AJ937750_Aspergillus_versicolo      AGAACGCAGCGAACTGCGATAAGTAATGTGAATTGCAGAATTCAGTGAAT
AM158200_Emericella_nidulans        AGAACGCAGCGAACTGCGATAAGTAATGTGAATTGCAGAATTCAGTGAAT
AM158201_Emericella_nidulans        AGAACGCAGCGAACTGCGATAAGTAATGTGAATTGCAGAATTCAGTGAAT
EF652467_Aspergillus_sp             AGAACGCAGCGAACTGCGATAAGTAATGTGAATTGCAGAATTCAGTGAAT
EF652440_Aspergillus_sp             AGAACGCAGCGAACTGCGATAAGTAATGTGAATTGCAGAATTCAGTGAAT
AJ937751_Aspergillus_versicolo      AGAACGCAGCGAACTGCGATAAGTAATGTGAATTGCAGAATTCAGTGAAT
AM176697_Paecilomyces_sp            AGAACGCAGCGAACTGCGATAAGTAATGTGAATTGCAGAATTCAGTGAAT
AM158202_Emericella_nidulans        AGAACGCAGCGAACTGCGATAAGTAATGTGAATTGCAGAATTCAGTGAAT
                                    **************************************************

DQ426532_Aspergillus_versicolo      CATCGAGTCTTTGAACGCACATTGCGCCCCCTGGCATTCCGGGGGGCATG
DQ093658_Aspergillus_versicolo      CATCGAGTCTTTGAACGCACATTGCGCCCCCTGGCATTCCGGGGGGCATG
601314                              CATCGAGTCTTTGAACGCACATTGCGCCCCCTGGCATTCCGGGGGGCATG
AF455505_Emericella_nidulans        CATCGAGTCTTTGAACGCACATTGCGCCCCCTGGCATTCCGGGGGGCATG
EF687940_Aspergillus_sp             CATCGAGTCTTTGAACGCACATTGCGCCCCCTGGCATTCCGGGGGGCATG
EU862194_Aspergillus_sp             CATCGAGTCTTTGAACGCACATTGCGCCCCCTGGCATTCCGGGGGGCATG
EF125026_Aspergillus_versicolo      CATCGAGTCTTTGAACGCACATTGCGCCCCCTGGCATTCCGGGGGGCATG
AJ937749_Aspergillus_versicolo      CATCGAGTCTTTGAACGCACATTGCGCCCCCTGGCATTCCGGGGGGCATG
AJ937750_Aspergillus_versicolo      CATCGAGTCTTTGAACGCACATTGCGCCCCCTGGCATTCCGGGGGGCATG
AM158200_Emericella_nidulans        CATCGAGTCTTTGAACGCACATTGCGCCCCCTGGCATTCCGGGGGGCATG
AM158201_Emericella_nidulans        CATCGAGTCTTTGAACGCACATTGCGCCCCCTGGCATTCCGGGGGGCATG
EF652467_Aspergillus_sp             CATCGAGTCTTTGAACGCACATTGCGCCCCCTGGCATTCCGGGGGGCATG
EF652440_Aspergillus_sp             CATCGAGTCTTTGAACGCACATTGCGCCCCCTGGCATTCCGGGGGGCATG
AJ937751_Aspergillus_versicolo      CATCGAGTCTTTGAACGCACATTGCGCCCCCTGGCATTCCGGGGGGCATG
AM176697_Paecilomyces_sp            CATCGAGTCTTTGAACGCACATTGCGCCCCCTGGCATTCCGGGGGGCATG
AM158202_Emericella_nidulans        CATCGAGTCTTTGAACGCACATTGCGCCCCCTGGCATTCCGGGGGGCATG
                                    **************************************************

DQ426532_Aspergillus_versicolo      CCTGTCCGAGCGTCATTGCTGCCCATCAAGCCCGGCTTGTGTGTTGGGTC
DQ093658_Aspergillus_versicolo      CCTGTCCGAGCGTCATTGCTGCCCATCAAGCCCGGCTTGTGTGTTGGGTC
601314                              CCTGTCCGAGCGTCATTGCTGCCCATCAAGCCCGGCTTGTGTGTTGGGTC
AF455505_Emericella_nidulans        CCTGTCCGAGCGTCATTGCTGCCCATCAAGCCCGGCTTGTGTGTTGGGTC
EF687940_Aspergillus_sp             CCTGTCCGAGCGTCATTGCTGCCCATCAAGCCCGGCTTGTGTGTTGGGTC
EU862194_Aspergillus_sp             CCTGTCCGAGCGTCATTGCTGCCCATCAAGCCCGGCTTGTGTGTTGGGTC
EF125026_Aspergillus_versicolo      CCTGTCCGAGCGTCATTGCTGCCCATCAAGCCCGGCTTGTGTGTTGGGTC
AJ937749_Aspergillus_versicolo      CCTGTCCGAGCGTCATTGCTGCCCATCAAGCCCGGCTTGTGTGTTGGGTC
AJ937750_Aspergillus_versicolo      CCTGTCCGAGCGTCATTGCTGCCCATCAAGCCCGGCTTGTGTGTTGGGTC
AM158200_Emericella_nidulans        CCTGTCCGAGCGTCATTGCTGCCCATCAAGCCCGGCTTGTGTGTTGGGTC
AM158201_Emericella_nidulans        CCTGTCCGAGCGTCATTGCTGCCCATCAAGCCCGGCTTGTGTGTTGGGTC
EF652467_Aspergillus_sp             CCTGTCCGAGCGTCATTGCTGCCCATCAAGCCCGGCTTGTGTGTTGGGTC
EF652440_Aspergillus_sp             CCTGTCCGAGCGTCATTGCTGCCCATCAAGCCCGGCTTGTGTGTTGGGTC
AJ937751_Aspergillus_versicolo      CCTGTCCGAGCGTCATTGCTGCCCATCAAGCCCGGCTTGTGTGTTGGGTC
AM176697_Paecilomyces_sp            CCTGTCCGAGCGTCATTGCTGCCCATCAAGCCCGGCTTGTGTGTTGGGTC
AM158202_Emericella_nidulans        CCTGTCCGAGCGTCATTGCTGCCCATCAAGCCCGGCTTGTGTGTTGGGTC
                                    **************************************************

DQ426532_Aspergillus_versicolo      GTCGTCCCCCCCGGGGGACGGGCCCGAAAGGCAGCGGCGGCACCGTGTCC
DQ093658_Aspergillus_versicolo      GTCGTCCCCCCCGGGGGACGGGCCCGAAAGGCAGCGGCGGCACCGTGTCC
601314                              GTCGTCCCCCCCGGGGGACGGGCCCGAAAGGCAGCGGCGGCACCGTGTCC
AF455505_Emericella_nidulans        GTCGTCCCCCCCGGGGGACGGGCCCGAAAGGCAGCGGCGGCACCGTGTCC
EF687940_Aspergillus_sp             GTCGTCCCCCCCGGGGGACGGGCCCGAAAGGCAGCGGCGGCACCGTGTCC
EU862194_Aspergillus_sp             GTCGTCCCCCCCGGGGGACGGGCCCGAAAGGCAGCGGCGGCACCGTGTCC
EF125026_Aspergillus_versicolo      GTCGTCCCCCCCGGGGGACGGGCCCGAAAGGCAGCGGCGGCACCGTGTCC
AJ937749_Aspergillus_versicolo      GTCGTCCCCCCCGGGGGACGGGCCCGAAAGGCAGCGGCGGCACCGTGTCC
AJ937750_Aspergillus_versicolo      GTCGTCCCCCCCGGGGGACGGGCCCGAAAGGCAGCGGCGGCACCGTGTCC
AM158200_Emericella_nidulans        GTCGTCCCCCCCGGGGGACGGGCCCGAAAGGCAGCGGCGGCACCGTGTCC
AM158201_Emericella_nidulans        GTCGTCCCCCCCGGGGGACGGGCCCGAAAGGCAGCGGCGGCACCGTGTCC
EF652467_Aspergillus_sp             GTCGTCCCCCCCGGGGGACGGGCCCGAAAGGCAGCGGCGGCACCGTGTCC
EF652440_Aspergillus_sp             GTCGTCCCCCCCGGGGGACGGGCCCGAAAGGCAGCGGCGGCACCGTGTCC
AJ937751_Aspergillus_versicolo      GTCGTCCCCCCCGGGGGACGGGCCCGAAAGGCAGCGGCGGCACCGTGTCC
AM176697_Paecilomyces_sp            GTCGTCCCCCCCGGGGGACGGGCCCGAAAGGCAGCGGCGGCACCGTGTCC
AM158202_Emericella_nidulans        GTCGTCCCCCCCGGGGGACGGGCCCGAAAGGCAGCGGCGGCACCGTGTCC
                                    **************************************************

DQ426532_Aspergillus_versicolo      GGTCCTCGAGCGTATGGGGCTTTGTCACCCGCTCGATTAGGGCCGGCCGG
DQ093658_Aspergillus_versicolo      GGTCCTCGAGCGTATGGGGCTTTGTCACCCGCTCGATTAGGGCCGGCCGG
601314                              GGTCCTCGAGCGTATGGGGCTTTGTCACCCGCTCGATTAGGGCCGGCCGG
AF455505_Emericella_nidulans        GGTCCTCGAGCGTATGGGGCTTTGTCACCCGCTCGATTAGGGCCGGCCGG
EF687940_Aspergillus_sp             GGTCCTCGAGCGTATGGGGCTTTGTCACCCGCTCGATTAGGGCCGGCCGG
EU862194_Aspergillus_sp             GGTCCTCGAGCGTATGGGGCTTTGTCACCCGCTCGATTAGGGCCGGCCGG
EF125026_Aspergillus_versicolo      GGTCCTCGAGCGTATGGGGCTTTGTCACCCGCTCGATTAGGGCCGGCCGG
AJ937749_Aspergillus_versicolo      GGTCCTCGAGCGTATGGGGCTTTGTCACCCGCTCGATTAGGGCCGGCCGG
AJ937750_Aspergillus_versicolo      GGTCCTCGAGCGTATGGGGCTTTGTCACCCGCTCGATTAGGGCCGGCCGG
AM158200_Emericella_nidulans        GGTCCTCGAGCGTATGGGGCTTTGTCACCCGCTCGATTAGGGCCGGCCGG
AM158201_Emericella_nidulans        GGTCCTCGAGCGTATGGGGCTTTGTCACCCGCTCGATTAGGGCCGGCCGG
EF652467_Aspergillus_sp             GGTCCTCGAGCGTATGGGGCTTTGTCACCCGCTCGATTAGGGCCGGCCGG
EF652440_Aspergillus_sp             GGTCCTCGAGCGTATGGGGCTTTGTCACCCGCTCGATTAGGGCCGGCCGG
AJ937751_Aspergillus_versicolo      GGTCCTCGAGCGTATGGGGCTTTGTCACCCGCTCGATTAGGGCCGGCCGG
AM176697_Paecilomyces_sp            GGTCCTCGAGCGTATGGGGCTTTGTCACCCGCTCGATTAGGGCCGGCCGG
AM158202_Emericella_nidulans        GGTCCTCGAGCGTATGGGGCTTTGTCACCCGCTCGATTAGGGCCGGCCGG
                                    **************************************************

DQ426532_Aspergillus_versicolo      GCGCCAGCCGACGTCTCCAACCATTTTCT-TCAGGTTGACCTCGGATC--
DQ093658_Aspergillus_versicolo      GCGCCAGCCGACGTCTCCAACCATTTTCT-TCAGGTTGACCTCGGATCAG
601314                              GCGCCAGCCGACGTCTCCAACCATTTTCTATCAGGTTGACCTCGGAT---
AF455505_Emericella_nidulans        GCGCCAGCCGACGTCTCCAACCATTTTTT-TCAGGTTGACCTCGGATCAG
EF687940_Aspergillus_sp             GCGCCAGCCGACGTCTCCAACCATTTTCT-TCAGGTTGACCTCGGATCAG
EU862194_Aspergillus_sp             GCGCCAGCCGACGTCTCCAACCATTTTCT-TCAGGTTGACCTCGGATCAG
EF125026_Aspergillus_versicolo      GCGCCAGCCGACGTCTCCAACCATTTTCT-TCAGGTTGACCTCGGATCAG
AJ937749_Aspergillus_versicolo      GCGCCAGCCGACGTCTCCAACCATTTTCT-TCAGGTTGACCTCGGATCAG
AJ937750_Aspergillus_versicolo      GCGCCAGCCGACGTCTCCAACCATTTTCT-TCAGGTTGACCTCGGATCAG
AM158200_Emericella_nidulans        GCGCCAGCCGACGTCTCCAACCATTTTCT-TCAGGTTGACCTCGGATCAG
AM158201_Emericella_nidulans        GCGCCAGCCGACGTCTCCAACCATTTTCT-TCAGGTTGACCTCGGATCAG
EF652467_Aspergillus_sp             GCGCCAGCCGACGTCTCCAACCATTTTCT-TCAGGTTGACCTCGGATCAG
EF652440_Aspergillus_sp             GCGCCAGCCGACGTCTCCAACCATTTTCT-TCAGGTTGACCTCGGATCAG
AJ937751_Aspergillus_versicolo      GCGCCAGCCGACGTCTCCAACCATTTTCT-TCAGGTTGACCTCGGATCAG
AM176697_Paecilomyces_sp            GCGCCAGCCGACGTCTCCAACCATTTTCT-TCAGGTTGACCTCGGATCAG
AM158202_Emericella_nidulans        GCGCCAGCCGACGTCTCCAACCATTTTCT-TCAGGTTGACCTCGGATCAG
                                    *************************** * *****************   

DQ426532_Aspergillus_versicolo      --------------------------------------------------
DQ093658_Aspergillus_versicolo      GTAGGGA-------------------------------------------
601314                              --------------------------------------------------
AF455505_Emericella_nidulans        GTAGGGATACCCGCTGAACTTAAGCATATCAATAAGCGGAGGA-------
EF687940_Aspergillus_sp             GTAGGGATACCC--------------------------------------
EU862194_Aspergillus_sp             GTAGGGATACCCGCTGAACTTAAGCATATCAATAAGCGGAGGA-------
EF125026_Aspergillus_versicolo      GTAGGGATACCCGCTGAACTTAAGCATATCAATAAGCGGAGGA-------
AJ937749_Aspergillus_versicolo      GTAGGGATACCCGCTGAACTTAAGCATATCAATAAGCGGAGGAAAAGAAA
AJ937750_Aspergillus_versicolo      GTAGGGATACCCGCTGAACTTAAGCATATCAATAAGCGGAGGAAAAGAAA
AM158200_Emericella_nidulans        GTAGGGATACCCGCTGAACTTAA---------------------------
AM158201_Emericella_nidulans        GTAGGGATACCCGCTGAACTTAA---------------------------
EF652467_Aspergillus_sp             GTAGGGATACCCGCTGAACTTAAGCATATCAATAAGCGGAGGAAAAGAAA
EF652440_Aspergillus_sp             GTAGGGATACCCGCTGAACTTAAGCATATCAATAAGCGGAGGAAAAGAAA
AJ937751_Aspergillus_versicolo      GTAGGGATACCCGCTGAACTTAAGCATATCAATAAGCGGAGGAAAAGAAA
AM176697_Paecilomyces_sp            GTAGGGATACCCGCTGAACTTAA---------------------------
AM158202_Emericella_nidulans        GTAGGGATACCCGCTGAACTTAA---------------------------
                                                                                      

DQ426532_Aspergillus_versicolo      --------------------------------------------------
DQ093658_Aspergillus_versicolo      --------------------------------------------------
601314                              --------------------------------------------------
AF455505_Emericella_nidulans        --------------------------------------------------
EF687940_Aspergillus_sp             --------------------------------------------------
EU862194_Aspergillus_sp             --------------------------------------------------
EF125026_Aspergillus_versicolo      --------------------------------------------------
AJ937749_Aspergillus_versicolo      CCAACCGGGATTGCCCCAGTAACGGCGAGTGAAGCGGCAAGAGCTCAAAT
AJ937750_Aspergillus_versicolo      CCAACCGGGATTGCCCCAGTAACGGCGAGTGAAGCGGCAAGAGCTCAAAT
AM158200_Emericella_nidulans        --------------------------------------------------
AM158201_Emericella_nidulans        --------------------------------------------------
EF652467_Aspergillus_sp             CCAACCGGGATTGCCCCAGTAACGGCGAGTGAAGCGGCAAGAGCTCAAAT
EF652440_Aspergillus_sp             CCAACCGGGATTGCCCCAGTAACGGCGAGTGAAGCGGCAAGAGCTCAAAT
AJ937751_Aspergillus_versicolo      CCAACCGGGATTGCCCCAGTAACGGCGAGTGAAGCGGCAAGAGCTCAAAT
AM176697_Paecilomyces_sp            --------------------------------------------------
AM158202_Emericella_nidulans        --------------------------------------------------
                                                                                      

DQ426532_Aspergillus_versicolo      --------------------------------------------------
DQ093658_Aspergillus_versicolo      --------------------------------------------------
601314                              --------------------------------------------------
AF455505_Emericella_nidulans        --------------------------------------------------
EF687940_Aspergillus_sp             --------------------------------------------------
EU862194_Aspergillus_sp             --------------------------------------------------
EF125026_Aspergillus_versicolo      --------------------------------------------------
AJ937749_Aspergillus_versicolo      TTGAAATCTGGCCCCTCCGGGGTCCGAGTTGTAATTTGCAGAGGATGCTT
AJ937750_Aspergillus_versicolo      TTGAAATCTGGCCCCTCCGGGGTCCGAGTTGTAATTTGCAGAGGATGCTT
AM158200_Emericella_nidulans        --------------------------------------------------
AM158201_Emericella_nidulans        --------------------------------------------------
EF652467_Aspergillus_sp             TTGAAATCTGGCCCCTCCGGGGTCCGAGTTGTAATTTGCAGAGGATGCTT
EF652440_Aspergillus_sp             TTGAAATCTGGCCCCTCCGGGGTCCGAGTTGTAATTTGCAGAGGATGCTT
AJ937751_Aspergillus_versicolo      TTGAAATCTGGCCCCTCCGGGGTCCGAGTTGTAATTTGCAGAGGATGCTT
AM176697_Paecilomyces_sp            --------------------------------------------------
AM158202_Emericella_nidulans        --------------------------------------------------
                                                                                      

DQ426532_Aspergillus_versicolo      --------------------------------------------------
DQ093658_Aspergillus_versicolo      --------------------------------------------------
601314                              --------------------------------------------------
AF455505_Emericella_nidulans        --------------------------------------------------
EF687940_Aspergillus_sp             --------------------------------------------------
EU862194_Aspergillus_sp             --------------------------------------------------
EF125026_Aspergillus_versicolo      --------------------------------------------------
AJ937749_Aspergillus_versicolo      CGGGTGCGGCCCCTGTCTAAGTGCCCTGGAACGGGCCGTCAGAGAGGGTG
AJ937750_Aspergillus_versicolo      CGGGTGCGGCCCCTGTCTAAGTGCCCTGGAACGGGCCGTCAGAGAGGGTG
AM158200_Emericella_nidulans        --------------------------------------------------
AM158201_Emericella_nidulans        --------------------------------------------------
EF652467_Aspergillus_sp             CGGGTGCGGCCCCTGTCTAAGTGCCCTGGAACGGGCCGTCAGAGAGGGTG
EF652440_Aspergillus_sp             CGGGTGCGGCCCCTGTCTAAGTGCCCTGGAACGGGCCGTCAGAGAGGGTG
AJ937751_Aspergillus_versicolo      CGGGTGCGGCCCCTGTCTAAGTGCCCTGGAACGGGCCGTCAGAGAGGGTG
AM176697_Paecilomyces_sp            --------------------------------------------------
AM158202_Emericella_nidulans        --------------------------------------------------
                                                                                      

DQ426532_Aspergillus_versicolo      --------------------------------------------------
DQ093658_Aspergillus_versicolo      --------------------------------------------------
601314                              --------------------------------------------------
AF455505_Emericella_nidulans        --------------------------------------------------
EF687940_Aspergillus_sp             --------------------------------------------------
EU862194_Aspergillus_sp             --------------------------------------------------
EF125026_Aspergillus_versicolo      --------------------------------------------------
AJ937749_Aspergillus_versicolo      AGAATCCCGTCTTGGGCAGGGTGCCCGTGCCCGTGTGAAGCTCCTTCGAC
AJ937750_Aspergillus_versicolo      AGAATCCCGTCTTGGGCAGGGTGCCCGTGCCCGTGTGAAGCTCCTTCGAC
AM158200_Emericella_nidulans        --------------------------------------------------
AM158201_Emericella_nidulans        --------------------------------------------------
EF652467_Aspergillus_sp             AGAATCCCGTCTTGGGCAGGGTGCCCGTGCCCGTGTGAAGCTCCTTCGAC
EF652440_Aspergillus_sp             AGAATCCCGTCTTGGGCAGGGTGCCCGTGCCCGTGTGAAGCTCCTTCGAC
AJ937751_Aspergillus_versicolo      AGAATCCCGTCTTGGGCAGGGTGCCCGTGCCCGTGTGAAGCTCCTTCGAC
AM176697_Paecilomyces_sp            --------------------------------------------------
AM158202_Emericella_nidulans        --------------------------------------------------
                                                                                      

DQ426532_Aspergillus_versicolo      --------------------------------------------------
DQ093658_Aspergillus_versicolo      --------------------------------------------------
601314                              --------------------------------------------------
AF455505_Emericella_nidulans        --------------------------------------------------
EF687940_Aspergillus_sp             --------------------------------------------------
EU862194_Aspergillus_sp             --------------------------------------------------
EF125026_Aspergillus_versicolo      --------------------------------------------------
AJ937749_Aspergillus_versicolo      GAGTCGAGTTGTTTGGGAATGCAGCTCTAAATGGGTGGTAAATTTCATCT
AJ937750_Aspergillus_versicolo      GAGTCGAGTTGTTTGGGAATGCAGCTCTAAATGGGTGGTAAATTTCATCT
AM158200_Emericella_nidulans        --------------------------------------------------
AM158201_Emericella_nidulans        --------------------------------------------------
EF652467_Aspergillus_sp             GAGTCGAGTTGTTTGGGAATGCAGCTCTAAATGGGTGGTAAATTTCATCT
EF652440_Aspergillus_sp             GAGTCGAGTTGTTTGGGAATGCAGCTCTAAATGGGTGGTAAATTTCATCT
AJ937751_Aspergillus_versicolo      GAGTCGAGTTGTTTGGGAATGCAGCTCTAAATGGGTGGTAAATTTCATCT
AM176697_Paecilomyces_sp            --------------------------------------------------
AM158202_Emericella_nidulans        --------------------------------------------------
                                                                                      

DQ426532_Aspergillus_versicolo      --------------------------------------------------
DQ093658_Aspergillus_versicolo      --------------------------------------------------
601314                              --------------------------------------------------
AF455505_Emericella_nidulans        --------------------------------------------------
EF687940_Aspergillus_sp             --------------------------------------------------
EU862194_Aspergillus_sp             --------------------------------------------------
EF125026_Aspergillus_versicolo      --------------------------------------------------
AJ937749_Aspergillus_versicolo      AAAGCTAAATACCGGCCGGAGACCGATAGCGCACAAGTAGAGTGATCGAA
AJ937750_Aspergillus_versicolo      AAAGCTAAATACCGGCCGGAGACCGATAGCGCACAAGTAGAGTGATCGAA
AM158200_Emericella_nidulans        --------------------------------------------------
AM158201_Emericella_nidulans        --------------------------------------------------
EF652467_Aspergillus_sp             AAAGCTAAATACCGGCCGGAGACCGATAGCGCACAAGTAGAGTGATCGAA
EF652440_Aspergillus_sp             AAAGCTAAATACCGGCCGGAGACCGATAGCGCACAAGTAGAGTGATCGAA
AJ937751_Aspergillus_versicolo      AAAGCTAAATACCGGCCGGAGACCGATAGCGCACAAGTAGAGTGATCGAA
AM176697_Paecilomyces_sp            --------------------------------------------------
AM158202_Emericella_nidulans        --------------------------------------------------
                                                                                      

DQ426532_Aspergillus_versicolo      --------------------------------------------------
DQ093658_Aspergillus_versicolo      --------------------------------------------------
601314                              --------------------------------------------------
AF455505_Emericella_nidulans        --------------------------------------------------
EF687940_Aspergillus_sp             --------------------------------------------------
EU862194_Aspergillus_sp             --------------------------------------------------
EF125026_Aspergillus_versicolo      --------------------------------------------------
AJ937749_Aspergillus_versicolo      AGATGAAAAGCACTTTGAAAAGAGAGTTAAACAGCACGTGAAATTGTTGA
AJ937750_Aspergillus_versicolo      AGATGAAAAGCACTTTGAAAAGAGAGTTAAACAGCACGTGAAATTGTTGA
AM158200_Emericella_nidulans        --------------------------------------------------
AM158201_Emericella_nidulans        --------------------------------------------------
EF652467_Aspergillus_sp             AGATGAAAAGCACTTTGAAAAGAGAGTTAAACAGCACGTGAAATTGTTGA
EF652440_Aspergillus_sp             AGATGAAAAGCACTTTGAAAAGAGAGTTAAACAGCACGTGAAATTGTTGA
AJ937751_Aspergillus_versicolo      AGATGAAAAGCACTTTGAAAAGAGAGTTAAACAGCACGTGAAATTGTTGA
AM176697_Paecilomyces_sp            --------------------------------------------------
AM158202_Emericella_nidulans        --------------------------------------------------
                                                                                      

DQ426532_Aspergillus_versicolo      --------------------------------------------------
DQ093658_Aspergillus_versicolo      --------------------------------------------------
601314                              --------------------------------------------------
AF455505_Emericella_nidulans        --------------------------------------------------
EF687940_Aspergillus_sp             --------------------------------------------------
EU862194_Aspergillus_sp             --------------------------------------------------
EF125026_Aspergillus_versicolo      --------------------------------------------------
AJ937749_Aspergillus_versicolo      AAGGGAAGCGCTTGCGACCAGACTCGGCCTCGGGGTTCAGCCAGCATTCG
AJ937750_Aspergillus_versicolo      AAGGGAAGCGCTTGCGACCAGACTCGGCCTCGGGGTTCAGCCAGCATTCG
AM158200_Emericella_nidulans        --------------------------------------------------
AM158201_Emericella_nidulans        --------------------------------------------------
EF652467_Aspergillus_sp             AAGGGAAGCGCTTGCGACCAGACTCGGCCTCGGGGTTCAGCCAGCATTCG
EF652440_Aspergillus_sp             AAGGGAAGCGCTTGCGACCAGACTCGGCCTCGGGGTTCAGCCAGCATTCG
AJ937751_Aspergillus_versicolo      AAGGGAAGCGCTTGCGACCAGACTCGGCCTCGGGGTTCAGCCAGCATTCG
AM176697_Paecilomyces_sp            --------------------------------------------------
AM158202_Emericella_nidulans        --------------------------------------------------
                                                                                      

DQ426532_Aspergillus_versicolo      --------------------------------------------------
DQ093658_Aspergillus_versicolo      --------------------------------------------------
601314                              --------------------------------------------------
AF455505_Emericella_nidulans        --------------------------------------------------
EF687940_Aspergillus_sp             --------------------------------------------------
EU862194_Aspergillus_sp             --------------------------------------------------
EF125026_Aspergillus_versicolo      --------------------------------------------------
AJ937749_Aspergillus_versicolo      TGCTGGTGTACTTCCCCGGGGCCGGGCCAGCGTCGGTTCGGGCGGCCGGT
AJ937750_Aspergillus_versicolo      TGCTGGTGTACTTCCCCGGGGCCGGGCCAGCGTCGGTTCGGGCGGCCGGT
AM158200_Emericella_nidulans        --------------------------------------------------
AM158201_Emericella_nidulans        --------------------------------------------------
EF652467_Aspergillus_sp             TGCTGGTGTACTTCCCCGGGGCCGGGCCAGCGTCGGTTCGGGCGGCCGGT
EF652440_Aspergillus_sp             TGCTGGTGTACTTCCCCGGGGCCGGGCCAGCGTCGGTTCGGGCGGCCGGT
AJ937751_Aspergillus_versicolo      TGCTGGTGTACTTCCCCGGGGCCGGGCCAGCGTCGGTTCGGGCGGCCGGT
AM176697_Paecilomyces_sp            --------------------------------------------------
AM158202_Emericella_nidulans        --------------------------------------------------
                                                                                      

DQ426532_Aspergillus_versicolo      --------------------------------------------------
DQ093658_Aspergillus_versicolo      --------------------------------------------------
601314                              --------------------------------------------------
AF455505_Emericella_nidulans        --------------------------------------------------
EF687940_Aspergillus_sp             --------------------------------------------------
EU862194_Aspergillus_sp             --------------------------------------------------
EF125026_Aspergillus_versicolo      --------------------------------------------------
AJ937749_Aspergillus_versicolo      CAAAGGCCCCAGGAATGTATCGTCCTCCGGGACGTCTTATAGCCTGGGGT
AJ937750_Aspergillus_versicolo      CAAAGGCCCCAGGAATGTATCGTCCTCCGGGACGTCTTATAGCCTGGGGT
AM158200_Emericella_nidulans        --------------------------------------------------
AM158201_Emericella_nidulans        --------------------------------------------------
EF652467_Aspergillus_sp             CAAAGGCCCCAGGAATGTATCGTCCTCCGGGACGTCTTATAGCCTGGGGT
EF652440_Aspergillus_sp             CAAAGGCCCCAGGAATGTATCGTCCTCCGGGACGTCTTATAGCCTGGGGT
AJ937751_Aspergillus_versicolo      CAAAGGCCCCAGGAATGTATCGTCCTCCGGGACGTCTTATAGCCTGGGGT
AM176697_Paecilomyces_sp            --------------------------------------------------
AM158202_Emericella_nidulans        --------------------------------------------------
                                                                                      

DQ426532_Aspergillus_versicolo      --------------------------------------------------
DQ093658_Aspergillus_versicolo      --------------------------------------------------
601314                              --------------------------------------------------
AF455505_Emericella_nidulans        --------------------------------------------------
EF687940_Aspergillus_sp             --------------------------------------------------
EU862194_Aspergillus_sp             --------------------------------------------------
EF125026_Aspergillus_versicolo      --------------------------------------------------
AJ937749_Aspergillus_versicolo      GCAATGCGGCCAGC------------------------------------
AJ937750_Aspergillus_versicolo      GCAATGCGGCCAGC------------------------------------
AM158200_Emericella_nidulans        --------------------------------------------------
AM158201_Emericella_nidulans        --------------------------------------------------
EF652467_Aspergillus_sp             GCAATGCGGCCAGCCTGGACCGAGGAACGCGCTTCGGCACGGACGCTGGC
EF652440_Aspergillus_sp             GCAATGCGGCCAGCCTGGACCGAGGAACGCGCTTCGGCACGGACGCTGGC
AJ937751_Aspergillus_versicolo      GCAATGCGGCCAGCCTGGACCGAGGAACGCGCTTCGGCACGGACGCTGGC
AM176697_Paecilomyces_sp            --------------------------------------------------
AM158202_Emericella_nidulans        --------------------------------------------------
                                                                                      

DQ426532_Aspergillus_versicolo      --------------------------------------
DQ093658_Aspergillus_versicolo      --------------------------------------
601314                              --------------------------------------
AF455505_Emericella_nidulans        --------------------------------------
EF687940_Aspergillus_sp             --------------------------------------
EU862194_Aspergillus_sp             --------------------------------------
EF125026_Aspergillus_versicolo      --------------------------------------
AJ937749_Aspergillus_versicolo      --------------------------------------
AJ937750_Aspergillus_versicolo      --------------------------------------
AM158200_Emericella_nidulans        --------------------------------------
AM158201_Emericella_nidulans        --------------------------------------
EF652467_Aspergillus_sp             GTAATGGTCACAAACGACC-------------------
EF652440_Aspergillus_sp             GTAATGGTCACAAACGACC-------------------
AJ937751_Aspergillus_versicolo      GTAATGGTCACAAACGACCCGTCTTGAAACACGGACCA
AM176697_Paecilomyces_sp            --------------------------------------
AM158202_Emericella_nidulans        --------------------------------------
                                                                          
