# Supplementary material for: A software pipeline for processing and identification of fungal ITS sequences
Source: Source Code Biol Med. 2009 Jan 15;4:1. doi: 10.1186/1751-0473-4-1 (PMC2649129; doi:10.1186/1751-0473-4-1)
Supplement: Additional file 2 — The evaluation dataset. The evaluation dataset (in the FASTA format) and the results of its analysis (a summary in the OpenOffice/Excel spreadsheet format with multiple alignments in the ALN (Clustal W) format and a list of the species recovered in the PDF format). [file 1751-0473-4-1-S2.zip › AdditionalFile2/2008-10-24-1/alignments/601314.dnd]

(
(
(
(
(
(
601314:0.00602,
(
DQ426532_Aspergillus_versicolo:-0.00383,
DQ093658_Aspergillus_versicolo:0.00383)
:0.00576)
:0.00169,
AF455505_Emericella_nidulans:0.00057)
:0.00236,
EF687940_Aspergillus_sp:0.00081)
:0.00125,
EU862194_Aspergillus_sp:-0.00157)
:0.00105,
EF125026_Aspergillus_versicolo:-0.00105)
:0.00077,
(
(
(
(
(
(
(
EF652467_Aspergillus_sp:0.00000,
EF652440_Aspergillus_sp:0.00000)
:0.00038,
AJ937751_Aspergillus_versicolo:-0.00038)
:0.00939,
AM176697_Paecilomyces_sp:-0.00939)
:0.00516,
AM158202_Emericella_nidulans:-0.00516)
:0.00287,
AM158201_Emericella_nidulans:-0.00287)
:0.00161,
AM158200_Emericella_nidulans:-0.00161)
:0.00288,
AJ937750_Aspergillus_versicolo:-0.00049)
:0.00049,
AJ937749_Aspergillus_versicolo:-0.00049);
