# Supplementary material for: A software pipeline for processing and identification of fungal ITS sequences
Source: Source Code Biol Med. 2009 Jan 15;4:1. doi: 10.1186/1751-0473-4-1 (PMC2649129; doi:10.1186/1751-0473-4-1)
Supplement: Additional file 2 — The evaluation dataset. The evaluation dataset (in the FASTA format) and the results of its analysis (a summary in the OpenOffice/Excel spreadsheet format with multiple alignments in the ALN (Clustal W) format and a list of the species recovered in the PDF format). [file 1751-0473-4-1-S2.zip › AdditionalFile2/2008-10-24-1/alignments/60192.aln]

CLUSTAL W (1.83) multiple sequence alignment


EU877947_Aspergillus_tubingens      --------------------------------------------------
EF621571_Aspergillus_tubingens      --------------------------------------------------
EF178271_Aspergillus_tubingens      GTACACACCGCCCGTCGCTACTACCGATTGAATGGCTCGGTGAGGCCTTC
DQ778910_Aspergillus_tubingens      --------------------------------------------------
AB369898_Aspergillus_niger          --------------------------------------------------
AJ280008_Aspergillus_tubingens      --------------------------------------------------
AF021264_Gliocladium_cibotii        --------------------------------------------------
AJ280007_Aspergillus_tubingens      --------------------------------------------------
FJ040211_Aspergillus_niger          --------------------------------------------------
EF151436_Aspergillus_awamori        --------------------------------------------------
DQ235784_Aspergillus_awamori        --------------------------------------------------
EU833208_Aspergillus_niger          --------------------------------------------------
EF136365_Aspergillus_niger          --------------------------------------------------
AY213633_Aspergillus_niger          --------------------------------------------------
60192                               --------------------------------------------------
EF660199_Aspergillus_niger          --------------------------------------------------
                                                                                      

EU877947_Aspergillus_tubingens      --------------------------------------------------
EF621571_Aspergillus_tubingens      --------------GGGTTGGCAACGACCCCCCAGAGCCGGAAAGTTGGT
EF178271_Aspergillus_tubingens      GGACTGGCTCAGGAGGGTTGGCAACGACCCCCCAGAGCCGGAAAGTTGGT
DQ778910_Aspergillus_tubingens      --------------------------------------------------
AB369898_Aspergillus_niger          --------------------------------------------------
AJ280008_Aspergillus_tubingens      --------------------------------------------------
AF021264_Gliocladium_cibotii        --------------------------------------------------
AJ280007_Aspergillus_tubingens      --------------------------------------------------
FJ040211_Aspergillus_niger          --------------------------------------------------
EF151436_Aspergillus_awamori        --------------------------------------------------
DQ235784_Aspergillus_awamori        --------------------------------------------------
EU833208_Aspergillus_niger          --------------------------------------------------
EF136365_Aspergillus_niger          --------------------------------------------------
AY213633_Aspergillus_niger          --------------------------------------------------
60192                               --------------------------------------------------
EF660199_Aspergillus_niger          --------------------------------------------------
                                                                                      

EU877947_Aspergillus_tubingens      ------------------GGAAGTAAAAGTCGTAACAAGGTTTCCGTAGG
EF621571_Aspergillus_tubingens      CAAACCCGGTCATTTAGAGGAAGTAAAAGTCGTAACAAGGTTTCCGTAGG
EF178271_Aspergillus_tubingens      CAAACCCGGTCATTTAGAGGAAGTAAAAGTCGTAACAAGGTTTCCGTAGG
DQ778910_Aspergillus_tubingens      -------------------------------------AGGTTTCCGTAGG
AB369898_Aspergillus_niger          ------------------GGAAGTAAAAGTCGTAACAAGGTTTCCGTAGG
AJ280008_Aspergillus_tubingens      -----------------------------TCGTAACAAGGTTTCCGTAGG
AF021264_Gliocladium_cibotii        -----------------------------------CAAGGTTTCCGTAGG
AJ280007_Aspergillus_tubingens      -----------------------------TCGTAACAAGGTTTCCGTAGG
FJ040211_Aspergillus_niger          --------------------AAGTAAAAGTCGTAACAAGGTTTCCGTAGG
EF151436_Aspergillus_awamori        ---------------------------------TCCAGTCTTTCCGTAGG
DQ235784_Aspergillus_awamori        ---------------------------------TCCAGTCTTTCCGTAGG
EU833208_Aspergillus_niger          -------------------------------------------CCGTAGG
EF136365_Aspergillus_niger          ------------------------------------------TCCGTAGG
AY213633_Aspergillus_niger          ------------------------------------------TCCGTAGG
60192                               --------------------------------------------------
EF660199_Aspergillus_niger          -------------------------------------TTTTTCCTGTTGG
                                                                                      

EU877947_Aspergillus_tubingens      TGA--ACCTGCGGAAGGATCATTACCGAGTGCGGGTCCTTTGGGCCCAAC
EF621571_Aspergillus_tubingens      TGA--ACCTGCGGAAGGATCATTACCGAGTGCGGGTCCTTTGGGCCCAAC
EF178271_Aspergillus_tubingens      TGA--ACCTGCGGAAGGATCATTACCGAGTGCGGGTCCTTTGGGCCCAAC
DQ778910_Aspergillus_tubingens      TGA--ACCTGCGGAAGGATCATTACCGAGTGCGGGTCCTTTGGGCCCAAC
AB369898_Aspergillus_niger          TGA--ACCTGCGGAAGGATCATTACCGAGTGCGGGTCCTTTGGGCCCAAC
AJ280008_Aspergillus_tubingens      TGA--ACCTGCGGAAGGATCATTACCGAGTGCGGGTCCTTTGGGCCCAAC
AF021264_Gliocladium_cibotii        TGA--ACCTGCGGAAGGATCATTACCGAGTGCGGGTCCTTTGGGCCCAAC
AJ280007_Aspergillus_tubingens      TGA--ACCTGCGGAAGGATCATTACCGAGTGCGGGTCCTTTGGGCCCAAC
FJ040211_Aspergillus_niger          TGA--ACCTGCGGAAGGATCATTACCGAGTGCGGGTCCTTTGGGCCCAAC
EF151436_Aspergillus_awamori        TGA--ACCTGCGGAAGGATCATTACCGAGTGCGGGTCCTTTGGGCCCAAC
DQ235784_Aspergillus_awamori        TGA--ACCTGCGGAAGGATCATTACCGAGTGCGGGTCCTTTGGGCCCAAC
EU833208_Aspergillus_niger          TGA--ACCTGCGGAAGGATCATTACCGAGTGCGGGTCCTTTGGGCCCAAC
EF136365_Aspergillus_niger          TGA--ACCTGCGGAAGGATCATTACCGAGTGCGGGTCCTTTGGGCCCAAC
AY213633_Aspergillus_niger          TGA--ACCTGCGGAAGGATCATTACCGAGTGCGGGTCCTTTGGGCCCAAC
60192                               ---------GCGGAAGGATCATTACCGAGTGCGGGTCCTTTGGGCCCAAC
EF660199_Aspergillus_niger          GGGTGACCTGCGGAAGGATCATTACCGAGTGCGGGTCCTTTGGGCCCAAC
                                             *****************************************

EU877947_Aspergillus_tubingens      CTCCCATCCGTGTCTATTATACCCTGTTGCTTCGGCGGGCCCGCCGCTTG
EF621571_Aspergillus_tubingens      CTCCCATCCGTGTCTATTATACCCTGTTGCTTCGGCGGGCCCGCCGCTTG
EF178271_Aspergillus_tubingens      CTCCCATCCGTGTCTATTATACCCTGTTGCTTCGGCGGGCCCGCCGCTTG
DQ778910_Aspergillus_tubingens      CTCCCATCCGTGTCTATTATACCCTGTTGCTTCGGCGGGCCCGCCGCTTG
AB369898_Aspergillus_niger          CTCCCATCCGTGTCTATTATACCCTGTTGCTTCGGCGGGCCCGCCGCTTG
AJ280008_Aspergillus_tubingens      CTCCCATCCGTGTCTATTATACCCTGTTGCTTCGGCGGGCCCGCCGCTTG
AF021264_Gliocladium_cibotii        CTCCCATCCGTGTCTATTATACCCTGTTGCTTCGGCGGGCCCGCCGCTTG
AJ280007_Aspergillus_tubingens      CTCCCATCCGTGTCTATTATACCCTGTTGCTTCGGCGGGCCCGCCGCTTG
FJ040211_Aspergillus_niger          CTCCCATCCGTGTCTATTATACCCTGTTGCTTCGGCGGGCCCGCCGCTTG
EF151436_Aspergillus_awamori        CTCCCATCCGTGTCTATTATACCCTGTTGCTTCGGCGGGCCCGCCGCTTG
DQ235784_Aspergillus_awamori        CTCCCATCCGTGTCTATTATACCCTGTTGCTTCGGCGGGCCCGCCGCTTG
EU833208_Aspergillus_niger          CTCCCATCCGTGTCTATTATACCCTGTTGCTTCGGCGGGCCCGCCGCTTG
EF136365_Aspergillus_niger          CTCCCATCCGTGTCTATTATACCCTGTTGCTTCGGCGGGCCCGCCGCTTG
AY213633_Aspergillus_niger          CTCCCATCCGTGTCTATTATACCCTGTTGCTTCGGCGGGCCCGCCGCTTG
60192                               CTCCCATCCGTGTCTATTATACCCTGTTGCTTCGGCGGGCCCGCCGCTTG
EF660199_Aspergillus_niger          CTCCCATCCGTGTCTATTATACCCTGTTGCTTCGGCGGGCCCGCCGCTTG
                                    **************************************************

EU877947_Aspergillus_tubingens      TCGGCCGCCGGGGGGGCGCCTTTGCCCCCCGGGCCCGTGCCCGCCGGAGA
EF621571_Aspergillus_tubingens      TCGGCCGCCGGGGGGGCGCCTTTGCCCCCCGGGCCCGTGCCCGCCGGAGA
EF178271_Aspergillus_tubingens      TCGGCCGCCGGGGGGGCGCCTTTGCCCCCCGGGCCCGTGCCCGCCGGAGA
DQ778910_Aspergillus_tubingens      TCGGCCGCCGGGGGGGCGCCTTTGCCCCCCGGGCCCGTGCCCGCCGGAGA
AB369898_Aspergillus_niger          TCGGCCGCCGGGGGGGCGCCTTTGCCCCCCGGGCCCGTGCCCGCCGGAGA
AJ280008_Aspergillus_tubingens      TCGGCCGCCGGGGGGGCGCCTTTGCCCCCCGGGCCCGTGCCCGCCGGAGA
AF021264_Gliocladium_cibotii        TCGGCCGCCGGGGGGGCGCCTTTGCCCCCCGGGCCCGTGCCCGCCGGAGA
AJ280007_Aspergillus_tubingens      TCGGCCGCCGGGGGGGCGCCTTTGCCCCCCGGGCCCGTGCCCGCCGGAGA
FJ040211_Aspergillus_niger          TCGGCCGCCGGGGGGGCGCCTTTGCCCCCCGGGCCCGTGCCCGCCGGAGA
EF151436_Aspergillus_awamori        TCGGCCGCCGGGGGGGCGCCTTTGCCCCCCGGGCCCGTGCCCGCCGGAGA
DQ235784_Aspergillus_awamori        TCGGCCGCCGGGGGGGCGCCTTTGCCCCCCGGGCCCGTGCCCGCCGGAGA
EU833208_Aspergillus_niger          TCGGCCGCCGGGGGGGCGCCTTTGCCCCCCGGGCCCGTGCCCGCCGGAGA
EF136365_Aspergillus_niger          TCGGCCGCCGGGGGGGCGCCTTTGCCCCCCGGGCCCGTGCCCGCCGGAGA
AY213633_Aspergillus_niger          TCGGCCGCCGGGGGGGCGCCTTTGCCCCCCGGGCCCGTGCCCGCCGGAGA
60192                               TCGGCCGCCGGGGGGGCGCCTTTGCCCCCCGGGCCCGTGCCCGCCGGAGA
EF660199_Aspergillus_niger          TCGGCCGCCGGGGGGGCGCCTTTGCCCCCCGGGCCCGTGCCCGCCGGAGA
                                    **************************************************

EU877947_Aspergillus_tubingens      CCCCAACACGAACACTGTCTGAAAGCGTGCAGTCTGAGTTGATTGAATGC
EF621571_Aspergillus_tubingens      CCCCAACACGAACACTGTCTGAAAGCGTGCAGTCTGAGTTGATTGAATGC
EF178271_Aspergillus_tubingens      CCCCAACACGAACACTGTCTGAAAGCGTGCAGTCTGAGTTGATTGAATGC
DQ778910_Aspergillus_tubingens      CCCCAACACGAACACTGTCTGAAAGCGTGCAGTCTGAGTTGATTGAATGC
AB369898_Aspergillus_niger          CCCCAACACGAACACTGTCTGAAAGCGTGCAGTCTGAGTTGATTGAATGC
AJ280008_Aspergillus_tubingens      CCCCAACACGAACACTGTCTGAAAGCGTGCAGTCTGAGTTGATTGAATGC
AF021264_Gliocladium_cibotii        CCCCAACACGAACACTGTCTGAAAGCGTGCAGTCTGAGTTGATTGAATGC
AJ280007_Aspergillus_tubingens      CCCCAACACGAACACTGTCTGAAAGCGTGCAGTCTGAGTTGATTGAATGC
FJ040211_Aspergillus_niger          CCCCAACACGAACACTGTCTGAAAGCGTGCAGTCTGAGTTGATTGAATGC
EF151436_Aspergillus_awamori        CCCCAACACGAACACTGTCTGAAAGCGTGCAGTCTGAGTTGATTGAATGC
DQ235784_Aspergillus_awamori        CCCCAACACGAACACTGTCTGAAAGCGTGCAGTCTGAGTTGATTGAATGC
EU833208_Aspergillus_niger          CCCCAACACGAACACTGTCTGAAAGCGTGCAGTCTGAGTTGATTGAATGC
EF136365_Aspergillus_niger          CCCCAACACGAACACTGTCTGAAAGCGTGCAGTCTGAGTTGATTGAATGC
AY213633_Aspergillus_niger          CCCCAACACGAACACTGTCTGAAAGCGTGCAGTCTGAGTTGATTGAATGC
60192                               CCCCAACACGAACACTGTCTGAAAGCGTGCAGTCTGAGTTGATTGAATGC
EF660199_Aspergillus_niger          CCCCAACACGAACACTGTCTGAAAGCGTGCAGTCTGAGTTGATTGAATGC
                                    **************************************************

EU877947_Aspergillus_tubingens      AATCAGTTAAAACTTTCAACAATGGATCTCTTGGTTCCGGCATCGATGAA
EF621571_Aspergillus_tubingens      AATCAGTTAAAACTTTCAACAATGGATCTCTTGGTTCCGGCATCGATGAA
EF178271_Aspergillus_tubingens      AATCAGTTAAAACTTTCAACAATGGATCTCTTGGTTCCGGCATCGATGAA
DQ778910_Aspergillus_tubingens      AATCAGTTAAAACTTTCAACAATGGATCTCTTGGTTCCGGCATCGATGAA
AB369898_Aspergillus_niger          AATCAGTTAAAACTTTCAACAATGGATCTCTTGGTTCCGGCATCGATGAA
AJ280008_Aspergillus_tubingens      AATCAGTTAAAACTTTCAACAATGGATCTCTTGGTTCCGGCATCGATGAA
AF021264_Gliocladium_cibotii        AATCAGTTAAAACTTTCAACAATGGATCTCTTGGTTCCGGCATCGATGAA
AJ280007_Aspergillus_tubingens      AATCAGTTAAAACTTTCAACAATGGATCTCTTGGTTCCGGCATCGATGAA
FJ040211_Aspergillus_niger          AATCAGTTAAAACTTTCAACAATGGATCTCTTGGTTCCGGCATCGATGAA
EF151436_Aspergillus_awamori        AATCAGTTAAAACTTTCAACAATGGATCTCTTGGTTCCGGCATCGATGAA
DQ235784_Aspergillus_awamori        AATCAGTTAAAACTTTCAACAATGGATCTCTTGGTTCCGGCATCGATGAA
EU833208_Aspergillus_niger          AATCAGTTAAAACTTTCAACAATGGATCTCTTGGTTCCGGCATCGATGAA
EF136365_Aspergillus_niger          AATCAGTTAAAACTTTCAACAATGGATCTCTTGGTTCCGGCATCGATGAA
AY213633_Aspergillus_niger          AATCAGTTAAAACTTTCAACAATGGATCTCTTGGTTCCGGCATCGATGAA
60192                               AATCAGTTAAAACTTTCAACAATGGATCTCTTGGTTCCGGCATCGATGAA
EF660199_Aspergillus_niger          AATCAGTTAAAACTTTCAACAATGGATCTCTTGGTTCCGGCATCGATGAA
                                    **************************************************

EU877947_Aspergillus_tubingens      GAACGCAGCGAAATGCGATAACTAATGTGAATTGCAGAATTCAGTGAATC
EF621571_Aspergillus_tubingens      GAACGCAGCGAAATGCGATAACTAATGTGAATTGCAGAATTCAGTGAATC
EF178271_Aspergillus_tubingens      GAACGCAGCGAAATGCGATAACTAATGTGAATTGCAGAATTCAGTGAATC
DQ778910_Aspergillus_tubingens      GAACGCAGCGAAATGCGATAACTAATGTGAATTGCAGAATTCAGTGAATC
AB369898_Aspergillus_niger          GAACGCAGCGAAATGCGATAACTAATGTGAATTGCAGAATTCAGTGAATC
AJ280008_Aspergillus_tubingens      GAACGCAGCGAAATGCGATAACTAATGTGAATTGCAGAATTCAGTGAATC
AF021264_Gliocladium_cibotii        GAACGCAGCGAAATGCGATAACTAATGTGAATTGCAGAATTCAGTGAATC
AJ280007_Aspergillus_tubingens      GAACGCAGCGAAATGCGATAACTAATGTGAATTGCAGAATTCAGTGAATC
FJ040211_Aspergillus_niger          GAACGCAGCGAAATGCGATAACTAATGTGAATTGCAGAATTCAGTGAATC
EF151436_Aspergillus_awamori        GAACGCAGCGAAATGCGATAACTAATGTGAATTGCAGAATTCAGTGAATC
DQ235784_Aspergillus_awamori        GAACGCAGCGAAATGCGATAACTAATGTGAATTGCAGAATTCAGTGAATC
EU833208_Aspergillus_niger          GAACGCAGCGAAATGCGATAACTAATGTGAATTGCAGAATTCAGTGAATC
EF136365_Aspergillus_niger          GAACGCAGCGAAATGCGATAACTAATGTGAATTGCAGAATTCAGTGAATC
AY213633_Aspergillus_niger          GAACGCAGCGAAATGCGATAACTAATGTGAATTGCAGAATTCAGTGAATC
60192                               GAACGCAGCGAAATGCGATAACTAATGTGAATTGCAGAATTCAGTGAATC
EF660199_Aspergillus_niger          GAACGCAGCGAAATGCGATAACTAATGTGAATTGCAGAATTCAGTGAATC
                                    **************************************************

EU877947_Aspergillus_tubingens      ATCGAGTCTTTGAACGCACATTGCGCCCCCTGGTATTCCGGGGGGCATGC
EF621571_Aspergillus_tubingens      ATCGAGTCTTTGAACGCACATTGCGCCCCCTGGTATTCCGGGGGGCATGC
EF178271_Aspergillus_tubingens      ATCGAGTCTTTGAACGCACATTGCGCCCCCTGGTATTCCGGGGGGCATGC
DQ778910_Aspergillus_tubingens      ATCGAGTCTTTGAACGCACATTGCGCCCCCTGGTATTCCGGGGGGCATGC
AB369898_Aspergillus_niger          ATCGAGTCTTTGAACGCACATTGCGCCCCCTGGTATTCCGGGGGGCATGC
AJ280008_Aspergillus_tubingens      ATCGAGTCTTTGAACGCACATTGCGCCCCCTGGTATTCCGGGGGGCATGC
AF021264_Gliocladium_cibotii        ATCGAGTCTTTGAACGCACATTGCGCCCCCTGGTATTCCGGGGGGCATGC
AJ280007_Aspergillus_tubingens      ATCGAGTCTTTGAACGCACATTGCGCCCCCTGGTATTCCGGGGGGCATGC
FJ040211_Aspergillus_niger          ATCGAGTCTTTGAACGCACATTGCGCCCCCTGGTATTCCGGGGGGCATGC
EF151436_Aspergillus_awamori        ATCGAGTCTTTGAACGCACATTGCGCCCCCTGGTATTCCGGGGGGCATGC
DQ235784_Aspergillus_awamori        ATCGAGTCTTTGAACGCACATTGCGCCCCCTGGTATTCCGGGGGGCATGC
EU833208_Aspergillus_niger          ATCGAGTCTTTGAACGCACATTGCGCCCCCTGGTATTCCGGGGGGCATGC
EF136365_Aspergillus_niger          ATCGAGTCTTTGAACGCACATTGCGCCCCCTGGTATTCCGGGGGGCATGC
AY213633_Aspergillus_niger          ATCGAGTCTTTGAACGCACATTGCGCCCCCTGGTATTCCGGGGGGCATGC
60192                               ATCGAGTCTTTGAACGCACATTGCGCCCCCTGGTATTCCGGGGGGCATGC
EF660199_Aspergillus_niger          ATCGAGTCTTTGAACGCACATTGCGCCCCCTGGTATTCCGGGGGGCATGC
                                    **************************************************

EU877947_Aspergillus_tubingens      CTGTCCGAGCGTCATTGCTGCCCTCAAGCCCGGCTTGTGTGTTGGGTCGC
EF621571_Aspergillus_tubingens      CTGTCCGAGCGTCATTGCTGCCCTCAAGCCCGGCTTGTGTGTTGGGTCGC
EF178271_Aspergillus_tubingens      CTGTCCGAGCGTCATTGCTGCCCTCAAGCCCGGCTTGTGTGTTGGGTCGC
DQ778910_Aspergillus_tubingens      CTGTCCGAGCGTCATTGCTGCCCTCAAGCCCGGCTTGTGTGTTGGGTCGC
AB369898_Aspergillus_niger          CTGTCCGAGCGTCATTGCTGCCCTCAAGCCCGGCTTGTGTGTTGGGTCGC
AJ280008_Aspergillus_tubingens      CTGTCCGAGCGTCATTGCTGCCCTCAAGCCCGGCTTGTGTGTTGGGTCGC
AF021264_Gliocladium_cibotii        CTGTCCGAGCGTCATTGCTGCCCTCAAGCCCGGCTTGTGTGTTGGGTCGC
AJ280007_Aspergillus_tubingens      CTGTCCGAGCGTCATTGCTGCCCTCAAGCCCGGCTTGTGTGTTGGGTCGC
FJ040211_Aspergillus_niger          CTGTCCGAGCGTCATTGCTGCCCTCAAGCCCGGCTTGTGTGTTGGGTCGC
EF151436_Aspergillus_awamori        CTGTCCGAGCGTCATTGCTGCCCTCAAGCCCGGCTTGTGTGTTGGGTCGC
DQ235784_Aspergillus_awamori        CTGTCCGAGCGTCATTGCTGCCCTCAAGCCCGGCTTGTGTGTTGGGTCGC
EU833208_Aspergillus_niger          CTGTCCGAGCGTCATTGCTGCCCTCAAGCCCGGCTTGTGTGTTGGGTCGC
EF136365_Aspergillus_niger          CTGTCCGAGCGTCATTGCTGCCCTCAAGCCCGGCTTGTGTGTTGGGTCGC
AY213633_Aspergillus_niger          CTGTCCGAGCGTCATTGCTGCCCTCAAGCCCGGCTTGTGTGTTGGGTCGC
60192                               CTGTCCGAGCGTCATTGCTGCCCTCAAGCCCGGCTTGTGTGTTGGGTCGC
EF660199_Aspergillus_niger          CTGTCCGAGCGTCATTGCTGCCCTCAAGCCCGGCTTGTGTGTTGGGTCGC
                                    **************************************************

EU877947_Aspergillus_tubingens      CGTCCCCCTCTCCGGGGGGACGGGCCCGAAAGGCAGCGGCGGCACCGCGT
EF621571_Aspergillus_tubingens      CGTCCCCCTCTCCGGGGGGACGGGCCCGAAAGGCAGCGGCGGCACCGCGT
EF178271_Aspergillus_tubingens      CGTCCCCCTCTCCGGGGGGACGGGCCCGAAAGGCAGCGGCGGCACCGCGT
DQ778910_Aspergillus_tubingens      CGTCCCCCTCTCCGGGGGGACGGGCCCGAAAGGCAGCGGCGGCACCGCGT
AB369898_Aspergillus_niger          CGTCCCCCTCTCCGGGGGGACGGGCCCGAAAGGCAGCGGCGGCACCGCGT
AJ280008_Aspergillus_tubingens      CGTCCCCCTCTCCGGGGGGACGGGCCCGAAAGGCAGCGGCGGCACCGCGT
AF021264_Gliocladium_cibotii        CGTCCCCCTCTCCGGGGGGACGGGCCCGAAAGGCAGCGGCGGCACCGCGT
AJ280007_Aspergillus_tubingens      CGTCCCCCTCTCCGGGGGGACGGGCCCGAAAGGCAGCGGCGGCACCGCGT
FJ040211_Aspergillus_niger          CGTCCCCCTCTCCGGGGGGACGGGCCCGAAAGGCAGCGGCGGCACCGCGT
EF151436_Aspergillus_awamori        CGTCCCCCTCTCCGGGGGGACGGGCCCGAAAGGCAGCGGCGGCACCGCGT
DQ235784_Aspergillus_awamori        CGTCCCCCTCTCCGGGGGGACGGGCCCGAAAGGCAGCGGCGGCACCGCGT
EU833208_Aspergillus_niger          CGTCCCCCTCTCCGGGGGGACGGGCCCGAAAGGCAGCGGCGGCACCGCGT
EF136365_Aspergillus_niger          CGTCCCCCTCTCCGGGGGGACGGGCCCGAAAGGCAGCGGCGGCACCGCGT
AY213633_Aspergillus_niger          CGTCCCCCTCTCCGGGGGGACGGGCCCGAAAGGCAGCGGCGGCACCGCGT
60192                               CGTCCCCCTCTCCGGGGGGACGGGCCCGAAAGGCAGCGGCGGCACCGCGT
EF660199_Aspergillus_niger          CGTCCCCCTCTCCGGGGGGACGGGCCCGAAAGGCAGCGGCGGCACCGCGT
                                    **************************************************

EU877947_Aspergillus_tubingens      CCGATCCTCGAGCGTATGGGGCTTTGTCACATGCTCTGTAGGATTGGCCG
EF621571_Aspergillus_tubingens      CCGATCCTCGAGCGTATGGGGCTTTGTCACATGCTCTGTAGGATTGGCCG
EF178271_Aspergillus_tubingens      CCGATCCTCGAGCGTATGGGGCTTTGTCACATGCTCTGTAGGATTGGCCG
DQ778910_Aspergillus_tubingens      CCGATCCTCGAGCGTATGGGGCTTTGTCACATGCTCTGTAGGATTGGCCG
AB369898_Aspergillus_niger          CCGATCCTCGAGCGTATGGGGCTTTGTCACATGCTCTGTAGGATTGGCCG
AJ280008_Aspergillus_tubingens      CCGATCCTCGAGCGTATGGGGCTTTGTCACATGCTCTGTAGGATTGGCCG
AF021264_Gliocladium_cibotii        CCGATCCTCGAGCGTATGGGGCTTTGTCACATGCTCTGTAGGATTGGCCG
AJ280007_Aspergillus_tubingens      CCGATCCTCGAGCGTATGGGGCTTTGTCACATGCTCTGTAGGATTGGCCG
FJ040211_Aspergillus_niger          CCGATCCTCGAGCGTATGGGGCTTTGTCACATGCTCTGTAGGATTGGCCG
EF151436_Aspergillus_awamori        CCGATCCTCGAGCGTATGGGGCTTTGTCACATGCTCTGTAGGATTGGCCG
DQ235784_Aspergillus_awamori        CCGATCCTCGAGCGTATGGGGCTTTGTCACATGCTCTGTAGGATTGGCCG
EU833208_Aspergillus_niger          CCGATCCTCGAGCGTATGGGGCTTTGTCACATGCTCTGTAGGATTGGCCG
EF136365_Aspergillus_niger          CCGATCCTCGAGCGTATGGGGCTTTGTCACATGCTCTGTAGGATTGGCCG
AY213633_Aspergillus_niger          CCGATCCTCGAGCGTATGGGGCTTTGTCACATGCTCTGTAGGATTGGCCG
60192                               CCGATCCTCGAGCGTATGGGGCTTTGTCACATGCTCTGTAGGATTGGCCG
EF660199_Aspergillus_niger          CCGATCCTCGAGCGTATGGGGCTTTGTCACATGCTCTGTAGGATTGGCCG
                                    **************************************************

EU877947_Aspergillus_tubingens      GCGCCTGCCGACGTTTTCCAACCATTTTTT-CCAGGTTGACCTCGGATCA
EF621571_Aspergillus_tubingens      GCGCCTGCCGACGTTTTCCAACCATTTTTT-CCAGGTTGACCTCGGATCA
EF178271_Aspergillus_tubingens      GCGCCTGCCGACGTTTTCCAACCATTTTTT-CCAGGTTGACCTCGGATCA
DQ778910_Aspergillus_tubingens      GCGCCTGCCGACGTTTTCCAACCATTTTTT-CCAGGTTGACCTCGGATCA
AB369898_Aspergillus_niger          GCGCCTGCCGACGTTTTCCAACCATTTTTT-CCAGGTTGACCTCGGATCA
AJ280008_Aspergillus_tubingens      GCGCCTGCCGACGTTTTCCAACCATTTTTT-CCAGGTTGACCTCGGATCA
AF021264_Gliocladium_cibotii        GCGCCTGCCGACGTTTTCCAACCATTTTTT-CCAGGTTGACCTCGGATCA
AJ280007_Aspergillus_tubingens      GCGCCTGCCGACGTTTTCCAACCATTTTTT-CCAGGTTGACCTCGGATCA
FJ040211_Aspergillus_niger          GCGCCTGCCGACGTTTTCCAACCATTTTTT-CCAGGTTGACCTCGGATCA
EF151436_Aspergillus_awamori        GCGCCTGCCGACGTTTTCCAACCATTTTTT-CCAGGTTGACCTCGGATCA
DQ235784_Aspergillus_awamori        GCGCCTGCCGACGTTTTCCAACCATTTTTT-CCAGGTTGACCTCGGATCA
EU833208_Aspergillus_niger          GCGCCTGCCGACGTTTTCCAACCATTTTTT-CCAGGTTGACCTCGGATCA
EF136365_Aspergillus_niger          GCGCCTGCCGACGTTTTCCAACCATTTTTT-CCAGGTTGACCTCGGATCA
AY213633_Aspergillus_niger          GCGCCTGCCGACGTTTTCCAACCATTTTTT-CCAGGTTGACCTCGGATCA
60192                               GCGCCTGCCGACGTTTTCCAACCATTTTTTACCAGGTTGACT--------
EF660199_Aspergillus_niger          GCGCCTGCCGACGTTTTCCAACCATTTTTT-CCAGGTTGACCTCGGATCA
                                    ****************************** **********         

EU877947_Aspergillus_tubingens      GGTAGGGATACCCG------------------------------------
EF621571_Aspergillus_tubingens      GGTAGGGATACCCGCTGAACTTAAGCATATCAATAAGCGGA---------
EF178271_Aspergillus_tubingens      GGTAGGGATACCCGCTGAACTTAAGCATATCAATAAGCGGA---------
DQ778910_Aspergillus_tubingens      GGTAGGGATACCCGCT----------------------------------
AB369898_Aspergillus_niger          GGTAGGGATACCCGCTGAACTTAAGCATATCAATAAGCGGAGGA------
AJ280008_Aspergillus_tubingens      GGTAGGGATACCCGCTGAACTTAAGCATATCAATAAGCGGA---------
AF021264_Gliocladium_cibotii        GGTAGG-ATACCCGCTGAACTTAAGCATATCAATAAGC------------
AJ280007_Aspergillus_tubingens      GGTAGGGATACCCGCTGAACTTAAGCATATCAATAAGCGGA---------
FJ040211_Aspergillus_niger          GGTAGGGATACCCGCTGAACTTAAGCATATCAATAAGCGGAGGAGATCTG
EF151436_Aspergillus_awamori        GGTAGGGATACCCGCTGAACTTAAGCATATCAATAA--------------
DQ235784_Aspergillus_awamori        GGTAGGGATACCCGCTGAACTTAAGCATATCAATAAGCGGAGGA------
EU833208_Aspergillus_niger          GGTAGGGATACCCGCTGAACTTAAGCATAT--------------------
EF136365_Aspergillus_niger          GGTAGGGATACCCGCTGAACTTAAGCATATCAATAAGCGGAGGA------
AY213633_Aspergillus_niger          GGTAGGGATACCCGCTGAACTTAAGCATATCAATAAGCGGAGGA------
60192                               --------------------------------------------------
EF660199_Aspergillus_niger          G-------------------------------------------------
                                                                                      

EU877947_Aspergillus_tubingens      -----
EF621571_Aspergillus_tubingens      -----
EF178271_Aspergillus_tubingens      -----
DQ778910_Aspergillus_tubingens      -----
AB369898_Aspergillus_niger          -----
AJ280008_Aspergillus_tubingens      -----
AF021264_Gliocladium_cibotii        -----
AJ280007_Aspergillus_tubingens      -----
FJ040211_Aspergillus_niger          ATCAA
EF151436_Aspergillus_awamori        -----
DQ235784_Aspergillus_awamori        -----
EU833208_Aspergillus_niger          -----
EF136365_Aspergillus_niger          -----
AY213633_Aspergillus_niger          -----
60192                               -----
EF660199_Aspergillus_niger          -----
                                         
