# Supplementary material for: A software pipeline for processing and identification of fungal ITS sequences
Source: Source Code Biol Med. 2009 Jan 15;4:1. doi: 10.1186/1751-0473-4-1 (PMC2649129; doi:10.1186/1751-0473-4-1)
Supplement: Additional file 2 — The evaluation dataset. The evaluation dataset (in the FASTA format) and the results of its analysis (a summary in the OpenOffice/Excel spreadsheet format with multiple alignments in the ALN (Clustal W) format and a list of the species recovered in the PDF format). [file 1751-0473-4-1-S2.zip › AdditionalFile2/2008-10-24-1/alignments/60192.dnd]

(
(
(
(
60192:-0.00868,
EF660199_Aspergillus_niger:0.01243)
:0.00931,
(
(
EU833208_Aspergillus_niger:-0.00427,
(
EF151436_Aspergillus_awamori:0.00057,
DQ235784_Aspergillus_awamori:-0.00057)
:0.00427)
:0.00232,
(
EF136365_Aspergillus_niger:0.00000,
AY213633_Aspergillus_niger:0.00000)
:0.00102)
:0.00146)
:0.00126,
FJ040211_Aspergillus_niger:0.00019)
:0.00121,
(
(
(
(
(
(
EU877947_Aspergillus_tubingens:0.00685,
EF621571_Aspergillus_tubingens:-0.00685)
:0.00383,
EF178271_Aspergillus_tubingens:-0.00383)
:0.00331,
DQ778910_Aspergillus_tubingens:-0.00245)
:0.00223,
AB369898_Aspergillus_niger:-0.00086)
:0.00079,
AJ280008_Aspergillus_tubingens:-0.00054)
:0.00038,
AF021264_Gliocladium_cibotii:0.00021)
:0.00014,
AJ280007_Aspergillus_tubingens:-0.00043);
