# Supplementary material for: A software pipeline for processing and identification of fungal ITS sequences
Source: Source Code Biol Med. 2009 Jan 15;4:1. doi: 10.1186/1751-0473-4-1 (PMC2649129; doi:10.1186/1751-0473-4-1)
Supplement: Additional file 2 — The evaluation dataset. The evaluation dataset (in the FASTA format) and the results of its analysis (a summary in the OpenOffice/Excel spreadsheet format with multiple alignments in the ALN (Clustal W) format and a list of the species recovered in the PDF format). [file 1751-0473-4-1-S2.zip › AdditionalFile2/2008-10-24-1/alignments/602912.aln]

CLUSTAL W (1.83) multiple sequence alignment


AF481124_Penicillium_fagi           --------------------------------------------------
AF033447_Penicillium_raciborsk      --------------------------------------------------
AF034457_Penicillium_corylophi      --------------------------------------------------
AF033450_Penicillium_corylophi      --------------------------------------------------
AF034456_Penicillium_corylophi      --------------------------------------------------
EF451579_Penicillium_corylophi      --------------------------------------------------
EF103453_Penicillium_oxalicum       --------------------------------------------------
EU002988_uncultured_Trichocoma      --------------------------------------------------
EU128646_Penicillium_corylophi      --------------------------------------------------
602912                              --------------------------------------------------
AY373906_Penicillium_corylophi      --------------------------------------------------
AY373923_Penicillium_melinii        --------------------------------------------------
EF694631_Penicillium_sp             --------------------------------------------------
AM901881_uncultured_ascomycete      TGCCTAGTAGGCACGAGTCATCAGCTCGTGCCGATTACGTCCCTGCCCTT
AY345354_Penicillium_corylophi      --------------------------------------------------
AF538621_Penicillium_hirsutum       --------------------------------------------------
                                                                                      

AF481124_Penicillium_fagi           --------------------------------------------------
AF033447_Penicillium_raciborsk      --------------------------------------------------
AF034457_Penicillium_corylophi      --------------------------------------------------
AF033450_Penicillium_corylophi      --------------------------------------------------
AF034456_Penicillium_corylophi      --------------------------------------------------
EF451579_Penicillium_corylophi      --------------------------------------------------
EF103453_Penicillium_oxalicum       --------------------------------------------------
EU002988_uncultured_Trichocoma      --------------------------------------------------
EU128646_Penicillium_corylophi      --------------------------------------------------
602912                              --------------------------------------------------
AY373906_Penicillium_corylophi      --------------------------------------------------
AY373923_Penicillium_melinii        --------------------------------------------------
EF694631_Penicillium_sp             --------------------------------------------------
AM901881_uncultured_ascomycete      TGTACACACCGCCCGTCGCTACTACCGATTGAATGGCTCAGTGAGGCCTT
AY345354_Penicillium_corylophi      --------------------------------------------------
AF538621_Penicillium_hirsutum       --------------------------------------------------
                                                                                      

AF481124_Penicillium_fagi           --------------------------------------------------
AF033447_Penicillium_raciborsk      --------------------------------------------------
AF034457_Penicillium_corylophi      --------------------------------------------------
AF033450_Penicillium_corylophi      --------------------------------------------------
AF034456_Penicillium_corylophi      --------------------------------------------------
EF451579_Penicillium_corylophi      --------------------------------------------------
EF103453_Penicillium_oxalicum       --------------------------------------------------
EU002988_uncultured_Trichocoma      --------------------------------------------------
EU128646_Penicillium_corylophi      --------------------------------------------------
602912                              --------------------------------------------------
AY373906_Penicillium_corylophi      --------------------------------------------------
AY373923_Penicillium_melinii        --------------------------------------------------
EF694631_Penicillium_sp             --------------------------------------------------
AM901881_uncultured_ascomycete      GGGACTGGCTCAGGAGGGTTGGCAACGACCCCCCAGAGCCGGAAACTTGG
AY345354_Penicillium_corylophi      --------------------------------------------------
AF538621_Penicillium_hirsutum       --------------------------------------------------
                                                                                      

AF481124_Penicillium_fagi           --------------------------------------------------
AF033447_Penicillium_raciborsk      --------------------------------------------------
AF034457_Penicillium_corylophi      --------------------------------------------------
AF033450_Penicillium_corylophi      --------------------------------------------------
AF034456_Penicillium_corylophi      --------------------------------------------------
EF451579_Penicillium_corylophi      --------------------------------------------------
EF103453_Penicillium_oxalicum       --------------------------------------------------
EU002988_uncultured_Trichocoma      --------------------------------------------------
EU128646_Penicillium_corylophi      --------------------------------------------------
602912                              --------------------------------------------------
AY373906_Penicillium_corylophi      -------------------------------------------TCCGTAG
AY373923_Penicillium_melinii        -------------------------------------------TCCGTAG
EF694631_Penicillium_sp             ----------------------------------------GTTTCCGTAG
AM901881_uncultured_ascomycete      TCAAACTCGGTCATTTAGAGGAAGTAAAAGTCGTAACAAGGTTTCCGTAG
AY345354_Penicillium_corylophi      -------------------------------------------TCCGTAG
AF538621_Penicillium_hirsutum       -------------------------------------------TCCGTAG
                                                                                      

AF481124_Penicillium_fagi           ------------AAGGATCATTACCGAGTGAGGGCCCTCTGGGTCCAACC
AF033447_Penicillium_raciborsk      ------------AAGGATCATTACCGAGTGAGGGCCCTCTGGGTCCAACC
AF034457_Penicillium_corylophi      ------------AAGGATCATTACCGAGTGAGGGCCCTCTGGGTCCAACC
AF033450_Penicillium_corylophi      ------------AAGGATCATTACCGAGTGAGGGCCCTCTGGGTCCAACC
AF034456_Penicillium_corylophi      ------------AAGGATCATTACCGAGTGAGGGCCCTCTGGGTCCAACC
EF451579_Penicillium_corylophi      -----------------------CCGAGTGAGGGCCCTCTGGGTCCAACC
EF103453_Penicillium_oxalicum       -----------------------CCGAGTGAGGGCCCTCTGGGTCCAACC
EU002988_uncultured_Trichocoma      ---------GCGGAGGATCATTACCGAGTGAGGGCCCTCTGGGTCCAACC
EU128646_Penicillium_corylophi      -------TGCGGAAGGATCATTACCGAGTGAGGGCCCTCTGGGTCCAACC
602912                              --------GCGGAAGGATCATTACCGAGTGAGGGCCCTCTGGGTCCAACC
AY373906_Penicillium_corylophi      GTGAACCTGCGGAAGGATCATTACCGAGTGAGGGCCCTCTGGGTCCAACC
AY373923_Penicillium_melinii        GTGAACCTGCGGAAGGATCATTACCGAGTGAGGGCCCTCTGGGTCCAACC
EF694631_Penicillium_sp             GTGAACCTGCGGAAGGATCATTACCGAGTGAGGGCCCTCTGGGTCCAACC
AM901881_uncultured_ascomycete      GTGAACCTGCGGAAGGATCATTACCGAGTGAGGGCCCTCTGGGTCCAACC
AY345354_Penicillium_corylophi      GTGAACCTGCGGAAGGATCATTACCGAGTGAGGGCCCTCTGGGTCCAACC
AF538621_Penicillium_hirsutum       GTGAACCTGCGGAAGGATCATTACCGAGTGAGGGCCCTCTGGGTCCAACC
                                                           ***************************

AF481124_Penicillium_fagi           TCCCACCCATGTTTATCGTACCTTGTTGCTTCGGCGGGCCCGCCTCACGG
AF033447_Penicillium_raciborsk      TCCCACCCGTGTTTATCGTACCTTGTTGCTTCGGCGGGCCCGCCTCACGG
AF034457_Penicillium_corylophi      TCCCACCCATGTTTATTGTACCTTGTTGCTTCGGCGGGCCCGCCTCACGG
AF033450_Penicillium_corylophi      TCCCACCCATGTTTATTGTACCTTGTTGCTTCGGCGGGCCCGCCTCACGG
AF034456_Penicillium_corylophi      TCCCACCCATGTTTATTGTACCTTGTTGCTTCGGCGGGCCCGCCTCACGG
EF451579_Penicillium_corylophi      TCCCACCCATGTTTATTGTACCTTGTTGCTTCGGCGGGCCCGCCTCACGG
EF103453_Penicillium_oxalicum       TCCCACCCATGTTTATTGTACCTTGTTGCTTCGGCGGGCCCGCCTCACGG
EU002988_uncultured_Trichocoma      TCCCACCCATGTTTATTGTACCTTGTTGCTTCGGCGGGCCCGCCTCACGG
EU128646_Penicillium_corylophi      TCCCACCCATGTTTATTGTACCTTGTTGCTTCGGCGGGCCCGCCTCACGG
602912                              TCCCACCCATGTTTATTGTACCTTGTTGCTTCGGCGGGCCCGCCTCACGG
AY373906_Penicillium_corylophi      TCCCACCCATGTTTATTGTACCTTGTTGCTTCGGCGGGCCCGCCTCACGG
AY373923_Penicillium_melinii        TCCCACCCGTGTTTATCGTACCTTGTTGCTTCGGCGGGCCCGCCTCACGG
EF694631_Penicillium_sp             TCCCACCCATGTTTATTGTACCTTGTTGCTTCGGCGGGCCCGCCTCACGG
AM901881_uncultured_ascomycete      TCCCACCCATGTTTATTGTACCTTGTTGCTTCGGCGGGCCCGCCTCACGG
AY345354_Penicillium_corylophi      TCCCACCCATGTTTATTGTACCTTGTTGCTTCGGCGGGCCCGCCTCACGG
AF538621_Penicillium_hirsutum       TCCCACCCGTGTTTATCGTACCTTGTTGCTTCGGCGGGCCCGCCTCACGG
                                    ******** ******* *********************************

AF481124_Penicillium_fagi           CCGCCGGGGGGCTTCTGCCCTCTGGCCCGCGCCCGCCGAAGACACCATTG
AF033447_Penicillium_raciborsk      CCGCCGGGGGGCTTCTGCCCTCTGGCCCGCGCCCGCCGAAGACACCATTG
AF034457_Penicillium_corylophi      CCGCCGGGGGGCTTCTGCCCTCTGGCCCGCGCCCGCCGAAGACACCATTG
AF033450_Penicillium_corylophi      CCGCCGGGGGGCTTCTGCCCTCTGGCCCGCGCCCGCCGAAGACACCATTG
AF034456_Penicillium_corylophi      CCGCCGGGGGGCTTCTGCCCTCTGGCCCGCGCCCGCCGAAGACACCATTG
EF451579_Penicillium_corylophi      CCGCCGGGGGGCTTCTGCCCTCTGGCCCGCGCCCGCCGAAGACACCATTG
EF103453_Penicillium_oxalicum       CCGCCGGGGGGCTTCTGCCCTCTGGCCCGCGCCCGCCGAAGACACCATTG
EU002988_uncultured_Trichocoma      CCGCCGGGGGGCTTCTGCCCTCTGGCCCGCGCCCGCCGAAGACACCATTG
EU128646_Penicillium_corylophi      CCGCCGGGGGGCTTCTGCCCTCTGGCCCGCGCCCGCCGAAGACACCATTG
602912                              CCGCCGGGGGGCTTCTGCCCTCTGGCCCGCGCCCGCCGAAGACACCATTG
AY373906_Penicillium_corylophi      CCGCCGGGGGGCTTCTGCCCTCTGGCCCGCGCCCGCCGAAGACACCATTG
AY373923_Penicillium_melinii        CCGCCGGGGGGCTTCTGCCCTCTGGCCCGCGCCCGCCGAAGACACCATTG
EF694631_Penicillium_sp             CCGCCGGGGGGCTTCTGCCCTCTGGCCCGCGCCCGCCGAAGACACCATTG
AM901881_uncultured_ascomycete      CCGCCGGGGGGCTTCTGCCCTCTGGCCCGCGCCCGCCGAAGACACCATTG
AY345354_Penicillium_corylophi      CCGCCGGGGGGCTTCTGCCCTCTGGCCCGCGCCCGCCGAAGACACCATTG
AF538621_Penicillium_hirsutum       CCGCCGGGGGGCTTCTGCCCTCTGGCCCGCGCCCGCCGAAGACACCATTG
                                    **************************************************

AF481124_Penicillium_fagi           AACACTGTCTGAAGATTGCAGTCTGAGCAATTAGCTAAATAAGTTAAAAC
AF033447_Penicillium_raciborsk      AACGCTGTCTGAAGATTGCAGTCTGAGCAATTAGCTAAATAAGTTAAAAC
AF034457_Penicillium_corylophi      AACACTGTCTGAAGATTGCAGTCTGAGCAATTAGCTAAATAAGTTAAAAC
AF033450_Penicillium_corylophi      AACACTGTCTGAAGATTGCAGTCTGAGCAATTAGCTAAATAAGTTAAAAC
AF034456_Penicillium_corylophi      AACACTGTCTGAAGATTGCAGTCTGAGCAATTAGCTAAATAAGTTAAAAC
EF451579_Penicillium_corylophi      AACACTGTCTGAAGATTGCAGTCTGAGCAATTAGCTAAATAAGTTAAAAC
EF103453_Penicillium_oxalicum       AACACTGTCTGAAGATTGCAGTCTGAGCAATTAGCTAAATAAGTTAAAAC
EU002988_uncultured_Trichocoma      AACACTGTCTGAAGATTGCAGTCTGAGCAATTAGCTAAATAAGTTAAAAC
EU128646_Penicillium_corylophi      AACACTGTCTGAAGATTGCAGTCTGAGCAATTAGCTAAATAAGTTAAAAC
602912                              AACACTGTCTGAAGATTGCAGTCTGAGCAATTAGCTAAATAAGTTAAAAC
AY373906_Penicillium_corylophi      AACACTGTCTGAAGATTGCAGTCTGAGCAATTAGCTAAATAAGTTAAAAC
AY373923_Penicillium_melinii        AACGCTGTCTGAAGATTGCAGTCTGAGCAATTAGCTAAATAAGTTAAAAC
EF694631_Penicillium_sp             AACACTGTCTGAAGATTGCAGTCTGAGCAATTAGCTAAATAAGTTAAAAC
AM901881_uncultured_ascomycete      AACACTGTCTGAAGATTGCAGTCTGAGCAATTAGCTAAATAAGTTAAAAC
AY345354_Penicillium_corylophi      AACACTGTCTGAAGATTGCAGTCTGAGCAATTAGCTAAATAAGTTAAAAC
AF538621_Penicillium_hirsutum       AACGCTGTCTGAAGATTGCAGTCTGAGCAATTAGCTAAATAAGTTAAAAC
                                    *** **********************************************

AF481124_Penicillium_fagi           TTTCAACAACGGATCTCTTGGTTCCGGCATCGATGAAGAACGCAGCGAAA
AF033447_Penicillium_raciborsk      TTTCAACAACGGATCTCTTGGTTCCGGCATCGATGAAGAACGCAGCGAAA
AF034457_Penicillium_corylophi      TTTCAACAACGGATCTCTTGGTTCCGGCATCGATGAAGAACGCAGCGAAA
AF033450_Penicillium_corylophi      TTTCAACAACGGATCTCTTGGTTCCGGCATCGATGAAGAACGCAGCGAAA
AF034456_Penicillium_corylophi      TTTCAACAACGGATCTCTTGGTTCCGGCATCGATGAAGAACGCAGCGAAA
EF451579_Penicillium_corylophi      TTTCAACAACGGATCTCTTGGTTCCGGCATCGATGAAGAACGCAGCGAAA
EF103453_Penicillium_oxalicum       TTTCAACAACGGATCTCTTGGTTCCGGCATCGATGAAGAACGCAGCGAAA
EU002988_uncultured_Trichocoma      TTTCAACAACGGATCTCTTGGTTCCGGCATCGATGAAGAACGCAGCGAAA
EU128646_Penicillium_corylophi      TTTCAACAACGGATCTCTTGGTTCCGGCATCGATGAAGAACGCAGCGAAA
602912                              TTTCAACAACGGATCTCTTGGTTCCGGCATCGATGAAGAACGCAGCGAAA
AY373906_Penicillium_corylophi      TTTCAACAACGGATCTCTTGGTTCCGGCATCGATGAAGAACGCAGCGAAA
AY373923_Penicillium_melinii        TTTCAACAACGGATCTCTTGGTTCCGGCATCGATGAAGAACGCAGCGAAA
EF694631_Penicillium_sp             TTTCAACAACGGATCTCTTGGTTCCGGCATCGATGAAGAACGCAGCGAAA
AM901881_uncultured_ascomycete      TTTCAACAACGGATCTCTTGGTTCCGGCATCGATGAGGAACGCAGCGAAA
AY345354_Penicillium_corylophi      TTTCAACAACGGATCTCTTGGTTCCGGCATCGATGAAGAACGCAGCGAAA
AF538621_Penicillium_hirsutum       TTTCAACAACGGATCTCTTGGTTCCGGCATCGATGAAGAACGCAGCGAAA
                                    ************************************ *************

AF481124_Penicillium_fagi           TGCGATACGTAATGTGAATTGCAGAATTCAGTGAATCATCGAGTCTTTGA
AF033447_Penicillium_raciborsk      TGCGATACGTAATGTGAATTGCAGAATTCAGTGAATCATCGAGTCTTTGA
AF034457_Penicillium_corylophi      TGCGATACGTAATGTGAATTGCAGAATTCAGTGAATCATCGAGTCTTTGA
AF033450_Penicillium_corylophi      TGCGATACGTAATGTGAATTGCAGAATTCAGTGAATCATCGAGTCTTTGA
AF034456_Penicillium_corylophi      TGCGATACGTAATGTGAATTGCAGAATTCAGTGAATCATCGAGTCTTTGA
EF451579_Penicillium_corylophi      TGCGATACGTAATGTGAATTGCAGAATTCAGTGAATCATCGAGTCTTTGA
EF103453_Penicillium_oxalicum       TGCGATACGTAATGTGAATTGCAGAATTCAGTGAATCATCGAGTCTTTGA
EU002988_uncultured_Trichocoma      TGCGATACGTAATGTGAATTGCAGAATTCAGTGAATCATCGAGTCTTTGA
EU128646_Penicillium_corylophi      TGCGATACGTAATGTGAATTGCAGAATTCAGTGAATCATCGAGTCTTTGA
602912                              TGCGATACGTAATGTGAATTGCAGAATTCAGTGAATCATCGAGTCTTTGA
AY373906_Penicillium_corylophi      TGCGATACGTAATGTGAATTGCAGAATTCAGTGAATCATCGAGTCTTTGA
AY373923_Penicillium_melinii        TGCGATACGTAATGTGAATTGCAGAATTCAGTGAATCATCGAGTCTTTGA
EF694631_Penicillium_sp             TGCGATACGTAATGTGAATTGCAGAATTCAGTGAATCATCGAGTCTTTGA
AM901881_uncultured_ascomycete      TGCGATACGTAATGTGAATTGCAGAATTCAGTGAATCATCGAGTCTTTGA
AY345354_Penicillium_corylophi      TGCGATACGTAATGTGAATTGCAGAATTCAGTGAATCATCGAGTCTTTGA
AF538621_Penicillium_hirsutum       TGCGATACGTAATGTGAATTGCAGAATTCAGTGAATCATCGAGTCTTTGA
                                    **************************************************

AF481124_Penicillium_fagi           ACGCACATTGCGCCCCTTGGTATTCCGGGGGGCATGCCTGTCCGAGCGTC
AF033447_Penicillium_raciborsk      ACGCACATTGCGCCCCTTGGTATTCCGGGGGGCATGCCTGTCCGAGCGTC
AF034457_Penicillium_corylophi      ACGCACATTGCGCCCCTTGGTATTCCGGGGGGCATGCCTGTCCGAGCGTC
AF033450_Penicillium_corylophi      ACGCACATTGCGCCCCTTGGTATTCCGGGGGGCATGCCTGTCCGAGCGTC
AF034456_Penicillium_corylophi      ACGCACATTGCGCCCCTTGGTATTCCGGGGGGCATGCCTGTCCGAGCGTC
EF451579_Penicillium_corylophi      ACGCACATTGCGCCCCTTGGTATTCCGGGGGGCATGCCTGTCCGAGCGTC
EF103453_Penicillium_oxalicum       ACGCACATTGCGCCCCTTGGTATTCCGGGGGGCATGCCTGTCCGAGCGTC
EU002988_uncultured_Trichocoma      ACGCACATTGCGCCCCTTGGTATTCCGGGGGGCATGCCTGTCCGAGCGTC
EU128646_Penicillium_corylophi      ACGCACATTGCGCCCCTTGGTATTCCGGGGGGCATGCCTGTCCGAGCGTC
602912                              ACGCACATTGCGCCCCTTGGTATTCCGGGGGGCATGCCTGTCCGAGCGTC
AY373906_Penicillium_corylophi      ACGCACATTGCGCCCCTTGGTATTCCGGGGGGCATGCCTGTCCGAGCGTC
AY373923_Penicillium_melinii        ACGCACATTGCGCCCCTTGGTATTCCGGGGGGCATGCCTGTCCGAGCGTC
EF694631_Penicillium_sp             ACGCACATTGCGCCCCTTGGTATTCCGGGGGGCATGCCTGTCCGAGCGTC
AM901881_uncultured_ascomycete      ACGCACATTGCGCCCCTTGGTATTCCGGGGGGCATGCCTGTCCGAGCGTC
AY345354_Penicillium_corylophi      ACGCACATTGCGCCCCTTGGTATTCCGGGGGGCATGCCTGTCCGAGCGTC
AF538621_Penicillium_hirsutum       ACGCACATTGCGCCCCTTGGTATTCCGGGGGGCATGCCTGTCCGAGCGTC
                                    **************************************************

AF481124_Penicillium_fagi           ATTGCTGCCCTCAAGCACGGCTTGTGTGTTGGGCCTCGTCCTCCTTCCCG
AF033447_Penicillium_raciborsk      ATTGCTGCCCTCAAGCACGGCTTGTGTGTTGGGCCCCGTCCTCCTTCCCG
AF034457_Penicillium_corylophi      ATTGCTGCCCTCAAGCACGGCTTGTGTGTTGGGCCCCGTCCTCCTTCCCG
AF033450_Penicillium_corylophi      ATTGCTGCCCTCAAGCACGGCTTGTGTGTTGGGCCCCGTCCTCCTTCCCG
AF034456_Penicillium_corylophi      ATTGCTGCCCTCAAGCACGGCTTGTGTGTTGGGCCCCGTCCTCCTTCCCG
EF451579_Penicillium_corylophi      ATTGCTGCCCTCAAGCACGGCTTGTGTGTTGGGCCCCGTCCTCCTTCCCG
EF103453_Penicillium_oxalicum       ATTGCTGCCCTCAAGCACGGCTTGTGTGTTGGGCCCCGTCCTCCTTCCCG
EU002988_uncultured_Trichocoma      ATTGCTGCCCTCAAGCACGGCTTGTGTGTTGGGCCCCGTCCTCCTTCCCG
EU128646_Penicillium_corylophi      ATTGCTGCCCTCAAGCACGGCTTGTGTGTTGGGCCCCGTCCTCCTTCCCG
602912                              ATTGCTGCCCTCAAGCACGGCTTGTGTGTTGGGCCCCGTCCTCCTTCCCG
AY373906_Penicillium_corylophi      ATTGCTGCCCTCAAGCACGGCTTGTGTGTTGGGCCCCGTCCTCCTTCCCG
AY373923_Penicillium_melinii        ATTGCTGCCCTCAAGCACGGCTTGTGTGTTGGGCTCCGTCCTCCTTCCCG
EF694631_Penicillium_sp             ATTGCTGCCCTCAAGCACGGCTTGTGTGTTGGGCCCCGTCCTCCTTCCCG
AM901881_uncultured_ascomycete      ATTGCTGCCCTCAAGCACGGCTTGTGTGTTGGGCCCCGTCCTCCTTCCCG
AY345354_Penicillium_corylophi      ATTGCTGCCCTCAAGCACGGCTTGTGTGTTGGGCCCCGTCCTCCTTCCCG
AF538621_Penicillium_hirsutum       ATTGCTGCCCTCAAGCACGGCTTGTGTGTTGGGCTCCGTCCTCCTTCCCG
                                    **********************************  **************

AF481124_Penicillium_fagi           GGGGACGGGCCCGAAAGGCAGCGGCGGCACCGCGTCCGGTCCTCGAGCGT
AF033447_Penicillium_raciborsk      GGGGACGGGCCCGAAAGGCAGCGGCGGCACCGCGTCCGGTCCTCGAGCGT
AF034457_Penicillium_corylophi      GGGGACGGGCCCGAAAGGCAGCGGCGGCACCGCGTCCGGTCCTCGAGCGT
AF033450_Penicillium_corylophi      GGGGACGGGCCCGAAAGGCAGCGGCGGCACCGCGTCCGGTCCTCGAGCGT
AF034456_Penicillium_corylophi      GGGGACGGGCCCGAAAGGCAGCGGCGGCACCGCGTCCGGTCCTCGAGCGT
EF451579_Penicillium_corylophi      GGGGACGGGCCCGAAAGGCAGCGGCGGCACCGCGTCCGGTCCTCGAGCGT
EF103453_Penicillium_oxalicum       GGGGACGGGCCCGAAAGGCAGCGGCGGCACCGCGTCCGGTCCTCGAGCGT
EU002988_uncultured_Trichocoma      GGGGACGGGCCCGAAAGGCAGCGGCGGCACCGCGTCCGGTCCTCGAGCGT
EU128646_Penicillium_corylophi      GGGGACGGGCCCGAAAGGCAGCGGCGGCACCGCGTCCGGTCCTCGAGCGT
602912                              GGGGACGGGCCCGAAAGGCAGCGGCGGCACCGCGTCCGGTCCTCGAGCGT
AY373906_Penicillium_corylophi      GGGGACGGGCCCGAAAGGCAGCGGCGGCACCGCGTCCGGTCCTCGAGCGT
AY373923_Penicillium_melinii        GGGGACGGGCCCGAAAGGCAGCGGCGGCACCGCGTCCGGTCCTCGAGCGT
EF694631_Penicillium_sp             GGGGACGGGCCCGAAAGGCAGCGGCGGCACCGCGTCCGGTCCTCGAGCGT
AM901881_uncultured_ascomycete      GGGGACGGGCCCGAAAGGCAGCGGCGGCACCGCGTCCGGTCCTCGAGCGT
AY345354_Penicillium_corylophi      GGGGACGGGCCCGAAAGGCAGCGGCGGCACCGCGTCCGGTCCTCGAGCGT
AF538621_Penicillium_hirsutum       GGGGACGGGCCCGAAAGGCAGCGGCGGCACCGCGTCCGGTCCTCGAGCGT
                                    **************************************************

AF481124_Penicillium_fagi           ATGGGGCTTTGTCACCCGCTCTTGTAGGCCCGGCCGGCGCTTGCCGACAA
AF033447_Penicillium_raciborsk      ATGGGGCTTCGTCTTCCGCTCTTGTAGGCCCGGCCGGCGCTTGCCGACAA
AF034457_Penicillium_corylophi      ATGGGGCTTTGTCACCCGCTCTTGTAGGCCCGGCCGGCGCTTGCCGACAA
AF033450_Penicillium_corylophi      ATGGGGCTTTGTCACCCGCTCTTGTAGGCCCGGCCGGCGCTTGCCGACAA
AF034456_Penicillium_corylophi      ATGGGGCTTTGTCACCCGCTCTTGTAGGCCCGGCCGGCGCTTGCCGACAA
EF451579_Penicillium_corylophi      ATGGGGCTTTGTCACCCGCTCTTGTAGGCCCGGCCGGCGCTTGCCGACAA
EF103453_Penicillium_oxalicum       ATGGGGCTTTGTCACCCGCTCTTGTAGGCCCGGCCGGCGCTTGCCGACAA
EU002988_uncultured_Trichocoma      ATGGGGCTTTGTCACCCGCTCTTGTAGGCCCGGCCGGCGCTTGCCGACAA
EU128646_Penicillium_corylophi      ATGGGGCTTTGTCACCCGCTCTTGTAGGCCCGGCCGGCGCTTGCCGACAA
602912                              ATGGGGCTTTGTCACCCGCTCTTGTAGGCCCGGCCGGCGCTTGCCGACAA
AY373906_Penicillium_corylophi      ATGGGGCTTTGTCACCCGCTCTTGTAGGCCCGGCCGGCGCTTGCCGACAA
AY373923_Penicillium_melinii        ATGGGGCTTCGTCTTCCGCTCTTGTAGGCCCGGCCGGCGCTTGCCGACAA
EF694631_Penicillium_sp             ATGGGGCTTTGTCACCCGCTCTTGTAGGCCCGGCCGGCGCTTGCCGACAA
AM901881_uncultured_ascomycete      ATGGGGCTTTGTCACCCGCTCTTGTAGGCCCGGCCGGCGCTTGCCGACAA
AY345354_Penicillium_corylophi      ATGGGGCTTTGTCACCCGCTCTTGTAGGCCCGGCCGGCGCTTGCCGACAA
AF538621_Penicillium_hirsutum       ATGGGGCTTCGTCTTCCGCTCTTGTAGGCCCGGCCGGCGCTTGCCGACAA
                                    ********* ***  ***********************************

AF481124_Penicillium_fagi           CAATCAATCTTTTTT-CAGGTTGACCTCGGATCAGGTAGGGATACCCGCT
AF033447_Penicillium_raciborsk      CAATCAATCTTTTTTTCAGGTTGACCTCGGATCAGGTAGGGATACCCGCT
AF034457_Penicillium_corylophi      CCATCAATCTTTTTT-CAGGTTGACCTCGGATCAGGTAGGGATACCCGCT
AF033450_Penicillium_corylophi      CCATCAATCTTTTTT-CAGGTTGACCTCGGATCAGGTAGGGATACCCGCT
AF034456_Penicillium_corylophi      CCATCAATCTTTTTT-CAGGTTGACCTCGGATCAGGTAGGGATACCCGCT
EF451579_Penicillium_corylophi      CAATCAATCTTTTTT-CAGGTTGACCTCGGATCAGG--------------
EF103453_Penicillium_oxalicum       CCATCAATCTTTTTT-CAGG------------------------------
EU002988_uncultured_Trichocoma      CCATCAATCTTTTTT-CAGGTTGACCTCGGATCAGGTAGGGATACCCGCT
EU128646_Penicillium_corylophi      CCATCAATCTTTTTT-CAGGTTGACCTCGGATCAGGTAGGGATACCCGCT
602912                              CCATCAATCTTTTTATCAGGTTGACCTCGGATCAGGTAG-----------
AY373906_Penicillium_corylophi      CCATCAATCTTTTTT-CAGGTTGACCTCGGATCAGGTAGGGATACCCGCT
AY373923_Penicillium_melinii        CAATCAATCTTTTTT-CAGGTTGACCTCGGATCAGGTAGGGATACCCGCT
EF694631_Penicillium_sp             CCATCAATCTTTTTT-CAGGTTGACCTCGGATCAGGTAGGGATACCCGC-
AM901881_uncultured_ascomycete      CCATCAATCTTTTTT-CAGGTTGACCTCGGATCAGGTAGGGATACCCGCT
AY345354_Penicillium_corylophi      CCATCAATCTTTTTT-CAGGTTGACCTCGGATCAGGTA------------
AF538621_Penicillium_hirsutum       CAATCAATCTTTTTT-CAGGTTGACCTCGGATCAGGTAGGGATACCCG--
                                    * ************  ****                              

AF481124_Penicillium_fagi           GAACTTAAGCATATCAATAAGCGGAGGAAAAGAAACCAACAGGGATTGCC
AF033447_Penicillium_raciborsk      GAACTTAAGCATATCAATAAGCGGAGGAAAAGAAACCAACAGGGATTGCC
AF034457_Penicillium_corylophi      GAACTTAAGCATATCAATAAGCGGAGGAAAAGAAACCAACAGGGATTGCC
AF033450_Penicillium_corylophi      GAACTTAAGCATATCAATAAGCGGAGGAAAAGAAACCAACAGGGATTGCC
AF034456_Penicillium_corylophi      GAACTTAAGCATATCAATAAGCGGAGGAAAAGAAACCAACAGGGATTGCC
EF451579_Penicillium_corylophi      --------------------------------------------------
EF103453_Penicillium_oxalicum       --------------------------------------------------
EU002988_uncultured_Trichocoma      GAACTTAAGCATATCAATAAGCGGAGGAA---------------------
EU128646_Penicillium_corylophi      GAACTTAAGCATATCAA---------------------------------
602912                              --------------------------------------------------
AY373906_Penicillium_corylophi      GAACTTAAGCATATCAATAAGCGGAGGAAAAGAAACCAACAGGGATTGCC
AY373923_Penicillium_melinii        GAACTTAAGCATATCAATAAGCGGAGGAAAAGAAACCAACAGGGATTGCC
EF694631_Penicillium_sp             --------------------------------------------------
AM901881_uncultured_ascomycete      GAACTTAA------------------------------------------
AY345354_Penicillium_corylophi      --------------------------------------------------
AF538621_Penicillium_hirsutum       --------------------------------------------------
                                                                                      

AF481124_Penicillium_fagi           TCAGTAACGGCGAGTGAAGCGGCAAGAGCTCAAATTTGAAAGCTGGCTCC
AF033447_Penicillium_raciborsk      TCAGTAACGGCGAGTGAAGCGGCAAGAGCTCAAATTTGAAAGCTGGCTCC
AF034457_Penicillium_corylophi      TCAGTAACGGCGAGTGAAGCGGCAAGAGCTCAAATTTGAAAGCTGGCCCC
AF033450_Penicillium_corylophi      TCAGTAACGGCGAGTGAAGCGGCAAGAGCTCAAATTTGAAAGCTGGCCCC
AF034456_Penicillium_corylophi      TCAGTAACGGCGAGTGAAGCGGCAAGAGCTCAAATTTGAAAGCTGGCCCC
EF451579_Penicillium_corylophi      --------------------------------------------------
EF103453_Penicillium_oxalicum       --------------------------------------------------
EU002988_uncultured_Trichocoma      --------------------------------------------------
EU128646_Penicillium_corylophi      --------------------------------------------------
602912                              --------------------------------------------------
AY373906_Penicillium_corylophi      TC------------------------------------------------
AY373923_Penicillium_melinii        TC------------------------------------------------
EF694631_Penicillium_sp             --------------------------------------------------
AM901881_uncultured_ascomycete      --------------------------------------------------
AY345354_Penicillium_corylophi      --------------------------------------------------
AF538621_Penicillium_hirsutum       --------------------------------------------------
                                                                                      

AF481124_Penicillium_fagi           TTCGGGGTCCGCATTGTAATTTGCAGAGGATGCTTCGGGAGTGGCCCCCA
AF033447_Penicillium_raciborsk      TTCGGGGTCCGCATTGTAATTTGCAGAGGATGCTTCGGGAGTGGCCCCCA
AF034457_Penicillium_corylophi      CTCGGGGTCCGCATTGTAATTTGCAGAGGATGCTTCGGGAGTGGCCCCCA
AF033450_Penicillium_corylophi      CTCGGGGTCCGCATTGTAATTTGCAGAGGATGCTTCGGGAGTGGCCCCCA
AF034456_Penicillium_corylophi      CTCGGGGTCCGCATTGTAATTTGCAGAGGATGCTTCGGGAGTGGCCCCCA
EF451579_Penicillium_corylophi      --------------------------------------------------
EF103453_Penicillium_oxalicum       --------------------------------------------------
EU002988_uncultured_Trichocoma      --------------------------------------------------
EU128646_Penicillium_corylophi      --------------------------------------------------
602912                              --------------------------------------------------
AY373906_Penicillium_corylophi      --------------------------------------------------
AY373923_Penicillium_melinii        --------------------------------------------------
EF694631_Penicillium_sp             --------------------------------------------------
AM901881_uncultured_ascomycete      --------------------------------------------------
AY345354_Penicillium_corylophi      --------------------------------------------------
AF538621_Penicillium_hirsutum       --------------------------------------------------
                                                                                      

AF481124_Penicillium_fagi           TCTAAGTGCTCTGGAACGGGCCGTCATAGAGGGTGAGAATCCCGTATGGG
AF033447_Penicillium_raciborsk      TCTAAGTGCTCTGGAACGGGCCGTCATAGAGGGTGAGAATCCCGTATGGG
AF034457_Penicillium_corylophi      TCTAAGTGCTCTGGAACGGGCCGTCATAGAGGGTGAGAATCCCGTATGGG
AF033450_Penicillium_corylophi      TCTAAGTGCTCTGGAACGGGCCGTCATAGAGGGTGAGAATCCCGTATGGG
AF034456_Penicillium_corylophi      TCTAAGTGCTCTGGAACGGGCCGTCATAGAGGGTGAGAATCCCGTATGGG
EF451579_Penicillium_corylophi      --------------------------------------------------
EF103453_Penicillium_oxalicum       --------------------------------------------------
EU002988_uncultured_Trichocoma      --------------------------------------------------
EU128646_Penicillium_corylophi      --------------------------------------------------
602912                              --------------------------------------------------
AY373906_Penicillium_corylophi      --------------------------------------------------
AY373923_Penicillium_melinii        --------------------------------------------------
EF694631_Penicillium_sp             --------------------------------------------------
AM901881_uncultured_ascomycete      --------------------------------------------------
AY345354_Penicillium_corylophi      --------------------------------------------------
AF538621_Penicillium_hirsutum       --------------------------------------------------
                                                                                      

AF481124_Penicillium_fagi           ATGGGGTGTCCGCGACCATGTGAAGCTCCTTCGACGAGTCGAGTTGTTTG
AF033447_Penicillium_raciborsk      ATGGGGTGTCCGCGACCATGTGAAGCTCCTTCAACGAGTCGAGTTGTTTG
AF034457_Penicillium_corylophi      ATGGGGTGTCCGCGACCATGTGAAGCTCCTTCGACGAGTCGAGTTGTTTG
AF033450_Penicillium_corylophi      ATGGGGTGTCCGCGACCATGTGAAGCTCCTTCGACGAGTCGAGTTGTTTG
AF034456_Penicillium_corylophi      ATGGGGTGTCCGCGACCATGTGAAGCTCCTTCGACGAGTCGAGTTGTTTG
EF451579_Penicillium_corylophi      --------------------------------------------------
EF103453_Penicillium_oxalicum       --------------------------------------------------
EU002988_uncultured_Trichocoma      --------------------------------------------------
EU128646_Penicillium_corylophi      --------------------------------------------------
602912                              --------------------------------------------------
AY373906_Penicillium_corylophi      --------------------------------------------------
AY373923_Penicillium_melinii        --------------------------------------------------
EF694631_Penicillium_sp             --------------------------------------------------
AM901881_uncultured_ascomycete      --------------------------------------------------
AY345354_Penicillium_corylophi      --------------------------------------------------
AF538621_Penicillium_hirsutum       --------------------------------------------------
                                                                                      

AF481124_Penicillium_fagi           GGAATGCAGCTCTAAATGGGTGGTAAATTTCATCTAAAGCTAAATATTGG
AF033447_Penicillium_raciborsk      GGAATGCAGCTCTAAATGGGTGGTAAATTTCATCTAAAGCTAAATATTGG
AF034457_Penicillium_corylophi      GGAATGCAGCTCTAAATGGGTGGTAAATTTCATCTAAAGCTAAATATTGG
AF033450_Penicillium_corylophi      GGAATGCAGCTCTAAATGGGTGGTAAATTTCATCTAAAGCTAAATATTGG
AF034456_Penicillium_corylophi      GGAATGCAGCTCTAAATGGGTGGTAAATTTCATCTAAAGCTAAATATTGG
EF451579_Penicillium_corylophi      --------------------------------------------------
EF103453_Penicillium_oxalicum       --------------------------------------------------
EU002988_uncultured_Trichocoma      --------------------------------------------------
EU128646_Penicillium_corylophi      --------------------------------------------------
602912                              --------------------------------------------------
AY373906_Penicillium_corylophi      --------------------------------------------------
AY373923_Penicillium_melinii        --------------------------------------------------
EF694631_Penicillium_sp             --------------------------------------------------
AM901881_uncultured_ascomycete      --------------------------------------------------
AY345354_Penicillium_corylophi      --------------------------------------------------
AF538621_Penicillium_hirsutum       --------------------------------------------------
                                                                                      

AF481124_Penicillium_fagi           CCGGAGACCGATAGCGCACAAGTAGAGTGATCGAAAGATGAAAAGCACTT
AF033447_Penicillium_raciborsk      CCGGAGACCGATAGCGCACAAGTAGAGTGATCGAAAGATGAAAAGCACTT
AF034457_Penicillium_corylophi      CCGGAGACCGATAGCGCACAAGTAGAGTGATCGAAAGATGAAAAGCACTT
AF033450_Penicillium_corylophi      CCGGAGACCGATAGCGCACAAGTAGAGTGATCGAAAGATGAAAAGCACTT
AF034456_Penicillium_corylophi      CCGGAGACCGATAGCGCACAAGTAGAGTGATCGAAAGATGAAAAGCACTT
EF451579_Penicillium_corylophi      --------------------------------------------------
EF103453_Penicillium_oxalicum       --------------------------------------------------
EU002988_uncultured_Trichocoma      --------------------------------------------------
EU128646_Penicillium_corylophi      --------------------------------------------------
602912                              --------------------------------------------------
AY373906_Penicillium_corylophi      --------------------------------------------------
AY373923_Penicillium_melinii        --------------------------------------------------
EF694631_Penicillium_sp             --------------------------------------------------
AM901881_uncultured_ascomycete      --------------------------------------------------
AY345354_Penicillium_corylophi      --------------------------------------------------
AF538621_Penicillium_hirsutum       --------------------------------------------------
                                                                                      

AF481124_Penicillium_fagi           TGAAAAGAGAGTTAAAAAGCACGTGAAATTGTTGAAAGGGAAGCGCTTGC
AF033447_Penicillium_raciborsk      TGAAAAGAGAGTTAAAAAGCACGTGAAATTGTTGAAAGGGAAGCGCTTGC
AF034457_Penicillium_corylophi      TGAAAAGAGAGTTAAAAAGCACGTGAAATTGTTGAAAGGGAAGCGCTTGC
AF033450_Penicillium_corylophi      TGAAAAGAGAGTTAAAAAGCACGTGAAATTGTTGAAAGGGAAGCGCTTGC
AF034456_Penicillium_corylophi      TGAAAAGAGAGTTAAAAAGCACGTGAAATTGTTGAAAGGGAAGCGCTTGC
EF451579_Penicillium_corylophi      --------------------------------------------------
EF103453_Penicillium_oxalicum       --------------------------------------------------
EU002988_uncultured_Trichocoma      --------------------------------------------------
EU128646_Penicillium_corylophi      --------------------------------------------------
602912                              --------------------------------------------------
AY373906_Penicillium_corylophi      --------------------------------------------------
AY373923_Penicillium_melinii        --------------------------------------------------
EF694631_Penicillium_sp             --------------------------------------------------
AM901881_uncultured_ascomycete      --------------------------------------------------
AY345354_Penicillium_corylophi      --------------------------------------------------
AF538621_Penicillium_hirsutum       --------------------------------------------------
                                                                                      

AF481124_Penicillium_fagi           GACCAGACTCGCCTACGGGGTTCAGCCGGTATTCGTACCGGTGTACTTCC
AF033447_Penicillium_raciborsk      GACCAGACTCGCCTACGGGGTTCAGCCGGTATTCGTACCGGTGTACTTCC
AF034457_Penicillium_corylophi      GACCAGACTCGCCTACGGGGTTCAGCCGGTATTCGTACCGGTGTACTTCC
AF033450_Penicillium_corylophi      GACCAGACTCGCCTACGGGGTTCAGCCGGTATTCGTACCGGTGTACTTCC
AF034456_Penicillium_corylophi      GACCAGACTCGCCTACGGGGTTCAGCCGGTATTCGTACCGGTGTACTTCC
EF451579_Penicillium_corylophi      --------------------------------------------------
EF103453_Penicillium_oxalicum       --------------------------------------------------
EU002988_uncultured_Trichocoma      --------------------------------------------------
EU128646_Penicillium_corylophi      --------------------------------------------------
602912                              --------------------------------------------------
AY373906_Penicillium_corylophi      --------------------------------------------------
AY373923_Penicillium_melinii        --------------------------------------------------
EF694631_Penicillium_sp             --------------------------------------------------
AM901881_uncultured_ascomycete      --------------------------------------------------
AY345354_Penicillium_corylophi      --------------------------------------------------
AF538621_Penicillium_hirsutum       --------------------------------------------------
                                                                                      

AF481124_Penicillium_fagi           CCGTGGGCGGGCCAGCGTCGGTTTGGGCGGCCGGTCAAAGGCCCTCGGAA
AF033447_Penicillium_raciborsk      CCGTGGGCGGGCCAGCGTCGGTTTGGGCGGCCGGTCAAAGGCCCTCGGAA
AF034457_Penicillium_corylophi      CCGTGGGCGGGCCAGCGTCGGTTTGGGCGGCCGGTCAAAGGCCCTCGGAA
AF033450_Penicillium_corylophi      CCGTGGGCGGGCCAGCGTCGGTTTGGGCGGCCGGTCAAAGGCCCTCGGAA
AF034456_Penicillium_corylophi      CCGTGGGCGGGCCAGCGTCGGTTTGGGCGGCCGGTCAAAGGCCCTCGGAA
EF451579_Penicillium_corylophi      --------------------------------------------------
EF103453_Penicillium_oxalicum       --------------------------------------------------
EU002988_uncultured_Trichocoma      --------------------------------------------------
EU128646_Penicillium_corylophi      --------------------------------------------------
602912                              --------------------------------------------------
AY373906_Penicillium_corylophi      --------------------------------------------------
AY373923_Penicillium_melinii        --------------------------------------------------
EF694631_Penicillium_sp             --------------------------------------------------
AM901881_uncultured_ascomycete      --------------------------------------------------
AY345354_Penicillium_corylophi      --------------------------------------------------
AF538621_Penicillium_hirsutum       --------------------------------------------------
                                                                                      

AF481124_Penicillium_fagi           TGTAACGCCTCTCGGGGCGTCTTATAGCCGAGGGTGCCATGCGGCCAGCC
AF033447_Penicillium_raciborsk      TGTAACGCCTCTCGGGGCGTCTTATAGCCGGGGGTGCCATGCGGCCAGCC
AF034457_Penicillium_corylophi      TGTAACGCCTCTCGGGGCGTCTTATAGCCGAGGGTGCCATGCGGCCAGCC
AF033450_Penicillium_corylophi      TGTAACGCCTCTCGGGGCGTCTTATAGCCGAGGGTGCCATGCGGCCAGCC
AF034456_Penicillium_corylophi      TGTAACGCCTCTCGGGGCGTCTTATAGCCGAGGGTGCCATGCGGCCAGCC
EF451579_Penicillium_corylophi      --------------------------------------------------
EF103453_Penicillium_oxalicum       --------------------------------------------------
EU002988_uncultured_Trichocoma      --------------------------------------------------
EU128646_Penicillium_corylophi      --------------------------------------------------
602912                              --------------------------------------------------
AY373906_Penicillium_corylophi      --------------------------------------------------
AY373923_Penicillium_melinii        --------------------------------------------------
EF694631_Penicillium_sp             --------------------------------------------------
AM901881_uncultured_ascomycete      --------------------------------------------------
AY345354_Penicillium_corylophi      --------------------------------------------------
AF538621_Penicillium_hirsutum       --------------------------------------------------
                                                                                      

AF481124_Penicillium_fagi           CGGACCGAGGAACGCGCTTCGGCACGGACGCTGGCATAATGGTCGTAAGC
AF033447_Penicillium_raciborsk      CAGACCGAGGAACGCGCTTCGGCACGGACGCTGGCATAATGGTCGTAAGC
AF034457_Penicillium_corylophi      CGGACCGAGGAACGCGCTTCGGCACGGACGCTGGCATAATGGTCGTAAGC
AF033450_Penicillium_corylophi      CGGACCGAGGAACGCGCTTCGGCACGGACGCTGGCATAATGGTCGTAAGC
AF034456_Penicillium_corylophi      CGGACCGAGGAACGCGCTTCGGCACGGACGCTGGCATAATGGTCGTAAGC
EF451579_Penicillium_corylophi      --------------------------------------------------
EF103453_Penicillium_oxalicum       --------------------------------------------------
EU002988_uncultured_Trichocoma      --------------------------------------------------
EU128646_Penicillium_corylophi      --------------------------------------------------
602912                              --------------------------------------------------
AY373906_Penicillium_corylophi      --------------------------------------------------
AY373923_Penicillium_melinii        --------------------------------------------------
EF694631_Penicillium_sp             --------------------------------------------------
AM901881_uncultured_ascomycete      --------------------------------------------------
AY345354_Penicillium_corylophi      --------------------------------------------------
AF538621_Penicillium_hirsutum       --------------------------------------------------
                                                                                      

AF481124_Penicillium_fagi           GACC
AF033447_Penicillium_raciborsk      GACC
AF034457_Penicillium_corylophi      GACC
AF033450_Penicillium_corylophi      GACC
AF034456_Penicillium_corylophi      GACC
EF451579_Penicillium_corylophi      ----
EF103453_Penicillium_oxalicum       ----
EU002988_uncultured_Trichocoma      ----
EU128646_Penicillium_corylophi      ----
602912                              ----
AY373906_Penicillium_corylophi      ----
AY373923_Penicillium_melinii        ----
EF694631_Penicillium_sp             ----
AM901881_uncultured_ascomycete      ----
AY345354_Penicillium_corylophi      ----
AF538621_Penicillium_hirsutum       ----
                                        
