# Supplementary material for: A software pipeline for processing and identification of fungal ITS sequences
Source: Source Code Biol Med. 2009 Jan 15;4:1. doi: 10.1186/1751-0473-4-1 (PMC2649129; doi:10.1186/1751-0473-4-1)
Supplement: Additional file 2 — The evaluation dataset. The evaluation dataset (in the FASTA format) and the results of its analysis (a summary in the OpenOffice/Excel spreadsheet format with multiple alignments in the ALN (Clustal W) format and a list of the species recovered in the PDF format). [file 1751-0473-4-1-S2.zip › AdditionalFile2/2008-10-24-1/alignments/602912.dnd]

(
(
(
(
(
(
(
602912:-0.00693,
(
(
(
(
(
EF694631_Penicillium_sp:-0.04706,
AM901881_uncultured_ascomycete:0.04885)
:0.02687,
AY345354_Penicillium_corylophi:-0.02685)
:0.01746,
AF538621_Penicillium_hirsutum:-0.00290)
:0.00938,
AY373923_Penicillium_melinii:0.00015)
:0.00894,
AY373906_Penicillium_corylophi:-0.00230)
:0.00706)
:0.00551,
EU128646_Penicillium_corylophi:-0.00259)
:0.00356,
EU002988_uncultured_Trichocoma:-0.00095)
:0.00234,
EF103453_Penicillium_oxalicum:-0.00457)
:0.00332,
EF451579_Penicillium_corylophi:-0.00144)
:0.00299,
AF034456_Penicillium_corylophi:0.00000)
:0.00000,
(
AF034457_Penicillium_corylophi:0.00000,
(
AF481124_Penicillium_fagi:0.00060,
AF033447_Penicillium_raciborsk:0.00728)
:0.00351)
:0.00000,
AF033450_Penicillium_corylophi:0.00000);
