# Supplementary material for: A software pipeline for processing and identification of fungal ITS sequences
Source: Source Code Biol Med. 2009 Jan 15;4:1. doi: 10.1186/1751-0473-4-1 (PMC2649129; doi:10.1186/1751-0473-4-1)
Supplement: Additional file 2 — The evaluation dataset. The evaluation dataset (in the FASTA format) and the results of its analysis (a summary in the OpenOffice/Excel spreadsheet format with multiple alignments in the ALN (Clustal W) format and a list of the species recovered in the PDF format). [file 1751-0473-4-1-S2.zip › AdditionalFile2/2008-10-24-1/alignments/602913.aln]

CLUSTAL W (1.83) multiple sequence alignment


AY213649_Eurotium_rubrum            ----------------------TCCGTAGGTGAACCTGCGGAAGGATCAT
U18357_Eurotium_rubrum              AAGTAAAAGTCGTAACAAGGTNTCCGTAGGTGAACCTGCGGAAGGATCAT
DQ317335_Eurotium_sp                ---------------------TTCCGTAGGTGAACCTGCGGAAGGATCAT
EU069433_Eurotium_sp                ----------------------------GGTGAACCTGCGGAAGGATCAT
AY373890_Eurotium_repens            ----------------------TCCGTAGGTGAACCTGCGGAAGGATCAT
AY373887_Eurotium_herbariorum       ----------------------TCCGTAGGTGAACCTGCGGAAGGATCAT
602913                              -------------------------------------GCGGAAGGATCAT
EF652063_Eurotium_niveoglaucum      -----------------------------------------AAGGATCAT
EF652062_Eurotium_niveoglaucum      -----------------------------------------AAGGATCAT
EF652058_Eurotium_niveoglaucum      -----------------------------------------AAGGATCAT
EF652059_Eurotium_niveoglaucum      -----------------------------------------AAGGATCAT
EF652061_Eurotium_echinulatum       -----------------------------------------AAGGATCAT
EF652060_Eurotium_echinulatum       -----------------------------------------AAGGATCAT
EF652065_Aspergillus_reptans        -----------------------------------------AAGGATCAT
AF459728_Eurotium_niveoglaucum      ------AAGTCGTAACAAGGTTTCCGTAGGTGAACCTGCGGAAGGATCAT
AJ488260_Ophiocordyceps_sinens      ---------------------------------AGTCCAGCGGGTATCCC
                                                                               * ***  

AY213649_Eurotium_rubrum            TACCGAGTGCGGGCCC--TCTGGGTCCAACCTCCCATC-CGTGTCTATCT
U18357_Eurotium_rubrum              TACCGAGTGCGGGCCC--TCTGGGTCCAACCTCCCATC-CGTGTCTATCT
DQ317335_Eurotium_sp                TACCGAGTGCGGGCCC--TCTGGGTCCAACCTCCCATC-CGTGTCTATCT
EU069433_Eurotium_sp                TACCGAGTGCGGGCCC--TCTGGGTCCAACCTCCCATC-CGTGTCTATCT
AY373890_Eurotium_repens            TACCGAGTGCGGGCCC--TCTGGGTCCAACCTCCCATC-CGTGTCTATCT
AY373887_Eurotium_herbariorum       TACCGAGTGYGGGCCC--TCTGGGTCCAACCTCCCATC-CGTGTCTATCT
602913                              TACCGAGTGCGGGCCC--TCTGGGTCCAACCTCCCATC-CGTGTCTATCT
EF652063_Eurotium_niveoglaucum      TACCGAGTGCGGGCCC--TCTGGGTCCAACCTCCCATC-CGTGTCTATCT
EF652062_Eurotium_niveoglaucum      TACCGAGTGCGGGCCC--TCTGGGTCCAACCTCCCATC-CGTGTCTATCT
EF652058_Eurotium_niveoglaucum      TACCGAGTGCGGGCCC--TCTGGGTCCAACCTCCCATC-CGTGTCTATCT
EF652059_Eurotium_niveoglaucum      TACCGAGTGCGGGCCC--TCTGGGTCCAACCTCCCATC-CGTGTCTATCT
EF652061_Eurotium_echinulatum       TACCGAGTGCGGGCCC--TCTGGGTCCAACCTCCCATC-CGTGTCTATCT
EF652060_Eurotium_echinulatum       TACCGAGTGCGGGCCC--TCTGGGTCCAACCTCCCATC-CGTGTCTATCT
EF652065_Aspergillus_reptans        TACCGAGTGCGGGCCC--TCTGGGTCCAACCTCCCATC-CGTGTCTATCT
AF459728_Eurotium_niveoglaucum      TACCGAGTGCGGGCCC--TCTGGGTCCAACCTCCCATC-CGTGTCTATCT
AJ488260_Ophiocordyceps_sinens      TACCTGATCCGAGGTCAACCTGGTTAAAAAGATTGGTTGCGAGGCTAGCT
                                    ****   *  * *  *   **** *  **       *  ** * *** **

AY213649_Eurotium_rubrum            GTACCCTGTTGCTTCGGCGT--GGCCACGGCCCGCCGAAGACT-AACATT
U18357_Eurotium_rubrum              GTACCCTGTTGCTTCGGCGT--GGCTACGGCCCGCCGAAGACT-AACATT
DQ317335_Eurotium_sp                GTACCCTGTTGCTTCGGCGT--GGCCACGGCCCGCCGAAGACT-AACATT
EU069433_Eurotium_sp                GTACCCTGTTGCTTCGGCGT--GGCCACGGCCCGCCGAAGACT-AACATT
AY373890_Eurotium_repens            GTACCCTGTTGCTTCGGCGT--GGCCACGGCCCGCCGAAGACT-AACATT
AY373887_Eurotium_herbariorum       GTACCCTGTTGCTTCGGCGT--GGCCACGGCCCGCCGAAGACT-AACATT
602913                              GTACCCTGTTGCTTCGGCGT--GGCCACGGCCCGCCGAAGACT-AACATT
EF652063_Eurotium_niveoglaucum      GTACCCTGTTGCTTCGGCGT--GGCCACGGCCCGCCGAAGACT-AACATT
EF652062_Eurotium_niveoglaucum      GTACCCTGTTGCTTCGGCGT--GGCCACGGCCCGCCGAAGACT-AACATT
EF652058_Eurotium_niveoglaucum      GTACCCTGTTGCTTCGGCGT--GGCCACGGCCCGCCGAAGACT-AACATT
EF652059_Eurotium_niveoglaucum      GTACCCTGTTGCTTCGGCGT--GGCCACGGCCCGCCGAAGACT-AACATT
EF652061_Eurotium_echinulatum       GTACCCTGTTGCTTCGGCGT--GGCCACGGCCCGCCGAAGACT-AACATT
EF652060_Eurotium_echinulatum       GTACCCTGTTGCTTCGGCGT--GGCCACGGCCCGCCGAAGACT-AACATT
EF652065_Aspergillus_reptans        GTACCCTGTTGCTTCGGCGT--GGCCACGGCCCGCCGAAGACT-AACATT
AF459728_Eurotium_niveoglaucum      GTACCCTGTTGCTTCGGCGT--GGCCACGGCCCGCCGAAGACT-AACATT
AJ488260_Ophiocordyceps_sinens      GCCAGCTGGACCTACGGGAGCGGGTGACAAAGCCCCATACGCTCGAGGAC
                                    *    ***   ** ***     **  **    * **  *  **  *    

AY213649_Eurotium_rubrum            TGAACACTGTCTGAAGTTTGCAGTCTGAGTTTTTAGTTA--AACAATAAT
U18357_Eurotium_rubrum              TGAACACTGTCTGAAGTTTGCAGTCTGAGTTTTTAGTTA--AACAATAAT
DQ317335_Eurotium_sp                TGAACACTGTCTGAAGTTTGCAGTCTGAGTTTTTAGTTA--AACAATAAT
EU069433_Eurotium_sp                TGAACACTGTCTGAAGTTTGCAGTCTGAGTTTTTAGTTA--AACAATAAT
AY373890_Eurotium_repens            TGAACACTGTCTGAAGTTTGCAGTCTGAGTTTTTAGTTA--AACAATAAT
AY373887_Eurotium_herbariorum       TGAACACTGTCTGAAGTTTGCAGTCTGAGTTTTTAGTTA--AACAATAAT
602913                              TGAACACTGTCTGAAGTTTGCAGTCTGAGTTTTTAGTTA--AACAATAAT
EF652063_Eurotium_niveoglaucum      TGAACACTGTCTGAAGTTTGCAGTCTGAGTTTTTAGTTA--AACAATAAT
EF652062_Eurotium_niveoglaucum      TGAACACTGTCTGAAGTTTGCAGTCTGAGTTTTTAGTTA--AACAATAAT
EF652058_Eurotium_niveoglaucum      TGAACACTGTCTGAAGTTTGCAGTCTGAGTTTTTAGTTA--AACAATAAT
EF652059_Eurotium_niveoglaucum      TGAACACTGTCTGAAGTTTGCAGTCTGAGTTTTTAGTTA--AACAATAAT
EF652061_Eurotium_echinulatum       TGAACACTGTCTGAAGTTTGCAGTCTGAGTTTTTAGTTA--AACAATAAT
EF652060_Eurotium_echinulatum       TGAACACTGTCTGAAGTTTGCAGTCTGAGTTTTTAGTTA--AACAATAAT
EF652065_Aspergillus_reptans        TGAACACTGTCTGAAGTTTGCAGTCTGAGTTTTTAGTTA--AACAATAAT
AF459728_Eurotium_niveoglaucum      TGAACACTGTCTGAAGTTTGCAGTCTGAGTTTTTAGTTA--AACAATAAT
AJ488260_Ophiocordyceps_sinens      CAGACATGGTGCCGCCACTGCCTTTTGGGCCCGTCCCCGTTACCAGGGAC
                                       ***  **        ***  * ** *    *       * **   * 

AY213649_Eurotium_rubrum            TAAAACTTTCAACAACGGATCTCTTGGTTCCGGCATCGATGAAGAACGCA
U18357_Eurotium_rubrum              TAAAACTTTCAACAACGGATCTCTTGGTTCCGGCATCGATGAAGAACGCA
DQ317335_Eurotium_sp                TAAAACTTTCAACAACGGATCTCTTGGTTCCGGCATCGATGAAGAACGCA
EU069433_Eurotium_sp                TAAAACTTTCAACAACGGATCTCTTGGTTCCGGCATCGATGAAGAACGCA
AY373890_Eurotium_repens            TAAAACTTTCAACAACGGATCTCTTGGTTCCGGCATCGATGAAGAACGCA
AY373887_Eurotium_herbariorum       TAAAACTTTCAACAACGGATCTCTTGGTTCCGGCATCGATGAAGAACGCA
602913                              TAAAACTTTCAACAACGGATCTCTTGGTTCCGGCATCGATGAAGAACGCA
EF652063_Eurotium_niveoglaucum      TAAAACTTTCAACAACGGATCTCTTGGTTCCGGCATCGATGAAGAACGCA
EF652062_Eurotium_niveoglaucum      TAAAACTTTCAACAACGGATCTCTTGGTTCCGGCATCGATGAAGAACGCA
EF652058_Eurotium_niveoglaucum      TAAAACTTTCAACAACGGATCTCTTGGTTCCGGCATCGATGAAGAACGCA
EF652059_Eurotium_niveoglaucum      TAAAACTTTCAACAACGGATCTCTTGGTTCCGGCATCGATGAAGAACGCA
EF652061_Eurotium_echinulatum       TAAAACTTTCAACAACGGATCTCTTGGTTCCGGCATCGATGAAGAACGCA
EF652060_Eurotium_echinulatum       TAAAACTTTCAACAACGGATCTCTTGGTTCCGGCATCGATGAAGAACGCA
EF652065_Aspergillus_reptans        TAAAACTTTCAACAACGGATCTCTTGGTTCCGGCATCGATGAAGAACGCA
AF459728_Eurotium_niveoglaucum      TAAAACTTTCAACAACGGATCTCTTGGTTCCGGCATCGATGAAGAACGCA
AJ488260_Ophiocordyceps_sinens      GGAAGCC--CAACACACAAGCCGTGCTTGAGGGCAGCAATGACGCTCGGA
                                      ** *   *****    * *  *   *   **** * **** *  ** *

AY213649_Eurotium_rubrum            GCGAAATGCGAT---AATTAATGTGAATTGCAGAATTCAGTGAATCATCG
U18357_Eurotium_rubrum              GCGAAATGCGAT---AATTAATGTGAATTGCAGAATTCAGTGAATCATCG
DQ317335_Eurotium_sp                GCGAAATGCGAT---AATTAATGTGAATTGCAGAATTCAGTGAATCATCG
EU069433_Eurotium_sp                GCGAAATGCGAT---AATTAATGTGAATTGCAGAATTCAGTGAATCATCG
AY373890_Eurotium_repens            GCGAAATGCGAT---AATTAATGTGAATTGCAGAATTCAGTGAATCATCG
AY373887_Eurotium_herbariorum       GCGAAATGCGAT---AATTAATGTGAATTGCAGAATTCAGTGAATCATCG
602913                              GCGAAATGCGAT---AATTAATGTGAATTGCAGAATTCAGTGAATCATCG
EF652063_Eurotium_niveoglaucum      GCGAAATGCGAT---AATTAATGTGAATTGCAGAATTCAGTGAATCATCG
EF652062_Eurotium_niveoglaucum      GCGAAATGCGAT---AATTAATGTGAATTGCAGAATTCAGTGAATCATCG
EF652058_Eurotium_niveoglaucum      GCGAAATGCGAT---AATTAATGTGAATTGCAGAATTCAGTGAATCATCG
EF652059_Eurotium_niveoglaucum      GCGAAATGCGAT---AATTAATGTGAATTGCAGAATTCAGTGAATCATCG
EF652061_Eurotium_echinulatum       GCGAAATGCGAT---AATTAATGTGAATTGCAGAATTCAGTGAATCATCG
EF652060_Eurotium_echinulatum       GCGAAATGCGAT---AATTAATGTGAATTGCAGAATTCAGTGAATCATCG
EF652065_Aspergillus_reptans        GCGAAATGCGAT---AATTAATGTGAATTGCAGAATTCAGTGAATCATCG
AF459728_Eurotium_niveoglaucum      GCGAAATGCGAT---AATTAATGTGAATTGCAGAATTCAGTGAATCATCG
AJ488260_Ophiocordyceps_sinens      CAGGCATGCCCCCCGGAATACCAGGGGGCGCAATGTGCGTTCAAAGACTC
                                      *  ****       * **    *    ***   * *  * **  *   

AY213649_Eurotium_rubrum            AGTCTTTGAACGCACATTGCGCCCCCTGGTATTCCGGGGGGCATGCCTGT
U18357_Eurotium_rubrum              AGTCTTTGAACGCACATTGCGCCCCCTGGTATTCCGGGGGGCATGCCTGT
DQ317335_Eurotium_sp                AGTCTTTGAACGCACATTGCGCCCCCTGGTATTCCGGGGGGCATGCCTGT
EU069433_Eurotium_sp                AGTCTTTGAACGCACATTGCGCCCCCTGGTATTCCGGGGGGCATGCCTGT
AY373890_Eurotium_repens            AGTCTTTGAACGCACATTGCGCCCCCTGGTATTCCGGGGGGCATGCCTGT
AY373887_Eurotium_herbariorum       AGTCTTTGAACGCACATTGCGCCCCCTGGTATTCCGGGGGGCATGCCTGT
602913                              AGTCTTTGAACGCACATTGCGCCCCCTGGTATTCCGGGGGGCATGCCTGT
EF652063_Eurotium_niveoglaucum      AGTCTTTGAACGCACATTGCGCCCCCTGGTATTCCGGGGGGCATGCCTGT
EF652062_Eurotium_niveoglaucum      AGTCTTTGAACGCACATTGCGCCCCCTGGTATTCCGGGGGGCATGCCTGT
EF652058_Eurotium_niveoglaucum      AGTCTTTGAACGCACATTGCGCCCCCTGGTATTCCGGGGGGCATGCCTGT
EF652059_Eurotium_niveoglaucum      AGTCTTTGAACGCACATTGCGCCCCCTGGTATTCCGGGGGGCATGCCTGT
EF652061_Eurotium_echinulatum       AGTCTTTGAACGCACATTGCGCCCCCTGGTATTCCGGGGGGCATGCCTGT
EF652060_Eurotium_echinulatum       AGTCTTTGAACGCACATTGCGCCCCCTGGTATTCCGGGGGGCATGCCTGT
EF652065_Aspergillus_reptans        AGTCTTTGAACGCACATTGCGCCCCCTGGTATTCCGGGGGGCATGCCTGT
AF459728_Eurotium_niveoglaucum      AGTCTTTGAACGCACATTGCGCCCCCTGGTATTCCGGGGGGCATGCCTGT
AJ488260_Ophiocordyceps_sinens      GATGATTCACTGAATTCTGCAATTCACATTAATT---ATCGCATTTCGCT
                                      *  ** *  * *   ***    *    ** *       ****  *  *

AY213649_Eurotium_rubrum            CCGAGCGTCATTGCTGCCCTCAAGCACGGCTTGTGTGTTGG--GCTTCCG
U18357_Eurotium_rubrum              CCGAGCGTCATTGCTGCCCTCAAGCACGGCTTGTGTGTTGG--GCTTCCG
DQ317335_Eurotium_sp                CCGAGCGTCATTGCTGCCCTCAAGCACGGCTTGTGTGTTGG--GCTTCCG
EU069433_Eurotium_sp                CCGAGCGTCATTGCTGCCCTCAAGCACGGCTTGTGTGTTGG--GCTTCCG
AY373890_Eurotium_repens            CCGAGCGTCATTGCTGCCCTCAAGCACGGCTTGTGTGTTGG--GCTTCCG
AY373887_Eurotium_herbariorum       CCGAGCGTCATTGCTGCCCTCAAGCACGGCTTGTGTGTTGG--GCTTCCG
602913                              CCGAGCGTCATTGCTGCCCTCAAGCACGGCTTGTGTGTTGG--GCTTCCG
EF652063_Eurotium_niveoglaucum      CCGAGCGTCATTGCTGCCCTCAAGCACGGCTTGTGTGTTGG--GCTTCCG
EF652062_Eurotium_niveoglaucum      CCGAGCGTCATTGCTGCCCTCAAGCACGGCTTGTGTGTTGG--GCTTCCG
EF652058_Eurotium_niveoglaucum      CCGAGCGTCATTGCTGCCCTCAAGCACGGCTTGTGTGTTGG--GCTTCCG
EF652059_Eurotium_niveoglaucum      CCGAGCGTCATTGCTGCCCTCAAGCACGGCTTGTGTGTTGG--GCTTCCG
EF652061_Eurotium_echinulatum       CCGAGCGTCATTGCTGCCCTCAAGCACGGCTTGTGTGTTGG--GCTTCCG
EF652060_Eurotium_echinulatum       CCGAGCGTCATTGCTGCCCTCAAGCACGGCTTGTGTGTTGG--GCTTCCG
EF652065_Aspergillus_reptans        CCGAGCGTCATTGCTGCCCTCAAGCACGGCTTGTGTGTTGG--GCTTCCG
AF459728_Eurotium_niveoglaucum      CCGAGCGTCATTGCTGCCCTCAAGCACGGCTTGTGTGTTGG--GCTTCCG
AJ488260_Ophiocordyceps_sinens      GCGTTCTTCATCGATGCCGGAACCAAGAGATCCGTTGTTGAAAGTTTTAA
                                     **  * **** * ****   *   *  * *    *****   * **   

AY213649_Eurotium_rubrum            TCCCTGGTAACGGGGACGGGCCCAAAAGGCAGTGGCGGCACCATGTCTGG
U18357_Eurotium_rubrum              TCCCTGGTAACGGGGACGGGCCCAAAAGGCAGTGGCGGCACCATGTCTGG
DQ317335_Eurotium_sp                TCCCTGGTAACGGGGACGGGCCCAAAAGGCAGTGGCGGCACCATGTCTGG
EU069433_Eurotium_sp                TCCCTGGTAACGGGGACGGGCCCAAAAGGCAGTGGCGGCACCATGTCTGG
AY373890_Eurotium_repens            TCCCTGGTAACGGGGACGGGCCCAAAAGGCAGTGGCGGCACCATGTCTGG
AY373887_Eurotium_herbariorum       TCCCTGGTAACGGGGACGGGCCCAAAAGGCAGTGGCGGCACCATGTCTGG
602913                              TCCCTGGTAACGGGGACGGGCCCAAAAGGCAGTGGCGGCACCATGTCTGG
EF652063_Eurotium_niveoglaucum      TCCCTGGTAACGGGGACGGGCCCAAAAGGCAGTGGCGGCACCATGTCTGG
EF652062_Eurotium_niveoglaucum      TCCCTGGTAACGGGGACGGGCCCAAAAGGCAGTGGCGGCACCATGTCTGG
EF652058_Eurotium_niveoglaucum      TCCCTGGTAACGGGGACGGGCCCAAAAGGCAGTGGCGGCACCATGTCTGG
EF652059_Eurotium_niveoglaucum      TCCCTGGTAACGGGGACGGGCCCAAAAGGCAGTGGCGGCACCATGTCTGG
EF652061_Eurotium_echinulatum       TCCCTGGTAACGGGGACGGGCCCAAAAGGCAGTGGCGGCACCATGTCTGG
EF652060_Eurotium_echinulatum       TCCCTGGTAACGGGGACGGGCCCAAAAGGCAGTGGCGGCACCATGTCTGG
EF652065_Aspergillus_reptans        TCCCTGGTAACGGGGACGGGCCCAAAAGGCAGTGGCGGCACCATGTCTGG
AF459728_Eurotium_niveoglaucum      TCCCTGGTAACGGGGACGGGCCCAAAAGGCAGTGGCGGCACCATGTCTGG
AJ488260_Ophiocordyceps_sinens      TTATTGTT--TAACTAAAAACTCAGACTGCAAACTTCAGACAGTGTTCAA
                                    *   ** *       *    * ** *  ***        **  ***    

AY213649_Eurotium_rubrum            TCCTCGAGCGTATGGGGCTTTGTCACCCGCTCCCGTAGGTCCAGCTGGCA
U18357_Eurotium_rubrum              TCCTCGAGCGTATGGGGCTTTGTCACCCGCTCCCGTAGGTCCAGCTGGCA
DQ317335_Eurotium_sp                TCCTCGAGCGTATGGGGCTTTGTCACCCGCTCCCGTAGGTCCAGCTGGCA
EU069433_Eurotium_sp                TCCTCGAGCGTATGGGGCTTTGTCACCCGCTCCCGTAGGTCCAGCTGGCA
AY373890_Eurotium_repens            TCCTCGAGCGTATGGGGCTTTGTCACCCGCTCCCGTAGGTCCAGCTGGCA
AY373887_Eurotium_herbariorum       TCCTCGAGCGTATGGGGCTTTGTCACCCGCTCCCGTAGGTCCAGCTGGCA
602913                              TCCTCGAGCGTATGGGGCTTTGTCACCCGCTCCCGTAGGTCCAGCTGGCA
EF652063_Eurotium_niveoglaucum      TCCTCGAGCGTATGGGGCTTTGTCACCCGCTCCCGTAGGTCCAGCTGGCA
EF652062_Eurotium_niveoglaucum      TCCTCGAGCGTATGGGGCTTTGTCACCCGCTCCCGTAGGTCCAGCTGGCA
EF652058_Eurotium_niveoglaucum      TCCTCGAGCGTATGGGGCTTTGTCACCCGCTCCCGTAGGTCCAGCTGGCA
EF652059_Eurotium_niveoglaucum      TCCTCGAGCGTATGGGGCTTTGTCACCCGCTCCCGTAGGTCCAGCTGGCA
EF652061_Eurotium_echinulatum       TCCTCGAGCGTATGGGGCTTTGTCACCCGCTCCCGTAGGTCCAGCTGGCA
EF652060_Eurotium_echinulatum       TCCTCGAGCGTATGGGGCTTTGTCACCCGCTCCCGTAGGTCCAGCTGGCA
EF652065_Aspergillus_reptans        TCCTCGAGCGTATGGGGCTTTGTCACCCGCTCCCGTAGGTCCAGCTGGCA
AF459728_Eurotium_niveoglaucum      TCCTCGAGCGTATGGGGCTTTGTCACCCGCTCCCGTAGGTCCAGCTGGCA
AJ488260_Ophiocordyceps_sinens      ATGTT-AGTCTTCGGCGGGCCGTGGCC--ACGCCGAAGCAACAGGGTACA
                                       *  **  *  ** *    **  **     *** **   ***    **

AY213649_Eurotium_rubrum            GCTAGCCTCGCAACCAATCTTTTTAACCAGGTTGACCTCGGATCAGGTAG
U18357_Eurotium_rubrum              GCTAGCCTCGCAACCAATCTTTTTAACCAGGTTGACCTCGGATCAGGTAG
DQ317335_Eurotium_sp                GCTAGCCTCGCAACCAATCTTTTTAACCAGGTTGACCTCGGATCAGGTAG
EU069433_Eurotium_sp                GCTAGCCTCGCAACCAATCTTTTTAACCAGGTTGACCTCGGATCAGGTAG
AY373890_Eurotium_repens            GCTAGCCTCGCAACCAATCTTTTTAACCAGGTTGACCTCGGATCAGGTAG
AY373887_Eurotium_herbariorum       GCTAGCCTCGCAACCAATCTTTTTAACCAGGTTGACCTCGGATCAGGTAG
602913                              GCTAGCCTCGCAACCAATCTTTTTAACCAGGTTGACCTCGGATCAGGTAG
EF652063_Eurotium_niveoglaucum      GCTAGCCTCGCAACCAATCTTTTTAACCAGGTTGACCTCGGATCAGGTAG
EF652062_Eurotium_niveoglaucum      GCTAGCCTCGCAACCAATCTTTTTAACCAGGTTGACCTCGGATCAGGTAG
EF652058_Eurotium_niveoglaucum      GCTAGCCTCGCAACCAATCTTTTTAACCAGGTTGACCTCGGATCAGGTAG
EF652059_Eurotium_niveoglaucum      GCTAGCCTCGCAACCAATCTTTTTAACCAGGTTGACCTCGGATCAGGTAG
EF652061_Eurotium_echinulatum       GCTAGCCTCGCAACCAATCTTTTTAACCAGGTTGACCTCGGATCAGGTAG
EF652060_Eurotium_echinulatum       GCTAGCCTCGCAACCAATCTTTTTAACCAGGTTGACCTCGGATCAGGTAG
EF652065_Aspergillus_reptans        GCTAGCCTCGCAACCAATCTTTTTAACCAGGTTGACCTCGGATCAGGTAG
AF459728_Eurotium_niveoglaucum      GCTAGCCTCGCAACCAATCTTTTTAACCAGGTTGACCTCGGATCAGGTAG
AJ488260_Ophiocordyceps_sinens      GATAGACACG-GATGGGAGGTTGGACCCAGA--GGGCCCGCACTCGGTAA
                                    * *** * **  *       **  * ****   *  * ** *   **** 

AY213649_Eurotium_rubrum            GGATACCCGCTGAACTTAAGCATATCAATAAG-CGGAGGA----------
U18357_Eurotium_rubrum              GGATACCCGCTGAACTTAAGCATATCAATAAG-CGG--------------
DQ317335_Eurotium_sp                GGATACCCGCTGAACTTAAGCATATCAATAAG-CGGAGGAA---------
EU069433_Eurotium_sp                GGATACCCGCTGAACTTAAGCATATCAATAAAACGGAGG-----------
AY373890_Eurotium_repens            GGATACCCGCTGAACTTAAGCATATCAATAAG-CGGAGGAAAAGAAACCA
AY373887_Eurotium_herbariorum       GGATACCCGCTGAACTTAAGCATATCAATAAG-CGGAGGAAAAGAAACCA
602913                              --------------------------------------------------
EF652063_Eurotium_niveoglaucum      GGATACCCGCTGAACTTAAGCATATCAATAAG-CGGAGGAAAAGAAACCA
EF652062_Eurotium_niveoglaucum      GGATACCCGCTGAACTTAAGCATATCAATAAG-CGGAGGAAAAGAAACCA
EF652058_Eurotium_niveoglaucum      GGATACCCGCTGAACTTAAGCATATCAATAAG-CGGAGGAAAAGAAACCA
EF652059_Eurotium_niveoglaucum      GGATACCCGCTGAACTTAAGCATATCAATAAG-CGGAGGAAAAGAAACCA
EF652061_Eurotium_echinulatum       GGATACCCGCTGAACTTAAGCATATCAATAAG-CGGAGGAAAAGAAACCA
EF652060_Eurotium_echinulatum       GGATACCCGCTGAACTTAAGCATATCAATAAG-CGGAGGAAAAGAAACCA
EF652065_Aspergillus_reptans        GGATACCCGCTGAACTTAAGCATATCAATAAG-CGGAGGAAAAGAAACCA
AF459728_Eurotium_niveoglaucum      GGATACCCGCTGAACTTAAGCATATCAATAAG-CGGAGGAAAAGAAACCA
AJ488260_Ophiocordyceps_sinens      TGAT-CCTTCCGCAGGTTCACCTACGGA-AACCTTGTTACGACTTTTCTT
                                                                                      

AY213649_Eurotium_rubrum            --------------------------------------------------
U18357_Eurotium_rubrum              --------------------------------------------------
DQ317335_Eurotium_sp                --------------------------------------------------
EU069433_Eurotium_sp                --------------------------------------------------
AY373890_Eurotium_repens            ACAGGGATTGCCTC------------------------------------
AY373887_Eurotium_herbariorum       ACAGGGATTGCCTC------------------------------------
602913                              --------------------------------------------------
EF652063_Eurotium_niveoglaucum      ACAGGGATTGCCTCAGTAACGGCGAGTGAAGCGGCAAGAGCTCAAATTTG
EF652062_Eurotium_niveoglaucum      ACAGGGATTGCCTCAGTAACGGCGAGTGAAGCGGCAAGAGCTCAAATTTG
EF652058_Eurotium_niveoglaucum      ACAGGGATTGCCTCAGTAACGGCGAGTGAAGCGGCAAGAGCTCAAATTTG
EF652059_Eurotium_niveoglaucum      ACAGGGATTGCCTCAGTAACGGCGAGTGAAGCGGCAAGAGCTCAAATTTG
EF652061_Eurotium_echinulatum       ACAGGGATTGCCTCAGTAACGGCGAGTGAAGCGGCAAGAGCTCAAATTTG
EF652060_Eurotium_echinulatum       ACAGGGATTGCCTCAGTAACGGCGAGTGAAGCGGCAAGAGCTCAAATTTG
EF652065_Aspergillus_reptans        ACAGGGATTGCCTCAGTAACGGCGAGTGAAGCGGCAAGAGCTCAAATTTG
AF459728_Eurotium_niveoglaucum      ACAGGGATTGCCTCAGTAACGGCGAGTGAAGCGGCAAGAGCTCAAATTTG
AJ488260_Ophiocordyceps_sinens      CCGGGGA-------------------------------------------
                                                                                      

AY213649_Eurotium_rubrum            --------------------------------------------------
U18357_Eurotium_rubrum              --------------------------------------------------
DQ317335_Eurotium_sp                --------------------------------------------------
EU069433_Eurotium_sp                --------------------------------------------------
AY373890_Eurotium_repens            --------------------------------------------------
AY373887_Eurotium_herbariorum       --------------------------------------------------
602913                              --------------------------------------------------
EF652063_Eurotium_niveoglaucum      AAATCTGGCTCCTTCGGGGTCCGAGTTGTAATTTGTAGAGGATGCTTCGG
EF652062_Eurotium_niveoglaucum      AAATCTGGCTCCTTCGGGGTCCGAGTTGTAATTTGTAGAGGATGCTTCGG
EF652058_Eurotium_niveoglaucum      AAATCTGGCTCCTTCGGGGTCCGAGTTGTAATTTGTAGAGGATGCTTCGG
EF652059_Eurotium_niveoglaucum      AAATCTGGCTCCTTCGGGGTCCGAGTTGTAATTTGTAGAGGATGCTTCGG
EF652061_Eurotium_echinulatum       AAATCTGGCTCCTTCGGGGTCCGAGTTGTAATTTGTAGAGGATGCTTCGG
EF652060_Eurotium_echinulatum       AAATCTGGCTCCTTCGGGGTCCGAGTTGTAATTTGTAGAGGATGCTTCGG
EF652065_Aspergillus_reptans        AAATCTGGCCCCTTCGGGGTCCGAGTTGTAATTTGTAGAGGATGCTTCGG
AF459728_Eurotium_niveoglaucum      AAATCTGGCTCCTTCGGGGTCCGAGTTGTAATTTGTAGAGGATGCTTCGG
AJ488260_Ophiocordyceps_sinens      --------------------------------------------------
                                                                                      

AY213649_Eurotium_rubrum            --------------------------------------------------
U18357_Eurotium_rubrum              --------------------------------------------------
DQ317335_Eurotium_sp                --------------------------------------------------
EU069433_Eurotium_sp                --------------------------------------------------
AY373890_Eurotium_repens            --------------------------------------------------
AY373887_Eurotium_herbariorum       --------------------------------------------------
602913                              --------------------------------------------------
EF652063_Eurotium_niveoglaucum      GTGCGGCCCCCGTCTAAGTGCTCTGGAACGGGCCATCGGAGAGGGTGAAA
EF652062_Eurotium_niveoglaucum      GTGCGGCCCCCGTCTAAGTGCTCTGGAACGGGCCATCGGAGAGGGTGAAA
EF652058_Eurotium_niveoglaucum      GTGCGGCCCCCGTCTAAGTGCTCTGGAACGGGCCATCGGAGAGGGTGAAA
EF652059_Eurotium_niveoglaucum      GTGCGGCCCCCGTCTAAGTGCTCTGGAACGGGCCATCGGAGAGGGTGAAA
EF652061_Eurotium_echinulatum       GTGCGGCCCCCGTCTAAGTGCTCTGGAACGGGCCATCGGAGAGGGTGAGA
EF652060_Eurotium_echinulatum       GTGCGGCCCCCGTCTAAGTGCTCTGGAACGGGCCATCGGAGAGGGTGAGA
EF652065_Aspergillus_reptans        GTGCGGCCCCCGTCTAAGTGCTCTGGAACGGGCCATCGGAGAGGGTGAGA
AF459728_Eurotium_niveoglaucum      GTGCGGCCCCCGTCTAAGTGCTCTGGAACGGGCCATCGGAGAGGGTGAAA
AJ488260_Ophiocordyceps_sinens      --------------------------------------------------
                                                                                      

AY213649_Eurotium_rubrum            --------------------------------------------------
U18357_Eurotium_rubrum              --------------------------------------------------
DQ317335_Eurotium_sp                --------------------------------------------------
EU069433_Eurotium_sp                --------------------------------------------------
AY373890_Eurotium_repens            --------------------------------------------------
AY373887_Eurotium_herbariorum       --------------------------------------------------
602913                              --------------------------------------------------
EF652063_Eurotium_niveoglaucum      ATCCCGTCTGGGACGGGGTGTCCGCGTCCATGTGAAGCTCCTTCGACGAG
EF652062_Eurotium_niveoglaucum      ATCCCGTCTGGGACGGGGTGTCCGCGTCCATGTGAAGCTCCTTCGACGAG
EF652058_Eurotium_niveoglaucum      ATCCCGTCTGGGACGGGGTGTCCGCGTCCATGTGAAGCTCCTTCGACGAG
EF652059_Eurotium_niveoglaucum      ATCCCGTCTGGGACGGGGTGTCCGCGTCCATGTGAAGCTCCTTCGACGAG
EF652061_Eurotium_echinulatum       ATCCCGTCTGGGACGGGGTGTCCGCGTCCATGTGAAGCTCCTTCGACGAG
EF652060_Eurotium_echinulatum       ATCCCGTCTGGGACGGGGTGTCCGCGTCCATGTGAAGCTCCTTCGACGAG
EF652065_Aspergillus_reptans        ATCCCGTCTGGGACGGGGTGTCCGCGTCCATGTGAAGCTCCTTCGACGAG
AF459728_Eurotium_niveoglaucum      ATCCCGTCTGGGACGGGGTGTCCGCGTCCATGTGAAGCTCCTTCGACGAG
AJ488260_Ophiocordyceps_sinens      --------------------------------------------------
                                                                                      

AY213649_Eurotium_rubrum            --------------------------------------------------
U18357_Eurotium_rubrum              --------------------------------------------------
DQ317335_Eurotium_sp                --------------------------------------------------
EU069433_Eurotium_sp                --------------------------------------------------
AY373890_Eurotium_repens            --------------------------------------------------
AY373887_Eurotium_herbariorum       --------------------------------------------------
602913                              --------------------------------------------------
EF652063_Eurotium_niveoglaucum      TCGAGTTGTTTGGGAATGCAGCTCTAAATGGGTGGTAAATTTCATCTAAA
EF652062_Eurotium_niveoglaucum      TCGAGTTGTTTGGGAATGCAGCTCTAAATGGGTGGTAAATTTCATCTAAA
EF652058_Eurotium_niveoglaucum      TCGAGTTGTTTGGGAATGCAGCTCTAAATGGGTGGTAAATTTCATCTAAA
EF652059_Eurotium_niveoglaucum      TCGAGTTGTTTGGGAATGCAGCTCTAAATGGGTGGTAAATTTCATCTAAA
EF652061_Eurotium_echinulatum       TCGAGTTGTTTGGGAATGCAGCTCTAAATGGGTGGTAAATTTCATCTAAA
EF652060_Eurotium_echinulatum       TCGAGTTGTTTGGGAATGCAGCTCTAAATGGGTGGTAAATTTCATCTAAA
EF652065_Aspergillus_reptans        TCGAGTTGTTTGGGAATGCAGCTCTAAATGGGTGGTAAATTTCATCTAAA
AF459728_Eurotium_niveoglaucum      TCGAGTTGTTTGGGAATGCAGCTCTAAATGGGTGGTAAATTTCATCTAAA
AJ488260_Ophiocordyceps_sinens      --------------------------------------------------
                                                                                      

AY213649_Eurotium_rubrum            --------------------------------------------------
U18357_Eurotium_rubrum              --------------------------------------------------
DQ317335_Eurotium_sp                --------------------------------------------------
EU069433_Eurotium_sp                --------------------------------------------------
AY373890_Eurotium_repens            --------------------------------------------------
AY373887_Eurotium_herbariorum       --------------------------------------------------
602913                              --------------------------------------------------
EF652063_Eurotium_niveoglaucum      GCTAAATACTGGCCGGAGACCGATAGCGCACAAGTAGAGTGATCGAAAGA
EF652062_Eurotium_niveoglaucum      GCTAAATACTGGCCGGAGACCGATAGCGCACAAGTAGAGTGATCGAAAGA
EF652058_Eurotium_niveoglaucum      GCTAAATACTGGCCGGAGACCGATAGCGCACAAGTAGAGTGATCGAAAGA
EF652059_Eurotium_niveoglaucum      GCTAAATACTGGCCGGAGACCGATAGCGCACAAGTAGAGTGATCGAAAGA
EF652061_Eurotium_echinulatum       GCTAAATACTGGCCGGAGACCGATAGCGCACAAGTAGAGTGATCGAAAGA
EF652060_Eurotium_echinulatum       GCTAAATACTGGCCGGAGACCGATAGCGCACAAGTAGAGTGATCGAAAGA
EF652065_Aspergillus_reptans        GCTAAATACTGGCCGGAGACCGATAGCGCACAAGTAGAGTGATCGAAAGA
AF459728_Eurotium_niveoglaucum      GCTAAATACTGGCCGGAGACCGATAGCGCACAAGTAGAGTGATCGAAAGA
AJ488260_Ophiocordyceps_sinens      --------------------------------------------------
                                                                                      

AY213649_Eurotium_rubrum            --------------------------------------------------
U18357_Eurotium_rubrum              --------------------------------------------------
DQ317335_Eurotium_sp                --------------------------------------------------
EU069433_Eurotium_sp                --------------------------------------------------
AY373890_Eurotium_repens            --------------------------------------------------
AY373887_Eurotium_herbariorum       --------------------------------------------------
602913                              --------------------------------------------------
EF652063_Eurotium_niveoglaucum      TGAAAAGCACTTTGAAAAGAGAGTTAAACAGCACGTGAAATTGTTGAAAG
EF652062_Eurotium_niveoglaucum      TGAAAAGCACTTTGAAAAGAGAGTTAAACAGCACGTGAAATTGTTGAAAG
EF652058_Eurotium_niveoglaucum      TGAAAAGCACTTTGAAAAGAGAGTTAAACAGCACGTGAAATTGTTGAAAG
EF652059_Eurotium_niveoglaucum      TGAAAAGCACTTTGAAAAGAGAGTTAAACAGCACGTGAAATTGTTGAAAG
EF652061_Eurotium_echinulatum       TGAAAAGCACTTTGAAAAGAGAGTTAAACAGCACGTGAAATTGTTGAAAG
EF652060_Eurotium_echinulatum       TGAAAAGCACTTTGAAAAGAGAGTTAAACAGCACGTGAAATTGTTGAAAG
EF652065_Aspergillus_reptans        TGAAAAGCACTTTGAAAAGAGAGTTAAACAGCACGTGAAATTGTTGAAAG
AF459728_Eurotium_niveoglaucum      TGAAAAGCACTTTGAAAAGAGAGTTAAACAGCACGTGAAATTGTTGAAAG
AJ488260_Ophiocordyceps_sinens      --------------------------------------------------
                                                                                      

AY213649_Eurotium_rubrum            --------------------------------------------------
U18357_Eurotium_rubrum              --------------------------------------------------
DQ317335_Eurotium_sp                --------------------------------------------------
EU069433_Eurotium_sp                --------------------------------------------------
AY373890_Eurotium_repens            --------------------------------------------------
AY373887_Eurotium_herbariorum       --------------------------------------------------
602913                              --------------------------------------------------
EF652063_Eurotium_niveoglaucum      GGAAGCGCTTGCGACCAGACTCGCTTCCGGGGTTCAGCCGGCTTTCGGGC
EF652062_Eurotium_niveoglaucum      GGAAGCGCTTGCGACCAGACTCGCTTCCGGGGTTCAGCCGGCTTTCGGGC
EF652058_Eurotium_niveoglaucum      GGAAGCGCTTGCGACCAGACTCGCTTCCGGGGTTCAGCCGGCTTTCGGGC
EF652059_Eurotium_niveoglaucum      GGAAGCGCTTGCGACCAGACTCGCTTCCGGGGTTCAGCCGGCTTTCGGGC
EF652061_Eurotium_echinulatum       GGAAGCGCTTGCGACCAGACTCGCTTCCGGGGTTCAGCCGGCTTTCGGGC
EF652060_Eurotium_echinulatum       GGAAGCGCTTGCGACCAGACTCGCTTCCGGGGTTCAGCCGGCTTTCGGGC
EF652065_Aspergillus_reptans        GGAAGCGCTTGCGACCAGACTCGCTTCCGGGGTTCAGCCGGCTTTCGGGC
AF459728_Eurotium_niveoglaucum      GGAAGCGCTTGCGACCAGACTCGCTTCCGGGGTTCAGCCGGCTTTCGGGC
AJ488260_Ophiocordyceps_sinens      --------------------------------------------------
                                                                                      

AY213649_Eurotium_rubrum            --------------------------------------------------
U18357_Eurotium_rubrum              --------------------------------------------------
DQ317335_Eurotium_sp                --------------------------------------------------
EU069433_Eurotium_sp                --------------------------------------------------
AY373890_Eurotium_repens            --------------------------------------------------
AY373887_Eurotium_herbariorum       --------------------------------------------------
602913                              --------------------------------------------------
EF652063_Eurotium_niveoglaucum      CGGTGTACTTCCCCGGGGGCGGGCCAGCGTCGGTTTGGGCGGCCGGTCAA
EF652062_Eurotium_niveoglaucum      CGGTGTACTTCCCCGGGGGCGGGCCAGCGTCGGTTTGGGCGGCCGGTCAA
EF652058_Eurotium_niveoglaucum      CGGTGTACTTCCCCGGGGGCGGGCCAGCGTCGGTTTGGGCGGCCGGTCAA
EF652059_Eurotium_niveoglaucum      CGGTGTACTTCCCCGGGGGCGGGCCAGCGTCGGTTTGGGCGGCCGGTCAA
EF652061_Eurotium_echinulatum       CGGTGTACTTCCCCGGGGGCGGGCCAGCGTCGGTTTGGGCGGCCGGTCAA
EF652060_Eurotium_echinulatum       CGGTGTACTTCCCCGGGGGCGGGCCAGCGTCGGTTTGGGCGGCCGGTCAA
EF652065_Aspergillus_reptans        CGGTGTACTTCCCCGGGGGCGGGCCAGCGTCGGTTTGGGCGGCCGGTCAA
AF459728_Eurotium_niveoglaucum      CGGTGTACTTCCCCGGGGGCGGGCCAGCGTCGGTTTGGGCGGCCGGTCAA
AJ488260_Ophiocordyceps_sinens      --------------------------------------------------
                                                                                      

AY213649_Eurotium_rubrum            --------------------------------------------------
U18357_Eurotium_rubrum              --------------------------------------------------
DQ317335_Eurotium_sp                --------------------------------------------------
EU069433_Eurotium_sp                --------------------------------------------------
AY373890_Eurotium_repens            --------------------------------------------------
AY373887_Eurotium_herbariorum       --------------------------------------------------
602913                              --------------------------------------------------
EF652063_Eurotium_niveoglaucum      AGGCCCCTGGAATGTAACGCCCCTCGGGGCGCCTTATAGCCAGGGGTGTC
EF652062_Eurotium_niveoglaucum      AGGCCCCTGGAATGTAACGCCCCTCGGGGCGCCTTATAGCCAGGGGTGTC
EF652058_Eurotium_niveoglaucum      AGGCCCCTGGAATGTAACGCCCCTCGGGGCGCCTTATAGCCAGGGGTGTC
EF652059_Eurotium_niveoglaucum      AGGCCCCTGGAATGTAACGCCCCTCGGGGCGCCTTATAGCCAGGGGTGTC
EF652061_Eurotium_echinulatum       AGGCCCCTGGAATGTAACGCCCCTCGGGGCGCCTTATAGCCAGGGGTGTC
EF652060_Eurotium_echinulatum       AGGCCCCTGGAATGTAACGCCCCTCGGGGCGCCTTATAGCCAGGGGTGTC
EF652065_Aspergillus_reptans        AGGCCCCTGGAATGTAACGCCCCTCGGGGCGCCTTATAGCCAGGGGTGTC
AF459728_Eurotium_niveoglaucum      AGGCCCCTGGAATGTAACGCCCCTCGGGGCGCCTTATAGCCAGGGGTGTC
AJ488260_Ophiocordyceps_sinens      --------------------------------------------------
                                                                                      

AY213649_Eurotium_rubrum            --------------------------------------------------
U18357_Eurotium_rubrum              --------------------------------------------------
DQ317335_Eurotium_sp                --------------------------------------------------
EU069433_Eurotium_sp                --------------------------------------------------
AY373890_Eurotium_repens            --------------------------------------------------
AY373887_Eurotium_herbariorum       --------------------------------------------------
602913                              --------------------------------------------------
EF652063_Eurotium_niveoglaucum      ATGCGGCCAGCCTGGACCGAGGAACGCGCTTCGGCACGGACGCTGGCATA
EF652062_Eurotium_niveoglaucum      ATGCGGCCAGCCTGGACCGAGGAACGCGCTTCGGCACGGACGCTGGCATA
EF652058_Eurotium_niveoglaucum      ATGCGGCCAGCCTGGACCGAGGAACGCGCTTCGGCACGGACGCTGGCATA
EF652059_Eurotium_niveoglaucum      ATGCGGCCAGCCTGGACCGAGGAACGCGCTTCGGCACGGACGCTGGCATA
EF652061_Eurotium_echinulatum       ATGCGGCCAGCCTGGACCGAGGAACGCGCTTCGGCACGGACGCTGGCATA
EF652060_Eurotium_echinulatum       ATGCGGCCAGCCTGGACCGAGGAACGCGCTTCGGCACGGACGCTGGCATA
EF652065_Aspergillus_reptans        ATGCGGCCAGCCTGGACCGAGGAACGCGCTTCGGCACGGACGCTGGCATA
AF459728_Eurotium_niveoglaucum      ATGCGGCCAGCCTGGACCGAGGAACGCGCTTCGGCACGGACGCTGGCATA
AJ488260_Ophiocordyceps_sinens      --------------------------------------------------
                                                                                      

AY213649_Eurotium_rubrum            ------------------------
U18357_Eurotium_rubrum              ------------------------
DQ317335_Eurotium_sp                ------------------------
EU069433_Eurotium_sp                ------------------------
AY373890_Eurotium_repens            ------------------------
AY373887_Eurotium_herbariorum       ------------------------
602913                              ------------------------
EF652063_Eurotium_niveoglaucum      ATGGTCGTAAACGACC--------
EF652062_Eurotium_niveoglaucum      ATGGTCGTAAACGACC--------
EF652058_Eurotium_niveoglaucum      ATGGTCGTAAACGACC--------
EF652059_Eurotium_niveoglaucum      ATGGTCGTAAACGACC--------
EF652061_Eurotium_echinulatum       ATGGTCGTAAACGACC--------
EF652060_Eurotium_echinulatum       ATGGTCGTAAACGACC--------
EF652065_Aspergillus_reptans        ATGGTCGTAAACGACC--------
AF459728_Eurotium_niveoglaucum      ATGGTCGTAAACGACCCGTCTTGA
AJ488260_Ophiocordyceps_sinens      ------------------------
                                                            
