# Supplementary material for: A software pipeline for processing and identification of fungal ITS sequences
Source: Source Code Biol Med. 2009 Jan 15;4:1. doi: 10.1186/1751-0473-4-1 (PMC2649129; doi:10.1186/1751-0473-4-1)
Supplement: Additional file 2 — The evaluation dataset. The evaluation dataset (in the FASTA format) and the results of its analysis (a summary in the OpenOffice/Excel spreadsheet format with multiple alignments in the ALN (Clustal W) format and a list of the species recovered in the PDF format). [file 1751-0473-4-1-S2.zip › AdditionalFile2/2008-10-24-1/alignments/602913.dnd]

(
(
(
(
(
(
(
602913:-0.01069,
(
(
EU069433_Eurotium_sp:-0.00255,
(
DQ317335_Eurotium_sp:-0.00363,
(
AY213649_Eurotium_rubrum:-0.00964,
U18357_Eurotium_rubrum:0.01866)
:0.00541)
:0.00625)
:0.00158,
(
AY373890_Eurotium_repens:0.00000,
AY373887_Eurotium_herbariorum:0.00168)
:0.00234)
:0.00721)
:0.00715,
AJ488260_Ophiocordyceps_sinens:0.92414)
:0.00739,
AF459728_Eurotium_niveoglaucum:-0.00483)
:0.00475,
(
EF652065_Aspergillus_reptans:0.00086,
(
EF652061_Eurotium_echinulatum:0.00000,
EF652060_Eurotium_echinulatum:0.00000)
:0.00000)
:0.00056)
:0.00034,
EF652059_Eurotium_niveoglaucum:0.00000)
:0.00000,
EF652058_Eurotium_niveoglaucum:0.00000)
:0.00000,
EF652063_Eurotium_niveoglaucum:0.00000,
EF652062_Eurotium_niveoglaucum:0.00000);
