# Supplementary material for: A software pipeline for processing and identification of fungal ITS sequences
Source: Source Code Biol Med. 2009 Jan 15;4:1. doi: 10.1186/1751-0473-4-1 (PMC2649129; doi:10.1186/1751-0473-4-1)
Supplement: Additional file 2 — The evaluation dataset. The evaluation dataset (in the FASTA format) and the results of its analysis (a summary in the OpenOffice/Excel spreadsheet format with multiple alignments in the ALN (Clustal W) format and a list of the species recovered in the PDF format). [file 1751-0473-4-1-S2.zip › AdditionalFile2/2008-10-24-1/alignments/602914.aln]

CLUSTAL W (1.83) multiple sequence alignment


602914                              --------------------------------------------------
EF660199_Aspergillus_niger          --------------------------------------------------
EU314996_Aspergillus_niger          --------------------------------------------------
EU314995_Aspergillus_niger          --------------------------------------------------
EU314994_Aspergillus_awamori        --------------------------------------------------
EU877947_Aspergillus_tubingens      --------------------------------------------------
EF621571_Aspergillus_tubingens      GGGTTGGCAACGACCCCCCAGAGCCGGAAAGTTGGTCAAACCCGGTCATT
EF624000_Aspergillus_sp             --------------------------------------------------
FJ040211_Aspergillus_niger          --------------------------------------------------
EU833208_Aspergillus_niger          --------------------------------------------------
EU867248_Aspergillus_tubingens      --------------------------------------------------
EF634380_Aspergillus_tubingens      --------------------------------------------------
U65307_Aspergillus_phoenicis        --------------------------------------------------
EF567981_Aspergillus_niger          --------------------------------------------------
EF567980_Aspergillus_niger          --------------------------------------------------
EF567978_Aspergillus_niger          --------------------------------------------------
                                                                                      

602914                              --------------------------------------------------
EF660199_Aspergillus_niger          -----------------------TTTTTCCTGTTGGGGGTGACCTGCGGA
EU314996_Aspergillus_niger          --------------------------------------GTGACCTGCGGA
EU314995_Aspergillus_niger          --------------------------------------GTGACCTGCGGA
EU314994_Aspergillus_awamori        --------------------------CCTTCCGTAAGGGGAACCTGCGGA
EU877947_Aspergillus_tubingens      ----GGAAGTAAAAGTCGTAACAAGGTTTCCGTAGGTG--AACCTGCGGA
EF621571_Aspergillus_tubingens      TAGAGGAAGTAAAAGTCGTAACAAGGTTTCCGTAGGTG--AACCTGCGGA
EF624000_Aspergillus_sp             --------------------------CTTCCGTAGGTG--AACCTGCGGA
FJ040211_Aspergillus_niger          ------AAGTAAAAGTCGTAACAAGGTTTCCGTAGGTG--AACCTGCGGA
EU833208_Aspergillus_niger          -----------------------------CCGTAGGTG--AACCTGCGGA
EU867248_Aspergillus_tubingens      -------------------------------------------------A
EF634380_Aspergillus_tubingens      -------------------------------------------------A
U65307_Aspergillus_phoenicis        -------------------------------------------------A
EF567981_Aspergillus_niger          --------------------------------------------------
EF567980_Aspergillus_niger          --------------------------------------------------
EF567978_Aspergillus_niger          --------------------------------------------------
                                                                                      

602914                              --------TACCGAGTGCGGGGTCCTTTGGGCCCAACCTCCCATCCGTGT
EF660199_Aspergillus_niger          AGGATCATTACCGAGTGCGGG-TCCTTTGGGCCCAACCTCCCATCCGTGT
EU314996_Aspergillus_niger          AGGATCATTACCGAGTGCGGG-TCCTTTGGGCCCAACCTCCCATCCGTGT
EU314995_Aspergillus_niger          AGGATCATTACCGAGTGCGGG-TCCTTTGGGCCCAACCTCCCATCCGTGT
EU314994_Aspergillus_awamori        AGGATCATTACCGAGTGCGGG-TCCTTTGGGCCCAACCTCCCATCCGTGT
EU877947_Aspergillus_tubingens      AGGATCATTACCGAGTGCGGG-TCCTTTGGGCCCAACCTCCCATCCGTGT
EF621571_Aspergillus_tubingens      AGGATCATTACCGAGTGCGGG-TCCTTTGGGCCCAACCTCCCATCCGTGT
EF624000_Aspergillus_sp             AGGATCATTACCGAGTGCGGG-TCCTTTGGGCCCAACCTCCCATCCGTGT
FJ040211_Aspergillus_niger          AGGATCATTACCGAGTGCGGG-TCCTTTGGGCCCAACCTCCCATCCGTGT
EU833208_Aspergillus_niger          AGGATCATTACCGAGTGCGGG-TCCTTTGGGCCCAACCTCCCATCCGTGT
EU867248_Aspergillus_tubingens      AGGATCATTACCGAGTGCGGG-TCCTTTGGGCCCAACCTCCCATCCGTGT
EF634380_Aspergillus_tubingens      AGGATCATTACCGAGTGCGGG-TCCTTTGGGCCCAACCTCCCATCCGTGT
U65307_Aspergillus_phoenicis        AGGATCATTACCGAGTGCGGG-TCCTTTGGGCCCAACCTCCCATCCGTGT
EF567981_Aspergillus_niger          --GATCATTACCGAGTGCGGG-TCCTTTGGGCCCAACCTCCCATCCGTGT
EF567980_Aspergillus_niger          --GATCATTACCGAGTGCGGG-TCCTTTGGGCCCAACCTCCCATCCGTGT
EF567978_Aspergillus_niger          --GATCATTACCGAGTGCGGG-TCCTTTGGGCCCAACCTCCCATCCGTGT
                                            ************* ****************************

602914                              CTATTATACCCTGTTGCTTCGGCGGGCCCGCCGTCTTGTCGGCCGCCGGG
EF660199_Aspergillus_niger          CTATTATACCCTGTTGCTTCGGCGGGCCCGCCG-CTTGTCGGCCGCCGGG
EU314996_Aspergillus_niger          CTATTATACCCTGTTGCTTCGGCGGGCCCGCCG-CTTGTCGGCCGCCGGG
EU314995_Aspergillus_niger          CTATTATACCCTGTTGCTTCGGCGGGCCCGCCG-CTTGTCGGCCGCCGGG
EU314994_Aspergillus_awamori        CTATTATACCCTGTTGCTTCGGCGGGCCCGCCG-CTTGTCGGCCGCCGGG
EU877947_Aspergillus_tubingens      CTATTATACCCTGTTGCTTCGGCGGGCCCGCCG-CTTGTCGGCCGCCGGG
EF621571_Aspergillus_tubingens      CTATTATACCCTGTTGCTTCGGCGGGCCCGCCG-CTTGTCGGCCGCCGGG
EF624000_Aspergillus_sp             CTATTATACCCTGTTGCTTCGGCGGGCCCGCCG-CTTGTCGGCCGCCGGG
FJ040211_Aspergillus_niger          CTATTATACCCTGTTGCTTCGGCGGGCCCGCCG-CTTGTCGGCCGCCGGG
EU833208_Aspergillus_niger          CTATTATACCCTGTTGCTTCGGCGGGCCCGCCG-CTTGTCGGCCGCCGGG
EU867248_Aspergillus_tubingens      CTATTATACCCTGTTGCTTCGGCGGGCCCGCCG-CTTGTCGGCCGCCGGG
EF634380_Aspergillus_tubingens      CTATTATACCCTGTTGCTTCGGCGGGCCCGCCG-CTTGTCGGCCGCCGGG
U65307_Aspergillus_phoenicis        CTATTATACCCTGTTGCTTCGGCGGGCCCGCCG-CTTGTCGGCCGCCGGG
EF567981_Aspergillus_niger          CTATTATACCCTGTTGCTTCGGCGGGCCCGCCG-CTTGTCGGCCGCCGGG
EF567980_Aspergillus_niger          CTATTATACCCTGTTGCTTCGGCGGGCCCGCCG-CTTGTCGGCCGCCGGG
EF567978_Aspergillus_niger          CTATTATACCCTGTTGCTTCGGCGGGCCCGCCG-CTTGTCGGCCGCCGGG
                                    ********************************* ****************

602914                              GGGGCGCCTTTGCCCCCCGGGCCCGTGCCCGCCGGAGACCCCAACACGAA
EF660199_Aspergillus_niger          GGGGCGCCTTTGCCCCCCGGGCCCGTGCCCGCCGGAGACCCCAACACGAA
EU314996_Aspergillus_niger          GGGGCGCCTTTGCCCCCCGGGCCCGTGCCCGCCGGAGACCCCAACACGAA
EU314995_Aspergillus_niger          GGGGCGCCTTTGCCCCCCGGGCCCGTGCCCGCCGGAGACCCCAACACGAA
EU314994_Aspergillus_awamori        GGGGCGCCTTTGCCCCCCGGGCCCGTGCCCGCCGGAGACCCCAACACGAA
EU877947_Aspergillus_tubingens      GGGGCGCCTTTGCCCCCCGGGCCCGTGCCCGCCGGAGACCCCAACACGAA
EF621571_Aspergillus_tubingens      GGGGCGCCTTTGCCCCCCGGGCCCGTGCCCGCCGGAGACCCCAACACGAA
EF624000_Aspergillus_sp             GGGGCGCCTTTGCCCCCCGGGCCCGTGCCCGCCGGAGACCCCAACACGAA
FJ040211_Aspergillus_niger          GGGGCGCCTTTGCCCCCCGGGCCCGTGCCCGCCGGAGACCCCAACACGAA
EU833208_Aspergillus_niger          GGGGCGCCTTTGCCCCCCGGGCCCGTGCCCGCCGGAGACCCCAACACGAA
EU867248_Aspergillus_tubingens      GGGGCGCCTTTGCCCCCCGGGCCCGTGCCCGCCGGAGACCCCAACACGAA
EF634380_Aspergillus_tubingens      GGGGCGCCTTTGCCCCCCGGGCCCGTGCCCGCCGGAGACCCCAACACGAA
U65307_Aspergillus_phoenicis        GGGGCGCCTTTGCCCCCCGGGCCCGTGCCCGCCGGAGACCCCAACACGAA
EF567981_Aspergillus_niger          GGGGCGCCTTTGCCCCCCGGGCCCGTGCCCGCCGGAGACCCCAACACGAA
EF567980_Aspergillus_niger          GGGGCGCCTTTGCCCCCCGGGCCCGTGCCCGCCGGAGACCCCAACACGAA
EF567978_Aspergillus_niger          GGGGCGCCTTTGCCCCCCGGGCCCGTGCCCGCCGGAGACCCCAACACGAA
                                    **************************************************

602914                              CACTGTCTGAAAGCGTGCAGTCTGAGTTGATTGAATGCAATCAGTTAAAA
EF660199_Aspergillus_niger          CACTGTCTGAAAGCGTGCAGTCTGAGTTGATTGAATGCAATCAGTTAAAA
EU314996_Aspergillus_niger          CACTGTCTGAAAGCGTGCAGTCTGAGTTGATTGAATGCAATCAGTTAAAA
EU314995_Aspergillus_niger          CACTGTCTGAAAGCGTGCAGTCTGAGTTGATTGAATGCAATCAGTTAAAA
EU314994_Aspergillus_awamori        CACTGTCTGAAAGCGTGCAGTCTGAGTTGATTGAATGCAATCAGTTAAAA
EU877947_Aspergillus_tubingens      CACTGTCTGAAAGCGTGCAGTCTGAGTTGATTGAATGCAATCAGTTAAAA
EF621571_Aspergillus_tubingens      CACTGTCTGAAAGCGTGCAGTCTGAGTTGATTGAATGCAATCAGTTAAAA
EF624000_Aspergillus_sp             CACTGTCTGAAAGCGTGCAGTCTGAGTTGATTGAATGCAATCAGTTAAAA
FJ040211_Aspergillus_niger          CACTGTCTGAAAGCGTGCAGTCTGAGTTGATTGAATGCAATCAGTTAAAA
EU833208_Aspergillus_niger          CACTGTCTGAAAGCGTGCAGTCTGAGTTGATTGAATGCAATCAGTTAAAA
EU867248_Aspergillus_tubingens      CACTGTCTGAAAGCGTGCAGTCTGAGTTGATTGAATGCAATCAGTTAAAA
EF634380_Aspergillus_tubingens      CACTGTCTGAAAGCGTGCAGTCTGAGTTGATTGAATGCAATCAGTTAAAA
U65307_Aspergillus_phoenicis        CACTGTCTGAAAGCGTGCAGTCTGAGTTGATTGAATGCAATCAGTTAAAA
EF567981_Aspergillus_niger          CACTGTCTGAAAGCGTGCAGTCTGAGTTGATTGAATGCAATCAGTTAAAA
EF567980_Aspergillus_niger          CACTGTCTGAAAGCGTGCAGTCTGAGTTGATTGAATGCAATCAGTTAAAA
EF567978_Aspergillus_niger          CACTGTCTGAAAGCGTGCAGTCTGAGTTGATTGAATGCAATCAGTTAAAA
                                    **************************************************

602914                              CTTTCAACAATGGATCTCTTGGTTCCGGCATCGATGAAGAACGCAGCGAA
EF660199_Aspergillus_niger          CTTTCAACAATGGATCTCTTGGTTCCGGCATCGATGAAGAACGCAGCGAA
EU314996_Aspergillus_niger          CTTTCAACAATGGATCTCTTGGTTCCGGCATCGATGAAGAACGCAGCGAA
EU314995_Aspergillus_niger          CTTTCAACAATGGATCTCTTGGTTCCGGCATCGATGAAGAACGCAGCGAA
EU314994_Aspergillus_awamori        CTTTCAACAATGGATCTCTTGGTTCCGGCATCGATGAAGAACGCAGCGAA
EU877947_Aspergillus_tubingens      CTTTCAACAATGGATCTCTTGGTTCCGGCATCGATGAAGAACGCAGCGAA
EF621571_Aspergillus_tubingens      CTTTCAACAATGGATCTCTTGGTTCCGGCATCGATGAAGAACGCAGCGAA
EF624000_Aspergillus_sp             CTTTCAACAATGGATCTCTTGGTTCCGGCATCGATGAAGAACGCAGCGAA
FJ040211_Aspergillus_niger          CTTTCAACAATGGATCTCTTGGTTCCGGCATCGATGAAGAACGCAGCGAA
EU833208_Aspergillus_niger          CTTTCAACAATGGATCTCTTGGTTCCGGCATCGATGAAGAACGCAGCGAA
EU867248_Aspergillus_tubingens      CTTTCAACAATGGATCTCTTGGTTCCGGCATCGATGAAGAACGCAGCGAA
EF634380_Aspergillus_tubingens      CTTTCAACAATGGATCTCTTGGTTCCGGCATCGATGAAGAACGCAGCGAA
U65307_Aspergillus_phoenicis        CTTTCAACAATGGATCTCTTGGTTCCGGCATCGATGAAGAACGCAGCGAA
EF567981_Aspergillus_niger          CTTTCAACAATGGATCTCTTGGTTCCGGCATCGATGAAGAACGCAGCGAA
EF567980_Aspergillus_niger          CTTTCAACAATGGATCTCTTGGTTCCGGCATCGATGAAGAACGCAGCGAA
EF567978_Aspergillus_niger          CTTTCAACAATGGATCTCTTGGTTCCGGCATCGATGAAGAACGCAGCGAA
                                    **************************************************

602914                              ATGCGATAACTAATGTGAATTGCAGAATTCAGTGAATCATCGAGTCTTTG
EF660199_Aspergillus_niger          ATGCGATAACTAATGTGAATTGCAGAATTCAGTGAATCATCGAGTCTTTG
EU314996_Aspergillus_niger          ATGCGATAACTAATGTGAATTGCAGAATTCAGTGAATCATCGAGTCTTTG
EU314995_Aspergillus_niger          ATGCGATAACTAATGTGAATTGCAGAATTCAGTGAATCATCGAGTCTTTG
EU314994_Aspergillus_awamori        ATGCGATAACTAATGTGAATTGCAGAATTCAGTGAATCATCGAGTCTTTG
EU877947_Aspergillus_tubingens      ATGCGATAACTAATGTGAATTGCAGAATTCAGTGAATCATCGAGTCTTTG
EF621571_Aspergillus_tubingens      ATGCGATAACTAATGTGAATTGCAGAATTCAGTGAATCATCGAGTCTTTG
EF624000_Aspergillus_sp             ATGCGATAACTAATGTGAATTGCAGAATTCAGTGAATCATCGAGTCTTTG
FJ040211_Aspergillus_niger          ATGCGATAACTAATGTGAATTGCAGAATTCAGTGAATCATCGAGTCTTTG
EU833208_Aspergillus_niger          ATGCGATAACTAATGTGAATTGCAGAATTCAGTGAATCATCGAGTCTTTG
EU867248_Aspergillus_tubingens      ATGCGATAACTAATGTGAATTGCAGAATTCAGTGAATCATCGAGTCTTTG
EF634380_Aspergillus_tubingens      ATGCGATAACTAATGTGAATTGCAGAATTCAGTGAATCATCGAGTCTTTG
U65307_Aspergillus_phoenicis        ATGCGATAACTAATGTGAATTGCAGAATTCAGTGAATCATCGAGTCTTTG
EF567981_Aspergillus_niger          ATGCGATAACTAATGTGAATTGCAGAATTCAGTGAATCATCGAGTCTTTG
EF567980_Aspergillus_niger          ATGCGATAACTAATGTGAATTGCAGAATTCAGTGAATCATCGAGTCTTTG
EF567978_Aspergillus_niger          ATGCGATAACTAATGTGAATTGCAGAATTCAGTGAATCATCGAGTCTTTG
                                    **************************************************

602914                              AACGCACATTGCGCCCCCTGGTATTCCGGGGGGCATGCCTGTCCGAGCGT
EF660199_Aspergillus_niger          AACGCACATTGCGCCCCCTGGTATTCCGGGGGGCATGCCTGTCCGAGCGT
EU314996_Aspergillus_niger          AACGCACATTGCGCCCCCTGGTATTCCGGGGGGCATGCCTGTCCGAGCGT
EU314995_Aspergillus_niger          AACGCACATTGCGCCCCCTGGTATTCCGGGGGGCATGCCTGTCCGAGCGT
EU314994_Aspergillus_awamori        AACGCACATTGCGCCCCCTGGTATTCCGGGGGGCATGCCTGTCCGAGCGT
EU877947_Aspergillus_tubingens      AACGCACATTGCGCCCCCTGGTATTCCGGGGGGCATGCCTGTCCGAGCGT
EF621571_Aspergillus_tubingens      AACGCACATTGCGCCCCCTGGTATTCCGGGGGGCATGCCTGTCCGAGCGT
EF624000_Aspergillus_sp             AACGCACATTGCGCCCCCTGGTATTCCGGGGGGCATGCCTGTCCGAGCGT
FJ040211_Aspergillus_niger          AACGCACATTGCGCCCCCTGGTATTCCGGGGGGCATGCCTGTCCGAGCGT
EU833208_Aspergillus_niger          AACGCACATTGCGCCCCCTGGTATTCCGGGGGGCATGCCTGTCCGAGCGT
EU867248_Aspergillus_tubingens      AACGCACATTGCGCCCCCTGGTATTCCGGGGGGCATGCCTGTCCGAGCGT
EF634380_Aspergillus_tubingens      AACGCACATTGCGCCCCCTGGTATTCCGGGGGGCATGCCTGTCCGAGCGT
U65307_Aspergillus_phoenicis        AACGCACATTGCGCCCCCTGGTATTCCGGGGGGCATGCCTGTCCGAGCGT
EF567981_Aspergillus_niger          AACGCACATTGCGCCCCCTGGTATTCCGGGGGGCATGCCTGTCCGAGCGT
EF567980_Aspergillus_niger          AACGCACATTGCGCCCCCTGGTATTCCGGGGGGCATGCCTGTCCGAGCGT
EF567978_Aspergillus_niger          AACGCACATTGCGCCCCCTGGTATTCCGGGGGGCATGCCTGTCCGAGCGT
                                    **************************************************

602914                              CATTGCTGCCCTCAAGCCCGGCTTGTGTGTTGGGTCGCCGTCCCCCTCTC
EF660199_Aspergillus_niger          CATTGCTGCCCTCAAGCCCGGCTTGTGTGTTGGGTCGCCGTCCCCCTCTC
EU314996_Aspergillus_niger          CATTGCTGCCCTCAAGCCCGGCTTGTGTGTTGGGTCGCCGTCCCCCTCTC
EU314995_Aspergillus_niger          CATTGCTGCCCTCAAGCCCGGCTTGTGTGTTGGGTCGCCGTCCCCCTCTC
EU314994_Aspergillus_awamori        CATTGCTGCCCTCAAGCCCGGCTTGTGTGTTGGGTCGCCGTCCCCCTCTC
EU877947_Aspergillus_tubingens      CATTGCTGCCCTCAAGCCCGGCTTGTGTGTTGGGTCGCCGTCCCCCTCTC
EF621571_Aspergillus_tubingens      CATTGCTGCCCTCAAGCCCGGCTTGTGTGTTGGGTCGCCGTCCCCCTCTC
EF624000_Aspergillus_sp             CATTGCTGCCCTCAAGCCCGGCTTGTGTGTTGGGTCGCCGTCCCCCTCTC
FJ040211_Aspergillus_niger          CATTGCTGCCCTCAAGCCCGGCTTGTGTGTTGGGTCGCCGTCCCCCTCTC
EU833208_Aspergillus_niger          CATTGCTGCCCTCAAGCCCGGCTTGTGTGTTGGGTCGCCGTCCCCCTCTC
EU867248_Aspergillus_tubingens      CATTGCTGCCCTCAAGCCCGGCTTGTGTGTTGGGTCGCCGTCCCCCTCTC
EF634380_Aspergillus_tubingens      CATTGCTGCCCTCAAGCCCGGCTTGTGTGTTGGGTCGCCGTCCCCCTCTC
U65307_Aspergillus_phoenicis        CATTGCTGCCCTCAAGCCCGGCTTGTGTGTTGGGTCGCCGTCCCCCTCTC
EF567981_Aspergillus_niger          CATTGCTGCCCTCAAGCCCGGCTTGTGTGTTGGGTCGCCGTCCCCCTCTC
EF567980_Aspergillus_niger          CATTGCTGCCCTCAAGCCCGGCTTGTGTGTTGGGTCGCCGTCCCCCTCTC
EF567978_Aspergillus_niger          CATTGCTGCCCTCAAGCCCGGCTTGTGTGTTGGGTCGCCGTCCCCCTCTC
                                    **************************************************

602914                              CGGGGGGACGGGCCCGAAAGGCAGCGGCGGCACCGCGTCCGATCCTCGAG
EF660199_Aspergillus_niger          CGGGGGGACGGGCCCGAAAGGCAGCGGCGGCACCGCGTCCGATCCTCGAG
EU314996_Aspergillus_niger          CGGGGGGACGGGCCCGAAAGGCAGCGGCGGCACCGCGTCCGATCCTCGAG
EU314995_Aspergillus_niger          CGGGGGGACGGGCCCGAAAGGCAGCGGCGGCACCGCGTCCGATCCTCGAG
EU314994_Aspergillus_awamori        CGGGGGGACGGGCCCGAAAGGCAGCGGCGGCACCGCGTCCGATCCTCGAG
EU877947_Aspergillus_tubingens      CGGGGGGACGGGCCCGAAAGGCAGCGGCGGCACCGCGTCCGATCCTCGAG
EF621571_Aspergillus_tubingens      CGGGGGGACGGGCCCGAAAGGCAGCGGCGGCACCGCGTCCGATCCTCGAG
EF624000_Aspergillus_sp             CGGGGGGACGGGCCCGAAAGGCAGCGGCGGCACCGCGTCCGATCCTCGAG
FJ040211_Aspergillus_niger          CGGGGGGACGGGCCCGAAAGGCAGCGGCGGCACCGCGTCCGATCCTCGAG
EU833208_Aspergillus_niger          CGGGGGGACGGGCCCGAAAGGCAGCGGCGGCACCGCGTCCGATCCTCGAG
EU867248_Aspergillus_tubingens      CGGGGGGACGGGCCCGAAAGGCAGCGGCGGCACCGCGTCCGATCCTCGAG
EF634380_Aspergillus_tubingens      CGGGGGGACGGGCCCGAAAGGCAGCGGCGGCACCGCGTCCGATCCTCGAG
U65307_Aspergillus_phoenicis        CGGGGGGACGGGCCCGAAAGGCAGCGGCGGCACCGCGTCCGATCCTCGAG
EF567981_Aspergillus_niger          CGGGGGGACGGGCCCGAAAGGCAGCGGCGGCACCGCGTCCGATCCTCGAG
EF567980_Aspergillus_niger          CGGGGGGACGGGCCCGAAAGGCAGCGGCGGCACCGCGTCCGATCCTCGAG
EF567978_Aspergillus_niger          CGGGGGGACGGGCCCGAAAGGCAGCGGCGGCACCGCGTCCGATCCTCGAG
                                    **************************************************

602914                              CGTATGGGGCTTTGTCACATGCTCTGTAGGATTGGCCGGCGCCTGCCGAC
EF660199_Aspergillus_niger          CGTATGGGGCTTTGTCACATGCTCTGTAGGATTGGCCGGCGCCTGCCGAC
EU314996_Aspergillus_niger          CGTATGGGGCTTTGTCACATGCTCTGTAGGATTGGCCGGCGCCTGCCGAC
EU314995_Aspergillus_niger          CGTATGGGGCTTTGTCACATGCTCTGTAGGATTGGCCGGCGCCTGCCGAC
EU314994_Aspergillus_awamori        CGTATGGGGCTTTGTCACATGCTCTGTAGGATTGGCCGGCGCCTGCCGAC
EU877947_Aspergillus_tubingens      CGTATGGGGCTTTGTCACATGCTCTGTAGGATTGGCCGGCGCCTGCCGAC
EF621571_Aspergillus_tubingens      CGTATGGGGCTTTGTCACATGCTCTGTAGGATTGGCCGGCGCCTGCCGAC
EF624000_Aspergillus_sp             CGTATGGGGCTTTGTCACATGCTCTGTAGGATTGGCCGGCGCCTGCCGAC
FJ040211_Aspergillus_niger          CGTATGGGGCTTTGTCACATGCTCTGTAGGATTGGCCGGCGCCTGCCGAC
EU833208_Aspergillus_niger          CGTATGGGGCTTTGTCACATGCTCTGTAGGATTGGCCGGCGCCTGCCGAC
EU867248_Aspergillus_tubingens      CGTATGGGGCTTTGTCACATGCTCTGTAGGATTGGCCGGCGCCTGCCGAC
EF634380_Aspergillus_tubingens      CGTATGGGGCTTTGTCACATGCTCTGTAGGATTGGCCGGCGCCTGCCGAC
U65307_Aspergillus_phoenicis        CGTATGGGGCTTTGTCACATGCTCTGTAGGATTGGCCGGCGCCTGCCGAC
EF567981_Aspergillus_niger          CGTATGGGGCTTTGTCACATGCTCTGTAGGATTGGCCGGCGCCTGCCGAC
EF567980_Aspergillus_niger          CGTATGGGGCTTTGTCACATGCTCTGTAGGATTGGCCGGCGCCTGCCGAC
EF567978_Aspergillus_niger          CGTATGGGGCTTTGTCACATGCTCTGTAGGATTGGCCGGCGCCTGCCGAC
                                    **************************************************

602914                              GTTTTCC-------------------------------------------
EF660199_Aspergillus_niger          GTTTTCCAACCATTTTTTCCAGGTTGACCTCGGATCAG------------
EU314996_Aspergillus_niger          GTTTTCCAACCATTTT--CCAGGT-GACCTCGGATCAGGTAGG-ATCCCG
EU314995_Aspergillus_niger          GTTTTCCAACCATTTT--CCAGGT-GACCTCGGATCAGGTAGG-ATCCCG
EU314994_Aspergillus_awamori        GTTTTCCAACCATTTTT-CCAGGT-GACCTCGGATCAGGTAGGGATCCCC
EU877947_Aspergillus_tubingens      GTTTTCCAACCATTTTTTCCAGGTTGACCTCGGATCAGGTAGGGATACCC
EF621571_Aspergillus_tubingens      GTTTTCCAACCATTTTTTCCAGGTTGACCTCGGATCAGGTAGGGATACCC
EF624000_Aspergillus_sp             GTTTTCCAACCATTTTT-CCAGGTTGACCTCGGATCAGGTA---------
FJ040211_Aspergillus_niger          GTTTTCCAACCATTTTTTCCAGGTTGACCTCGGATCAGGTAGGGATACCC
EU833208_Aspergillus_niger          GTTTTCCAACCATTTTTTCCAGGTTGACCTCGGATCAGGTAGGGATACCC
EU867248_Aspergillus_tubingens      GTTTTCCAACCATTTTTTCCAGGTTGACCTCGGATCAGGTAGGGATACCC
EF634380_Aspergillus_tubingens      GTTTTCCAACCATTTTTTCCAGGTTGACCTCGGATCAGGTAGGGATACCC
U65307_Aspergillus_phoenicis        GTTTTCCAACCATTTTTTCCAGGTTGACCTCGGATCAGGTAGGGATACCC
EF567981_Aspergillus_niger          GTTTTCCAACCATTTTTTCCAGGTTGACCTCGGATCAGGTAGGGATACCC
EF567980_Aspergillus_niger          GTTTTCCAACCATTTTTTCCAGGTTGACCTCGGATCAGGTAGGGATACCC
EF567978_Aspergillus_niger          GTTTTCCAACCATTTTTTCCAGGTTGACCTCGGATCAGGTAGGGATACCC
                                    *******                                           

602914                              --------------------------------------------------
EF660199_Aspergillus_niger          --------------------------------------------------
EU314996_Aspergillus_niger          AATTT---------------------------------------------
EU314995_Aspergillus_niger          AATTT---------------------------------------------
EU314994_Aspergillus_awamori        CAAATA--------------------------------------------
EU877947_Aspergillus_tubingens      G-------------------------------------------------
EF621571_Aspergillus_tubingens      GCTGAACTTAAGCATATCAATAAGCGGA----------------------
EF624000_Aspergillus_sp             --------------------------------------------------
FJ040211_Aspergillus_niger          GCTGAACTTAAGCATATCAATAAGCGGAGGAGATCTGATCAA--------
EU833208_Aspergillus_niger          GCTGAACTTAAGCATAT---------------------------------
EU867248_Aspergillus_tubingens      GCTGAACTTAAGCATATCAATAAGCGGAGGAAAAGAAACCAACCGGGATT
EF634380_Aspergillus_tubingens      GCTGAACTTAAGCATATCAATAAGCGGAGGAAAAGAAACCAACCGGGATT
U65307_Aspergillus_phoenicis        GCTGAACTTAAGCATATCAATAAGCGGAGGAA------------------
EF567981_Aspergillus_niger          GCTGAACTTAA---------------------------------------
EF567980_Aspergillus_niger          GCTGAACTTAA---------------------------------------
EF567978_Aspergillus_niger          GCTGAACTTAA---------------------------------------
                                                                                      

602914                              --------------------------------------------------
EF660199_Aspergillus_niger          --------------------------------------------------
EU314996_Aspergillus_niger          --------------------------------------------------
EU314995_Aspergillus_niger          --------------------------------------------------
EU314994_Aspergillus_awamori        --------------------------------------------------
EU877947_Aspergillus_tubingens      --------------------------------------------------
EF621571_Aspergillus_tubingens      --------------------------------------------------
EF624000_Aspergillus_sp             --------------------------------------------------
FJ040211_Aspergillus_niger          --------------------------------------------------
EU833208_Aspergillus_niger          --------------------------------------------------
EU867248_Aspergillus_tubingens      GCCTCAGTAACGGCGAGTGAAGCGGCAAGAGCTCAAATTTGAAAGCTGGC
EF634380_Aspergillus_tubingens      GCCTCAGTAACGGCGAGTGAAGCGGCAAGAGCTCAAATTTGAAAGCTGGC
U65307_Aspergillus_phoenicis        --------------------------------------------------
EF567981_Aspergillus_niger          --------------------------------------------------
EF567980_Aspergillus_niger          --------------------------------------------------
EF567978_Aspergillus_niger          --------------------------------------------------
                                                                                      

602914                              --------------------------------------------------
EF660199_Aspergillus_niger          --------------------------------------------------
EU314996_Aspergillus_niger          --------------------------------------------------
EU314995_Aspergillus_niger          --------------------------------------------------
EU314994_Aspergillus_awamori        --------------------------------------------------
EU877947_Aspergillus_tubingens      --------------------------------------------------
EF621571_Aspergillus_tubingens      --------------------------------------------------
EF624000_Aspergillus_sp             --------------------------------------------------
FJ040211_Aspergillus_niger          --------------------------------------------------
EU833208_Aspergillus_niger          --------------------------------------------------
EU867248_Aspergillus_tubingens      TCCTTCGGAGTCCGCATTGTAATTTGCAGAGGATGCTTTGGGTGCGGCCC
EF634380_Aspergillus_tubingens      TCCTTCGGAGTCCGCATTGTAATTTGCAGAGGATGCTTTGGGTGCGGCCC
U65307_Aspergillus_phoenicis        --------------------------------------------------
EF567981_Aspergillus_niger          --------------------------------------------------
EF567980_Aspergillus_niger          --------------------------------------------------
EF567978_Aspergillus_niger          --------------------------------------------------
                                                                                      

602914                              --------------------------------------------------
EF660199_Aspergillus_niger          --------------------------------------------------
EU314996_Aspergillus_niger          --------------------------------------------------
EU314995_Aspergillus_niger          --------------------------------------------------
EU314994_Aspergillus_awamori        --------------------------------------------------
EU877947_Aspergillus_tubingens      --------------------------------------------------
EF621571_Aspergillus_tubingens      --------------------------------------------------
EF624000_Aspergillus_sp             --------------------------------------------------
FJ040211_Aspergillus_niger          --------------------------------------------------
EU833208_Aspergillus_niger          --------------------------------------------------
EU867248_Aspergillus_tubingens      CCGTCTAAGTGCCCTGGAACGGGCCGTCAGAGAGGGTGAGAATCCCGTCT
EF634380_Aspergillus_tubingens      CCGTCTAAGTGCCCTGGAACGGGCCGTCAGAGAGGGTGAGAATCCCGTCT
U65307_Aspergillus_phoenicis        --------------------------------------------------
EF567981_Aspergillus_niger          --------------------------------------------------
EF567980_Aspergillus_niger          --------------------------------------------------
EF567978_Aspergillus_niger          --------------------------------------------------
                                                                                      

602914                              --------------------------------------------------
EF660199_Aspergillus_niger          --------------------------------------------------
EU314996_Aspergillus_niger          --------------------------------------------------
EU314995_Aspergillus_niger          --------------------------------------------------
EU314994_Aspergillus_awamori        --------------------------------------------------
EU877947_Aspergillus_tubingens      --------------------------------------------------
EF621571_Aspergillus_tubingens      --------------------------------------------------
EF624000_Aspergillus_sp             --------------------------------------------------
FJ040211_Aspergillus_niger          --------------------------------------------------
EU833208_Aspergillus_niger          --------------------------------------------------
EU867248_Aspergillus_tubingens      TGGGCGGGGTGTCCGTGCCCGTGTAAAGCTCCTTCGACGAGTCGAGTTGT
EF634380_Aspergillus_tubingens      TGGGCGGGGTGTCCGTGCCCGTGTAAAGCTCCTTCGACGAGTCGAGTTGT
U65307_Aspergillus_phoenicis        --------------------------------------------------
EF567981_Aspergillus_niger          --------------------------------------------------
EF567980_Aspergillus_niger          --------------------------------------------------
EF567978_Aspergillus_niger          --------------------------------------------------
                                                                                      

602914                              --------------------------------------------------
EF660199_Aspergillus_niger          --------------------------------------------------
EU314996_Aspergillus_niger          --------------------------------------------------
EU314995_Aspergillus_niger          --------------------------------------------------
EU314994_Aspergillus_awamori        --------------------------------------------------
EU877947_Aspergillus_tubingens      --------------------------------------------------
EF621571_Aspergillus_tubingens      --------------------------------------------------
EF624000_Aspergillus_sp             --------------------------------------------------
FJ040211_Aspergillus_niger          --------------------------------------------------
EU833208_Aspergillus_niger          --------------------------------------------------
EU867248_Aspergillus_tubingens      TTGGGAATGCAGCTCTAAATGGGTGGTAAATTTCATCTAAAGCTAAATAC
EF634380_Aspergillus_tubingens      TTGGGAATGCAGCTCTAAATGGGTGGTAAATTTCATCTAAAGCTAAATAC
U65307_Aspergillus_phoenicis        --------------------------------------------------
EF567981_Aspergillus_niger          --------------------------------------------------
EF567980_Aspergillus_niger          --------------------------------------------------
EF567978_Aspergillus_niger          --------------------------------------------------
                                                                                      

602914                              --------------------------------------------------
EF660199_Aspergillus_niger          --------------------------------------------------
EU314996_Aspergillus_niger          --------------------------------------------------
EU314995_Aspergillus_niger          --------------------------------------------------
EU314994_Aspergillus_awamori        --------------------------------------------------
EU877947_Aspergillus_tubingens      --------------------------------------------------
EF621571_Aspergillus_tubingens      --------------------------------------------------
EF624000_Aspergillus_sp             --------------------------------------------------
FJ040211_Aspergillus_niger          --------------------------------------------------
EU833208_Aspergillus_niger          --------------------------------------------------
EU867248_Aspergillus_tubingens      TGGCCGGAGACCGATAGCGCACAAGTAGAGTGATCGAAAGATGAAAAGCA
EF634380_Aspergillus_tubingens      TGGCCGGAGACCGATAGCGCACAAGTAGAGTGATCGAAAGATGAAAAGCA
U65307_Aspergillus_phoenicis        --------------------------------------------------
EF567981_Aspergillus_niger          --------------------------------------------------
EF567980_Aspergillus_niger          --------------------------------------------------
EF567978_Aspergillus_niger          --------------------------------------------------
                                                                                      

602914                              --------------------------------------------------
EF660199_Aspergillus_niger          --------------------------------------------------
EU314996_Aspergillus_niger          --------------------------------------------------
EU314995_Aspergillus_niger          --------------------------------------------------
EU314994_Aspergillus_awamori        --------------------------------------------------
EU877947_Aspergillus_tubingens      --------------------------------------------------
EF621571_Aspergillus_tubingens      --------------------------------------------------
EF624000_Aspergillus_sp             --------------------------------------------------
FJ040211_Aspergillus_niger          --------------------------------------------------
EU833208_Aspergillus_niger          --------------------------------------------------
EU867248_Aspergillus_tubingens      CTTTGAAAAGAGAGTTAAACAGCACGTGAAATTGTTGAAAGGGAAGCGCT
EF634380_Aspergillus_tubingens      CTTTGAAAAGAGAGTTAAACAGCACGTGAAATTGTTGAAAGGGAAGCGCT
U65307_Aspergillus_phoenicis        --------------------------------------------------
EF567981_Aspergillus_niger          --------------------------------------------------
EF567980_Aspergillus_niger          --------------------------------------------------
EF567978_Aspergillus_niger          --------------------------------------------------
                                                                                      

602914                              --------------------------------------------------
EF660199_Aspergillus_niger          --------------------------------------------------
EU314996_Aspergillus_niger          --------------------------------------------------
EU314995_Aspergillus_niger          --------------------------------------------------
EU314994_Aspergillus_awamori        --------------------------------------------------
EU877947_Aspergillus_tubingens      --------------------------------------------------
EF621571_Aspergillus_tubingens      --------------------------------------------------
EF624000_Aspergillus_sp             --------------------------------------------------
FJ040211_Aspergillus_niger          --------------------------------------------------
EU833208_Aspergillus_niger          --------------------------------------------------
EU867248_Aspergillus_tubingens      TGCGACCAGACTCGCCCGCGGGGTTCAGCCGGCATTCGTGCCGGTGTACT
EF634380_Aspergillus_tubingens      TGCGACCAGACTCGCCCGCGGGGTTCAGCCGGCATTCGTGCCGGTGTACT
U65307_Aspergillus_phoenicis        --------------------------------------------------
EF567981_Aspergillus_niger          --------------------------------------------------
EF567980_Aspergillus_niger          --------------------------------------------------
EF567978_Aspergillus_niger          --------------------------------------------------
                                                                                      

602914                              --------------------------------------------------
EF660199_Aspergillus_niger          --------------------------------------------------
EU314996_Aspergillus_niger          --------------------------------------------------
EU314995_Aspergillus_niger          --------------------------------------------------
EU314994_Aspergillus_awamori        --------------------------------------------------
EU877947_Aspergillus_tubingens      --------------------------------------------------
EF621571_Aspergillus_tubingens      --------------------------------------------------
EF624000_Aspergillus_sp             --------------------------------------------------
FJ040211_Aspergillus_niger          --------------------------------------------------
EU833208_Aspergillus_niger          --------------------------------------------------
EU867248_Aspergillus_tubingens      TCCCCGTGGGCGGGCCAGCGTCGGTTTGGGCGGCCGGTCAAAGGCCCCTG
EF634380_Aspergillus_tubingens      TCCCCGTGGGCGGGCCAGCGTCGGTTTGGGCGGCCGGTCAAAGGCCCCTG
U65307_Aspergillus_phoenicis        --------------------------------------------------
EF567981_Aspergillus_niger          --------------------------------------------------
EF567980_Aspergillus_niger          --------------------------------------------------
EF567978_Aspergillus_niger          --------------------------------------------------
                                                                                      

602914                              --------------------------------------------------
EF660199_Aspergillus_niger          --------------------------------------------------
EU314996_Aspergillus_niger          --------------------------------------------------
EU314995_Aspergillus_niger          --------------------------------------------------
EU314994_Aspergillus_awamori        --------------------------------------------------
EU877947_Aspergillus_tubingens      --------------------------------------------------
EF621571_Aspergillus_tubingens      --------------------------------------------------
EF624000_Aspergillus_sp             --------------------------------------------------
FJ040211_Aspergillus_niger          --------------------------------------------------
EU833208_Aspergillus_niger          --------------------------------------------------
EU867248_Aspergillus_tubingens      GAATGTAGTACCCTCCGGGGTACCTTATAGCCAGGGGTGCAATGCGGCCA
EF634380_Aspergillus_tubingens      GAATGTAGTACCCTCCGGGGTACCTTATAGCCAGGGGTGCAATGCGGCCA
U65307_Aspergillus_phoenicis        --------------------------------------------------
EF567981_Aspergillus_niger          --------------------------------------------------
EF567980_Aspergillus_niger          --------------------------------------------------
EF567978_Aspergillus_niger          --------------------------------------------------
                                                                                      

602914                              --------------------------------------------------
EF660199_Aspergillus_niger          --------------------------------------------------
EU314996_Aspergillus_niger          --------------------------------------------------
EU314995_Aspergillus_niger          --------------------------------------------------
EU314994_Aspergillus_awamori        --------------------------------------------------
EU877947_Aspergillus_tubingens      --------------------------------------------------
EF621571_Aspergillus_tubingens      --------------------------------------------------
EF624000_Aspergillus_sp             --------------------------------------------------
FJ040211_Aspergillus_niger          --------------------------------------------------
EU833208_Aspergillus_niger          --------------------------------------------------
EU867248_Aspergillus_tubingens      GCCTGGACCGAGGAACGCGCTTCGGCACGGACGCTGGCATAATGGTCG--
EF634380_Aspergillus_tubingens      GCCTGGACCGAGGAACGCGCTTCGGCACGGACGCTGGCATAATGGTCGTA
U65307_Aspergillus_phoenicis        --------------------------------------------------
EF567981_Aspergillus_niger          --------------------------------------------------
EF567980_Aspergillus_niger          --------------------------------------------------
EF567978_Aspergillus_niger          --------------------------------------------------
                                                                                      

602914                              -------
EF660199_Aspergillus_niger          -------
EU314996_Aspergillus_niger          -------
EU314995_Aspergillus_niger          -------
EU314994_Aspergillus_awamori        -------
EU877947_Aspergillus_tubingens      -------
EF621571_Aspergillus_tubingens      -------
EF624000_Aspergillus_sp             -------
FJ040211_Aspergillus_niger          -------
EU833208_Aspergillus_niger          -------
EU867248_Aspergillus_tubingens      -------
EF634380_Aspergillus_tubingens      AACGACC
U65307_Aspergillus_phoenicis        -------
EF567981_Aspergillus_niger          -------
EF567980_Aspergillus_niger          -------
EF567978_Aspergillus_niger          -------
                                           
