# Supplementary material for: A software pipeline for processing and identification of fungal ITS sequences
Source: Source Code Biol Med. 2009 Jan 15;4:1. doi: 10.1186/1751-0473-4-1 (PMC2649129; doi:10.1186/1751-0473-4-1)
Supplement: Additional file 2 — The evaluation dataset. The evaluation dataset (in the FASTA format) and the results of its analysis (a summary in the OpenOffice/Excel spreadsheet format with multiple alignments in the ALN (Clustal W) format and a list of the species recovered in the PDF format). [file 1751-0473-4-1-S2.zip › AdditionalFile2/2008-10-24-1/alignments/602914.dnd]

(
(
602914:-0.00987,
EF660199_Aspergillus_niger:0.01387)
:0.00291,
(
(
(
(
(
(
(
U65307_Aspergillus_phoenicis:-0.00924,
(
EU867248_Aspergillus_tubingens:0.00000,
EF634380_Aspergillus_tubingens:0.00000)
:0.00924)
:0.01014,
EF567981_Aspergillus_niger:-0.01014)
:0.00558,
EF567980_Aspergillus_niger:-0.00558)
:0.00310,
EF567978_Aspergillus_niger:-0.00310)
:0.00671,
EU833208_Aspergillus_niger:-0.00317)
:0.00279,
FJ040211_Aspergillus_niger:-0.00199)
:0.00752,
(
(
EU877947_Aspergillus_tubingens:0.00000,
EF621571_Aspergillus_tubingens:0.00000)
:0.00283,
EF624000_Aspergillus_sp:-0.00105)
:0.00309)
:0.00376,
(
(
EU314996_Aspergillus_niger:0.00000,
EU314995_Aspergillus_niger:0.00000)
:0.00944,
EU314994_Aspergillus_awamori:0.00660)
:0.00375);
