# Supplementary material for: A software pipeline for processing and identification of fungal ITS sequences
Source: Source Code Biol Med. 2009 Jan 15;4:1. doi: 10.1186/1751-0473-4-1 (PMC2649129; doi:10.1186/1751-0473-4-1)
Supplement: Additional file 2 — The evaluation dataset. The evaluation dataset (in the FASTA format) and the results of its analysis (a summary in the OpenOffice/Excel spreadsheet format with multiple alignments in the ALN (Clustal W) format and a list of the species recovered in the PDF format). [file 1751-0473-4-1-S2.zip › AdditionalFile2/2008-10-24-1/alignments/603111.aln]

CLUSTAL W (1.83) multiple sequence alignment


EF660439_Penicillium_sp             --GGAAGTAAAA-GTCGTAACAAGGTTTCCGTAGGTGAACCTGCGGAAGG
EF105368_Penicillium_sp             -AGGAAGTAAAA-GTCGTAACAAGGTTTCCGTAGGTGAACCTGCGGAAGG
EU833212_Penicillium_chrysogen      --GGAAGTAAAA-GTCGTAACAAGGTTTCCGTAGGTGAACCTGCGGAAGG
DQ681331_Penicillium_citrinum       --GGAAGTAAAA-GTCGTAACAAGGTTTCCGTAGGTGAACCTGCGGAAGG
DQ681340_Penicillium_vinaceum       TTGGAAGTAAAAAGTCGTAACAAGGTTTCCGTAGGTGAACCTGCGGAAGG
EU833215_Penicillium_commune        -GGAAGTAAAAA-GTCGTAACAAGGTTTCCGTAGGTGAACCTGCGGAAGG
EU833214_Penicillium_citrinum       GGAAAGTAAAAAAGTCGTAACAAGGTTTCCGTAGGTGAACCTGCGGAAGG
DQ093692_Penicillium_commune        -----AGGAGTAAGTCGTAACAAGGTTTCCGTAGGTGAACCTGCGGAAGG
AY371628_Penicillium_chrysogen      ---------------------------TCCGTAGGTGAACCTGCGGAAGG
AY371627_Penicillium_chrysogen      ---------------------------TCCGTAGGTGAACCTGCGGAAGG
AY371626_Penicillium_chrysogen      ---------------------------TCCGTAGGTGAACCTGCGGAAGG
603111                              ------------------------------------------GCGGAAGG
AY770411_ascomycete_sp              -------------------------------------AACCTGCGGAAGG
AY373903_Penicillium_chrysogen      ---------------------------TCCGTAGGTGAACCTGCGGAAGG
DQ767595_uncultured_Penicilliu      ---------------------------TCCGTAGGTGAACCTGCGGAAGG
EU862195_Penicillium_chrysogen      ---------------------------TCCGTAGGTGAACCTGCGGAAGG
                                                                              ********

EF660439_Penicillium_sp             ATCATTACCGAGTGAGGGCCCTCTGGGTCCAACCTCCCACCCGTGTTTAT
EF105368_Penicillium_sp             ATCATTACCGAGTGAGGGCCCTCTGGGTCCAACCTCCCACCCGTGTTTAT
EU833212_Penicillium_chrysogen      ATCATTACCGAGTGAGGGCCCTCTGGGTCCAACCTCCCACCCGTGTTTAT
DQ681331_Penicillium_citrinum       ATCATTACCGAGTGAGGGCCCTCTGGGTCCAACCTCCCACCCGTGTTTAT
DQ681340_Penicillium_vinaceum       ATCATTACCGAGTGAGGGCCCTCTGGGTCCAACCTCCCACCCGTGTTTAT
EU833215_Penicillium_commune        ATCATTACCGAGTGAGGGCCCTCTGGGTCCAACCTCCCACCCGTGTTTAT
EU833214_Penicillium_citrinum       ATCATTACCGAGTGAGGGCCCTCTGGGTCCAACCTCCCACCCGTGTTTAT
DQ093692_Penicillium_commune        ATCATTACCGAGTGAGGGCCCTCTGGGTCCAACCTCCCACCCGTGTTTAT
AY371628_Penicillium_chrysogen      ATCATTACCGAGTGAGGGCCCTCTGGGTCCAACCTCCCACCCGTGTTTAT
AY371627_Penicillium_chrysogen      ATCATTACCGAGTGAGGGCCCTCTGGGTCCAACCTCCCACCCGTGTTTAT
AY371626_Penicillium_chrysogen      ATCATTACCGAGTGAGGGCCCTCTGGGTCCAACCTCCCACCCGTGTTTAT
603111                              ATCATTACCGAGTGAGGGCCCTCTGGGTCCAACCTCCCACCCGTGTTTAT
AY770411_ascomycete_sp              ATCATTACCGAGTGAGGGCCCTCTGGGTCCAACCTCCCACCCGTGTTTAT
AY373903_Penicillium_chrysogen      ATCATTACCGAGTGAGGGCCCTCTGGGTCCAACCTCCCACCCGTGTTTAT
DQ767595_uncultured_Penicilliu      ATCATTACCGAGTGAGGGCCCTCTGGGTCCAACCTCCCACCCGTGTTTAT
EU862195_Penicillium_chrysogen      ATCATTACCGAGTGAGGGCCCTCTGGGTCCAACCTCCCACCCGTGTTTAT
                                    **************************************************

EF660439_Penicillium_sp             TTTACCTTGTTGCTTCGGCGGGCCCGCCTTAACTGGCCGCCGGGGGGCTT
EF105368_Penicillium_sp             TTTACCTTGTTGCTTCGGCGGGCCCGCCTTAACTGGCCGCCGGGGGGCTT
EU833212_Penicillium_chrysogen      TTTACCTTGTTGCTTCGGCGGGCCCGCCTTAACTGGCCGCCGGGGGGCTT
DQ681331_Penicillium_citrinum       TTTACCTTGTTGCTTCGGCGGGCCCGCCTTAACTGGCCGCCGGGGGGCTT
DQ681340_Penicillium_vinaceum       TTTACCTTGTTGCTTCGGCGGGCCCGCCTTAACTGGCCGCCGGGGGGCTT
EU833215_Penicillium_commune        TTTACCTTGTTGCTTCGGCGGGCCCGCCTTAACTGGCCGCCGGGGGGCTT
EU833214_Penicillium_citrinum       TTTACCTTGTTGCTTCGGCGGGCCCGCCTTAACTGGCCGCCGGGGGGCTT
DQ093692_Penicillium_commune        TTTACCTTGTTGCTTCGGCGGGCCCGCCTTAACTGGCCGCCGGGGGGCTT
AY371628_Penicillium_chrysogen      TTTACCTTGTTGCTTCGGCGGGCCCGCCTTAACTGGCCGCCGGGGGGCTT
AY371627_Penicillium_chrysogen      TTTACCTTGTTGCTTCGGCGGGCCCGCCTTAACTGGCCGCCGGGGGGCTT
AY371626_Penicillium_chrysogen      TTTACCTTGTTGCTTCGGCGGGCCCGCCTTAACTGGCCGCCGGGGGGCTT
603111                              TTTACCTTGTTGCTTCGGCGGGCCCGCCTTAACTGGCCGCCGGGGGGCTT
AY770411_ascomycete_sp              TTTACCTTGTTGCTTCGGCGGGCCCGCCTTAACTGGCCGCCGGGGGGCTT
AY373903_Penicillium_chrysogen      TTTACCTTGTTGCTTCGGCGGGCCCGCCTTAACTGGCCGCCGGGGGGCTT
DQ767595_uncultured_Penicilliu      TTTACCTTGTTGCTTCGGCGGGCCCGCCTTAACTGGCCGCCGGGGGGCTT
EU862195_Penicillium_chrysogen      TTTACCTTGTTGCTTCGGCGGGCCCGCCTTAACTGGCCGCCGGGGGGCTT
                                    **************************************************

EF660439_Penicillium_sp             ACGCCCCCGGGCCCGCGCCCGCCGAAGACACCCTCGAACTCTGTCTGAAG
EF105368_Penicillium_sp             ACGCCCCCGGGCCCGCGCCCGCCGAAGACACCCTCGAACTCTGTCTGAAG
EU833212_Penicillium_chrysogen      ACGCCCCCGGGCCCGCGCCCGCCGAAGACACCCTCGAACTCTGTCTGAAG
DQ681331_Penicillium_citrinum       ACGCCCCCGGGCCCGCGCCCGCCGAAGACACCCTCGAACTCTGTCTGAAG
DQ681340_Penicillium_vinaceum       ACGCCCCCGGGCCCGCGCCCGCCGAAGACACCCTCGAACTCTGTCTGAAG
EU833215_Penicillium_commune        ACGCCCCCGGGCCCGCGCCCGCCGAAGACACCCTCGAACTCTGTCTGAAG
EU833214_Penicillium_citrinum       ACGCCCCCGGGCCCGCGCCCGCCGAAGACACCCTCGAACTCTGTCTGAAG
DQ093692_Penicillium_commune        ACGCCCCCGGGCCCGCGCCCGCCGAAGACACCCTCGAACTCTGTCTGAAG
AY371628_Penicillium_chrysogen      ACGCCCCCGGGCCCGCGCCCGCCGAAGACACCCTCGAACTCTGTCTGAAG
AY371627_Penicillium_chrysogen      ACGCCCCCGGGCCCGCGCCCGCCGAAGACACCCTCGAACTCTGTCTGAAG
AY371626_Penicillium_chrysogen      ACGCCCCCGGGCCCGCGCCCGCCGAAGACACCCTCGAACTCTGTCTGAAG
603111                              ACGCCCCCGGGCCCGCGCCCGCCGAAGACACCCTCGAACTCTGTCTGAAG
AY770411_ascomycete_sp              ACGCCCCCGGGCCCGCGCCCGCCGAAGACACCCTCGAACTCTGTCTGAAG
AY373903_Penicillium_chrysogen      ACGCCCCCGGGCCCGCGCCCGCCGAAGACACCCTCGAACTCTGTCTGAAG
DQ767595_uncultured_Penicilliu      ACGCCCCCGGGCCCGCGCCCGCCGAAGACACCCTCGAACTCTGTCTGAAG
EU862195_Penicillium_chrysogen      ACGCCCCCGGGCCCGCGCCCGCCGAAGACACCCTCGAACTCTGTCTGAAG
                                    **************************************************

EF660439_Penicillium_sp             ATTGTAGTCTGAGTGAAAATATAAATTATTTAAAACTTTCAACAACGGAT
EF105368_Penicillium_sp             ATTGTAGTCTGAGTGAAAATATAAATTATTTAAAACTTTCAACAACGGAT
EU833212_Penicillium_chrysogen      ATTGTAGTCTGAGTGAAAATATAAATTATTTAAAACTTTCAACAACGGAT
DQ681331_Penicillium_citrinum       ATTGTAGTCTGAGTGAAAATATAAATTATTTAAAACTTTCAACAACGGAT
DQ681340_Penicillium_vinaceum       ATTGTAGTCTGAGTGAAAATATAAATTATTTAAAACTTTCAACAACGGAT
EU833215_Penicillium_commune        ATTGTAGTCTGAGTGAAAATATAAATTATTTAAAACTTTCAACAACGGAT
EU833214_Penicillium_citrinum       ATTGTAGTCTGAGTGAAAATATAAATTATTTAAAACTTTCAACAACGGAT
DQ093692_Penicillium_commune        ATTGTAGTCTGAGTGAAAATATAAATTATTTAAAACTTTCAACAACGGAT
AY371628_Penicillium_chrysogen      ATTGTAGTCTGAGTGAAAATATAAATTATTTAAAACTTTCAACAACGGAT
AY371627_Penicillium_chrysogen      ATTGTAGTCTGAGTGAAAATATAAATTATTTAAAACTTTCAACAACGGAT
AY371626_Penicillium_chrysogen      ATTGTAGTCTGAGTGAAAATATAAATTATTTAAAACTTTCAACAACGGAT
603111                              ATTGTAGTCTGAGTGAAAATATAAATTATTTAAAACTTTCAACAACGGAT
AY770411_ascomycete_sp              ATTGTAGTCTGAGTGAAAATATAAATTATTTAAAACTTTCAACAACGGAT
AY373903_Penicillium_chrysogen      ATTGTAGTCTGAGTGAAAATATAAATTATTTAAAACTTTCAACAACGGAT
DQ767595_uncultured_Penicilliu      ATTGTAGTCTGAGTGAAAATATAAATTATTTAAAACTTTCAACAACGGAT
EU862195_Penicillium_chrysogen      ATTGTAGTCTGAGTGAAAATATAAATTATTTAAAACTTTCAACAACGGAT
                                    **************************************************

EF660439_Penicillium_sp             CTCTTGGTTCCGGCATCGATGAAGAACGCAGCGAAATGCGATACGTAATG
EF105368_Penicillium_sp             CTCTTGGTTCCGGCATCGATGAAGAACGCAGCGAAATGCGATACGTAATG
EU833212_Penicillium_chrysogen      CTCTTGGTTCCGGCATCGATGAAGAACGCAGCGAAATGCGATACGTAATG
DQ681331_Penicillium_citrinum       CTCTTGGTTCCGGCATCGATGAAGAACGCAGCGAAATGCGATACGTAATG
DQ681340_Penicillium_vinaceum       CTCTTGGTTCCGGCATCGATGAAGAACGCAGCGAAATGCGATACGTAATG
EU833215_Penicillium_commune        CTCTTGGTTCCGGCATCGATGAAGAACGCAGCGAAATGCGATACGTAATG
EU833214_Penicillium_citrinum       CTCTTGGTTCCGGCATCGATGAAGAACGCAGCGAAATGCGATACGTAATG
DQ093692_Penicillium_commune        CTCTTGGTTCCGGCATCGATGAAGAACGCAGCGAAATGCGATACGTAATG
AY371628_Penicillium_chrysogen      CTCTTGGTTCCGGCATCGATGAAGAACGCAGCGAAATGCGATACGTAATG
AY371627_Penicillium_chrysogen      CTCTTGGTTCCGGCATCGATGAAGAACGCAGCGAAATGCGATACGTAATG
AY371626_Penicillium_chrysogen      CTCTTGGTTCCGGCATCGATGAAGAACGCAGCGAAATGCGATACGTAATG
603111                              CTCTTGGTTCCGGCATCGATGAAGAACGCAGCGAAATGCGATACGTAATG
AY770411_ascomycete_sp              CTCTTGGTTCCGGCATCGATGAAGAACGCAGCGAAATGCGATACGTAATG
AY373903_Penicillium_chrysogen      CTCTTGGTTCCGGCATCGATGAAGAACGCAGCGAAATGCGATACGTAATG
DQ767595_uncultured_Penicilliu      CTCTTGGTTCCGGCATCGATGAAGAACGCAGCGAAATGCGATACGTAATG
EU862195_Penicillium_chrysogen      CTCTTGGTTCCGGCATCGATGAAGAACGCAGCGAAATGCGATACGTAATG
                                    **************************************************

EF660439_Penicillium_sp             TGAATTGCAAATTCAGTGAATCATCGAGTCTTTGAACGCACATTGCGCCC
EF105368_Penicillium_sp             TGAATTGCAAATTCAGTGAATCATCGAGTCTTTGAACGCACATTGCGCCC
EU833212_Penicillium_chrysogen      TGAATTGCAAATTCAGTGAATCATCGAGTCTTTGAACGCACATTGCGCCC
DQ681331_Penicillium_citrinum       TGAATTGCAAATTCAGTGAATCATCGAGTCTTTGAACGCACATTGCGCCC
DQ681340_Penicillium_vinaceum       TGAATTGCAAATTCAGTGAATCATCGAGTCTTTGAACGCACATTGCGCCC
EU833215_Penicillium_commune        TGAATTGCAAATTCAGTGAATCATCGAGTCTTTGAACGCACATTGCGCCC
EU833214_Penicillium_citrinum       TGAATTGCAAATTCAGTGAATCATCGAGTCTTTGAACGCACATTGCGCCC
DQ093692_Penicillium_commune        TGAATTGCAAATTCAGTGAATCATCGAGTCTTTGAACGCACATTGCGCCC
AY371628_Penicillium_chrysogen      TGAATTGCAAATTCAGTGAATCATCGAGTCTTTGAACGCACATTGCGCCC
AY371627_Penicillium_chrysogen      TGAATTGCAAATTCAGTGAATCATCGAGTCTTTGAACGCACATTGCGCCC
AY371626_Penicillium_chrysogen      TGAATTGCAAATTCAGTGAATCATCGAGTCTTTGAACGCACATTGCGCCC
603111                              TGAATTGCAAATTCAGTGAATCATCGAGTCTTTGAACGCACATTGCGCCC
AY770411_ascomycete_sp              TGAATTGCAAATTCAGTGAATCATCGAGTCTTTGAACGCACATTGCGCCC
AY373903_Penicillium_chrysogen      TGAATTGCAAATTCAGTGAATCATCGAGTCTTTGAACGCACATTGCGCCC
DQ767595_uncultured_Penicilliu      TGAATTGCAAATTCAGTGAATCATCGAGTCTTTGAACGCACATTGCGCCC
EU862195_Penicillium_chrysogen      TGAATTGCAAATTCAGTGAATCATCGAGTCTTTGAACGCACATTGCGCCC
                                    **************************************************

EF660439_Penicillium_sp             CCTGGTATTCCGGGGGGCATGCCTGTCCGAGCGTCATTTCTGCCCTCAAG
EF105368_Penicillium_sp             CCTGGTATTCCGGGGGGCATGCCTGTCCGAGCGTCATTTCTGCCCTCAAG
EU833212_Penicillium_chrysogen      CCTGGTATTCCGGGGGGCATGCCTGTCCGAGCGTCATTTCTGCCCTCAAG
DQ681331_Penicillium_citrinum       CCTGGTATTCCGGGGGGCATGCCTGTCCGAGCGTCATTTCTGCCCTCAAG
DQ681340_Penicillium_vinaceum       CCTGGTATTCCGGGGGGCATGCCTGTCCGAGCGTCATTTCTGCCCTCAAG
EU833215_Penicillium_commune        CCTGGTATTCCGGGGGGCATGCCTGTCCGAGCGTCATTTCTGCCCTCAAG
EU833214_Penicillium_citrinum       CCTGGTATTCCGGGGGGCATGCCTGTCCGAGCGTCATTTCTGCCCTCAAG
DQ093692_Penicillium_commune        CCTGGTATTCCGGGGGGCATGCCTGTCCGAGCGTCATTTCTGCCCTCAAG
AY371628_Penicillium_chrysogen      CCTGGTATTCCGGGGGGCATGCCTGTCCGAGCGTCATTTCTGCCCTCAAG
AY371627_Penicillium_chrysogen      CCTGGTATTCCGGGGGGCATGCCTGTCCGAGCGTCATTTCTGCCCTCAAG
AY371626_Penicillium_chrysogen      CCTGGTATTCCGGGGGGCATGCCTGTCCGAGCGTCATTTCTGCCCTCAAG
603111                              CCTGGTATTCCGGGGGGCATGCCTGTCCGAGCGTCATTTCTGCCCTCAAG
AY770411_ascomycete_sp              CCTGGTATTCCGGGGGGCATGCCTGTCCGAGCGTCATTTCTGCCCTCAAG
AY373903_Penicillium_chrysogen      CCTGGTATTCCGGGGGGCATGCCTGTCCGAGCGTCATTTCTGCCCTCAAG
DQ767595_uncultured_Penicilliu      CCTGGTATTCCGGGGGGCATGCCTGTCCGAGCGTCATTTCTGCCCTCAAG
EU862195_Penicillium_chrysogen      CCTGGTATTCCGGGGGGCATGCCTGTCCGAGCGTCATTTCTGCCCTCAAG
                                    **************************************************

EF660439_Penicillium_sp             CACGGCTTGTGTGTTGGGCCCCGTCCTCCGATCCCGGGGGACGGGCCCGA
EF105368_Penicillium_sp             CACGGCTTGTGTGTTGGGCCCCGTCCTCCGATCCCGGGGGACGGGCCCGA
EU833212_Penicillium_chrysogen      CACGGCTTGTGTGTTGGGCCCCGTCCTCCGATCCCGGGGGACGGGCCCGA
DQ681331_Penicillium_citrinum       CACGGCTTGTGTGTTGGGCCCCGTCCTCCGATCCCGGGGGACGGGCCCGA
DQ681340_Penicillium_vinaceum       CACGGCTTGTGTGTTGGGCCCCGTCCTCCGATCCCGGGGGACGGGCCCGA
EU833215_Penicillium_commune        CACGGCTTGTGTGTTGGGCCCCGTCCTCCGATCCCGGGGGACGGGCCCGA
EU833214_Penicillium_citrinum       CACGGCTTGTGTGTTGGGCCCCGTCCTCCGATCCCGGGGGACGGGCCCGA
DQ093692_Penicillium_commune        CACGGCTTGTGTGTTGGGCCCCGTCCTCCGATCCCGGGGGACGGGCCCGA
AY371628_Penicillium_chrysogen      CACGGCTTGTGTGTTGGGCCCCGTCCTCCGATCCCGGGGGACGGGCCCGA
AY371627_Penicillium_chrysogen      CACGGCTTGTGTGTTGGGCCCCGTCCTCCGATCCCGGGGGACGGGCCCGA
AY371626_Penicillium_chrysogen      CACGGCTTGTGTGTTGGGCCCCGTCCTCCGATCCCGGGGGACGGGCCCGA
603111                              CACGGCTTGTGTGTTGGGCCCCGTCCTCCGATCCCGGGGGACGGGCCCGA
AY770411_ascomycete_sp              CACGGCTTGTGTGTTGGGCCCCGTCCTCCGATCCCGGGGGACGGGCCCGA
AY373903_Penicillium_chrysogen      CACGGCTTGTGTGTTGGGCCCCGTCCTCCGATCCCGGGGGACGGGCCCGA
DQ767595_uncultured_Penicilliu      CACGGCTTGTGTGTTGGGCCCCGTCCTCCGATCCCGGGGGACGGGCCCGA
EU862195_Penicillium_chrysogen      CACGGCTTGTGTGTTGGGCCCCGTCCTCCGATCCCGGGGGACGGGCCCGA
                                    **************************************************

EF660439_Penicillium_sp             AAGGCAGCGGCGGCACCGCGTCCGGTCCTCGAGCGTATGGGGCTTTGTCA
EF105368_Penicillium_sp             AAGGCAGCGGCGGCACCGCGTCCGGTCCTCGAGCGTATGGGGCTTTGTCA
EU833212_Penicillium_chrysogen      AAGGCAGCGGCGGCACCGCGTCCGGTCCTCGAGCGTATGGGGCTTTGTCA
DQ681331_Penicillium_citrinum       AAGGCAGCGGCGGCACCGCGTCCGGTCCTCGAGCGTATGGGGCTTTGTCA
DQ681340_Penicillium_vinaceum       AAGGCAGCGGCGGCACCGCGTCCGGTCCTCGAGCGTATGGGGCTTTGTCA
EU833215_Penicillium_commune        AAGGCAGCGGCGGCACCGCGTCCGGTCCTCGAGCGTATGGGGCTTTGTCA
EU833214_Penicillium_citrinum       AAGGCAGCGGCGGCACCGCGTCCGGTCCTCGAGCGTATGGGGCTTTGTCA
DQ093692_Penicillium_commune        AAGGCAGCGGCGGCACCGCGTCCGGTCCTCGAGCGTATGGGGCTTTGTCA
AY371628_Penicillium_chrysogen      AAGGCAGCGGCGGCACCGCGTCCGGTCCTCGAGCGTATGGGGCTTTGTCA
AY371627_Penicillium_chrysogen      AAGGCAGCGGCGGCACCGCGTCCGGTCCTCGAGCGTATGGGGCTTTGTCA
AY371626_Penicillium_chrysogen      AAGGCAGCGGCGGCACCGCGTCCGGTCCTCGAGCGTATGGGGCTTTGTCA
603111                              AAGGCAGCGGCGGCACCGCGTCCGGTCCTCGAGCGTATGGGGCTTTGTCA
AY770411_ascomycete_sp              AAGGCAGCGGCGGCACCGCGTCCGGTCCTCGAGCGTATGGGGCTTTGTCA
AY373903_Penicillium_chrysogen      AAGGCAGCGGCGGCACCGCGTCCGGTCCTCGAGCGTATGGGGCTTTGTCA
DQ767595_uncultured_Penicilliu      AAGGCAGCGGCGGCACCGCGTCCGGTCCTCGAGCGTATGGGGCTTTGTCA
EU862195_Penicillium_chrysogen      AAGGCAGCGGCGGCACCGCGTCCGGTCCTCGAGCGTATGGGGCTTTGTCA
                                    **************************************************

EF660439_Penicillium_sp             CCCGCTCTGTAGGCCCGGCCGGCGCTTGCCGATCAACCC-AAATTTTTAT
EF105368_Penicillium_sp             CCCGCTCTGTAGGCCCGGCCGGCGCTTGCCGATCAACCC-AAATTTTTAT
EU833212_Penicillium_chrysogen      CCCGCTCTGTAGGCCCGGCCGGCGCTTGCCGATCAACCC-AAATTTTTAT
DQ681331_Penicillium_citrinum       CCCGCTCTGTAGGCCCGGCCGGCGCTTGCCGATCAACCC-AAATTTTTAT
DQ681340_Penicillium_vinaceum       CCCGCTCTGTAGGCCCGGCCGGCGCTTGCCGATCAACCC-AAATTTTTAT
EU833215_Penicillium_commune        CCCGCTCTGTAGGCCCGGCCGGCGCTTGCCGATCAACCC-AAATTTTTAT
EU833214_Penicillium_citrinum       CCCGCTCTGTAGGCCCGGCCGGCGCTTGCCGATCAACCC-AAATTTTTAT
DQ093692_Penicillium_commune        CCCGCTCTGTAGGCCCGGCCGGCGCTTGCCGATCAACCC-AAATTTTTAT
AY371628_Penicillium_chrysogen      CCCGCTCTGTAGGCCCGGCCGGCGCTTGCCGATCAACCC-AAATTTTTAT
AY371627_Penicillium_chrysogen      CCCGCTCTGTAGGCCCGGCCGGCGCTTGCCGATCAACCC-AAATTTTTAT
AY371626_Penicillium_chrysogen      CCCGCTCTGTAGGCCCGGCCGGCGCTTGCCGATCAACCC-AAATTTTTAT
603111                              CCCGCTCTGTAGGCCCGGCCGGCGCTTGCCGATCAACCCGAAATTTTTAT
AY770411_ascomycete_sp              CCCGCTCTGTAGGCCCGGCCGGCGCTTGCCGATCAACCC-AAATTTTTAT
AY373903_Penicillium_chrysogen      CCCGCTCTGTAGGCCCGGCCGGCGCTTGCCGATCAACCC-AAATTTTTAT
DQ767595_uncultured_Penicilliu      CCCGCTCTGTAGGCCCGGCCGGCGCTTGCCGATCAACCC-AAATTTTTAT
EU862195_Penicillium_chrysogen      CCCGCTCTGTAGGCCCGGCCGGCGCTTGCCGATCAACCC-AAATTTTTAT
                                    *************************************** **********

EF660439_Penicillium_sp             -CCAGGTTGACCTCGGATCAGGTAGGGATACCCGCTGAACTTAAGCATAT
EF105368_Penicillium_sp             -CCAGGTTGACCTCGGATCAGGTAGGGATACCCGCTGAACTTAAGCATAT
EU833212_Penicillium_chrysogen      -CCAGGTTGACCTCGGATCAGGTAGGGATACCCGCTGAACTTAAGCATAT
DQ681331_Penicillium_citrinum       -CCAGGTTGACCTCGGATCAGGTAGGGATACCCGCTGAACTTAAGCATAT
DQ681340_Penicillium_vinaceum       -CCAGGTTGACCTCGGATCAGGTAGGGATACCCGCTGAACTTAAGCATAT
EU833215_Penicillium_commune        -CCAGGTTGACCTCGGATCAGGTAGGGATACCCGCTGAACTTAAGCATAT
EU833214_Penicillium_citrinum       -CCAGGTTGACCTCGGATCAGGTAGGGATACCCGCTGAACTTAAGCATAT
DQ093692_Penicillium_commune        -CCAGGTTGACCTCGGATCAGGTAGGGAACCCG-----------------
AY371628_Penicillium_chrysogen      -CCAGGTTGACCTCGGATCAGGTAG-------------------------
AY371627_Penicillium_chrysogen      -CCAGGTTGACCTCGGATCAGGTAG-------------------------
AY371626_Penicillium_chrysogen      -CCAGGTTGACCTCGGATCAGGTAG-------------------------
603111                              ACCAGGTTGACCTCGGAT--------------------------------
AY770411_ascomycete_sp              -CCAGGTTGACCTCGGATCAGGTAGGGATACCCGCTGAACTTAAGCATAT
AY373903_Penicillium_chrysogen      -CCAGGTTGACCTCGGATCAGGTAGGGATACCCGCTGAACTTAAGCATAT
DQ767595_uncultured_Penicilliu      -CCAGGTTGACCTCGGATCAGGTAGGGATACCCGCTGAACTTAAGCATAT
EU862195_Penicillium_chrysogen      -CCAGGTTGACCTCGGATCAGGTAGGGATACCCGCTGAACTTAAGCATAT
                                     *****************                                

EF660439_Penicillium_sp             CAAT----------------------------------
EF105368_Penicillium_sp             CAATAAGCGGAGGAA-----------------------
EU833212_Penicillium_chrysogen      CAATAAGCGGAGGAA-----------------------
DQ681331_Penicillium_citrinum       CAATAAGNCGGAGGAA----------------------
DQ681340_Penicillium_vinaceum       CAATAAGNCGGAGGAA----------------------
EU833215_Penicillium_commune        A-------------------------------------
EU833214_Penicillium_citrinum       A-------------------------------------
DQ093692_Penicillium_commune        --------------------------------------
AY371628_Penicillium_chrysogen      --------------------------------------
AY371627_Penicillium_chrysogen      --------------------------------------
AY371626_Penicillium_chrysogen      --------------------------------------
603111                              --------------------------------------
AY770411_ascomycete_sp              CAATA---------------------------------
AY373903_Penicillium_chrysogen      CAATAAGCGGAGGAAAAGAAACCAACAGGGATTGCCCC
DQ767595_uncultured_Penicilliu      CAATAAGCGGAGGA------------------------
EU862195_Penicillium_chrysogen      CAATAAGCGGAGGA------------------------
                                                                          
