# Supplementary material for: A software pipeline for processing and identification of fungal ITS sequences
Source: Source Code Biol Med. 2009 Jan 15;4:1. doi: 10.1186/1751-0473-4-1 (PMC2649129; doi:10.1186/1751-0473-4-1)
Supplement: Additional file 2 — The evaluation dataset. The evaluation dataset (in the FASTA format) and the results of its analysis (a summary in the OpenOffice/Excel spreadsheet format with multiple alignments in the ALN (Clustal W) format and a list of the species recovered in the PDF format). [file 1751-0473-4-1-S2.zip › AdditionalFile2/2008-10-24-1/alignments/603211k.aln]

CLUSTAL W (1.83) multiple sequence alignment


EU314996_Aspergillus_niger          --------------------------------------------------
EU314995_Aspergillus_niger          --------------------------------------------------
EU314994_Aspergillus_awamori        --------------------------------------------------
603211k                             --------------------------------------------------
EU833208_Aspergillus_niger          --------------------------------------------------
EF151436_Aspergillus_awamori        --------------------------------------------------
FJ040211_Aspergillus_niger          --------------------------------------------------
EF136365_Aspergillus_niger          --------------------------------------------------
EU877947_Aspergillus_tubingens      --------------------------------------------------
EF178271_Aspergillus_tubingens      GTACACACCGCCCGTCGCTACTACCGATTGAATGGCTCGGTGAGGCCTTC
EF621571_Aspergillus_tubingens      --------------------------------------------------
DQ778910_Aspergillus_tubingens      --------------------------------------------------
EF624000_Aspergillus_sp             --------------------------------------------------
EF660199_Aspergillus_niger          --------------------------------------------------
EF534195_Aspergillus_niger          --------------------------------------------------
EF534191_Aspergillus_awamori        --------------------------------------------------
                                                                                      

EU314996_Aspergillus_niger          --------------------------------------------------
EU314995_Aspergillus_niger          --------------------------------------------------
EU314994_Aspergillus_awamori        --------------------------------------------------
603211k                             --------------------------------------------------
EU833208_Aspergillus_niger          --------------------------------------------------
EF151436_Aspergillus_awamori        --------------------------------------------------
FJ040211_Aspergillus_niger          --------------------------------------------------
EF136365_Aspergillus_niger          --------------------------------------------------
EU877947_Aspergillus_tubingens      --------------------------------------------------
EF178271_Aspergillus_tubingens      GGACTGGCTCAGGAGGGTTGGCAACGACCCCCCAGAGCCGGAAAGTTGGT
EF621571_Aspergillus_tubingens      --------------GGGTTGGCAACGACCCCCCAGAGCCGGAAAGTTGGT
DQ778910_Aspergillus_tubingens      --------------------------------------------------
EF624000_Aspergillus_sp             --------------------------------------------------
EF660199_Aspergillus_niger          --------------------------------------------------
EF534195_Aspergillus_niger          --------------------------------------------------
EF534191_Aspergillus_awamori        --------------------------------------------------
                                                                                      

EU314996_Aspergillus_niger          --------------------------------------------------
EU314995_Aspergillus_niger          --------------------------------------------------
EU314994_Aspergillus_awamori        --------------------------------------CCTTCCGTAAGG
603211k                             --------------------------------------------------
EU833208_Aspergillus_niger          -------------------------------------------CCGTAGG
EF151436_Aspergillus_awamori        ---------------------------------TCCAGTCTTTCCGTAGG
FJ040211_Aspergillus_niger          --------------------AAGTAAAAGTCGTAACAAGGTTTCCGTAGG
EF136365_Aspergillus_niger          ------------------------------------------TCCGTAGG
EU877947_Aspergillus_tubingens      ------------------GGAAGTAAAAGTCGTAACAAGGTTTCCGTAGG
EF178271_Aspergillus_tubingens      CAAACCCGGTCATTTAGAGGAAGTAAAAGTCGTAACAAGGTTTCCGTAGG
EF621571_Aspergillus_tubingens      CAAACCCGGTCATTTAGAGGAAGTAAAAGTCGTAACAAGGTTTCCGTAGG
DQ778910_Aspergillus_tubingens      -------------------------------------AGGTTTCCGTAGG
EF624000_Aspergillus_sp             ----------------------------------------CTTCCGTAGG
EF660199_Aspergillus_niger          -------------------------------------TTTTTCCTGTTGG
EF534195_Aspergillus_niger          ----------------------------------------AAATTCGGGA
EF534191_Aspergillus_awamori        ---------------------------------------TATTTGGGGGA
                                                                                      

EU314996_Aspergillus_niger          GTG--ACCTGCGGAAGGATCATTACCGAGTGCGGGTCCTTTGGGCCCAAC
EU314995_Aspergillus_niger          GTG--ACCTGCGGAAGGATCATTACCGAGTGCGGGTCCTTTGGGCCCAAC
EU314994_Aspergillus_awamori        GGA--ACCTGCGGAAGGATCATTACCGAGTGCGGGTCCTTTGGGCCCAAC
603211k                             ---------GCGGAAGGATCATTACCGAGTGCGGGTCCTTTGGGCCCAAC
EU833208_Aspergillus_niger          TGA--ACCTGCGGAAGGATCATTACCGAGTGCGGGTCCTTTGGGCCCAAC
EF151436_Aspergillus_awamori        TGA--ACCTGCGGAAGGATCATTACCGAGTGCGGGTCCTTTGGGCCCAAC
FJ040211_Aspergillus_niger          TGA--ACCTGCGGAAGGATCATTACCGAGTGCGGGTCCTTTGGGCCCAAC
EF136365_Aspergillus_niger          TGA--ACCTGCGGAAGGATCATTACCGAGTGCGGGTCCTTTGGGCCCAAC
EU877947_Aspergillus_tubingens      TGA--ACCTGCGGAAGGATCATTACCGAGTGCGGGTCCTTTGGGCCCAAC
EF178271_Aspergillus_tubingens      TGA--ACCTGCGGAAGGATCATTACCGAGTGCGGGTCCTTTGGGCCCAAC
EF621571_Aspergillus_tubingens      TGA--ACCTGCGGAAGGATCATTACCGAGTGCGGGTCCTTTGGGCCCAAC
DQ778910_Aspergillus_tubingens      TGA--ACCTGCGGAAGGATCATTACCGAGTGCGGGTCCTTTGGGCCCAAC
EF624000_Aspergillus_sp             TGA--ACCTGCGGAAGGATCATTACCGAGTGCGGGTCCTTTGGGCCCAAC
EF660199_Aspergillus_niger          GGGTGACCTGCGGAAGGATCATTACCGAGTGCGGGTCCTTTGGGCCCAAC
EF534195_Aspergillus_niger          TCC-TACCTGATCCGAGGTCACCTGGAAAA-TGG----TTGGAAAACGTC
EF534191_Aspergillus_awamori        TCCCTACCTGATCCGAGGTCACCTGGAAAAATGG----TTGGAAAACGTC
                                             *      * ***      *    **    ** *    *  *

EU314996_Aspergillus_niger          CTCCCATCCGTGTCTATTATACCCTGT-TGCTTCGGCGGGCCCGCCGCTT
EU314995_Aspergillus_niger          CTCCCATCCGTGTCTATTATACCCTGT-TGCTTCGGCGGGCCCGCCGCTT
EU314994_Aspergillus_awamori        CTCCCATCCGTGTCTATTATACCCTGT-TGCTTCGGCGGGCCCGCCGCTT
603211k                             CTCCCATCCGTGTCTATTATACCCTGT-TGCTTCGGCGGGCCCGCCGCTT
EU833208_Aspergillus_niger          CTCCCATCCGTGTCTATTATACCCTGT-TGCTTCGGCGGGCCCGCCGCTT
EF151436_Aspergillus_awamori        CTCCCATCCGTGTCTATTATACCCTGT-TGCTTCGGCGGGCCCGCCGCTT
FJ040211_Aspergillus_niger          CTCCCATCCGTGTCTATTATACCCTGT-TGCTTCGGCGGGCCCGCCGCTT
EF136365_Aspergillus_niger          CTCCCATCCGTGTCTATTATACCCTGT-TGCTTCGGCGGGCCCGCCGCTT
EU877947_Aspergillus_tubingens      CTCCCATCCGTGTCTATTATACCCTGT-TGCTTCGGCGGGCCCGCCGCTT
EF178271_Aspergillus_tubingens      CTCCCATCCGTGTCTATTATACCCTGT-TGCTTCGGCGGGCCCGCCGCTT
EF621571_Aspergillus_tubingens      CTCCCATCCGTGTCTATTATACCCTGT-TGCTTCGGCGGGCCCGCCGCTT
DQ778910_Aspergillus_tubingens      CTCCCATCCGTGTCTATTATACCCTGT-TGCTTCGGCGGGCCCGCCGCTT
EF624000_Aspergillus_sp             CTCCCATCCGTGTCTATTATACCCTGT-TGCTTCGGCGGGCCCGCCGCTT
EF660199_Aspergillus_niger          CTCCCATCCGTGTCTATTATACCCTGT-TGCTTCGGCGGGCCCGCCGCTT
EF534195_Aspergillus_niger          GGCAGGCGCCGGCCAATCCTACAGAGCATGTGACAAAGCCCCATACGCTC
EF534191_Aspergillus_awamori        GGCAGGCGCCGGCCAATCCTACAGAGCATGTGACAAAGCCCCATACGCTC
                                      *     *  * * **  ***   *  **   *   *  **   **** 

EU314996_Aspergillus_niger          GTCGGCCGC-CGGGGGGGCGCCTTTGCCCCCCGGGCCCGTGCCCGCCGGA
EU314995_Aspergillus_niger          GTCGGCCGC-CGGGGGGGCGCCTTTGCCCCCCGGGCCCGTGCCCGCCGGA
EU314994_Aspergillus_awamori        GTCGGCCGC-CGGGGGGGCGCCTTTGCCCCCCGGGCCCGTGCCCGCCGGA
603211k                             GTCGGCCGC-CGGGGGGGCGCCTTTGCCCCCCGGGCCCGTGCCCGCCGGA
EU833208_Aspergillus_niger          GTCGGCCGC-CGGGGGGGCGCCTTTGCCCCCCGGGCCCGTGCCCGCCGGA
EF151436_Aspergillus_awamori        GTCGGCCGC-CGGGGGGGCGCCTTTGCCCCCCGGGCCCGTGCCCGCCGGA
FJ040211_Aspergillus_niger          GTCGGCCGC-CGGGGGGGCGCCTTTGCCCCCCGGGCCCGTGCCCGCCGGA
EF136365_Aspergillus_niger          GTCGGCCGC-CGGGGGGGCGCCTTTGCCCCCCGGGCCCGTGCCCGCCGGA
EU877947_Aspergillus_tubingens      GTCGGCCGC-CGGGGGGGCGCCTTTGCCCCCCGGGCCCGTGCCCGCCGGA
EF178271_Aspergillus_tubingens      GTCGGCCGC-CGGGGGGGCGCCTTTGCCCCCCGGGCCCGTGCCCGCCGGA
EF621571_Aspergillus_tubingens      GTCGGCCGC-CGGGGGGGCGCCTTTGCCCCCCGGGCCCGTGCCCGCCGGA
DQ778910_Aspergillus_tubingens      GTCGGCCGC-CGGGGGGGCGCCTTTGCCCCCCGGGCCCGTGCCCGCCGGA
EF624000_Aspergillus_sp             GTCGGCCGC-CGGGGGGGCGCCTTTGCCCCCCGGGCCCGTGCCCGCCGGA
EF660199_Aspergillus_niger          GTCGGCCGC-CGGGGGGGCGCCTTTGCCCCCCGGGCCCGTGCCCGCCGGA
EF534195_Aspergillus_niger          GAGGATCGGACGCGGTGCCGCCGCTGCCTTTCGGGCCCGT-CCCCCCGGA
EF534191_Aspergillus_awamori        GAGGATCGGACGCGGTGCCGCCGCTGCCTTTCGGGCCCGT-CCCCCCGGA
                                    *  *  **  ** ** * ****  ****   ********* *** *****

EU314996_Aspergillus_niger          GACCCCAA-CACGAACACT-GTCTGAAAGCGTGCAGTCTGAGTTGATTGA
EU314995_Aspergillus_niger          GACCCCAA-CACGAACACT-GTCTGAAAGCGTGCAGTCTGAGTTGATTGA
EU314994_Aspergillus_awamori        GACCCCAA-CACGAACACT-GTCTGAAAGCGTGCAGTCTGAGTTGATTGA
603211k                             GACCCCAAGCACGAACACTAGTCTGAAAGCGTGCAGTCTGAGTTGATTGA
EU833208_Aspergillus_niger          GACCCCAA-CACGAACACT-GTCTGAAAGCGTGCAGTCTGAGTTGATTGA
EF151436_Aspergillus_awamori        GACCCCAA-CACGAACACT-GTCTGAAAGCGTGCAGTCTGAGTTGATTGA
FJ040211_Aspergillus_niger          GACCCCAA-CACGAACACT-GTCTGAAAGCGTGCAGTCTGAGTTGATTGA
EF136365_Aspergillus_niger          GACCCCAA-CACGAACACT-GTCTGAAAGCGTGCAGTCTGAGTTGATTGA
EU877947_Aspergillus_tubingens      GACCCCAA-CACGAACACT-GTCTGAAAGCGTGCAGTCTGAGTTGATTGA
EF178271_Aspergillus_tubingens      GACCCCAA-CACGAACACT-GTCTGAAAGCGTGCAGTCTGAGTTGATTGA
EF621571_Aspergillus_tubingens      GACCCCAA-CACGAACACT-GTCTGAAAGCGTGCAGTCTGAGTTGATTGA
DQ778910_Aspergillus_tubingens      GACCCCAA-CACGAACACT-GTCTGAAAGCGTGCAGTCTGAGTTGATTGA
EF624000_Aspergillus_sp             GACCCCAA-CACGAACACT-GTCTGAAAGCGTGCAGTCTGAGTTGATTGA
EF660199_Aspergillus_niger          GACCCCAA-CACGAACACT-GTCTGAAAGCGTGCAGTCTGAGTTGATTGA
EF534195_Aspergillus_niger          GAGGGGGA---CGGCGACC-------CAACACACAAGCCGGGCTTGAGGG
EF534191_Aspergillus_awamori        GAGGGGGA---CGGCGACC-------CAACACACAAGCCGGGCTTGAGGG
                                    **     *   **   **         * *   **  * * * *    * 

EU314996_Aspergillus_niger          ATGCAATCA-GTTAAAACTTTCAACAATGGATCTCTTGGTTCCGGCATCG
EU314995_Aspergillus_niger          ATGCAATCA-GTTAAAACTTTCAACAATGGATCTCTTGGTTCCGGCATCG
EU314994_Aspergillus_awamori        ATGCAATCA-GTTAAAACTTTCAACAATGGATCTCTTGGTTCCGGCATCG
603211k                             ATGCAATCA-GTTAAAACTTTCAACAATGGATCTCTTGGTTCCGGCATCG
EU833208_Aspergillus_niger          ATGCAATCA-GTTAAAACTTTCAACAATGGATCTCTTGGTTCCGGCATCG
EF151436_Aspergillus_awamori        ATGCAATCA-GTTAAAACTTTCAACAATGGATCTCTTGGTTCCGGCATCG
FJ040211_Aspergillus_niger          ATGCAATCA-GTTAAAACTTTCAACAATGGATCTCTTGGTTCCGGCATCG
EF136365_Aspergillus_niger          ATGCAATCA-GTTAAAACTTTCAACAATGGATCTCTTGGTTCCGGCATCG
EU877947_Aspergillus_tubingens      ATGCAATCA-GTTAAAACTTTCAACAATGGATCTCTTGGTTCCGGCATCG
EF178271_Aspergillus_tubingens      ATGCAATCA-GTTAAAACTTTCAACAATGGATCTCTTGGTTCCGGCATCG
EF621571_Aspergillus_tubingens      ATGCAATCA-GTTAAAACTTTCAACAATGGATCTCTTGGTTCCGGCATCG
DQ778910_Aspergillus_tubingens      ATGCAATCA-GTTAAAACTTTCAACAATGGATCTCTTGGTTCCGGCATCG
EF624000_Aspergillus_sp             ATGCAATCA-GTTAAAACTTTCAACAATGGATCTCTTGGTTCCGGCATCG
EF660199_Aspergillus_niger          ATGCAATCA-GTTAAAACTTTCAACAATGGATCTCTTGGTTCCGGCATCG
EF534195_Aspergillus_niger          CAGCAATGACGCTCGGAC----AGGCATGCCCCCCGGAATACCAGGGGGC
EF534191_Aspergillus_awamori        CAGCAATGACGCTCGGAC----AGGCATGCCCCCCGGAATACCAGGGGGC
                                      ***** * * *   **    *   ***   * *    * ** *     

EU314996_Aspergillus_niger          ATGAAGAACGCAGCGAAATGCGATAACTAATGTGAATTGCAGAATTCA-G
EU314995_Aspergillus_niger          ATGAAGAACGCAGCGAAATGCGATAACTAATGTGAATTGCAGAATTCA-G
EU314994_Aspergillus_awamori        ATGAAGAACGCAGCGAAATGCGATAACTAATGTGAATTGCAGAATTCA-G
603211k                             ATGAAGAACGCAGCGAAATGCGATAACTAATGTGAATTGCAGAATTCA-G
EU833208_Aspergillus_niger          ATGAAGAACGCAGCGAAATGCGATAACTAATGTGAATTGCAGAATTCA-G
EF151436_Aspergillus_awamori        ATGAAGAACGCAGCGAAATGCGATAACTAATGTGAATTGCAGAATTCA-G
FJ040211_Aspergillus_niger          ATGAAGAACGCAGCGAAATGCGATAACTAATGTGAATTGCAGAATTCA-G
EF136365_Aspergillus_niger          ATGAAGAACGCAGCGAAATGCGATAACTAATGTGAATTGCAGAATTCA-G
EU877947_Aspergillus_tubingens      ATGAAGAACGCAGCGAAATGCGATAACTAATGTGAATTGCAGAATTCA-G
EF178271_Aspergillus_tubingens      ATGAAGAACGCAGCGAAATGCGATAACTAATGTGAATTGCAGAATTCA-G
EF621571_Aspergillus_tubingens      ATGAAGAACGCAGCGAAATGCGATAACTAATGTGAATTGCAGAATTCA-G
DQ778910_Aspergillus_tubingens      ATGAAGAACGCAGCGAAATGCGATAACTAATGTGAATTGCAGAATTCA-G
EF624000_Aspergillus_sp             ATGAAGAACGCAGCGAAATGCGATAACTAATGTGAATTGCAGAATTCA-G
EF660199_Aspergillus_niger          ATGAAGAACGCAGCGAAATGCGATAACTAATGTGAATTGCAGAATTCA-G
EF534195_Aspergillus_niger          GCAATGTGCGTTCAAAGACTCGATGATTCAC-TGAATTCTGCAATTCACA
EF534191_Aspergillus_awamori        GCAATGTGCGTTCAAAGACTCGATGATTCAC-TGAATTCTGCAATTCACA
                                       * *  **     * *  **** * * *  ******    ******  

EU314996_Aspergillus_niger          TGAATCATCGAGTCTTTGAACGCACATTGCGCCCCCTGGTATTCCGGGGG
EU314995_Aspergillus_niger          TGAATCATCGAGTCTTTGAACGCACATTGCGCCCCCTGGTATTCCGGGGG
EU314994_Aspergillus_awamori        TGAATCATCGAGTCTTTGAACGCACATTGCGCCCCCTGGTATTCCGGGGG
603211k                             TGAATCATCGAGTCTTTGAACGCACATTGCGCCCCCTGGTATTCCGGGGG
EU833208_Aspergillus_niger          TGAATCATCGAGTCTTTGAACGCACATTGCGCCCCCTGGTATTCCGGGGG
EF151436_Aspergillus_awamori        TGAATCATCGAGTCTTTGAACGCACATTGCGCCCCCTGGTATTCCGGGGG
FJ040211_Aspergillus_niger          TGAATCATCGAGTCTTTGAACGCACATTGCGCCCCCTGGTATTCCGGGGG
EF136365_Aspergillus_niger          TGAATCATCGAGTCTTTGAACGCACATTGCGCCCCCTGGTATTCCGGGGG
EU877947_Aspergillus_tubingens      TGAATCATCGAGTCTTTGAACGCACATTGCGCCCCCTGGTATTCCGGGGG
EF178271_Aspergillus_tubingens      TGAATCATCGAGTCTTTGAACGCACATTGCGCCCCCTGGTATTCCGGGGG
EF621571_Aspergillus_tubingens      TGAATCATCGAGTCTTTGAACGCACATTGCGCCCCCTGGTATTCCGGGGG
DQ778910_Aspergillus_tubingens      TGAATCATCGAGTCTTTGAACGCACATTGCGCCCCCTGGTATTCCGGGGG
EF624000_Aspergillus_sp             TGAATCATCGAGTCTTTGAACGCACATTGCGCCCCCTGGTATTCCGGGGG
EF660199_Aspergillus_niger          TGAATCATCGAGTCTTTGAACGCACATTGCGCCCCCTGGTATTCCGGGGG
EF534195_Aspergillus_niger          TTAGTTATCGCATTTCGCTGCGTTCTTCATCGATGCCGGAACCAAGAGAT
EF534191_Aspergillus_awamori        TTAGTTATCGCATTTCGCTGCGTTCTTCATCGATGCCGGAACCAAGAGAT
                                    * * * ****  * *     **  * *        * ** *    * *  

EU314996_Aspergillus_niger          GCATGCCTG----TCCGAGCGTCATTGCTGCCCTCAAGCCCGGCTTGTGT
EU314995_Aspergillus_niger          GCATGCCTG----TCCGAGCGTCATTGCTGCCCTCAAGCCCGGCTTGTGT
EU314994_Aspergillus_awamori        GCATGCCTG----TCCGAGCGTCATTGCTGCCCTCAAGCCCGGCTTGTGT
603211k                             GCATGCCTG----TCCGAGCGTCATTGCTGCCCTCAAGCCCGGCTTGTGT
EU833208_Aspergillus_niger          GCATGCCTG----TCCGAGCGTCATTGCTGCCCTCAAGCCCGGCTTGTGT
EF151436_Aspergillus_awamori        GCATGCCTG----TCCGAGCGTCATTGCTGCCCTCAAGCCCGGCTTGTGT
FJ040211_Aspergillus_niger          GCATGCCTG----TCCGAGCGTCATTGCTGCCCTCAAGCCCGGCTTGTGT
EF136365_Aspergillus_niger          GCATGCCTG----TCCGAGCGTCATTGCTGCCCTCAAGCCCGGCTTGTGT
EU877947_Aspergillus_tubingens      GCATGCCTG----TCCGAGCGTCATTGCTGCCCTCAAGCCCGGCTTGTGT
EF178271_Aspergillus_tubingens      GCATGCCTG----TCCGAGCGTCATTGCTGCCCTCAAGCCCGGCTTGTGT
EF621571_Aspergillus_tubingens      GCATGCCTG----TCCGAGCGTCATTGCTGCCCTCAAGCCCGGCTTGTGT
DQ778910_Aspergillus_tubingens      GCATGCCTG----TCCGAGCGTCATTGCTGCCCTCAAGCCCGGCTTGTGT
EF624000_Aspergillus_sp             GCATGCCTG----TCCGAGCGTCATTGCTGCCCTCAAGCCCGGCTTGTGT
EF660199_Aspergillus_niger          GCATGCCTG----TCCGAGCGTCATTGCTGCCCTCAAGCCCGGCTTGTGT
EF534195_Aspergillus_niger          CCATTGTTGAAAGTTTTAAC-TGATTGCATTCAATCAACTCAGACTGCAC
EF534191_Aspergillus_awamori        CCATTGTTGAAAGTTTTAAC-TGATTGCATTCAATCAACTCAGACTGCAC
                                     ***   **    *   * * * *****   *    * * * *  **   

EU314996_Aspergillus_niger          GTT--------GGGTCGCCGTCCCCCTCTCCGGGGGG-ACGGGCCCGAA-
EU314995_Aspergillus_niger          GTT--------GGGTCGCCGTCCCCCTCTCCGGGGGG-ACGGGCCCGAA-
EU314994_Aspergillus_awamori        GTT--------GGGTCGCCGTCCCCCTCTCCGGGGGG-ACGGGCCCGAA-
603211k                             GTT--------GGGTCGCCGTCCCCCTCTCCGGGGGG-ACGGGCCCGAAC
EU833208_Aspergillus_niger          GTT--------GGGTCGCCGTCCCCCTCTCCGGGGGG-ACGGGCCCGAA-
EF151436_Aspergillus_awamori        GTT--------GGGTCGCCGTCCCCCTCTCCGGGGGG-ACGGGCCCGAA-
FJ040211_Aspergillus_niger          GTT--------GGGTCGCCGTCCCCCTCTCCGGGGGG-ACGGGCCCGAA-
EF136365_Aspergillus_niger          GTT--------GGGTCGCCGTCCCCCTCTCCGGGGGG-ACGGGCCCGAA-
EU877947_Aspergillus_tubingens      GTT--------GGGTCGCCGTCCCCCTCTCCGGGGGG-ACGGGCCCGAA-
EF178271_Aspergillus_tubingens      GTT--------GGGTCGCCGTCCCCCTCTCCGGGGGG-ACGGGCCCGAA-
EF621571_Aspergillus_tubingens      GTT--------GGGTCGCCGTCCCCCTCTCCGGGGGG-ACGGGCCCGAA-
DQ778910_Aspergillus_tubingens      GTT--------GGGTCGCCGTCCCCCTCTCCGGGGGG-ACGGGCCCGAA-
EF624000_Aspergillus_sp             GTT--------GGGTCGCCGTCCCCCTCTCCGGGGGG-ACGGGCCCGAA-
EF660199_Aspergillus_niger          GTT--------GGGTCGCCGTCCCCCTCTCCGGGGGG-ACGGGCCCGAA-
EF534195_Aspergillus_niger          GCTTTCAGACAGTGTTCGTGTTGGGGTCTCCGGCGGGCACGGGCCCGGG-
EF534191_Aspergillus_awamori        GCTTTCAGACAGTGTTCGTGTTGGGGTCTCCGGCGGGCACGGGCCCGGG-
                                    * *        * **    **     ******* *** *********   

EU314996_Aspergillus_niger          AGGCAGCGGCGGCACCGCGTCCGATCCTCGAGCGTATGGGGCTTTGTCAC
EU314995_Aspergillus_niger          AGGCAGCGGCGGCACCGCGTCCGATCCTCGAGCGTATGGGGCTTTGTCAC
EU314994_Aspergillus_awamori        AGGCAGCGGCGGCACCGCGTCCGATCCTCGAGCGTATGGGGCTTTGTCAC
603211k                             AGGCAGCGGCGGCACCGCGTCCGATCCTCGAGCGTATGGGGCTTTGTCAC
EU833208_Aspergillus_niger          AGGCAGCGGCGGCACCGCGTCCGATCCTCGAGCGTATGGGGCTTTGTCAC
EF151436_Aspergillus_awamori        AGGCAGCGGCGGCACCGCGTCCGATCCTCGAGCGTATGGGGCTTTGTCAC
FJ040211_Aspergillus_niger          AGGCAGCGGCGGCACCGCGTCCGATCCTCGAGCGTATGGGGCTTTGTCAC
EF136365_Aspergillus_niger          AGGCAGCGGCGGCACCGCGTCCGATCCTCGAGCGTATGGGGCTTTGTCAC
EU877947_Aspergillus_tubingens      AGGCAGCGGCGGCACCGCGTCCGATCCTCGAGCGTATGGGGCTTTGTCAC
EF178271_Aspergillus_tubingens      AGGCAGCGGCGGCACCGCGTCCGATCCTCGAGCGTATGGGGCTTTGTCAC
EF621571_Aspergillus_tubingens      AGGCAGCGGCGGCACCGCGTCCGATCCTCGAGCGTATGGGGCTTTGTCAC
DQ778910_Aspergillus_tubingens      AGGCAGCGGCGGCACCGCGTCCGATCCTCGAGCGTATGGGGCTTTGTCAC
EF624000_Aspergillus_sp             AGGCAGCGGCGGCACCGCGTCCGATCCTCGAGCGTATGGGGCTTTGTCAC
EF660199_Aspergillus_niger          AGGCAGCGGCGGCACCGCGTCCGATCCTCGAGCGTATGGGGCTTTGTCAC
EF534195_Aspergillus_niger          GGGCAAAGGCGCCCCCCCGGC-GGCCGACAAGCGGCGGGCCCGCCGAAGC
EF534191_Aspergillus_awamori        GGGCAAAGGCGCCCCCCCGGC-GGCCGACAAGCGGCGGGCCCGCCGAAGC
                                     ****  **** * ** ** * *  *  * ****   **  *   *   *

EU314996_Aspergillus_niger          ATGCTCTGTAGGATTGGCCGGCGCCTGCCGACGTTTTCCAACCATTTT--
EU314995_Aspergillus_niger          ATGCTCTGTAGGATTGGCCGGCGCCTGCCGACGTTTTCCAACCATTTT--
EU314994_Aspergillus_awamori        ATGCTCTGTAGGATTGGCCGGCGCCTGCCGACGTTTTCCAACCATTTTT-
603211k                             ATGCTCTGTAGGATTGGCCGGCGCCTGCCGACGTTTTCCAACC-------
EU833208_Aspergillus_niger          ATGCTCTGTAGGATTGGCCGGCGCCTGCCGACGTTTTCCAACCATTTTTT
EF151436_Aspergillus_awamori        ATGCTCTGTAGGATTGGCCGGCGCCTGCCGACGTTTTCCAACCATTTTTT
FJ040211_Aspergillus_niger          ATGCTCTGTAGGATTGGCCGGCGCCTGCCGACGTTTTCCAACCATTTTTT
EF136365_Aspergillus_niger          ATGCTCTGTAGGATTGGCCGGCGCCTGCCGACGTTTTCCAACCATTTTTT
EU877947_Aspergillus_tubingens      ATGCTCTGTAGGATTGGCCGGCGCCTGCCGACGTTTTCCAACCATTTTTT
EF178271_Aspergillus_tubingens      ATGCTCTGTAGGATTGGCCGGCGCCTGCCGACGTTTTCCAACCATTTTTT
EF621571_Aspergillus_tubingens      ATGCTCTGTAGGATTGGCCGGCGCCTGCCGACGTTTTCCAACCATTTTTT
DQ778910_Aspergillus_tubingens      ATGCTCTGTAGGATTGGCCGGCGCCTGCCGACGTTTTCCAACCATTTTTT
EF624000_Aspergillus_sp             ATGCTCTGTAGGATTGGCCGGCGCCTGCCGACGTTTTCCAACCATTTTT-
EF660199_Aspergillus_niger          ATGCTCTGTAGGATTGGCCGGCGCCTGCCGACGTTTTCCAACCATTTTTT
EF534195_Aspergillus_niger          A-ACAGGGTATAATAGACACGGATGGGAGGTTGGGCCCAAAGGACCCGCA
EF534191_Aspergillus_awamori        A-ACAGGGTATAATAGACACGGATGGGAGGTTGGGCCCAAAGGACCCGCA
                                    *  *   ***  ** * *  *     *  *  *    * **         

EU314996_Aspergillus_niger          CCAGGT---GACCTCGGATCAGGTAGG-ATCCCGAATTT-----------
EU314995_Aspergillus_niger          CCAGGT---GACCTCGGATCAGGTAGG-ATCCCGAATTT-----------
EU314994_Aspergillus_awamori        CCAGGT---GACCTCGGATCAGGTAGGGATCCCCCAAATA----------
603211k                             --------------------------------------------------
EU833208_Aspergillus_niger          CCAGGT--TGACCTCGGATCAGGTAGGGATACCCGCTGAACTTAAGCATA
EF151436_Aspergillus_awamori        CCAGGT--TGACCTCGGATCAGGTAGGGATACCCGCTGAACTTAAGCATA
FJ040211_Aspergillus_niger          CCAGGT--TGACCTCGGATCAGGTAGGGATACCCGCTGAACTTAAGCATA
EF136365_Aspergillus_niger          CCAGGT--TGACCTCGGATCAGGTAGGGATACCCGCTGAACTTAAGCATA
EU877947_Aspergillus_tubingens      CCAGGT--TGACCTCGGATCAGGTAGGGATACCCG---------------
EF178271_Aspergillus_tubingens      CCAGGT--TGACCTCGGATCAGGTAGGGATACCCGCTGAACTTAAGCATA
EF621571_Aspergillus_tubingens      CCAGGT--TGACCTCGGATCAGGTAGGGATACCCGCTGAACTTAAGCATA
DQ778910_Aspergillus_tubingens      CCAGGT--TGACCTCGGATCAGGTAGGGATACCCGCT-------------
EF624000_Aspergillus_sp             CCAGGT--TGACCTCGGATCAGGTA-------------------------
EF660199_Aspergillus_niger          CCAGGT--TGACCTCGGATCAG----------------------------
EF534195_Aspergillus_niger          CTCGGTAATGATCCTTCCGCAGGTCAC-----------------------
EF534191_Aspergillus_awamori        CTCGGTAATGATCCTTCCGCAGGTTCCCCTTACGGAAGG-----------
                                                                                      

EU314996_Aspergillus_niger          --------------------------
EU314995_Aspergillus_niger          --------------------------
EU314994_Aspergillus_awamori        --------------------------
603211k                             --------------------------
EU833208_Aspergillus_niger          T-------------------------
EF151436_Aspergillus_awamori        TCAATAA-------------------
FJ040211_Aspergillus_niger          TCAATAAGCGGAGGAGATCTGATCAA
EF136365_Aspergillus_niger          TCAATAAGCGGAGGA-----------
EU877947_Aspergillus_tubingens      --------------------------
EF178271_Aspergillus_tubingens      TCAATAAGCGGA--------------
EF621571_Aspergillus_tubingens      TCAATAAGCGGA--------------
DQ778910_Aspergillus_tubingens      --------------------------
EF624000_Aspergillus_sp             --------------------------
EF660199_Aspergillus_niger          --------------------------
EF534195_Aspergillus_niger          --------------------------
EF534191_Aspergillus_awamori        --------------------------
                                                              
