# Supplementary material for: A software pipeline for processing and identification of fungal ITS sequences
Source: Source Code Biol Med. 2009 Jan 15;4:1. doi: 10.1186/1751-0473-4-1 (PMC2649129; doi:10.1186/1751-0473-4-1)
Supplement: Additional file 2 — The evaluation dataset. The evaluation dataset (in the FASTA format) and the results of its analysis (a summary in the OpenOffice/Excel spreadsheet format with multiple alignments in the ALN (Clustal W) format and a list of the species recovered in the PDF format). [file 1751-0473-4-1-S2.zip › AdditionalFile2/2008-10-24-1/alignments/603211k.dnd]

(
(
(
(
603211k:-0.00479,
(
(
EU314996_Aspergillus_niger:0.00000,
EU314995_Aspergillus_niger:0.00000)
:0.01067,
EU314994_Aspergillus_awamori:0.00537)
:0.00257)
:0.00141,
(
EF660199_Aspergillus_niger:0.01155,
(
EF534195_Aspergillus_niger:0.00751,
EF534191_Aspergillus_awamori:0.00854)
:0.91993)
:0.00323)
:0.00563,
(
(
(
(
EU877947_Aspergillus_tubingens:0.00304,
EF178271_Aspergillus_tubingens:-0.00304)
:0.00203,
EF621571_Aspergillus_tubingens:-0.00203)
:0.00309,
DQ778910_Aspergillus_tubingens:-0.00222)
:0.00324,
EF624000_Aspergillus_sp:-0.00189)
:0.00165)
:0.00092,
(
FJ040211_Aspergillus_niger:-0.00067,
EF136365_Aspergillus_niger:0.00067)
:0.00300,
(
EU833208_Aspergillus_niger:-0.00238,
EF151436_Aspergillus_awamori:0.00238)
:0.00325);
