# Supplementary material for: A software pipeline for processing and identification of fungal ITS sequences
Source: Source Code Biol Med. 2009 Jan 15;4:1. doi: 10.1186/1751-0473-4-1 (PMC2649129; doi:10.1186/1751-0473-4-1)
Supplement: Additional file 2 — The evaluation dataset. The evaluation dataset (in the FASTA format) and the results of its analysis (a summary in the OpenOffice/Excel spreadsheet format with multiple alignments in the ALN (Clustal W) format and a list of the species recovered in the PDF format). [file 1751-0473-4-1-S2.zip › AdditionalFile2/2008-10-24-1/alignments/603213.aln]

CLUSTAL W (1.83) multiple sequence alignment


AY425984_Penicillium_expansum       --------------------------------------------------
AY425983_Penicillium_griseoros      --------------------------------------------------
AY770408_ascomycete_sp              --------------------------------------------------
AY770409_ascomycete_sp              --------------------------------------------------
AY373907_Penicillium_crustosum      --------------------------------------------------
DQ767598_uncultured_Penicilliu      --------------------------------------------------
EU128607_Penicillium_crustosum      --------------------------------------------------
EU128606_Penicillium_crustosum      --------------------------------------------------
603213                              --------------------------------------------------
AF455418_Penicillium_commune        --------------------------------------------------
AF455527_Penicillium_commune        --------------------------------------------------
EU128610_Penicillium_sp             --------------------------------------------------
EU030337_Penicillium_commune        --------------------------------------------------
AM901807_uncultured_ascomycete      TGCCTAGTAGGCACGAGTCATCAGCTCGTGCCGATTACGTCCCTGCCCTT
EU030353_Penicillium_commune        --------------------------------------------------
DQ778917_Penicillium_crustosum      --------------------------------------------------
                                                                                      

AY425984_Penicillium_expansum       --------------------------------------------------
AY425983_Penicillium_griseoros      --------------------------------------------------
AY770408_ascomycete_sp              --------------------------------------------------
AY770409_ascomycete_sp              --------------------------------------------------
AY373907_Penicillium_crustosum      --------------------------------------------------
DQ767598_uncultured_Penicilliu      --------------------------------------------------
EU128607_Penicillium_crustosum      --------------------------------------------------
EU128606_Penicillium_crustosum      --------------------------------------------------
603213                              --------------------------------------------------
AF455418_Penicillium_commune        --------------------------------------------------
AF455527_Penicillium_commune        --------------------------------------------------
EU128610_Penicillium_sp             --------------------------------------------------
EU030337_Penicillium_commune        --------------------------------------------------
AM901807_uncultured_ascomycete      TGTACACACCGCCCGTCGCTACTACCGATTGAATGGCTCAGTGAGGCCTT
EU030353_Penicillium_commune        --------------------------------------------------
DQ778917_Penicillium_crustosum      --------------------------------------------------
                                                                                      

AY425984_Penicillium_expansum       --------------------------------------------------
AY425983_Penicillium_griseoros      --------------------------------------------------
AY770408_ascomycete_sp              --------------------------------------------------
AY770409_ascomycete_sp              --------------------------------------------------
AY373907_Penicillium_crustosum      --------------------------------------------------
DQ767598_uncultured_Penicilliu      --------------------------------------------------
EU128607_Penicillium_crustosum      --------------------------------------------------
EU128606_Penicillium_crustosum      --------------------------------------------------
603213                              --------------------------------------------------
AF455418_Penicillium_commune        --------------------------------------------------
AF455527_Penicillium_commune        --------------------------------------------------
EU128610_Penicillium_sp             --------------------------------------------------
EU030337_Penicillium_commune        --------------------------------------------------
AM901807_uncultured_ascomycete      GGGATTGGCTTAGGAGGGTTGGCAACGACCCCCCAGAGCCGAAAACTTGG
EU030353_Penicillium_commune        --------------------------------------------------
DQ778917_Penicillium_crustosum      --------------------------------------------------
                                                                                      

AY425984_Penicillium_expansum       ---------------------------------ACTAGTGATTTCCGTAG
AY425983_Penicillium_griseoros      ---------------------------------ACTAGTGATT------G
AY770408_ascomycete_sp              --------------------------------------------------
AY770409_ascomycete_sp              --------------------------------------------------
AY373907_Penicillium_crustosum      -------------------------------------------TCCGTAG
DQ767598_uncultured_Penicilliu      -------------------------------------------TCCGTAG
EU128607_Penicillium_crustosum      --------------------------------------------------
EU128606_Penicillium_crustosum      --------------------------------------------------
603213                              --------------------------------------------------
AF455418_Penicillium_commune        -------------------------AAAAGTCGTAACAAGGTTTCCGTAG
AF455527_Penicillium_commune        -------------------------AAAAGTCGTAACAAGGTTTCCGTAG
EU128610_Penicillium_sp             --------------------------------------------------
EU030337_Penicillium_commune        ------------------TGGAAGTAAAAGTCGTAACAAGGTTTCCGTAG
AM901807_uncultured_ascomycete      TCAAACTCGGTCATTTAGAGGAAGTAAAAGTCGTAACAAGGTTTCCGTAG
EU030353_Penicillium_commune        -------------------------------CGTAACAAGGTTTCCGTAG
DQ778917_Penicillium_crustosum      --------------------------------GTAACAAGGTTTCCGTAG
                                                                                      

AY425984_Penicillium_expansum       GTGAACCTGCGGAAGGATCATTACCGAGTGAGG-GCCCTCTGGGTCCAAC
AY425983_Penicillium_griseoros      GTGAACCTGCGGAAGGATCATTACCGAGTGAGG-GCCCTCTGGGTCCAAC
AY770408_ascomycete_sp              ---AACCTGCGGAAGGATCATTACCGAGTGAGG-GCCCTCTGGGTCCAAC
AY770409_ascomycete_sp              -------TGCGGAAGGATCATTACCGAGTGAGG-GCCCTCTGGGTCCAAC
AY373907_Penicillium_crustosum      GTGAACCTGCGGAAGGATCATTACCGAGTGAGG-GCCCTCTGGGTCCAAC
DQ767598_uncultured_Penicilliu      GTGAACCTGCGGAAGGATCATTACCGAGTGAGG-GCCCTCTGGGTCCAAC
EU128607_Penicillium_crustosum      ------CTGCGGAAGGATCATTACCGAGTGAGG-GCCCTCTGGGTCCAAC
EU128606_Penicillium_crustosum      ----------GGAAGGATCATTACCGAGTGAGG-GCCCTCTGGGTCCAAC
603213                              -------GTCGGAAGGATCATTACCGAGTGAGGTGCCCTCTGGGTCCAAC
AF455418_Penicillium_commune        GTGAACCTGCGGAAGGATCATTACCGAGTGAGG-GCCCTCTGGGTCCAAC
AF455527_Penicillium_commune        GTGAACCTGCGGAAGGATCATTACCGAGTGAGG-GCCCTCTGGGTCCAAC
EU128610_Penicillium_sp             -----CCTGCGGAAGGATCATTACCGAGTGAGG-GCCCTCTGGGTCCAAC
EU030337_Penicillium_commune        GTGAACCTGCGGAAGGATCATTACCGAGTGAGG-GCCCTCTGGGTCCAAC
AM901807_uncultured_ascomycete      GTGAACCTGCGGAAGGATCATTACCGAGTGAGG-GCCCTCTGGGTCCAAC
EU030353_Penicillium_commune        GTGAACCTGCGGAAGGATCATTACCGAGTGAGG-GCCCTCTGGGTCCAAC
DQ778917_Penicillium_crustosum      GTGAACCTGCGGAAGGATCATTACCGAGTGAGG-GCCCTCTGGGTCCAAC
                                              *********************** ****************

AY425984_Penicillium_expansum       CTCCCACCCGTGTTTATTTTACCTTGTTGCTTCGGCGGGCCCGCCTTAAC
AY425983_Penicillium_griseoros      CTCCCACCCGTGTTTATTTTACCTTGTTGCTTCGGCGGGCCCGCCTTAAC
AY770408_ascomycete_sp              CTCCCACCCGTGTTTATTTTACCTTGTTGCTTCGGCGGGCCCGCCTTAAC
AY770409_ascomycete_sp              CTCCCACCCGTGTTTATTTTACCTTGTTGCTTCGGCGGGCCCGCCTTAAC
AY373907_Penicillium_crustosum      CTCCCACCCGTGTTTATTTTACCTTGTTGCTTCGGCGGGCCCGCCTTAAC
DQ767598_uncultured_Penicilliu      CTCCCACCCGTGTTTATTTTACCTTGTTGCTTCGGCGGGCCCGCCTTAAC
EU128607_Penicillium_crustosum      CTCCCACCCGTGTTTATTTTACCTTGTTGCTTCGGCGGGCCCGCCTTAAC
EU128606_Penicillium_crustosum      CTCCCACCCGTGTTTATTTTACCTTGTTGCTTCGGCGGGCCCGCCTTAAC
603213                              CTCCCACCCGTGTTTATTTTACCTTGTTGCTTCGGCGGGCCCGCCTTAAC
AF455418_Penicillium_commune        CTCCCACCCGTGTTTATTTTACCTTGTTGCTTCGGCGGGCCCGCCTTAAC
AF455527_Penicillium_commune        CTCCCACCCGTGTTTATTTTACCTTGTTGCTTCGGCGGGCCCGCCTTAAC
EU128610_Penicillium_sp             CTCCCACCCGTGTTTATTTTACCTTGTTGCTTCGGCGGGCCCGCCTTAAC
EU030337_Penicillium_commune        CTCCCACCCGTGTTTATTTTACCTTGTTGCTTCGGCGGGCCCGCCTTAAC
AM901807_uncultured_ascomycete      CTCCCACCCGTGTTTATTTTACCTTGTTGCTTCGGCGGGCCCGCCTTAAC
EU030353_Penicillium_commune        CTCCCACCCGTGTTTATTTTACCTTGTTGCTTCGGCGGGCCCGCCTTAAC
DQ778917_Penicillium_crustosum      CTCCCACCCGTGTTTATTTTACCTTGTTGCTTCGGCGGGCCCGCCTTAAC
                                    **************************************************

AY425984_Penicillium_expansum       TGGCCGCCGGGGGGCTTACGCCCCCGGGCCCGCGCCCGCCGAAGACACCC
AY425983_Penicillium_griseoros      TGGCCGCCGGGGGGCTTACGCCCCCGGGCCCGCGCCCGCCGAAGACACCC
AY770408_ascomycete_sp              TGGCCGCCGGGGGGCTTACGCCCCCGGGCCCGCGCCCGCCGAAGACACCC
AY770409_ascomycete_sp              TGGCCGCCGGGGGGCTTACGCCCCCGGGCCCGCGCCCGCCGAAGACACCC
AY373907_Penicillium_crustosum      TGGCCGCCGGGGGGCTTACGCCCCCGGGCCCGCGCCCGCCGAAGACACCC
DQ767598_uncultured_Penicilliu      TGGCCGCCGGGGGGCTTACGCCCCCGGGCCCGCGCCCGCCGAAGACACCC
EU128607_Penicillium_crustosum      TGGCCGCCGGGGGGCTTACGCCCCCGGGCCCGCGCCCGCCGAAGACACCC
EU128606_Penicillium_crustosum      TGGCCGCCGGGGGGCTTACGCCCCCGGGCCCGCGCCCGCCGAAGACACCC
603213                              TGGCCGCCGGGGGGCTTACGCCCCCGGGCCCGCGCCCGCCGAAGACACCC
AF455418_Penicillium_commune        TGGCCGCCGGGGGGCTTACGCCCCCGGGCCCGCGCCCGCCGAAGACACCC
AF455527_Penicillium_commune        TGGCCGCCGGGGGGCTTACGCCCCCGGGCCCGCGCCCGCCGAAGACACCC
EU128610_Penicillium_sp             TGGCCGCCGGGGGGCTTACGCCCCCGGGCCCGCGCCCGCCGAAGACACCC
EU030337_Penicillium_commune        TGGCCGCCGGGGGGCTTACGCCCCCGGGCCCGCGCCCGCCGAAGACACCC
AM901807_uncultured_ascomycete      TGGCCGCCGGGGGGCTTACGCCCCCGGGCCCGCGCCCGCCGAAGACACCC
EU030353_Penicillium_commune        TGGCCGCCGGGGGGCTTACGCCCCCGGGCCCGCGCCCGCCGAAGACACCC
DQ778917_Penicillium_crustosum      TGGCCGCCGGGGGGCTTACGCCCCCGGGCCCGCGCCCGCCGAAGACACCC
                                    **************************************************

AY425984_Penicillium_expansum       TCGAACTCTGTCTGAAGATTGAAGTCTGAGTGAAAATATAAATTATTTAA
AY425983_Penicillium_griseoros      TCGAACTCTGTCTGAAGATTGAAGTCTGAGTGAAAATATAAATTATTTAA
AY770408_ascomycete_sp              TCGAACTCTGTCTGAAGATTGAAGTCTGAGTGAAAATATAAATTATTTAA
AY770409_ascomycete_sp              TCGAACTCTGTCTGAAGATTGAAGTCTGAGTGAAAATATAAATTATTTAA
AY373907_Penicillium_crustosum      TCGAACTCTGTCTGAAGATTGAAGTCTGAGTGAAAATATAAATTATTTAA
DQ767598_uncultured_Penicilliu      TCGAACTCTGTCTGAAGATTGAAGTCTGAGTGAAAATATAAATTATTTAA
EU128607_Penicillium_crustosum      TCGAACTCTGTCTGAAGATTGAAGTCTGAGTGAAAATATAAATTATTTAA
EU128606_Penicillium_crustosum      TCGAACTCTGTCTGAAGATTGAAGTCTGAGTGAAAATATAAATTATTTAA
603213                              TCGAACTCTGTCTGAAGATTGAAGTCTGAGTGAAAATATAAATTATTTAA
AF455418_Penicillium_commune        TCGAACTCTGTCTGAAGATTGAAGTCTGAGTGAAAATATAAATTATTTAA
AF455527_Penicillium_commune        TCGAACTCTGTCTGAAGATTGAAGTCTGAGTGAAAATATAAATTATTTAA
EU128610_Penicillium_sp             TCGAACTCTGTCTGAAGATTGAAGTCTGAGTGAAAATATAAATTATTTAA
EU030337_Penicillium_commune        TCGAACTCTGTCTGAAGATTGAAGTCTGAGTGAAAATATAAATTATTTAA
AM901807_uncultured_ascomycete      TCGAACTCTGTCTGAAGATTGAAGTCTGAGTGAAAATATAAATTATTTAA
EU030353_Penicillium_commune        TCGAACTCTGTCTGAAGATTGAAGTCTGAGTGAAAATATAAATTATTTAA
DQ778917_Penicillium_crustosum      TCGAACTCTGTCTGAAGATTGAAGTCTGAGTGAAAATATAAATTATTTAA
                                    **************************************************

AY425984_Penicillium_expansum       AACTTTCAACAACGGATCTCTTGGTTCCGGCATCGATGAAGAACGCAGCG
AY425983_Penicillium_griseoros      AACTTTCAACAACGGATCTCTTGGTTCCGGCATCGATGAAGAACGCAGCG
AY770408_ascomycete_sp              AACTTTCAACAACGGATCTCTTGGTTCCGGCATCGATGAAGAACGCAGCG
AY770409_ascomycete_sp              AACTTTCAACAACGGATCTCTTGGTTCCGGCATCGATGAAGAACGCAGCG
AY373907_Penicillium_crustosum      AACTTTCAACAACGGATCTCTTGGTTCCGGCATCGATGAAGAACGCAGCG
DQ767598_uncultured_Penicilliu      AACTTTCAACAACGGATCTCTTGGTTCCGGCATCGATGAAGAACGCAGCG
EU128607_Penicillium_crustosum      AACTTTCAACAACGGATCTCTTGGTTCCGGCATCGATGAAGAACGCAGCG
EU128606_Penicillium_crustosum      AACTTTCAACAACGGATCTCTTGGTTCCGGCATCGATGAAGAACGCAGCG
603213                              AACTTTCAACAACGGATCTCTTGGTTCCGGCATCGATGAAGAACGCAGCG
AF455418_Penicillium_commune        AACTTTCAACAACGGATCTCTTGGTTCCGGCATCGATGAAGAACGCAGCG
AF455527_Penicillium_commune        AACTTTCAACAACGGATCTCTTGGTTCCGGCATCGATGAAGAACGCAGCG
EU128610_Penicillium_sp             AACTTTCAACAACGGATCTCTTGGTTCCGGCATCGATGAAGAACGCAGCG
EU030337_Penicillium_commune        AACTTTCAACAACGGATCTCTTGGTTCCGGCATCGATGAAGAACGCAGCG
AM901807_uncultured_ascomycete      AACTTTCAACAACGGATCTCTTGGTTCCGGCATCGATGAAGAACGCAGCG
EU030353_Penicillium_commune        AACTTTCAACAACGGATCTCTTGGTTCCGGCATCGATGAAGAACGCAGCG
DQ778917_Penicillium_crustosum      AACTTTCAACAACGGATCTCTTGGTTCCGGCATCGATGAAGAACGCAGCG
                                    **************************************************

AY425984_Penicillium_expansum       AAATGCGATACGTAATGTGAATTGCAAATTCAGTGAATCATCGAGTCTTT
AY425983_Penicillium_griseoros      AAATGCGATACGTAATGTGAATTGCAAATTCAGTGAATCATCGAGTCTTT
AY770408_ascomycete_sp              AAATGCGATACGTAATGTGAATTGCAAATTCAGTGAATCATCGAGTCTTT
AY770409_ascomycete_sp              AAATGCGATACGTAATGTGAATTGCAAATTCAGTGAATCATCGAGTCTTT
AY373907_Penicillium_crustosum      AAATGCGATACGTAATGTGAATTGCAAATTCAGTGAATCATCGAGTCTTT
DQ767598_uncultured_Penicilliu      AAATGCGATACGTAATGTGAATTGCAAATTCAGTGAATCATCGAGTCTTT
EU128607_Penicillium_crustosum      AAATGCGATACGTAATGTGAATTGCAAATTCAGTGAATCATCGAGTCTTT
EU128606_Penicillium_crustosum      AAATGCGATACGTAATGTGAATTGCAAATTCAGTGAATCATCGAGTCTTT
603213                              AAATGCGATACGTAATGTGAATTGCAAATTCAGTGAATCATCGAGTCTTT
AF455418_Penicillium_commune        AAATGCGATACGTAATGTGAATTGCAAATTCAGTGAATCATCGAGTCTTT
AF455527_Penicillium_commune        AAATGCGATACGTAATGTGAATTGCAAATTCAGTGAATCATCGAGTCTTT
EU128610_Penicillium_sp             AAATGCGATACGTAATGTGAATTGCAAATTCAGTGAATCATCGAGTCTTT
EU030337_Penicillium_commune        AAATGCGATACGTAATGTGAATTGCAAATTCAGTGAATCATCGAGTCTTT
AM901807_uncultured_ascomycete      AAATGCGATACGTAATGTGAATTGCAAATTCAGTGAATCATCGAGTCTTT
EU030353_Penicillium_commune        AAATGCGATACGTAATGTGAATTGCAAATTCAGTGAATCATCGAGTCTTT
DQ778917_Penicillium_crustosum      AAATGCGATACGTAATGTGAATTGCAAATTCAGTGAATCATCGAGTCTTT
                                    **************************************************

AY425984_Penicillium_expansum       GAACGCACATTGCGCCCCCTGGTATTCCGGGGGGCATGCCTGTCCGAGCG
AY425983_Penicillium_griseoros      GAACGCACATTGCGCCCCCTGGTATTCCGGGGGGCATGCCTGTCCGAGCG
AY770408_ascomycete_sp              GAACGCACATTGCGCCCCCTGGTATTCCGGGGGGCATGCCTGTCCGAGCG
AY770409_ascomycete_sp              GAACGCACATTGCGCCCCCTGGTATTCCGGGGGGCATGCCTGTCCGAGCG
AY373907_Penicillium_crustosum      GAACGCACATTGCGCCCCCTGGTATTCCGGGGGGCATGCCTGTCCGAGCG
DQ767598_uncultured_Penicilliu      GAACGCACATTGCGCCCCCTGGTATTCCGGGGGGCATGCCTGTCCGAGCG
EU128607_Penicillium_crustosum      GAACGCACATTGCGCCCCCTGGTATTCCGGGGGGCATGCCTGTCCGAGCG
EU128606_Penicillium_crustosum      GAACGCACATTGCGCCCCCTGGTATTCCGGGGGGCATGCCTGTCCGAGCG
603213                              GAACGCACATTGCGCCCCCTGGTATTCCGGGGGGCATGCCTGTCCGAGCG
AF455418_Penicillium_commune        GAACGCACATTGCGCCCCCTGGTATTCCGGGGGGCATGCCTGTCCGAGCG
AF455527_Penicillium_commune        GAACGCACATTGCGCCCCCTGGTATTCCGGGGGGCATGCCTGTCCGAGCG
EU128610_Penicillium_sp             GAACGCACATTGCGCCCCCTGGTATTCCGGGGGGCATGCCTGTCCGAGCG
EU030337_Penicillium_commune        GAACGCACATTGCGCCCCCTGGTATTCCGGGGGGCATGCCTGTCCGAGCG
AM901807_uncultured_ascomycete      GAACGCACATTGCGCCCCCTGGTATTCCGGGGGGCATGCCTGTCCGAGCG
EU030353_Penicillium_commune        GAACGCACATTGCGCCCCCTGGTATTCCGGGGGGCATGCCTGTCCGAGCG
DQ778917_Penicillium_crustosum      GAACGCACATTGCGCCCCCTGGTATTCCGGGGGGCATGCCTGTCCGAGCG
                                    **************************************************

AY425984_Penicillium_expansum       TCATTGCTGCCCTCAAGCCCGGCTTGTGTGTTGGGCCCCGTCCCCCGATC
AY425983_Penicillium_griseoros      TCATTGCTGCCCTCAAGCCCGGCTTGTGTGTTGGGCCCCGTCCCCCGATC
AY770408_ascomycete_sp              TCATTGCTGCCCTCAAGCCCGGCTTGTGTGTTGGGCCCCGTCCCCCGATC
AY770409_ascomycete_sp              TCATTGCTGCCCTCAAGCCCGGCTTGTGTGTTGGGCCCCGTCCCCCGATC
AY373907_Penicillium_crustosum      TCATTGCTGCCCTCAAGCCCGGCTTGTGTGTTGGGCCCCGTCCCCCGATC
DQ767598_uncultured_Penicilliu      TCATTGCTGCCCTCAAGCCCGGCTTGTGTGTTGGGCCCCGTCCCCCGATC
EU128607_Penicillium_crustosum      TCATTGCTGCCCTCAAGCCCGGCTTGTGTGTTGGGCCCCGTCCCCCGATC
EU128606_Penicillium_crustosum      TCATTGCTGCCCTCAAGCCCGGCTTGTGTGTTGGGCCCCGTCCCCCGATC
603213                              TCATTGCTGCCCTCAAGCCCGGCTTGTGTGTTGGGCCCCGTCCCCCGATC
AF455418_Penicillium_commune        TCATTGCTGCCCTCAAGCCCGGCTTGTGTGTTGGGCCCCGTCCCCCGATC
AF455527_Penicillium_commune        TCATTGCTGCCCTCAAGCCCGGCTTGTGTGTTGGGCCCCGTCCCCCGATC
EU128610_Penicillium_sp             TCATTGCTGCCCTCAAGCCCGGCTTGTGTGTTGGGCCCCGTCCCCCGATC
EU030337_Penicillium_commune        TCATTGCTGCCCTCAAGCCCGGCTTGTGTGTTGGGCCCCGTCCCCCGATC
AM901807_uncultured_ascomycete      TCATTGCTGCCCTCAAGCCCGGCTTGTGTGTTGGGCCCCGTCCCCCGATC
EU030353_Penicillium_commune        TCATTGCTGCCCTCAAGCCCGGCTTGTGTGTTGGGCCCCGTCCCCCGATC
DQ778917_Penicillium_crustosum      TCATTGCTGCCCTCAAGCCCGGCTTGTGTGTTGGGCCCCGTCCCCCGATC
                                    **************************************************

AY425984_Penicillium_expansum       TCCGGGGGACGGGCCCGAAAGGCAGCGGCGGCACCGCGTCCGGTCCTCGA
AY425983_Penicillium_griseoros      TCCGGGGGACGGGCCCGAAAGGCAGCGGCGGCACCGCGTCCGGTCCTCGA
AY770408_ascomycete_sp              TCCGGGGGACGGGCCCGAAAGGCAGCGGCGGCACCGCGTCCGGTCCTCGA
AY770409_ascomycete_sp              TCCGGGGGACGGGCCCGAAAGGCAGCGGCGGCACCGCGTCCGGTCCTCGA
AY373907_Penicillium_crustosum      TCCGGGGGACGGGCCCGAAAGGCAGCGGCGGCACCGCGTCCGGTCCTCGA
DQ767598_uncultured_Penicilliu      TCCGGGGGACGGGCCCGAAAGGCAGCGGCGGCACCGCGTCCGGTCCTCGA
EU128607_Penicillium_crustosum      TCCGGGGGACGGGCCCGAAAGGCAGCGGCGGCACCGCGTCCGGTCCTCGA
EU128606_Penicillium_crustosum      TCCGGGGGACGGGCCCGAAAGGCAGCGGCGGCACCGCGTCCGGTCCTCGA
603213                              TCCGGGGGACGGGCCCGAAAGGCAGCGGCGGCACCGCGTCCGGTCCTCGA
AF455418_Penicillium_commune        TCCGGGGGACGGGCCCGAAAGGCAGCGGCGGCACCGCGTCCGGTCCTCGA
AF455527_Penicillium_commune        TCCGGGGGACGGGCCCGAAAGGCAGCGGCGGCACCGCGTCCGGTCCTCGA
EU128610_Penicillium_sp             TCCGGGGGACGGGCCCGAAAGGCAGCGGCGGCACCGCGTCCGGTCCTCGA
EU030337_Penicillium_commune        TCCGGGGGACGGGCCCGAAAGGCAGCGGCGGCACCGCGTCCGGTCCTCGA
AM901807_uncultured_ascomycete      TCCGGGGGACGGGCCCGAAAGGCAGCGGCGGCACCGCGTCCGGTCCTCGA
EU030353_Penicillium_commune        TCCGGGGGACGGGCCCGAAAGGCAGCGGCGGCACCGCGTCCGGTCCTCGA
DQ778917_Penicillium_crustosum      TCCGGGGGACGGGCCCGAAAGGCAGCGGCGGCACCGCGTCCGGTCCTCGA
                                    **************************************************

AY425984_Penicillium_expansum       GCGTATGGGGCTTTGTCACCCGCTCTGTAGGCCCGGCCGGCGCTTGCCGA
AY425983_Penicillium_griseoros      GCGTATGGGGCTTTGTCACCCGCTCTGTAGGCCCGGCCGGCGCTTGCCGA
AY770408_ascomycete_sp              GCGTATGGGGCTTTGTCACCCGCTCTGTAGGCCCGGCCGGCGCTTGCCGA
AY770409_ascomycete_sp              GCGTATGGGGCTTTGTCACCCGCTCTGTAGGCCCGGCCGGCGCTTGCCGA
AY373907_Penicillium_crustosum      GCGTATGGGGCTTTGTCACCCGCTCTGTAGGCCCGGCCGGCGCTTGCCGA
DQ767598_uncultured_Penicilliu      GCGTATGGGGCTTTGTCACCCGCTCTGTAGGCCCGGCCGGCGCTTGCCGA
EU128607_Penicillium_crustosum      GCGTATGGGGCTTTGTCACCCGCTCTGTAGGCCCGGCCGGCGCTTGCCGA
EU128606_Penicillium_crustosum      GCGTATGGGGCTTTGTCACCCGCTCTGTAGGCCCGGCCGGCGCTTGCCGA
603213                              GCGTATGGGGCTTTGTCACCCGCTCTGTAGGCCCGGCCGGCGCTTGCCGA
AF455418_Penicillium_commune        GCGTATGGGGCTTTGTCACCCGCTCTGTAGGCCCGGCCGGCGCTTGCCGA
AF455527_Penicillium_commune        GCGTATGGGGCTTTGTCACCCGCTCTGTAGGCCCGGCCGGCGCTTGCCGA
EU128610_Penicillium_sp             GCGTATGGGGCTTTGTCACCCGCTCTGTAGGCCCGGCCGGCGCTTGCCGA
EU030337_Penicillium_commune        GCGTATGGGGCTTTGTCACCCGCTCTGTAGGCCCGGCCGGCGCTTGCCGA
AM901807_uncultured_ascomycete      GCGTATGGGGCTTTGTCACCCGCTCTGTAGGCCCGGCCGGCGCTTGCCGA
EU030353_Penicillium_commune        GCGTATGGGGCTTTGTCACCCGCTCTGTAGGCCCGGCCGGCGCTTGCCGA
DQ778917_Penicillium_crustosum      GCGTATGGGGCTTTGTCACCCGCTCTGTAGGCCCGGCCGGCGCTTGCCGA
                                    **************************************************

AY425984_Penicillium_expansum       TCAACCCAAATTTTTAT-CCAGGTTGACCTCGGAT-CAGGTAGGGATACC
AY425983_Penicillium_griseoros      TCAACCCAAATTTTTAT-CCAGGTTGACCTCGGAT-CAGGTAGGGATACC
AY770408_ascomycete_sp              TCAACCCAAATTTTTAT-CCAGGTTGACCTCGGAT-CAGGTAGGGATACC
AY770409_ascomycete_sp              TCAACCCAAATTTTTAT-CCAGGTTGACCTCGGAT-CAGGTAGGGATACC
AY373907_Penicillium_crustosum      TCAACCCAAATTTTTAT-CCAGGTTGACCTCGGAT-CAGGTAGGGATACC
DQ767598_uncultured_Penicilliu      TCAACCCAAATTTTTAT-CCAGGTTGACCTCGGAT-CAGGTAGGGATACC
EU128607_Penicillium_crustosum      TCAACCCAAATTTTTAT-CCAGGTTGACCTCGGAT-CAGGTAGGGATACC
EU128606_Penicillium_crustosum      TCAACCCAAATTTTTAT-CCAGGTTGACCTCGGAT-CAGGTAGGGATACC
603213                              TCAACCCGAATTTTTATACCAGGTTGACCTCGGATTCAGGTA--------
AF455418_Penicillium_commune        TCAACCCAAATTTTTAT-CCAGGTTGACCTCGGAT-CAGGTAGGGATACC
AF455527_Penicillium_commune        TCAACCCAAATTTTTAT-CCAGGTTGACCTCGGAT-CAGGTAGGGATACC
EU128610_Penicillium_sp             TCAACCCAAATTTTTAT-CCAGGTTGACCTCGGAT-CAG-----------
EU030337_Penicillium_commune        TCAACCCAAATTTTTAT-CCAGGTTGACCTCGGAT-CAGGTAG-------
AM901807_uncultured_ascomycete      TCAACCCAAATTTTTAT-CCAGGTTGACCTCGGAT-CAGGTAGGGATACC
EU030353_Penicillium_commune        TCAACCCAAATTTTTAT-CCAGGTTGACCTCGGAT-CA------------
DQ778917_Penicillium_crustosum      TCAACCCAAATTTTTAT-CCAGGTTGACCTCGGAT-CAGGTAGGGATACC
                                    ******* ********* ***************** **            

AY425984_Penicillium_expansum       CGCTGAACTTAAGCATATCAATAAGCGGAGGAAATC--------------
AY425983_Penicillium_griseoros      CGCTGAACTTAAGCATATCAATAAGCGGAGGAAATC--------------
AY770408_ascomycete_sp              CGCTGAACTTAAGCATATCAAT----------------------------
AY770409_ascomycete_sp              CGCTGAACTTAAGCATATCAATAA--------------------------
AY373907_Penicillium_crustosum      CGCTGAACTTAAGCATATCAATAAGCGGAGGAAAAGAAACCAACAGGGAT
DQ767598_uncultured_Penicilliu      CGCTGAACTTAAGCATATCAATAAGCGGAGGA------------------
EU128607_Penicillium_crustosum      CGCTGAACTTAAGCATATCAATA---------------------------
EU128606_Penicillium_crustosum      CGCTGAACTTAAGCATATCATAA---------------------------
603213                              --------------------------------------------------
AF455418_Penicillium_commune        CGCTGAACTTAAGCATATCAATAAGCGGAGGAA-----------------
AF455527_Penicillium_commune        CGCTGAACTTAAGCATATCAATAAGCGGAGGAA-----------------
EU128610_Penicillium_sp             --------------------------------------------------
EU030337_Penicillium_commune        --------------------------------------------------
AM901807_uncultured_ascomycete      CGCTGAACTTAA--------------------------------------
EU030353_Penicillium_commune        --------------------------------------------------
DQ778917_Penicillium_crustosum      CGCT----------------------------------------------
                                                                                      

AY425984_Penicillium_expansum       ------
AY425983_Penicillium_griseoros      ------
AY770408_ascomycete_sp              ------
AY770409_ascomycete_sp              ------
AY373907_Penicillium_crustosum      TGCCCC
DQ767598_uncultured_Penicilliu      ------
EU128607_Penicillium_crustosum      ------
EU128606_Penicillium_crustosum      ------
603213                              ------
AF455418_Penicillium_commune        ------
AF455527_Penicillium_commune        ------
EU128610_Penicillium_sp             ------
EU030337_Penicillium_commune        ------
AM901807_uncultured_ascomycete      ------
EU030353_Penicillium_commune        ------
DQ778917_Penicillium_crustosum      ------
                                          
