# Supplementary material for: A software pipeline for processing and identification of fungal ITS sequences
Source: Source Code Biol Med. 2009 Jan 15;4:1. doi: 10.1186/1751-0473-4-1 (PMC2649129; doi:10.1186/1751-0473-4-1)
Supplement: Additional file 2 — The evaluation dataset. The evaluation dataset (in the FASTA format) and the results of its analysis (a summary in the OpenOffice/Excel spreadsheet format with multiple alignments in the ALN (Clustal W) format and a list of the species recovered in the PDF format). [file 1751-0473-4-1-S2.zip › AdditionalFile2/2008-10-24-1/alignments/603213.dnd]

(
(
(
603213:0.00668,
(
(
(
EU128610_Penicillium_sp:-0.01147,
(
(
EU030353_Penicillium_commune:-0.00418,
(
EU030337_Penicillium_commune:0.00352,
AM901807_uncultured_ascomycete:-0.00177)
:0.00331)
:0.00796,
DQ778917_Penicillium_crustosum:-0.00222)
:0.00907)
:0.00487,
AF455527_Penicillium_commune:-0.00217)
:0.00120,
AF455418_Penicillium_commune:-0.00120)
:0.00463)
:0.00199,
EU128606_Penicillium_crustosum:0.00357)
:0.00074,
(
EU128607_Penicillium_crustosum:-0.00082,
(
DQ767598_uncultured_Penicilliu:-0.00134,
(
AY770409_ascomycete_sp:-0.00202,
AY373907_Penicillium_crustosum:0.00202)
:0.00134)
:0.00126)
:0.00051,
(
AY770408_ascomycete_sp:-0.00169,
(
AY425984_Penicillium_expansum:-0.00071,
AY425983_Penicillium_griseoros:0.00071)
:0.00169)
:0.00167);
