# Supplementary material for: A software pipeline for processing and identification of fungal ITS sequences
Source: Source Code Biol Med. 2009 Jan 15;4:1. doi: 10.1186/1751-0473-4-1 (PMC2649129; doi:10.1186/1751-0473-4-1)
Supplement: Additional file 2 — The evaluation dataset. The evaluation dataset (in the FASTA format) and the results of its analysis (a summary in the OpenOffice/Excel spreadsheet format with multiple alignments in the ALN (Clustal W) format and a list of the species recovered in the PDF format). [file 1751-0473-4-1-S2.zip › AdditionalFile2/2008-10-24-1/alignments/60341d1.aln]

CLUSTAL W (1.83) multiple sequence alignment


EU770318_Penicillium_sp             TTGGAAGTAAAAGTCGTAACAAGGTTTCCGTAGGTGAACCTGCGGAAGGA
EU128596_Penicillium_polonicum      -----------------------------------GAACCTGCGGAAGGA
AJ005493_Penicillium_sp             --GGAAGTAAAAGTCGTAACAAGGTTTCCGTAGGTGAACCTGCGGAAGGA
AJ005492_Penicillium_polonicum      --GGAAGTAAAAGTCGTAACAAGGTTTCCGTAGGTGAACCTGCGGAAGGA
EU770317_Penicillium_sp             --GGAAGTAAAAGTCGTAACAAGGTTTCCGTAGGTGAACCTGCGGAAGGA
AJ005482_Penicillium_viridicat      --GGAAGTAAAAGTCGTAACAAGGTTTCCGTAGGTGAACCTGCGGAAGGA
AJ005489_Penicillium_tricolor       --GGAAGTAAAAGTCGTAACAAGGTTTCCGTAGGTGAACCTGCGGAAGGA
AJ005490_Penicillium_aurantiov      --GGAAGTAAAAGTCGTAACAAGGTTTCCGTAGGTGAACCTGCGGAAGGA
AJ005491_Penicillium_cyclopium      --GGAAGTAAAAGTCGTAACAAGGTTTCCGTAGGTGAACCTGCGGAAGGA
60341d1                             ----------------------------------------GTCGGAAGGA
AJ270767_Penicillium_expansum       -----------------------------------------------GGA
AY373935_Penicillium_tricolor       --------------------------TCCGTAGGTGAACCTGCGGAAGGA
AY373939_Penicillium_viridicat      --------------------------TCCGTAGGTGAACCTGCGGAAGGA
AM176702_Paecilomyces_sp            ---------------------------------------------AAGGA
AF033475_Penicillium_polonicum      ---------------------------------------------AAGGA
AM158211_Penicillium_polonicum      ---------------------------------------------AAGGA
                                                                                   ***

EU770318_Penicillium_sp             TCATTACCGAGTGAGGGCCCTTTGGGTCCAACCTCCCACCCGTGTTTATT
EU128596_Penicillium_polonicum      TCATTACCGAGTGAGGGCCCTTTGGGTCCAACCTCCCACCCGTGTTTATT
AJ005493_Penicillium_sp             TCATTACCGAGTGAGGGCCCTTTGGGTCCAACCTCCCACCCGTGTTTATT
AJ005492_Penicillium_polonicum      TCATTACCGAGTGAGGGCCCTTTGGGTCCAACCTCCCACCCGTGTTTATT
EU770317_Penicillium_sp             TCATTACCGAGTGAGGGCCCTTTGGGTCCAACCTCCCACCCGTGTTTATT
AJ005482_Penicillium_viridicat      TCATTACCGAGTGAGGGCCCTTTGGGTCCAACCTCCCACCCGTGTTTATT
AJ005489_Penicillium_tricolor       TCATTACCGAGTGAGGGCCCTTTGGGTCCAACCTCCCACCCGTGTTTATT
AJ005490_Penicillium_aurantiov      TCATTACCGAGTGAGGGCCCTTTGGGTCCAACCTCCCACCCGTGTTTATT
AJ005491_Penicillium_cyclopium      TCATTACCGAGTGAGGGCCCTTTGGGTCCAACCTCCCACCCGTGTTTATT
60341d1                             TCATTACCGAGTGAGGGCCCTTTGGGTCCAACCTCCCACCCGTGTTTATT
AJ270767_Penicillium_expansum       TCATTACCGAGTGAGGGCCCTTTGGGTCCAACCTCCCACCCGTGTTTATT
AY373935_Penicillium_tricolor       TCATTACCGAGTGAGGGCCCTTTGGGTCCAACCTCCCACCCGTGTTTATT
AY373939_Penicillium_viridicat      TCATTACCGAGTGAGGGCCCTTTGGGTCCAACCTCCCACCCGTGTTTATT
AM176702_Paecilomyces_sp            TCATTACCGAGTGAGGGCCCTTTGGGTCCAACCTCCCACCCGTGTTTATT
AF033475_Penicillium_polonicum      TCATTACCGAGTGAGGGCCCTTTGGGTCCAACCTCCCACCCGTGTTTATT
AM158211_Penicillium_polonicum      TCATTACCGAGTGAGGGCCCTTTGGGTCCAACCTCCCACCCGTGTTTATT
                                    **************************************************

EU770318_Penicillium_sp             TTACCTTGTTGCTTCGGCGGGCCCGCCTTTACTGGCCGCCGGGGGGCTCA
EU128596_Penicillium_polonicum      TTACCTTGTTGCTTCGGCGGGCCCGCCTTTACTGGCCGCCGGGGGGCTCA
AJ005493_Penicillium_sp             TTACCTTGTTGCTTCGGCGGGCCCGCCTTTACTGGCCGCCGGGGGGCTCA
AJ005492_Penicillium_polonicum      TTACCTTGTTGCTTCGGCGGGCCCGCCTTTACTGGCCGCCGGGGGGCTCA
EU770317_Penicillium_sp             TTACCTTGTTGCTTCGGCGGGCCCGCCTTTACTGGCCGCCGGGGGGCTCA
AJ005482_Penicillium_viridicat      TTACCTTGTTGCTTCGGCGGGCCCGCCTTTACTGGCCGCCGGGGGGCTCA
AJ005489_Penicillium_tricolor       TTACCTTGTTGCTTCGGCGGGCCCGCCTTTACTGGCCGCCGGGGGGCTCA
AJ005490_Penicillium_aurantiov      TTACCTTGTTGCTTCGGCGGGCCCGCCTTTACTGGCCGCCGGGGGGCTCA
AJ005491_Penicillium_cyclopium      TTACCTTGTTGCTTCGGCGGGCCCGCCTTTACTGGCCGCCGGGGGGCTCA
60341d1                             TTACCTTGTTGCTTCGGCGGGCCCGCCTTTACTGGCCGCCGGGGGGCTCA
AJ270767_Penicillium_expansum       TTACCTTGTTGCTTCGGCGGGCCCGCCTTTACTGGCCGCCGGGGGGCTCA
AY373935_Penicillium_tricolor       TTACCTTGTTGCTTCGGCGGGCCCGCCTTTACTGGCCGCCGGGGGGCTCA
AY373939_Penicillium_viridicat      TTACCTTGTTGCTTCGGCGGGCCCGCCTTTACTGGCCGCCGGGGGGCTCA
AM176702_Paecilomyces_sp            TTACCTTGTTGCTTCGGCGGGCCCGCCTTTACTGGCCGCCGGGGGGCTCA
AF033475_Penicillium_polonicum      TTACCTTGTTGCTTCGGCGGGCCCGCCTTTACTGGCCGCCGGGGGGCTCA
AM158211_Penicillium_polonicum      TTACCTTGTTGCTTCGGCGGGCCCGCCTTTACTGGCCGCCGGGGGGCTCA
                                    **************************************************

EU770318_Penicillium_sp             CGCCCCCGGGCCCGCGCCCGCCGAAGACACCCCCGAACTCTGTCTGAAGA
EU128596_Penicillium_polonicum      CGCCCCCGGGCCCGCGCCCGCCGAAGACACCCCCGAACTCTGTCTGAAGA
AJ005493_Penicillium_sp             CGCCCCCGGGCCCGCGCCCGCCGAAGACACCCCCGAACTCTGTCTGAAGA
AJ005492_Penicillium_polonicum      CGCCCCCGGGCCCGCGCCCGCCGAAGACACCCCCGAACTCTGTCTGAAGA
EU770317_Penicillium_sp             CGCCCCCGGGCCCGCGCCCGCCGAAGACACCCCCGAACTCTGTCTGAAGA
AJ005482_Penicillium_viridicat      CGCCCCCGGGCCCGCGCCCGCCGAAGACACCCTCGAACTCTGTCTGAAGA
AJ005489_Penicillium_tricolor       CGCCCCCGGGCCCGCGCCCGCCGAAGACACCTCCGAACTCTGTCTGAAGA
AJ005490_Penicillium_aurantiov      CGCCCCCGGGCCCGCGCCCGCCGAAGACACCTCCGAACTCTGTCTGAAGA
AJ005491_Penicillium_cyclopium      CGCCCCCGGGCCCGCGCCCGCCGAAGACACCTCCGAACTCTGTCTGAAGA
60341d1                             CGCCCCCGGGCCCGCGCCCGCCGAAGACACCTCCGAACTCTGTCTGAAGA
AJ270767_Penicillium_expansum       CGCCCCCGGGCCCGCGCCCGCCGAAGACACCTCCGAACTCTGTCTGAAGA
AY373935_Penicillium_tricolor       CGCCCCCGGGCCCGCGCCCGCCGAAGACACCTCCGAACTCTGTCTGAAGA
AY373939_Penicillium_viridicat      CGCCCCCGGGCCCGCGCCCGCCGAAGACACCCTCGAACTCTGTCTGAAGA
AM176702_Paecilomyces_sp            CGCCCCCGGGCCCGCGCCCGCCGAAGACACCCCCGAACTCTGTCTGAAGA
AF033475_Penicillium_polonicum      CGCCCCCGGGCCCGCGCCCGCCGAAGACACCCCCGAACTCTGTCTGAAGA
AM158211_Penicillium_polonicum      CGCCCCCGGGCCCGCGCCCGCCGAAGACACCCCCGAACTCTGTCTGAAGA
                                    *******************************  *****************

EU770318_Penicillium_sp             TTGAAGTCTGAGTGAAAATATAAATTATTTAAAACTTTCAACAACGGATC
EU128596_Penicillium_polonicum      TTGAAGTCTGAGTGAAAATATAAATTATTTAAAACTTTCAACAACGGATC
AJ005493_Penicillium_sp             TTGAAGTCTGAGTGAAAATATAAATTATTTAAAACTTTCAACAACGGATC
AJ005492_Penicillium_polonicum      TTGAAGTCTGAGTGAAAATATAAATTATTTAAAACTTTCAACAACGGATC
EU770317_Penicillium_sp             TTGAAGTCTGAGTGAAAATATAAATTATTTAAAACTTTCAACAACGGATC
AJ005482_Penicillium_viridicat      TTGAAGTCTGAGTGAAAATATAAATTATTTAAAACTTTCAACAACGGATC
AJ005489_Penicillium_tricolor       TTGAAGTCTGAGTGAAAATATAAATTATTTAAAACTTTCAACAACGGATC
AJ005490_Penicillium_aurantiov      TTGAAGTCTGAGTGAAAATATAAATTATTTAAAACTTTCAACAACGGATC
AJ005491_Penicillium_cyclopium      TTGAAGTCTGAGTGAAAATATAAATTATTTAAAACTTTCAACAACGGATC
60341d1                             TTGAAGTCTGAGTGAAAATATAAATTATTTAAAACTTTCAACAACGGATC
AJ270767_Penicillium_expansum       TTGAAGTCTGAGTGAAAATATAAATTATTTAAAACTTTCAACAACGGATC
AY373935_Penicillium_tricolor       TTGAAGTCTGAGTGAAAATATAAATTATTTAAAACTTTCAACAACGGATC
AY373939_Penicillium_viridicat      TTGAAGTCTGAGTGAAAATATAAATTATTTAAAACTTTCAACAACGGATC
AM176702_Paecilomyces_sp            TTGAAGTCTGAGTGAAAATATAAATTATTTAAAACTTTCAACAACGGATC
AF033475_Penicillium_polonicum      TTGAAGTCTGAGTGAAAATATAAATTATTTAAAACTTTCAACAACGGATC
AM158211_Penicillium_polonicum      TTGAAGTCTGAGTGAAAATATAAATTATTTAAAACTTTCAACAACGGATC
                                    **************************************************

EU770318_Penicillium_sp             TCTTGGTTCCGGCATCGATGAAGAACGCAGCGAAATGCGATACGTAATGT
EU128596_Penicillium_polonicum      TCTTGGTTCCGGCATCGATGAAGAACGCAGCGAAATGCGATACGTAATGT
AJ005493_Penicillium_sp             TCTTGGTTCCGGCATCGATGAAGAACGCAGCGAAATGCGATACGTAATGT
AJ005492_Penicillium_polonicum      TCTTGGTTCCGGCATCGATGAAGAACGCAGCGAAATGCGATACGTAATGT
EU770317_Penicillium_sp             TCTTGGTTCCGGCATCGATGAAGAACGCAGCGAAATGCGATACGTAATGT
AJ005482_Penicillium_viridicat      TCTTGGTTCCGGCATCGATGAAGAACGCAGCGAAATGCGATACGTAATGT
AJ005489_Penicillium_tricolor       TCTTGGTTCCGGCATCGATGAAGAACGCAGCGAAATGCGATACGTAATGT
AJ005490_Penicillium_aurantiov      TCTTGGTTCCGGCATCGATGAAGAACGCAGCGAAATGCGATACGTAATGT
AJ005491_Penicillium_cyclopium      TCTTGGTTCCGGCATCGATGAAGAACGCAGCGAAATGCGATACGTAATGT
60341d1                             TCTTGGTTCCGGCATCGATGAAGAACGCAGCGAAATGCGATACGTAATGT
AJ270767_Penicillium_expansum       TCTTGGTTCCGGCATCGATGAAGAACGCAGCGAAATGCGATACGTAATGT
AY373935_Penicillium_tricolor       TCTTGGTTCCGGCATCGATGAAGAACGCAGCGAAATGCGATACGTAATGT
AY373939_Penicillium_viridicat      TCTTGGTTCCGGCATCGATGAAGAACGCAGCGAAATGCGATACGTAATGT
AM176702_Paecilomyces_sp            TCTTGGTTCCGGCATCGATGAAGAACGCAGCGAAATGCGATACGTAATGT
AF033475_Penicillium_polonicum      TCTTGGTTCCGGCATCGATGAAGAACGCAGCGAAATGCGATACGTAATGT
AM158211_Penicillium_polonicum      TCTTGGTTCCGGCATCGATGAAGAACGCAGCGAAATGCGATACGTAATGT
                                    **************************************************

EU770318_Penicillium_sp             GAATTGCAAATTCAGTGAATCATCGAGTCTTTGAACGCACATTGCGCCCC
EU128596_Penicillium_polonicum      GAATTGCAAATTCAGTGAATCATCGAGTCTTTGAACGCACATTGCGCCCC
AJ005493_Penicillium_sp             GAATTGCAAATTCAGTGAATCATCGAGTCTTTGAACGCACATTGCGCCCC
AJ005492_Penicillium_polonicum      GAATTGCAAATTCAGTGAATCATCGAGTCTTTGAACGCACATTGCGCCCC
EU770317_Penicillium_sp             GAATTGCAAATTCAGTGTATCATCGAGTCTTTGAACGCACATTGCGCCCC
AJ005482_Penicillium_viridicat      GAATTGCAAATTCAGTGAATCATCGAGTCTTTGAACGCACATTGCGCCCC
AJ005489_Penicillium_tricolor       GAATTGCAAATTCAGTGAATCATCGAGTCTTTGAACGCACATTGCGCCCC
AJ005490_Penicillium_aurantiov      GAATTGCAAATTCAGTGAATCATCGAGTCTTTGAACGCACATTGCGCCCC
AJ005491_Penicillium_cyclopium      GAATTGCAAATTCAGTGAATCATCGAGTCTTTGAACGCACATTGCGCCCC
60341d1                             GAATTGCAAATTCAGTGAATCATCGAGTCTTTGAACGCACATTGCGCCCC
AJ270767_Penicillium_expansum       GAATTGCAAATTCAGTGAATCATCGAGTCTTTGAACGCACATTGCGCCCC
AY373935_Penicillium_tricolor       GAATTGCAAATTCAGTGAATCATCGAGTCTTTGAACGCACATTGCGCCCC
AY373939_Penicillium_viridicat      GAATTGCAAATTCAGTGAATCATCGAGTCTTTGAACGCACATTGCGCCCC
AM176702_Paecilomyces_sp            GAATTGCAAATTCAGTGAATCATCGAGTCTTTGAACGCACATTGCGCCCC
AF033475_Penicillium_polonicum      GAATTGCAAATTCAGTGAATCATCGAGTCTTTGAACGCACATTGCGCCCC
AM158211_Penicillium_polonicum      GAATTGCAAATTCAGTGAATCATCGAGTCTTTGAACGCACATTGCGCCCC
                                    ***************** ********************************

EU770318_Penicillium_sp             CTGGTATTCCGGGGGGCATGCCTGTCCGAGCGTCATTGCTGCCCTCAAGC
EU128596_Penicillium_polonicum      CTGGTATTCCGGGGGGCATGCCTGTCCGAGCGTCATTGCTGCCCTCAAGC
AJ005493_Penicillium_sp             CTGGTATTCCGGGGGGCATGCCTGTCCGAGCGTCATTGCTGCCCTCAAGC
AJ005492_Penicillium_polonicum      CTGGTATTCCGGGGGGCATGCCTGTCCGAGCGTCATTGCTGCCCTCAAGC
EU770317_Penicillium_sp             CTGGTATTCCGGGGGGCATGCCTGTCCGAGCGTCATTGCTGCCCTCAAGC
AJ005482_Penicillium_viridicat      CTGGTATTCCGGGGGGCATGCCTGTCCGAGCGTCATTGCTGCCCTCAAGC
AJ005489_Penicillium_tricolor       CTGGTATTCCGGGGGGCATGCCTGTCCGAGCGTCATTGCTGCCCTCAAGC
AJ005490_Penicillium_aurantiov      CTGGTATTCCGGGGGGCATGCCTGTCCGAGCGTCATTGCTGCCCTCAAGC
AJ005491_Penicillium_cyclopium      CTGGTATTCCGGGGGGCATGCCTGTCCGAGCGTCATTGCTGCCCTCAAGC
60341d1                             CTGGTATTCCGGGGGGCATGCCTGTCCGAGCGTCATTGCTGCCCTCAAGC
AJ270767_Penicillium_expansum       CTGGTATTCCGGGGGGCATGCCTGTCCGAGCGTCATTGCTGCCCTCAAGC
AY373935_Penicillium_tricolor       CTGGTATTCCGGGGGGCATGCCTGTCCGAGCGTCATTGCTGCCCTCAAGC
AY373939_Penicillium_viridicat      CTGGTATTCCGGGGGGCATGCCTGTCCGAGCGTCATTGCTGCCCTCAAGC
AM176702_Paecilomyces_sp            CTGGTATTCCGGGGGGCATGCCTGTCCGAGCGTCATTGCTGCCCTCAAGC
AF033475_Penicillium_polonicum      CTGGTATTCCGGGGGGCATGCCTGTCCGAGCGTCATTGCTGCCCTCAAGC
AM158211_Penicillium_polonicum      CTGGTATTCCGGGGGGCATGCCTGTCCGAGCGTCATTGCTGCCCTCAAGC
                                    **************************************************

EU770318_Penicillium_sp             CCGGCTTGTGTGTTGGGCCCCGTCCTCCGATTCCGGGGGACGGGCCCGAA
EU128596_Penicillium_polonicum      CCGGCTTGTGTGTTGGGCCCCGTCCTCCGATTCCGGGGGACGGGCCCGAA
AJ005493_Penicillium_sp             CCGGCTTGTGTGTTGGGCCCCGTCCTCCGATTCCGGGGGACGGGCCCGAA
AJ005492_Penicillium_polonicum      CCGGCTTGTGTGTTGGGCCCCGTCCTCCGATTCCGGGGGACGGGCCCGAA
EU770317_Penicillium_sp             CCGGCTTGTGTGTTGGGCCCCGTCCTCCGATTCCGGGGGACGGGCCCGAA
AJ005482_Penicillium_viridicat      CCGGCTTGTGTGTTGGGCCCCGTCCTCCGATTCCGGGGGACGGGCCCGAA
AJ005489_Penicillium_tricolor       CCGGCTTGTGTGTTGGGCCCCGTCCTCCGATTCCGGGGGACGGGCCCGAA
AJ005490_Penicillium_aurantiov      ACGGCTTGTGTGTTGGGCCCCGTCCTCCGATTCCGGGGGACGGGCCCGAA
AJ005491_Penicillium_cyclopium      ACGGCTTGTGTGTTGGGCCCCGTCCTCCGATTCCGGGGGACGGGCCCGAA
60341d1                             ACGGCTTGTGTGTTGGGCCCCGTCCTCCGATTCCGGGGGACGGGCCCGAA
AJ270767_Penicillium_expansum       ACGGCTTGTGTGTTGGGCCCCGTCCTCCGATTCCGGGGGACGGGCCCGAA
AY373935_Penicillium_tricolor       CCGGCTTGTGTGTTGGGCCCCGTCCTCCGATTCCGGGGGACGGGCCCGAA
AY373939_Penicillium_viridicat      CCGGCTTGTGTGTTGGGCCCCGTCCTCCGATTCCGGGGGACGGGCCCGAA
AM176702_Paecilomyces_sp            CCGGCTTGTGTGTTGGGCCCCGTCCTCCGATTCCGGGGGACGGGCCCGAA
AF033475_Penicillium_polonicum      CCGGCTTGTGTGTTGGGCCCCGTCCTCCGATTCCGGGGGACGGGCCCGAA
AM158211_Penicillium_polonicum      CCGGCTTGTGTGTTGGGCCCCGTCCTCCGATTCCGGGGGACGGGCCCGAA
                                     *************************************************

EU770318_Penicillium_sp             AGGCAGCGGCGGCACCGCGTCCGGTCCTCGAGCGTATGGGGCTTTGTCAC
EU128596_Penicillium_polonicum      AGGCAGCGGCGGCACCGCGTCCGGTCCTCGAGCGTATGGGGCTTTGTCAC
AJ005493_Penicillium_sp             AGGCAGCGGCGGCACCGCGTCCGGTCCTCGAGCGTATGGGGCTTTGTCAC
AJ005492_Penicillium_polonicum      AGGCAGCGGCGGCACCGCGTCCGGTCCTCGAGCGTATGGGGCTTTGTCAC
EU770317_Penicillium_sp             AGGCAGCGGCGGCACCGCGTCCGGTCCTCGAGCGTATGGGGCTTTGTCAC
AJ005482_Penicillium_viridicat      AGGCAGCGGCGGCACCGCGTCCGGTCCTCGAGCGTATGGGGCTTTGTCAC
AJ005489_Penicillium_tricolor       AGGCAGCGGCGGCACCGCGTCCGGTCCTCGAGCGTATGGGGCTTTGTCAC
AJ005490_Penicillium_aurantiov      AGGCAGCGGCGGCACCGCGTCCGGTCCTCGAGCGTATGGGGCTTTGTCAC
AJ005491_Penicillium_cyclopium      AGGCAGCGGCGGCACCGCGTCCGGTCCTCGAGCGTATGGGGCTTTGTCAC
60341d1                             AGGCAGCGGCGGCACCGCGTCCGGTCCTCGAGCGTATGGGGCTTTGTCAC
AJ270767_Penicillium_expansum       AGGCAGCGGCGGCACCGCGTCCGGTCCTCGAGCGTATGGGGCTTTGTCAC
AY373935_Penicillium_tricolor       AGGCAGCGGCGGCACCGCGTCCGGTCCTCGAGCGTATGGGGCTTTGTCAC
AY373939_Penicillium_viridicat      AGGCAGCGGCGGCACCGCGTCCGGTCCTCGAGCGTATGGGGCTTTGTCAC
AM176702_Paecilomyces_sp            AGGCAGCGGCGGCACCGCGTCCGGTCCTCGAGCGTATGGGGCTTTGTCAC
AF033475_Penicillium_polonicum      AGGCAGCGGCGGCACCGCGTCCGGTCCTCGAGCGTATGGGGCTTTGTCAC
AM158211_Penicillium_polonicum      AGGCAGCGGCGGCACCGCGTCCGGTCCTCGAGCGTATGGGGCTTTGTCAC
                                    **************************************************

EU770318_Penicillium_sp             CCGCTCTGTAGGCCCGGCCGGCGCTTGCCGATCAACCCAAATTTTTAT-C
EU128596_Penicillium_polonicum      CCGCTCTGTAGGCCCGGCCGGCGCTTGCCGATCAACCCAAATTTTTAT-C
AJ005493_Penicillium_sp             CCGCTCTGTAGGCCCGGCCGGCGCTTGCCGATCAACCCAAATTTTTAT-C
AJ005492_Penicillium_polonicum      CCGCTCTGTAGGCCCGGCCGGCGCTTGCCGATCAACCCAAATTTTTAT-C
EU770317_Penicillium_sp             CCGCTCTGTAGGCCCGGCCGGCGCTTGCCGATCAACCCAAATTTTTAT-C
AJ005482_Penicillium_viridicat      CCGCTCTGTAGGCCCGGCCGGCGCTTGCCGATCAACCCAAATTTTTAT-C
AJ005489_Penicillium_tricolor       CCGCTCTGTAGGCCCGGCCGGCGCTTGCCGATCAACCCAAATTTTTAT-C
AJ005490_Penicillium_aurantiov      CCGCTCTGTAGGCCCGGCCGGCGCTTGCCGATCAACCCAAATTTTTAT-C
AJ005491_Penicillium_cyclopium      CCGCTCTGTAGGCCCGGCCGGCGCTTGCCGATCAACCCAAATTTTTAT-C
60341d1                             CCGCTCTGTAGGCCCGGCCGGCGCTTGCCGATCAACCCAGATTTTTATAC
AJ270767_Penicillium_expansum       CCGCTCTGTAGGCCCGGCCGGCGCTTGCCGATCAACCCAAATTTTTAT-C
AY373935_Penicillium_tricolor       CCGCTCTGTAGGCCCGGCCGGCGCTTGCCGATCAACCCAAATTTTTAT-C
AY373939_Penicillium_viridicat      CCGCTCTGTAGGCCCGGCCGGCGCTTGCCGATCAACCCAAATTTTTAT-C
AM176702_Paecilomyces_sp            CCGCTCTGTAGGCCCGGCCGGCGCTTGCCGATCAACCCAAATTTTTAT-C
AF033475_Penicillium_polonicum      CCGCTCTGTAGGCCCGGCCGGCGCTTGCCGATCAACCCAAATTTTTAT-C
AM158211_Penicillium_polonicum      CCGCTCTGTAGGCCCGGCCGGCGCTTGCCGATCAACCCAAATTTTTAT-C
                                    *************************************** ******** *

EU770318_Penicillium_sp             CAGGTTGACCTCGGATCAGGTAGGGATACCCGCTGAACTTAAGCATATCA
EU128596_Penicillium_polonicum      --------------------------------------------------
AJ005493_Penicillium_sp             CAGGTTGACCTCGGATCAGGTAGGGATACCCGCTGAACTTAAGCATATCA
AJ005492_Penicillium_polonicum      CAGGTTGACCTCGGATCAGGTAGGGATACCCGCTGAACTTAAGCATATCA
EU770317_Penicillium_sp             CAGGTTGACCTCGGATCAGGTAGGGATACCCGCTGAACTTAAGCATATCA
AJ005482_Penicillium_viridicat      CAGGTTGACCTCGGATCAGGTAGGGATACCCGCTGAACTTAAGCATATCA
AJ005489_Penicillium_tricolor       CAGGTTGACCTCGGATCAGGTAGGGATACCCGCTGAACTTAAGCATATCA
AJ005490_Penicillium_aurantiov      CAGGTTGACCTCGGATCAGGTAGGGATACCCGCTGAACTTAAGCATATCA
AJ005491_Penicillium_cyclopium      CAGGTTGACCTCGGATCAGGTAGGGATACCCGCTGAACTTAAGCATATCA
60341d1                             CAGGTTGAC-----------------------------------------
AJ270767_Penicillium_expansum       CAGGTTGACCTCGGATCAGG------------------------------
AY373935_Penicillium_tricolor       CAGGTTGACCTCGGATCAGGTAGGGATACCCGCTGAACTTAAGCATATCA
AY373939_Penicillium_viridicat      CAGGTTGACCTCGGATCAGGTAGGGATACCCGCTGAACTTAAGCATATCA
AM176702_Paecilomyces_sp            CAGGTTGACCTCGGATCAGGTAGGGATACCCGCTGAACTTAA--------
AF033475_Penicillium_polonicum      CAGGTTGACCTCGGATCAGGTAGGGATACCCGCTGAACTTAAGCATATCA
AM158211_Penicillium_polonicum      CAGGTTGACCTCGGATCAGGTAGGGATACCCGCTGAACTTAA--------
                                                                                      

EU770318_Penicillium_sp             ATAAGCGGAGGA--------------------------------------
EU128596_Penicillium_polonicum      --------------------------------------------------
AJ005493_Penicillium_sp             ATAAGCGGAGGA--------------------------------------
AJ005492_Penicillium_polonicum      ATAAGCGGAGGA--------------------------------------
EU770317_Penicillium_sp             ATAAGCGGAGGA--------------------------------------
AJ005482_Penicillium_viridicat      ATAAGCGGAGGA--------------------------------------
AJ005489_Penicillium_tricolor       ATAAGCGGAGGA--------------------------------------
AJ005490_Penicillium_aurantiov      ATAAGCGGAGGA--------------------------------------
AJ005491_Penicillium_cyclopium      ATAAGCGGAGGA--------------------------------------
60341d1                             --------------------------------------------------
AJ270767_Penicillium_expansum       --------------------------------------------------
AY373935_Penicillium_tricolor       ATAAGCGGAGGAAAAGAAACCAACAGGGATTGCCCC--------------
AY373939_Penicillium_viridicat      ATAAGCGGAGGAAAAGAAACCAACAGGGATTGCCCC--------------
AM176702_Paecilomyces_sp            --------------------------------------------------
AF033475_Penicillium_polonicum      ATAAGCGGAGGAAAAGAAACCAACAGGGATTGCCCCAGTAACGGCGAGTG
AM158211_Penicillium_polonicum      --------------------------------------------------
                                                                                      

EU770318_Penicillium_sp             --------------------------------------------------
EU128596_Penicillium_polonicum      --------------------------------------------------
AJ005493_Penicillium_sp             --------------------------------------------------
AJ005492_Penicillium_polonicum      --------------------------------------------------
EU770317_Penicillium_sp             --------------------------------------------------
AJ005482_Penicillium_viridicat      --------------------------------------------------
AJ005489_Penicillium_tricolor       --------------------------------------------------
AJ005490_Penicillium_aurantiov      --------------------------------------------------
AJ005491_Penicillium_cyclopium      --------------------------------------------------
60341d1                             --------------------------------------------------
AJ270767_Penicillium_expansum       --------------------------------------------------
AY373935_Penicillium_tricolor       --------------------------------------------------
AY373939_Penicillium_viridicat      --------------------------------------------------
AM176702_Paecilomyces_sp            --------------------------------------------------
AF033475_Penicillium_polonicum      AAGCGGCAAGAGCTCAAATTTGAAAGCTGGCTCCTTCGGGGTCCGCATTG
AM158211_Penicillium_polonicum      --------------------------------------------------
                                                                                      

EU770318_Penicillium_sp             --------------------------------------------------
EU128596_Penicillium_polonicum      --------------------------------------------------
AJ005493_Penicillium_sp             --------------------------------------------------
AJ005492_Penicillium_polonicum      --------------------------------------------------
EU770317_Penicillium_sp             --------------------------------------------------
AJ005482_Penicillium_viridicat      --------------------------------------------------
AJ005489_Penicillium_tricolor       --------------------------------------------------
AJ005490_Penicillium_aurantiov      --------------------------------------------------
AJ005491_Penicillium_cyclopium      --------------------------------------------------
60341d1                             --------------------------------------------------
AJ270767_Penicillium_expansum       --------------------------------------------------
AY373935_Penicillium_tricolor       --------------------------------------------------
AY373939_Penicillium_viridicat      --------------------------------------------------
AM176702_Paecilomyces_sp            --------------------------------------------------
AF033475_Penicillium_polonicum      TAATTTGCAGAGGATGCTTCGGGAGCGGTCCCCATCTAAGTGCCCTGGAA
AM158211_Penicillium_polonicum      --------------------------------------------------
                                                                                      

EU770318_Penicillium_sp             --------------------------------------------------
EU128596_Penicillium_polonicum      --------------------------------------------------
AJ005493_Penicillium_sp             --------------------------------------------------
AJ005492_Penicillium_polonicum      --------------------------------------------------
EU770317_Penicillium_sp             --------------------------------------------------
AJ005482_Penicillium_viridicat      --------------------------------------------------
AJ005489_Penicillium_tricolor       --------------------------------------------------
AJ005490_Penicillium_aurantiov      --------------------------------------------------
AJ005491_Penicillium_cyclopium      --------------------------------------------------
60341d1                             --------------------------------------------------
AJ270767_Penicillium_expansum       --------------------------------------------------
AY373935_Penicillium_tricolor       --------------------------------------------------
AY373939_Penicillium_viridicat      --------------------------------------------------
AM176702_Paecilomyces_sp            --------------------------------------------------
AF033475_Penicillium_polonicum      CGGGACGTCATAGAGGGTGAGAATCCCGTATGGGATGGGGTGTCCGCGCC
AM158211_Penicillium_polonicum      --------------------------------------------------
                                                                                      

EU770318_Penicillium_sp             --------------------------------------------------
EU128596_Penicillium_polonicum      --------------------------------------------------
AJ005493_Penicillium_sp             --------------------------------------------------
AJ005492_Penicillium_polonicum      --------------------------------------------------
EU770317_Penicillium_sp             --------------------------------------------------
AJ005482_Penicillium_viridicat      --------------------------------------------------
AJ005489_Penicillium_tricolor       --------------------------------------------------
AJ005490_Penicillium_aurantiov      --------------------------------------------------
AJ005491_Penicillium_cyclopium      --------------------------------------------------
60341d1                             --------------------------------------------------
AJ270767_Penicillium_expansum       --------------------------------------------------
AY373935_Penicillium_tricolor       --------------------------------------------------
AY373939_Penicillium_viridicat      --------------------------------------------------
AM176702_Paecilomyces_sp            --------------------------------------------------
AF033475_Penicillium_polonicum      CGTGTGAAGCTCCTTCGACGAGTCGAGTTGTTTGGGAATGCAGCTCTAAA
AM158211_Penicillium_polonicum      --------------------------------------------------
                                                                                      

EU770318_Penicillium_sp             --------------------------------------------------
EU128596_Penicillium_polonicum      --------------------------------------------------
AJ005493_Penicillium_sp             --------------------------------------------------
AJ005492_Penicillium_polonicum      --------------------------------------------------
EU770317_Penicillium_sp             --------------------------------------------------
AJ005482_Penicillium_viridicat      --------------------------------------------------
AJ005489_Penicillium_tricolor       --------------------------------------------------
AJ005490_Penicillium_aurantiov      --------------------------------------------------
AJ005491_Penicillium_cyclopium      --------------------------------------------------
60341d1                             --------------------------------------------------
AJ270767_Penicillium_expansum       --------------------------------------------------
AY373935_Penicillium_tricolor       --------------------------------------------------
AY373939_Penicillium_viridicat      --------------------------------------------------
AM176702_Paecilomyces_sp            --------------------------------------------------
AF033475_Penicillium_polonicum      TGGGTGGTAAATTTCATCTAAAGCTAAATATTGGCCGGAGACCGATAGCG
AM158211_Penicillium_polonicum      --------------------------------------------------
                                                                                      

EU770318_Penicillium_sp             --------------------------------------------------
EU128596_Penicillium_polonicum      --------------------------------------------------
AJ005493_Penicillium_sp             --------------------------------------------------
AJ005492_Penicillium_polonicum      --------------------------------------------------
EU770317_Penicillium_sp             --------------------------------------------------
AJ005482_Penicillium_viridicat      --------------------------------------------------
AJ005489_Penicillium_tricolor       --------------------------------------------------
AJ005490_Penicillium_aurantiov      --------------------------------------------------
AJ005491_Penicillium_cyclopium      --------------------------------------------------
60341d1                             --------------------------------------------------
AJ270767_Penicillium_expansum       --------------------------------------------------
AY373935_Penicillium_tricolor       --------------------------------------------------
AY373939_Penicillium_viridicat      --------------------------------------------------
AM176702_Paecilomyces_sp            --------------------------------------------------
AF033475_Penicillium_polonicum      CACAAGTAGAGTGATCGAAAGATGAAAAGCACTTTGAAAAGAGAGTTAAA
AM158211_Penicillium_polonicum      --------------------------------------------------
                                                                                      

EU770318_Penicillium_sp             --------------------------------------------------
EU128596_Penicillium_polonicum      --------------------------------------------------
AJ005493_Penicillium_sp             --------------------------------------------------
AJ005492_Penicillium_polonicum      --------------------------------------------------
EU770317_Penicillium_sp             --------------------------------------------------
AJ005482_Penicillium_viridicat      --------------------------------------------------
AJ005489_Penicillium_tricolor       --------------------------------------------------
AJ005490_Penicillium_aurantiov      --------------------------------------------------
AJ005491_Penicillium_cyclopium      --------------------------------------------------
60341d1                             --------------------------------------------------
AJ270767_Penicillium_expansum       --------------------------------------------------
AY373935_Penicillium_tricolor       --------------------------------------------------
AY373939_Penicillium_viridicat      --------------------------------------------------
AM176702_Paecilomyces_sp            --------------------------------------------------
AF033475_Penicillium_polonicum      AAGCACGTGAAATTGTTGAAAGGGAAGCGCTTGCGACCAGACTCGCTCGC
AM158211_Penicillium_polonicum      --------------------------------------------------
                                                                                      

EU770318_Penicillium_sp             --------------------------------------------------
EU128596_Penicillium_polonicum      --------------------------------------------------
AJ005493_Penicillium_sp             --------------------------------------------------
AJ005492_Penicillium_polonicum      --------------------------------------------------
EU770317_Penicillium_sp             --------------------------------------------------
AJ005482_Penicillium_viridicat      --------------------------------------------------
AJ005489_Penicillium_tricolor       --------------------------------------------------
AJ005490_Penicillium_aurantiov      --------------------------------------------------
AJ005491_Penicillium_cyclopium      --------------------------------------------------
60341d1                             --------------------------------------------------
AJ270767_Penicillium_expansum       --------------------------------------------------
AY373935_Penicillium_tricolor       --------------------------------------------------
AY373939_Penicillium_viridicat      --------------------------------------------------
AM176702_Paecilomyces_sp            --------------------------------------------------
AF033475_Penicillium_polonicum      GGGGTTCAGCCGGCATTCGTGCCGGTGTACTTCCCCGCGGGCGGGCCAGC
AM158211_Penicillium_polonicum      --------------------------------------------------
                                                                                      

EU770318_Penicillium_sp             --------------------------------------------------
EU128596_Penicillium_polonicum      --------------------------------------------------
AJ005493_Penicillium_sp             --------------------------------------------------
AJ005492_Penicillium_polonicum      --------------------------------------------------
EU770317_Penicillium_sp             --------------------------------------------------
AJ005482_Penicillium_viridicat      --------------------------------------------------
AJ005489_Penicillium_tricolor       --------------------------------------------------
AJ005490_Penicillium_aurantiov      --------------------------------------------------
AJ005491_Penicillium_cyclopium      --------------------------------------------------
60341d1                             --------------------------------------------------
AJ270767_Penicillium_expansum       --------------------------------------------------
AY373935_Penicillium_tricolor       --------------------------------------------------
AY373939_Penicillium_viridicat      --------------------------------------------------
AM176702_Paecilomyces_sp            --------------------------------------------------
AF033475_Penicillium_polonicum      GTCGGTTTGGGCGGTCGGTCAAAGGCCCTCGGAAGGTAACGCCCCTAGGG
AM158211_Penicillium_polonicum      --------------------------------------------------
                                                                                      

EU770318_Penicillium_sp             --------------------------------------------------
EU128596_Penicillium_polonicum      --------------------------------------------------
AJ005493_Penicillium_sp             --------------------------------------------------
AJ005492_Penicillium_polonicum      --------------------------------------------------
EU770317_Penicillium_sp             --------------------------------------------------
AJ005482_Penicillium_viridicat      --------------------------------------------------
AJ005489_Penicillium_tricolor       --------------------------------------------------
AJ005490_Penicillium_aurantiov      --------------------------------------------------
AJ005491_Penicillium_cyclopium      --------------------------------------------------
60341d1                             --------------------------------------------------
AJ270767_Penicillium_expansum       --------------------------------------------------
AY373935_Penicillium_tricolor       --------------------------------------------------
AY373939_Penicillium_viridicat      --------------------------------------------------
AM176702_Paecilomyces_sp            --------------------------------------------------
AF033475_Penicillium_polonicum      GCGTCTTATAGCCGAGGGTGCAATGCGACCTGCCTAGACCGAGGAACGCG
AM158211_Penicillium_polonicum      --------------------------------------------------
                                                                                      

EU770318_Penicillium_sp             --------------------------------------
EU128596_Penicillium_polonicum      --------------------------------------
AJ005493_Penicillium_sp             --------------------------------------
AJ005492_Penicillium_polonicum      --------------------------------------
EU770317_Penicillium_sp             --------------------------------------
AJ005482_Penicillium_viridicat      --------------------------------------
AJ005489_Penicillium_tricolor       --------------------------------------
AJ005490_Penicillium_aurantiov      --------------------------------------
AJ005491_Penicillium_cyclopium      --------------------------------------
60341d1                             --------------------------------------
AJ270767_Penicillium_expansum       --------------------------------------
AY373935_Penicillium_tricolor       --------------------------------------
AY373939_Penicillium_viridicat      --------------------------------------
AM176702_Paecilomyces_sp            --------------------------------------
AF033475_Penicillium_polonicum      CTTCGGCTCGGACGCTGGCATAATGGTCGTAAGCGACC
AM158211_Penicillium_polonicum      --------------------------------------
                                                                          
