# Supplementary material for: A software pipeline for processing and identification of fungal ITS sequences
Source: Source Code Biol Med. 2009 Jan 15;4:1. doi: 10.1186/1751-0473-4-1 (PMC2649129; doi:10.1186/1751-0473-4-1)
Supplement: Additional file 2 — The evaluation dataset. The evaluation dataset (in the FASTA format) and the results of its analysis (a summary in the OpenOffice/Excel spreadsheet format with multiple alignments in the ALN (Clustal W) format and a list of the species recovered in the PDF format). [file 1751-0473-4-1-S2.zip › AdditionalFile2/2008-10-24-1/alignments/60341d1.dnd]

(
(
(
(
(
60341d1:0.00790,
(
(
(
(
AY373935_Penicillium_tricolor:0.00109,
AY373939_Penicillium_viridicat:0.00219)
:0.00768,
(
AM176702_Paecilomyces_sp:-0.02245,
AF033475_Penicillium_polonicum:0.02245)
:0.00801)
:0.00498,
AM158211_Penicillium_polonicum:-0.01274)
:0.00772,
AJ270767_Penicillium_expansum:-0.00435)
:0.00680)
:0.00121,
AJ005491_Penicillium_cyclopium:-0.00012)
:0.00000,
AJ005490_Penicillium_aurantiov:0.00000)
:0.00164,
AJ005489_Penicillium_tricolor:-0.00016)
:0.00163,
(
(
(
(
EU770318_Penicillium_sp:-0.00022,
EU128596_Penicillium_polonicum:0.00022)
:0.00014,
AJ005493_Penicillium_sp:-0.00014)
:0.00000,
AJ005492_Penicillium_polonicum:0.00000)
:0.00000,
EU770317_Penicillium_sp:0.00161)
:0.00000,
AJ005482_Penicillium_viridicat:0.00160);
