# Supplementary material for: A software pipeline for processing and identification of fungal ITS sequences
Source: Source Code Biol Med. 2009 Jan 15;4:1. doi: 10.1186/1751-0473-4-1 (PMC2649129; doi:10.1186/1751-0473-4-1)
Supplement: Additional file 2 — The evaluation dataset. The evaluation dataset (in the FASTA format) and the results of its analysis (a summary in the OpenOffice/Excel spreadsheet format with multiple alignments in the ALN (Clustal W) format and a list of the species recovered in the PDF format). [file 1751-0473-4-1-S2.zip › AdditionalFile2/2008-10-24-1/alignments/610912.dnd]

(
(
(
(
610912:-0.00160,
(
EF687940_Aspergillus_sp:0.00000,
(
AJ937750_Aspergillus_versicolo:-0.00336,
(
DQ093658_Aspergillus_versicolo:0.01141,
AM883156_Aspergillus_versicolo:-0.00405)
:0.00289)
:0.00125)
:0.00114)
:0.00116,
AJ937749_Aspergillus_versicolo:-0.00125)
:0.00100,
EU862193_Rhizopus_oryzae:0.00151)
:0.00032,
(
EU862194_Aspergillus_sp:-0.00046,
(
(
(
(
(
(
AJ937751_Aspergillus_versicolo:0.00012,
EF652467_Aspergillus_sp:-0.00012)
:0.00000,
EF652440_Aspergillus_sp:0.00000)
:0.00980,
AM176697_Paecilomyces_sp:-0.00980)
:0.00535,
AM158202_Emericella_nidulans:-0.00535)
:0.00285,
AM158201_Emericella_nidulans:-0.00285)
:0.00160,
AM158200_Emericella_nidulans:-0.00161)
:0.00253)
:0.00035,
EF125026_Aspergillus_versicolo:-0.00035);
