# Supplementary material for: A software pipeline for processing and identification of fungal ITS sequences
Source: Source Code Biol Med. 2009 Jan 15;4:1. doi: 10.1186/1751-0473-4-1 (PMC2649129; doi:10.1186/1751-0473-4-1)
Supplement: Additional file 2 — The evaluation dataset. The evaluation dataset (in the FASTA format) and the results of its analysis (a summary in the OpenOffice/Excel spreadsheet format with multiple alignments in the ALN (Clustal W) format and a list of the species recovered in the PDF format). [file 1751-0473-4-1-S2.zip › AdditionalFile2/2008-10-24-1/alignments/610915.aln]

CLUSTAL W (1.83) multiple sequence alignment


EF151436_Aspergillus_awamori        --------------------------------------------------
DQ235784_Aspergillus_awamori        --------------------------------------------------
EU833208_Aspergillus_niger          --------------------------------------------------
EF136365_Aspergillus_niger          --------------------------------------------------
AY213633_Aspergillus_niger          --------------------------------------------------
AJ223853_Aspergillus_tubingens      --------------------------------------------------
FJ040211_Aspergillus_niger          --------------------------------------------------
AJ280008_Aspergillus_tubingens      --------------------------------------------------
AJ280007_Aspergillus_tubingens      --------------------------------------------------
AF021264_Gliocladium_cibotii        --------------------------------------------------
AB369898_Aspergillus_niger          --------------------------------------------------
EU877947_Aspergillus_tubingens      --------------------------------------------------
EF621571_Aspergillus_tubingens      --------------------------------------------------
EF178271_Aspergillus_tubingens      GTACACACCGCCCGTCGCTACTACCGATTGAATGGCTCGGTGAGGCCTTC
DQ778910_Aspergillus_tubingens      --------------------------------------------------
610915                              --------------------------------------------------
                                                                                      

EF151436_Aspergillus_awamori        --------------------------------------------------
DQ235784_Aspergillus_awamori        --------------------------------------------------
EU833208_Aspergillus_niger          --------------------------------------------------
EF136365_Aspergillus_niger          --------------------------------------------------
AY213633_Aspergillus_niger          --------------------------------------------------
AJ223853_Aspergillus_tubingens      --------------------------------------------------
FJ040211_Aspergillus_niger          --------------------------------------------------
AJ280008_Aspergillus_tubingens      --------------------------------------------------
AJ280007_Aspergillus_tubingens      --------------------------------------------------
AF021264_Gliocladium_cibotii        --------------------------------------------------
AB369898_Aspergillus_niger          --------------------------------------------------
EU877947_Aspergillus_tubingens      --------------------------------------------------
EF621571_Aspergillus_tubingens      --------------GGGTTGGCAACGACCCCCCAGAGCCGGAAAGTTGGT
EF178271_Aspergillus_tubingens      GGACTGGCTCAGGAGGGTTGGCAACGACCCCCCAGAGCCGGAAAGTTGGT
DQ778910_Aspergillus_tubingens      --------------------------------------------------
610915                              --------------------------------------------------
                                                                                      

EF151436_Aspergillus_awamori        ---------------------------------TCCAGTCTTTCCGTAGG
DQ235784_Aspergillus_awamori        ---------------------------------TCCAGTCTTTCCGTAGG
EU833208_Aspergillus_niger          -------------------------------------------CCGTAGG
EF136365_Aspergillus_niger          ------------------------------------------TCCGTAGG
AY213633_Aspergillus_niger          ------------------------------------------TCCGTAGG
AJ223853_Aspergillus_tubingens      ------------------------------------------TCCGTAGG
FJ040211_Aspergillus_niger          --------------------AAGTAAAAGTCGTAACAAGGTTTCCGTAGG
AJ280008_Aspergillus_tubingens      -----------------------------TCGTAACAAGGTTTCCGTAGG
AJ280007_Aspergillus_tubingens      -----------------------------TCGTAACAAGGTTTCCGTAGG
AF021264_Gliocladium_cibotii        -----------------------------------CAAGGTTTCCGTAGG
AB369898_Aspergillus_niger          ------------------GGAAGTAAAAGTCGTAACAAGGTTTCCGTAGG
EU877947_Aspergillus_tubingens      ------------------GGAAGTAAAAGTCGTAACAAGGTTTCCGTAGG
EF621571_Aspergillus_tubingens      CAAACCCGGTCATTTAGAGGAAGTAAAAGTCGTAACAAGGTTTCCGTAGG
EF178271_Aspergillus_tubingens      CAAACCCGGTCATTTAGAGGAAGTAAAAGTCGTAACAAGGTTTCCGTAGG
DQ778910_Aspergillus_tubingens      -------------------------------------AGGTTTCCGTAGG
610915                              --------------------------------------------------
                                                                                      

EF151436_Aspergillus_awamori        TGAACCTGCGGAAGGATCATTACCGAGTGCG-GGTCCTTTGGGCCCAACC
DQ235784_Aspergillus_awamori        TGAACCTGCGGAAGGATCATTACCGAGTGCG-GGTCCTTTGGGCCCAACC
EU833208_Aspergillus_niger          TGAACCTGCGGAAGGATCATTACCGAGTGCG-GGTCCTTTGGGCCCAACC
EF136365_Aspergillus_niger          TGAACCTGCGGAAGGATCATTACCGAGTGCG-GGTCCTTTGGGCCCAACC
AY213633_Aspergillus_niger          TGAACCTGCGGAAGGATCATTACCGAGTGCG-GGTCCTTTGGGCCCAACC
AJ223853_Aspergillus_tubingens      TGAACCTCCGGAAGGATCATTACCGAGTGCG-GGTCCTTTGGGCCCAACC
FJ040211_Aspergillus_niger          TGAACCTGCGGAAGGATCATTACCGAGTGCG-GGTCCTTTGGGCCCAACC
AJ280008_Aspergillus_tubingens      TGAACCTGCGGAAGGATCATTACCGAGTGCG-GGTCCTTTGGGCCCAACC
AJ280007_Aspergillus_tubingens      TGAACCTGCGGAAGGATCATTACCGAGTGCG-GGTCCTTTGGGCCCAACC
AF021264_Gliocladium_cibotii        TGAACCTGCGGAAGGATCATTACCGAGTGCG-GGTCCTTTGGGCCCAACC
AB369898_Aspergillus_niger          TGAACCTGCGGAAGGATCATTACCGAGTGCG-GGTCCTTTGGGCCCAACC
EU877947_Aspergillus_tubingens      TGAACCTGCGGAAGGATCATTACCGAGTGCG-GGTCCTTTGGGCCCAACC
EF621571_Aspergillus_tubingens      TGAACCTGCGGAAGGATCATTACCGAGTGCG-GGTCCTTTGGGCCCAACC
EF178271_Aspergillus_tubingens      TGAACCTGCGGAAGGATCATTACCGAGTGCG-GGTCCTTTGGGCCCAACC
DQ778910_Aspergillus_tubingens      TGAACCTGCGGAAGGATCATTACCGAGTGCG-GGTCCTTTGGGCCCAACC
610915                              ----GTAGTGGAAGGATCATTACCGAGTGCGTGGTCCTTTGGGCCCAACC
                                             ********************** ******************

EF151436_Aspergillus_awamori        TCCCATCCGTGTCTATTATACCCTGTTGCTTCGGCGGGCCCGCCGCTTGT
DQ235784_Aspergillus_awamori        TCCCATCCGTGTCTATTATACCCTGTTGCTTCGGCGGGCCCGCCGCTTGT
EU833208_Aspergillus_niger          TCCCATCCGTGTCTATTATACCCTGTTGCTTCGGCGGGCCCGCCGCTTGT
EF136365_Aspergillus_niger          TCCCATCCGTGTCTATTATACCCTGTTGCTTCGGCGGGCCCGCCGCTTGT
AY213633_Aspergillus_niger          TCCCATCCGTGTCTATTATACCCTGTTGCTTCGGCGGGCCCGCCGCTTGT
AJ223853_Aspergillus_tubingens      TCCCATCCGTGTCTATTATACCCTGTTGCTTCGGCGGGCCCGCCGCTTGT
FJ040211_Aspergillus_niger          TCCCATCCGTGTCTATTATACCCTGTTGCTTCGGCGGGCCCGCCGCTTGT
AJ280008_Aspergillus_tubingens      TCCCATCCGTGTCTATTATACCCTGTTGCTTCGGCGGGCCCGCCGCTTGT
AJ280007_Aspergillus_tubingens      TCCCATCCGTGTCTATTATACCCTGTTGCTTCGGCGGGCCCGCCGCTTGT
AF021264_Gliocladium_cibotii        TCCCATCCGTGTCTATTATACCCTGTTGCTTCGGCGGGCCCGCCGCTTGT
AB369898_Aspergillus_niger          TCCCATCCGTGTCTATTATACCCTGTTGCTTCGGCGGGCCCGCCGCTTGT
EU877947_Aspergillus_tubingens      TCCCATCCGTGTCTATTATACCCTGTTGCTTCGGCGGGCCCGCCGCTTGT
EF621571_Aspergillus_tubingens      TCCCATCCGTGTCTATTATACCCTGTTGCTTCGGCGGGCCCGCCGCTTGT
EF178271_Aspergillus_tubingens      TCCCATCCGTGTCTATTATACCCTGTTGCTTCGGCGGGCCCGCCGCTTGT
DQ778910_Aspergillus_tubingens      TCCCATCCGTGTCTATTATACCCTGTTGCTTCGGCGGGCCCGCCGCTTGT
610915                              TCCCATCCGTGTCTATTATACCCTGTTGCTTCGGCGGGCCCGCCGCTTGT
                                    **************************************************

EF151436_Aspergillus_awamori        CGGCCGCCGGGGGGGCGCCTTTGCCCCCCGGGCCCGTGCCCGCCGGAGAC
DQ235784_Aspergillus_awamori        CGGCCGCCGGGGGGGCGCCTTTGCCCCCCGGGCCCGTGCCCGCCGGAGAC
EU833208_Aspergillus_niger          CGGCCGCCGGGGGGGCGCCTTTGCCCCCCGGGCCCGTGCCCGCCGGAGAC
EF136365_Aspergillus_niger          CGGCCGCCGGGGGGGCGCCTTTGCCCCCCGGGCCCGTGCCCGCCGGAGAC
AY213633_Aspergillus_niger          CGGCCGCCGGGGGGGCGCCTTTGCCCCCCGGGCCCGTGCCCGCCGGAGAC
AJ223853_Aspergillus_tubingens      CGGCCGCCGGGGGGGCGCCTTTGCCCCCCGGGCCCGTGCCCGCCGGAGAC
FJ040211_Aspergillus_niger          CGGCCGCCGGGGGGGCGCCTTTGCCCCCCGGGCCCGTGCCCGCCGGAGAC
AJ280008_Aspergillus_tubingens      CGGCCGCCGGGGGGGCGCCTTTGCCCCCCGGGCCCGTGCCCGCCGGAGAC
AJ280007_Aspergillus_tubingens      CGGCCGCCGGGGGGGCGCCTTTGCCCCCCGGGCCCGTGCCCGCCGGAGAC
AF021264_Gliocladium_cibotii        CGGCCGCCGGGGGGGCGCCTTTGCCCCCCGGGCCCGTGCCCGCCGGAGAC
AB369898_Aspergillus_niger          CGGCCGCCGGGGGGGCGCCTTTGCCCCCCGGGCCCGTGCCCGCCGGAGAC
EU877947_Aspergillus_tubingens      CGGCCGCCGGGGGGGCGCCTTTGCCCCCCGGGCCCGTGCCCGCCGGAGAC
EF621571_Aspergillus_tubingens      CGGCCGCCGGGGGGGCGCCTTTGCCCCCCGGGCCCGTGCCCGCCGGAGAC
EF178271_Aspergillus_tubingens      CGGCCGCCGGGGGGGCGCCTTTGCCCCCCGGGCCCGTGCCCGCCGGAGAC
DQ778910_Aspergillus_tubingens      CGGCCGCCGGGGGGGCGCCTTTGCCCCCCGGGCCCGTGCCCGCCGGAGAC
610915                              CGGCCGCCGGGGGGGCGCCTTTGCCCCCCGGGCCCGTGCCCGCCGGAGAC
                                    **************************************************

EF151436_Aspergillus_awamori        CCCAACACGAACACTGTCTGAAAGCGTGCAGTCTGAGTTGATTGAATGCA
DQ235784_Aspergillus_awamori        CCCAACACGAACACTGTCTGAAAGCGTGCAGTCTGAGTTGATTGAATGCA
EU833208_Aspergillus_niger          CCCAACACGAACACTGTCTGAAAGCGTGCAGTCTGAGTTGATTGAATGCA
EF136365_Aspergillus_niger          CCCAACACGAACACTGTCTGAAAGCGTGCAGTCTGAGTTGATTGAATGCA
AY213633_Aspergillus_niger          CCCAACACGAACACTGTCTGAAAGCGTGCAGTCTGAGTTGATTGAATGCA
AJ223853_Aspergillus_tubingens      CCCAACACGAACACTGTCTGAAAGCGTGCAGTCTGAGTTGATTGAATGCA
FJ040211_Aspergillus_niger          CCCAACACGAACACTGTCTGAAAGCGTGCAGTCTGAGTTGATTGAATGCA
AJ280008_Aspergillus_tubingens      CCCAACACGAACACTGTCTGAAAGCGTGCAGTCTGAGTTGATTGAATGCA
AJ280007_Aspergillus_tubingens      CCCAACACGAACACTGTCTGAAAGCGTGCAGTCTGAGTTGATTGAATGCA
AF021264_Gliocladium_cibotii        CCCAACACGAACACTGTCTGAAAGCGTGCAGTCTGAGTTGATTGAATGCA
AB369898_Aspergillus_niger          CCCAACACGAACACTGTCTGAAAGCGTGCAGTCTGAGTTGATTGAATGCA
EU877947_Aspergillus_tubingens      CCCAACACGAACACTGTCTGAAAGCGTGCAGTCTGAGTTGATTGAATGCA
EF621571_Aspergillus_tubingens      CCCAACACGAACACTGTCTGAAAGCGTGCAGTCTGAGTTGATTGAATGCA
EF178271_Aspergillus_tubingens      CCCAACACGAACACTGTCTGAAAGCGTGCAGTCTGAGTTGATTGAATGCA
DQ778910_Aspergillus_tubingens      CCCAACACGAACACTGTCTGAAAGCGTGCAGTCTGAGTTGATTGAATGCA
610915                              CCCAACACGAACACTGTCTGAAAGCGTGCAGTCTGAGTTGATTGAATGCA
                                    **************************************************

EF151436_Aspergillus_awamori        ATCAGTTAAAACTTTCAACAATGGATCTCTTGGTTCCGGCATCGATGAAG
DQ235784_Aspergillus_awamori        ATCAGTTAAAACTTTCAACAATGGATCTCTTGGTTCCGGCATCGATGAAG
EU833208_Aspergillus_niger          ATCAGTTAAAACTTTCAACAATGGATCTCTTGGTTCCGGCATCGATGAAG
EF136365_Aspergillus_niger          ATCAGTTAAAACTTTCAACAATGGATCTCTTGGTTCCGGCATCGATGAAG
AY213633_Aspergillus_niger          ATCAGTTAAAACTTTCAACAATGGATCTCTTGGTTCCGGCATCGATGAAG
AJ223853_Aspergillus_tubingens      ATCAGTTAAAACTTTCAACAATGGATCTCTTGGTTCCGGCATCGATGAAG
FJ040211_Aspergillus_niger          ATCAGTTAAAACTTTCAACAATGGATCTCTTGGTTCCGGCATCGATGAAG
AJ280008_Aspergillus_tubingens      ATCAGTTAAAACTTTCAACAATGGATCTCTTGGTTCCGGCATCGATGAAG
AJ280007_Aspergillus_tubingens      ATCAGTTAAAACTTTCAACAATGGATCTCTTGGTTCCGGCATCGATGAAG
AF021264_Gliocladium_cibotii        ATCAGTTAAAACTTTCAACAATGGATCTCTTGGTTCCGGCATCGATGAAG
AB369898_Aspergillus_niger          ATCAGTTAAAACTTTCAACAATGGATCTCTTGGTTCCGGCATCGATGAAG
EU877947_Aspergillus_tubingens      ATCAGTTAAAACTTTCAACAATGGATCTCTTGGTTCCGGCATCGATGAAG
EF621571_Aspergillus_tubingens      ATCAGTTAAAACTTTCAACAATGGATCTCTTGGTTCCGGCATCGATGAAG
EF178271_Aspergillus_tubingens      ATCAGTTAAAACTTTCAACAATGGATCTCTTGGTTCCGGCATCGATGAAG
DQ778910_Aspergillus_tubingens      ATCAGTTAAAACTTTCAACAATGGATCTCTTGGTTCCGGCATCGATGAAG
610915                              ATCAGTTAAAACTTTCAACAATGGATCTCTTGGTTCCGGCATCGATGAAG
                                    **************************************************

EF151436_Aspergillus_awamori        AACGCAGCGAAATGCGATAACTAATGTGAATTGCAGAATTCAGTGAATCA
DQ235784_Aspergillus_awamori        AACGCAGCGAAATGCGATAACTAATGTGAATTGCAGAATTCAGTGAATCA
EU833208_Aspergillus_niger          AACGCAGCGAAATGCGATAACTAATGTGAATTGCAGAATTCAGTGAATCA
EF136365_Aspergillus_niger          AACGCAGCGAAATGCGATAACTAATGTGAATTGCAGAATTCAGTGAATCA
AY213633_Aspergillus_niger          AACGCAGCGAAATGCGATAACTAATGTGAATTGCAGAATTCAGTGAATCA
AJ223853_Aspergillus_tubingens      AACGCAGCGAAATGCGATAACTAATGTGAATTGCAGAATTCAGTGAATCA
FJ040211_Aspergillus_niger          AACGCAGCGAAATGCGATAACTAATGTGAATTGCAGAATTCAGTGAATCA
AJ280008_Aspergillus_tubingens      AACGCAGCGAAATGCGATAACTAATGTGAATTGCAGAATTCAGTGAATCA
AJ280007_Aspergillus_tubingens      AACGCAGCGAAATGCGATAACTAATGTGAATTGCAGAATTCAGTGAATCA
AF021264_Gliocladium_cibotii        AACGCAGCGAAATGCGATAACTAATGTGAATTGCAGAATTCAGTGAATCA
AB369898_Aspergillus_niger          AACGCAGCGAAATGCGATAACTAATGTGAATTGCAGAATTCAGTGAATCA
EU877947_Aspergillus_tubingens      AACGCAGCGAAATGCGATAACTAATGTGAATTGCAGAATTCAGTGAATCA
EF621571_Aspergillus_tubingens      AACGCAGCGAAATGCGATAACTAATGTGAATTGCAGAATTCAGTGAATCA
EF178271_Aspergillus_tubingens      AACGCAGCGAAATGCGATAACTAATGTGAATTGCAGAATTCAGTGAATCA
DQ778910_Aspergillus_tubingens      AACGCAGCGAAATGCGATAACTAATGTGAATTGCAGAATTCAGTGAATCA
610915                              AACGCAGCGAAATGCGATAACTAATGTGAATTGCAGAATTCAGTGAATCA
                                    **************************************************

EF151436_Aspergillus_awamori        TCGAGTCTTTGAACGCACATTGCGCCCCCTGGTATTCCGGGGGGCATGCC
DQ235784_Aspergillus_awamori        TCGAGTCTTTGAACGCACATTGCGCCCCCTGGTATTCCGGGGGGCATGCC
EU833208_Aspergillus_niger          TCGAGTCTTTGAACGCACATTGCGCCCCCTGGTATTCCGGGGGGCATGCC
EF136365_Aspergillus_niger          TCGAGTCTTTGAACGCACATTGCGCCCCCTGGTATTCCGGGGGGCATGCC
AY213633_Aspergillus_niger          TCGAGTCTTTGAACGCACATTGCGCCCCCTGGTATTCCGGGGGGCATGCC
AJ223853_Aspergillus_tubingens      TCGAGTCTTTGAACGCACATTGCGCCCCCTGGTATTCCGGGGGGCATGCC
FJ040211_Aspergillus_niger          TCGAGTCTTTGAACGCACATTGCGCCCCCTGGTATTCCGGGGGGCATGCC
AJ280008_Aspergillus_tubingens      TCGAGTCTTTGAACGCACATTGCGCCCCCTGGTATTCCGGGGGGCATGCC
AJ280007_Aspergillus_tubingens      TCGAGTCTTTGAACGCACATTGCGCCCCCTGGTATTCCGGGGGGCATGCC
AF021264_Gliocladium_cibotii        TCGAGTCTTTGAACGCACATTGCGCCCCCTGGTATTCCGGGGGGCATGCC
AB369898_Aspergillus_niger          TCGAGTCTTTGAACGCACATTGCGCCCCCTGGTATTCCGGGGGGCATGCC
EU877947_Aspergillus_tubingens      TCGAGTCTTTGAACGCACATTGCGCCCCCTGGTATTCCGGGGGGCATGCC
EF621571_Aspergillus_tubingens      TCGAGTCTTTGAACGCACATTGCGCCCCCTGGTATTCCGGGGGGCATGCC
EF178271_Aspergillus_tubingens      TCGAGTCTTTGAACGCACATTGCGCCCCCTGGTATTCCGGGGGGCATGCC
DQ778910_Aspergillus_tubingens      TCGAGTCTTTGAACGCACATTGCGCCCCCTGGTATTCCGGGGGGCATGCC
610915                              TCGAGTCTTTGAACGCACATTGCGCCCCCTGGTATTCCGGGGGGCATGCC
                                    **************************************************

EF151436_Aspergillus_awamori        TGTCCGAGCGTCATTGCTGCCCTCAAGCCCGGCTTGTGTGTTGGGTCGCC
DQ235784_Aspergillus_awamori        TGTCCGAGCGTCATTGCTGCCCTCAAGCCCGGCTTGTGTGTTGGGTCGCC
EU833208_Aspergillus_niger          TGTCCGAGCGTCATTGCTGCCCTCAAGCCCGGCTTGTGTGTTGGGTCGCC
EF136365_Aspergillus_niger          TGTCCGAGCGTCATTGCTGCCCTCAAGCCCGGCTTGTGTGTTGGGTCGCC
AY213633_Aspergillus_niger          TGTCCGAGCGTCATTGCTGCCCTCAAGCCCGGCTTGTGTGTTGGGTCGCC
AJ223853_Aspergillus_tubingens      TGTCCGAGCGTCATTGCTGCCCTCAAGCCCGGCTTGTGTGTTGGGTCGCC
FJ040211_Aspergillus_niger          TGTCCGAGCGTCATTGCTGCCCTCAAGCCCGGCTTGTGTGTTGGGTCGCC
AJ280008_Aspergillus_tubingens      TGTCCGAGCGTCATTGCTGCCCTCAAGCCCGGCTTGTGTGTTGGGTCGCC
AJ280007_Aspergillus_tubingens      TGTCCGAGCGTCATTGCTGCCCTCAAGCCCGGCTTGTGTGTTGGGTCGCC
AF021264_Gliocladium_cibotii        TGTCCGAGCGTCATTGCTGCCCTCAAGCCCGGCTTGTGTGTTGGGTCGCC
AB369898_Aspergillus_niger          TGTCCGAGCGTCATTGCTGCCCTCAAGCCCGGCTTGTGTGTTGGGTCGCC
EU877947_Aspergillus_tubingens      TGTCCGAGCGTCATTGCTGCCCTCAAGCCCGGCTTGTGTGTTGGGTCGCC
EF621571_Aspergillus_tubingens      TGTCCGAGCGTCATTGCTGCCCTCAAGCCCGGCTTGTGTGTTGGGTCGCC
EF178271_Aspergillus_tubingens      TGTCCGAGCGTCATTGCTGCCCTCAAGCCCGGCTTGTGTGTTGGGTCGCC
DQ778910_Aspergillus_tubingens      TGTCCGAGCGTCATTGCTGCCCTCAAGCCCGGCTTGTGTGTTGGGTCGCC
610915                              TGTCCGAGCGTCATTGCTGCCCTCAAGCCCGGCTTGTGTGTTGGGTCGCC
                                    **************************************************

EF151436_Aspergillus_awamori        GTCCCCCTCTCCGGGGGGACGGGCCCGAAAGGCAGCGGCGGCACCGCGTC
DQ235784_Aspergillus_awamori        GTCCCCCTCTCCGGGGGGACGGGCCCGAAAGGCAGCGGCGGCACCGCGTC
EU833208_Aspergillus_niger          GTCCCCCTCTCCGGGGGGACGGGCCCGAAAGGCAGCGGCGGCACCGCGTC
EF136365_Aspergillus_niger          GTCCCCCTCTCCGGGGGGACGGGCCCGAAAGGCAGCGGCGGCACCGCGTC
AY213633_Aspergillus_niger          GTCCCCCTCTCCGGGGGGACGGGCCCGAAAGGCAGCGGCGGCACCGCGTC
AJ223853_Aspergillus_tubingens      GTCCCCCTCTCCGGGGGGACGGGCCCGAAAGGCAGCGGCGGCACCGCGTC
FJ040211_Aspergillus_niger          GTCCCCCTCTCCGGGGGGACGGGCCCGAAAGGCAGCGGCGGCACCGCGTC
AJ280008_Aspergillus_tubingens      GTCCCCCTCTCCGGGGGGACGGGCCCGAAAGGCAGCGGCGGCACCGCGTC
AJ280007_Aspergillus_tubingens      GTCCCCCTCTCCGGGGGGACGGGCCCGAAAGGCAGCGGCGGCACCGCGTC
AF021264_Gliocladium_cibotii        GTCCCCCTCTCCGGGGGGACGGGCCCGAAAGGCAGCGGCGGCACCGCGTC
AB369898_Aspergillus_niger          GTCCCCCTCTCCGGGGGGACGGGCCCGAAAGGCAGCGGCGGCACCGCGTC
EU877947_Aspergillus_tubingens      GTCCCCCTCTCCGGGGGGACGGGCCCGAAAGGCAGCGGCGGCACCGCGTC
EF621571_Aspergillus_tubingens      GTCCCCCTCTCCGGGGGGACGGGCCCGAAAGGCAGCGGCGGCACCGCGTC
EF178271_Aspergillus_tubingens      GTCCCCCTCTCCGGGGGGACGGGCCCGAAAGGCAGCGGCGGCACCGCGTC
DQ778910_Aspergillus_tubingens      GTCCCCCTCTCCGGGGGGACGGGCCCGAAAGGCAGCGGCGGCACCGCGTC
610915                              GTCCCCCTCTCCGGGGGGACGGGCCCGAAAGGCAGCGGCGGCACCGCGTC
                                    **************************************************

EF151436_Aspergillus_awamori        CGATCCTCGAGCGTATGGGGCTTTGTCACATGCTCTGTAGGATTGGCCGG
DQ235784_Aspergillus_awamori        CGATCCTCGAGCGTATGGGGCTTTGTCACATGCTCTGTAGGATTGGCCGG
EU833208_Aspergillus_niger          CGATCCTCGAGCGTATGGGGCTTTGTCACATGCTCTGTAGGATTGGCCGG
EF136365_Aspergillus_niger          CGATCCTCGAGCGTATGGGGCTTTGTCACATGCTCTGTAGGATTGGCCGG
AY213633_Aspergillus_niger          CGATCCTCGAGCGTATGGGGCTTTGTCACATGCTCTGTAGGATTGGCCGG
AJ223853_Aspergillus_tubingens      CGATCCTCGAGCGTATGGGGCTTTGTCACATGCTCTGTAGGATTGGCCGG
FJ040211_Aspergillus_niger          CGATCCTCGAGCGTATGGGGCTTTGTCACATGCTCTGTAGGATTGGCCGG
AJ280008_Aspergillus_tubingens      CGATCCTCGAGCGTATGGGGCTTTGTCACATGCTCTGTAGGATTGGCCGG
AJ280007_Aspergillus_tubingens      CGATCCTCGAGCGTATGGGGCTTTGTCACATGCTCTGTAGGATTGGCCGG
AF021264_Gliocladium_cibotii        CGATCCTCGAGCGTATGGGGCTTTGTCACATGCTCTGTAGGATTGGCCGG
AB369898_Aspergillus_niger          CGATCCTCGAGCGTATGGGGCTTTGTCACATGCTCTGTAGGATTGGCCGG
EU877947_Aspergillus_tubingens      CGATCCTCGAGCGTATGGGGCTTTGTCACATGCTCTGTAGGATTGGCCGG
EF621571_Aspergillus_tubingens      CGATCCTCGAGCGTATGGGGCTTTGTCACATGCTCTGTAGGATTGGCCGG
EF178271_Aspergillus_tubingens      CGATCCTCGAGCGTATGGGGCTTTGTCACATGCTCTGTAGGATTGGCCGG
DQ778910_Aspergillus_tubingens      CGATCCTCGAGCGTATGGGGCTTTGTCACATGCTCTGTAGGATTGGCCGG
610915                              CGATCCTCGAGCGTATGGGGCTTTGTCACATGCTCTGTAGGATTGGCCGG
                                    **************************************************

EF151436_Aspergillus_awamori        CGCCTGCCGACGTTTTCCAACCATTTTTTC-CAGGTTGACCTCGGATCAG
DQ235784_Aspergillus_awamori        CGCCTGCCGACGTTTTCCAACCATTTTTTC-CAGGTTGACCTCGGATCAG
EU833208_Aspergillus_niger          CGCCTGCCGACGTTTTCCAACCATTTTTTC-CAGGTTGACCTCGGATCAG
EF136365_Aspergillus_niger          CGCCTGCCGACGTTTTCCAACCATTTTTTC-CAGGTTGACCTCGGATCAG
AY213633_Aspergillus_niger          CGCCTGCCGACGTTTTCCAACCATTTTTTC-CAGGTTGACCTCGGATCAG
AJ223853_Aspergillus_tubingens      CGCCTGCCGACGTTTTCCAACCATTTTTTC-CAGGTTGACCTCGGATCAG
FJ040211_Aspergillus_niger          CGCCTGCCGACGTTTTCCAACCATTTTTTC-CAGGTTGACCTCGGATCAG
AJ280008_Aspergillus_tubingens      CGCCTGCCGACGTTTTCCAACCATTTTTTC-CAGGTTGACCTCGGATCAG
AJ280007_Aspergillus_tubingens      CGCCTGCCGACGTTTTCCAACCATTTTTTC-CAGGTTGACCTCGGATCAG
AF021264_Gliocladium_cibotii        CGCCTGCCGACGTTTTCCAACCATTTTTTC-CAGGTTGACCTCGGATCAG
AB369898_Aspergillus_niger          CGCCTGCCGACGTTTTCCAACCATTTTTTC-CAGGTTGACCTCGGATCAG
EU877947_Aspergillus_tubingens      CGCCTGCCGACGTTTTCCAACCATTTTTTC-CAGGTTGACCTCGGATCAG
EF621571_Aspergillus_tubingens      CGCCTGCCGACGTTTTCCAACCATTTTTTC-CAGGTTGACCTCGGATCAG
EF178271_Aspergillus_tubingens      CGCCTGCCGACGTTTTCCAACCATTTTTTC-CAGGTTGACCTCGGATCAG
DQ778910_Aspergillus_tubingens      CGCCTGCCGACGTTTTCCAACCATTTTTTC-CAGGTTGACCTCGGATCAG
610915                              CGCCTGCCGACGTTTTCCAACCATTTTTTCACAGGTTGACCTCGGATCAG
                                    ****************************** *******************

EF151436_Aspergillus_awamori        GTAGGGATACCCGCTGAACTTAAGCATATCAATAA---------------
DQ235784_Aspergillus_awamori        GTAGGGATACCCGCTGAACTTAAGCATATCAATAAGCGGAGGA-------
EU833208_Aspergillus_niger          GTAGGGATACCCGCTGAACTTAAGCATAT---------------------
EF136365_Aspergillus_niger          GTAGGGATACCCGCTGAACTTAAGCATATCAATAAGCGGAGGA-------
AY213633_Aspergillus_niger          GTAGGGATACCCGCTGAACTTAAGCATATCAATAAGCGGAGGA-------
AJ223853_Aspergillus_tubingens      GTAGGGATACCCGCTGAACTTAAGCATATCAATAAGCGG-----------
FJ040211_Aspergillus_niger          GTAGGGATACCCGCTGAACTTAAGCATATCAATAAGCGGAGGAGATCTGA
AJ280008_Aspergillus_tubingens      GTAGGGATACCCGCTGAACTTAAGCATATCAATAAGCGGA----------
AJ280007_Aspergillus_tubingens      GTAGGGATACCCGCTGAACTTAAGCATATCAATAAGCGGA----------
AF021264_Gliocladium_cibotii        GTAGG-ATACCCGCTGAACTTAAGCATATCAATAAGC-------------
AB369898_Aspergillus_niger          GTAGGGATACCCGCTGAACTTAAGCATATCAATAAGCGGAGGA-------
EU877947_Aspergillus_tubingens      GTAGGGATACCCG-------------------------------------
EF621571_Aspergillus_tubingens      GTAGGGATACCCGCTGAACTTAAGCATATCAATAAGCGGA----------
EF178271_Aspergillus_tubingens      GTAGGGATACCCGCTGAACTTAAGCATATCAATAAGCGGA----------
DQ778910_Aspergillus_tubingens      GTAGGGATACCCGCT-----------------------------------
610915                              GTAGG---------------------------------------------
                                    *****                                             

EF151436_Aspergillus_awamori        ----
DQ235784_Aspergillus_awamori        ----
EU833208_Aspergillus_niger          ----
EF136365_Aspergillus_niger          ----
AY213633_Aspergillus_niger          ----
AJ223853_Aspergillus_tubingens      ----
FJ040211_Aspergillus_niger          TCAA
AJ280008_Aspergillus_tubingens      ----
AJ280007_Aspergillus_tubingens      ----
AF021264_Gliocladium_cibotii        ----
AB369898_Aspergillus_niger          ----
EU877947_Aspergillus_tubingens      ----
EF621571_Aspergillus_tubingens      ----
EF178271_Aspergillus_tubingens      ----
DQ778910_Aspergillus_tubingens      ----
610915                              ----
                                        
