# Supplementary material for: A software pipeline for processing and identification of fungal ITS sequences
Source: Source Code Biol Med. 2009 Jan 15;4:1. doi: 10.1186/1751-0473-4-1 (PMC2649129; doi:10.1186/1751-0473-4-1)
Supplement: Additional file 2 — The evaluation dataset. The evaluation dataset (in the FASTA format) and the results of its analysis (a summary in the OpenOffice/Excel spreadsheet format with multiple alignments in the ALN (Clustal W) format and a list of the species recovered in the PDF format). [file 1751-0473-4-1-S2.zip › AdditionalFile2/2008-10-24-1/alignments/610915.dnd]

(
(
(
(
610915:0.00884,
(
(
(
EU877947_Aspergillus_tubingens:0.00829,
EF621571_Aspergillus_tubingens:-0.00829)
:0.00447,
EF178271_Aspergillus_tubingens:-0.00447)
:0.00312,
DQ778910_Aspergillus_tubingens:-0.00225)
:0.00162)
:0.00133,
AB369898_Aspergillus_niger:-0.00043)
:0.00036,
AF021264_Gliocladium_cibotii:0.00036)
:0.00013,
(
(
FJ040211_Aspergillus_niger:-0.00033,
(
(
(
EU833208_Aspergillus_niger:-0.00401,
(
EF151436_Aspergillus_awamori:0.00100,
DQ235784_Aspergillus_awamori:-0.00100)
:0.00401)
:0.00234,
(
EF136365_Aspergillus_niger:0.00000,
AY213633_Aspergillus_niger:0.00000)
:0.00099)
:0.00039,
AJ223853_Aspergillus_tubingens:0.00047)
:0.00136)
:0.00139,
AJ280008_Aspergillus_tubingens:-0.00061)
:0.00043,
AJ280007_Aspergillus_tubingens:-0.00043);
