# Supplementary material for: A software pipeline for processing and identification of fungal ITS sequences
Source: Source Code Biol Med. 2009 Jan 15;4:1. doi: 10.1186/1751-0473-4-1 (PMC2649129; doi:10.1186/1751-0473-4-1)
Supplement: Additional file 2 — The evaluation dataset. The evaluation dataset (in the FASTA format) and the results of its analysis (a summary in the OpenOffice/Excel spreadsheet format with multiple alignments in the ALN (Clustal W) format and a list of the species recovered in the PDF format). [file 1751-0473-4-1-S2.zip › AdditionalFile2/2008-10-24-1/alignments/61094.aln]

CLUSTAL W (1.83) multiple sequence alignment


61094                               --------------------------------------------------
DQ093658_Aspergillus_versicolo      ----------------------------GTGGAACAAGTTTCC--GTAGG
AM883156_Aspergillus_versicolo      TTTCTTGGTCATATAGAGGAAGTAAAAGTCGTAACAAGGTTTCCAGTAGG
EF687940_Aspergillus_sp             --------------------------------------------------
AJ937750_Aspergillus_versicolo      -----------------GGAAGTAAAAGTCGTAACAAGGTTTCC-GTAGG
AJ937749_Aspergillus_versicolo      -----------------GGAAGTAAAAGTCGTAACAAGGTTTCC-GTAGG
EU862193_Rhizopus_oryzae            ----------------------------------------TCC--GTAGG
EF125026_Aspergillus_versicolo      ----------------------------------------TCC--GTAGG
EU862194_Aspergillus_sp             ----------------------------------------TCC--GTAGG
AM158200_Emericella_nidulans        --------------------------------------------------
AM158201_Emericella_nidulans        --------------------------------------------------
AJ937751_Aspergillus_versicolo      --------------------------------------------------
EF652467_Aspergillus_sp             --------------------------------------------------
EF652440_Aspergillus_sp             --------------------------------------------------
AM176697_Paecilomyces_sp            --------------------------------------------------
AM158202_Emericella_nidulans        --------------------------------------------------
                                                                                      

61094                               -------GAGGAAGGATCATTACCGAGTGCGGGCTGCCTCCGGGCGCCCA
DQ093658_Aspergillus_versicolo      TGAACCTGCGGAAGGATCATTACCGAGTGCGGGCTGCCTCCGGGCGCCCA
AM883156_Aspergillus_versicolo      TGAACCTGCGGAAGGATCATTACCGAGTGCGGGCTGCCTCCGGGCGCCCA
EF687940_Aspergillus_sp             --AACCTGCGGAAGGATCATTACCGAGTGCGGGCTGCCTCCGGGCGCCCA
AJ937750_Aspergillus_versicolo      TGAACCTGCGGAAGGATCATTACCGAGTGCGGGCTGCCTCCGGGCGCCCA
AJ937749_Aspergillus_versicolo      TGAACCTGCGGAAGGATCATTACCGAGTGCGGGCTGCCTCCGGGCGCCCA
EU862193_Rhizopus_oryzae            TGAACCTGCGGAAGGATCATTACCGAGTGCGGGCTGCCTCCGGGCGCCCA
EF125026_Aspergillus_versicolo      TGAACCTGCGGAAGGATCATTACCGAGTGCGGGCTGCCTCCGGGCGCCCA
EU862194_Aspergillus_sp             TGAACCTGCGGAAGGATCATTACCGAGTGCGGGCTGCCTCCGGGCGCCCA
AM158200_Emericella_nidulans        -----------AAGGATCATTACCGAGTGCGGGCTGCCTCCGGGCGCCCA
AM158201_Emericella_nidulans        -----------AAGGATCATTACCGAGTGCGGGCTGCCTCCGGGCGCCCA
AJ937751_Aspergillus_versicolo      ----------GAAGGATCATTACCGAGTGCGGGCTGCCTCCGGGCGCCCA
EF652467_Aspergillus_sp             -----------AAGGATCATTACCGAGTGCGGGCTGCCTCCGGGCGCCCA
EF652440_Aspergillus_sp             -----------AAGGATCATTACCGAGTGCGGGCTGCCTCCGGGCGCCCA
AM176697_Paecilomyces_sp            -----------AAGGATCATTACCGAGTGCGGGCTGCCTCCGGGCGCCCA
AM158202_Emericella_nidulans        -----------AAGGATCATTACCGAGTGCGGGCTGCCTCCGGGCGCCCA
                                               ***************************************

61094                               ACCTCCCACCCGTGACTACCTAACACTGTTGCTTCGGCGGGGAGCCCTCT
DQ093658_Aspergillus_versicolo      ACCTCCCACCCGTGACTACCTAACACTGTTGCTTCGGCGGGGAGCCCTCT
AM883156_Aspergillus_versicolo      ACCTCCCACCCGTGACTACCTAACACTGTTGCTTCGGCGGGGAGCCCTCT
EF687940_Aspergillus_sp             ACCTCCCACCCGTGACTACCTAACACTGTTGCTTCGGCGGGGAGCCCTCT
AJ937750_Aspergillus_versicolo      ACCTCCCACCCGTGACTACCTAACACTGTTGCTTCGGCGGGGAGCCCTCT
AJ937749_Aspergillus_versicolo      ACCTCCCACCCGTGACTACCTAACACTGTTGCTTCGGCGGGGAGCCCTCT
EU862193_Rhizopus_oryzae            ACCTCCCACCCGTGACTACCTAACACTGTTGCTTCGGCGGGGAGCCCTCT
EF125026_Aspergillus_versicolo      ACCTCCCACCCGTGACTACCTAACACTGTTGCTTCGGCGGGGAGCCCTCT
EU862194_Aspergillus_sp             ACCTCCCACCCGTGACTACCTAACACTGTTGCTTCGGCGGGGAGCCCTCT
AM158200_Emericella_nidulans        ACCTCCCACCCGTGACTACCTAACACTGTTGCTTCGGCGGGGAGCCCTCT
AM158201_Emericella_nidulans        ACCTCCCACCCGTGACTACCTAACACTGTTGCTTCGGCGGGGAGCCCTCT
AJ937751_Aspergillus_versicolo      ACCTCCCACCCGTGACTACCTAACACTGTTGCTTCGGCGGGGAGCCCTCT
EF652467_Aspergillus_sp             ACCTCCCACCCGTGACTACCTAACACTGTTGCTTCGGCGGGGAGCCCTCT
EF652440_Aspergillus_sp             ACCTCCCACCCGTGACTACCTAACACTGTTGCTTCGGCGGGGAGCCCTCT
AM176697_Paecilomyces_sp            ACCTCCCACCCGTGACTACCTAACACTGTTGCTTCGGCGGGGAGCCCTCT
AM158202_Emericella_nidulans        ACCTCCCACCCGTGACTACCTAACACTGTTGCTTCGGCGGGGAGCCCTCT
                                    **************************************************

61094                               CGGGGGCGAGCCGCCGGGGACTACTGAACTTCATGCCTGAGAGTGATGCA
DQ093658_Aspergillus_versicolo      CGGGGGCGAGCCGCCGGGGACTACTGAACTTCATGCCTGAGAGTGATGCA
AM883156_Aspergillus_versicolo      CGGGGGCGAGCCGCCGGGGACTACTGAACTTCATGCCTGAGAGTGATGCA
EF687940_Aspergillus_sp             CGGGGGCGAGCCGCCGGGGACTACTGAACTTCATGCCTGAGAGTGATGCA
AJ937750_Aspergillus_versicolo      CGGGGGCGAGCCGCCGGGGACTACTGAACTTCATGCCTGAGAGTGATGCA
AJ937749_Aspergillus_versicolo      CGGGGGCGAGCCGCCGGGGACTACTGAACTTCATGCCTGAGAGTGATGCA
EU862193_Rhizopus_oryzae            CGGGGGCGAGCCGCCGGGGACTACTGAACTTCATGCCTGAGAGTGATGCA
EF125026_Aspergillus_versicolo      CGGGGGCGAGCCGCCGGGGACTACTGAACTTCATGCCTGAGAGTGATGCA
EU862194_Aspergillus_sp             CGGGGGCGAGCCGCCGGGGACTACTGAACTTCATGCCTGAGAGTGATGCA
AM158200_Emericella_nidulans        CGGGGGCGAGCCGCCGGGGACTACTGAACTTCATGCCTGAGAGTGATGCA
AM158201_Emericella_nidulans        CGGGGGCGAGCCGCCGGGGACTACTGAACTTCATGCCTGAGAGTGATGCA
AJ937751_Aspergillus_versicolo      CGGGGGCGAGCCGCCGGGGACTACTGAACTTCATGCCTGAGAGTGATGCA
EF652467_Aspergillus_sp             CGGGGGCGAGCCGCCGGGGACTACTGAACTTCATGCCTGAGAGTGATGCA
EF652440_Aspergillus_sp             CGGGGGCGAGCCGCCGGGGACTACTGAACTTCATGCCTGAGAGTGATGCA
AM176697_Paecilomyces_sp            CGGGGGCGAGCCGCCGGGGACTACTGAACTTCATGCCTGAGAGTGATGCA
AM158202_Emericella_nidulans        CGGGGGCGAGCCGCCGGGGACTACTGAACTTCATGCCTGAGAGTGATGCA
                                    **************************************************

61094                               GTCTGAGTCTGAATATAAAATCAGTCAAAACTTTCAACAATGGATCTCTT
DQ093658_Aspergillus_versicolo      GTCTGAGTCTGAATATAAAATCAGTCAAAACTTTCAACAATGGATCTCTT
AM883156_Aspergillus_versicolo      GTCTGAGTCTGAATATAAAATCAGTCAAAACTTTCAACAATGGATCTCTT
EF687940_Aspergillus_sp             GTCTGAGTCTGAATATAAAATCAGTCAAAACTTTCAACAATGGATCTCTT
AJ937750_Aspergillus_versicolo      GTCTGAGTCTGAATATAAAATCAGTCAAAACTTTCAACAATGGATCTCTT
AJ937749_Aspergillus_versicolo      GTCTGAGTCTGAATATAAAATCAGTCAAAACTTTCAACAATGGATCTCTT
EU862193_Rhizopus_oryzae            GTCTGAGTCTGAATATAAAATCAGTCAAAACTTTCAACAATGGATCTCTT
EF125026_Aspergillus_versicolo      GTCTGAGTCTGAATATAAAATCAGTCAAAACTTTCAACAATGGATCTCTT
EU862194_Aspergillus_sp             GTCTGAGTCTGAATATAAAATCAGTCAAAACTTTCAACAATGGATCTCTT
AM158200_Emericella_nidulans        GTCTGAGTCTGAATATAAAATCAGTCAAAACTTTCAACAATGGATCTCTT
AM158201_Emericella_nidulans        GTCTGAGTCTGAATATAAAATCAGTCAAAACTTTCAACAATGGATCTCTT
AJ937751_Aspergillus_versicolo      GTCTGAGTCTGAATATAAAATCAGTCAAAACTTTCAACAATGGATCTCTT
EF652467_Aspergillus_sp             GTCTGAGTCTGAATATAAAATCAGTCAAAACTTTCAACAATGGATCTCTT
EF652440_Aspergillus_sp             GTCTGAGTCTGAATATAAAATCAGTCAAAACTTTCAACAATGGATCTCTT
AM176697_Paecilomyces_sp            GTCTGAGTCTGAATATAAAATCAGTCAAAACTTTCAACAATGGATCTCTT
AM158202_Emericella_nidulans        GTCTGAGTCTGAATATAAAATCAGTCAAAACTTTCAACAATGGATCTCTT
                                    **************************************************

61094                               GGTTCCGGCATCGATGAAGAACGCAGCGAACTGCGATAAGTAATGTGAAT
DQ093658_Aspergillus_versicolo      GGTTCCGGCATCGATGAAGAACGCAGCGAACTGCGATAAGTAATGTGAAT
AM883156_Aspergillus_versicolo      GGTTCCGGCATCGATGAAGAACGCAGCGAACTGCGATAAGTAATGTGAAT
EF687940_Aspergillus_sp             GGTTCCGGCATCGATGAAGAACGCAGCGAACTGCGATAAGTAATGTGAAT
AJ937750_Aspergillus_versicolo      GGTTCCGGCATCGATGAAGAACGCAGCGAACTGCGATAAGTAATGTGAAT
AJ937749_Aspergillus_versicolo      GGTTCCGGCATCGATGAAGAACGCAGCGAACTGCGATAAGTAATGTGAAT
EU862193_Rhizopus_oryzae            GGTTCCGGCATCGATGAAGAACGCAGCGAACTGCGATAAGTAATGTGAAT
EF125026_Aspergillus_versicolo      GGTTCCGGCATCGATGAAGAACGCAGCGAACTGCGATAAGTAATGTGAAT
EU862194_Aspergillus_sp             GGTTCCGGCATCGATGAAGAACGCAGCGAACTGCGATAAGTAATGTGAAT
AM158200_Emericella_nidulans        GGTTCCGGCATCGATGAAGAACGCAGCGAACTGCGATAAGTAATGTGAAT
AM158201_Emericella_nidulans        GGTTCCGGCATCGATGAAGAACGCAGCGAACTGCGATAAGTAATGTGAAT
AJ937751_Aspergillus_versicolo      GGTTCCGGCATCGATGAAGAACGCAGCGAACTGCGATAAGTAATGTGAAT
EF652467_Aspergillus_sp             GGTTCCGGCATCGATGAAGAACGCAGCGAACTGCGATAAGTAATGTGAAT
EF652440_Aspergillus_sp             GGTTCCGGCATCGATGAAGAACGCAGCGAACTGCGATAAGTAATGTGAAT
AM176697_Paecilomyces_sp            GGTTCCGGCATCGATGAAGAACGCAGCGAACTGCGATAAGTAATGTGAAT
AM158202_Emericella_nidulans        GGTTCCGGCATCGATGAAGAACGCAGCGAACTGCGATAAGTAATGTGAAT
                                    **************************************************

61094                               TGCAGAATTCAGTGAATCATCGAGTCTTTGAACGCACATTGCGCCCCCTG
DQ093658_Aspergillus_versicolo      TGCAGAATTCAGTGAATCATCGAGTCTTTGAACGCACATTGCGCCCCCTG
AM883156_Aspergillus_versicolo      TGCAGAATTCAGTGAATCATCGAGTCTTTGAACGCACATTGCGCCCCCTG
EF687940_Aspergillus_sp             TGCAGAATTCAGTGAATCATCGAGTCTTTGAACGCACATTGCGCCCCCTG
AJ937750_Aspergillus_versicolo      TGCAGAATTCAGTGAATCATCGAGTCTTTGAACGCACATTGCGCCCCCTG
AJ937749_Aspergillus_versicolo      TGCAGAATTCAGTGAATCATCGAGTCTTTGAACGCACATTGCGCCCCCTG
EU862193_Rhizopus_oryzae            TGCAGAATTCAGTGAATCATCGAGTCTTTGAACGCACATTGCGCCCCCTG
EF125026_Aspergillus_versicolo      TGCAGAATTCAGTGAATCATCGAGTCTTTGAACGCACATTGCGCCCCCTG
EU862194_Aspergillus_sp             TGCAGAATTCAGTGAATCATCGAGTCTTTGAACGCACATTGCGCCCCCTG
AM158200_Emericella_nidulans        TGCAGAATTCAGTGAATCATCGAGTCTTTGAACGCACATTGCGCCCCCTG
AM158201_Emericella_nidulans        TGCAGAATTCAGTGAATCATCGAGTCTTTGAACGCACATTGCGCCCCCTG
AJ937751_Aspergillus_versicolo      TGCAGAATTCAGTGAATCATCGAGTCTTTGAACGCACATTGCGCCCCCTG
EF652467_Aspergillus_sp             TGCAGAATTCAGTGAATCATCGAGTCTTTGAACGCACATTGCGCCCCCTG
EF652440_Aspergillus_sp             TGCAGAATTCAGTGAATCATCGAGTCTTTGAACGCACATTGCGCCCCCTG
AM176697_Paecilomyces_sp            TGCAGAATTCAGTGAATCATCGAGTCTTTGAACGCACATTGCGCCCCCTG
AM158202_Emericella_nidulans        TGCAGAATTCAGTGAATCATCGAGTCTTTGAACGCACATTGCGCCCCCTG
                                    **************************************************

61094                               GCATTCCGGGGGGCATGCCTGTCCGAGCGTCATTGCTGCCCATCAAGCCC
DQ093658_Aspergillus_versicolo      GCATTCCGGGGGGCATGCCTGTCCGAGCGTCATTGCTGCCCATCAAGCCC
AM883156_Aspergillus_versicolo      GCATTCCGGGGGGCATGCCTGTCCGAGCGTCATTGCTGCCCATCAAGCCC
EF687940_Aspergillus_sp             GCATTCCGGGGGGCATGCCTGTCCGAGCGTCATTGCTGCCCATCAAGCCC
AJ937750_Aspergillus_versicolo      GCATTCCGGGGGGCATGCCTGTCCGAGCGTCATTGCTGCCCATCAAGCCC
AJ937749_Aspergillus_versicolo      GCATTCCGGGGGGCATGCCTGTCCGAGCGTCATTGCTGCCCATCAAGCCC
EU862193_Rhizopus_oryzae            GCATTCCGGGGGGCATGCCTGTCCGAGCGTCATTGCTGCCCATCAAGCCC
EF125026_Aspergillus_versicolo      GCATTCCGGGGGGCATGCCTGTCCGAGCGTCATTGCTGCCCATCAAGCCC
EU862194_Aspergillus_sp             GCATTCCGGGGGGCATGCCTGTCCGAGCGTCATTGCTGCCCATCAAGCCC
AM158200_Emericella_nidulans        GCATTCCGGGGGGCATGCCTGTCCGAGCGTCATTGCTGCCCATCAAGCCC
AM158201_Emericella_nidulans        GCATTCCGGGGGGCATGCCTGTCCGAGCGTCATTGCTGCCCATCAAGCCC
AJ937751_Aspergillus_versicolo      GCATTCCGGGGGGCATGCCTGTCCGAGCGTCATTGCTGCCCATCAAGCCC
EF652467_Aspergillus_sp             GCATTCCGGGGGGCATGCCTGTCCGAGCGTCATTGCTGCCCATCAAGCCC
EF652440_Aspergillus_sp             GCATTCCGGGGGGCATGCCTGTCCGAGCGTCATTGCTGCCCATCAAGCCC
AM176697_Paecilomyces_sp            GCATTCCGGGGGGCATGCCTGTCCGAGCGTCATTGCTGCCCATCAAGCCC
AM158202_Emericella_nidulans        GCATTCCGGGGGGCATGCCTGTCCGAGCGTCATTGCTGCCCATCAAGCCC
                                    **************************************************

61094                               GGCTTGTGTGTTGGGTCGTCGTCCCCCCCGGGGGACGGGCCCGAAAGGCA
DQ093658_Aspergillus_versicolo      GGCTTGTGTGTTGGGTCGTCGTCCCCCCCGGGGGACGGGCCCGAAAGGCA
AM883156_Aspergillus_versicolo      GGCTTGTGTGTTGGGTCGTCGTCCCCCCCGGGGGACGGGCCCGAAAGGCA
EF687940_Aspergillus_sp             GGCTTGTGTGTTGGGTCGTCGTCCCCCCCGGGGGACGGGCCCGAAAGGCA
AJ937750_Aspergillus_versicolo      GGCTTGTGTGTTGGGTCGTCGTCCCCCCCGGGGGACGGGCCCGAAAGGCA
AJ937749_Aspergillus_versicolo      GGCTTGTGTGTTGGGTCGTCGTCCCCCCCGGGGGACGGGCCCGAAAGGCA
EU862193_Rhizopus_oryzae            GGCTTGTGTGTTGGGTCGTCGTCCCCCCCGGGGGACGGGCCCGAAAGGCA
EF125026_Aspergillus_versicolo      GGCTTGTGTGTTGGGTCGTCGTCCCCCCCGGGGGACGGGCCCGAAAGGCA
EU862194_Aspergillus_sp             GGCTTGTGTGTTGGGTCGTCGTCCCCCCCGGGGGACGGGCCCGAAAGGCA
AM158200_Emericella_nidulans        GGCTTGTGTGTTGGGTCGTCGTCCCCCCCGGGGGACGGGCCCGAAAGGCA
AM158201_Emericella_nidulans        GGCTTGTGTGTTGGGTCGTCGTCCCCCCCGGGGGACGGGCCCGAAAGGCA
AJ937751_Aspergillus_versicolo      GGCTTGTGTGTTGGGTCGTCGTCCCCCCCGGGGGACGGGCCCGAAAGGCA
EF652467_Aspergillus_sp             GGCTTGTGTGTTGGGTCGTCGTCCCCCCCGGGGGACGGGCCCGAAAGGCA
EF652440_Aspergillus_sp             GGCTTGTGTGTTGGGTCGTCGTCCCCCCCGGGGGACGGGCCCGAAAGGCA
AM176697_Paecilomyces_sp            GGCTTGTGTGTTGGGTCGTCGTCCCCCCCGGGGGACGGGCCCGAAAGGCA
AM158202_Emericella_nidulans        GGCTTGTGTGTTGGGTCGTCGTCCCCCCCGGGGGACGGGCCCGAAAGGCA
                                    **************************************************

61094                               GCGGCGGCACCGTGTCCGGTCCTCGAGCGTATGGGGCTTTGTCACCCGCT
DQ093658_Aspergillus_versicolo      GCGGCGGCACCGTGTCCGGTCCTCGAGCGTATGGGGCTTTGTCACCCGCT
AM883156_Aspergillus_versicolo      GCGGCGGCACCGTGTCCGGTCCTCGAGCGTATGGGGCTTTGTCACCCGCT
EF687940_Aspergillus_sp             GCGGCGGCACCGTGTCCGGTCCTCGAGCGTATGGGGCTTTGTCACCCGCT
AJ937750_Aspergillus_versicolo      GCGGCGGCACCGTGTCCGGTCCTCGAGCGTATGGGGCTTTGTCACCCGCT
AJ937749_Aspergillus_versicolo      GCGGCGGCACCGTGTCCGGTCCTCGAGCGTATGGGGCTTTGTCACCCGCT
EU862193_Rhizopus_oryzae            GCGGCGGCTCCGTGTCCGGTCCTCGAGCGTATGGGGCTTTGTCACCCGCT
EF125026_Aspergillus_versicolo      GCGGCGGCACCGTGTCCGGTCCTCGAGCGTATGGGGCTTTGTCACCCGCT
EU862194_Aspergillus_sp             GCGGCGGCACCGTGTCCGGTCCTCGAGCGTATGGGGCTTTGTCACCCGCT
AM158200_Emericella_nidulans        GCGGCGGCACCGTGTCCGGTCCTCGAGCGTATGGGGCTTTGTCACCCGCT
AM158201_Emericella_nidulans        GCGGCGGCACCGTGTCCGGTCCTCGAGCGTATGGGGCTTTGTCACCCGCT
AJ937751_Aspergillus_versicolo      GCGGCGGCACCGTGTCCGGTCCTCGAGCGTATGGGGCTTTGTCACCCGCT
EF652467_Aspergillus_sp             GCGGCGGCACCGTGTCCGGTCCTCGAGCGTATGGGGCTTTGTCACCCGCT
EF652440_Aspergillus_sp             GCGGCGGCACCGTGTCCGGTCCTCGAGCGTATGGGGCTTTGTCACCCGCT
AM176697_Paecilomyces_sp            GCGGCGGCACCGTGTCCGGTCCTCGAGCGTATGGGGCTTTGTCACCCGCT
AM158202_Emericella_nidulans        GCGGCGGCACCGTGTCCGGTCCTCGAGCGTATGGGGCTTTGTCACCCGCT
                                    ******** *****************************************

61094                               CGATTAGGGCCGGCCGGGCGCCAGCCGACGTCTCCAACCATTTTCATCAG
DQ093658_Aspergillus_versicolo      CGATTAGGGCCGGCCGGGCGCCAGCCGACGTCTCCAACCATTTTCTTCAG
AM883156_Aspergillus_versicolo      CGATTAGGGCCGGCCGGGCGCCAGCCGACGTCTCCAACCATTTTTTTCAG
EF687940_Aspergillus_sp             CGATTAGGGCCGGCCGGGCGCCAGCCGACGTCTCCAACCATTTTCTTCAG
AJ937750_Aspergillus_versicolo      CGATTAGGGCCGGCCGGGCGCCAGCCGACGTCTCCAACCATTTTCTTCAG
AJ937749_Aspergillus_versicolo      CGATTAGGGCCGGCCGGGCGCCAGCCGACGTCTCCAACCATTTTCTTCAG
EU862193_Rhizopus_oryzae            CGATTAGGGCCGGCCGGGCGCCAGCCGACGTCTCCAACCATTTTCTTCAG
EF125026_Aspergillus_versicolo      CGATTAGGGCCGGCCGGGCGCCAGCCGACGTCTCCAACCATTTTCTTCAG
EU862194_Aspergillus_sp             CGATTAGGGCCGGCCGGGCGCCAGCCGACGTCTCCAACCATTTTCTTCAG
AM158200_Emericella_nidulans        CGATTAGGGCCGGCCGGGCGCCAGCCGACGTCTCCAACCATTTTCTTCAG
AM158201_Emericella_nidulans        CGATTAGGGCCGGCCGGGCGCCAGCCGACGTCTCCAACCATTTTCTTCAG
AJ937751_Aspergillus_versicolo      CGATTAGGGCCGGCCGGGCGCCAGCCGACGTCTCCAACCATTTTCTTCAG
EF652467_Aspergillus_sp             CGATTAGGGCCGGCCGGGCGCCAGCCGACGTCTCCAACCATTTTCTTCAG
EF652440_Aspergillus_sp             CGATTAGGGCCGGCCGGGCGCCAGCCGACGTCTCCAACCATTTTCTTCAG
AM176697_Paecilomyces_sp            CGATTAGGGCCGGCCGGGCGCCAGCCGACGTCTCCAACCATTTTCTTCAG
AM158202_Emericella_nidulans        CGATTAGGGCCGGCCGGGCGCCAGCCGACGTCTCCAACCATTTTCTTCAG
                                    ********************************************  ****

61094                               GTTGACCTCGGATCAGGTAG------------------------------
DQ093658_Aspergillus_versicolo      GTTGACCTCGGATCAGGTAGGGA---------------------------
AM883156_Aspergillus_versicolo      GTTGACCTCGGATCAGGTAGGGATACCCGCTGAACTTAAGCATATCAATA
EF687940_Aspergillus_sp             GTTGACCTCGGATCAGGTAGGGATACCC----------------------
AJ937750_Aspergillus_versicolo      GTTGACCTCGGATCAGGTAGGGATACCCGCTGAACTTAAGCATATCAATA
AJ937749_Aspergillus_versicolo      GTTGACCTCGGATCAGGTAGGGATACCCGCTGAACTTAAGCATATCAATA
EU862193_Rhizopus_oryzae            GTTGACCTCGGATCAGGTAGGGATACCCGCTGAACTTAAGCATATCAA--
EF125026_Aspergillus_versicolo      GTTGACCTCGGATCAGGTAGGGATACCCGCTGAACTTAAGCATATCAATA
EU862194_Aspergillus_sp             GTTGACCTCGGATCAGGTAGGGATACCCGCTGAACTTAAGCATATCAATA
AM158200_Emericella_nidulans        GTTGACCTCGGATCAGGTAGGGATACCCGCTGAACTTAA-----------
AM158201_Emericella_nidulans        GTTGACCTCGGATCAGGTAGGGATACCCGCTGAACTTAA-----------
AJ937751_Aspergillus_versicolo      GTTGACCTCGGATCAGGTAGGGATACCCGCTGAACTTAAGCATATCAATA
EF652467_Aspergillus_sp             GTTGACCTCGGATCAGGTAGGGATACCCGCTGAACTTAAGCATATCAATA
EF652440_Aspergillus_sp             GTTGACCTCGGATCAGGTAGGGATACCCGCTGAACTTAAGCATATCAATA
AM176697_Paecilomyces_sp            GTTGACCTCGGATCAGGTAGGGATACCCGCTGAACTTAA-----------
AM158202_Emericella_nidulans        GTTGACCTCGGATCAGGTAGGGATACCCGCTGAACTTAA-----------
                                    ********************                              

61094                               --------------------------------------------------
DQ093658_Aspergillus_versicolo      --------------------------------------------------
AM883156_Aspergillus_versicolo      AGCGGAGGAAAAGAAACCAACCGGGATTGCCCCAGTAACGGCGAGTGAAG
EF687940_Aspergillus_sp             --------------------------------------------------
AJ937750_Aspergillus_versicolo      AGCGGAGGAAAAGAAACCAACCGGGATTGCCCCAGTAACGGCGAGTGAAG
AJ937749_Aspergillus_versicolo      AGCGGAGGAAAAGAAACCAACCGGGATTGCCCCAGTAACGGCGAGTGAAG
EU862193_Rhizopus_oryzae            --------------------------------------------------
EF125026_Aspergillus_versicolo      AGCGGAGGA-----------------------------------------
EU862194_Aspergillus_sp             AGCGGAGGA-----------------------------------------
AM158200_Emericella_nidulans        --------------------------------------------------
AM158201_Emericella_nidulans        --------------------------------------------------
AJ937751_Aspergillus_versicolo      AGCGGAGGAAAAGAAACCAACCGGGATTGCCCCAGTAACGGCGAGTGAAG
EF652467_Aspergillus_sp             AGCGGAGGAAAAGAAACCAACCGGGATTGCCCCAGTAACGGCGAGTGAAG
EF652440_Aspergillus_sp             AGCGGAGGAAAAGAAACCAACCGGGATTGCCCCAGTAACGGCGAGTGAAG
AM176697_Paecilomyces_sp            --------------------------------------------------
AM158202_Emericella_nidulans        --------------------------------------------------
                                                                                      

61094                               --------------------------------------------------
DQ093658_Aspergillus_versicolo      --------------------------------------------------
AM883156_Aspergillus_versicolo      CGGCAAGAGCTCAAATTTGAAATCTGGCCCCTCCGGGGTCCGAGTTGTAA
EF687940_Aspergillus_sp             --------------------------------------------------
AJ937750_Aspergillus_versicolo      CGGCAAGAGCTCAAATTTGAAATCTGGCCCCTCCGGGGTCCGAGTTGTAA
AJ937749_Aspergillus_versicolo      CGGCAAGAGCTCAAATTTGAAATCTGGCCCCTCCGGGGTCCGAGTTGTAA
EU862193_Rhizopus_oryzae            --------------------------------------------------
EF125026_Aspergillus_versicolo      --------------------------------------------------
EU862194_Aspergillus_sp             --------------------------------------------------
AM158200_Emericella_nidulans        --------------------------------------------------
AM158201_Emericella_nidulans        --------------------------------------------------
AJ937751_Aspergillus_versicolo      CGGCAAGAGCTCAAATTTGAAATCTGGCCCCTCCGGGGTCCGAGTTGTAA
EF652467_Aspergillus_sp             CGGCAAGAGCTCAAATTTGAAATCTGGCCCCTCCGGGGTCCGAGTTGTAA
EF652440_Aspergillus_sp             CGGCAAGAGCTCAAATTTGAAATCTGGCCCCTCCGGGGTCCGAGTTGTAA
AM176697_Paecilomyces_sp            --------------------------------------------------
AM158202_Emericella_nidulans        --------------------------------------------------
                                                                                      

61094                               --------------------------------------------------
DQ093658_Aspergillus_versicolo      --------------------------------------------------
AM883156_Aspergillus_versicolo      TTTGCAGAGGATGCTTCGGGTGCGGCCCCTGTCTAAGTGCCCTGGAACGG
EF687940_Aspergillus_sp             --------------------------------------------------
AJ937750_Aspergillus_versicolo      TTTGCAGAGGATGCTTCGGGTGCGGCCCCTGTCTAAGTGCCCTGGAACGG
AJ937749_Aspergillus_versicolo      TTTGCAGAGGATGCTTCGGGTGCGGCCCCTGTCTAAGTGCCCTGGAACGG
EU862193_Rhizopus_oryzae            --------------------------------------------------
EF125026_Aspergillus_versicolo      --------------------------------------------------
EU862194_Aspergillus_sp             --------------------------------------------------
AM158200_Emericella_nidulans        --------------------------------------------------
AM158201_Emericella_nidulans        --------------------------------------------------
AJ937751_Aspergillus_versicolo      TTTGCAGAGGATGCTTCGGGTGCGGCCCCTGTCTAAGTGCCCTGGAACGG
EF652467_Aspergillus_sp             TTTGCAGAGGATGCTTCGGGTGCGGCCCCTGTCTAAGTGCCCTGGAACGG
EF652440_Aspergillus_sp             TTTGCAGAGGATGCTTCGGGTGCGGCCCCTGTCTAAGTGCCCTGGAACGG
AM176697_Paecilomyces_sp            --------------------------------------------------
AM158202_Emericella_nidulans        --------------------------------------------------
                                                                                      

61094                               --------------------------------------------------
DQ093658_Aspergillus_versicolo      --------------------------------------------------
AM883156_Aspergillus_versicolo      GCCGTCAGAGAGGGTGAGAATCCCGTCTTGGGCAGGGTGCCCGTGCCCGT
EF687940_Aspergillus_sp             --------------------------------------------------
AJ937750_Aspergillus_versicolo      GCCGTCAGAGAGGGTGAGAATCCCGTCTTGGGCAGGGTGCCCGTGCCCGT
AJ937749_Aspergillus_versicolo      GCCGTCAGAGAGGGTGAGAATCCCGTCTTGGGCAGGGTGCCCGTGCCCGT
EU862193_Rhizopus_oryzae            --------------------------------------------------
EF125026_Aspergillus_versicolo      --------------------------------------------------
EU862194_Aspergillus_sp             --------------------------------------------------
AM158200_Emericella_nidulans        --------------------------------------------------
AM158201_Emericella_nidulans        --------------------------------------------------
AJ937751_Aspergillus_versicolo      GCCGTCAGAGAGGGTGAGAATCCCGTCTTGGGCAGGGTGCCCGTGCCCGT
EF652467_Aspergillus_sp             GCCGTCAGAGAGGGTGAGAATCCCGTCTTGGGCAGGGTGCCCGTGCCCGT
EF652440_Aspergillus_sp             GCCGTCAGAGAGGGTGAGAATCCCGTCTTGGGCAGGGTGCCCGTGCCCGT
AM176697_Paecilomyces_sp            --------------------------------------------------
AM158202_Emericella_nidulans        --------------------------------------------------
                                                                                      

61094                               --------------------------------------------------
DQ093658_Aspergillus_versicolo      --------------------------------------------------
AM883156_Aspergillus_versicolo      GTGAAGCTCCTTCGACGAGTCGAGTTGTTTGGGAATGCAGCTCTAAATGG
EF687940_Aspergillus_sp             --------------------------------------------------
AJ937750_Aspergillus_versicolo      GTGAAGCTCCTTCGACGAGTCGAGTTGTTTGGGAATGCAGCTCTAAATGG
AJ937749_Aspergillus_versicolo      GTGAAGCTCCTTCGACGAGTCGAGTTGTTTGGGAATGCAGCTCTAAATGG
EU862193_Rhizopus_oryzae            --------------------------------------------------
EF125026_Aspergillus_versicolo      --------------------------------------------------
EU862194_Aspergillus_sp             --------------------------------------------------
AM158200_Emericella_nidulans        --------------------------------------------------
AM158201_Emericella_nidulans        --------------------------------------------------
AJ937751_Aspergillus_versicolo      GTGAAGCTCCTTCGACGAGTCGAGTTGTTTGGGAATGCAGCTCTAAATGG
EF652467_Aspergillus_sp             GTGAAGCTCCTTCGACGAGTCGAGTTGTTTGGGAATGCAGCTCTAAATGG
EF652440_Aspergillus_sp             GTGAAGCTCCTTCGACGAGTCGAGTTGTTTGGGAATGCAGCTCTAAATGG
AM176697_Paecilomyces_sp            --------------------------------------------------
AM158202_Emericella_nidulans        --------------------------------------------------
                                                                                      

61094                               --------------------------------------------------
DQ093658_Aspergillus_versicolo      --------------------------------------------------
AM883156_Aspergillus_versicolo      GTGGTAAATTTCATCTAAAGCTAAATACCGGCCGGAGACCGATAGCGCAC
EF687940_Aspergillus_sp             --------------------------------------------------
AJ937750_Aspergillus_versicolo      GTGGTAAATTTCATCTAAAGCTAAATACCGGCCGGAGACCGATAGCGCAC
AJ937749_Aspergillus_versicolo      GTGGTAAATTTCATCTAAAGCTAAATACCGGCCGGAGACCGATAGCGCAC
EU862193_Rhizopus_oryzae            --------------------------------------------------
EF125026_Aspergillus_versicolo      --------------------------------------------------
EU862194_Aspergillus_sp             --------------------------------------------------
AM158200_Emericella_nidulans        --------------------------------------------------
AM158201_Emericella_nidulans        --------------------------------------------------
AJ937751_Aspergillus_versicolo      GTGGTAAATTTCATCTAAAGCTAAATACCGGCCGGAGACCGATAGCGCAC
EF652467_Aspergillus_sp             GTGGTAAATTTCATCTAAAGCTAAATACCGGCCGGAGACCGATAGCGCAC
EF652440_Aspergillus_sp             GTGGTAAATTTCATCTAAAGCTAAATACCGGCCGGAGACCGATAGCGCAC
AM176697_Paecilomyces_sp            --------------------------------------------------
AM158202_Emericella_nidulans        --------------------------------------------------
                                                                                      

61094                               --------------------------------------------------
DQ093658_Aspergillus_versicolo      --------------------------------------------------
AM883156_Aspergillus_versicolo      AAGTAGAGTGATCGAAAGATGAAAAGCACTTTGAAAAGAGAGTTAAACAG
EF687940_Aspergillus_sp             --------------------------------------------------
AJ937750_Aspergillus_versicolo      AAGTAGAGTGATCGAAAGATGAAAAGCACTTTGAAAAGAGAGTTAAACAG
AJ937749_Aspergillus_versicolo      AAGTAGAGTGATCGAAAGATGAAAAGCACTTTGAAAAGAGAGTTAAACAG
EU862193_Rhizopus_oryzae            --------------------------------------------------
EF125026_Aspergillus_versicolo      --------------------------------------------------
EU862194_Aspergillus_sp             --------------------------------------------------
AM158200_Emericella_nidulans        --------------------------------------------------
AM158201_Emericella_nidulans        --------------------------------------------------
AJ937751_Aspergillus_versicolo      AAGTAGAGTGATCGAAAGATGAAAAGCACTTTGAAAAGAGAGTTAAACAG
EF652467_Aspergillus_sp             AAGTAGAGTGATCGAAAGATGAAAAGCACTTTGAAAAGAGAGTTAAACAG
EF652440_Aspergillus_sp             AAGTAGAGTGATCGAAAGATGAAAAGCACTTTGAAAAGAGAGTTAAACAG
AM176697_Paecilomyces_sp            --------------------------------------------------
AM158202_Emericella_nidulans        --------------------------------------------------
                                                                                      

61094                               --------------------------------------------------
DQ093658_Aspergillus_versicolo      --------------------------------------------------
AM883156_Aspergillus_versicolo      CACGTGAAATTGTTGAAAGGGAAGCGCTTGCGACCAGACTCGGCCTCGGG
EF687940_Aspergillus_sp             --------------------------------------------------
AJ937750_Aspergillus_versicolo      CACGTGAAATTGTTGAAAGGGAAGCGCTTGCGACCAGACTCGGCCTCGGG
AJ937749_Aspergillus_versicolo      CACGTGAAATTGTTGAAAGGGAAGCGCTTGCGACCAGACTCGGCCTCGGG
EU862193_Rhizopus_oryzae            --------------------------------------------------
EF125026_Aspergillus_versicolo      --------------------------------------------------
EU862194_Aspergillus_sp             --------------------------------------------------
AM158200_Emericella_nidulans        --------------------------------------------------
AM158201_Emericella_nidulans        --------------------------------------------------
AJ937751_Aspergillus_versicolo      CACGTGAAATTGTTGAAAGGGAAGCGCTTGCGACCAGACTCGGCCTCGGG
EF652467_Aspergillus_sp             CACGTGAAATTGTTGAAAGGGAAGCGCTTGCGACCAGACTCGGCCTCGGG
EF652440_Aspergillus_sp             CACGTGAAATTGTTGAAAGGGAAGCGCTTGCGACCAGACTCGGCCTCGGG
AM176697_Paecilomyces_sp            --------------------------------------------------
AM158202_Emericella_nidulans        --------------------------------------------------
                                                                                      

61094                               --------------------------------------------------
DQ093658_Aspergillus_versicolo      --------------------------------------------------
AM883156_Aspergillus_versicolo      GTTCAGCCAGCATTCGTGCTGGTGTACTTCCCCGGGGCCGGGCCAGCGTC
EF687940_Aspergillus_sp             --------------------------------------------------
AJ937750_Aspergillus_versicolo      GTTCAGCCAGCATTCGTGCTGGTGTACTTCCCCGGGGCCGGGCCAGCGTC
AJ937749_Aspergillus_versicolo      GTTCAGCCAGCATTCGTGCTGGTGTACTTCCCCGGGGCCGGGCCAGCGTC
EU862193_Rhizopus_oryzae            --------------------------------------------------
EF125026_Aspergillus_versicolo      --------------------------------------------------
EU862194_Aspergillus_sp             --------------------------------------------------
AM158200_Emericella_nidulans        --------------------------------------------------
AM158201_Emericella_nidulans        --------------------------------------------------
AJ937751_Aspergillus_versicolo      GTTCAGCCAGCATTCGTGCTGGTGTACTTCCCCGGGGCCGGGCCAGCGTC
EF652467_Aspergillus_sp             GTTCAGCCAGCATTCGTGCTGGTGTACTTCCCCGGGGCCGGGCCAGCGTC
EF652440_Aspergillus_sp             GTTCAGCCAGCATTCGTGCTGGTGTACTTCCCCGGGGCCGGGCCAGCGTC
AM176697_Paecilomyces_sp            --------------------------------------------------
AM158202_Emericella_nidulans        --------------------------------------------------
                                                                                      

61094                               --------------------------------------------------
DQ093658_Aspergillus_versicolo      --------------------------------------------------
AM883156_Aspergillus_versicolo      GGTTCGGGCGGCCGGTCAAAGGCCCCAGGAATGTATCGTCCTCCGGGACG
EF687940_Aspergillus_sp             --------------------------------------------------
AJ937750_Aspergillus_versicolo      GGTTCGGGCGGCCGGTCAAAGGCCCCAGGAATGTATCGTCCTCCGGGACG
AJ937749_Aspergillus_versicolo      GGTTCGGGCGGCCGGTCAAAGGCCCCAGGAATGTATCGTCCTCCGGGACG
EU862193_Rhizopus_oryzae            --------------------------------------------------
EF125026_Aspergillus_versicolo      --------------------------------------------------
EU862194_Aspergillus_sp             --------------------------------------------------
AM158200_Emericella_nidulans        --------------------------------------------------
AM158201_Emericella_nidulans        --------------------------------------------------
AJ937751_Aspergillus_versicolo      GGTTCGGGCGGCCGGTCAAAGGCCCCAGGAATGTATCGTCCTCCGGGACG
EF652467_Aspergillus_sp             GGTTCGGGCGGCCGGTCAAAGGCCCCAGGAATGTATCGTCCTCCGGGACG
EF652440_Aspergillus_sp             GGTTCGGGCGGCCGGTCAAAGGCCCCAGGAATGTATCGTCCTCCGGGACG
AM176697_Paecilomyces_sp            --------------------------------------------------
AM158202_Emericella_nidulans        --------------------------------------------------
                                                                                      

61094                               --------------------------------------------------
DQ093658_Aspergillus_versicolo      --------------------------------------------------
AM883156_Aspergillus_versicolo      TCTTATAGCCTGGGGTGCAATGCGGCCAGCCTGGACCGAGGAACGCGCTT
EF687940_Aspergillus_sp             --------------------------------------------------
AJ937750_Aspergillus_versicolo      TCTTATAGCCTGGGGTGCAATGCGGCCAGC--------------------
AJ937749_Aspergillus_versicolo      TCTTATAGCCTGGGGTGCAATGCGGCCAGC--------------------
EU862193_Rhizopus_oryzae            --------------------------------------------------
EF125026_Aspergillus_versicolo      --------------------------------------------------
EU862194_Aspergillus_sp             --------------------------------------------------
AM158200_Emericella_nidulans        --------------------------------------------------
AM158201_Emericella_nidulans        --------------------------------------------------
AJ937751_Aspergillus_versicolo      TCTTATAGCCTGGGGTGCAATGCGGCCAGCCTGGACCGAGGAACGCGCTT
EF652467_Aspergillus_sp             TCTTATAGCCTGGGGTGCAATGCGGCCAGCCTGGACCGAGGAACGCGCTT
EF652440_Aspergillus_sp             TCTTATAGCCTGGGGTGCAATGCGGCCAGCCTGGACCGAGGAACGCGCTT
AM176697_Paecilomyces_sp            --------------------------------------------------
AM158202_Emericella_nidulans        --------------------------------------------------
                                                                                      

61094                               --------------------------------------------------
DQ093658_Aspergillus_versicolo      --------------------------------------------------
AM883156_Aspergillus_versicolo      C-------------------------------------------------
EF687940_Aspergillus_sp             --------------------------------------------------
AJ937750_Aspergillus_versicolo      --------------------------------------------------
AJ937749_Aspergillus_versicolo      --------------------------------------------------
EU862193_Rhizopus_oryzae            --------------------------------------------------
EF125026_Aspergillus_versicolo      --------------------------------------------------
EU862194_Aspergillus_sp             --------------------------------------------------
AM158200_Emericella_nidulans        --------------------------------------------------
AM158201_Emericella_nidulans        --------------------------------------------------
AJ937751_Aspergillus_versicolo      CGGCACGGACGCTGGCGTAATGGTCACAAACGACCCGTCTTGAAACACGG
EF652467_Aspergillus_sp             CGGCACGGACGCTGGCGTAATGGTCACAAACGACC---------------
EF652440_Aspergillus_sp             CGGCACGGACGCTGGCGTAATGGTCACAAACGACC---------------
AM176697_Paecilomyces_sp            --------------------------------------------------
AM158202_Emericella_nidulans        --------------------------------------------------
                                                                                      

61094                               ----
DQ093658_Aspergillus_versicolo      ----
AM883156_Aspergillus_versicolo      ----
EF687940_Aspergillus_sp             ----
AJ937750_Aspergillus_versicolo      ----
AJ937749_Aspergillus_versicolo      ----
EU862193_Rhizopus_oryzae            ----
EF125026_Aspergillus_versicolo      ----
EU862194_Aspergillus_sp             ----
AM158200_Emericella_nidulans        ----
AM158201_Emericella_nidulans        ----
AJ937751_Aspergillus_versicolo      ACCA
EF652467_Aspergillus_sp             ----
EF652440_Aspergillus_sp             ----
AM176697_Paecilomyces_sp            ----
AM158202_Emericella_nidulans        ----
                                        
