# Supplementary material for: A software pipeline for processing and identification of fungal ITS sequences
Source: Source Code Biol Med. 2009 Jan 15;4:1. doi: 10.1186/1751-0473-4-1 (PMC2649129; doi:10.1186/1751-0473-4-1)
Supplement: Additional file 2 — The evaluation dataset. The evaluation dataset (in the FASTA format) and the results of its analysis (a summary in the OpenOffice/Excel spreadsheet format with multiple alignments in the ALN (Clustal W) format and a list of the species recovered in the PDF format). [file 1751-0473-4-1-S2.zip › AdditionalFile2/2008-10-24-1/alignments/61111.aln]

CLUSTAL W (1.83) multiple sequence alignment


AF481124_Penicillium_fagi           --------------------------------------------------
AF033447_Penicillium_raciborsk      --------------------------------------------------
AF034457_Penicillium_corylophi      --------------------------------------------------
AF033450_Penicillium_corylophi      --------------------------------------------------
AF034456_Penicillium_corylophi      --------------------------------------------------
EF103453_Penicillium_oxalicum       --------------------------------------------------
EF103459_Penicillium_oxalicum       --------------------------------------------------
EU002988_uncultured_Trichocoma      --------------------------------------------------
EU128646_Penicillium_corylophi      --------------------------------------------------
EF451579_Penicillium_corylophi      --------------------------------------------------
61111                               --------------------------------------------------
AY373906_Penicillium_corylophi      --------------------------------------------------
AY755613_Penicillium_sp             --------------------------------------------------
EF694631_Penicillium_sp             --------------------------------------------------
AM901881_uncultured_ascomycete      TGCCTAGTAGGCACGAGTCATCAGCTCGTGCCGATTACGTCCCTGCCCTT
AY345354_Penicillium_corylophi      --------------------------------------------------
                                                                                      

AF481124_Penicillium_fagi           --------------------------------------------------
AF033447_Penicillium_raciborsk      --------------------------------------------------
AF034457_Penicillium_corylophi      --------------------------------------------------
AF033450_Penicillium_corylophi      --------------------------------------------------
AF034456_Penicillium_corylophi      --------------------------------------------------
EF103453_Penicillium_oxalicum       --------------------------------------------------
EF103459_Penicillium_oxalicum       --------------------------------------------------
EU002988_uncultured_Trichocoma      --------------------------------------------------
EU128646_Penicillium_corylophi      --------------------------------------------------
EF451579_Penicillium_corylophi      --------------------------------------------------
61111                               --------------------------------------------------
AY373906_Penicillium_corylophi      --------------------------------------------------
AY755613_Penicillium_sp             --------------------------------------------------
EF694631_Penicillium_sp             --------------------------------------------------
AM901881_uncultured_ascomycete      TGTACACACCGCCCGTCGCTACTACCGATTGAATGGCTCAGTGAGGCCTT
AY345354_Penicillium_corylophi      --------------------------------------------------
                                                                                      

AF481124_Penicillium_fagi           --------------------------------------------------
AF033447_Penicillium_raciborsk      --------------------------------------------------
AF034457_Penicillium_corylophi      --------------------------------------------------
AF033450_Penicillium_corylophi      --------------------------------------------------
AF034456_Penicillium_corylophi      --------------------------------------------------
EF103453_Penicillium_oxalicum       --------------------------------------------------
EF103459_Penicillium_oxalicum       --------------------------------------------------
EU002988_uncultured_Trichocoma      --------------------------------------------------
EU128646_Penicillium_corylophi      --------------------------------------------------
EF451579_Penicillium_corylophi      --------------------------------------------------
61111                               --------------------------------------------------
AY373906_Penicillium_corylophi      --------------------------------------------------
AY755613_Penicillium_sp             --------------------------------------------------
EF694631_Penicillium_sp             --------------------------------------------------
AM901881_uncultured_ascomycete      GGGACTGGCTCAGGAGGGTTGGCAACGACCCCCCAGAGCCGGAAACTTGG
AY345354_Penicillium_corylophi      --------------------------------------------------
                                                                                      

AF481124_Penicillium_fagi           --------------------------------------------------
AF033447_Penicillium_raciborsk      --------------------------------------------------
AF034457_Penicillium_corylophi      --------------------------------------------------
AF033450_Penicillium_corylophi      --------------------------------------------------
AF034456_Penicillium_corylophi      --------------------------------------------------
EF103453_Penicillium_oxalicum       --------------------------------------------------
EF103459_Penicillium_oxalicum       --------------------------------------------------
EU002988_uncultured_Trichocoma      --------------------------------------------------
EU128646_Penicillium_corylophi      --------------------------------------------------
EF451579_Penicillium_corylophi      --------------------------------------------------
61111                               --------------------------------------------------
AY373906_Penicillium_corylophi      -------------------------------------------TCCGTAG
AY755613_Penicillium_sp             --------------------------------------------------
EF694631_Penicillium_sp             ----------------------------------------GTTTCCGTAG
AM901881_uncultured_ascomycete      TCAAACTCGGTCATTTAGAGGAAGTAAAAGTCGTAACAAGGTTTCCGTAG
AY345354_Penicillium_corylophi      -------------------------------------------TCCGTAG
                                                                                      

AF481124_Penicillium_fagi           ------------AAGGATCATTACCGAGTGAGGGCCCTCTGGGTCCAACC
AF033447_Penicillium_raciborsk      ------------AAGGATCATTACCGAGTGAGGGCCCTCTGGGTCCAACC
AF034457_Penicillium_corylophi      ------------AAGGATCATTACCGAGTGAGGGCCCTCTGGGTCCAACC
AF033450_Penicillium_corylophi      ------------AAGGATCATTACCGAGTGAGGGCCCTCTGGGTCCAACC
AF034456_Penicillium_corylophi      ------------AAGGATCATTACCGAGTGAGGGCCCTCTGGGTCCAACC
EF103453_Penicillium_oxalicum       -----------------------CCGAGTGAGGGCCCTCTGGGTCCAACC
EF103459_Penicillium_oxalicum       -----------------------CCGAGTGAGGGCCCTCTGGGTCCAACC
EU002988_uncultured_Trichocoma      ---------GCGGAGGATCATTACCGAGTGAGGGCCCTCTGGGTCCAACC
EU128646_Penicillium_corylophi      -------TGCGGAAGGATCATTACCGAGTGAGGGCCCTCTGGGTCCAACC
EF451579_Penicillium_corylophi      -----------------------CCGAGTGAGGGCCCTCTGGGTCCAACC
61111                               ---------GCGAAGGATCATTACCGAGTGAGGGCCCTCTGGGTCCAACC
AY373906_Penicillium_corylophi      GTGAACCTGCGGAAGGATCATTACCGAGTGAGGGCCCTCTGGGTCCAACC
AY755613_Penicillium_sp             --------------------------------------CTGGGTCCAACC
EF694631_Penicillium_sp             GTGAACCTGCGGAAGGATCATTACCGAGTGAGGGCCCTCTGGGTCCAACC
AM901881_uncultured_ascomycete      GTGAACCTGCGGAAGGATCATTACCGAGTGAGGGCCCTCTGGGTCCAACC
AY345354_Penicillium_corylophi      GTGAACCTGCGGAAGGATCATTACCGAGTGAGGGCCCTCTGGGTCCAACC
                                                                          ************

AF481124_Penicillium_fagi           TCCCACCCATGTTTATCGTACCTTGTTGCTTCGGCGGGCCCGCCTCACGG
AF033447_Penicillium_raciborsk      TCCCACCCGTGTTTATCGTACCTTGTTGCTTCGGCGGGCCCGCCTCACGG
AF034457_Penicillium_corylophi      TCCCACCCATGTTTATTGTACCTTGTTGCTTCGGCGGGCCCGCCTCACGG
AF033450_Penicillium_corylophi      TCCCACCCATGTTTATTGTACCTTGTTGCTTCGGCGGGCCCGCCTCACGG
AF034456_Penicillium_corylophi      TCCCACCCATGTTTATTGTACCTTGTTGCTTCGGCGGGCCCGCCTCACGG
EF103453_Penicillium_oxalicum       TCCCACCCATGTTTATTGTACCTTGTTGCTTCGGCGGGCCCGCCTCACGG
EF103459_Penicillium_oxalicum       TCCCACCCATGTTTATTGTACCTTGTTGCTTCGGCGGGCCCGCCTCACGG
EU002988_uncultured_Trichocoma      TCCCACCCATGTTTATTGTACCTTGTTGCTTCGGCGGGCCCGCCTCACGG
EU128646_Penicillium_corylophi      TCCCACCCATGTTTATTGTACCTTGTTGCTTCGGCGGGCCCGCCTCACGG
EF451579_Penicillium_corylophi      TCCCACCCATGTTTATTGTACCTTGTTGCTTCGGCGGGCCCGCCTCACGG
61111                               TCCCACCCATGTTTATTGTACCTTGTTGCTTCGGCGGGCCCGCCTCACGG
AY373906_Penicillium_corylophi      TCCCACCCATGTTTATTGTACCTTGTTGCTTCGGCGGGCCCGCCTCACGG
AY755613_Penicillium_sp             TCCCACCCATGTTTATTGTACCTTGTTGCTTCGGCGGGCCCGCCTCACGG
EF694631_Penicillium_sp             TCCCACCCATGTTTATTGTACCTTGTTGCTTCGGCGGGCCCGCCTCACGG
AM901881_uncultured_ascomycete      TCCCACCCATGTTTATTGTACCTTGTTGCTTCGGCGGGCCCGCCTCACGG
AY345354_Penicillium_corylophi      TCCCACCCATGTTTATTGTACCTTGTTGCTTCGGCGGGCCCGCCTCACGG
                                    ******** ******* *********************************

AF481124_Penicillium_fagi           CCGCCGGGGGGCTTCTGCCCTCTGGCCCGCGCCCGCCGAAGACAC-CATT
AF033447_Penicillium_raciborsk      CCGCCGGGGGGCTTCTGCCCTCTGGCCCGCGCCCGCCGAAGACAC-CATT
AF034457_Penicillium_corylophi      CCGCCGGGGGGCTTCTGCCCTCTGGCCCGCGCCCGCCGAAGACAC-CATT
AF033450_Penicillium_corylophi      CCGCCGGGGGGCTTCTGCCCTCTGGCCCGCGCCCGCCGAAGACAC-CATT
AF034456_Penicillium_corylophi      CCGCCGGGGGGCTTCTGCCCTCTGGCCCGCGCCCGCCGAAGACAC-CATT
EF103453_Penicillium_oxalicum       CCGCCGGGGGGCTTCTGCCCTCTGGCCCGCGCCCGCCGAAGACAC-CATT
EF103459_Penicillium_oxalicum       CCGCCGGGGGGCTTCTGCCCTCTGGCCCGCGCCCGCCGAAGACACACATT
EU002988_uncultured_Trichocoma      CCGCCGGGGGGCTTCTGCCCTCTGGCCCGCGCCCGCCGAAGACAC-CATT
EU128646_Penicillium_corylophi      CCGCCGGGGGGCTTCTGCCCTCTGGCCCGCGCCCGCCGAAGACAC-CATT
EF451579_Penicillium_corylophi      CCGCCGGGGGGCTTCTGCCCTCTGGCCCGCGCCCGCCGAAGACAC-CATT
61111                               CCGCCGGGGGGCTTCTGCCCTCTGGCCCGCGCCCGCCGAAGACAC-CATT
AY373906_Penicillium_corylophi      CCGCCGGGGGGCTTCTGCCCTCTGGCCCGCGCCCGCCGAAGACAC-CATT
AY755613_Penicillium_sp             CCGCCGGGGGGCTTCTGCCCTCTGGCCCGCGCCCGCCGAAGACAC-CATT
EF694631_Penicillium_sp             CCGCCGGGGGGCTTCTGCCCTCTGGCCCGCGCCCGCCGAAGACAC-CATT
AM901881_uncultured_ascomycete      CCGCCGGGGGGCTTCTGCCCTCTGGCCCGCGCCCGCCGAAGACAC-CATT
AY345354_Penicillium_corylophi      CCGCCGGGGGGCTTCTGCCCTCTGGCCCGCGCCCGCCGAAGACAC-CATT
                                    ********************************************* ****

AF481124_Penicillium_fagi           GAACACTGTCTGAAGATTGCAGTCTGAGCAATTAGCTAAATAAGTTAAAA
AF033447_Penicillium_raciborsk      GAACGCTGTCTGAAGATTGCAGTCTGAGCAATTAGCTAAATAAGTTAAAA
AF034457_Penicillium_corylophi      GAACACTGTCTGAAGATTGCAGTCTGAGCAATTAGCTAAATAAGTTAAAA
AF033450_Penicillium_corylophi      GAACACTGTCTGAAGATTGCAGTCTGAGCAATTAGCTAAATAAGTTAAAA
AF034456_Penicillium_corylophi      GAACACTGTCTGAAGATTGCAGTCTGAGCAATTAGCTAAATAAGTTAAAA
EF103453_Penicillium_oxalicum       GAACACTGTCTGAAGATTGCAGTCTGAGCAATTAGCTAAATAAGTTAAAA
EF103459_Penicillium_oxalicum       GAACACTGTCTGAAGATTGCAGTCTGAGCAATTAGCTAAATAAGTTAAAA
EU002988_uncultured_Trichocoma      GAACACTGTCTGAAGATTGCAGTCTGAGCAATTAGCTAAATAAGTTAAAA
EU128646_Penicillium_corylophi      GAACACTGTCTGAAGATTGCAGTCTGAGCAATTAGCTAAATAAGTTAAAA
EF451579_Penicillium_corylophi      GAACACTGTCTGAAGATTGCAGTCTGAGCAATTAGCTAAATAAGTTAAAA
61111                               GAACACTGTCTGAAGATTGCAGTCTGAGCAATTAGCTAAATAAGTTAAAA
AY373906_Penicillium_corylophi      GAACACTGTCTGAAGATTGCAGTCTGAGCAATTAGCTAAATAAGTTAAAA
AY755613_Penicillium_sp             GAACACTGTCTGAAGATTGCAGTCTGAGCAATTAGCTAAATAAGTTAAAA
EF694631_Penicillium_sp             GAACACTGTCTGAAGATTGCAGTCTGAGCAATTAGCTAAATAAGTTAAAA
AM901881_uncultured_ascomycete      GAACACTGTCTGAAGATTGCAGTCTGAGCAATTAGCTAAATAAGTTAAAA
AY345354_Penicillium_corylophi      GAACACTGTCTGAAGATTGCAGTCTGAGCAATTAGCTAAATAAGTTAAAA
                                    **** *********************************************

AF481124_Penicillium_fagi           CTTTCAACAACGGATCTCTTGGTTCCGGCATCGATGAAGAACGCAGCGAA
AF033447_Penicillium_raciborsk      CTTTCAACAACGGATCTCTTGGTTCCGGCATCGATGAAGAACGCAGCGAA
AF034457_Penicillium_corylophi      CTTTCAACAACGGATCTCTTGGTTCCGGCATCGATGAAGAACGCAGCGAA
AF033450_Penicillium_corylophi      CTTTCAACAACGGATCTCTTGGTTCCGGCATCGATGAAGAACGCAGCGAA
AF034456_Penicillium_corylophi      CTTTCAACAACGGATCTCTTGGTTCCGGCATCGATGAAGAACGCAGCGAA
EF103453_Penicillium_oxalicum       CTTTCAACAACGGATCTCTTGGTTCCGGCATCGATGAAGAACGCAGCGAA
EF103459_Penicillium_oxalicum       CTTTCAACAACGGATCTCTTGGTTCCGGCATCGATGAAGAACGCAGCGAA
EU002988_uncultured_Trichocoma      CTTTCAACAACGGATCTCTTGGTTCCGGCATCGATGAAGAACGCAGCGAA
EU128646_Penicillium_corylophi      CTTTCAACAACGGATCTCTTGGTTCCGGCATCGATGAAGAACGCAGCGAA
EF451579_Penicillium_corylophi      CTTTCAACAACGGATCTCTTGGTTCCGGCATCGATGAAGAACGCAGCGAA
61111                               CTTTCAACAACGGATCTCTTGGTTCCGGCATCGATGAAGAACGCAGCGAA
AY373906_Penicillium_corylophi      CTTTCAACAACGGATCTCTTGGTTCCGGCATCGATGAAGAACGCAGCGAA
AY755613_Penicillium_sp             CTTTCAACAACGGATCTCTTGGTTCCGGCATCGATGAAGAACGCAGCGAA
EF694631_Penicillium_sp             CTTTCAACAACGGATCTCTTGGTTCCGGCATCGATGAAGAACGCAGCGAA
AM901881_uncultured_ascomycete      CTTTCAACAACGGATCTCTTGGTTCCGGCATCGATGAGGAACGCAGCGAA
AY345354_Penicillium_corylophi      CTTTCAACAACGGATCTCTTGGTTCCGGCATCGATGAAGAACGCAGCGAA
                                    ************************************* ************

AF481124_Penicillium_fagi           ATGCGATACGTAATGTGAATTGCAGAATTCAGTGAATCATCGAGTCTTTG
AF033447_Penicillium_raciborsk      ATGCGATACGTAATGTGAATTGCAGAATTCAGTGAATCATCGAGTCTTTG
AF034457_Penicillium_corylophi      ATGCGATACGTAATGTGAATTGCAGAATTCAGTGAATCATCGAGTCTTTG
AF033450_Penicillium_corylophi      ATGCGATACGTAATGTGAATTGCAGAATTCAGTGAATCATCGAGTCTTTG
AF034456_Penicillium_corylophi      ATGCGATACGTAATGTGAATTGCAGAATTCAGTGAATCATCGAGTCTTTG
EF103453_Penicillium_oxalicum       ATGCGATACGTAATGTGAATTGCAGAATTCAGTGAATCATCGAGTCTTTG
EF103459_Penicillium_oxalicum       ATGCGATACGTAATGTGAATTGCAGAATTCAGTGAATCATCGAGTCTTTG
EU002988_uncultured_Trichocoma      ATGCGATACGTAATGTGAATTGCAGAATTCAGTGAATCATCGAGTCTTTG
EU128646_Penicillium_corylophi      ATGCGATACGTAATGTGAATTGCAGAATTCAGTGAATCATCGAGTCTTTG
EF451579_Penicillium_corylophi      ATGCGATACGTAATGTGAATTGCAGAATTCAGTGAATCATCGAGTCTTTG
61111                               ATGCGATACGTAATGTGAATTGCAGAATTCAGTGAATCATCGAGTCTTTG
AY373906_Penicillium_corylophi      ATGCGATACGTAATGTGAATTGCAGAATTCAGTGAATCATCGAGTCTTTG
AY755613_Penicillium_sp             ATGCGATACGTAATGTGAATTGCAGAATTCAGTGAATCATCGAGTCTTTG
EF694631_Penicillium_sp             ATGCGATACGTAATGTGAATTGCAGAATTCAGTGAATCATCGAGTCTTTG
AM901881_uncultured_ascomycete      ATGCGATACGTAATGTGAATTGCAGAATTCAGTGAATCATCGAGTCTTTG
AY345354_Penicillium_corylophi      ATGCGATACGTAATGTGAATTGCAGAATTCAGTGAATCATCGAGTCTTTG
                                    **************************************************

AF481124_Penicillium_fagi           AACGCACATTGCGCCCCTTGGTATTCCGGGGGGCATGCCTGTCCGAGCGT
AF033447_Penicillium_raciborsk      AACGCACATTGCGCCCCTTGGTATTCCGGGGGGCATGCCTGTCCGAGCGT
AF034457_Penicillium_corylophi      AACGCACATTGCGCCCCTTGGTATTCCGGGGGGCATGCCTGTCCGAGCGT
AF033450_Penicillium_corylophi      AACGCACATTGCGCCCCTTGGTATTCCGGGGGGCATGCCTGTCCGAGCGT
AF034456_Penicillium_corylophi      AACGCACATTGCGCCCCTTGGTATTCCGGGGGGCATGCCTGTCCGAGCGT
EF103453_Penicillium_oxalicum       AACGCACATTGCGCCCCTTGGTATTCCGGGGGGCATGCCTGTCCGAGCGT
EF103459_Penicillium_oxalicum       AACGCACATTGCGCCCCTTGGTATTCCGGGGGGCATGCCTGTCCGAGCGT
EU002988_uncultured_Trichocoma      AACGCACATTGCGCCCCTTGGTATTCCGGGGGGCATGCCTGTCCGAGCGT
EU128646_Penicillium_corylophi      AACGCACATTGCGCCCCTTGGTATTCCGGGGGGCATGCCTGTCCGAGCGT
EF451579_Penicillium_corylophi      AACGCACATTGCGCCCCTTGGTATTCCGGGGGGCATGCCTGTCCGAGCGT
61111                               AACGCACATTGCGCCCCTTGGTATTCCGGGGGGCATGCCTGTCCGAGCGT
AY373906_Penicillium_corylophi      AACGCACATTGCGCCCCTTGGTATTCCGGGGGGCATGCCTGTCCGAGCGT
AY755613_Penicillium_sp             AACGCACATTGCGCCCCTTGGTATTCCGGGGGGCATGCCTGTCCGAGCGT
EF694631_Penicillium_sp             AACGCACATTGCGCCCCTTGGTATTCCGGGGGGCATGCCTGTCCGAGCGT
AM901881_uncultured_ascomycete      AACGCACATTGCGCCCCTTGGTATTCCGGGGGGCATGCCTGTCCGAGCGT
AY345354_Penicillium_corylophi      AACGCACATTGCGCCCCTTGGTATTCCGGGGGGCATGCCTGTCCGAGCGT
                                    **************************************************

AF481124_Penicillium_fagi           CATTGCTGCCCTCAAGCACGGCTTGTGTGTTGGGCCTCGTCCTCCTTCCC
AF033447_Penicillium_raciborsk      CATTGCTGCCCTCAAGCACGGCTTGTGTGTTGGGCCCCGTCCTCCTTCCC
AF034457_Penicillium_corylophi      CATTGCTGCCCTCAAGCACGGCTTGTGTGTTGGGCCCCGTCCTCCTTCCC
AF033450_Penicillium_corylophi      CATTGCTGCCCTCAAGCACGGCTTGTGTGTTGGGCCCCGTCCTCCTTCCC
AF034456_Penicillium_corylophi      CATTGCTGCCCTCAAGCACGGCTTGTGTGTTGGGCCCCGTCCTCCTTCCC
EF103453_Penicillium_oxalicum       CATTGCTGCCCTCAAGCACGGCTTGTGTGTTGGGCCCCGTCCTCCTTCCC
EF103459_Penicillium_oxalicum       CATTGCTGCCCTCAAGCACGGCTTGTGTGTTGGGCCCCGTCCTCCTTCCC
EU002988_uncultured_Trichocoma      CATTGCTGCCCTCAAGCACGGCTTGTGTGTTGGGCCCCGTCCTCCTTCCC
EU128646_Penicillium_corylophi      CATTGCTGCCCTCAAGCACGGCTTGTGTGTTGGGCCCCGTCCTCCTTCCC
EF451579_Penicillium_corylophi      CATTGCTGCCCTCAAGCACGGCTTGTGTGTTGGGCCCCGTCCTCCTTCCC
61111                               CATTGCTGCCCTCAAGCACGGCTTGTGTGTTGGGCCCCGTCCTCCTTCCC
AY373906_Penicillium_corylophi      CATTGCTGCCCTCAAGCACGGCTTGTGTGTTGGGCCCCGTCCTCCTTCCC
AY755613_Penicillium_sp             CATTGCTGCCCTCAAGCACGGCTTGTGTGTTGGGCCCCGTCCTCCTTCCC
EF694631_Penicillium_sp             CATTGCTGCCCTCAAGCACGGCTTGTGTGTTGGGCCCCGTCCTCCTTCCC
AM901881_uncultured_ascomycete      CATTGCTGCCCTCAAGCACGGCTTGTGTGTTGGGCCCCGTCCTCCTTCCC
AY345354_Penicillium_corylophi      CATTGCTGCCCTCAAGCACGGCTTGTGTGTTGGGCCCCGTCCTCCTTCCC
                                    ************************************ *************

AF481124_Penicillium_fagi           GGGGGACGGGCCCGAAAGGCAGCGGCGGCACCGCGTCCGGTCCTCGAGCG
AF033447_Penicillium_raciborsk      GGGGGACGGGCCCGAAAGGCAGCGGCGGCACCGCGTCCGGTCCTCGAGCG
AF034457_Penicillium_corylophi      GGGGGACGGGCCCGAAAGGCAGCGGCGGCACCGCGTCCGGTCCTCGAGCG
AF033450_Penicillium_corylophi      GGGGGACGGGCCCGAAAGGCAGCGGCGGCACCGCGTCCGGTCCTCGAGCG
AF034456_Penicillium_corylophi      GGGGGACGGGCCCGAAAGGCAGCGGCGGCACCGCGTCCGGTCCTCGAGCG
EF103453_Penicillium_oxalicum       GGGGGACGGGCCCGAAAGGCAGCGGCGGCACCGCGTCCGGTCCTCGAGCG
EF103459_Penicillium_oxalicum       GGGGGACGGGCCCGAAAGGCAGCGGCGGCACCGCGTCCGGTCCTCGAGCG
EU002988_uncultured_Trichocoma      GGGGGACGGGCCCGAAAGGCAGCGGCGGCACCGCGTCCGGTCCTCGAGCG
EU128646_Penicillium_corylophi      GGGGGACGGGCCCGAAAGGCAGCGGCGGCACCGCGTCCGGTCCTCGAGCG
EF451579_Penicillium_corylophi      GGGGGACGGGCCCGAAAGGCAGCGGCGGCACCGCGTCCGGTCCTCGAGCG
61111                               GGGGGACGGGCCCGAAAGGCAGCGGCGGCACCGCGTCCGGTCCTCGAGCG
AY373906_Penicillium_corylophi      GGGGGACGGGCCCGAAAGGCAGCGGCGGCACCGCGTCCGGTCCTCGAGCG
AY755613_Penicillium_sp             GGGGGACGGGCCCGAAAGGCAGCGGCGGCACCGCGTCCGGTCCTCGAGCG
EF694631_Penicillium_sp             GGGGGACGGGCCCGAAAGGCAGCGGCGGCACCGCGTCCGGTCCTCGAGCG
AM901881_uncultured_ascomycete      GGGGGACGGGCCCGAAAGGCAGCGGCGGCACCGCGTCCGGTCCTCGAGCG
AY345354_Penicillium_corylophi      GGGGGACGGGCCCGAAAGGCAGCGGCGGCACCGCGTCCGGTCCTCGAGCG
                                    **************************************************

AF481124_Penicillium_fagi           TATGGGGCTTTGTCACCCGCTCTTGTAGGCCCGGCCGGCGCTTGCCGACA
AF033447_Penicillium_raciborsk      TATGGGGCTTCGTCTTCCGCTCTTGTAGGCCCGGCCGGCGCTTGCCGACA
AF034457_Penicillium_corylophi      TATGGGGCTTTGTCACCCGCTCTTGTAGGCCCGGCCGGCGCTTGCCGACA
AF033450_Penicillium_corylophi      TATGGGGCTTTGTCACCCGCTCTTGTAGGCCCGGCCGGCGCTTGCCGACA
AF034456_Penicillium_corylophi      TATGGGGCTTTGTCACCCGCTCTTGTAGGCCCGGCCGGCGCTTGCCGACA
EF103453_Penicillium_oxalicum       TATGGGGCTTTGTCACCCGCTCTTGTAGGCCCGGCCGGCGCTTGCCGACA
EF103459_Penicillium_oxalicum       TATGGGGCTTTGTCACCCGCTCTTGTAGGCCCGGCCGGCGCTTGCCGACA
EU002988_uncultured_Trichocoma      TATGGGGCTTTGTCACCCGCTCTTGTAGGCCCGGCCGGCGCTTGCCGACA
EU128646_Penicillium_corylophi      TATGGGGCTTTGTCACCCGCTCTTGTAGGCCCGGCCGGCGCTTGCCGACA
EF451579_Penicillium_corylophi      TATGGGGCTTTGTCACCCGCTCTTGTAGGCCCGGCCGGCGCTTGCCGACA
61111                               TATGGGGCTTTGTCACCCGCTCTTGTAGGCCCGGCCGGCGCTTGCCGACA
AY373906_Penicillium_corylophi      TATGGGGCTTTGTCACCCGCTCTTGTAGGCCCGGCCGGCGCTTGCCGACA
AY755613_Penicillium_sp             TATGGGGCTTTGTCACCCGCTCTTGTAGGCCCGGCCGGCGCTTGCCGACA
EF694631_Penicillium_sp             TATGGGGCTTTGTCACCCGCTCTTGTAGGCCCGGCCGGCGCTTGCCGACA
AM901881_uncultured_ascomycete      TATGGGGCTTTGTCACCCGCTCTTGTAGGCCCGGCCGGCGCTTGCCGACA
AY345354_Penicillium_corylophi      TATGGGGCTTTGTCACCCGCTCTTGTAGGCCCGGCCGGCGCTTGCCGACA
                                    ********** ***  **********************************

AF481124_Penicillium_fagi           ACAATCAATCTTTTTT-CAGGTTGACCTCGGAT-CAGGTAGGGATACCCG
AF033447_Penicillium_raciborsk      ACAATCAATCTTTTTTTCAGGTTGACCTCGGAT-CAGGTAGGGATACCCG
AF034457_Penicillium_corylophi      ACCATCAATCTTTTTT-CAGGTTGACCTCGGAT-CAGGTAGGGATACCCG
AF033450_Penicillium_corylophi      ACCATCAATCTTTTTT-CAGGTTGACCTCGGAT-CAGGTAGGGATACCCG
AF034456_Penicillium_corylophi      ACCATCAATCTTTTTT-CAGGTTGACCTCGGAT-CAGGTAGGGATACCCG
EF103453_Penicillium_oxalicum       ACCATCAATCTTTTTT-CAGG-----------------------------
EF103459_Penicillium_oxalicum       ACCATCAATCTTTTTT-CAGG-----------------------------
EU002988_uncultured_Trichocoma      ACCATCAATCTTTTTT-CAGGTTGACCTCGGAT-CAGGTAGGGATACCCG
EU128646_Penicillium_corylophi      ACCATCAATCTTTTTT-CAGGTTGACCTCGGAT-CAGGTAGGGATACCCG
EF451579_Penicillium_corylophi      ACAATCAATCTTTTTT-CAGGTTGACCTCGGAT-CAGG------------
61111                               ACCATCAATCTTTTTATCAGGTTGACCTCGGATTCAGGTA----------
AY373906_Penicillium_corylophi      ACCATCAATCTTTTTT-CAGGTTGACCTCGGAT-CAGGTAGGGATACCCG
AY755613_Penicillium_sp             ACCATCAATCTTTTTT-CAGGTTGACCTCGGAT-CA--------------
EF694631_Penicillium_sp             ACCATCAATCTTTTTT-CAGGTTGACCTCGGAT-CAGGTAGGGATACCCG
AM901881_uncultured_ascomycete      ACCATCAATCTTTTTT-CAGGTTGACCTCGGAT-CAGGTAGGGATACCCG
AY345354_Penicillium_corylophi      ACCATCAATCTTTTTT-CAGGTTGACCTCGGAT-CAGGTA----------
                                    ** ************  ****                             

AF481124_Penicillium_fagi           CTGAACTTAAGCATATCAATAAGCGGAGGAAAAGAAACCAACAGGGATTG
AF033447_Penicillium_raciborsk      CTGAACTTAAGCATATCAATAAGCGGAGGAAAAGAAACCAACAGGGATTG
AF034457_Penicillium_corylophi      CTGAACTTAAGCATATCAATAAGCGGAGGAAAAGAAACCAACAGGGATTG
AF033450_Penicillium_corylophi      CTGAACTTAAGCATATCAATAAGCGGAGGAAAAGAAACCAACAGGGATTG
AF034456_Penicillium_corylophi      CTGAACTTAAGCATATCAATAAGCGGAGGAAAAGAAACCAACAGGGATTG
EF103453_Penicillium_oxalicum       --------------------------------------------------
EF103459_Penicillium_oxalicum       --------------------------------------------------
EU002988_uncultured_Trichocoma      CTGAACTTAAGCATATCAATAAGCGGAGGAA-------------------
EU128646_Penicillium_corylophi      CTGAACTTAAGCATATCAA-------------------------------
EF451579_Penicillium_corylophi      --------------------------------------------------
61111                               --------------------------------------------------
AY373906_Penicillium_corylophi      CTGAACTTAAGCATATCAATAAGCGGAGGAAAAGAAACCAACAGGGATTG
AY755613_Penicillium_sp             --------------------------------------------------
EF694631_Penicillium_sp             C-------------------------------------------------
AM901881_uncultured_ascomycete      CTGAACTTAA----------------------------------------
AY345354_Penicillium_corylophi      --------------------------------------------------
                                                                                      

AF481124_Penicillium_fagi           CCTCAGTAACGGCGAGTGAAGCGGCAAGAGCTCAAATTTGAAAGCTGGCT
AF033447_Penicillium_raciborsk      CCTCAGTAACGGCGAGTGAAGCGGCAAGAGCTCAAATTTGAAAGCTGGCT
AF034457_Penicillium_corylophi      CCTCAGTAACGGCGAGTGAAGCGGCAAGAGCTCAAATTTGAAAGCTGGCC
AF033450_Penicillium_corylophi      CCTCAGTAACGGCGAGTGAAGCGGCAAGAGCTCAAATTTGAAAGCTGGCC
AF034456_Penicillium_corylophi      CCTCAGTAACGGCGAGTGAAGCGGCAAGAGCTCAAATTTGAAAGCTGGCC
EF103453_Penicillium_oxalicum       --------------------------------------------------
EF103459_Penicillium_oxalicum       --------------------------------------------------
EU002988_uncultured_Trichocoma      --------------------------------------------------
EU128646_Penicillium_corylophi      --------------------------------------------------
EF451579_Penicillium_corylophi      --------------------------------------------------
61111                               --------------------------------------------------
AY373906_Penicillium_corylophi      CCTC----------------------------------------------
AY755613_Penicillium_sp             --------------------------------------------------
EF694631_Penicillium_sp             --------------------------------------------------
AM901881_uncultured_ascomycete      --------------------------------------------------
AY345354_Penicillium_corylophi      --------------------------------------------------
                                                                                      

AF481124_Penicillium_fagi           CCTTCGGGGTCCGCATTGTAATTTGCAGAGGATGCTTCGGGAGTGGCCCC
AF033447_Penicillium_raciborsk      CCTTCGGGGTCCGCATTGTAATTTGCAGAGGATGCTTCGGGAGTGGCCCC
AF034457_Penicillium_corylophi      CCCTCGGGGTCCGCATTGTAATTTGCAGAGGATGCTTCGGGAGTGGCCCC
AF033450_Penicillium_corylophi      CCCTCGGGGTCCGCATTGTAATTTGCAGAGGATGCTTCGGGAGTGGCCCC
AF034456_Penicillium_corylophi      CCCTCGGGGTCCGCATTGTAATTTGCAGAGGATGCTTCGGGAGTGGCCCC
EF103453_Penicillium_oxalicum       --------------------------------------------------
EF103459_Penicillium_oxalicum       --------------------------------------------------
EU002988_uncultured_Trichocoma      --------------------------------------------------
EU128646_Penicillium_corylophi      --------------------------------------------------
EF451579_Penicillium_corylophi      --------------------------------------------------
61111                               --------------------------------------------------
AY373906_Penicillium_corylophi      --------------------------------------------------
AY755613_Penicillium_sp             --------------------------------------------------
EF694631_Penicillium_sp             --------------------------------------------------
AM901881_uncultured_ascomycete      --------------------------------------------------
AY345354_Penicillium_corylophi      --------------------------------------------------
                                                                                      

AF481124_Penicillium_fagi           CATCTAAGTGCTCTGGAACGGGCCGTCATAGAGGGTGAGAATCCCGTATG
AF033447_Penicillium_raciborsk      CATCTAAGTGCTCTGGAACGGGCCGTCATAGAGGGTGAGAATCCCGTATG
AF034457_Penicillium_corylophi      CATCTAAGTGCTCTGGAACGGGCCGTCATAGAGGGTGAGAATCCCGTATG
AF033450_Penicillium_corylophi      CATCTAAGTGCTCTGGAACGGGCCGTCATAGAGGGTGAGAATCCCGTATG
AF034456_Penicillium_corylophi      CATCTAAGTGCTCTGGAACGGGCCGTCATAGAGGGTGAGAATCCCGTATG
EF103453_Penicillium_oxalicum       --------------------------------------------------
EF103459_Penicillium_oxalicum       --------------------------------------------------
EU002988_uncultured_Trichocoma      --------------------------------------------------
EU128646_Penicillium_corylophi      --------------------------------------------------
EF451579_Penicillium_corylophi      --------------------------------------------------
61111                               --------------------------------------------------
AY373906_Penicillium_corylophi      --------------------------------------------------
AY755613_Penicillium_sp             --------------------------------------------------
EF694631_Penicillium_sp             --------------------------------------------------
AM901881_uncultured_ascomycete      --------------------------------------------------
AY345354_Penicillium_corylophi      --------------------------------------------------
                                                                                      

AF481124_Penicillium_fagi           GGATGGGGTGTCCGCGACCATGTGAAGCTCCTTCGACGAGTCGAGTTGTT
AF033447_Penicillium_raciborsk      GGATGGGGTGTCCGCGACCATGTGAAGCTCCTTCAACGAGTCGAGTTGTT
AF034457_Penicillium_corylophi      GGATGGGGTGTCCGCGACCATGTGAAGCTCCTTCGACGAGTCGAGTTGTT
AF033450_Penicillium_corylophi      GGATGGGGTGTCCGCGACCATGTGAAGCTCCTTCGACGAGTCGAGTTGTT
AF034456_Penicillium_corylophi      GGATGGGGTGTCCGCGACCATGTGAAGCTCCTTCGACGAGTCGAGTTGTT
EF103453_Penicillium_oxalicum       --------------------------------------------------
EF103459_Penicillium_oxalicum       --------------------------------------------------
EU002988_uncultured_Trichocoma      --------------------------------------------------
EU128646_Penicillium_corylophi      --------------------------------------------------
EF451579_Penicillium_corylophi      --------------------------------------------------
61111                               --------------------------------------------------
AY373906_Penicillium_corylophi      --------------------------------------------------
AY755613_Penicillium_sp             --------------------------------------------------
EF694631_Penicillium_sp             --------------------------------------------------
AM901881_uncultured_ascomycete      --------------------------------------------------
AY345354_Penicillium_corylophi      --------------------------------------------------
                                                                                      

AF481124_Penicillium_fagi           TGGGAATGCAGCTCTAAATGGGTGGTAAATTTCATCTAAAGCTAAATATT
AF033447_Penicillium_raciborsk      TGGGAATGCAGCTCTAAATGGGTGGTAAATTTCATCTAAAGCTAAATATT
AF034457_Penicillium_corylophi      TGGGAATGCAGCTCTAAATGGGTGGTAAATTTCATCTAAAGCTAAATATT
AF033450_Penicillium_corylophi      TGGGAATGCAGCTCTAAATGGGTGGTAAATTTCATCTAAAGCTAAATATT
AF034456_Penicillium_corylophi      TGGGAATGCAGCTCTAAATGGGTGGTAAATTTCATCTAAAGCTAAATATT
EF103453_Penicillium_oxalicum       --------------------------------------------------
EF103459_Penicillium_oxalicum       --------------------------------------------------
EU002988_uncultured_Trichocoma      --------------------------------------------------
EU128646_Penicillium_corylophi      --------------------------------------------------
EF451579_Penicillium_corylophi      --------------------------------------------------
61111                               --------------------------------------------------
AY373906_Penicillium_corylophi      --------------------------------------------------
AY755613_Penicillium_sp             --------------------------------------------------
EF694631_Penicillium_sp             --------------------------------------------------
AM901881_uncultured_ascomycete      --------------------------------------------------
AY345354_Penicillium_corylophi      --------------------------------------------------
                                                                                      

AF481124_Penicillium_fagi           GGCCGGAGACCGATAGCGCACAAGTAGAGTGATCGAAAGATGAAAAGCAC
AF033447_Penicillium_raciborsk      GGCCGGAGACCGATAGCGCACAAGTAGAGTGATCGAAAGATGAAAAGCAC
AF034457_Penicillium_corylophi      GGCCGGAGACCGATAGCGCACAAGTAGAGTGATCGAAAGATGAAAAGCAC
AF033450_Penicillium_corylophi      GGCCGGAGACCGATAGCGCACAAGTAGAGTGATCGAAAGATGAAAAGCAC
AF034456_Penicillium_corylophi      GGCCGGAGACCGATAGCGCACAAGTAGAGTGATCGAAAGATGAAAAGCAC
EF103453_Penicillium_oxalicum       --------------------------------------------------
EF103459_Penicillium_oxalicum       --------------------------------------------------
EU002988_uncultured_Trichocoma      --------------------------------------------------
EU128646_Penicillium_corylophi      --------------------------------------------------
EF451579_Penicillium_corylophi      --------------------------------------------------
61111                               --------------------------------------------------
AY373906_Penicillium_corylophi      --------------------------------------------------
AY755613_Penicillium_sp             --------------------------------------------------
EF694631_Penicillium_sp             --------------------------------------------------
AM901881_uncultured_ascomycete      --------------------------------------------------
AY345354_Penicillium_corylophi      --------------------------------------------------
                                                                                      

AF481124_Penicillium_fagi           TTTGAAAAGAGAGTTAAAAAGCACGTGAAATTGTTGAAAGGGAAGCGCTT
AF033447_Penicillium_raciborsk      TTTGAAAAGAGAGTTAAAAAGCACGTGAAATTGTTGAAAGGGAAGCGCTT
AF034457_Penicillium_corylophi      TTTGAAAAGAGAGTTAAAAAGCACGTGAAATTGTTGAAAGGGAAGCGCTT
AF033450_Penicillium_corylophi      TTTGAAAAGAGAGTTAAAAAGCACGTGAAATTGTTGAAAGGGAAGCGCTT
AF034456_Penicillium_corylophi      TTTGAAAAGAGAGTTAAAAAGCACGTGAAATTGTTGAAAGGGAAGCGCTT
EF103453_Penicillium_oxalicum       --------------------------------------------------
EF103459_Penicillium_oxalicum       --------------------------------------------------
EU002988_uncultured_Trichocoma      --------------------------------------------------
EU128646_Penicillium_corylophi      --------------------------------------------------
EF451579_Penicillium_corylophi      --------------------------------------------------
61111                               --------------------------------------------------
AY373906_Penicillium_corylophi      --------------------------------------------------
AY755613_Penicillium_sp             --------------------------------------------------
EF694631_Penicillium_sp             --------------------------------------------------
AM901881_uncultured_ascomycete      --------------------------------------------------
AY345354_Penicillium_corylophi      --------------------------------------------------
                                                                                      

AF481124_Penicillium_fagi           GCGACCAGACTCGCCTACGGGGTTCAGCCGGTATTCGTACCGGTGTACTT
AF033447_Penicillium_raciborsk      GCGACCAGACTCGCCTACGGGGTTCAGCCGGTATTCGTACCGGTGTACTT
AF034457_Penicillium_corylophi      GCGACCAGACTCGCCTACGGGGTTCAGCCGGTATTCGTACCGGTGTACTT
AF033450_Penicillium_corylophi      GCGACCAGACTCGCCTACGGGGTTCAGCCGGTATTCGTACCGGTGTACTT
AF034456_Penicillium_corylophi      GCGACCAGACTCGCCTACGGGGTTCAGCCGGTATTCGTACCGGTGTACTT
EF103453_Penicillium_oxalicum       --------------------------------------------------
EF103459_Penicillium_oxalicum       --------------------------------------------------
EU002988_uncultured_Trichocoma      --------------------------------------------------
EU128646_Penicillium_corylophi      --------------------------------------------------
EF451579_Penicillium_corylophi      --------------------------------------------------
61111                               --------------------------------------------------
AY373906_Penicillium_corylophi      --------------------------------------------------
AY755613_Penicillium_sp             --------------------------------------------------
EF694631_Penicillium_sp             --------------------------------------------------
AM901881_uncultured_ascomycete      --------------------------------------------------
AY345354_Penicillium_corylophi      --------------------------------------------------
                                                                                      

AF481124_Penicillium_fagi           CCCCGTGGGCGGGCCAGCGTCGGTTTGGGCGGCCGGTCAAAGGCCCTCGG
AF033447_Penicillium_raciborsk      CCCCGTGGGCGGGCCAGCGTCGGTTTGGGCGGCCGGTCAAAGGCCCTCGG
AF034457_Penicillium_corylophi      CCCCGTGGGCGGGCCAGCGTCGGTTTGGGCGGCCGGTCAAAGGCCCTCGG
AF033450_Penicillium_corylophi      CCCCGTGGGCGGGCCAGCGTCGGTTTGGGCGGCCGGTCAAAGGCCCTCGG
AF034456_Penicillium_corylophi      CCCCGTGGGCGGGCCAGCGTCGGTTTGGGCGGCCGGTCAAAGGCCCTCGG
EF103453_Penicillium_oxalicum       --------------------------------------------------
EF103459_Penicillium_oxalicum       --------------------------------------------------
EU002988_uncultured_Trichocoma      --------------------------------------------------
EU128646_Penicillium_corylophi      --------------------------------------------------
EF451579_Penicillium_corylophi      --------------------------------------------------
61111                               --------------------------------------------------
AY373906_Penicillium_corylophi      --------------------------------------------------
AY755613_Penicillium_sp             --------------------------------------------------
EF694631_Penicillium_sp             --------------------------------------------------
AM901881_uncultured_ascomycete      --------------------------------------------------
AY345354_Penicillium_corylophi      --------------------------------------------------
                                                                                      

AF481124_Penicillium_fagi           AATGTAACGCCTCTCGGGGCGTCTTATAGCCGAGGGTGCCATGCGGCCAG
AF033447_Penicillium_raciborsk      AATGTAACGCCTCTCGGGGCGTCTTATAGCCGGGGGTGCCATGCGGCCAG
AF034457_Penicillium_corylophi      AATGTAACGCCTCTCGGGGCGTCTTATAGCCGAGGGTGCCATGCGGCCAG
AF033450_Penicillium_corylophi      AATGTAACGCCTCTCGGGGCGTCTTATAGCCGAGGGTGCCATGCGGCCAG
AF034456_Penicillium_corylophi      AATGTAACGCCTCTCGGGGCGTCTTATAGCCGAGGGTGCCATGCGGCCAG
EF103453_Penicillium_oxalicum       --------------------------------------------------
EF103459_Penicillium_oxalicum       --------------------------------------------------
EU002988_uncultured_Trichocoma      --------------------------------------------------
EU128646_Penicillium_corylophi      --------------------------------------------------
EF451579_Penicillium_corylophi      --------------------------------------------------
61111                               --------------------------------------------------
AY373906_Penicillium_corylophi      --------------------------------------------------
AY755613_Penicillium_sp             --------------------------------------------------
EF694631_Penicillium_sp             --------------------------------------------------
AM901881_uncultured_ascomycete      --------------------------------------------------
AY345354_Penicillium_corylophi      --------------------------------------------------
                                                                                      

AF481124_Penicillium_fagi           CCCGGACCGAGGAACGCGCTTCGGCACGGACGCTGGCATAATGGTCGTAA
AF033447_Penicillium_raciborsk      CCCAGACCGAGGAACGCGCTTCGGCACGGACGCTGGCATAATGGTCGTAA
AF034457_Penicillium_corylophi      CCCGGACCGAGGAACGCGCTTCGGCACGGACGCTGGCATAATGGTCGTAA
AF033450_Penicillium_corylophi      CCCGGACCGAGGAACGCGCTTCGGCACGGACGCTGGCATAATGGTCGTAA
AF034456_Penicillium_corylophi      CCCGGACCGAGGAACGCGCTTCGGCACGGACGCTGGCATAATGGTCGTAA
EF103453_Penicillium_oxalicum       --------------------------------------------------
EF103459_Penicillium_oxalicum       --------------------------------------------------
EU002988_uncultured_Trichocoma      --------------------------------------------------
EU128646_Penicillium_corylophi      --------------------------------------------------
EF451579_Penicillium_corylophi      --------------------------------------------------
61111                               --------------------------------------------------
AY373906_Penicillium_corylophi      --------------------------------------------------
AY755613_Penicillium_sp             --------------------------------------------------
EF694631_Penicillium_sp             --------------------------------------------------
AM901881_uncultured_ascomycete      --------------------------------------------------
AY345354_Penicillium_corylophi      --------------------------------------------------
                                                                                      

AF481124_Penicillium_fagi           GCGACC
AF033447_Penicillium_raciborsk      GCGACC
AF034457_Penicillium_corylophi      GCGACC
AF033450_Penicillium_corylophi      GCGACC
AF034456_Penicillium_corylophi      GCGACC
EF103453_Penicillium_oxalicum       ------
EF103459_Penicillium_oxalicum       ------
EU002988_uncultured_Trichocoma      ------
EU128646_Penicillium_corylophi      ------
EF451579_Penicillium_corylophi      ------
61111                               ------
AY373906_Penicillium_corylophi      ------
AY755613_Penicillium_sp             ------
EF694631_Penicillium_sp             ------
AM901881_uncultured_ascomycete      ------
AY345354_Penicillium_corylophi      ------
                                          
