# Supplementary material for: A software pipeline for processing and identification of fungal ITS sequences
Source: Source Code Biol Med. 2009 Jan 15;4:1. doi: 10.1186/1751-0473-4-1 (PMC2649129; doi:10.1186/1751-0473-4-1)
Supplement: Additional file 2 — The evaluation dataset. The evaluation dataset (in the FASTA format) and the results of its analysis (a summary in the OpenOffice/Excel spreadsheet format with multiple alignments in the ALN (Clustal W) format and a list of the species recovered in the PDF format). [file 1751-0473-4-1-S2.zip › AdditionalFile2/2008-10-24-1/alignments/611115.dnd]

(
(
(
(
611115:-0.00893,
(
(
(
(
(
(
(
(
FJ011545_Aspergillus_flavus:-0.02790,
AM901670_Aspergillus_sp:0.03154)
:0.01596,
FJ011543_Aspergillus_versicolo:-0.01598)
:0.02861,
EU833210_Aspergillus_versicolo:-0.00979)
:0.00720,
EU326209_Aspergillus_versicolo:-0.00203)
:0.01363,
EF672304_Aspergillus_sp:-0.00883)
:0.00583,
AM176660_Aspergillus_sydowii:-0.00689)
:0.00422,
DQ767601_uncultured_Hypocreace:-0.00310)
:0.00397,
AY373868_Aspergillus_sydowii:0.00000)
:0.00610)
:0.00549,
EU301635_Penicillium_sp:-0.00297)
:0.00620,
AM176727_Aspergillus_sydowii:-0.00537)
:0.00409,
(
AM883158_Aspergillus_sydowii:-0.00221,
(
EF652473_Aspergillus_sydowii:0.00000,
EF652450_Aspergillus_sydowii:0.00000)
:0.00221)
:0.00128,
AM883163_Aspergillus_sydowii:0.00099);
