# Supplementary material for: A software pipeline for processing and identification of fungal ITS sequences
Source: Source Code Biol Med. 2009 Jan 15;4:1. doi: 10.1186/1751-0473-4-1 (PMC2649129; doi:10.1186/1751-0473-4-1)
Supplement: Additional file 2 — The evaluation dataset. The evaluation dataset (in the FASTA format) and the results of its analysis (a summary in the OpenOffice/Excel spreadsheet format with multiple alignments in the ALN (Clustal W) format and a list of the species recovered in the PDF format). [file 1751-0473-4-1-S2.zip › AdditionalFile2/2008-10-24-1/alignments/61121]

>61121
GCGGAAGGATCATTACCGAGTGAGGGCCCTCTGGGTCCAACCTCCCACCCATGTTTATTGTACCTTGTTGCTTCGGCGGGCCCGCCTCACGGCCGCCGGGGGGCTTCTGCCCTCTGGCCCGCGCCCGCCGAAGACACCATTGAACACTGTCTGAAGATTGCAGTCTGAGCAATTAGCTAAATAAGTTAAAACTTTCAACAACGGATCTCTTGGTTCCGGCATCGATGAAGAACGCAGCGAAATGCGATACGTAATGTGAATTGCAGAATTCAGTGAATCATCGAGTCTTTGAACGCACATTGCGCCCCTTGGTATTCCGGGGGGCATGCCTGTCCGAGCGTCATTGCTGCCCTCAAGCACGGCTTGTGTGTTGGGCCCCGTCCTCCTTCCCGGGGGACGGGCCCGAAAGGCAGCGGCGGCACCGCGTCCGGTCCTCGAGCGTATGGGGCTTTGTCACCCGCTCTTGTAGGCCCGGCCGGCGCTTGCCGACAACCATCAATCTTTTTATCAGGTTGACCTCGGATCAGGTAG
>EU128646_Penicillium_corylophilum
TGCGGAAGGATCATTACCGAGTGAGGGCCCTCTGGGTCCAACCTCCCACCCATGTTTATTGTACCTTGTTGCTTCGGCGGGCCCGCCTCACGGCCGCCGGGGGGCTTCTGCCCTCTGGCCCGCGCCCGCCGAAGACACCATTGAACACTGTCTGAAGATTGCAGTCTGAGCAATTAGCTAAATAAGTTAAAACTTTCAACAACGGATCTCTTGGTTCCGGCATCGATGAAGAACGCAGCGAAATGCGATACGTAATGTGAATTGCAGAATTCAGTGAATCATCGAGTCTTTGAACGCACATTGCGCCCCTTGGTATTCCGGGGGGCATGCCTGTCCGAGCGTCATTGCTGCCCTCAAGCACGGCTTGTGTGTTGGGCCCCGTCCTCCTTCCCGGGGGACGGGCCCGAAAGGCAGCGGCGGCACCGCGTCCGGTCCTCGAGCGTATGGGGCTTTGTCACCCGCTCTTGTAGGCCCGGCCGGCGCTTGCCGACAACCATCAATCTTTTTTCAGGTTGACCTCGGATCAGGTAGGGATACCCGCTGAACTTAAGCATATCAA

>EF694631_Penicillium_sp
GTTTCCGTAGGTGAACCTGCGGAAGGATCATTACCGAGTGAGGGCCCTCTGGGTCCAACCTCCCACCCATGTTTATTGTACCTTGTTGCTTCGGCGGGCCCGCCTCACGGCCGCCGGGGGGCTTCTGCCCTCTGGCCCGCGCCCGCCGAAGACACCATTGAACACTGTCTGAAGATTGCAGTCTGAGCAATTAGCTAAATAAGTTAAAACTTTCAACAACGGATCTCTTGGTTCCGGCATCGATGAAGAACGCAGCGAAATGCGATACGTAATGTGAATTGCAGAATTCAGTGAATCATCGAGTCTTTGAACGCACATTGCGCCCCTTGGTATTCCGGGGGGCATGCCTGTCCGAGCGTCATTGCTGCCCTCAAGCACGGCTTGTGTGTTGGGCCCCGTCCTCCTTCCCGGGGGACGGGCCCGAAAGGCAGCGGCGGCACCGCGTCCGGTCCTCGAGCGTATGGGGCTTTGTCACCCGCTCTTGTAGGCCCGGCCGGCGCTTGCCGACAACCATCAATCTTTTTTCAGGTTGACCTCGGATCAGGTAGGGATACCCGC

>AY373906_Penicillium_corylophilum
TCCGTAGGTGAACCTGCGGAAGGATCATTACCGAGTGAGGGCCCTCTGGGTCCAACCTCCCACCCATGTTTATTGTACCTTGTTGCTTCGGCGGGCCCGCCTCACGGCCGCCGGGGGGCTTCTGCCCTCTGGCCCGCGCCCGCCGAAGACACCATTGAACACTGTCTGAAGATTGCAGTCTGAGCAATTAGCTAAATAAGTTAAAACTTTCAACAACGGATCTCTTGGTTCCGGCATCGATGAAGAACGCAGCGAAATGCGATACGTAATGTGAATTGCAGAATTCAGTGAATCATCGAGTCTTTGAACGCACATTGCGCCCCTTGGTATTCCGGGGGGCATGCCTGTCCGAGCGTCATTGCTGCCCTCAAGCACGGCTTGTGTGTTGGGCCCCGTCCTCCTTCCCGGGGGACGGGCCCGAAAGGCAGCGGCGGCACCGCGTCCGGTCCTCGAGCGTATGGGGCTTTGTCACCCGCTCTTGTAGGCCCGGCCGGCGCTTGCCGACAACCATCAATCTTTTTTCAGGTTGACCTCGGATCAGGTAGGGATACCCGCTGAACTTAAGCATATCAATAAGCGGAGGAAAAGAAACCAACAGGGATTGCCTC

>AY345354_Penicillium_corylophilum
TCCGTAGGTGAACCTGCGGAAGGATCATTACCGAGTGAGGGCCCTCTGGGTCCAACCTCCCACCCATGTTTATTGTACCTTGTTGCTTCGGCGGGCCCGCCTCACGGCCGCCGGGGGGCTTCTGCCCTCTGGCCCGCGCCCGCCGAAGACACCATTGAACACTGTCTGAAGATTGCAGTCTGAGCAATTAGCTAAATAAGTTAAAACTTTCAACAACGGATCTCTTGGTTCCGGCATCGATGAAGAACGCAGCGAAATGCGATACGTAATGTGAATTGCAGAATTCAGTGAATCATCGAGTCTTTGAACGCACATTGCGCCCCTTGGTATTCCGGGGGGCATGCCTGTCCGAGCGTCATTGCTGCCCTCAAGCACGGCTTGTGTGTTGGGCCCCGTCCTCCTTCCCGGGGGACGGGCCCGAAAGGCAGCGGCGGCACCGCGTCCGGTCCTCGAGCGTATGGGGCTTTGTCACCCGCTCTTGTAGGCCCGGCCGGCGCTTGCCGACAACCATCAATCTTTTTTCAGGTTGACCTCGGATCAGGTA

>AM901881_uncultured_ascomycete
TGCCTAGTAGGCACGAGTCATCAGCTCGTGCCGATTACGTCCCTGCCCTTTGTACACACCGCCCGTCGCTACTACCGATTGAATGGCTCAGTGAGGCCTTGGGACTGGCTCAGGAGGGTTGGCAACGACCCCCCAGAGCCGGAAACTTGGTCAAACTCGGTCATTTAGAGGAAGTAAAAGTCGTAACAAGGTTTCCGTAGGTGAACCTGCGGAAGGATCATTACCGAGTGAGGGCCCTCTGGGTCCAACCTCCCACCCATGTTTATTGTACCTTGTTGCTTCGGCGGGCCCGCCTCACGGCCGCCGGGGGGCTTCTGCCCTCTGGCCCGCGCCCGCCGAAGACACCATTGAACACTGTCTGAAGATTGCAGTCTGAGCAATTAGCTAAATAAGTTAAAACTTTCAACAACGGATCTCTTGGTTCCGGCATCGATGAGGAACGCAGCGAAATGCGATACGTAATGTGAATTGCAGAATTCAGTGAATCATCGAGTCTTTGAACGCACATTGCGCCCCTTGGTATTCCGGGGGGCATGCCTGTCCGAGCGTCATTGCTGCCCTCAAGCACGGCTTGTGTGTTGGGCCCCGTCCTCCTTCCCGGGGGACGGGCCCGAAAGGCAGCGGCGGCACCGCGTCCGGTCCTCGAGCGTATGGGGCTTTGTCACCCGCTCTTGTAGGCCCGGCCGGCGCTTGCCGACAACCATCAATCTTTTTTCAGGTTGACCTCGGATCAGGTAGGGATACCCGCTGAACTTAA

>AF034457_Penicillium_corylophilum
AAGGATCATTACCGAGTGAGGGCCCTCTGGGTCCAACCTCCCACCCATGTTTATTGTACCTTGTTGCTTCGGCGGGCCCGCCTCACGGCCGCCGGGGGGCTTCTGCCCTCTGGCCCGCGCCCGCCGAAGACACCATTGAACACTGTCTGAAGATTGCAGTCTGAGCAATTAGCTAAATAAGTTAAAACTTTCAACAACGGATCTCTTGGTTCCGGCATCGATGAAGAACGCAGCGAAATGCGATACGTAATGTGAATTGCAGAATTCAGTGAATCATCGAGTCTTTGAACGCACATTGCGCCCCTTGGTATTCCGGGGGGCATGCCTGTCCGAGCGTCATTGCTGCCCTCAAGCACGGCTTGTGTGTTGGGCCCCGTCCTCCTTCCCGGGGGACGGGCCCGAAAGGCAGCGGCGGCACCGCGTCCGGTCCTCGAGCGTATGGGGCTTTGTCACCCGCTCTTGTAGGCCCGGCCGGCGCTTGCCGACAACCATCAATCTTTTTTCAGGTTGACCTCGGATCAGGTAGGGATACCCGCTGAACTTAAGCATATCAATAAGCGGAGGAAAAGAAACCAACAGGGATTGCCTCAGTAACGGCGAGTGAAGCGGCAAGAGCTCAAATTTGAAAGCTGGCCCCCTCGGGGTCCGCATTGTAATTTGCAGAGGATGCTTCGGGAGTGGCCCCCATCTAAGTGCTCTGGAACGGGCCGTCATAGAGGGTGAGAATCCCGTATGGGATGGGGTGTCCGCGACCATGTGAAGCTCCTTCGACGAGTCGAGTTGTTTGGGAATGCAGCTCTAAATGGGTGGTAAATTTCATCTAAAGCTAAATATTGGCCGGAGACCGATAGCGCACAAGTAGAGTGATCGAAAGATGAAAAGCACTTTGAAAAGAGAGTTAAAAAGCACGTGAAATTGTTGAAAGGGAAGCGCTTGCGACCAGACTCGCCTACGGGGTTCAGCCGGTATTCGTACCGGTGTACTTCCCCGTGGGCGGGCCAGCGTCGGTTTGGGCGGCCGGTCAAAGGCCCTCGGAATGTAACGCCTCTCGGGGCGTCTTATAGCCGAGGGTGCCATGCGGCCAGCCCGGACCGAGGAACGCGCTTCGGCACGGACGCTGGCATAATGGTCGTAAGCGACC

>AF034456_Penicillium_corylophilum
AAGGATCATTACCGAGTGAGGGCCCTCTGGGTCCAACCTCCCACCCATGTTTATTGTACCTTGTTGCTTCGGCGGGCCCGCCTCACGGCCGCCGGGGGGCTTCTGCCCTCTGGCCCGCGCCCGCCGAAGACACCATTGAACACTGTCTGAAGATTGCAGTCTGAGCAATTAGCTAAATAAGTTAAAACTTTCAACAACGGATCTCTTGGTTCCGGCATCGATGAAGAACGCAGCGAAATGCGATACGTAATGTGAATTGCAGAATTCAGTGAATCATCGAGTCTTTGAACGCACATTGCGCCCCTTGGTATTCCGGGGGGCATGCCTGTCCGAGCGTCATTGCTGCCCTCAAGCACGGCTTGTGTGTTGGGCCCCGTCCTCCTTCCCGGGGGACGGGCCCGAAAGGCAGCGGCGGCACCGCGTCCGGTCCTCGAGCGTATGGGGCTTTGTCACCCGCTCTTGTAGGCCCGGCCGGCGCTTGCCGACAACCATCAATCTTTTTTCAGGTTGACCTCGGATCAGGTAGGGATACCCGCTGAACTTAAGCATATCAATAAGCGGAGGAAAAGAAACCAACAGGGATTGCCTCAGTAACGGCGAGTGAAGCGGCAAGAGCTCAAATTTGAAAGCTGGCCCCCTCGGGGTCCGCATTGTAATTTGCAGAGGATGCTTCGGGAGTGGCCCCCATCTAAGTGCTCTGGAACGGGCCGTCATAGAGGGTGAGAATCCCGTATGGGATGGGGTGTCCGCGACCATGTGAAGCTCCTTCGACGAGTCGAGTTGTTTGGGAATGCAGCTCTAAATGGGTGGTAAATTTCATCTAAAGCTAAATATTGGCCGGAGACCGATAGCGCACAAGTAGAGTGATCGAAAGATGAAAAGCACTTTGAAAAGAGAGTTAAAAAGCACGTGAAATTGTTGAAAGGGAAGCGCTTGCGACCAGACTCGCCTACGGGGTTCAGCCGGTATTCGTACCGGTGTACTTCCCCGTGGGCGGGCCAGCGTCGGTTTGGGCGGCCGGTCAAAGGCCCTCGGAATGTAACGCCTCTCGGGGCGTCTTATAGCCGAGGGTGCCATGCGGCCAGCCCGGACCGAGGAACGCGCTTCGGCACGGACGCTGGCATAATGGTCGTAAGCGACC

>AF033450_Penicillium_corylophilum
AAGGATCATTACCGAGTGAGGGCCCTCTGGGTCCAACCTCCCACCCATGTTTATTGTACCTTGTTGCTTCGGCGGGCCCGCCTCACGGCCGCCGGGGGGCTTCTGCCCTCTGGCCCGCGCCCGCCGAAGACACCATTGAACACTGTCTGAAGATTGCAGTCTGAGCAATTAGCTAAATAAGTTAAAACTTTCAACAACGGATCTCTTGGTTCCGGCATCGATGAAGAACGCAGCGAAATGCGATACGTAATGTGAATTGCAGAATTCAGTGAATCATCGAGTCTTTGAACGCACATTGCGCCCCTTGGTATTCCGGGGGGCATGCCTGTCCGAGCGTCATTGCTGCCCTCAAGCACGGCTTGTGTGTTGGGCCCCGTCCTCCTTCCCGGGGGACGGGCCCGAAAGGCAGCGGCGGCACCGCGTCCGGTCCTCGAGCGTATGGGGCTTTGTCACCCGCTCTTGTAGGCCCGGCCGGCGCTTGCCGACAACCATCAATCTTTTTTCAGGTTGACCTCGGATCAGGTAGGGATACCCGCTGAACTTAAGCATATCAATAAGCGGAGGAAAAGAAACCAACAGGGATTGCCTCAGTAACGGCGAGTGAAGCGGCAAGAGCTCAAATTTGAAAGCTGGCCCCCTCGGGGTCCGCATTGTAATTTGCAGAGGATGCTTCGGGAGTGGCCCCCATCTAAGTGCTCTGGAACGGGCCGTCATAGAGGGTGAGAATCCCGTATGGGATGGGGTGTCCGCGACCATGTGAAGCTCCTTCGACGAGTCGAGTTGTTTGGGAATGCAGCTCTAAATGGGTGGTAAATTTCATCTAAAGCTAAATATTGGCCGGAGACCGATAGCGCACAAGTAGAGTGATCGAAAGATGAAAAGCACTTTGAAAAGAGAGTTAAAAAGCACGTGAAATTGTTGAAAGGGAAGCGCTTGCGACCAGACTCGCCTACGGGGTTCAGCCGGTATTCGTACCGGTGTACTTCCCCGTGGGCGGGCCAGCGTCGGTTTGGGCGGCCGGTCAAAGGCCCTCGGAATGTAACGCCTCTCGGGGCGTCTTATAGCCGAGGGTGCCATGCGGCCAGCCCGGACCGAGGAACGCGCTTCGGCACGGACGCTGGCATAATGGTCGTAAGCGACC

>EU002988_uncultured_Trichocomaceae
GCGGAGGATCATTACCGAGTGAGGGCCCTCTGGGTCCAACCTCCCACCCATGTTTATTGTACCTTGTTGCTTCGGCGGGCCCGCCTCACGGCCGCCGGGGGGCTTCTGCCCTCTGGCCCGCGCCCGCCGAAGACACCATTGAACACTGTCTGAAGATTGCAGTCTGAGCAATTAGCTAAATAAGTTAAAACTTTCAACAACGGATCTCTTGGTTCCGGCATCGATGAAGAACGCAGCGAAATGCGATACGTAATGTGAATTGCAGAATTCAGTGAATCATCGAGTCTTTGAACGCACATTGCGCCCCTTGGTATTCCGGGGGGCATGCCTGTCCGAGCGTCATTGCTGCCCTCAAGCACGGCTTGTGTGTTGGGCCCCGTCCTCCTTCCCGGGGGACGGGCCCGAAAGGCAGCGGCGGCACCGCGTCCGGTCCTCGAGCGTATGGGGCTTTGTCACCCGCTCTTGTAGGCCCGGCCGGCGCTTGCCGACAACCATCAATCTTTTTTCAGGTTGACCTCGGATCAGGTAGGGATACCCGCTGAACTTAAGCATATCAATAAGCGGAGGAA

>AF481124_Penicillium_fagi
AAGGATCATTACCGAGTGAGGGCCCTCTGGGTCCAACCTCCCACCCATGTTTATCGTACCTTGTTGCTTCGGCGGGCCCGCCTCACGGCCGCCGGGGGGCTTCTGCCCTCTGGCCCGCGCCCGCCGAAGACACCATTGAACACTGTCTGAAGATTGCAGTCTGAGCAATTAGCTAAATAAGTTAAAACTTTCAACAACGGATCTCTTGGTTCCGGCATCGATGAAGAACGCAGCGAAATGCGATACGTAATGTGAATTGCAGAATTCAGTGAATCATCGAGTCTTTGAACGCACATTGCGCCCCTTGGTATTCCGGGGGGCATGCCTGTCCGAGCGTCATTGCTGCCCTCAAGCACGGCTTGTGTGTTGGGCCTCGTCCTCCTTCCCGGGGGACGGGCCCGAAAGGCAGCGGCGGCACCGCGTCCGGTCCTCGAGCGTATGGGGCTTTGTCACCCGCTCTTGTAGGCCCGGCCGGCGCTTGCCGACAACAATCAATCTTTTTTCAGGTTGACCTCGGATCAGGTAGGGATACCCGCTGAACTTAAGCATATCAATAAGCGGAGGAAAAGAAACCAACAGGGATTGCCTCAGTAACGGCGAGTGAAGCGGCAAGAGCTCAAATTTGAAAGCTGGCTCCTTCGGGGTCCGCATTGTAATTTGCAGAGGATGCTTCGGGAGTGGCCCCCATCTAAGTGCTCTGGAACGGGCCGTCATAGAGGGTGAGAATCCCGTATGGGATGGGGTGTCCGCGACCATGTGAAGCTCCTTCGACGAGTCGAGTTGTTTGGGAATGCAGCTCTAAATGGGTGGTAAATTTCATCTAAAGCTAAATATTGGCCGGAGACCGATAGCGCACAAGTAGAGTGATCGAAAGATGAAAAGCACTTTGAAAAGAGAGTTAAAAAGCACGTGAAATTGTTGAAAGGGAAGCGCTTGCGACCAGACTCGCCTACGGGGTTCAGCCGGTATTCGTACCGGTGTACTTCCCCGTGGGCGGGCCAGCGTCGGTTTGGGCGGCCGGTCAAAGGCCCTCGGAATGTAACGCCTCTCGGGGCGTCTTATAGCCGAGGGTGCCATGCGGCCAGCCCGGACCGAGGAACGCGCTTCGGCACGGACGCTGGCATAATGGTCGTAAGCGACC

>EF451579_Penicillium_corylophilum
CCGAGTGAGGGCCCTCTGGGTCCAACCTCCCACCCATGTTTATTGTACCTTGTTGCTTCGGCGGGCCCGCCTCACGGCCGCCGGGGGGCTTCTGCCCTCTGGCCCGCGCCCGCCGAAGACACCATTGAACACTGTCTGAAGATTGCAGTCTGAGCAATTAGCTAAATAAGTTAAAACTTTCAACAACGGATCTCTTGGTTCCGGCATCGATGAAGAACGCAGCGAAATGCGATACGTAATGTGAATTGCAGAATTCAGTGAATCATCGAGTCTTTGAACGCACATTGCGCCCCTTGGTATTCCGGGGGGCATGCCTGTCCGAGCGTCATTGCTGCCCTCAAGCACGGCTTGTGTGTTGGGCCCCGTCCTCCTTCCCGGGGGACGGGCCCGAAAGGCAGCGGCGGCACCGCGTCCGGTCCTCGAGCGTATGGGGCTTTGTCACCCGCTCTTGTAGGCCCGGCCGGCGCTTGCCGACAACAATCAATCTTTTTTCAGGTTGACCTCGGATCAGG

>AF033447_Penicillium_raciborskii
AAGGATCATTACCGAGTGAGGGCCCTCTGGGTCCAACCTCCCACCCGTGTTTATCGTACCTTGTTGCTTCGGCGGGCCCGCCTCACGGCCGCCGGGGGGCTTCTGCCCTCTGGCCCGCGCCCGCCGAAGACACCATTGAACGCTGTCTGAAGATTGCAGTCTGAGCAATTAGCTAAATAAGTTAAAACTTTCAACAACGGATCTCTTGGTTCCGGCATCGATGAAGAACGCAGCGAAATGCGATACGTAATGTGAATTGCAGAATTCAGTGAATCATCGAGTCTTTGAACGCACATTGCGCCCCTTGGTATTCCGGGGGGCATGCCTGTCCGAGCGTCATTGCTGCCCTCAAGCACGGCTTGTGTGTTGGGCCCCGTCCTCCTTCCCGGGGGACGGGCCCGAAAGGCAGCGGCGGCACCGCGTCCGGTCCTCGAGCGTATGGGGCTTCGTCTTCCGCTCTTGTAGGCCCGGCCGGCGCTTGCCGACAACAATCAATCTTTTTTTCAGGTTGACCTCGGATCAGGTAGGGATACCCGCTGAACTTAAGCATATCAATAAGCGGAGGAAAAGAAACCAACAGGGATTGCCTCAGTAACGGCGAGTGAAGCGGCAAGAGCTCAAATTTGAAAGCTGGCTCCTTCGGGGTCCGCATTGTAATTTGCAGAGGATGCTTCGGGAGTGGCCCCCATCTAAGTGCTCTGGAACGGGCCGTCATAGAGGGTGAGAATCCCGTATGGGATGGGGTGTCCGCGACCATGTGAAGCTCCTTCAACGAGTCGAGTTGTTTGGGAATGCAGCTCTAAATGGGTGGTAAATTTCATCTAAAGCTAAATATTGGCCGGAGACCGATAGCGCACAAGTAGAGTGATCGAAAGATGAAAAGCACTTTGAAAAGAGAGTTAAAAAGCACGTGAAATTGTTGAAAGGGAAGCGCTTGCGACCAGACTCGCCTACGGGGTTCAGCCGGTATTCGTACCGGTGTACTTCCCCGTGGGCGGGCCAGCGTCGGTTTGGGCGGCCGGTCAAAGGCCCTCGGAATGTAACGCCTCTCGGGGCGTCTTATAGCCGGGGGTGCCATGCGGCCAGCCCAGACCGAGGAACGCGCTTCGGCACGGACGCTGGCATAATGGTCGTAAGCGACC

>EF103453_Penicillium_oxalicum
CCGAGTGAGGGCCCTCTGGGTCCAACCTCCCACCCATGTTTATTGTACCTTGTTGCTTCGGCGGGCCCGCCTCACGGCCGCCGGGGGGCTTCTGCCCTCTGGCCCGCGCCCGCCGAAGACACCATTGAACACTGTCTGAAGATTGCAGTCTGAGCAATTAGCTAAATAAGTTAAAACTTTCAACAACGGATCTCTTGGTTCCGGCATCGATGAAGAACGCAGCGAAATGCGATACGTAATGTGAATTGCAGAATTCAGTGAATCATCGAGTCTTTGAACGCACATTGCGCCCCTTGGTATTCCGGGGGGCATGCCTGTCCGAGCGTCATTGCTGCCCTCAAGCACGGCTTGTGTGTTGGGCCCCGTCCTCCTTCCCGGGGGACGGGCCCGAAAGGCAGCGGCGGCACCGCGTCCGGTCCTCGAGCGTATGGGGCTTTGTCACCCGCTCTTGTAGGCCCGGCCGGCGCTTGCCGACAACCATCAATCTTTTTTCAGG

>AY373923_Penicillium_melinii
TCCGTAGGTGAACCTGCGGAAGGATCATTACCGAGTGAGGGCCCTCTGGGTCCAACCTCCCACCCGTGTTTATCGTACCTTGTTGCTTCGGCGGGCCCGCCTCACGGCCGCCGGGGGGCTTCTGCCCTCTGGCCCGCGCCCGCCGAAGACACCATTGAACGCTGTCTGAAGATTGCAGTCTGAGCAATTAGCTAAATAAGTTAAAACTTTCAACAACGGATCTCTTGGTTCCGGCATCGATGAAGAACGCAGCGAAATGCGATACGTAATGTGAATTGCAGAATTCAGTGAATCATCGAGTCTTTGAACGCACATTGCGCCCCTTGGTATTCCGGGGGGCATGCCTGTCCGAGCGTCATTGCTGCCCTCAAGCACGGCTTGTGTGTTGGGCTCCGTCCTCCTTCCCGGGGGACGGGCCCGAAAGGCAGCGGCGGCACCGCGTCCGGTCCTCGAGCGTATGGGGCTTCGTCTTCCGCTCTTGTAGGCCCGGCCGGCGCTTGCCGACAACAATCAATCTTTTTTCAGGTTGACCTCGGATCAGGTAGGGATACCCGCTGAACTTAAGCATATCAATAAGCGGAGGAAAAGAAACCAACAGGGATTGCCTC

>AF538621_Penicillium_hirsutum
TCCGTAGGTGAACCTGCGGAAGGATCATTACCGAGTGAGGGCCCTCTGGGTCCAACCTCCCACCCGTGTTTATCGTACCTTGTTGCTTCGGCGGGCCCGCCTCACGGCCGCCGGGGGGCTTCTGCCCTCTGGCCCGCGCCCGCCGAAGACACCATTGAACGCTGTCTGAAGATTGCAGTCTGAGCAATTAGCTAAATAAGTTAAAACTTTCAACAACGGATCTCTTGGTTCCGGCATCGATGAAGAACGCAGCGAAATGCGATACGTAATGTGAATTGCAGAATTCAGTGAATCATCGAGTCTTTGAACGCACATTGCGCCCCTTGGTATTCCGGGGGGCATGCCTGTCCGAGCGTCATTGCTGCCCTCAAGCACGGCTTGTGTGTTGGGCTCCGTCCTCCTTCCCGGGGGACGGGCCCGAAAGGCAGCGGCGGCACCGCGTCCGGTCCTCGAGCGTATGGGGCTTCGTCTTCCGCTCTTGTAGGCCCGGCCGGCGCTTGCCGACAACAATCAATCTTTTTTCAGGTTGACCTCGGATCAGGTAGGGATACCCG
