# Supplementary material for: A software pipeline for processing and identification of fungal ITS sequences
Source: Source Code Biol Med. 2009 Jan 15;4:1. doi: 10.1186/1751-0473-4-1 (PMC2649129; doi:10.1186/1751-0473-4-1)
Supplement: Additional file 2 — The evaluation dataset. The evaluation dataset (in the FASTA format) and the results of its analysis (a summary in the OpenOffice/Excel spreadsheet format with multiple alignments in the ALN (Clustal W) format and a list of the species recovered in the PDF format). [file 1751-0473-4-1-S2.zip › AdditionalFile2/2008-10-24-1/alignments/60049.aln]

CLUSTAL W (1.83) multiple sequence alignment


AF412295_Amylomyces_rouxii          --------------------------------------------------
DQ118998_Amylomyces_rouxii          --------------------------------------------------
AY243944_Mucor_hiemalis             --------------------------------------------------
AM933549_Mucor_circinelloides       --------------------------------------------------
AM933548_Mucor_circinelloides       --------------------------------------------------
AY305376_Mucor_sp                   --------------------------------------------------
DQ118987_Mucor_circinelloides       --------------------------------------------------
EF203695_Amylomyces_rouxii          --------------------------------------------------
EF583640_Rhizomucor_variabilis      --------------------------------------------------
DQ119007_Rhizomucor_variabilis      --------------------------------------------------
EF151444_Rhizomucor_variabilis      --------------------------------------------------
EU330186_Rhizomucor_variabilis      --------------------------------------------------
AJ278363_Amylomyces_rouxii          --------------------------------------------------
AM901693_Mucor_sp                   -------------CAAGTCATCAGCTTGCGTTGATTACGTCCCTGCCCTT
AM901804_uncultured_zygomycete      TTCCTAGTAAGCGCAAGTCATCAGCTTGCGTTGATTACGTCCCTGCCCTT
60049                               --------------------------------------------------
                                                                                      

AF412295_Amylomyces_rouxii          --------------------------------------------------
DQ118998_Amylomyces_rouxii          --------------------------------------------------
AY243944_Mucor_hiemalis             --------------------------------------------------
AM933549_Mucor_circinelloides       --------------------------------------------------
AM933548_Mucor_circinelloides       --------------------------------------------------
AY305376_Mucor_sp                   --------------------------------------------------
DQ118987_Mucor_circinelloides       --------------------------------------------------
EF203695_Amylomyces_rouxii          --------------------------------------------------
EF583640_Rhizomucor_variabilis      --------------------------------------------------
DQ119007_Rhizomucor_variabilis      --------------------------------------------------
EF151444_Rhizomucor_variabilis      --------------------------------------------------
EU330186_Rhizomucor_variabilis      --------------------------------------------------
AJ278363_Amylomyces_rouxii          --------------------------------------------------
AM901693_Mucor_sp                   TGTACACACCGCCCGTCGCTACTACCGATTGAATGGTTATAGTGAGCATA
AM901804_uncultured_zygomycete      TGTACACACCGCCCGTCGCTACTACCGATTGAATGGTTATAGTGAGCATA
60049                               --------------------------------------------------
                                                                                      

AF412295_Amylomyces_rouxii          --------------------------------------------------
DQ118998_Amylomyces_rouxii          --------------------------------------------------
AY243944_Mucor_hiemalis             --------------------------------------------------
AM933549_Mucor_circinelloides       --------------------------------------------------
AM933548_Mucor_circinelloides       --------------------------------------------------
AY305376_Mucor_sp                   --------------------------------------------------
DQ118987_Mucor_circinelloides       --------------------------------------------------
EF203695_Amylomyces_rouxii          --------------------------------------------------
EF583640_Rhizomucor_variabilis      --------------------------------------------------
DQ119007_Rhizomucor_variabilis      --------------------------------------------------
EF151444_Rhizomucor_variabilis      --------------------------------------------------
EU330186_Rhizomucor_variabilis      --------------------------------------------------
AJ278363_Amylomyces_rouxii          --------------------------------------------------
AM901693_Mucor_sp                   TGGGATCAGTAGAATTAGACTGGCAACAGTCTTTCTCTGCAGAGAACTAT
AM901804_uncultured_zygomycete      TGGGATCAGTAGAATTAGACTGGCAACAGTCTTTCTCTGCAGAGAACTAT
60049                               --------------------------------------------------
                                                                                      

AF412295_Amylomyces_rouxii          --------------------------------------------------
DQ118998_Amylomyces_rouxii          --------------------------------------------TCCGTA
AY243944_Mucor_hiemalis             --------------------------------------------------
AM933549_Mucor_circinelloides       --------------------------------------------TTTGTA
AM933548_Mucor_circinelloides       --------------------------------------------AAGGTA
AY305376_Mucor_sp                   --------------------------------------------------
DQ118987_Mucor_circinelloides       --------------------------------------------TCCGTA
EF203695_Amylomyces_rouxii          --------------------------------------------------
EF583640_Rhizomucor_variabilis      --------------------------------------------TCCGTA
DQ119007_Rhizomucor_variabilis      --------------------------------------------TCCGTA
EF151444_Rhizomucor_variabilis      --------------------------------------------------
EU330186_Rhizomucor_variabilis      --------------------------------------------------
AJ278363_Amylomyces_rouxii          --------------------------------------------------
AM901693_Mucor_sp                   GGCAAACTAGGCTATTTAGAGGAAGTAAAAGTCGTAACAAGGTTTCCGTA
AM901804_uncultured_zygomycete      GGCAAACTAGGCTATTTAGAGGAAGTAAAAGTTGTAACAAGGTTTCCGTA
60049                               --------------------------------------------------
                                                                                      

AF412295_Amylomyces_rouxii          -------------------CATTAAATAATC-AATAATTTTGGCTTGTCC
DQ118998_Amylomyces_rouxii          GGTGAACCTGCGGAAGGATCATTAAATAATC-AATAATTTTGGCTTGTCC
AY243944_Mucor_hiemalis             -----------------ATCATTAAATAATCTAATAATTTTGGCTTGTCC
AM933549_Mucor_circinelloides       GGTGAACCTGCGGAAGGATCATTAAATAATC-AATAATTTTGGCTTGTCC
AM933548_Mucor_circinelloides       GGTGAACCTGCGGAAGGATCATTAAATAATC-AATAATTTTGGCTTGTCC
AY305376_Mucor_sp                   -------------AAGGATCATTAAATAATC-AATAATTTTGGCTTGTCC
DQ118987_Mucor_circinelloides       GGTGAACCTGCGGAAGGATCATTAAATAATC-AATAATTTTGGCTTGTCC
EF203695_Amylomyces_rouxii          -----------------ATCATTAAATAATC-AATAATTTTGGCTTGTCC
EF583640_Rhizomucor_variabilis      GGTGAACCTGCGGAAGGATCATTAAATAATC-AATAATTTTGGCTTGTCC
DQ119007_Rhizomucor_variabilis      GGTGAACCTGCGGAAGGATCATTAAATAATC-AATAATTTTGGCTTGTCC
EF151444_Rhizomucor_variabilis      ----AACCTGCGGAAGGATCATTAAATAATC-AATAATTTTGGCTTGTCC
EU330186_Rhizomucor_variabilis      ----AACCTGCGGAAGGATCATTAAATAATC-AATAATTTTGGCTTGTCC
AJ278363_Amylomyces_rouxii          -------------AAGGATCATTAAATAATC-AATAATTTTGGCTTGTCC
AM901693_Mucor_sp                   GGTGAACCTGCGGAAGGATCATTAAATAATC-AATAATTTTGGCTTGTCC
AM901804_uncultured_zygomycete      GGTGAACCTGCGGAAGGATCATTAAATAATT-AATAATTTTGGCTTGTCC
60049                               ---------GCGGAAG-ATCATTAAATAATC-AATAATTTTGGCTTGTCC
                                                       ***********  ******************

AF412295_Amylomyces_rouxii          ATTATTATCTATTTACTGTGAACTGTATTATTACTTGACGCTTGAGGGAT
DQ118998_Amylomyces_rouxii          ATTATTATCTATTTACTGTGAACTGTATTATTACTTGACGCTTGAGGGAT
AY243944_Mucor_hiemalis             ATTATTATCTATTTACTGTGAACTGTATTATTACTTGACGCTTGAGGGAT
AM933549_Mucor_circinelloides       ATTATTATCTATTTACTGTGAACTGTATTATTACTTGACGCTTGAGGGAT
AM933548_Mucor_circinelloides       ATTATTATCTATTTACTGTGAACTGTATTATTACTTGACGCTTGAGGGAT
AY305376_Mucor_sp                   ATTATTATCTATTTACTGTGAACTGTATTATTACTTGACGCTTGAGGGAT
DQ118987_Mucor_circinelloides       ATTATTATCTATTTACTGTGAACTGTATTATTACTTGACGCTTGAGGGAT
EF203695_Amylomyces_rouxii          ATTATTATCTATTTACTGTGAACTGTATTATTACTTGACGCTTGAGGGAT
EF583640_Rhizomucor_variabilis      ATTATTATCTATTTACTGTGAACTGTATTATTACTTGACGCTTGAGGGAT
DQ119007_Rhizomucor_variabilis      ATTATTATCTATTTACTGTGAACTGTATTATTACTTGACGCTTGAGGGAT
EF151444_Rhizomucor_variabilis      ATTATTATCTATTTACTGTGAACTGTATTATTACTTGACGCTTGAGGGAT
EU330186_Rhizomucor_variabilis      ATTATTATCTATTTACTGTGAACTGTATTATTACTTGACGCTTGAGGGAT
AJ278363_Amylomyces_rouxii          ATTATTATCTATTTACTGTGAACTGTATTATTACTTGACGCTTGAGGGAT
AM901693_Mucor_sp                   ATTATTATCTATTTACTGTGAACTGTATTATTACTTGACGCTTGAGGGAT
AM901804_uncultured_zygomycete      ATTATTATCTATTTACTGTGAACTGTATTATTACTTGACGCTTGAGGGAT
60049                               ATTATTATCTATTTACTGTGAACTGTATTATTACTTGACGCTTGAGGGAT
                                    **************************************************

AF412295_Amylomyces_rouxii          GCTCCACTGCTATAAGGATAGGCGGTGGAGATGCTAACCGAGTCATAGTC
DQ118998_Amylomyces_rouxii          GCTCCACTGCTATAAGGATAGGCGATGGAGATGCTAACCGAGTCATAGTC
AY243944_Mucor_hiemalis             GCTCCACTGCTATAAGGATAGGCGGTGGGGATGCTAACCGAGTCATAGTC
AM933549_Mucor_circinelloides       GCTCCACTGCTATAAGGATAGGCGGTGGGGATGTTAACCGAGTCATAGTC
AM933548_Mucor_circinelloides       GCTCCACTGCTATAAGGATAGGCGGTGGGGATGTTAACCGAGTCATAGTC
AY305376_Mucor_sp                   GCTCCACTGCTATAAGGATAGGCGGTGGGGATGTTAACCGAGTCATAGTC
DQ118987_Mucor_circinelloides       GCTCCACTGCTATAAGGATAGGCGGTGGGGATGTTAACCGAGTCATAGTC
EF203695_Amylomyces_rouxii          GCTCCACTGCTATAAGGATAGGCGGTGGGGATGTTAACCGAGTCATAGTC
EF583640_Rhizomucor_variabilis      GCTCCACTGCTATAAGGATAGGCGGTGGGGATGTTAACCGAGTCATAGTC
DQ119007_Rhizomucor_variabilis      GCTCCACTGCTATAAGGATAGGCGGTGGGGATGTTAACCGAGTCATAGTC
EF151444_Rhizomucor_variabilis      GCTCCACTGCTATAAGGATAGGCGGTGGGGATGTTAACCGAGTCATAGTC
EU330186_Rhizomucor_variabilis      GCTCCACTGCTATAAGGATAGGCGGTGGGGATGTTAACCGAGTCATAGTC
AJ278363_Amylomyces_rouxii          GCTCCACTGCTATAAGGATAGGCGGTGGGGATGTTAACCGAGTCATAGTC
AM901693_Mucor_sp                   GCTCCACTGCTATAAGGATAGGCGGTGGGGATGTTAACCGAGTCATAGTC
AM901804_uncultured_zygomycete      GCTCCACTGCTATAAGGATAGGCGGTGGGGATGTTAACCGAGTCATAGTC
60049                               GCTCCACTGCTATAAGGATAGGCGGTGGGGATGTTAACCGAGTCATAGTC
                                    ************************ *** **** ****************

AF412295_Amylomyces_rouxii          AAGCTTAGGCTTGGTATCCTATTATTATTTACCAAAAGAATTCAGAATTA
DQ118998_Amylomyces_rouxii          AAGCTTAGGCTTGGTATCCTATTATTATTTACCAAAAGAATTCAGAATTA
AY243944_Mucor_hiemalis             AAGCTTAGGCTTGGTATCCTATTATTATTTACCAAAAGAATTCAGAATTA
AM933549_Mucor_circinelloides       AAGCTTAGGCTTGGTATCCTATTATTATTTACCAAAAGAATTCAGAATTA
AM933548_Mucor_circinelloides       AAGCTTAGGCTTGGTATCCTATTATTATTTACCAAAAGAATTCAGAATTA
AY305376_Mucor_sp                   AAGCTTAGGCTTGGTATCCTATTATTATTTACCAAAAGAATTCAGAATTA
DQ118987_Mucor_circinelloides       AAGCTTAGGCTTGGTATCCTATTATTATTTACCAAAAGAATTCAGAATTA
EF203695_Amylomyces_rouxii          AAGCTTAGGCTTGGTATCCTATTATTATTTACCAAAAGAATTCAGAATTA
EF583640_Rhizomucor_variabilis      AAGCTTAGGCTTGGTATCCTATTATTATTTACCAAAAGAATTCAGAATTA
DQ119007_Rhizomucor_variabilis      AAGCTTAGGCTTGGTATCCTATTATTATTTACCAAAAGAATTCAGAATTA
EF151444_Rhizomucor_variabilis      AAGCTTAGGCTTGGTATCCTATTATTATTTACCAAAAGAATTCAGAATTA
EU330186_Rhizomucor_variabilis      AAGCTTAGGCTTGGTATCCTATTATTATTTACCAAAAGAATTCAGAATTA
AJ278363_Amylomyces_rouxii          AAGCTTAGGCTTGGTATCCTATTATTATTTACCAAAAGAATTCAGAATTA
AM901693_Mucor_sp                   AAGCTTAGGCTTGGTATCCTATTATTATTTACCAAAAGAATTCAGAATTA
AM901804_uncultured_zygomycete      AAGCTTAGGCTTGGTATCCTATTATTATTTACCAAAAGAATTCAGAATTA
60049                               AAGCTTAGGCTTGGTATCCTATTATTATTTACCAAAAGAATTCAGAATTA
                                    **************************************************

AF412295_Amylomyces_rouxii          ATATTGTAACATAGACCTAAAAAATCTATAAAACAACTTTTAACAACGGA
DQ118998_Amylomyces_rouxii          ATATTGTAACATAGACCTAAAAAATCTATAAAACAACTTTTAACAACGGA
AY243944_Mucor_hiemalis             ATATTGTAACATAGACCTAAAAAATCTATAAAACAACTTTTAACAACGGA
AM933549_Mucor_circinelloides       ATATTGTAACATAGACCTAAAAAATCTATAAAACAACTTTTAACAACGGA
AM933548_Mucor_circinelloides       ATATTGTAACATAGACCTAAAAAATCTATAAAACAACTTTTAACAACGGA
AY305376_Mucor_sp                   ATATTGTAACATAGACCTAAAAAATCTATAAAACAACTTTTAACAACGGA
DQ118987_Mucor_circinelloides       ATATTGTAACATAGACCTAAAAAATCTATAAAACAACTTTTAACAACGGA
EF203695_Amylomyces_rouxii          ATATTGTAACATAGACCTAAAAAATCTATAAAACAACTTTTAACAACGGA
EF583640_Rhizomucor_variabilis      ATATTGTAACATAGACCTAAAAAATCTATAAAACAACTTTTAACAACGGA
DQ119007_Rhizomucor_variabilis      ATATTGTAACATAGACCTAAAAAATCTATAAAACAACTTTTAACAACGGA
EF151444_Rhizomucor_variabilis      ATATTGTAACATAGACCTAAAAAATCTATAAAACAACTTTTAACAACGGA
EU330186_Rhizomucor_variabilis      ATATTGTAACATAGACCTAAAAAATCTATAAAACAACTTTTAACAACGGA
AJ278363_Amylomyces_rouxii          ATATTGTAACATAGACCTAAAAAATCTATAAAACAACTTTTAACAACGGA
AM901693_Mucor_sp                   ATATTGTAACATAGACCTAAAAAATCTATAAAACAACTTTTAACAACGGA
AM901804_uncultured_zygomycete      ATATTGTAACATAGACCTAAAAAATCTATAAAACAACTTTTAACAACGGA
60049                               ATATTGTAACATAGACCTAAAAAATCTATAAAACAACTTTTAACAACGGA
                                    **************************************************

AF412295_Amylomyces_rouxii          TCTCTTGGTTCTCGCATCGATGAAGAACGTAGCAAAGTGCGATAACTAGT
DQ118998_Amylomyces_rouxii          TCTCTTGGTTCTCGCATCGATGAAGAACGTAGCAAAGTGCGATAACTAGT
AY243944_Mucor_hiemalis             TCTCTTGGTTCTCGCATCGATGAAGAACGTAGCAAAGTGCGATAACTAGT
AM933549_Mucor_circinelloides       TCTCTTGGTTCTCGCATCGATGAAGAACGTAGCAAAGTGCGATAACTAGT
AM933548_Mucor_circinelloides       TCTCTTGGTTCTCGCATCGATGAAGAACGTAGCAAAGTGCGATAACTAGT
AY305376_Mucor_sp                   TCTCTTGGTTCTCGCATCGATGAAGAACGTAGCAAAGTGCGATAACTAGT
DQ118987_Mucor_circinelloides       TCTCTTGGTTCTCGCATCGATGAAGAACGTAGCAAAGTGCGATAACTAGT
EF203695_Amylomyces_rouxii          TCTCTTGGTTCTCGCATCGATGAAGAACGTAGCAAAGTGCGATAACTAGT
EF583640_Rhizomucor_variabilis      TCTCTTGGTTCTCGCATCGATGAAGAACGTAGCAAAGTGCGATAACTAGT
DQ119007_Rhizomucor_variabilis      TCTCTTGGTTCTCGCATCGATGAAGAACGTAGCAAAGTGCGATAACTAGT
EF151444_Rhizomucor_variabilis      TCTCTTGGTTCTCGCATCGATGAAGAACGTAGCAAAGTGCGATAACTAGT
EU330186_Rhizomucor_variabilis      TCTCTTGGTTCTCGCATCGATGAAGAACGTAGCAAAGTGCGATAACTAGT
AJ278363_Amylomyces_rouxii          TCTCTTGGTTCTCGCATCGATGAAGAACGTAGCAAAGTGCGATAACTAGT
AM901693_Mucor_sp                   TCTCTTGGTTCTCGCATCGATGAAGAACGTAGCAAAGTGCGATAACTAGT
AM901804_uncultured_zygomycete      TCTCTTGGTTCTCGCATCGATGAAGAACGTAGCAAAGTGCGATAACTAGT
60049                               TCTCTTGGTTCTCGCATCGATGAAGAACGTAGCAAAGTGCGATAACTAGT
                                    **************************************************

AF412295_Amylomyces_rouxii          GTGAATTGCATATTCAGTGAATCATCGAGTCTTTGAACGCAACTTGCGCT
DQ118998_Amylomyces_rouxii          GTGAATTGCATATTCAGTGAATCATCGAGTCTTTGAACGCAACTTGCGCT
AY243944_Mucor_hiemalis             GTGAATTGCATATTCAGTGAATCATCGAGTCTTTGAACGCAACTTGCGCT
AM933549_Mucor_circinelloides       GTGAATTGCATATTCAGTGAATCATCGAGTCTTTGAACGCAACTTGCGCT
AM933548_Mucor_circinelloides       GTGAATTGCATATTCAGTGAATCATCGAGTCTTTGAACGCAACTTGCGCT
AY305376_Mucor_sp                   GTGAATTGCATATTCAGTGAATCATCGAGTCTTTGAACGCAACTTGCGCT
DQ118987_Mucor_circinelloides       GTGAATTGCATATTCAGTGAATCATCGAGTCTTTGAACGCAACTTGCGCT
EF203695_Amylomyces_rouxii          GTGAATTGCATATTCAGTGAATCATCGAGTCTTTGAACGCAACTTGCGCT
EF583640_Rhizomucor_variabilis      GTGAATTGCATATTCAGTGAATCATCGAGTCTTTGAACGCAACTTGCGCT
DQ119007_Rhizomucor_variabilis      GTGAATTGCATATTCAGTGAATCATCGAGTCTTTGAACGCAACTTGCGCT
EF151444_Rhizomucor_variabilis      GTGAATTGCATATTCAGTGAATCATCGAGTCTTTGAACGCAACTTGCGCT
EU330186_Rhizomucor_variabilis      GTGAATTGCATATTCAGTGAATCATCGAGTCTTTGAACGCAACTTGCGCT
AJ278363_Amylomyces_rouxii          GTGAATTGCATATTCAGTGAATCATCGAGTCTTTGAACGCAACTTGCGCT
AM901693_Mucor_sp                   GTGAATTGCATATTCAGTGAATCATCGAGTCTTTGAACGCAACTTGCGCT
AM901804_uncultured_zygomycete      GTGAATTGCATATTCAGTGAATCATCGAGTCTTTGAACGCAACTTGCGCT
60049                               GTGAATTGCATATTCAGTGAATCATCGAGTCTTTGAACGCAACTTGCGCT
                                    **************************************************

AF412295_Amylomyces_rouxii          CATTGGTATTCCAATGAGCACGCCTGTTTCA-GTATCAAAACAAACCCTC
DQ118998_Amylomyces_rouxii          CATTGGTATTCCAATGAGCACGCCTGTTTCA-GTATCAAAACAAACCCTC
AY243944_Mucor_hiemalis             CATTGGTATTCCAATGAGCACGCCTGTTTCAAGTATCAAAACAAACCCTC
AM933549_Mucor_circinelloides       CATTGGTATTCCAATGAGCACGCCTGTTTCA-GTATCAAAACAAACCCTC
AM933548_Mucor_circinelloides       CATTGGTATTCCAATGAGCACGCCTGTTTCA-GTATCAAAACAAACCCTC
AY305376_Mucor_sp                   CATTGGTATTCCAATGAGCACGCCTGTTTCA-GTATCAAAACAAACCCTC
DQ118987_Mucor_circinelloides       CATTGGTATTCCAATGAGCACGCCTGTTTCA-GTATCAAAACAAACCCTC
EF203695_Amylomyces_rouxii          CATTGGTATTCCAATGAGCACGCCTGTTTCA-GTATCAAAACAAACCCTC
EF583640_Rhizomucor_variabilis      CATTGGTATTCCAATGAGCACGCCTGTTTCA-GTATCAAAACAAACCCTC
DQ119007_Rhizomucor_variabilis      CATTGGTATTCCAATGAGCACGCCTGTTTCA-GTATCAAAACAAACCCTC
EF151444_Rhizomucor_variabilis      CATTGGTATTCCAATGAGCACGCCTGTTTCA-GTATCAAAACAAACCCTC
EU330186_Rhizomucor_variabilis      CATTGGTATTCCAATGAGCACGCCTGTTTCA-GTATCAAAACAAACCCTC
AJ278363_Amylomyces_rouxii          CATTGGTATTCCAATGAGCACGCCTGTTTCA-GTATCAAAACAAACCCTC
AM901693_Mucor_sp                   CATTGGTATTCCAATGAGCACGCCTGTTTCA-GTATCAAAACAAACCCTC
AM901804_uncultured_zygomycete      CATTGGTATTCCAATGAGCACGCCTGTTTCA-GTATCAAAACAAACCCTC
60049                               CATTGGTATTCCAATGAGCACGCCTGTTTCA-GTATCAAAACAAACCCTC
                                    ******************************* ******************

AF412295_Amylomyces_rouxii          TATCCAGCATTTT-GTTGAATAGGAATACTGAGAGTCTCTTGATCTATTC
DQ118998_Amylomyces_rouxii          TATCCAGCATTTT-GTTGAATAGGAATACTGAGAGTCTCTTGATCTATTC
AY243944_Mucor_hiemalis             TATCCAGCATTTT-GTTGAATAGGAATACTGAGAGTCTCTTGATCTATTC
AM933549_Mucor_circinelloides       TATCCAACATTTTTGTTGAATAGGAATATTGAGAGTCTCTTGATCTATTC
AM933548_Mucor_circinelloides       TATCCAACATTTTTGTTGAATAGGAATATTGAGAGTCTCTTGATCTATTC
AY305376_Mucor_sp                   TATCCAGCATTTTTGTTGAATAGGAATACTGAGAGTCTCTTGATCTATTC
DQ118987_Mucor_circinelloides       TATCCAACATTTTTGTTGAATAGGAATATTGAGAGTCTCTTGATCTATTC
EF203695_Amylomyces_rouxii          TATCCAGCATTTT-GTTGAATAGGAATACTGAGAGTCTCTTGATCTATTC
EF583640_Rhizomucor_variabilis      TATCCAGCATTTT-GTTGAATAGGAATACTGAGAGTCTCCTGATCTATTC
DQ119007_Rhizomucor_variabilis      TATCCAGCATTTT-GTTGAATAGGAATACTGAGAGTCTCCTGATCTATTC
EF151444_Rhizomucor_variabilis      TATCCAGCATTTT-GTTGAATAGGAATACTGAGAGTCTCCTGATCTATTC
EU330186_Rhizomucor_variabilis      TATCCAGCATTTT-GTTGAATAGGAATACTGAGAGTCTCCTGATCTATTC
AJ278363_Amylomyces_rouxii          TATCCAACATTTT-GTTGAATAGGAATACTGAGAGTCTCCTGATCTATTC
AM901693_Mucor_sp                   TATCCAGCATTTT-GTTGAATAGGAATACTGAGAGTCTCNTGATCTATTC
AM901804_uncultured_zygomycete      TATCCAGCATTTT-GTTGAATAGGAATACTGAGAGTCTCTTGATCTATTC
60049                               TATCCAGCATTTT-GTTGAATAGGAATACTGAGAGTCTCCTGATCTATTC
                                    ****** ****** ************** ********** **********

AF412295_Amylomyces_rouxii          TGATCTCGAACCTCTTGAAATGTACAAAGGCCTGATCTTGTTTAAATGCC
DQ118998_Amylomyces_rouxii          TGATCTCGAACCTCTTGAAATGTACAAAGGCCTGATCTTGTTTAAATGCC
AY243944_Mucor_hiemalis             TGATCTCGAACCTCTTGAAATGTACAAAGGCCTGATCTTGTTTAAATGCC
AM933549_Mucor_circinelloides       TGATCTCGAACCTCTTGAAATGTACAAAGGCCTGATCTTGTTTGAATGCC
AM933548_Mucor_circinelloides       TGATCTCGAACCTCTTGAAATGTACAAAGGCCTGATCTTGTTTGAATGCC
AY305376_Mucor_sp                   TGATCTCGAACCTCTTGAAATGTACAAAGGCCTGATCTTGTTTGAATGCC
DQ118987_Mucor_circinelloides       TGATCTCGAACCTCTTGAAATGTACAAAGGCCTGATCTTGTTTGAATGCC
EF203695_Amylomyces_rouxii          TGATCTCGAACCTCTTGAAATGTACAAAGGCCTGATCTTGTTT-AATGCC
EF583640_Rhizomucor_variabilis      TGATCTCGAACCTCTTGAAATGTACAAAGGCCTGATCTTGTTTAAATGCC
DQ119007_Rhizomucor_variabilis      TGATCTCGAACCTCTTGAAATGTACAAAGGCCTGATCTTGTTTAAATGCC
EF151444_Rhizomucor_variabilis      TGATCTCGAACCTCTTGAAATGTACAAAGGCCTGATCTTGTTTAAATGCC
EU330186_Rhizomucor_variabilis      TGATCTCGAACCTCTTGAAATGTACAAAGGCCTGATCTTGTTTAAATGCC
AJ278363_Amylomyces_rouxii          TGATCTCGAACCTCTTGAAATGTACAAAGGCCTGATCTTGTTTAAATGCC
AM901693_Mucor_sp                   TGATCTCGAACCTCTTGAAATGTACAAAGGCCTGATCTTGTTTAAATGCC
AM901804_uncultured_zygomycete      TGATCTCGAACCTCTTGAAATGTACAAAGGCCTGATCTTGTTTAAATGCC
60049                               TGATCTCGAACCTCTTGAAATGTACAAAGGCCTGATCTTGTTTAAATGCC
                                    ******************************************* ******

AF412295_Amylomyces_rouxii          TGAACTTTTTTTTAATATAAAGAGAAGCTCTTGCGGTAAACTGTGCTGGG
DQ118998_Amylomyces_rouxii          TGAACTTTTTTTTAATATAAAGAGAAGCTCTTGCGGTAAACTGTGCTGGG
AY243944_Mucor_hiemalis             TGAACTTTTTTTTAATATAAAGAGAAGCTCTTGCGGTAAACTGTGCTGGG
AM933549_Mucor_circinelloides       TGAACTTTTTTTTAATATAAAGAGAAGCTCTTGCGGTAAACTGTGCTGGG
AM933548_Mucor_circinelloides       TGAACTTTTTTTTAATATAAAGAGAAGCTCTTGCGGTAAACTGTGCTGGG
AY305376_Mucor_sp                   TGAACTTTTTTTTAATATAAAGAGAAGCTCTTGCGGTAAACTGTGCTGGG
DQ118987_Mucor_circinelloides       TGAACTTTTTTTTAATATAAAGAGAAGCTCTTGCGGTAAACTGTGCTGGG
EF203695_Amylomyces_rouxii          TGAACTTTTTTTTAATATAAAGAGAAGCTCTTGCGGTAAACTGTGCTGGG
EF583640_Rhizomucor_variabilis      TGAACTTTTTTTTAATATAAAGAGAAGCTCTTGCGGTAAACTGTGCTGGG
DQ119007_Rhizomucor_variabilis      TGAACTTTTTTTTAATATAAAGAGAAGCTCTTGCGGTAAACTGTGCTGGG
EF151444_Rhizomucor_variabilis      TGAACTTTTTTTTAATATAAAGAGAAGCTCTTGCGGTAAACTGTGCTGGG
EU330186_Rhizomucor_variabilis      TGAACTTTTTTTTAATATAAAGAGAAGCTCTTGCGGTAAACTGTGCTGGG
AJ278363_Amylomyces_rouxii          TGAACTTTTTTTTAATATAAAGAGAAGCTCTTGCGGTAAACTGTGCTGGG
AM901693_Mucor_sp                   TGAACTTTTTTTTAATATAAAGAGAAGCTCTTGCGGTAAACTGTGCTGGG
AM901804_uncultured_zygomycete      TGAACTTTTTTTTAATATAAAGAGAAGCTCTTGCGGTAAACTGTGCTGGG
60049                               TGAACTTTTTTTTAATATAAAGAGAAGCTCTTGCGGTAAACTGTGCTGGG
                                    **************************************************

AF412295_Amylomyces_rouxii          GCCTCCCAAATAATACTCTTTTTAAATTTGATCTGAAATCAGGCGG----
DQ118998_Amylomyces_rouxii          GCCTCCCAAATAATACTCTTTTTAAATTTGATCTGAAATCAGGCGGGATT
AY243944_Mucor_hiemalis             GCCTCCCAAATAATACTCTTTTTAAATTTGATCTGAAATCAGGCGGGATT
AM933549_Mucor_circinelloides       GCCTCCCAAATAATACTCTTTTTAAATTTGATCTGAAATCAGGCGGGATT
AM933548_Mucor_circinelloides       GCCTCCCAAATAATACTCTTTTTAAATTTGATCTGAAATCAGGCGGGATT
AY305376_Mucor_sp                   GCCTCCCAAATAATACTTTTTTTAAATTTGATCTGAAATCAGGCGGGATT
DQ118987_Mucor_circinelloides       GCCTCCCAAATAATACTCTTTTTAAATTTGATCTGAAATCAGGCGGGATT
EF203695_Amylomyces_rouxii          GCCTCCCAAATAATACTCTTTTTAAATTTGATCTG---------------
EF583640_Rhizomucor_variabilis      GCCTCCCAAATAATACTCTTTTTAAATTTGATCTGAAATCAGGCGGGATT
DQ119007_Rhizomucor_variabilis      GCCTCCCAAATAATACTCTTTTTAAATTTGATCTGAAATCAGGCGGGATT
EF151444_Rhizomucor_variabilis      GCCTCCCAAATAATACTCTTTTTAAATTTGATCTGAAATCAGGCGGGATT
EU330186_Rhizomucor_variabilis      GCCTCCCAAATAATACTCTTTTTAAATTTGATCTGAAATCAGGCGGGATT
AJ278363_Amylomyces_rouxii          GCCTCCCAAATAATACTCTTTTTAAATTTGATCTGA--------------
AM901693_Mucor_sp                   GCCTCCCAAATAATACTCTTTTTAAATTTGATCTGAAATCAGGCGGGATT
AM901804_uncultured_zygomycete      GCCTCCCAAATAATACTCTTTTTAAATTTGATCTGAAATCAGGCGGGATT
60049                               GCCTCCCAAATAATACTCTTTTTAA-------------------------
                                    ***************** *******                         

AF412295_Amylomyces_rouxii          -----------------------------------
DQ118998_Amylomyces_rouxii          ACCCGCTGAACTTAAGCATATCAATAAGCGGAGGA
AY243944_Mucor_hiemalis             ACC--------------------------------
AM933549_Mucor_circinelloides       ACCCGCTGAACTTAAGCATATCAATAAGCGGAAAA
AM933548_Mucor_circinelloides       ACCCGCTGAACTTAAGCATATCAATAAGCGGAAAA
AY305376_Mucor_sp                   ACCCGCTGAACTTAA--------------------
DQ118987_Mucor_circinelloides       ACCCGCTGAACTTAAGCATATCAATAAGCGGAGGA
EF203695_Amylomyces_rouxii          -----------------------------------
EF583640_Rhizomucor_variabilis      ACCCGCTGAACTTAAGCATATCAATAAGCGGAGGA
DQ119007_Rhizomucor_variabilis      ACCCGCTGAACTTAAGCATATCAATAAGCGGAGGA
EF151444_Rhizomucor_variabilis      ACCCGCTGAACTTAAGCATA---------------
EU330186_Rhizomucor_variabilis      ACCCGCTGAACTTAAGCATAGTCAT----------
AJ278363_Amylomyces_rouxii          -----------------------------------
AM901693_Mucor_sp                   ACCCGCTGA--------------------------
AM901804_uncultured_zygomycete      ACCCGCTGAACTTAA--------------------
60049                               -----------------------------------
                                                                       
