# Supplementary material for: A software pipeline for processing and identification of fungal ITS sequences
Source: Source Code Biol Med. 2009 Jan 15;4:1. doi: 10.1186/1751-0473-4-1 (PMC2649129; doi:10.1186/1751-0473-4-1)
Supplement: Additional file 2 — The evaluation dataset. The evaluation dataset (in the FASTA format) and the results of its analysis (a summary in the OpenOffice/Excel spreadsheet format with multiple alignments in the ALN (Clustal W) format and a list of the species recovered in the PDF format). [file 1751-0473-4-1-S2.zip › AdditionalFile2/2008-10-24-1/alignments/60049.dnd]

(
(
(
(
(
(
60049:-0.00717,
(
AM901693_Mucor_sp:0.00467,
AM901804_uncultured_zygomycete:-0.00088)
:0.00795)
:0.00790,
AJ278363_Amylomyces_rouxii:-0.00171)
:0.00138,
EU330186_Rhizomucor_variabilis:0.00160)
:0.00097,
EF151444_Rhizomucor_variabilis:-0.00196)
:0.00204,
(
EF583640_Rhizomucor_variabilis:0.00000,
DQ119007_Rhizomucor_variabilis:0.00000)
:0.00141)
:0.00087,
(
EF203695_Amylomyces_rouxii:-0.00179,
(
(
AY305376_Mucor_sp:0.00000,
(
AM933549_Mucor_circinelloides:0.00235,
AM933548_Mucor_circinelloides:0.00235)
:0.00268)
:0.00149,
DQ118987_Mucor_circinelloides:0.00320)
:0.00129)
:0.00110,
(
(
AF412295_Amylomyces_rouxii:-0.00061,
DQ118998_Amylomyces_rouxii:0.00235)
:0.00162,
AY243944_Mucor_hiemalis:0.00180)
:0.00218);
