# Supplementary material for: A software pipeline for processing and identification of fungal ITS sequences
Source: Source Code Biol Med. 2009 Jan 15;4:1. doi: 10.1186/1751-0473-4-1 (PMC2649129; doi:10.1186/1751-0473-4-1)
Supplement: Additional file 2 — The evaluation dataset. The evaluation dataset (in the FASTA format) and the results of its analysis (a summary in the OpenOffice/Excel spreadsheet format with multiple alignments in the ALN (Clustal W) format and a list of the species recovered in the PDF format). [file 1751-0473-4-1-S2.zip › AdditionalFile2/2008-10-24-1/alignments/60105.aln]

CLUSTAL W (1.83) multiple sequence alignment


EU497955_Penicillium_sp             --TGAAGTAAAAGTCGTAACAAGGTTTCCGTAGGTAAACCTGCGGAAGGA
AY371632_Penicillium_chrysogen      --------------------------TCCGTAGGTGAACCTGCGGAAGGA
EU497943_Penicillium_sp             -GGAAGTAAAA-GTCGTAACAAGGTTTCCGTAGGTGAACCTGCGGAAGGA
DQ681334_Penicillium_granulatu      TGGAAGTAAAAAGTCGTAACAAGGTTTCCGTAGGTGAACCTGCGGAAGGA
AY371634_Penicillium_chrysogen      --------------------------TCCGTAGGTGAACCTGCGGAAGGA
AY371631_Penicillium_chrysogen      --------------------------TCCGTAGGTGAACCTGCGGAAGGA
AY371630_Penicillium_chrysogen      --------------------------TCCGTAGGTGAACCTGCGGAAGGA
AY371633_Penicillium_chrysogen      --------------------------TCCGTAGGTGAACCTGCGGAAGGA
DQ336710_Penicillium_chrysogen      ----------------------CCTTCCGGTAGGTGAACCTGCGGAAGGA
60105                               -----------------------------------------GCGGAAG-A
EU128591_Penicillium_chrysogen      --------------------------------------CCTGCGGAAGGA
AY373902_Penicillium_chrysogen      --------------------------TCCGTAGGTGAACCTGCGGAAGGA
EU128598_Penicillium_chrysogen      ----------------------------------GGGACCTGCGGAAGGA
EU139863_Penicillium_sp             --------------------------------------GNARTAGGAGGA
EU139860_Penicillium_sp             --------------------------------------GNARTA--AGGA
EU139852_Penicillium_sp             --------------------------------------GNARTAA-AGGA
                                                                                  ** *

EU497955_Penicillium_sp             TCATTACCGAGTGAGGGCCCTCTGGGTCCAACCTCCCACCCGTGTTTATT
AY371632_Penicillium_chrysogen      TCATTACCGAGTGAGGGCCCTCTGGGTCCAACCTCCCACCCGTGTTTATT
EU497943_Penicillium_sp             TCATTACCGAGTGAGGGCCCTCTGGGTCCAACCTCCCACCCGTGTTTATT
DQ681334_Penicillium_granulatu      TCATTACCGAGTGAGGGCCCTCTGGGTCCAACCTCCCACCCGTGTTTATT
AY371634_Penicillium_chrysogen      TCATTACCGAGTGAGGGCCCTCTGGGTCCAACCTCCCACCCGTGTTTATT
AY371631_Penicillium_chrysogen      TCATTACCGAGTGAGGGCCCTCTGGGTCCAACCTCCCACCCGTGTTTATT
AY371630_Penicillium_chrysogen      TCATTACCGAGTGAGGGCCCTCTGGGTCCAACCTCCCACCCGTGTTTATT
AY371633_Penicillium_chrysogen      TCATTACCGAGTGAGGGCCCTCTGGGTCCAACCTCCCACCCGTGTTTATT
DQ336710_Penicillium_chrysogen      TCATTACCGAGTGAGGGCCCTCTGGGTCCAACCTCCCACCCGTGTTTATT
60105                               TCATTACCGAGTGAGGGCCCTCTGGGTCCAACCTCCCACCCGTGTTTATT
EU128591_Penicillium_chrysogen      TCATTACCGAGTGAGGGCCCTCTGGGTCCAACCTCCCACCCGTGTTTATT
AY373902_Penicillium_chrysogen      TCATTACCGAGTGAGGGCCCTCTGGGTCCAACCTCCCACCCGTGTTTATT
EU128598_Penicillium_chrysogen      TCATTACCGAGTGAGGGCCCTCTGGGTCCAACCTCCCACCCGTGTTTATT
EU139863_Penicillium_sp             TCATTACCGAGTGAGGGCCCTCTGGGTCCAACCTCCCACCCGTGTTTATT
EU139860_Penicillium_sp             TCATTACCGAGTGAGGGCCCTCTGGGTCCAACCTCCCACCCGTGTTTATT
EU139852_Penicillium_sp             TCATTACCGAGTGAGGGCCCTCTGGGTCCAACCTCCCACCCGTGTTTATT
                                    **************************************************

EU497955_Penicillium_sp             TTACCTTGTTGCTTCGGCGGGCCCGCCTTAACTGGCCGCCGGGGGGCTTA
AY371632_Penicillium_chrysogen      TTACCTTGTTGCTTCGGCGGGCCCGCCTTAACTGGCCGCCGGGGGGCTTA
EU497943_Penicillium_sp             TTACCTTGTTGCTTCGGCGGGCCCGCCTTAACTGGCCGCCGGGGGGCTTA
DQ681334_Penicillium_granulatu      TTACCTTGTTGCTTCGGCGGGCCCGCCTTAACTGGCCGCCGGGGGGCTTA
AY371634_Penicillium_chrysogen      TTACCTTGTTGCTTCGGCGGGCCCGCCTTAACTGGCCGCCGGGGGGCTTA
AY371631_Penicillium_chrysogen      TTACCTTGTTGCTTCGGCGGGCCCGCCTTAACTGGCCGCCGGGGGGCTTA
AY371630_Penicillium_chrysogen      TTACCTTGTTGCTTCGGCGGGCCCGCCTTAACTGGCCGCCGGGGGGCTTA
AY371633_Penicillium_chrysogen      TTACCTTGTTGCTTCGGCGGGCCCGCCTTAACTGGCCGCCGGGGGGCTTA
DQ336710_Penicillium_chrysogen      TTACCTTGTTGCTTCGGCGGGCCCGCCTTAACTGGCCGCCGGGGGGCTTA
60105                               T-ACCTTGTTGCTTCGGCGGGCCCGCCTTAACTGGCCGCCGGGGGGCTTA
EU128591_Penicillium_chrysogen      TTACCTTGTTGCTTCGGCGGGCCCGCCTTAACTGGCCGCCGGGGGGCTTA
AY373902_Penicillium_chrysogen      TTACCTTGTTGCTTCGGCGGGCCCGCCTTAACTGGCCGCCGGGGGGCTTA
EU128598_Penicillium_chrysogen      TTACCTTGTTGCTTCGGCGGGCCCGCCTTAACTGGCCGCCGGGGGGCTTA
EU139863_Penicillium_sp             TTACCTTGTTGCTTCGGCGGGCCCGCCTTAACTGGCCGCCGGGGGGCTTA
EU139860_Penicillium_sp             TTACCTTGTTGCTTCGGCGGGCCCGCCTTAACTGGCCGCCGGGGGGCTTA
EU139852_Penicillium_sp             TTACCTTGTTGCTTCGGCGGGCCCGCCTTAACTGGCCGCCGGGGGGCTTA
                                    * ************************************************

EU497955_Penicillium_sp             CGCCCCCGGGCCCGCGCCCGCCGAAGACACCCTCGAACTCTGTCTGAAGA
AY371632_Penicillium_chrysogen      CGCCCCCGGGCCCGCGCCCGCCGAAGACACCCTCGAACTCTGTCTGAAGA
EU497943_Penicillium_sp             CGCCCCCGGGCCCGCGCCCGCCGAAGACACCCTCGAACTCTGTCTGAAGA
DQ681334_Penicillium_granulatu      CGCCCCCGGGCCCGCGCCCGCCGAAGACACCCTCGAACTCTGTCTGAAGA
AY371634_Penicillium_chrysogen      CGCCCCCGGGCCCGCGCCCGCCGAAGACACCCTCGAACTCTGTCTGAAGA
AY371631_Penicillium_chrysogen      CGCCCCCGGGCCCGCGCCCGCCGAAGACACCCTCGAACTCTGTCTGAAGA
AY371630_Penicillium_chrysogen      CGCCCCCGGGCCCGCGCCCGCCGAAGACACCCTCGAACTCTGTCTGAAGA
AY371633_Penicillium_chrysogen      CGCCCCCGGGCCCGCGCCCGCCGAAGACACCCTCGAACTCTGTCTGAAGA
DQ336710_Penicillium_chrysogen      CGCCCCCGGGCCCGCGCCCGCCGAAGACACCCTCGAACTCTGTCTGAAGA
60105                               CGCCCCCGGGCCCGCGCCCGCCGAAGACACCCTCGAACTCTGTCTGAAGA
EU128591_Penicillium_chrysogen      CGCCCCCGGGCCCGCGCCCGCCGAAGACACCCTCGAACTCTGTCTGAAGA
AY373902_Penicillium_chrysogen      CGCCCCCGGGCCCGCGCCCGCCGAAGACACCCTCGAACTCTGTCTGAAGA
EU128598_Penicillium_chrysogen      CGCCCCCGGGCCCGCGCCCGCCGAAGACACCCTCGAACTCTGTCTGAAGA
EU139863_Penicillium_sp             CGCCCCCGGGCCCGCGCCCGCCGAAGACACCCTCGAACTCTGTCTGAAGA
EU139860_Penicillium_sp             CGCCCCCGGGCCCGCGCCCGCCGAAGACACCCTCGAACTCTGTCTGAAGA
EU139852_Penicillium_sp             CGCCCCCGGGCCCGCGCCCGCCGAAGACACCCTCGAACTCTGTCTGAAGA
                                    **************************************************

EU497955_Penicillium_sp             TTGTAGTCTGAGTGAAAATATAAATTATTTAAAACTTTCAACAACGGATC
AY371632_Penicillium_chrysogen      TTGTAGTCTGAGTGAAAATATAAATTATTTAAAACTTTCAACAACGGATC
EU497943_Penicillium_sp             TTGTAGTCTGAGTGAAAATATAAATTATTTAAAACTTTCAACAACGGATC
DQ681334_Penicillium_granulatu      TTGTAGTCTGAGTGAAAATATAAATTATTTAAAACTTTCAACAACGGATC
AY371634_Penicillium_chrysogen      TTGTAGTCTGAGTGAAAATATAAATTATTTAAAACTTTCAACAACGGATC
AY371631_Penicillium_chrysogen      TTGTAGTCTGAGTGAAAATATAAATTATTTAAAACTTTCAACAACGGATC
AY371630_Penicillium_chrysogen      TTGTAGTCTGAGTGAAAATATAAATTATTTAAAACTTTCAACAACGGATC
AY371633_Penicillium_chrysogen      TTGTAGTCTGAGTGAAAATATAAATTATTTAAAACTTTCAACAACGGATC
DQ336710_Penicillium_chrysogen      TTGTAGTCTGAGTGAAAATATAAATTATTTAAAACTTTCAACAACGGATC
60105                               TTGTAGTCTGAGTGAAAATATAAATTATTTAAAACTTTCAACAACGGATC
EU128591_Penicillium_chrysogen      TTGTAGTCTGAGTGAAAATATAAATTATTTAAAACTTTCAACAACGGATC
AY373902_Penicillium_chrysogen      TTGTAGTCTGAGTGAAAATATAAATTATTTAAAACTTTCAACAACGGATC
EU128598_Penicillium_chrysogen      TTGTAGTCTGAGTGAAAATATAAATTATTTAAAACTTTCAACAACGGATC
EU139863_Penicillium_sp             TTGTAGTCTGAGTGAAAATATAAATTATTTAAAACTTTCAACAACGGATC
EU139860_Penicillium_sp             TTGTAGTCTGAGTGAAAATATAAATTATTTAAAACTTTCAACAACGGATC
EU139852_Penicillium_sp             TTGTAGTCTGAGTGAAAATATAAATTATTTAAAACTTTCAACAACGGATC
                                    **************************************************

EU497955_Penicillium_sp             TCTTGGTTCCGGCATCGATGAAGAACGCAGCGAAATGCGATACGTAATGT
AY371632_Penicillium_chrysogen      TCTTGGTTCCGGCATCGATGAAGAACGCAGCGAAATGCGATACGTAATGT
EU497943_Penicillium_sp             TCTTGGTTCCGGCATCGATGAAGAACGCAGCGAAATGCGATACGTAATGT
DQ681334_Penicillium_granulatu      TCTTGGTTCCGGCATCGATGAAGAACGCAGCGAAATGCGATACGTAATGT
AY371634_Penicillium_chrysogen      TCTTGGTTCCGGCATCGATGAAGAACGCAGCGAAATGCGATACGTAATGT
AY371631_Penicillium_chrysogen      TCTTGGTTCCGGCATCGATGAAGAACGCAGCGAAATGCGATACGTAATGT
AY371630_Penicillium_chrysogen      TCTTGGTTCCGGCATCGATGAAGAACGCAGCGAAATGCGATACGTAATGT
AY371633_Penicillium_chrysogen      TCTTGGTTCCGGCATCGATGAAGAACGCAGCGAAATGCGATACGTAATGT
DQ336710_Penicillium_chrysogen      TCTTGGTTCCGGCATCGATGAAGAACGCAGCGAAATGCGATACGTAATGT
60105                               TCTTGGTTCCGGCATCGATGAAGAACGCAGCGAAATGCGATACGTAATGT
EU128591_Penicillium_chrysogen      TCTTGGTTCCGGCATCGATGAAGAACGCAGCGAAATGCGATACGTAATGT
AY373902_Penicillium_chrysogen      TCTTGGTTCCGGCATCGATGAAGAACGCAGCGAAATGCGATACGTAATGT
EU128598_Penicillium_chrysogen      TCTTGGTTCCGGCATCGATGAAGAACGCAGCGAAATGCGATACGTAATGT
EU139863_Penicillium_sp             TCTTGGTTCCGGCATCGATGAAGAACGCAGCGAAATGCGATACGTAATGT
EU139860_Penicillium_sp             TCTTGGTTCCGGCATCGATGAAGAACGCAGCGAAATGCGATACGTAATGT
EU139852_Penicillium_sp             TCTTGGTTCCGGCATCGATGAAGAACGCAGCGAAATGCGATACGTAATGT
                                    **************************************************

EU497955_Penicillium_sp             GAATTGCAAATTCAGTGAATCATCGAGTCTTTGAACGCACATTGCGCCCC
AY371632_Penicillium_chrysogen      GAATTGCAAATTCAGTGAATCATCGAGTCTTTGAACGCACATTGCGCCCC
EU497943_Penicillium_sp             GAATTGCAAATTCAGTGAATCATCGAGTCTTTGAACGCACATTGCGCCCC
DQ681334_Penicillium_granulatu      GAATTGCAAATTCAGTGAATCATCGAGTCTTTGAACGCACATTGCGCCCC
AY371634_Penicillium_chrysogen      GAATTGCAAATTCAGTGAATCATCGAGTCTTTGAACGCACATTGCGCCCC
AY371631_Penicillium_chrysogen      GAATTGCAAATTCAGTGAATCATCGAGTCTTTGAACGCACATTGCGCCCC
AY371630_Penicillium_chrysogen      GAATTGCAAATTCAGTGAATCATCGAGTCTTTGAACGCACATTGCGCCCC
AY371633_Penicillium_chrysogen      GAATTGCAAATTCAGTGAATCATCGAGTCTTTGAACGCACATTGCGCCCC
DQ336710_Penicillium_chrysogen      GAATTGCAAATTCAGTGAATCATCGAGTCTTTGAACGCACATTGCGCCCC
60105                               GAATTGCAAATTCAGTGAATCATCGAGTCTTTGAACGCACATTGCGCCCC
EU128591_Penicillium_chrysogen      GAATTGCAAATTCAGTGAATCATCGAGTCTTTGAACGCACATTGCGCCCC
AY373902_Penicillium_chrysogen      GAATTGCAAATTCAGTGAATCATCGAGTCTTTGAACGCACATTGCGCCCC
EU128598_Penicillium_chrysogen      GAATTGCAAATTCAGTGAATCATCGAGTCTTTGAACGCACATTGCGCCCC
EU139863_Penicillium_sp             GAATTGCAAATTCAGTGAATCATCGAGTCTTTGAACGCACATTGCGCCCC
EU139860_Penicillium_sp             GAATTGCAAATTCAGTGAATCATCGAGTCTTTGAACGCACATTGCGCCCC
EU139852_Penicillium_sp             GAATTGCAAATTCAGTGAATCATCGAGTCTTTGAACGCACATTGCGCCCC
                                    **************************************************

EU497955_Penicillium_sp             CTGGTATTCCGGGGGGCATGCCTGTCCGAGCGTCATTGCTGCCCTCAAGC
AY371632_Penicillium_chrysogen      CTGGTATTCCGGGGGGCATGCCTGTCCGAGCGTCATTGCTGCCCTCAAGC
EU497943_Penicillium_sp             CTGGTATTCCGGGGGGCATGCCTGTCCGAGCGTCATTGCTGCCCTCAAGC
DQ681334_Penicillium_granulatu      CTGGTATTCCGGGGGGCATGCCTGTCCGAGCGTCATTGCTGCCCTCAAGC
AY371634_Penicillium_chrysogen      CTGGTATTCCGGGGGGCATGCCTGTCCGAGCGTCATTGCTGCCCTCAAGC
AY371631_Penicillium_chrysogen      CTGGTATTCCGGGGGGCATGCCTGTCCGAGCGTCATTGCTGCCCTCAAGC
AY371630_Penicillium_chrysogen      CTGGTATTCCGGGGGGCATGCCTGTCCGAGCGTCATTGCTGCCCTCAAGC
AY371633_Penicillium_chrysogen      CTGGTATTCCGGGGGGCATGCCTGTCCGAGCGTCATTGCTGCCCTCAAGC
DQ336710_Penicillium_chrysogen      CTGGTATTCCGGGGGGCATGCCTGTCCGAGCGTCATTGCTGCCCTCAAGC
60105                               CTGGTATTCCGGGGGGCATGCCTGTCCGAGCGTCATTGCTGCCCTCAAGC
EU128591_Penicillium_chrysogen      CTGGTATTCCGGGGGGCATGCCTGTCCGAGCGTCATTGCTGCCCTCAAGC
AY373902_Penicillium_chrysogen      CTGGTATTCCGGGGGGCATGCCTGTCCGAGCGTCATTGCTGCCCTCAAGC
EU128598_Penicillium_chrysogen      CTGGTATTCCGGGGGGCATGCCTGTCCGAGCGTCATTGCTGCCCTCAAGC
EU139863_Penicillium_sp             CTGGTATTCCGGGGGGCATGCCTGTCCGAGCGTCATTGCTGCCCTCAAGC
EU139860_Penicillium_sp             CTGGTATTCCGGGGGGCATGCCTGTCCGAGCGTCATTGCTGCCCTCAAGC
EU139852_Penicillium_sp             CTGGTATTCCGGGGGGCATGCCTGTCCGAGCGTCATTGCTGCCCTCAAGC
                                    **************************************************

EU497955_Penicillium_sp             ACGGCTTGTGTGTTGGGCCCCGTCCTCCGATCCCGGGGGACGGGCCCGAA
AY371632_Penicillium_chrysogen      ACGGCTTGTGTGTTGGGCCCCGTCCTCCGATCCCGGGGGACGGGCCCGAA
EU497943_Penicillium_sp             ACGGCTTGTGTGTTGGGCCCCGTCCTCCGATCCCGGGGGACGGGCCCGAA
DQ681334_Penicillium_granulatu      ACGGCTTGTGTGTTGGGCCCCGTCCTCCGATCCCGGGGGACGGGCCCGAA
AY371634_Penicillium_chrysogen      ACGGCTTGTGTGTTGGGCCCCGTCCTCCGATCCCGGGGGACGGGCCCGAA
AY371631_Penicillium_chrysogen      ACGGCTTGTGTGTTGGGCCCCGTCCTCCGATCCCGGGGGACGGGCCCGAA
AY371630_Penicillium_chrysogen      ACGGCTTGTGTGTTGGGCCCCGTCCTCCGATCCCGGGGGACGGGCCCGAA
AY371633_Penicillium_chrysogen      ACGGCTTGTGTGTTGGGCCCCGTCCTCCGATCCCGGGGGACGGGCCCGAA
DQ336710_Penicillium_chrysogen      ACGGCTTGTGTGTTGGGCCCCGTCCTCCGATCCCGGGGGACGGGCCCGAA
60105                               ACGGCTTGTGTGTTGGGCCCCGTCCTCCGATCCCGGGGGACGGGCCCGAA
EU128591_Penicillium_chrysogen      ACGGCTTGTGTGTTGGGCCCCGTCCTCCGATCCCGGGGGACGGGCCCGAA
AY373902_Penicillium_chrysogen      ACGGCTTGTGTGTTGGGCCCCGTCCTCCGATCCCGGGGGACGGGCCCGAA
EU128598_Penicillium_chrysogen      ACGGCTTGTGTGTTGGGCCCCGTCCTCCGATCCCGGGGGACGGGCCCGAA
EU139863_Penicillium_sp             ACGGCTTGTGTGTTGGGCCCCGTCCTCCGATCCCGGGGGACGGGCCCGAA
EU139860_Penicillium_sp             ACGGCTTGTGTGTTGGGCCCCGTCCTCCGATCCCGGGGGACGGGCCCGAA
EU139852_Penicillium_sp             ACGGCTTGTGTGTTGGGCCCCGTCCTCCGATCCCGGGGGACGGGCCCGAA
                                    **************************************************

EU497955_Penicillium_sp             AGGCAGCGGCGGCACCGCGTCCGGTCCTCGAGCGTATGGGGCTTTGTCAC
AY371632_Penicillium_chrysogen      AGGCAGCGGCGGCACCGCGTCCGGTCCTCGAGCGTATGGGGCTTTGTCAC
EU497943_Penicillium_sp             AGGCAGCGGCGGCACCGCGTCCGGTCCTCGAGCGTATGGGGCTTTGTCAC
DQ681334_Penicillium_granulatu      AGGCAGCGGCGGCACCGCGTCCGGTCCTCGAGCGTATGGGGCTTTGTCAC
AY371634_Penicillium_chrysogen      AGGCAGCGGCGGCACCGCGTCCGGTCCTCGAGCGTATGGGGCTTTGTCAC
AY371631_Penicillium_chrysogen      AGGCAGCGGCGGCACCGCGTCCGGTCCTCGAGCGTATGGGGCTTTGTCAC
AY371630_Penicillium_chrysogen      AGGCAGCGGCGGCACCGCGTCCGGTCCTCGAGCGTATGGGGCTTTGTCAC
AY371633_Penicillium_chrysogen      AGGCAGCGGCGGCACCGCGTCCGGTCCTCGAGCGTATGGGGCTTTGTCAC
DQ336710_Penicillium_chrysogen      AGGCAGCGGCGGCACCGCGTCCGGTCCTCGAGCGTATGGGGCTTTGTCAC
60105                               AGGCAGCGGCGGCACCGCGTC-GGTCCTCGAGCGTATGGGGCTTTGTCAC
EU128591_Penicillium_chrysogen      AGGCAGCGGCGGCACCGCGTCCGGTCCTCGAGCGTATGGGGCTTTGTCAC
AY373902_Penicillium_chrysogen      AGGCAGCGGCGGCACCGCGTCCGGTCCTCGAGCGTATGGGGCTTTGTCAC
EU128598_Penicillium_chrysogen      AGGCAGCGGCGGCACCGCGTCCGGTCCTCGAGCGTATGGGGCTTTGTCAC
EU139863_Penicillium_sp             AGGCAGCGGCGGCACCGCGTCCGGTCCTCGAGCGTATGGGGCTTTGTCAC
EU139860_Penicillium_sp             AGGCAGCGGCGGCACCGCGTCCGGTCCTCGAGCGTATGGGGCTTTGTCAC
EU139852_Penicillium_sp             AGGCAGCGGCGGCACCGCGTCCGGTCCTCGAGCGTATGGGGCTTTGTCAC
                                    ********************* ****************************

EU497955_Penicillium_sp             CCGCTCTGTAGGCCCGGCCGGCGCTTGCCGATCAACCCAAATTTTTATCC
AY371632_Penicillium_chrysogen      CCGCTCTGTAGGCCCGGCCGGCGCTTGCCGATCAACCCAAATTTTTATCC
EU497943_Penicillium_sp             CCGCTCTGTAGGCCCGGCCGGCGCTTGCCGATCAACCCAAATTTTTATCC
DQ681334_Penicillium_granulatu      CCGCTCTGTAGGCCCGGCCGGCGCTTGCCGATCAACCCAAATTTTTATCC
AY371634_Penicillium_chrysogen      CCGCTCTGTAGGCCCGGCCGGCGCTTGCCGATCAACCCAAATTTTTATCC
AY371631_Penicillium_chrysogen      CCGCTCTGTAGGCCCGGCCGGCGCTTGCCGATCAACCCAAATTTTTATCC
AY371630_Penicillium_chrysogen      CCGCTCTGTAGGCCCGGCCGGCGCTTGCCGATCAACCCAAATTTTTATCC
AY371633_Penicillium_chrysogen      CCGCTCTGTAGGCCCGGCCGGCGCTTGCCGATCAACCCAAATTTTTATCC
DQ336710_Penicillium_chrysogen      CCGCTCTGTAGGCCCGGCCGGCGCTTGCCGATCAACCCGAATTTTTATCC
60105                               CCGCTCTGTAGGCCCGGCCGGCGCTTGCCGATCAACCC-AATTTTTATCC
EU128591_Penicillium_chrysogen      CCGCTCTGTAGGCCCGGCCGGCGCTTGCCGATCAACCCAAATTTTTATCC
AY373902_Penicillium_chrysogen      CCGCTCTGTAGGCCCGGCCGGCGCTTGCCGATCAACCCAAATTTTTATCC
EU128598_Penicillium_chrysogen      CCGCTCTGTAGGCCCGGCCGGCGCTTGCCGATCAACCCAAATTTTTATCC
EU139863_Penicillium_sp             CCGCTCTGTAGGCCCGGCCGGCGCTTGCCGATCAACCCGAATTTTTATCC
EU139860_Penicillium_sp             CCGCTCTGTAGGCCCGGCCGGCGCTTGCCGATCAACCCAAATTTTTATCC
EU139852_Penicillium_sp             CCGCTCTGTAGGCCCGGCCGGCGCTTGCCGATCAACCCAAATTTTTATCC
                                    ************************************** ***********

EU497955_Penicillium_sp             AGGTTGACCTCGGATCAGGTAGGGAT-ACCCGCTGAACTTAAGCATATCA
AY371632_Penicillium_chrysogen      AGGTTGACCTCGGATCAGGTAG----------------------------
EU497943_Penicillium_sp             AGGTTGACCTCGGATCAGGTAGGGAT-ACCCGCTGAACTTAAGCATATCA
DQ681334_Penicillium_granulatu      AGGTTGACCTCGGATCAGGTAGGGAT-ACCCGCTGAACTTAAGCATATCA
AY371634_Penicillium_chrysogen      AGGTTGACCTCGGATCAGGTAG----------------------------
AY371631_Penicillium_chrysogen      AGGTTGACCTCGGATCAGGTAG----------------------------
AY371630_Penicillium_chrysogen      AGGTTGACCTCGGATCAGGTAG----------------------------
AY371633_Penicillium_chrysogen      AGGTTGACCTCGGATCAGGTAG----------------------------
DQ336710_Penicillium_chrysogen      AGGTTGACCTCGGATCAGGTAGGGAT-ACCCGCTGAACTTAAGCATATCA
60105                               AGGTTGACT-----------------------------------------
EU128591_Penicillium_chrysogen      AGGTTGACCTCGGATCAGGTAGGGAT-ACCCGCTGAACTTAAGCATATCA
AY373902_Penicillium_chrysogen      AGGTTGACCTCGGATCAGGTAGGGAT-ACCCGCTGAACTTAAGCATATCA
EU128598_Penicillium_chrysogen      AGGTTGACCTCGGATCAGGTAGGGATCACCCGCTGAACTTAAGCATATCA
EU139863_Penicillium_sp             AGGTTGACCTCGGATCAGGTAGGGAT-ACCCGCTGAACTTAAGCATATCA
EU139860_Penicillium_sp             AGGTTGACCTCGGATCAGGTAGGGAT-ACCCGCTGAACTTAA--------
EU139852_Penicillium_sp             AGGTTGACCTCGGATCAGGTAGGGAT-ACCCGCTGAACTTAA--------
                                    ********                                          

EU497955_Penicillium_sp             ATAAGCGGAGGA------------------------
AY371632_Penicillium_chrysogen      ------------------------------------
EU497943_Penicillium_sp             ATAAGC-GGAGGA-----------------------
DQ681334_Penicillium_granulatu      ATAAGNCGGAGGAA----------------------
AY371634_Penicillium_chrysogen      ------------------------------------
AY371631_Penicillium_chrysogen      ------------------------------------
AY371630_Penicillium_chrysogen      ------------------------------------
AY371633_Penicillium_chrysogen      ------------------------------------
DQ336710_Penicillium_chrysogen      TTAA--------------------------------
60105                               ------------------------------------
EU128591_Penicillium_chrysogen      ATAA--------------------------------
AY373902_Penicillium_chrysogen      ATAAGCGGAGGAAAAGAAACCAACAGGGATTGCCCC
EU128598_Penicillium_chrysogen      TTAAAGCGGAGGAA----------------------
EU139863_Penicillium_sp             ATAGC-------------------------------
EU139860_Penicillium_sp             ------------------------------------
EU139852_Penicillium_sp             ------------------------------------
                                                                        
