# Supplementary material for: A software pipeline for processing and identification of fungal ITS sequences
Source: Source Code Biol Med. 2009 Jan 15;4:1. doi: 10.1186/1751-0473-4-1 (PMC2649129; doi:10.1186/1751-0473-4-1)
Supplement: Additional file 2 — The evaluation dataset. The evaluation dataset (in the FASTA format) and the results of its analysis (a summary in the OpenOffice/Excel spreadsheet format with multiple alignments in the ALN (Clustal W) format and a list of the species recovered in the PDF format). [file 1751-0473-4-1-S2.zip › AdditionalFile2/2008-10-24-1/alignments/60105.dnd]

(
(
(
(
60105:-0.00557,
(
(
(
(
EU139863_Penicillium_sp:0.00331,
EU139860_Penicillium_sp:-0.00149)
:0.00074,
EU139852_Penicillium_sp:0.00017)
:0.00953,
EU128598_Penicillium_chrysogen:0.00212)
:0.00144,
(
EU128591_Penicillium_chrysogen:-0.00101,
AY373902_Penicillium_chrysogen:0.00101)
:0.00083)
:0.00543)
:0.00299,
DQ336710_Penicillium_chrysogen:0.00278)
:0.00419,
AY371633_Penicillium_chrysogen:-0.00016)
:0.00000,
(
(
EU497955_Penicillium_sp:0.00197,
AY371632_Penicillium_chrysogen:-0.00014)
:0.00000,
(
(
(
EU497943_Penicillium_sp:0.00000,
DQ681334_Penicillium_granulatu:0.00000)
:0.00025,
AY371634_Penicillium_chrysogen:-0.00025)
:0.00012,
AY371631_Penicillium_chrysogen:-0.00012)
:0.00000)
:0.00000,
AY371630_Penicillium_chrysogen:0.00000);
