# Supplementary material for: A software pipeline for processing and identification of fungal ITS sequences
Source: Source Code Biol Med. 2009 Jan 15;4:1. doi: 10.1186/1751-0473-4-1 (PMC2649129; doi:10.1186/1751-0473-4-1)
Supplement: Additional file 2 — The evaluation dataset. The evaluation dataset (in the FASTA format) and the results of its analysis (a summary in the OpenOffice/Excel spreadsheet format with multiple alignments in the ALN (Clustal W) format and a list of the species recovered in the PDF format). [file 1751-0473-4-1-S2.zip › AdditionalFile2/2008-10-24-1/alignments/60120.aln]

CLUSTAL W (1.83) multiple sequence alignment


AF033463_Penicillium_namyslows      --------------------------------------------------
AF033448_Penicillium_velutinum      --------------------------------------------------
AF481124_Penicillium_fagi           --------------------------------------------------
AF034457_Penicillium_corylophi      --------------------------------------------------
AF034456_Penicillium_corylophi      --------------------------------------------------
AF033450_Penicillium_corylophi      --------------------------------------------------
EF451579_Penicillium_corylophi      --------------------------------------------------
EU002988_uncultured_Trichocoma      --------------------------------------------------
EU128646_Penicillium_corylophi      --------------------------------------------------
60120                               --------------------------------------------------
AY373906_Penicillium_corylophi      --------------------------------------------------
AY373923_Penicillium_melinii        --------------------------------------------------
EF694631_Penicillium_sp             --------------------------------------------------
AM901881_uncultured_ascomycete      TGCCTAGTAGGCACGAGTCATCAGCTCGTGCCGATTACGTCCCTGCCCTT
AY345354_Penicillium_corylophi      --------------------------------------------------
AF538621_Penicillium_hirsutum       --------------------------------------------------
                                                                                      

AF033463_Penicillium_namyslows      --------------------------------------------------
AF033448_Penicillium_velutinum      --------------------------------------------------
AF481124_Penicillium_fagi           --------------------------------------------------
AF034457_Penicillium_corylophi      --------------------------------------------------
AF034456_Penicillium_corylophi      --------------------------------------------------
AF033450_Penicillium_corylophi      --------------------------------------------------
EF451579_Penicillium_corylophi      --------------------------------------------------
EU002988_uncultured_Trichocoma      --------------------------------------------------
EU128646_Penicillium_corylophi      --------------------------------------------------
60120                               --------------------------------------------------
AY373906_Penicillium_corylophi      --------------------------------------------------
AY373923_Penicillium_melinii        --------------------------------------------------
EF694631_Penicillium_sp             --------------------------------------------------
AM901881_uncultured_ascomycete      TGTACACACCGCCCGTCGCTACTACCGATTGAATGGCTCAGTGAGGCCTT
AY345354_Penicillium_corylophi      --------------------------------------------------
AF538621_Penicillium_hirsutum       --------------------------------------------------
                                                                                      

AF033463_Penicillium_namyslows      --------------------------------------------------
AF033448_Penicillium_velutinum      --------------------------------------------------
AF481124_Penicillium_fagi           --------------------------------------------------
AF034457_Penicillium_corylophi      --------------------------------------------------
AF034456_Penicillium_corylophi      --------------------------------------------------
AF033450_Penicillium_corylophi      --------------------------------------------------
EF451579_Penicillium_corylophi      --------------------------------------------------
EU002988_uncultured_Trichocoma      --------------------------------------------------
EU128646_Penicillium_corylophi      --------------------------------------------------
60120                               --------------------------------------------------
AY373906_Penicillium_corylophi      --------------------------------------------------
AY373923_Penicillium_melinii        --------------------------------------------------
EF694631_Penicillium_sp             --------------------------------------------------
AM901881_uncultured_ascomycete      GGGACTGGCTCAGGAGGGTTGGCAACGACCCCCCAGAGCCGGAAACTTGG
AY345354_Penicillium_corylophi      --------------------------------------------------
AF538621_Penicillium_hirsutum       --------------------------------------------------
                                                                                      

AF033463_Penicillium_namyslows      --------------------------------------------------
AF033448_Penicillium_velutinum      --------------------------------------------------
AF481124_Penicillium_fagi           --------------------------------------------------
AF034457_Penicillium_corylophi      --------------------------------------------------
AF034456_Penicillium_corylophi      --------------------------------------------------
AF033450_Penicillium_corylophi      --------------------------------------------------
EF451579_Penicillium_corylophi      --------------------------------------------------
EU002988_uncultured_Trichocoma      --------------------------------------------------
EU128646_Penicillium_corylophi      --------------------------------------------------
60120                               --------------------------------------------------
AY373906_Penicillium_corylophi      -------------------------------------------TCCGTAG
AY373923_Penicillium_melinii        -------------------------------------------TCCGTAG
EF694631_Penicillium_sp             ----------------------------------------GTTTCCGTAG
AM901881_uncultured_ascomycete      TCAAACTCGGTCATTTAGAGGAAGTAAAAGTCGTAACAAGGTTTCCGTAG
AY345354_Penicillium_corylophi      -------------------------------------------TCCGTAG
AF538621_Penicillium_hirsutum       -------------------------------------------TCCGTAG
                                                                                      

AF033463_Penicillium_namyslows      ------------AAGGATCATTACCGAGTGAGGGCCCTCTGGGTCCAACC
AF033448_Penicillium_velutinum      ------------AAGGATCATTACCGAGTGAGGGCCCTCTGGGTCCAACC
AF481124_Penicillium_fagi           ------------AAGGATCATTACCGAGTGAGGGCCCTCTGGGTCCAACC
AF034457_Penicillium_corylophi      ------------AAGGATCATTACCGAGTGAGGGCCCTCTGGGTCCAACC
AF034456_Penicillium_corylophi      ------------AAGGATCATTACCGAGTGAGGGCCCTCTGGGTCCAACC
AF033450_Penicillium_corylophi      ------------AAGGATCATTACCGAGTGAGGGCCCTCTGGGTCCAACC
EF451579_Penicillium_corylophi      -----------------------CCGAGTGAGGGCCCTCTGGGTCCAACC
EU002988_uncultured_Trichocoma      ---------GCGGAGGATCATTACCGAGTGAGGGCCCTCTGGGTCCAACC
EU128646_Penicillium_corylophi      -------TGCGGAAGGATCATTACCGAGTGAGGGCCCTCTGGGTCCAACC
60120                               --------GCGGAAGGATCATTACCGAGTGAGGGCCCTCTGGGTCCAACC
AY373906_Penicillium_corylophi      GTGAACCTGCGGAAGGATCATTACCGAGTGAGGGCCCTCTGGGTCCAACC
AY373923_Penicillium_melinii        GTGAACCTGCGGAAGGATCATTACCGAGTGAGGGCCCTCTGGGTCCAACC
EF694631_Penicillium_sp             GTGAACCTGCGGAAGGATCATTACCGAGTGAGGGCCCTCTGGGTCCAACC
AM901881_uncultured_ascomycete      GTGAACCTGCGGAAGGATCATTACCGAGTGAGGGCCCTCTGGGTCCAACC
AY345354_Penicillium_corylophi      GTGAACCTGCGGAAGGATCATTACCGAGTGAGGGCCCTCTGGGTCCAACC
AF538621_Penicillium_hirsutum       GTGAACCTGCGGAAGGATCATTACCGAGTGAGGGCCCTCTGGGTCCAACC
                                                           ***************************

AF033463_Penicillium_namyslows      TCCCACCCGTGTTTATCGTACCTTGTTGCTTCGGCGGGCCCGCCTCACGG
AF033448_Penicillium_velutinum      TCCCACCCGTGTTTATCGTACCTTGTTGCTTCGGCGGGCCCGCCTCACGG
AF481124_Penicillium_fagi           TCCCACCCATGTTTATCGTACCTTGTTGCTTCGGCGGGCCCGCCTCACGG
AF034457_Penicillium_corylophi      TCCCACCCATGTTTATTGTACCTTGTTGCTTCGGCGGGCCCGCCTCACGG
AF034456_Penicillium_corylophi      TCCCACCCATGTTTATTGTACCTTGTTGCTTCGGCGGGCCCGCCTCACGG
AF033450_Penicillium_corylophi      TCCCACCCATGTTTATTGTACCTTGTTGCTTCGGCGGGCCCGCCTCACGG
EF451579_Penicillium_corylophi      TCCCACCCATGTTTATTGTACCTTGTTGCTTCGGCGGGCCCGCCTCACGG
EU002988_uncultured_Trichocoma      TCCCACCCATGTTTATTGTACCTTGTTGCTTCGGCGGGCCCGCCTCACGG
EU128646_Penicillium_corylophi      TCCCACCCATGTTTATTGTACCTTGTTGCTTCGGCGGGCCCGCCTCACGG
60120                               TCCCACCCATGTTTATTGTACCTTGTTGCTTCGGCGGGCCCGCCTCACGG
AY373906_Penicillium_corylophi      TCCCACCCATGTTTATTGTACCTTGTTGCTTCGGCGGGCCCGCCTCACGG
AY373923_Penicillium_melinii        TCCCACCCGTGTTTATCGTACCTTGTTGCTTCGGCGGGCCCGCCTCACGG
EF694631_Penicillium_sp             TCCCACCCATGTTTATTGTACCTTGTTGCTTCGGCGGGCCCGCCTCACGG
AM901881_uncultured_ascomycete      TCCCACCCATGTTTATTGTACCTTGTTGCTTCGGCGGGCCCGCCTCACGG
AY345354_Penicillium_corylophi      TCCCACCCATGTTTATTGTACCTTGTTGCTTCGGCGGGCCCGCCTCACGG
AF538621_Penicillium_hirsutum       TCCCACCCGTGTTTATCGTACCTTGTTGCTTCGGCGGGCCCGCCTCACGG
                                    ******** ******* *********************************

AF033463_Penicillium_namyslows      CCGCCGGGGGGCTTCTGCCCTCTGGCCCGCGCCCGCCGAAGACACCATTG
AF033448_Penicillium_velutinum      CCGCCGGGGGGCTTCTGCCCTCTGGCCCGCGCCCGCCGAAGACACCATTG
AF481124_Penicillium_fagi           CCGCCGGGGGGCTTCTGCCCTCTGGCCCGCGCCCGCCGAAGACACCATTG
AF034457_Penicillium_corylophi      CCGCCGGGGGGCTTCTGCCCTCTGGCCCGCGCCCGCCGAAGACACCATTG
AF034456_Penicillium_corylophi      CCGCCGGGGGGCTTCTGCCCTCTGGCCCGCGCCCGCCGAAGACACCATTG
AF033450_Penicillium_corylophi      CCGCCGGGGGGCTTCTGCCCTCTGGCCCGCGCCCGCCGAAGACACCATTG
EF451579_Penicillium_corylophi      CCGCCGGGGGGCTTCTGCCCTCTGGCCCGCGCCCGCCGAAGACACCATTG
EU002988_uncultured_Trichocoma      CCGCCGGGGGGCTTCTGCCCTCTGGCCCGCGCCCGCCGAAGACACCATTG
EU128646_Penicillium_corylophi      CCGCCGGGGGGCTTCTGCCCTCTGGCCCGCGCCCGCCGAAGACACCATTG
60120                               CCGCCGGGGGGCTTCTGCCCTCTGGCCCGCGCCCGCCGAAGACACCATTG
AY373906_Penicillium_corylophi      CCGCCGGGGGGCTTCTGCCCTCTGGCCCGCGCCCGCCGAAGACACCATTG
AY373923_Penicillium_melinii        CCGCCGGGGGGCTTCTGCCCTCTGGCCCGCGCCCGCCGAAGACACCATTG
EF694631_Penicillium_sp             CCGCCGGGGGGCTTCTGCCCTCTGGCCCGCGCCCGCCGAAGACACCATTG
AM901881_uncultured_ascomycete      CCGCCGGGGGGCTTCTGCCCTCTGGCCCGCGCCCGCCGAAGACACCATTG
AY345354_Penicillium_corylophi      CCGCCGGGGGGCTTCTGCCCTCTGGCCCGCGCCCGCCGAAGACACCATTG
AF538621_Penicillium_hirsutum       CCGCCGGGGGGCTTCTGCCCTCTGGCCCGCGCCCGCCGAAGACACCATTG
                                    **************************************************

AF033463_Penicillium_namyslows      AACGCTGTCTGAAGATTGCAGTCTGAGCAATTAGCTAAATAAGTTAAAAC
AF033448_Penicillium_velutinum      AACGCTGTCTGAAGATTGCAGTCTGAGCAATTAGCTAAATAAGTTAAAAC
AF481124_Penicillium_fagi           AACACTGTCTGAAGATTGCAGTCTGAGCAATTAGCTAAATAAGTTAAAAC
AF034457_Penicillium_corylophi      AACACTGTCTGAAGATTGCAGTCTGAGCAATTAGCTAAATAAGTTAAAAC
AF034456_Penicillium_corylophi      AACACTGTCTGAAGATTGCAGTCTGAGCAATTAGCTAAATAAGTTAAAAC
AF033450_Penicillium_corylophi      AACACTGTCTGAAGATTGCAGTCTGAGCAATTAGCTAAATAAGTTAAAAC
EF451579_Penicillium_corylophi      AACACTGTCTGAAGATTGCAGTCTGAGCAATTAGCTAAATAAGTTAAAAC
EU002988_uncultured_Trichocoma      AACACTGTCTGAAGATTGCAGTCTGAGCAATTAGCTAAATAAGTTAAAAC
EU128646_Penicillium_corylophi      AACACTGTCTGAAGATTGCAGTCTGAGCAATTAGCTAAATAAGTTAAAAC
60120                               AACACTGTCTGAAGATTGCAGTCTGAGCAATTAGCTAAATAAGTTAAAAC
AY373906_Penicillium_corylophi      AACACTGTCTGAAGATTGCAGTCTGAGCAATTAGCTAAATAAGTTAAAAC
AY373923_Penicillium_melinii        AACGCTGTCTGAAGATTGCAGTCTGAGCAATTAGCTAAATAAGTTAAAAC
EF694631_Penicillium_sp             AACACTGTCTGAAGATTGCAGTCTGAGCAATTAGCTAAATAAGTTAAAAC
AM901881_uncultured_ascomycete      AACACTGTCTGAAGATTGCAGTCTGAGCAATTAGCTAAATAAGTTAAAAC
AY345354_Penicillium_corylophi      AACACTGTCTGAAGATTGCAGTCTGAGCAATTAGCTAAATAAGTTAAAAC
AF538621_Penicillium_hirsutum       AACGCTGTCTGAAGATTGCAGTCTGAGCAATTAGCTAAATAAGTTAAAAC
                                    *** **********************************************

AF033463_Penicillium_namyslows      TTTCAACAACGGATCTCTTGGTTCCGGCATCGATGAAGAACGCAGCGAAA
AF033448_Penicillium_velutinum      TTTCAACAACGGATCTCTTGGTTCCGGCATCGATGAAGAACGCAGCGAAA
AF481124_Penicillium_fagi           TTTCAACAACGGATCTCTTGGTTCCGGCATCGATGAAGAACGCAGCGAAA
AF034457_Penicillium_corylophi      TTTCAACAACGGATCTCTTGGTTCCGGCATCGATGAAGAACGCAGCGAAA
AF034456_Penicillium_corylophi      TTTCAACAACGGATCTCTTGGTTCCGGCATCGATGAAGAACGCAGCGAAA
AF033450_Penicillium_corylophi      TTTCAACAACGGATCTCTTGGTTCCGGCATCGATGAAGAACGCAGCGAAA
EF451579_Penicillium_corylophi      TTTCAACAACGGATCTCTTGGTTCCGGCATCGATGAAGAACGCAGCGAAA
EU002988_uncultured_Trichocoma      TTTCAACAACGGATCTCTTGGTTCCGGCATCGATGAAGAACGCAGCGAAA
EU128646_Penicillium_corylophi      TTTCAACAACGGATCTCTTGGTTCCGGCATCGATGAAGAACGCAGCGAAA
60120                               TTTCAACAACGGATCTCTTGGTTCCGGCATCGATGAAGAACGCAGCGAAA
AY373906_Penicillium_corylophi      TTTCAACAACGGATCTCTTGGTTCCGGCATCGATGAAGAACGCAGCGAAA
AY373923_Penicillium_melinii        TTTCAACAACGGATCTCTTGGTTCCGGCATCGATGAAGAACGCAGCGAAA
EF694631_Penicillium_sp             TTTCAACAACGGATCTCTTGGTTCCGGCATCGATGAAGAACGCAGCGAAA
AM901881_uncultured_ascomycete      TTTCAACAACGGATCTCTTGGTTCCGGCATCGATGAGGAACGCAGCGAAA
AY345354_Penicillium_corylophi      TTTCAACAACGGATCTCTTGGTTCCGGCATCGATGAAGAACGCAGCGAAA
AF538621_Penicillium_hirsutum       TTTCAACAACGGATCTCTTGGTTCCGGCATCGATGAAGAACGCAGCGAAA
                                    ************************************ *************

AF033463_Penicillium_namyslows      TGCGATACGTAATGTGAATTGCAGAATTCAGTGAATCATCGAGTCTTTGA
AF033448_Penicillium_velutinum      TGCGATACGTAATGTGAATTGCAGAATTCAGTGAATCATCGAGTCTTTGA
AF481124_Penicillium_fagi           TGCGATACGTAATGTGAATTGCAGAATTCAGTGAATCATCGAGTCTTTGA
AF034457_Penicillium_corylophi      TGCGATACGTAATGTGAATTGCAGAATTCAGTGAATCATCGAGTCTTTGA
AF034456_Penicillium_corylophi      TGCGATACGTAATGTGAATTGCAGAATTCAGTGAATCATCGAGTCTTTGA
AF033450_Penicillium_corylophi      TGCGATACGTAATGTGAATTGCAGAATTCAGTGAATCATCGAGTCTTTGA
EF451579_Penicillium_corylophi      TGCGATACGTAATGTGAATTGCAGAATTCAGTGAATCATCGAGTCTTTGA
EU002988_uncultured_Trichocoma      TGCGATACGTAATGTGAATTGCAGAATTCAGTGAATCATCGAGTCTTTGA
EU128646_Penicillium_corylophi      TGCGATACGTAATGTGAATTGCAGAATTCAGTGAATCATCGAGTCTTTGA
60120                               TGCGATACGTAATGTGAATTGCAGAATTCAGTGAATCATCGAGTCTTTGA
AY373906_Penicillium_corylophi      TGCGATACGTAATGTGAATTGCAGAATTCAGTGAATCATCGAGTCTTTGA
AY373923_Penicillium_melinii        TGCGATACGTAATGTGAATTGCAGAATTCAGTGAATCATCGAGTCTTTGA
EF694631_Penicillium_sp             TGCGATACGTAATGTGAATTGCAGAATTCAGTGAATCATCGAGTCTTTGA
AM901881_uncultured_ascomycete      TGCGATACGTAATGTGAATTGCAGAATTCAGTGAATCATCGAGTCTTTGA
AY345354_Penicillium_corylophi      TGCGATACGTAATGTGAATTGCAGAATTCAGTGAATCATCGAGTCTTTGA
AF538621_Penicillium_hirsutum       TGCGATACGTAATGTGAATTGCAGAATTCAGTGAATCATCGAGTCTTTGA
                                    **************************************************

AF033463_Penicillium_namyslows      ACGCACATTGCGCCCCTTGGTATTCCGGGGGGCATGCCTGTCCGAGCGTC
AF033448_Penicillium_velutinum      ACGCACATTGCGCCCCTTGGTATTCCGGGGGGCATGCCTGTCCGAGCGTC
AF481124_Penicillium_fagi           ACGCACATTGCGCCCCTTGGTATTCCGGGGGGCATGCCTGTCCGAGCGTC
AF034457_Penicillium_corylophi      ACGCACATTGCGCCCCTTGGTATTCCGGGGGGCATGCCTGTCCGAGCGTC
AF034456_Penicillium_corylophi      ACGCACATTGCGCCCCTTGGTATTCCGGGGGGCATGCCTGTCCGAGCGTC
AF033450_Penicillium_corylophi      ACGCACATTGCGCCCCTTGGTATTCCGGGGGGCATGCCTGTCCGAGCGTC
EF451579_Penicillium_corylophi      ACGCACATTGCGCCCCTTGGTATTCCGGGGGGCATGCCTGTCCGAGCGTC
EU002988_uncultured_Trichocoma      ACGCACATTGCGCCCCTTGGTATTCCGGGGGGCATGCCTGTCCGAGCGTC
EU128646_Penicillium_corylophi      ACGCACATTGCGCCCCTTGGTATTCCGGGGGGCATGCCTGTCCGAGCGTC
60120                               ACGCACATTGCGCCCCTTGGTATTCCGGGGGGCATGCCTGTCCGAGCGTC
AY373906_Penicillium_corylophi      ACGCACATTGCGCCCCTTGGTATTCCGGGGGGCATGCCTGTCCGAGCGTC
AY373923_Penicillium_melinii        ACGCACATTGCGCCCCTTGGTATTCCGGGGGGCATGCCTGTCCGAGCGTC
EF694631_Penicillium_sp             ACGCACATTGCGCCCCTTGGTATTCCGGGGGGCATGCCTGTCCGAGCGTC
AM901881_uncultured_ascomycete      ACGCACATTGCGCCCCTTGGTATTCCGGGGGGCATGCCTGTCCGAGCGTC
AY345354_Penicillium_corylophi      ACGCACATTGCGCCCCTTGGTATTCCGGGGGGCATGCCTGTCCGAGCGTC
AF538621_Penicillium_hirsutum       ACGCACATTGCGCCCCTTGGTATTCCGGGGGGCATGCCTGTCCGAGCGTC
                                    **************************************************

AF033463_Penicillium_namyslows      ATTGCTGCCCTCAAGCACGGCTTGTGTGTTGGGCCCCGTCCTCCTTCCCG
AF033448_Penicillium_velutinum      ATTGCTGCCCTCAAGCACGGCTTGTGTGTTGGGCCCCGTCCTCCTTCCCG
AF481124_Penicillium_fagi           ATTGCTGCCCTCAAGCACGGCTTGTGTGTTGGGCCTCGTCCTCCTTCCCG
AF034457_Penicillium_corylophi      ATTGCTGCCCTCAAGCACGGCTTGTGTGTTGGGCCCCGTCCTCCTTCCCG
AF034456_Penicillium_corylophi      ATTGCTGCCCTCAAGCACGGCTTGTGTGTTGGGCCCCGTCCTCCTTCCCG
AF033450_Penicillium_corylophi      ATTGCTGCCCTCAAGCACGGCTTGTGTGTTGGGCCCCGTCCTCCTTCCCG
EF451579_Penicillium_corylophi      ATTGCTGCCCTCAAGCACGGCTTGTGTGTTGGGCCCCGTCCTCCTTCCCG
EU002988_uncultured_Trichocoma      ATTGCTGCCCTCAAGCACGGCTTGTGTGTTGGGCCCCGTCCTCCTTCCCG
EU128646_Penicillium_corylophi      ATTGCTGCCCTCAAGCACGGCTTGTGTGTTGGGCCCCGTCCTCCTTCCCG
60120                               ATTGCTGCCCTCAAGCACGGCTTGTGTGTTGGGCCCCGTCCTCCTTCCCG
AY373906_Penicillium_corylophi      ATTGCTGCCCTCAAGCACGGCTTGTGTGTTGGGCCCCGTCCTCCTTCCCG
AY373923_Penicillium_melinii        ATTGCTGCCCTCAAGCACGGCTTGTGTGTTGGGCTCCGTCCTCCTTCCCG
EF694631_Penicillium_sp             ATTGCTGCCCTCAAGCACGGCTTGTGTGTTGGGCCCCGTCCTCCTTCCCG
AM901881_uncultured_ascomycete      ATTGCTGCCCTCAAGCACGGCTTGTGTGTTGGGCCCCGTCCTCCTTCCCG
AY345354_Penicillium_corylophi      ATTGCTGCCCTCAAGCACGGCTTGTGTGTTGGGCCCCGTCCTCCTTCCCG
AF538621_Penicillium_hirsutum       ATTGCTGCCCTCAAGCACGGCTTGTGTGTTGGGCTCCGTCCTCCTTCCCG
                                    **********************************  **************

AF033463_Penicillium_namyslows      GGGGACGGGCCCGAAAGGCAGCGGCGGCACCGCGTCCGGTCCTCGAGCGT
AF033448_Penicillium_velutinum      GGGGACGGGCCCGAAAGGCAGCGGCGGCACCGCGTCCGGTCCTCGAGCGT
AF481124_Penicillium_fagi           GGGGACGGGCCCGAAAGGCAGCGGCGGCACCGCGTCCGGTCCTCGAGCGT
AF034457_Penicillium_corylophi      GGGGACGGGCCCGAAAGGCAGCGGCGGCACCGCGTCCGGTCCTCGAGCGT
AF034456_Penicillium_corylophi      GGGGACGGGCCCGAAAGGCAGCGGCGGCACCGCGTCCGGTCCTCGAGCGT
AF033450_Penicillium_corylophi      GGGGACGGGCCCGAAAGGCAGCGGCGGCACCGCGTCCGGTCCTCGAGCGT
EF451579_Penicillium_corylophi      GGGGACGGGCCCGAAAGGCAGCGGCGGCACCGCGTCCGGTCCTCGAGCGT
EU002988_uncultured_Trichocoma      GGGGACGGGCCCGAAAGGCAGCGGCGGCACCGCGTCCGGTCCTCGAGCGT
EU128646_Penicillium_corylophi      GGGGACGGGCCCGAAAGGCAGCGGCGGCACCGCGTCCGGTCCTCGAGCGT
60120                               GGGGACGGGCCCGAAAGGCAGCGGCGGCACCGCGTCCGGTCCTCGAGCGT
AY373906_Penicillium_corylophi      GGGGACGGGCCCGAAAGGCAGCGGCGGCACCGCGTCCGGTCCTCGAGCGT
AY373923_Penicillium_melinii        GGGGACGGGCCCGAAAGGCAGCGGCGGCACCGCGTCCGGTCCTCGAGCGT
EF694631_Penicillium_sp             GGGGACGGGCCCGAAAGGCAGCGGCGGCACCGCGTCCGGTCCTCGAGCGT
AM901881_uncultured_ascomycete      GGGGACGGGCCCGAAAGGCAGCGGCGGCACCGCGTCCGGTCCTCGAGCGT
AY345354_Penicillium_corylophi      GGGGACGGGCCCGAAAGGCAGCGGCGGCACCGCGTCCGGTCCTCGAGCGT
AF538621_Penicillium_hirsutum       GGGGACGGGCCCGAAAGGCAGCGGCGGCACCGCGTCCGGTCCTCGAGCGT
                                    **************************************************

AF033463_Penicillium_namyslows      ATGGGGCTTCGTCTTCCGCTCTTGTAGGCCCGGCCGGCGCTTGCCGACAA
AF033448_Penicillium_velutinum      ATGGGGCTTCGTCTTCCGCTCTTGTAGGCCCGGCCGGCGCTTGCCGACAA
AF481124_Penicillium_fagi           ATGGGGCTTTGTCACCCGCTCTTGTAGGCCCGGCCGGCGCTTGCCGACAA
AF034457_Penicillium_corylophi      ATGGGGCTTTGTCACCCGCTCTTGTAGGCCCGGCCGGCGCTTGCCGACAA
AF034456_Penicillium_corylophi      ATGGGGCTTTGTCACCCGCTCTTGTAGGCCCGGCCGGCGCTTGCCGACAA
AF033450_Penicillium_corylophi      ATGGGGCTTTGTCACCCGCTCTTGTAGGCCCGGCCGGCGCTTGCCGACAA
EF451579_Penicillium_corylophi      ATGGGGCTTTGTCACCCGCTCTTGTAGGCCCGGCCGGCGCTTGCCGACAA
EU002988_uncultured_Trichocoma      ATGGGGCTTTGTCACCCGCTCTTGTAGGCCCGGCCGGCGCTTGCCGACAA
EU128646_Penicillium_corylophi      ATGGGGCTTTGTCACCCGCTCTTGTAGGCCCGGCCGGCGCTTGCCGACAA
60120                               ATGGGGCTTTGTCACCCGCTCTTGTAGGCCCGGCCGGCGCTTGCCGACAA
AY373906_Penicillium_corylophi      ATGGGGCTTTGTCACCCGCTCTTGTAGGCCCGGCCGGCGCTTGCCGACAA
AY373923_Penicillium_melinii        ATGGGGCTTCGTCTTCCGCTCTTGTAGGCCCGGCCGGCGCTTGCCGACAA
EF694631_Penicillium_sp             ATGGGGCTTTGTCACCCGCTCTTGTAGGCCCGGCCGGCGCTTGCCGACAA
AM901881_uncultured_ascomycete      ATGGGGCTTTGTCACCCGCTCTTGTAGGCCCGGCCGGCGCTTGCCGACAA
AY345354_Penicillium_corylophi      ATGGGGCTTTGTCACCCGCTCTTGTAGGCCCGGCCGGCGCTTGCCGACAA
AF538621_Penicillium_hirsutum       ATGGGGCTTCGTCTTCCGCTCTTGTAGGCCCGGCCGGCGCTTGCCGACAA
                                    ********* ***  ***********************************

AF033463_Penicillium_namyslows      CAATCAATCTTTTTTCAGGTTGACCTCGGATCAGGTAGGGATACCCGCTG
AF033448_Penicillium_velutinum      CAATCAATCTTTTTTCAGGTTGACCTCGGATCAGGTAGGGATACCCGCTG
AF481124_Penicillium_fagi           CAATCAATCTTTTTTCAGGTTGACCTCGGATCAGGTAGGGATACCCGCTG
AF034457_Penicillium_corylophi      CCATCAATCTTTTTTCAGGTTGACCTCGGATCAGGTAGGGATACCCGCTG
AF034456_Penicillium_corylophi      CCATCAATCTTTTTTCAGGTTGACCTCGGATCAGGTAGGGATACCCGCTG
AF033450_Penicillium_corylophi      CCATCAATCTTTTTTCAGGTTGACCTCGGATCAGGTAGGGATACCCGCTG
EF451579_Penicillium_corylophi      CAATCAATCTTTTTTCAGGTTGACCTCGGATCAGG---------------
EU002988_uncultured_Trichocoma      CCATCAATCTTTTTTCAGGTTGACCTCGGATCAGGTAGGGATACCCGCTG
EU128646_Penicillium_corylophi      CCATCAATCTTTTTTCAGGTTGACCTCGGATCAGGTAGGGATACCCGCTG
60120                               CCATCAATCTTTTTTCAGGTTGACCTCGGATCAGGTAGGA----------
AY373906_Penicillium_corylophi      CCATCAATCTTTTTTCAGGTTGACCTCGGATCAGGTAGGGATACCCGCTG
AY373923_Penicillium_melinii        CAATCAATCTTTTTTCAGGTTGACCTCGGATCAGGTAGGGATACCCGCTG
EF694631_Penicillium_sp             CCATCAATCTTTTTTCAGGTTGACCTCGGATCAGGTAGGGATACCCGC--
AM901881_uncultured_ascomycete      CCATCAATCTTTTTTCAGGTTGACCTCGGATCAGGTAGGGATACCCGCTG
AY345354_Penicillium_corylophi      CCATCAATCTTTTTTCAGGTTGACCTCGGATCAGGTA-------------
AF538621_Penicillium_hirsutum       CAATCAATCTTTTTTCAGGTTGACCTCGGATCAGGTAGGGATACCCG---
                                    * *********************************               

AF033463_Penicillium_namyslows      AACTTAAGCATATCAATAAGCGGAGGAAAAGAAACCAACAGGGATTGCCT
AF033448_Penicillium_velutinum      AACTTAAGCATATCAATAAGCGGAGGAAAAGAAACCAACAGGGATTGCCT
AF481124_Penicillium_fagi           AACTTAAGCATATCAATAAGCGGAGGAAAAGAAACCAACAGGGATTGCCT
AF034457_Penicillium_corylophi      AACTTAAGCATATCAATAAGCGGAGGAAAAGAAACCAACAGGGATTGCCT
AF034456_Penicillium_corylophi      AACTTAAGCATATCAATAAGCGGAGGAAAAGAAACCAACAGGGATTGCCT
AF033450_Penicillium_corylophi      AACTTAAGCATATCAATAAGCGGAGGAAAAGAAACCAACAGGGATTGCCT
EF451579_Penicillium_corylophi      --------------------------------------------------
EU002988_uncultured_Trichocoma      AACTTAAGCATATCAATAAGCGGAGGAA----------------------
EU128646_Penicillium_corylophi      AACTTAAGCATATCAA----------------------------------
60120                               --------------------------------------------------
AY373906_Penicillium_corylophi      AACTTAAGCATATCAATAAGCGGAGGAAAAGAAACCAACAGGGATTGCCT
AY373923_Penicillium_melinii        AACTTAAGCATATCAATAAGCGGAGGAAAAGAAACCAACAGGGATTGCCT
EF694631_Penicillium_sp             --------------------------------------------------
AM901881_uncultured_ascomycete      AACTTAA-------------------------------------------
AY345354_Penicillium_corylophi      --------------------------------------------------
AF538621_Penicillium_hirsutum       --------------------------------------------------
                                                                                      

AF033463_Penicillium_namyslows      CAGTAACGGCGAGTGAAGCGGCAAGAGCTCAAATTTGAAAGCTGGCCCCC
AF033448_Penicillium_velutinum      CAGTAACGGCGAGTGAAGCGGCAAGAGCTCAAATTTGAAAGCTGGCCCCC
AF481124_Penicillium_fagi           CAGTAACGGCGAGTGAAGCGGCAAGAGCTCAAATTTGAAAGCTGGCTCCT
AF034457_Penicillium_corylophi      CAGTAACGGCGAGTGAAGCGGCAAGAGCTCAAATTTGAAAGCTGGCCCCC
AF034456_Penicillium_corylophi      CAGTAACGGCGAGTGAAGCGGCAAGAGCTCAAATTTGAAAGCTGGCCCCC
AF033450_Penicillium_corylophi      CAGTAACGGCGAGTGAAGCGGCAAGAGCTCAAATTTGAAAGCTGGCCCCC
EF451579_Penicillium_corylophi      --------------------------------------------------
EU002988_uncultured_Trichocoma      --------------------------------------------------
EU128646_Penicillium_corylophi      --------------------------------------------------
60120                               --------------------------------------------------
AY373906_Penicillium_corylophi      C-------------------------------------------------
AY373923_Penicillium_melinii        C-------------------------------------------------
EF694631_Penicillium_sp             --------------------------------------------------
AM901881_uncultured_ascomycete      --------------------------------------------------
AY345354_Penicillium_corylophi      --------------------------------------------------
AF538621_Penicillium_hirsutum       --------------------------------------------------
                                                                                      

AF033463_Penicillium_namyslows      TCGGGGTCCGCATTGTAATTTGCAGAGGATGCTTCGGGAGTGGCCCCCAT
AF033448_Penicillium_velutinum      TCGGGGTCCGCATTGTAATTTGCAGAGGATGCTTCGGGAGTGGCCCCCAT
AF481124_Penicillium_fagi           TCGGGGTCCGCATTGTAATTTGCAGAGGATGCTTCGGGAGTGGCCCCCAT
AF034457_Penicillium_corylophi      TCGGGGTCCGCATTGTAATTTGCAGAGGATGCTTCGGGAGTGGCCCCCAT
AF034456_Penicillium_corylophi      TCGGGGTCCGCATTGTAATTTGCAGAGGATGCTTCGGGAGTGGCCCCCAT
AF033450_Penicillium_corylophi      TCGGGGTCCGCATTGTAATTTGCAGAGGATGCTTCGGGAGTGGCCCCCAT
EF451579_Penicillium_corylophi      --------------------------------------------------
EU002988_uncultured_Trichocoma      --------------------------------------------------
EU128646_Penicillium_corylophi      --------------------------------------------------
60120                               --------------------------------------------------
AY373906_Penicillium_corylophi      --------------------------------------------------
AY373923_Penicillium_melinii        --------------------------------------------------
EF694631_Penicillium_sp             --------------------------------------------------
AM901881_uncultured_ascomycete      --------------------------------------------------
AY345354_Penicillium_corylophi      --------------------------------------------------
AF538621_Penicillium_hirsutum       --------------------------------------------------
                                                                                      

AF033463_Penicillium_namyslows      CTAAGTGCTCTGGAACGGGCCGTCATAGAGGGTGAGAATCCCGTATGGGA
AF033448_Penicillium_velutinum      CTAAGTGCTCTGGAACGGGCCGTCATAGAGGGTGAGAATCCCGTATGGGA
AF481124_Penicillium_fagi           CTAAGTGCTCTGGAACGGGCCGTCATAGAGGGTGAGAATCCCGTATGGGA
AF034457_Penicillium_corylophi      CTAAGTGCTCTGGAACGGGCCGTCATAGAGGGTGAGAATCCCGTATGGGA
AF034456_Penicillium_corylophi      CTAAGTGCTCTGGAACGGGCCGTCATAGAGGGTGAGAATCCCGTATGGGA
AF033450_Penicillium_corylophi      CTAAGTGCTCTGGAACGGGCCGTCATAGAGGGTGAGAATCCCGTATGGGA
EF451579_Penicillium_corylophi      --------------------------------------------------
EU002988_uncultured_Trichocoma      --------------------------------------------------
EU128646_Penicillium_corylophi      --------------------------------------------------
60120                               --------------------------------------------------
AY373906_Penicillium_corylophi      --------------------------------------------------
AY373923_Penicillium_melinii        --------------------------------------------------
EF694631_Penicillium_sp             --------------------------------------------------
AM901881_uncultured_ascomycete      --------------------------------------------------
AY345354_Penicillium_corylophi      --------------------------------------------------
AF538621_Penicillium_hirsutum       --------------------------------------------------
                                                                                      

AF033463_Penicillium_namyslows      TGGGGTGTCCGCGACCATGTGAAGCTCCTTCAACGAGTCGAGTTGTTTGG
AF033448_Penicillium_velutinum      TGGGGTGTCCGCGACCATGTGAAGCTCCTTCAACGAGTCGAGTTGTTTGG
AF481124_Penicillium_fagi           TGGGGTGTCCGCGACCATGTGAAGCTCCTTCGACGAGTCGAGTTGTTTGG
AF034457_Penicillium_corylophi      TGGGGTGTCCGCGACCATGTGAAGCTCCTTCGACGAGTCGAGTTGTTTGG
AF034456_Penicillium_corylophi      TGGGGTGTCCGCGACCATGTGAAGCTCCTTCGACGAGTCGAGTTGTTTGG
AF033450_Penicillium_corylophi      TGGGGTGTCCGCGACCATGTGAAGCTCCTTCGACGAGTCGAGTTGTTTGG
EF451579_Penicillium_corylophi      --------------------------------------------------
EU002988_uncultured_Trichocoma      --------------------------------------------------
EU128646_Penicillium_corylophi      --------------------------------------------------
60120                               --------------------------------------------------
AY373906_Penicillium_corylophi      --------------------------------------------------
AY373923_Penicillium_melinii        --------------------------------------------------
EF694631_Penicillium_sp             --------------------------------------------------
AM901881_uncultured_ascomycete      --------------------------------------------------
AY345354_Penicillium_corylophi      --------------------------------------------------
AF538621_Penicillium_hirsutum       --------------------------------------------------
                                                                                      

AF033463_Penicillium_namyslows      GAATGCAGCTCTAAATGGGTGGTAAATTTCATCTAAAGCTAAATATTGGC
AF033448_Penicillium_velutinum      GAATGCAGCTCTAAATGGGTGGTAAATTTCATCTAAAGCTAAATATTGGC
AF481124_Penicillium_fagi           GAATGCAGCTCTAAATGGGTGGTAAATTTCATCTAAAGCTAAATATTGGC
AF034457_Penicillium_corylophi      GAATGCAGCTCTAAATGGGTGGTAAATTTCATCTAAAGCTAAATATTGGC
AF034456_Penicillium_corylophi      GAATGCAGCTCTAAATGGGTGGTAAATTTCATCTAAAGCTAAATATTGGC
AF033450_Penicillium_corylophi      GAATGCAGCTCTAAATGGGTGGTAAATTTCATCTAAAGCTAAATATTGGC
EF451579_Penicillium_corylophi      --------------------------------------------------
EU002988_uncultured_Trichocoma      --------------------------------------------------
EU128646_Penicillium_corylophi      --------------------------------------------------
60120                               --------------------------------------------------
AY373906_Penicillium_corylophi      --------------------------------------------------
AY373923_Penicillium_melinii        --------------------------------------------------
EF694631_Penicillium_sp             --------------------------------------------------
AM901881_uncultured_ascomycete      --------------------------------------------------
AY345354_Penicillium_corylophi      --------------------------------------------------
AF538621_Penicillium_hirsutum       --------------------------------------------------
                                                                                      

AF033463_Penicillium_namyslows      CGGAGACCGATAGCGCACAAGTAGAGTGATCGAAAGATGAAAAGCACTTT
AF033448_Penicillium_velutinum      CGGAGACCGATAGCGCACAAGTAGAGTGATCGAAAGATGAAAAGCACTTT
AF481124_Penicillium_fagi           CGGAGACCGATAGCGCACAAGTAGAGTGATCGAAAGATGAAAAGCACTTT
AF034457_Penicillium_corylophi      CGGAGACCGATAGCGCACAAGTAGAGTGATCGAAAGATGAAAAGCACTTT
AF034456_Penicillium_corylophi      CGGAGACCGATAGCGCACAAGTAGAGTGATCGAAAGATGAAAAGCACTTT
AF033450_Penicillium_corylophi      CGGAGACCGATAGCGCACAAGTAGAGTGATCGAAAGATGAAAAGCACTTT
EF451579_Penicillium_corylophi      --------------------------------------------------
EU002988_uncultured_Trichocoma      --------------------------------------------------
EU128646_Penicillium_corylophi      --------------------------------------------------
60120                               --------------------------------------------------
AY373906_Penicillium_corylophi      --------------------------------------------------
AY373923_Penicillium_melinii        --------------------------------------------------
EF694631_Penicillium_sp             --------------------------------------------------
AM901881_uncultured_ascomycete      --------------------------------------------------
AY345354_Penicillium_corylophi      --------------------------------------------------
AF538621_Penicillium_hirsutum       --------------------------------------------------
                                                                                      

AF033463_Penicillium_namyslows      GAAAAGAGAGTTAAAAAGCACGTGAAATTGTTGAAAGGGAAGCGCTTGCG
AF033448_Penicillium_velutinum      GAAAAGAGAGTTAAAAAGCACGTGAAATTGTTGAAAGGGAAGCGCTTGCG
AF481124_Penicillium_fagi           GAAAAGAGAGTTAAAAAGCACGTGAAATTGTTGAAAGGGAAGCGCTTGCG
AF034457_Penicillium_corylophi      GAAAAGAGAGTTAAAAAGCACGTGAAATTGTTGAAAGGGAAGCGCTTGCG
AF034456_Penicillium_corylophi      GAAAAGAGAGTTAAAAAGCACGTGAAATTGTTGAAAGGGAAGCGCTTGCG
AF033450_Penicillium_corylophi      GAAAAGAGAGTTAAAAAGCACGTGAAATTGTTGAAAGGGAAGCGCTTGCG
EF451579_Penicillium_corylophi      --------------------------------------------------
EU002988_uncultured_Trichocoma      --------------------------------------------------
EU128646_Penicillium_corylophi      --------------------------------------------------
60120                               --------------------------------------------------
AY373906_Penicillium_corylophi      --------------------------------------------------
AY373923_Penicillium_melinii        --------------------------------------------------
EF694631_Penicillium_sp             --------------------------------------------------
AM901881_uncultured_ascomycete      --------------------------------------------------
AY345354_Penicillium_corylophi      --------------------------------------------------
AF538621_Penicillium_hirsutum       --------------------------------------------------
                                                                                      

AF033463_Penicillium_namyslows      ACCAGACTCGCCTACGGGGTTCAGCCGGTATTCGTACCGGTGTACTTCCC
AF033448_Penicillium_velutinum      ACCAGACTCGCCTACGGGGTTCAGCCGGTATTCGTACCGGTGTACTTCCC
AF481124_Penicillium_fagi           ACCAGACTCGCCTACGGGGTTCAGCCGGTATTCGTACCGGTGTACTTCCC
AF034457_Penicillium_corylophi      ACCAGACTCGCCTACGGGGTTCAGCCGGTATTCGTACCGGTGTACTTCCC
AF034456_Penicillium_corylophi      ACCAGACTCGCCTACGGGGTTCAGCCGGTATTCGTACCGGTGTACTTCCC
AF033450_Penicillium_corylophi      ACCAGACTCGCCTACGGGGTTCAGCCGGTATTCGTACCGGTGTACTTCCC
EF451579_Penicillium_corylophi      --------------------------------------------------
EU002988_uncultured_Trichocoma      --------------------------------------------------
EU128646_Penicillium_corylophi      --------------------------------------------------
60120                               --------------------------------------------------
AY373906_Penicillium_corylophi      --------------------------------------------------
AY373923_Penicillium_melinii        --------------------------------------------------
EF694631_Penicillium_sp             --------------------------------------------------
AM901881_uncultured_ascomycete      --------------------------------------------------
AY345354_Penicillium_corylophi      --------------------------------------------------
AF538621_Penicillium_hirsutum       --------------------------------------------------
                                                                                      

AF033463_Penicillium_namyslows      CGTGGGCGGGCCAGCGTCGGTTTGGGCGGCCGGTCAAAGGCCCTCGGAAT
AF033448_Penicillium_velutinum      CGTGGGCGGGCCAGCGTCGGTTTGGGCGGCCGGTCAAAGGCCCTCGGAAT
AF481124_Penicillium_fagi           CGTGGGCGGGCCAGCGTCGGTTTGGGCGGCCGGTCAAAGGCCCTCGGAAT
AF034457_Penicillium_corylophi      CGTGGGCGGGCCAGCGTCGGTTTGGGCGGCCGGTCAAAGGCCCTCGGAAT
AF034456_Penicillium_corylophi      CGTGGGCGGGCCAGCGTCGGTTTGGGCGGCCGGTCAAAGGCCCTCGGAAT
AF033450_Penicillium_corylophi      CGTGGGCGGGCCAGCGTCGGTTTGGGCGGCCGGTCAAAGGCCCTCGGAAT
EF451579_Penicillium_corylophi      --------------------------------------------------
EU002988_uncultured_Trichocoma      --------------------------------------------------
EU128646_Penicillium_corylophi      --------------------------------------------------
60120                               --------------------------------------------------
AY373906_Penicillium_corylophi      --------------------------------------------------
AY373923_Penicillium_melinii        --------------------------------------------------
EF694631_Penicillium_sp             --------------------------------------------------
AM901881_uncultured_ascomycete      --------------------------------------------------
AY345354_Penicillium_corylophi      --------------------------------------------------
AF538621_Penicillium_hirsutum       --------------------------------------------------
                                                                                      

AF033463_Penicillium_namyslows      GTAACGCCTCTCGGGGCGTCTTATAGCCGAGGGTGCCATGCGGCCAGCCC
AF033448_Penicillium_velutinum      GTAACGCCTCTCGGGGCGTCTTATAGCCGAGGGTGCCATGCGGCCAGCCC
AF481124_Penicillium_fagi           GTAACGCCTCTCGGGGCGTCTTATAGCCGAGGGTGCCATGCGGCCAGCCC
AF034457_Penicillium_corylophi      GTAACGCCTCTCGGGGCGTCTTATAGCCGAGGGTGCCATGCGGCCAGCCC
AF034456_Penicillium_corylophi      GTAACGCCTCTCGGGGCGTCTTATAGCCGAGGGTGCCATGCGGCCAGCCC
AF033450_Penicillium_corylophi      GTAACGCCTCTCGGGGCGTCTTATAGCCGAGGGTGCCATGCGGCCAGCCC
EF451579_Penicillium_corylophi      --------------------------------------------------
EU002988_uncultured_Trichocoma      --------------------------------------------------
EU128646_Penicillium_corylophi      --------------------------------------------------
60120                               --------------------------------------------------
AY373906_Penicillium_corylophi      --------------------------------------------------
AY373923_Penicillium_melinii        --------------------------------------------------
EF694631_Penicillium_sp             --------------------------------------------------
AM901881_uncultured_ascomycete      --------------------------------------------------
AY345354_Penicillium_corylophi      --------------------------------------------------
AF538621_Penicillium_hirsutum       --------------------------------------------------
                                                                                      

AF033463_Penicillium_namyslows      AGACCGAGGAACGCGCTTCGGCACGGACGCTGGCATAATGGTCGTAAGCG
AF033448_Penicillium_velutinum      AGACCGAGGAACGCGCTTCGGCACGGACGCTGGCATAATGGTCGTAAGCG
AF481124_Penicillium_fagi           GGACCGAGGAACGCGCTTCGGCACGGACGCTGGCATAATGGTCGTAAGCG
AF034457_Penicillium_corylophi      GGACCGAGGAACGCGCTTCGGCACGGACGCTGGCATAATGGTCGTAAGCG
AF034456_Penicillium_corylophi      GGACCGAGGAACGCGCTTCGGCACGGACGCTGGCATAATGGTCGTAAGCG
AF033450_Penicillium_corylophi      GGACCGAGGAACGCGCTTCGGCACGGACGCTGGCATAATGGTCGTAAGCG
EF451579_Penicillium_corylophi      --------------------------------------------------
EU002988_uncultured_Trichocoma      --------------------------------------------------
EU128646_Penicillium_corylophi      --------------------------------------------------
60120                               --------------------------------------------------
AY373906_Penicillium_corylophi      --------------------------------------------------
AY373923_Penicillium_melinii        --------------------------------------------------
EF694631_Penicillium_sp             --------------------------------------------------
AM901881_uncultured_ascomycete      --------------------------------------------------
AY345354_Penicillium_corylophi      --------------------------------------------------
AF538621_Penicillium_hirsutum       --------------------------------------------------
                                                                                      

AF033463_Penicillium_namyslows      ACC
AF033448_Penicillium_velutinum      ACC
AF481124_Penicillium_fagi           ACC
AF034457_Penicillium_corylophi      ACC
AF034456_Penicillium_corylophi      ACC
AF033450_Penicillium_corylophi      ACC
EF451579_Penicillium_corylophi      ---
EU002988_uncultured_Trichocoma      ---
EU128646_Penicillium_corylophi      ---
60120                               ---
AY373906_Penicillium_corylophi      ---
AY373923_Penicillium_melinii        ---
EF694631_Penicillium_sp             ---
AM901881_uncultured_ascomycete      ---
AY345354_Penicillium_corylophi      ---
AF538621_Penicillium_hirsutum       ---
                                       
