# Supplementary material for: A software pipeline for processing and identification of fungal ITS sequences
Source: Source Code Biol Med. 2009 Jan 15;4:1. doi: 10.1186/1751-0473-4-1 (PMC2649129; doi:10.1186/1751-0473-4-1)
Supplement: Additional file 2 — The evaluation dataset. The evaluation dataset (in the FASTA format) and the results of its analysis (a summary in the OpenOffice/Excel spreadsheet format with multiple alignments in the ALN (Clustal W) format and a list of the species recovered in the PDF format). [file 1751-0473-4-1-S2.zip › AdditionalFile2/2008-10-24-1/alignments/60120.dnd]

(
(
(
(
(
60120:-0.00795,
(
(
(
(
(
EF694631_Penicillium_sp:-0.05551,
AM901881_uncultured_ascomycete:0.05730)
:0.03151,
AY345354_Penicillium_corylophi:-0.03149)
:0.02121,
AF538621_Penicillium_hirsutum:-0.00665)
:0.01157,
AY373923_Penicillium_melinii:-0.00205)
:0.00884,
AY373906_Penicillium_corylophi:-0.00221)
:0.00818)
:0.00612,
EU128646_Penicillium_corylophi:-0.00325)
:0.00409,
EU002988_uncultured_Trichocoma:-0.00148)
:0.00402,
EF451579_Penicillium_corylophi:-0.00450)
:0.00611,
(
(
AF034457_Penicillium_corylophi:-0.00014,
(
AF481124_Penicillium_fagi:0.00219,
(
AF033463_Penicillium_namyslows:0.00000,
AF033448_Penicillium_velutinum:0.00000)
:0.00658)
:0.00190)
:0.00011,
AF034456_Penicillium_corylophi:-0.00011)
:0.00011,
AF033450_Penicillium_corylophi:-0.00011);
