# Supplementary material for: A software pipeline for processing and identification of fungal ITS sequences
Source: Source Code Biol Med. 2009 Jan 15;4:1. doi: 10.1186/1751-0473-4-1 (PMC2649129; doi:10.1186/1751-0473-4-1)
Supplement: Additional file 2 — The evaluation dataset. The evaluation dataset (in the FASTA format) and the results of its analysis (a summary in the OpenOffice/Excel spreadsheet format with multiple alignments in the ALN (Clustal W) format and a list of the species recovered in the PDF format). [file 1751-0473-4-1-S2.zip › AdditionalFile2/2008-10-24-1/alignments/60121d2]

>60121d2
GCGGAGGGATCATTACCGAGTTTACAACTCCCAAACCCATGTGAACATACCTTTACGTTGCTTCGGCGGAGCCGCCCCGGCGCCCGGAACCTCTTCGGTTTCGCGGCCCGGAACCAGGCGCCCGCCGGAGGCCACAAACTCTTTTGTTTTTACAGTTTCTTCTGAGTGTGCCGCAAGGCAAAATACAAATGAATCAAAACTTTCAACAACGGATCTCTTGGTTCTGGCATCGATGAAGAACGCAGCGAAATGCGATAAGTAATGTGAATTGCAGAATTCAGTGAATCATCGAATCTTTGAACGCACATTGCGCCCGCCAGAATTCTGGCGGGCATGCCTGTTCGAGCGTCATTTCAACCCTCGAGCTCCCCTCTTTTGGGAGAGCCCGGCGTTGGGGACCCGGCGCTAACACCGCCGGCCCCGAAATGGAGTGGCGGCCCGTCCGCGGCGACCTCTGCGTAGTAATATCCACTCGCACCGGGACCCGGGCGCGGCCACGCCGTTAAACACCCCACCTTCCGAATGTTGACCTCGATCAGGTAGG
>EF687942_Engyodontium_sp
GTCGTAACAAGGTCTCCGTTGGTGAACCAGCGGAGGGATCATTACCGAGTTTACAACTCCCAAACCCATGTGAACATACCTTTACGTTGCTTCGGCGGAGCCGCCCCGGCGCCCGGAACCTCTTCGGTTTCGCGGCCCGGAACCAGGCGCCCGCCGGAGGCCACAAACTCTTTTGTTTTTACAGTTTCTTCTGAGTGTGCCGCAAGGCAAAATACAAATGAATCAAAACTTTCAACAACGGATCTCTTGGTTCTGGCATCGATGAAGAACGCAGCGAAATGCGATAAGTAATGTGAATTGCAGAATTCAGTGAATCATCGAATCTTTGAACGCACATTGCGCCCGCCAGAATTCTGGCGGGCATGCCTGTTCGAGCGTCATTTCAACCCTCGAGCTCCCCTCTTTTTGGGAGAGCCCGGCGTTGGGGACCCGGCGCTAACACCGCCGGCCCCGAAATGGAGTGGCGGCCCGTCCGCGGCGACCTCTGCGTAGTAATATCCACTCGCACCGGGACCCGGGCGCGGCCACGCCGTTAAACACCCCACCTTCCGAATGTTGACCTCGAATCAGGTAGGAATACCCGCTGAACTT

>DQ649066_Engyodontium_album
TAAGAGGAAGTAAAAGTCGTAACAAGGTCTCCGTTGGTGAACCAGCGGAGGGATCATTACCGAGTTTACAACTCCCAAACCCATGTGAACATACCTTTACGTTGCTTCGGCGGAGCCGCCCCGGCGCCCGGAACCTCTTCGGTTTCGCGGCCCGGAACCAGGCGCCCGCCGGAGGCCACAAACTCTTTTGTTTTTACAGTTTCTTCTGAGTGTGCCGCAAGGCAAAATACAAATGAATCAAAACTTTCAACAACGGATCTCTTGGTTCTGGCATCGATGAAGAACGCAGCGAAATGCGATAAGTAATGTGAATTGCAGAATTCAGTGAATCATCGAATCTTTGAACGCACATTGCGCCCGCCAGAATTCTGGCGGGCATGCCTGTTCGAGCGTCATTTCAACCCTCGAGCTCCCCTCTTTTTGGGAGAGCCCGGCGTTGGGGACCCGGCGCTAACACCGCCGGCCCCGAAATGGAGTGGCGGCCCGTCCGCGGCGACCTCTGCGTAGTAATATCCACTCGCACCGGGACCCGGGCGCGGCCACGCCGTTAAACACCCCACCTTCCGAATGTTGACCTCGAATCAGGTAGGAATACCCGCTGAACTTAAGCATATCAATTAA

>AJ279474_ascomycete_sp
GTCGTAACAAGGTCTCCGTTGGTGAACCAGCGGAGGGATCATTACCGAGTTTACAACTCCCAAACCCATGTGAACATACCTTTACGTTGCTTCGGCGGAGCCGCCCCGGCGCCCGGAACCTCTTCGGTTTCGCGGCCCGGAACCAGGCGCCCGCCGGAGGCCACAAACTCTTTTGTTTTTACAGTTTCTTCTGAGTGTGCCGCAAGGCAAAATACAAATGAATCAAAACTTTCAACAACGGATCTCTTGGTTCTGGCATCGATGAAGAACGCAGCGAAATGCGATAAGTAATGTGAATTGCAGAATTCAGTGAATCATCGAATCTTTGAACGCACATTGCGCCCGCCAGAATTCTGGCGGGCATGCCTGTTCGAGCGTCATTTCAACCCTCGAGCTCCCCTCTTTTTGGGAGAGCCCGGCGTTGGGGACCCGGCGCTAACACCGCCGGCCCCGAAATGGAGTGGCGGCCCGTCCGCGGCGACCTCTGCGTAGTAATATCCACTCGCACCGGGACCCGGGCGCGGCCACGCCGTTAAACACCCCACCTTCCGAATGTTGACCTCGAATCAGGTAGGAATACCCGCTGAACTTAA

>AB106650_Engyodontium_album
CATGTCTAAGTATAAGCAATTATACAGCGAAACTGCGAATGGCTCATTATATAAGTTATCGTTTATTTGATAGTACCTTACTACTTGGATAACCGTGGTAATTCTAGAGCTAATACATGCTAAAAATCCCGACTTCGGAAGGGATGTATTTATTAGATTAAAAACCAATGCCCTCTGGGCTCTTTGGTGATTCATGATAACTTCTCGAATCGCACGGCCTTGCGCCGGCGATGGTTCATTCAAATTTCTTCCCTATCAACTTTCGATGTTTGGGTATTGGCCAAACATGGTTGCAACGGGTAACGGAGGGTTAGGGCTCGACCCCGGAGAAGGAGCCTGAGAAACGGCTACTACATCCAAGGAAGGCAGCAGGCGCGCAAATTACCCAATCCCGACACGGGGAGGTAGTGACAATAAATACTGATACAGGGCTCTTTTGGGTCTTGTAATTGGAATGAGTACAATTTAAATCCCTTAACGAGGAACAATTGGAGGGCAAGTCTGGTGCCAGCAGCCGCGGTAATTCCAGCTCCAATAGCGTATATTAAAGTTGTTGTGGTTAAAAAGCTCGTAGTTGAACCTTGGGCCTGGCTGGCCGGTCCGCCTCACCGCGTGTACTGGTCCGGCCGGGCCTTTCCCTCTGTGGAACCTCATGCCCTTCACTGGGTGTGACGGGGAAACAGGACTTTTACTTTGAAAAAATTAGAGTGCTCCAGGCAGGCCTATGCTCGAATACATTAGCATGGAATAATGAAATAGGACGTGTGGTTCTATTTTGTTGGTTTCTAGGACCGCCGTAATGATTAATAGGGACAGTCGGGGGCATCAGTATTCAATTGTCAGAGGTGAAATTCTTGGATTTATTGAAGACTAACTACTGCGAAAGCATTTGCCAAGGATGTTTTCATTAATCAGGAACGAAAGTTAGGGGATCGAAGACGATCAGATACCGTCGTAGTCTTAACCATAAACTATGCCGACTAGGGATCGGACGATGTTATTTTTTGACGCGTTCGGCACCTTACGAGAAATCAAAGTGCTTGGGCTCCAGGGGGAGTATGGTCGCAAGGCTGAAACTTAAAGAAATTGACGGAAGGGCACCACCAGGGGTGGAGCCTGCGGCTTAATTTGACTCAACACGGGGAAACTCACCAGGTCCAGACACAATGAGGATTGACAGATTGAGAGCTCTTTCTTGATTTTGTGGGTGGTGGTGCATGGCCGTTCTTAGTTGGTGGAGTGATTTGTCTGCTTAATTGCGATAACGAACGAGACCTTAACCTGCTAAATAGCCCGTATTGCTTTGGCAGTACGCTGGCTTCTTAGAGGGACTATCGGCTCAAGCCGATGGAAGTTTGAGGCAATAACAGGTCTGTGATGCCCTTAGATGTTCTGGGCCGCACGCGCGCTACACTGACGGAGCCAGCGAGTACTTCCTTGGCCGAAAGGCCCGGGTAATCTTGTTAAACTCCGTCGTGCTGGGGATAGAGCATTGCAATTATTGCTCTTCAACGAGGAATCCCTAGTAAGCGCAAGTCATCAGCTTGCGTTGATTACGTCCCTGCCCTTTGTACACACCGCCCGTCGCTACTACCGATTGAATGGCTCAGTGAGGCGTCCGGACTGGCCCAGGGAGGTGGGCAACTACCACCCAGGGCCGGAAAGCTCTCCAAACTCGGTCATTTAGAGGAAGTAAAAGTCGTAACAAGGTCTCCGTTGGTGAACCAGCGGAGGGATCATTACCGAGTTTACAACTCCCAAACCCATGTGAACATACCTTTACGTTGCTTCGGCGGAGCCGCCCCGGCGCCCGGAACCTCTTCGGTTTCGCGGCCCGGAACCAGGCGCCCGCCGGAGGCCACAAACTCTTTTGTTTTTACAGTTTCTTCTGAGTGTGCCGCAAGGCAAAATACAAATGAATCAAAACTTTCAACAACGGATCTCTTGGTTCTGGCATCGATGAAGAACGCAGCGAAATGCGATAAGTAATGTGAATTGCAGAATTCAGTGAATCATCGAATCTTTGAACGCACATTGCGCCCGCCAGAATTCTGGCGGGCATGCCTGTTCGAGCGTCATTTCAACCCTCGAGCTCCCCTCTTTTTGGGAGAGCCCGGCGTTGGGGACCCGGCGCTAACACCGCCGGCCCCGAAATGGAGTGGCGGCCCGTCCGCGGCGACCTCTGCGTAGTAATATCCACTCGCACCGGGACCCGGGCGCGGCCACGCCGTTAAACACCCCACCTTCCGAATGTTGACCTCGAATCAGGTAGGAATACCCGCTGAACTTAAGCATATCAATAA

>AM921716_Engyodontium_album
GATCATTACCGAGTTTACAACTCCCAAACCCATGTGAACATACCTTTACGTTGCTTCGGCGGAGCCGCCCCGGCGCCCGGAACCTCTTCGGTTTCGCGGCCCGGAACCAGGCGCCCGCCGGAGGCCACAAACTCTTTTGTTTTTACAGTTTCTTCTGAGTGTGCCGCAAGGCAAAATACAAATGAATCAAAACTTTCAACAACGGATCTCTTGGTTCTGGCATCGATGAAGAACGCAGCGAAATGCGATAAGTAATGTGAATTGCAGAATTCAGTGAATCATCGAATCTTTGAACGCACATTGCGCCCGCCAGAATTCTGGCGGGCATGCCTGTTCGAGCGTCATTTCAACCCTCGAGCTCCCCTCTTTTGGGAGAGCCCGGCGTTGGGGACCCGGCGCTAACACCGCCGGCCCCGAAATGGAGTGGCGGCCCGTCCGCGGCGACCTCTGCGTAGTAATATCCACTCGCACCGGGACCCGGGCGCGGCCACGCCGTTAAACACCCCACCTTCCGAATGTTGACC

>AJ621777_uncultured_ascomycete
ACCGAGTTTACAACTCCCAAACCCATGTGAACATACCTTTACGTTGCTTCGGCGGAGCCGCCCCGGCGCCCGGAACCTCTTCGGTTTCGCGGCCCGGAACCAGGCGCCCGCCGGAGGCCACAAACTCTTTTGTTTTTACAGTTTCTTCTGAGTGTGCCGCAAGGCAAAATACAAATGAATCAAAACTTTCAACAACGGATCTCTTGGTTCTGGCATCGATGAAGAACGCAGCGAAATGCGATAAGTAATGTGAATTGCAGAATTCAGTGAATCATCGAATCTTTGAACGCACATTGCGCCCGCCAGAATTCTGGCGGGCATGCCTGTTCGAGCGTCATTTCAACCCTCGAGCTCCCCTCTTTTTGGGAGAGCCCGGCGTTGGGGACCCGGCGCTAACACCGCCGGCCCCGAAATGGAGTGGCGGCCCGTCCGCGGCGACCTCTGCGTAGTAATATCCACTCGCACCGGGACCCGGGCGCGGCCACGCCGTTAAACACCCCACCTTCCGAAT

>AJ621776_uncultured_ascomycete
ACCGAGTTTACAACTCCCAAACCCATGTGAACATACCTTTACGTTGCTTCGGCGGAGCCGCCCCGGCGCCCGGAACCTCTTCGGTTTCGCGGCCCGGAACCAGGCGCCCGCCGGAGGCCACAAACTCTTTTGTTTTTACAGTTTCTTCTGAGTGTGCCGCAAGGCAAAATACAAATGAATCAAAACTTTCAACAACGGATCTCTTGGTTCTGGCATCGATGAAGAACGCAGCGAAATGCGATAAGTAATGTGAATTGCAGAATTCAGTGAATCATCGAATCTTTGAACGCACATTGCGCCCGCCAGAATTCTGGCGGGCATGCCTGTTCGAGCGTCATTTCAACCCTCGAGCTCCCCTCTTTTTGGGAGAGCCCGGCGTTGGGGACCCGGCGCTAACACCGCCGGCCCCGAAATGGAGTGGCGGCCCGTCCGCGGCGACCTCTGCGTAGTAATATCCACTCGCACCGGGACCCGGGCGCGGCCACGCCGTTAAACACCCCACCTTCCGAAT

>AM262419_Engyodontium_album
TACCGAGTTTACAACTCCCAAACCCATGTGAACATACCTTTACGTTGCTTCGGCGGAGCCGCCCCGGCGCCCGGAACCTCTTCGGTTTCGCGGCCCGGAACCAGGCGCCCGCCGGAGGCCACAAACTCTTTTGTTTTTACAGTTTCTTCTGAGTGTGCCGCAAGGCAAAATACAAATGAATCAAAACTTTCAACAACGGATCTCTTGGTTCTGGCATCGATGAAGAACGCAGCGAAATGCGATAAGTAATGTGAATTGCAGAATTCAGTGAATCATCGAATCTTTGAACGCACATTGCGCCCGCCAGAATTCTGGCGGGCATGCCTGTTCGAGCGTCATTTCAACCCTCGAGCTCCCCTCTTTTTGGGAGAGCCCGGCGTTGGGGACCCGGCGCTAACACCGCCGGCCCCGAAATGGAGTGGCGGCCCGTCCGCGGCGACCTCTGCGTAGTAATATCCACTCGCACCGGGG

>EU497949_Tritirachium_sp
GGAAGTAAAAGTCGTAACAAGGTCTCCGTTGGTGAACCAGCGGAGGGATCATTACCGAGTTTACAACTCCCAAACCCATGTGAACATTACCTCTATGTTGCTTCGGCGGAGCCGCCCCGGCGCCCGGAACCCCCTGCGGTCCCGCGGCCCGGAACCAAGGCGCCCGCCGGAGGCCACAAACTCTTCTGTTTTTACAGTTTCTTCTGAGTGTGCCGCAAGGCAGTATACAAATGAATCAAAACTTTCAACAACGGATCTCTTGGTTCTGGCATCGATGAAGAACGCAGCGAAATGCGATAAGTAATGTGAATTGCAGAATTCAGTGAATCATCGAATCTTTGAACGCACATTGCGCCCGCCAGAATTCTGGCGGGCATGCCTGTTCGAGCGTCATTTCAACCCTCGAGCTCCCCTTTCGGGGGGAGCCCGGCGTTGGGGACCCGGCGCTAACAACGCCGGCCCCGAAATGGAGTGGCGGCCCGTCCGCGGCGACCTCTGCGTAGTAACAACCACTCGCACCGGGACCCGGGCGCGGCCACGCCGTAAAACACCCCACCTTCCGAATGTTGACCTCGAATCAGGTAGGAATACCCGCTGAACTTAAGCATATCAATAAGCGGAGGA

>DQ682571_Clavicipitaceae_sp
GTAAAAGTCGTAACAAGGTCTCCGTTGGTGAACCAGCGGAGGGATCATTACCGAGTTTACAACTCCCAAACCCATGTGAACATTACCTCTATGTTGCTTCGGCGGAGCCGCCCCGGCGCCCGGAACCCCCTGCGGTCCCGCGGCCCGGAACCAAGGCGCCCGCCGGAGGCCACAAACTCTTCTGTTTTTACAGTTTCTTCTGAGTGTGCCGCAAGGCAGTATACAAATGAATCAAAACTTTCAACAACGGATCTCTTGGTTCTGGCATCGATGAAGAACGCAGCGAAATGCGATAAGTAATGTGAATTGCAGAATTCAGTGAATCATCGAATCTTTGAACGCACATTGCGCCCGCCAGAATTCTGGCGGGCATGCCTGTTCGAGCGTCATTTCAACCCTCGAGCTCCCCTTTCGGGGGGAGCCCGGCGTTGGGGACCCGGCGCTAACAACGCCGGCCCCGAAATGGAGTGGCGGCCCGTCCGCGGCGACCTCTGCGTAGTAACAACCACTCGCACCGGGACCCGGGCGCGGCCACGCCGTAAAACACCCCACCTTCCGAATGTTGACCTCGAATCAGGTAGGAATACCCGCTGAACTTAAGCATATCAA

>AB109761_Tritirachium_sp
CATGTCTAAGTATAAGCAATTATACAGCGAAACTGCGAATGGCTCATTATATAAGTTATCGTTTATTTGATAGTACCTTACTACTTGGATAACCGTGGTAATTCTAGAGCTAATACATGCTAAAAATCCCGACTTCGGAAGGGATGTATTTATTAGATTAAAAACCAATGCCCTCTGGGCTCTTTGGTGATTCATGATAACTTCTCGAATCGCACGGCCTTGCGCCGGCGATGGTTCATTCAAATTTCTTCCCTATCAACTTTCGATGTTTGGGTATTGGCCAAACATGGTTGCAACGGGTAACGGAGGGTTAGGGCTCGACCCCGGAGAAGGAGCCTGAGAAACGGCTACTACATCCAAGGAAGGCAGCAGGCGCGCAAATTACCCAATCCCGACACGGGGAGGTAGTGACAATAAATACTGATACAGGGCTCTTTTGGGTCTTGTAATTGGAATGAGTACAATTTAAATCCCTTAACGAGGAACAATTGGAGGGCAAGTCTGGTGCCAGCAGCCGCGGTAATTCCAGCTCCAATAGCGTATATTAAAGTTGTTGTGGTTAAAAAGCTCGTAGTTGAACCTTGGGCCTGGCTGGCCGGTCCGCCTCACCGCGTGTACTGGTCCGGCCGGGCCTTTCCCTCTGTGGAACCTCATGCCCTTCACTGGGTGTGACGGGGAAACAGGACTTTTACTTTGAAAAAATTAGAGTGCTCCAGGCAGGCCTATGCTCGAATACATTAGCATGGAATAATAAAATAGGACGTGTGGTTCTATTTTGTTGGTTTCTAGGACCGCCGTAATGATTAATAGGGACAGTCGGGGGCATCAGTATTCAATTGTCAGAGGTGAAATTCTTGGATTTATTGAAGACTAACTACTGCGAAAGCATTTGCCAAGGATGTTTTCATTAATCAGGAACGAAAGTTAGGGGATCGAAGACGATCAGATACCGTCGTAGTCTTAACCATAAACTATGCCGACTAGGGATCGGACGATGTTATTTTTTGACGCGTTCGGCACCTTACGAGAAATCAAAGTGCTTGGGCTCCAGGGGGAGTATGGTCGCAAGGCTGAAACTTAAAGAAATTGACGGAAGGGCACCACCAGGGGTGGAGCCTGCGGCTTAATTTGACTCAACACGGGGAAACTCACCAGGTCCAGACACAATGAGGATTGACAGATTGAGAGCTCTTTCTTGATTTTGTGGGTGGTGGTGCATGGCCGTTCTTAGTTGGTGGAGTGATTTGTCTGCTTAATTGCGATAACGAACGAGACCTTAACCTGCTAAATAGCCCGTATTGCTTTGGCAGTACGCCGGCTTCTTAGAGGGACTATCGGCTCAAGCCGATGGAAGTTTGAGGCAATAACAGGTCTGTGATGCCCTTAGATGTTCTGGGCCGCACGCGCGCTACACTGACGGAGCCAGCGAGTACTTCCTTGGCCGAAAGGCCCGGGTAATCTTGTTAAACTCCGTCGTGCTGGGGATAGAGCATTGCAATTATTGCTCTTCAACGAGGAATCCCTAGTAAGCGCAAGTCATCAGCTTGCGTTGATTACGTCCCTGCCCTTTGTACACACCGCCCGTCGCTACTACCGATTGAATGGCTCAGTGAGGCGTCCGGACTGGCCCAGGGAGGTGGGCAACTACCACCCAGGGCCGGAAAGCTCTCCAAACTCGGTCATTTAGAGGAAGTAAAAGTCGTAACAAGGTCTCCGTTGGTGAACCAGCGGAGGGATCATTACCGAGTTTACAACTCCCAAACCCATGTGAACATTACCTCTATGTTGCTTCGGCGGAGCCGCCCCGGCGCCCGGAACCCCCTGCGGTCCCGCGGCCCGGAACCAAGGCGCCCGCCGGAGGCCACAAACTCTTCTGTTTTTACAGTTTCTTCTGAGTGTGCCGCAAGGCAGTATACAAATGAGTCAAAACTTTCAACAACGGATCTCTTGGTTCTGGCATCGATGAAGAACGCAGCGAAATGCGATAAGTAATGTGAATTGCAGAATTCAGTGAATCATCGAATCTTTGAACGCACATTGCGCCCGCCAGAATTCTGGCGGGCATGCCTGTTCGAGCGTCATTTCAACCCTCGAGCTCCCCTTTCGGGGGGAGCCCGGCGTTGGGGACCCGGCGCTAACAACGCCGGCCCCGAAATGGAGTGGCGGCCCGTCCGCGGCGACCTCTGCGTAGTAACAACCACTCGCACCGGGACCCGGGCGCGGCCACGCCGTAAAACACCCCACCTTCCGAATGTTGACCTCGAATCAGGTAGGAATACCCGCTGAACTTAAGCATATCAATAA

>EU497945_Tritirachium_sp
GGAAGTAAAAGTCGTAACAAGGTCTCCGTTGGTGAACCAGCGGAGGGATCATTACCGAGTTTACAACTCCCAAACCCATGTGAACATTACCTCTATGTTGCTTCGGCGGAGCCGCCCCGGCGCCCGGAACCCCCTGCGGTCCCGCGGCCCGGAACCAAGGCGCCCGCCGGAGGCCACAAACTCTTCTGTTTTTACAGTTTCTTCTGAGTGTGCCGCAAGGCAGTATACAAATGAATCAAAACTTTCAACAACGGATCTCTTGGTTCTGGCATCGATGAAGAACGCAGCGAAATGCGATAAGTAATGTGAATTGCAGAATTCAGTGAATCATCGAATCTTTGAACGCACATTGCGCCCGCCAGAATTCTGGCGGGCATGCCTGTTCGAGCGTCATTTCAACCCTCGAGCTCCCCTTTCGGGGGGAGCCCGGCGTTGGGGACCCGGCGCTAACAACGCCGGCCCCCGAAATGGAGTGGCGGCCCGTCCGCGGCGACCTCTGCGTAGTAACAACCACTCGCACCGGGACCCGGGCGCGGCCACGCCGTAAAACACCCCACCTTCCGAATGTTGACCTCGAATCAGGTAGGAATACCCGCTGAACTTAAGCATATCAATAAGCGGAGGA

>DQ872370_Engyodontium_album
AAATTACCTACGTTACACTCCCAAACCCATGTGAACATTACCTCTATGTTGCTTCGGCGGAGTCCGCCCCGGCGCCCGGAACCCCCTGCGGTCCCGCGGCCCGGAACCAAGGCGCCCGCCGGAGGCCACAAACTCTTCTGTTTTTACAGTTTCTTCTGAGTGTGCCGCAAGGCAGTATACAAATGAATCAAAACTTTCAACAACGGATCTCTTGGTTCTGGCATCGATAAAGAACGCAGCGAAATGCGATAAGTAATGTGAATTGCAGAATTCAGTGAATCATCGAATCTTTGAACGCACATTGCGCCCGCCAGAATTCTGGCGGGCATGCCTGTTCGAGCGTCATTTCAACCCTCGAGCTCCCCTTTCGGGGGGAGCCCGGCGTTGGGGACCCGGCGCTAACAACGCCGGCCCCGAAATGGAGTGGCGGCCCGTCCGCGGCGACCTCTGCGTAGTAACAACCACTCGCACCGGGACCCGGGCGCGGCCACGCCGTAAAACACCCCACCTTCCGAATGTTGACCTCGAATCCAGGTAGGAATACCCGCTGGAACTTGAAGCCTTATTCAAATTAAGCCGGGAAGGAA

>U18961_Engyodontium_album
GCGGAGGGATCATTACCGAGTTTACAACTCCCAAACCCATGTGAACATTACCTCTATGTAGCTTCGGCGGAGCCGCCCCGGCGCCCGGAACCCCCTGCGGTCCCGCGGCCCGGTACCAAGGCGCCCGCCGGAGGCCACGAACTCTTCTGTTTTTACAGTTTCTTCTGAGTGTGCCGCAACCAGTATACAGATGAGTCAAAACTTTCAACAACGGATCTCTTGGTTCTGGCATCGATGAAGATCGCAGCGAAATGCGATAAGTGATGTGAATTGCAGAATTCAGTGAATCATCGAATCTTTGAACGCACATTGCGCCCGCCAGAATTCTGGCGGGCATGCCTGTTCGCGCGTCATTTCAACCCTCGAGCTCCCCTTACGGGGGGAGCCCGGCGTTGGGGACCCGGCGCTAACAACGCCGGCCCCGAAATGGAGTGGCGGCCCGTCCGCGGCGACCACTGCGTAGTAACAACCACTCGCACCGGGACCCGGGCGCGGCCACGCCGTAAAACACCCCACCTTCCGAATGTTGACCTCGAATCAGGTAGGAATACTGAATGAACTTAAGCATATGCGGAGGGATCATTACCGAGTTTACAACTCCCAAACCCATGTGAACATTACCTCTATGTAGCTTCGGCGGAGCCGCTAAAACGTTACGAA

>DQ682584_Hypocreales_sp
GTCTCCGTTGGTGAACCAGCGGAGGGATCATTACCGAGTTTACAACTCCCAAACCCATGTGAACATACCTTACAGTTGCTTCGGCGGAGCCGCCCCGGCGCCCGGAACCCAGTTTCGCGGCCCGGACCAAGGCGCCCGCCGGAGGCCACAAACTCTTCTGTTTTTACAGTATCTTCTGAGTGTGCCGCAAGGCAAAAACAAATGAATCAAAACTTTCAACAACGGATCTCTTGGTTCTGGCATCGATGAAGAACGCAGCGAAATGCGATAAGTAATGTGAATTGCAGAATTCAGTGAATCATCGAATCTTTGAACGCACATTGCGCCCGCCAGAATTCTGGCGGGCATGCCTGTTCGAGCGTCATTTCAACCCTCGGTCTCCCTCCGGGAGAGACCGGCGTTGGGGACCGGCACTTACCCCGCCGGCCCCGAAATGAAGTGGCGGCCCGTCCGCGGCGACCTCTGCGTAGTAACTCCACTCGCACCGGGACCCGGGCGCGGCCACGCCGTAAAACCCCCAACTTCCGAATGTTGACCTCGAATCAGGTAGGAATACCCGC
