# Supplementary material for: A software pipeline for processing and identification of fungal ITS sequences
Source: Source Code Biol Med. 2009 Jan 15;4:1. doi: 10.1186/1751-0473-4-1 (PMC2649129; doi:10.1186/1751-0473-4-1)
Supplement: Additional file 2 — The evaluation dataset. The evaluation dataset (in the FASTA format) and the results of its analysis (a summary in the OpenOffice/Excel spreadsheet format with multiple alignments in the ALN (Clustal W) format and a list of the species recovered in the PDF format). [file 1751-0473-4-1-S2.zip › AdditionalFile2/2008-10-24-1/alignments/60121d2.aln]

CLUSTAL W (1.83) multiple sequence alignment


EU497949_Tritirachium_sp            --------------------------------------------------
EU497945_Tritirachium_sp            --------------------------------------------------
DQ682571_Clavicipitaceae_sp         --------------------------------------------------
AB109761_Tritirachium_sp            CATGTCTAAGTATAAGCAATTATACAGCGAAACTGCGAATGGCTCATTAT
DQ682584_Hypocreales_sp             --------------------------------------------------
AB106650_Engyodontium_album         CATGTCTAAGTATAAGCAATTATACAGCGAAACTGCGAATGGCTCATTAT
AJ279474_ascomycete_sp              --------------------------------------------------
EF687942_Engyodontium_sp            --------------------------------------------------
DQ649066_Engyodontium_album         --------------------------------------------------
60121d2                             --------------------------------------------------
AM921716_Engyodontium_album         --------------------------------------------------
AM262419_Engyodontium_album         --------------------------------------------------
AJ621776_uncultured_ascomycete      --------------------------------------------------
AJ621777_uncultured_ascomycete      --------------------------------------------------
DQ872370_Engyodontium_album         --------------------------------------------------
U18961_Engyodontium_album           --------------------------------------------------
                                                                                      

EU497949_Tritirachium_sp            --------------------------------------------------
EU497945_Tritirachium_sp            --------------------------------------------------
DQ682571_Clavicipitaceae_sp         --------------------------------------------------
AB109761_Tritirachium_sp            ATAAGTTATCGTTTATTTGATAGTACCTTACTACTTGGATAACCGTGGTA
DQ682584_Hypocreales_sp             --------------------------------------------------
AB106650_Engyodontium_album         ATAAGTTATCGTTTATTTGATAGTACCTTACTACTTGGATAACCGTGGTA
AJ279474_ascomycete_sp              --------------------------------------------------
EF687942_Engyodontium_sp            --------------------------------------------------
DQ649066_Engyodontium_album         --------------------------------------------------
60121d2                             --------------------------------------------------
AM921716_Engyodontium_album         --------------------------------------------------
AM262419_Engyodontium_album         --------------------------------------------------
AJ621776_uncultured_ascomycete      --------------------------------------------------
AJ621777_uncultured_ascomycete      --------------------------------------------------
DQ872370_Engyodontium_album         --------------------------------------------------
U18961_Engyodontium_album           --------------------------------------------------
                                                                                      

EU497949_Tritirachium_sp            --------------------------------------------------
EU497945_Tritirachium_sp            --------------------------------------------------
DQ682571_Clavicipitaceae_sp         --------------------------------------------------
AB109761_Tritirachium_sp            ATTCTAGAGCTAATACATGCTAAAAATCCCGACTTCGGAAGGGATGTATT
DQ682584_Hypocreales_sp             --------------------------------------------------
AB106650_Engyodontium_album         ATTCTAGAGCTAATACATGCTAAAAATCCCGACTTCGGAAGGGATGTATT
AJ279474_ascomycete_sp              --------------------------------------------------
EF687942_Engyodontium_sp            --------------------------------------------------
DQ649066_Engyodontium_album         --------------------------------------------------
60121d2                             --------------------------------------------------
AM921716_Engyodontium_album         --------------------------------------------------
AM262419_Engyodontium_album         --------------------------------------------------
AJ621776_uncultured_ascomycete      --------------------------------------------------
AJ621777_uncultured_ascomycete      --------------------------------------------------
DQ872370_Engyodontium_album         --------------------------------------------------
U18961_Engyodontium_album           --------------------------------------------------
                                                                                      

EU497949_Tritirachium_sp            --------------------------------------------------
EU497945_Tritirachium_sp            --------------------------------------------------
DQ682571_Clavicipitaceae_sp         --------------------------------------------------
AB109761_Tritirachium_sp            TATTAGATTAAAAACCAATGCCCTCTGGGCTCTTTGGTGATTCATGATAA
DQ682584_Hypocreales_sp             --------------------------------------------------
AB106650_Engyodontium_album         TATTAGATTAAAAACCAATGCCCTCTGGGCTCTTTGGTGATTCATGATAA
AJ279474_ascomycete_sp              --------------------------------------------------
EF687942_Engyodontium_sp            --------------------------------------------------
DQ649066_Engyodontium_album         --------------------------------------------------
60121d2                             --------------------------------------------------
AM921716_Engyodontium_album         --------------------------------------------------
AM262419_Engyodontium_album         --------------------------------------------------
AJ621776_uncultured_ascomycete      --------------------------------------------------
AJ621777_uncultured_ascomycete      --------------------------------------------------
DQ872370_Engyodontium_album         --------------------------------------------------
U18961_Engyodontium_album           --------------------------------------------------
                                                                                      

EU497949_Tritirachium_sp            --------------------------------------------------
EU497945_Tritirachium_sp            --------------------------------------------------
DQ682571_Clavicipitaceae_sp         --------------------------------------------------
AB109761_Tritirachium_sp            CTTCTCGAATCGCACGGCCTTGCGCCGGCGATGGTTCATTCAAATTTCTT
DQ682584_Hypocreales_sp             --------------------------------------------------
AB106650_Engyodontium_album         CTTCTCGAATCGCACGGCCTTGCGCCGGCGATGGTTCATTCAAATTTCTT
AJ279474_ascomycete_sp              --------------------------------------------------
EF687942_Engyodontium_sp            --------------------------------------------------
DQ649066_Engyodontium_album         --------------------------------------------------
60121d2                             --------------------------------------------------
AM921716_Engyodontium_album         --------------------------------------------------
AM262419_Engyodontium_album         --------------------------------------------------
AJ621776_uncultured_ascomycete      --------------------------------------------------
AJ621777_uncultured_ascomycete      --------------------------------------------------
DQ872370_Engyodontium_album         --------------------------------------------------
U18961_Engyodontium_album           --------------------------------------------------
                                                                                      

EU497949_Tritirachium_sp            --------------------------------------------------
EU497945_Tritirachium_sp            --------------------------------------------------
DQ682571_Clavicipitaceae_sp         --------------------------------------------------
AB109761_Tritirachium_sp            CCCTATCAACTTTCGATGTTTGGGTATTGGCCAAACATGGTTGCAACGGG
DQ682584_Hypocreales_sp             --------------------------------------------------
AB106650_Engyodontium_album         CCCTATCAACTTTCGATGTTTGGGTATTGGCCAAACATGGTTGCAACGGG
AJ279474_ascomycete_sp              --------------------------------------------------
EF687942_Engyodontium_sp            --------------------------------------------------
DQ649066_Engyodontium_album         --------------------------------------------------
60121d2                             --------------------------------------------------
AM921716_Engyodontium_album         --------------------------------------------------
AM262419_Engyodontium_album         --------------------------------------------------
AJ621776_uncultured_ascomycete      --------------------------------------------------
AJ621777_uncultured_ascomycete      --------------------------------------------------
DQ872370_Engyodontium_album         --------------------------------------------------
U18961_Engyodontium_album           --------------------------------------------------
                                                                                      

EU497949_Tritirachium_sp            --------------------------------------------------
EU497945_Tritirachium_sp            --------------------------------------------------
DQ682571_Clavicipitaceae_sp         --------------------------------------------------
AB109761_Tritirachium_sp            TAACGGAGGGTTAGGGCTCGACCCCGGAGAAGGAGCCTGAGAAACGGCTA
DQ682584_Hypocreales_sp             --------------------------------------------------
AB106650_Engyodontium_album         TAACGGAGGGTTAGGGCTCGACCCCGGAGAAGGAGCCTGAGAAACGGCTA
AJ279474_ascomycete_sp              --------------------------------------------------
EF687942_Engyodontium_sp            --------------------------------------------------
DQ649066_Engyodontium_album         --------------------------------------------------
60121d2                             --------------------------------------------------
AM921716_Engyodontium_album         --------------------------------------------------
AM262419_Engyodontium_album         --------------------------------------------------
AJ621776_uncultured_ascomycete      --------------------------------------------------
AJ621777_uncultured_ascomycete      --------------------------------------------------
DQ872370_Engyodontium_album         --------------------------------------------------
U18961_Engyodontium_album           --------------------------------------------------
                                                                                      

EU497949_Tritirachium_sp            --------------------------------------------------
EU497945_Tritirachium_sp            --------------------------------------------------
DQ682571_Clavicipitaceae_sp         --------------------------------------------------
AB109761_Tritirachium_sp            CTACATCCAAGGAAGGCAGCAGGCGCGCAAATTACCCAATCCCGACACGG
DQ682584_Hypocreales_sp             --------------------------------------------------
AB106650_Engyodontium_album         CTACATCCAAGGAAGGCAGCAGGCGCGCAAATTACCCAATCCCGACACGG
AJ279474_ascomycete_sp              --------------------------------------------------
EF687942_Engyodontium_sp            --------------------------------------------------
DQ649066_Engyodontium_album         --------------------------------------------------
60121d2                             --------------------------------------------------
AM921716_Engyodontium_album         --------------------------------------------------
AM262419_Engyodontium_album         --------------------------------------------------
AJ621776_uncultured_ascomycete      --------------------------------------------------
AJ621777_uncultured_ascomycete      --------------------------------------------------
DQ872370_Engyodontium_album         --------------------------------------------------
U18961_Engyodontium_album           --------------------------------------------------
                                                                                      

EU497949_Tritirachium_sp            --------------------------------------------------
EU497945_Tritirachium_sp            --------------------------------------------------
DQ682571_Clavicipitaceae_sp         --------------------------------------------------
AB109761_Tritirachium_sp            GGAGGTAGTGACAATAAATACTGATACAGGGCTCTTTTGGGTCTTGTAAT
DQ682584_Hypocreales_sp             --------------------------------------------------
AB106650_Engyodontium_album         GGAGGTAGTGACAATAAATACTGATACAGGGCTCTTTTGGGTCTTGTAAT
AJ279474_ascomycete_sp              --------------------------------------------------
EF687942_Engyodontium_sp            --------------------------------------------------
DQ649066_Engyodontium_album         --------------------------------------------------
60121d2                             --------------------------------------------------
AM921716_Engyodontium_album         --------------------------------------------------
AM262419_Engyodontium_album         --------------------------------------------------
AJ621776_uncultured_ascomycete      --------------------------------------------------
AJ621777_uncultured_ascomycete      --------------------------------------------------
DQ872370_Engyodontium_album         --------------------------------------------------
U18961_Engyodontium_album           --------------------------------------------------
                                                                                      

EU497949_Tritirachium_sp            --------------------------------------------------
EU497945_Tritirachium_sp            --------------------------------------------------
DQ682571_Clavicipitaceae_sp         --------------------------------------------------
AB109761_Tritirachium_sp            TGGAATGAGTACAATTTAAATCCCTTAACGAGGAACAATTGGAGGGCAAG
DQ682584_Hypocreales_sp             --------------------------------------------------
AB106650_Engyodontium_album         TGGAATGAGTACAATTTAAATCCCTTAACGAGGAACAATTGGAGGGCAAG
AJ279474_ascomycete_sp              --------------------------------------------------
EF687942_Engyodontium_sp            --------------------------------------------------
DQ649066_Engyodontium_album         --------------------------------------------------
60121d2                             --------------------------------------------------
AM921716_Engyodontium_album         --------------------------------------------------
AM262419_Engyodontium_album         --------------------------------------------------
AJ621776_uncultured_ascomycete      --------------------------------------------------
AJ621777_uncultured_ascomycete      --------------------------------------------------
DQ872370_Engyodontium_album         --------------------------------------------------
U18961_Engyodontium_album           --------------------------------------------------
                                                                                      

EU497949_Tritirachium_sp            --------------------------------------------------
EU497945_Tritirachium_sp            --------------------------------------------------
DQ682571_Clavicipitaceae_sp         --------------------------------------------------
AB109761_Tritirachium_sp            TCTGGTGCCAGCAGCCGCGGTAATTCCAGCTCCAATAGCGTATATTAAAG
DQ682584_Hypocreales_sp             --------------------------------------------------
AB106650_Engyodontium_album         TCTGGTGCCAGCAGCCGCGGTAATTCCAGCTCCAATAGCGTATATTAAAG
AJ279474_ascomycete_sp              --------------------------------------------------
EF687942_Engyodontium_sp            --------------------------------------------------
DQ649066_Engyodontium_album         --------------------------------------------------
60121d2                             --------------------------------------------------
AM921716_Engyodontium_album         --------------------------------------------------
AM262419_Engyodontium_album         --------------------------------------------------
AJ621776_uncultured_ascomycete      --------------------------------------------------
AJ621777_uncultured_ascomycete      --------------------------------------------------
DQ872370_Engyodontium_album         --------------------------------------------------
U18961_Engyodontium_album           --------------------------------------------------
                                                                                      

EU497949_Tritirachium_sp            --------------------------------------------------
EU497945_Tritirachium_sp            --------------------------------------------------
DQ682571_Clavicipitaceae_sp         --------------------------------------------------
AB109761_Tritirachium_sp            TTGTTGTGGTTAAAAAGCTCGTAGTTGAACCTTGGGCCTGGCTGGCCGGT
DQ682584_Hypocreales_sp             --------------------------------------------------
AB106650_Engyodontium_album         TTGTTGTGGTTAAAAAGCTCGTAGTTGAACCTTGGGCCTGGCTGGCCGGT
AJ279474_ascomycete_sp              --------------------------------------------------
EF687942_Engyodontium_sp            --------------------------------------------------
DQ649066_Engyodontium_album         --------------------------------------------------
60121d2                             --------------------------------------------------
AM921716_Engyodontium_album         --------------------------------------------------
AM262419_Engyodontium_album         --------------------------------------------------
AJ621776_uncultured_ascomycete      --------------------------------------------------
AJ621777_uncultured_ascomycete      --------------------------------------------------
DQ872370_Engyodontium_album         --------------------------------------------------
U18961_Engyodontium_album           --------------------------------------------------
                                                                                      

EU497949_Tritirachium_sp            --------------------------------------------------
EU497945_Tritirachium_sp            --------------------------------------------------
DQ682571_Clavicipitaceae_sp         --------------------------------------------------
AB109761_Tritirachium_sp            CCGCCTCACCGCGTGTACTGGTCCGGCCGGGCCTTTCCCTCTGTGGAACC
DQ682584_Hypocreales_sp             --------------------------------------------------
AB106650_Engyodontium_album         CCGCCTCACCGCGTGTACTGGTCCGGCCGGGCCTTTCCCTCTGTGGAACC
AJ279474_ascomycete_sp              --------------------------------------------------
EF687942_Engyodontium_sp            --------------------------------------------------
DQ649066_Engyodontium_album         --------------------------------------------------
60121d2                             --------------------------------------------------
AM921716_Engyodontium_album         --------------------------------------------------
AM262419_Engyodontium_album         --------------------------------------------------
AJ621776_uncultured_ascomycete      --------------------------------------------------
AJ621777_uncultured_ascomycete      --------------------------------------------------
DQ872370_Engyodontium_album         --------------------------------------------------
U18961_Engyodontium_album           --------------------------------------------------
                                                                                      

EU497949_Tritirachium_sp            --------------------------------------------------
EU497945_Tritirachium_sp            --------------------------------------------------
DQ682571_Clavicipitaceae_sp         --------------------------------------------------
AB109761_Tritirachium_sp            TCATGCCCTTCACTGGGTGTGACGGGGAAACAGGACTTTTACTTTGAAAA
DQ682584_Hypocreales_sp             --------------------------------------------------
AB106650_Engyodontium_album         TCATGCCCTTCACTGGGTGTGACGGGGAAACAGGACTTTTACTTTGAAAA
AJ279474_ascomycete_sp              --------------------------------------------------
EF687942_Engyodontium_sp            --------------------------------------------------
DQ649066_Engyodontium_album         --------------------------------------------------
60121d2                             --------------------------------------------------
AM921716_Engyodontium_album         --------------------------------------------------
AM262419_Engyodontium_album         --------------------------------------------------
AJ621776_uncultured_ascomycete      --------------------------------------------------
AJ621777_uncultured_ascomycete      --------------------------------------------------
DQ872370_Engyodontium_album         --------------------------------------------------
U18961_Engyodontium_album           --------------------------------------------------
                                                                                      

EU497949_Tritirachium_sp            --------------------------------------------------
EU497945_Tritirachium_sp            --------------------------------------------------
DQ682571_Clavicipitaceae_sp         --------------------------------------------------
AB109761_Tritirachium_sp            AATTAGAGTGCTCCAGGCAGGCCTATGCTCGAATACATTAGCATGGAATA
DQ682584_Hypocreales_sp             --------------------------------------------------
AB106650_Engyodontium_album         AATTAGAGTGCTCCAGGCAGGCCTATGCTCGAATACATTAGCATGGAATA
AJ279474_ascomycete_sp              --------------------------------------------------
EF687942_Engyodontium_sp            --------------------------------------------------
DQ649066_Engyodontium_album         --------------------------------------------------
60121d2                             --------------------------------------------------
AM921716_Engyodontium_album         --------------------------------------------------
AM262419_Engyodontium_album         --------------------------------------------------
AJ621776_uncultured_ascomycete      --------------------------------------------------
AJ621777_uncultured_ascomycete      --------------------------------------------------
DQ872370_Engyodontium_album         --------------------------------------------------
U18961_Engyodontium_album           --------------------------------------------------
                                                                                      

EU497949_Tritirachium_sp            --------------------------------------------------
EU497945_Tritirachium_sp            --------------------------------------------------
DQ682571_Clavicipitaceae_sp         --------------------------------------------------
AB109761_Tritirachium_sp            ATAAAATAGGACGTGTGGTTCTATTTTGTTGGTTTCTAGGACCGCCGTAA
DQ682584_Hypocreales_sp             --------------------------------------------------
AB106650_Engyodontium_album         ATGAAATAGGACGTGTGGTTCTATTTTGTTGGTTTCTAGGACCGCCGTAA
AJ279474_ascomycete_sp              --------------------------------------------------
EF687942_Engyodontium_sp            --------------------------------------------------
DQ649066_Engyodontium_album         --------------------------------------------------
60121d2                             --------------------------------------------------
AM921716_Engyodontium_album         --------------------------------------------------
AM262419_Engyodontium_album         --------------------------------------------------
AJ621776_uncultured_ascomycete      --------------------------------------------------
AJ621777_uncultured_ascomycete      --------------------------------------------------
DQ872370_Engyodontium_album         --------------------------------------------------
U18961_Engyodontium_album           --------------------------------------------------
                                                                                      

EU497949_Tritirachium_sp            --------------------------------------------------
EU497945_Tritirachium_sp            --------------------------------------------------
DQ682571_Clavicipitaceae_sp         --------------------------------------------------
AB109761_Tritirachium_sp            TGATTAATAGGGACAGTCGGGGGCATCAGTATTCAATTGTCAGAGGTGAA
DQ682584_Hypocreales_sp             --------------------------------------------------
AB106650_Engyodontium_album         TGATTAATAGGGACAGTCGGGGGCATCAGTATTCAATTGTCAGAGGTGAA
AJ279474_ascomycete_sp              --------------------------------------------------
EF687942_Engyodontium_sp            --------------------------------------------------
DQ649066_Engyodontium_album         --------------------------------------------------
60121d2                             --------------------------------------------------
AM921716_Engyodontium_album         --------------------------------------------------
AM262419_Engyodontium_album         --------------------------------------------------
AJ621776_uncultured_ascomycete      --------------------------------------------------
AJ621777_uncultured_ascomycete      --------------------------------------------------
DQ872370_Engyodontium_album         --------------------------------------------------
U18961_Engyodontium_album           --------------------------------------------------
                                                                                      

EU497949_Tritirachium_sp            --------------------------------------------------
EU497945_Tritirachium_sp            --------------------------------------------------
DQ682571_Clavicipitaceae_sp         --------------------------------------------------
AB109761_Tritirachium_sp            ATTCTTGGATTTATTGAAGACTAACTACTGCGAAAGCATTTGCCAAGGAT
DQ682584_Hypocreales_sp             --------------------------------------------------
AB106650_Engyodontium_album         ATTCTTGGATTTATTGAAGACTAACTACTGCGAAAGCATTTGCCAAGGAT
AJ279474_ascomycete_sp              --------------------------------------------------
EF687942_Engyodontium_sp            --------------------------------------------------
DQ649066_Engyodontium_album         --------------------------------------------------
60121d2                             --------------------------------------------------
AM921716_Engyodontium_album         --------------------------------------------------
AM262419_Engyodontium_album         --------------------------------------------------
AJ621776_uncultured_ascomycete      --------------------------------------------------
AJ621777_uncultured_ascomycete      --------------------------------------------------
DQ872370_Engyodontium_album         --------------------------------------------------
U18961_Engyodontium_album           --------------------------------------------------
                                                                                      

EU497949_Tritirachium_sp            --------------------------------------------------
EU497945_Tritirachium_sp            --------------------------------------------------
DQ682571_Clavicipitaceae_sp         --------------------------------------------------
AB109761_Tritirachium_sp            GTTTTCATTAATCAGGAACGAAAGTTAGGGGATCGAAGACGATCAGATAC
DQ682584_Hypocreales_sp             --------------------------------------------------
AB106650_Engyodontium_album         GTTTTCATTAATCAGGAACGAAAGTTAGGGGATCGAAGACGATCAGATAC
AJ279474_ascomycete_sp              --------------------------------------------------
EF687942_Engyodontium_sp            --------------------------------------------------
DQ649066_Engyodontium_album         --------------------------------------------------
60121d2                             --------------------------------------------------
AM921716_Engyodontium_album         --------------------------------------------------
AM262419_Engyodontium_album         --------------------------------------------------
AJ621776_uncultured_ascomycete      --------------------------------------------------
AJ621777_uncultured_ascomycete      --------------------------------------------------
DQ872370_Engyodontium_album         --------------------------------------------------
U18961_Engyodontium_album           --------------------------------------------------
                                                                                      

EU497949_Tritirachium_sp            --------------------------------------------------
EU497945_Tritirachium_sp            --------------------------------------------------
DQ682571_Clavicipitaceae_sp         --------------------------------------------------
AB109761_Tritirachium_sp            CGTCGTAGTCTTAACCATAAACTATGCCGACTAGGGATCGGACGATGTTA
DQ682584_Hypocreales_sp             --------------------------------------------------
AB106650_Engyodontium_album         CGTCGTAGTCTTAACCATAAACTATGCCGACTAGGGATCGGACGATGTTA
AJ279474_ascomycete_sp              --------------------------------------------------
EF687942_Engyodontium_sp            --------------------------------------------------
DQ649066_Engyodontium_album         --------------------------------------------------
60121d2                             --------------------------------------------------
AM921716_Engyodontium_album         --------------------------------------------------
AM262419_Engyodontium_album         --------------------------------------------------
AJ621776_uncultured_ascomycete      --------------------------------------------------
AJ621777_uncultured_ascomycete      --------------------------------------------------
DQ872370_Engyodontium_album         --------------------------------------------------
U18961_Engyodontium_album           --------------------------------------------------
                                                                                      

EU497949_Tritirachium_sp            --------------------------------------------------
EU497945_Tritirachium_sp            --------------------------------------------------
DQ682571_Clavicipitaceae_sp         --------------------------------------------------
AB109761_Tritirachium_sp            TTTTTTGACGCGTTCGGCACCTTACGAGAAATCAAAGTGCTTGGGCTCCA
DQ682584_Hypocreales_sp             --------------------------------------------------
AB106650_Engyodontium_album         TTTTTTGACGCGTTCGGCACCTTACGAGAAATCAAAGTGCTTGGGCTCCA
AJ279474_ascomycete_sp              --------------------------------------------------
EF687942_Engyodontium_sp            --------------------------------------------------
DQ649066_Engyodontium_album         --------------------------------------------------
60121d2                             --------------------------------------------------
AM921716_Engyodontium_album         --------------------------------------------------
AM262419_Engyodontium_album         --------------------------------------------------
AJ621776_uncultured_ascomycete      --------------------------------------------------
AJ621777_uncultured_ascomycete      --------------------------------------------------
DQ872370_Engyodontium_album         --------------------------------------------------
U18961_Engyodontium_album           --------------------------------------------------
                                                                                      

EU497949_Tritirachium_sp            --------------------------------------------------
EU497945_Tritirachium_sp            --------------------------------------------------
DQ682571_Clavicipitaceae_sp         --------------------------------------------------
AB109761_Tritirachium_sp            GGGGGAGTATGGTCGCAAGGCTGAAACTTAAAGAAATTGACGGAAGGGCA
DQ682584_Hypocreales_sp             --------------------------------------------------
AB106650_Engyodontium_album         GGGGGAGTATGGTCGCAAGGCTGAAACTTAAAGAAATTGACGGAAGGGCA
AJ279474_ascomycete_sp              --------------------------------------------------
EF687942_Engyodontium_sp            --------------------------------------------------
DQ649066_Engyodontium_album         --------------------------------------------------
60121d2                             --------------------------------------------------
AM921716_Engyodontium_album         --------------------------------------------------
AM262419_Engyodontium_album         --------------------------------------------------
AJ621776_uncultured_ascomycete      --------------------------------------------------
AJ621777_uncultured_ascomycete      --------------------------------------------------
DQ872370_Engyodontium_album         --------------------------------------------------
U18961_Engyodontium_album           --------------------------------------------------
                                                                                      

EU497949_Tritirachium_sp            --------------------------------------------------
EU497945_Tritirachium_sp            --------------------------------------------------
DQ682571_Clavicipitaceae_sp         --------------------------------------------------
AB109761_Tritirachium_sp            CCACCAGGGGTGGAGCCTGCGGCTTAATTTGACTCAACACGGGGAAACTC
DQ682584_Hypocreales_sp             --------------------------------------------------
AB106650_Engyodontium_album         CCACCAGGGGTGGAGCCTGCGGCTTAATTTGACTCAACACGGGGAAACTC
AJ279474_ascomycete_sp              --------------------------------------------------
EF687942_Engyodontium_sp            --------------------------------------------------
DQ649066_Engyodontium_album         --------------------------------------------------
60121d2                             --------------------------------------------------
AM921716_Engyodontium_album         --------------------------------------------------
AM262419_Engyodontium_album         --------------------------------------------------
AJ621776_uncultured_ascomycete      --------------------------------------------------
AJ621777_uncultured_ascomycete      --------------------------------------------------
DQ872370_Engyodontium_album         --------------------------------------------------
U18961_Engyodontium_album           --------------------------------------------------
                                                                                      

EU497949_Tritirachium_sp            --------------------------------------------------
EU497945_Tritirachium_sp            --------------------------------------------------
DQ682571_Clavicipitaceae_sp         --------------------------------------------------
AB109761_Tritirachium_sp            ACCAGGTCCAGACACAATGAGGATTGACAGATTGAGAGCTCTTTCTTGAT
DQ682584_Hypocreales_sp             --------------------------------------------------
AB106650_Engyodontium_album         ACCAGGTCCAGACACAATGAGGATTGACAGATTGAGAGCTCTTTCTTGAT
AJ279474_ascomycete_sp              --------------------------------------------------
EF687942_Engyodontium_sp            --------------------------------------------------
DQ649066_Engyodontium_album         --------------------------------------------------
60121d2                             --------------------------------------------------
AM921716_Engyodontium_album         --------------------------------------------------
AM262419_Engyodontium_album         --------------------------------------------------
AJ621776_uncultured_ascomycete      --------------------------------------------------
AJ621777_uncultured_ascomycete      --------------------------------------------------
DQ872370_Engyodontium_album         --------------------------------------------------
U18961_Engyodontium_album           --------------------------------------------------
                                                                                      

EU497949_Tritirachium_sp            --------------------------------------------------
EU497945_Tritirachium_sp            --------------------------------------------------
DQ682571_Clavicipitaceae_sp         --------------------------------------------------
AB109761_Tritirachium_sp            TTTGTGGGTGGTGGTGCATGGCCGTTCTTAGTTGGTGGAGTGATTTGTCT
DQ682584_Hypocreales_sp             --------------------------------------------------
AB106650_Engyodontium_album         TTTGTGGGTGGTGGTGCATGGCCGTTCTTAGTTGGTGGAGTGATTTGTCT
AJ279474_ascomycete_sp              --------------------------------------------------
EF687942_Engyodontium_sp            --------------------------------------------------
DQ649066_Engyodontium_album         --------------------------------------------------
60121d2                             --------------------------------------------------
AM921716_Engyodontium_album         --------------------------------------------------
AM262419_Engyodontium_album         --------------------------------------------------
AJ621776_uncultured_ascomycete      --------------------------------------------------
AJ621777_uncultured_ascomycete      --------------------------------------------------
DQ872370_Engyodontium_album         --------------------------------------------------
U18961_Engyodontium_album           --------------------------------------------------
                                                                                      

EU497949_Tritirachium_sp            --------------------------------------------------
EU497945_Tritirachium_sp            --------------------------------------------------
DQ682571_Clavicipitaceae_sp         --------------------------------------------------
AB109761_Tritirachium_sp            GCTTAATTGCGATAACGAACGAGACCTTAACCTGCTAAATAGCCCGTATT
DQ682584_Hypocreales_sp             --------------------------------------------------
AB106650_Engyodontium_album         GCTTAATTGCGATAACGAACGAGACCTTAACCTGCTAAATAGCCCGTATT
AJ279474_ascomycete_sp              --------------------------------------------------
EF687942_Engyodontium_sp            --------------------------------------------------
DQ649066_Engyodontium_album         --------------------------------------------------
60121d2                             --------------------------------------------------
AM921716_Engyodontium_album         --------------------------------------------------
AM262419_Engyodontium_album         --------------------------------------------------
AJ621776_uncultured_ascomycete      --------------------------------------------------
AJ621777_uncultured_ascomycete      --------------------------------------------------
DQ872370_Engyodontium_album         --------------------------------------------------
U18961_Engyodontium_album           --------------------------------------------------
                                                                                      

EU497949_Tritirachium_sp            --------------------------------------------------
EU497945_Tritirachium_sp            --------------------------------------------------
DQ682571_Clavicipitaceae_sp         --------------------------------------------------
AB109761_Tritirachium_sp            GCTTTGGCAGTACGCCGGCTTCTTAGAGGGACTATCGGCTCAAGCCGATG
DQ682584_Hypocreales_sp             --------------------------------------------------
AB106650_Engyodontium_album         GCTTTGGCAGTACGCTGGCTTCTTAGAGGGACTATCGGCTCAAGCCGATG
AJ279474_ascomycete_sp              --------------------------------------------------
EF687942_Engyodontium_sp            --------------------------------------------------
DQ649066_Engyodontium_album         --------------------------------------------------
60121d2                             --------------------------------------------------
AM921716_Engyodontium_album         --------------------------------------------------
AM262419_Engyodontium_album         --------------------------------------------------
AJ621776_uncultured_ascomycete      --------------------------------------------------
AJ621777_uncultured_ascomycete      --------------------------------------------------
DQ872370_Engyodontium_album         --------------------------------------------------
U18961_Engyodontium_album           --------------------------------------------------
                                                                                      

EU497949_Tritirachium_sp            --------------------------------------------------
EU497945_Tritirachium_sp            --------------------------------------------------
DQ682571_Clavicipitaceae_sp         --------------------------------------------------
AB109761_Tritirachium_sp            GAAGTTTGAGGCAATAACAGGTCTGTGATGCCCTTAGATGTTCTGGGCCG
DQ682584_Hypocreales_sp             --------------------------------------------------
AB106650_Engyodontium_album         GAAGTTTGAGGCAATAACAGGTCTGTGATGCCCTTAGATGTTCTGGGCCG
AJ279474_ascomycete_sp              --------------------------------------------------
EF687942_Engyodontium_sp            --------------------------------------------------
DQ649066_Engyodontium_album         --------------------------------------------------
60121d2                             --------------------------------------------------
AM921716_Engyodontium_album         --------------------------------------------------
AM262419_Engyodontium_album         --------------------------------------------------
AJ621776_uncultured_ascomycete      --------------------------------------------------
AJ621777_uncultured_ascomycete      --------------------------------------------------
DQ872370_Engyodontium_album         --------------------------------------------------
U18961_Engyodontium_album           --------------------------------------------------
                                                                                      

EU497949_Tritirachium_sp            --------------------------------------------------
EU497945_Tritirachium_sp            --------------------------------------------------
DQ682571_Clavicipitaceae_sp         --------------------------------------------------
AB109761_Tritirachium_sp            CACGCGCGCTACACTGACGGAGCCAGCGAGTACTTCCTTGGCCGAAAGGC
DQ682584_Hypocreales_sp             --------------------------------------------------
AB106650_Engyodontium_album         CACGCGCGCTACACTGACGGAGCCAGCGAGTACTTCCTTGGCCGAAAGGC
AJ279474_ascomycete_sp              --------------------------------------------------
EF687942_Engyodontium_sp            --------------------------------------------------
DQ649066_Engyodontium_album         --------------------------------------------------
60121d2                             --------------------------------------------------
AM921716_Engyodontium_album         --------------------------------------------------
AM262419_Engyodontium_album         --------------------------------------------------
AJ621776_uncultured_ascomycete      --------------------------------------------------
AJ621777_uncultured_ascomycete      --------------------------------------------------
DQ872370_Engyodontium_album         --------------------------------------------------
U18961_Engyodontium_album           --------------------------------------------------
                                                                                      

EU497949_Tritirachium_sp            --------------------------------------------------
EU497945_Tritirachium_sp            --------------------------------------------------
DQ682571_Clavicipitaceae_sp         --------------------------------------------------
AB109761_Tritirachium_sp            CCGGGTAATCTTGTTAAACTCCGTCGTGCTGGGGATAGAGCATTGCAATT
DQ682584_Hypocreales_sp             --------------------------------------------------
AB106650_Engyodontium_album         CCGGGTAATCTTGTTAAACTCCGTCGTGCTGGGGATAGAGCATTGCAATT
AJ279474_ascomycete_sp              --------------------------------------------------
EF687942_Engyodontium_sp            --------------------------------------------------
DQ649066_Engyodontium_album         --------------------------------------------------
60121d2                             --------------------------------------------------
AM921716_Engyodontium_album         --------------------------------------------------
AM262419_Engyodontium_album         --------------------------------------------------
AJ621776_uncultured_ascomycete      --------------------------------------------------
AJ621777_uncultured_ascomycete      --------------------------------------------------
DQ872370_Engyodontium_album         --------------------------------------------------
U18961_Engyodontium_album           --------------------------------------------------
                                                                                      

EU497949_Tritirachium_sp            --------------------------------------------------
EU497945_Tritirachium_sp            --------------------------------------------------
DQ682571_Clavicipitaceae_sp         --------------------------------------------------
AB109761_Tritirachium_sp            ATTGCTCTTCAACGAGGAATCCCTAGTAAGCGCAAGTCATCAGCTTGCGT
DQ682584_Hypocreales_sp             --------------------------------------------------
AB106650_Engyodontium_album         ATTGCTCTTCAACGAGGAATCCCTAGTAAGCGCAAGTCATCAGCTTGCGT
AJ279474_ascomycete_sp              --------------------------------------------------
EF687942_Engyodontium_sp            --------------------------------------------------
DQ649066_Engyodontium_album         --------------------------------------------------
60121d2                             --------------------------------------------------
AM921716_Engyodontium_album         --------------------------------------------------
AM262419_Engyodontium_album         --------------------------------------------------
AJ621776_uncultured_ascomycete      --------------------------------------------------
AJ621777_uncultured_ascomycete      --------------------------------------------------
DQ872370_Engyodontium_album         --------------------------------------------------
U18961_Engyodontium_album           --------------------------------------------------
                                                                                      

EU497949_Tritirachium_sp            --------------------------------------------------
EU497945_Tritirachium_sp            --------------------------------------------------
DQ682571_Clavicipitaceae_sp         --------------------------------------------------
AB109761_Tritirachium_sp            TGATTACGTCCCTGCCCTTTGTACACACCGCCCGTCGCTACTACCGATTG
DQ682584_Hypocreales_sp             --------------------------------------------------
AB106650_Engyodontium_album         TGATTACGTCCCTGCCCTTTGTACACACCGCCCGTCGCTACTACCGATTG
AJ279474_ascomycete_sp              --------------------------------------------------
EF687942_Engyodontium_sp            --------------------------------------------------
DQ649066_Engyodontium_album         --------------------------------------------------
60121d2                             --------------------------------------------------
AM921716_Engyodontium_album         --------------------------------------------------
AM262419_Engyodontium_album         --------------------------------------------------
AJ621776_uncultured_ascomycete      --------------------------------------------------
AJ621777_uncultured_ascomycete      --------------------------------------------------
DQ872370_Engyodontium_album         --------------------------------------------------
U18961_Engyodontium_album           --------------------------------------------------
                                                                                      

EU497949_Tritirachium_sp            --------------------------------------------------
EU497945_Tritirachium_sp            --------------------------------------------------
DQ682571_Clavicipitaceae_sp         --------------------------------------------------
AB109761_Tritirachium_sp            AATGGCTCAGTGAGGCGTCCGGACTGGCCCAGGGAGGTGGGCAACTACCA
DQ682584_Hypocreales_sp             --------------------------------------------------
AB106650_Engyodontium_album         AATGGCTCAGTGAGGCGTCCGGACTGGCCCAGGGAGGTGGGCAACTACCA
AJ279474_ascomycete_sp              --------------------------------------------------
EF687942_Engyodontium_sp            --------------------------------------------------
DQ649066_Engyodontium_album         --------------------------------------------------
60121d2                             --------------------------------------------------
AM921716_Engyodontium_album         --------------------------------------------------
AM262419_Engyodontium_album         --------------------------------------------------
AJ621776_uncultured_ascomycete      --------------------------------------------------
AJ621777_uncultured_ascomycete      --------------------------------------------------
DQ872370_Engyodontium_album         --------------------------------------------------
U18961_Engyodontium_album           --------------------------------------------------
                                                                                      

EU497949_Tritirachium_sp            --------------------------------------GGAAGTAAAAGT
EU497945_Tritirachium_sp            --------------------------------------GGAAGTAAAAGT
DQ682571_Clavicipitaceae_sp         ------------------------------------------GTAAAAGT
AB109761_Tritirachium_sp            CCCAGGGCCGGAAAGCTCTCCAAACTCGGTCATTTAGAGGAAGTAAAAGT
DQ682584_Hypocreales_sp             --------------------------------------------------
AB106650_Engyodontium_album         CCCAGGGCCGGAAAGCTCTCCAAACTCGGTCATTTAGAGGAAGTAAAAGT
AJ279474_ascomycete_sp              ------------------------------------------------GT
EF687942_Engyodontium_sp            ------------------------------------------------GT
DQ649066_Engyodontium_album         ---------------------------------TAAGAGGAAGTAAAAGT
60121d2                             --------------------------------------------------
AM921716_Engyodontium_album         --------------------------------------------------
AM262419_Engyodontium_album         --------------------------------------------------
AJ621776_uncultured_ascomycete      --------------------------------------------------
AJ621777_uncultured_ascomycete      --------------------------------------------------
DQ872370_Engyodontium_album         --------------------------------------------------
U18961_Engyodontium_album           --------------------------------------------------
                                                                                      

EU497949_Tritirachium_sp            CGTAACAAGGTCTCCGTTGGTGAACCAGCGGAGGGATCATTACCGAGTTT
EU497945_Tritirachium_sp            CGTAACAAGGTCTCCGTTGGTGAACCAGCGGAGGGATCATTACCGAGTTT
DQ682571_Clavicipitaceae_sp         CGTAACAAGGTCTCCGTTGGTGAACCAGCGGAGGGATCATTACCGAGTTT
AB109761_Tritirachium_sp            CGTAACAAGGTCTCCGTTGGTGAACCAGCGGAGGGATCATTACCGAGTTT
DQ682584_Hypocreales_sp             ---------GTCTCCGTTGGTGAACCAGCGGAGGGATCATTACCGAGTTT
AB106650_Engyodontium_album         CGTAACAAGGTCTCCGTTGGTGAACCAGCGGAGGGATCATTACCGAGTTT
AJ279474_ascomycete_sp              CGTAACAAGGTCTCCGTTGGTGAACCAGCGGAGGGATCATTACCGAGTTT
EF687942_Engyodontium_sp            CGTAACAAGGTCTCCGTTGGTGAACCAGCGGAGGGATCATTACCGAGTTT
DQ649066_Engyodontium_album         CGTAACAAGGTCTCCGTTGGTGAACCAGCGGAGGGATCATTACCGAGTTT
60121d2                             ---------------------------GCGGAGGGATCATTACCGAGTTT
AM921716_Engyodontium_album         ----------------------------------GATCATTACCGAGTTT
AM262419_Engyodontium_album         ----------------------------------------TACCGAGTTT
AJ621776_uncultured_ascomycete      -----------------------------------------ACCGAGTTT
AJ621777_uncultured_ascomycete      -----------------------------------------ACCGAGTTT
DQ872370_Engyodontium_album         ------------------------------------AAATTACCTACGTT
U18961_Engyodontium_album           ---------------------------GCGGAGGGATCATTACCGAGTTT
                                                                             *** *  **

EU497949_Tritirachium_sp            ACAACTCCCAAACCCATGTGAACATTACCTCTATGTTGCTTCGGCGGAG-
EU497945_Tritirachium_sp            ACAACTCCCAAACCCATGTGAACATTACCTCTATGTTGCTTCGGCGGAG-
DQ682571_Clavicipitaceae_sp         ACAACTCCCAAACCCATGTGAACATTACCTCTATGTTGCTTCGGCGGAG-
AB109761_Tritirachium_sp            ACAACTCCCAAACCCATGTGAACATTACCTCTATGTTGCTTCGGCGGAG-
DQ682584_Hypocreales_sp             ACAACTCCCAAACCCATGTGAACAT-ACCTTACAGTTGCTTCGGCGGAG-
AB106650_Engyodontium_album         ACAACTCCCAAACCCATGTGAACAT-ACCTTTACGTTGCTTCGGCGGAG-
AJ279474_ascomycete_sp              ACAACTCCCAAACCCATGTGAACAT-ACCTTTACGTTGCTTCGGCGGAG-
EF687942_Engyodontium_sp            ACAACTCCCAAACCCATGTGAACAT-ACCTTTACGTTGCTTCGGCGGAG-
DQ649066_Engyodontium_album         ACAACTCCCAAACCCATGTGAACAT-ACCTTTACGTTGCTTCGGCGGAG-
60121d2                             ACAACTCCCAAACCCATGTGAACAT-ACCTTTACGTTGCTTCGGCGGAG-
AM921716_Engyodontium_album         ACAACTCCCAAACCCATGTGAACAT-ACCTTTACGTTGCTTCGGCGGAG-
AM262419_Engyodontium_album         ACAACTCCCAAACCCATGTGAACAT-ACCTTTACGTTGCTTCGGCGGAG-
AJ621776_uncultured_ascomycete      ACAACTCCCAAACCCATGTGAACAT-ACCTTTACGTTGCTTCGGCGGAG-
AJ621777_uncultured_ascomycete      ACAACTCCCAAACCCATGTGAACAT-ACCTTTACGTTGCTTCGGCGGAG-
DQ872370_Engyodontium_album         ACA-CTCCCAAACCCATGTGAACATTACCTCTATGTTGCTTCGGCGGAGT
U18961_Engyodontium_album           ACAACTCCCAAACCCATGTGAACATTACCTCTATGTAGCTTCGGCGGAG-
                                    *** ********************* ****    ** ************ 

EU497949_Tritirachium_sp            CCGCCCCGGCGCCCGGAACCCCCTGCGGTCCCGCGGCCCGGAACCAAGGC
EU497945_Tritirachium_sp            CCGCCCCGGCGCCCGGAACCCCCTGCGGTCCCGCGGCCCGGAACCAAGGC
DQ682571_Clavicipitaceae_sp         CCGCCCCGGCGCCCGGAACCCCCTGCGGTCCCGCGGCCCGGAACCAAGGC
AB109761_Tritirachium_sp            CCGCCCCGGCGCCCGGAACCCCCTGCGGTCCCGCGGCCCGGAACCAAGGC
DQ682584_Hypocreales_sp             CCGCCCCGGCGCCCGGAACC-----CAGTTTCGCGGCCCGGA-CCAAGGC
AB106650_Engyodontium_album         CCGCCCCGGCGCCCGGAACCTCTT-CGGTTTCGCGGCCCGGAACCA-GGC
AJ279474_ascomycete_sp              CCGCCCCGGCGCCCGGAACCTCTT-CGGTTTCGCGGCCCGGAACCA-GGC
EF687942_Engyodontium_sp            CCGCCCCGGCGCCCGGAACCTCTT-CGGTTTCGCGGCCCGGAACCA-GGC
DQ649066_Engyodontium_album         CCGCCCCGGCGCCCGGAACCTCTT-CGGTTTCGCGGCCCGGAACCA-GGC
60121d2                             CCGCCCCGGCGCCCGGAACCTCTT-CGGTTTCGCGGCCCGGAACCA-GGC
AM921716_Engyodontium_album         CCGCCCCGGCGCCCGGAACCTCTT-CGGTTTCGCGGCCCGGAACCA-GGC
AM262419_Engyodontium_album         CCGCCCCGGCGCCCGGAACCTCTT-CGGTTTCGCGGCCCGGAACCA-GGC
AJ621776_uncultured_ascomycete      CCGCCCCGGCGCCCGGAACCTCTT-CGGTTTCGCGGCCCGGAACCA-GGC
AJ621777_uncultured_ascomycete      CCGCCCCGGCGCCCGGAACCTCTT-CGGTTTCGCGGCCCGGAACCA-GGC
DQ872370_Engyodontium_album         CCGCCCCGGCGCCCGGAACCCCCTGCGGTCCCGCGGCCCGGAACCAAGGC
U18961_Engyodontium_album           CCGCCCCGGCGCCCGGAACCCCCTGCGGTCCCGCGGCCCGGTACCAAGGC
                                    ********************     * **  **********  *** ***

EU497949_Tritirachium_sp            GCCCGCCGGAGGCCACAAACTCTTCTGTTTTTACAGTTTCTTCTGAGTGT
EU497945_Tritirachium_sp            GCCCGCCGGAGGCCACAAACTCTTCTGTTTTTACAGTTTCTTCTGAGTGT
DQ682571_Clavicipitaceae_sp         GCCCGCCGGAGGCCACAAACTCTTCTGTTTTTACAGTTTCTTCTGAGTGT
AB109761_Tritirachium_sp            GCCCGCCGGAGGCCACAAACTCTTCTGTTTTTACAGTTTCTTCTGAGTGT
DQ682584_Hypocreales_sp             GCCCGCCGGAGGCCACAAACTCTTCTGTTTTTACAGTATCTTCTGAGTGT
AB106650_Engyodontium_album         GCCCGCCGGAGGCCACAAACTCTTTTGTTTTTACAGTTTCTTCTGAGTGT
AJ279474_ascomycete_sp              GCCCGCCGGAGGCCACAAACTCTTTTGTTTTTACAGTTTCTTCTGAGTGT
EF687942_Engyodontium_sp            GCCCGCCGGAGGCCACAAACTCTTTTGTTTTTACAGTTTCTTCTGAGTGT
DQ649066_Engyodontium_album         GCCCGCCGGAGGCCACAAACTCTTTTGTTTTTACAGTTTCTTCTGAGTGT
60121d2                             GCCCGCCGGAGGCCACAAACTCTTTTGTTTTTACAGTTTCTTCTGAGTGT
AM921716_Engyodontium_album         GCCCGCCGGAGGCCACAAACTCTTTTGTTTTTACAGTTTCTTCTGAGTGT
AM262419_Engyodontium_album         GCCCGCCGGAGGCCACAAACTCTTTTGTTTTTACAGTTTCTTCTGAGTGT
AJ621776_uncultured_ascomycete      GCCCGCCGGAGGCCACAAACTCTTTTGTTTTTACAGTTTCTTCTGAGTGT
AJ621777_uncultured_ascomycete      GCCCGCCGGAGGCCACAAACTCTTTTGTTTTTACAGTTTCTTCTGAGTGT
DQ872370_Engyodontium_album         GCCCGCCGGAGGCCACAAACTCTTCTGTTTTTACAGTTTCTTCTGAGTGT
U18961_Engyodontium_album           GCCCGCCGGAGGCCACGAACTCTTCTGTTTTTACAGTTTCTTCTGAGTGT
                                    **************** ******* ************ ************

EU497949_Tritirachium_sp            GCCGCAAGGCAGTATACAAATGAATCAAAACTTTCAACAACGGATCTCTT
EU497945_Tritirachium_sp            GCCGCAAGGCAGTATACAAATGAATCAAAACTTTCAACAACGGATCTCTT
DQ682571_Clavicipitaceae_sp         GCCGCAAGGCAGTATACAAATGAATCAAAACTTTCAACAACGGATCTCTT
AB109761_Tritirachium_sp            GCCGCAAGGCAGTATACAAATGAGTCAAAACTTTCAACAACGGATCTCTT
DQ682584_Hypocreales_sp             GCCGCAAGGCAA-AAACAAATGAATCAAAACTTTCAACAACGGATCTCTT
AB106650_Engyodontium_album         GCCGCAAGGCAAAATACAAATGAATCAAAACTTTCAACAACGGATCTCTT
AJ279474_ascomycete_sp              GCCGCAAGGCAAAATACAAATGAATCAAAACTTTCAACAACGGATCTCTT
EF687942_Engyodontium_sp            GCCGCAAGGCAAAATACAAATGAATCAAAACTTTCAACAACGGATCTCTT
DQ649066_Engyodontium_album         GCCGCAAGGCAAAATACAAATGAATCAAAACTTTCAACAACGGATCTCTT
60121d2                             GCCGCAAGGCAAAATACAAATGAATCAAAACTTTCAACAACGGATCTCTT
AM921716_Engyodontium_album         GCCGCAAGGCAAAATACAAATGAATCAAAACTTTCAACAACGGATCTCTT
AM262419_Engyodontium_album         GCCGCAAGGCAAAATACAAATGAATCAAAACTTTCAACAACGGATCTCTT
AJ621776_uncultured_ascomycete      GCCGCAAGGCAAAATACAAATGAATCAAAACTTTCAACAACGGATCTCTT
AJ621777_uncultured_ascomycete      GCCGCAAGGCAAAATACAAATGAATCAAAACTTTCAACAACGGATCTCTT
DQ872370_Engyodontium_album         GCCGCAAGGCAGTATACAAATGAATCAAAACTTTCAACAACGGATCTCTT
U18961_Engyodontium_album           GCCGCAAC-CAGTATACAGATGAGTCAAAACTTTCAACAACGGATCTCTT
                                    *******  **  * *** **** **************************

EU497949_Tritirachium_sp            GGTTCTGGCATCGATGAAGAACGCAGCGAAATGCGATAAGTAATGTGAAT
EU497945_Tritirachium_sp            GGTTCTGGCATCGATGAAGAACGCAGCGAAATGCGATAAGTAATGTGAAT
DQ682571_Clavicipitaceae_sp         GGTTCTGGCATCGATGAAGAACGCAGCGAAATGCGATAAGTAATGTGAAT
AB109761_Tritirachium_sp            GGTTCTGGCATCGATGAAGAACGCAGCGAAATGCGATAAGTAATGTGAAT
DQ682584_Hypocreales_sp             GGTTCTGGCATCGATGAAGAACGCAGCGAAATGCGATAAGTAATGTGAAT
AB106650_Engyodontium_album         GGTTCTGGCATCGATGAAGAACGCAGCGAAATGCGATAAGTAATGTGAAT
AJ279474_ascomycete_sp              GGTTCTGGCATCGATGAAGAACGCAGCGAAATGCGATAAGTAATGTGAAT
EF687942_Engyodontium_sp            GGTTCTGGCATCGATGAAGAACGCAGCGAAATGCGATAAGTAATGTGAAT
DQ649066_Engyodontium_album         GGTTCTGGCATCGATGAAGAACGCAGCGAAATGCGATAAGTAATGTGAAT
60121d2                             GGTTCTGGCATCGATGAAGAACGCAGCGAAATGCGATAAGTAATGTGAAT
AM921716_Engyodontium_album         GGTTCTGGCATCGATGAAGAACGCAGCGAAATGCGATAAGTAATGTGAAT
AM262419_Engyodontium_album         GGTTCTGGCATCGATGAAGAACGCAGCGAAATGCGATAAGTAATGTGAAT
AJ621776_uncultured_ascomycete      GGTTCTGGCATCGATGAAGAACGCAGCGAAATGCGATAAGTAATGTGAAT
AJ621777_uncultured_ascomycete      GGTTCTGGCATCGATGAAGAACGCAGCGAAATGCGATAAGTAATGTGAAT
DQ872370_Engyodontium_album         GGTTCTGGCATCGATAAAGAACGCAGCGAAATGCGATAAGTAATGTGAAT
U18961_Engyodontium_album           GGTTCTGGCATCGATGAAGATCGCAGCGAAATGCGATAAGTGATGTGAAT
                                    *************** **** ******************** ********

EU497949_Tritirachium_sp            TGCAGAATTCAGTGAATCATCGAATCTTTGAACGCACATTGCGCCCGCCA
EU497945_Tritirachium_sp            TGCAGAATTCAGTGAATCATCGAATCTTTGAACGCACATTGCGCCCGCCA
DQ682571_Clavicipitaceae_sp         TGCAGAATTCAGTGAATCATCGAATCTTTGAACGCACATTGCGCCCGCCA
AB109761_Tritirachium_sp            TGCAGAATTCAGTGAATCATCGAATCTTTGAACGCACATTGCGCCCGCCA
DQ682584_Hypocreales_sp             TGCAGAATTCAGTGAATCATCGAATCTTTGAACGCACATTGCGCCCGCCA
AB106650_Engyodontium_album         TGCAGAATTCAGTGAATCATCGAATCTTTGAACGCACATTGCGCCCGCCA
AJ279474_ascomycete_sp              TGCAGAATTCAGTGAATCATCGAATCTTTGAACGCACATTGCGCCCGCCA
EF687942_Engyodontium_sp            TGCAGAATTCAGTGAATCATCGAATCTTTGAACGCACATTGCGCCCGCCA
DQ649066_Engyodontium_album         TGCAGAATTCAGTGAATCATCGAATCTTTGAACGCACATTGCGCCCGCCA
60121d2                             TGCAGAATTCAGTGAATCATCGAATCTTTGAACGCACATTGCGCCCGCCA
AM921716_Engyodontium_album         TGCAGAATTCAGTGAATCATCGAATCTTTGAACGCACATTGCGCCCGCCA
AM262419_Engyodontium_album         TGCAGAATTCAGTGAATCATCGAATCTTTGAACGCACATTGCGCCCGCCA
AJ621776_uncultured_ascomycete      TGCAGAATTCAGTGAATCATCGAATCTTTGAACGCACATTGCGCCCGCCA
AJ621777_uncultured_ascomycete      TGCAGAATTCAGTGAATCATCGAATCTTTGAACGCACATTGCGCCCGCCA
DQ872370_Engyodontium_album         TGCAGAATTCAGTGAATCATCGAATCTTTGAACGCACATTGCGCCCGCCA
U18961_Engyodontium_album           TGCAGAATTCAGTGAATCATCGAATCTTTGAACGCACATTGCGCCCGCCA
                                    **************************************************

EU497949_Tritirachium_sp            GAATTCTGGCGGGCATGCCTGTTCGAGCGTCATTTCAACCCTCGAGCTCC
EU497945_Tritirachium_sp            GAATTCTGGCGGGCATGCCTGTTCGAGCGTCATTTCAACCCTCGAGCTCC
DQ682571_Clavicipitaceae_sp         GAATTCTGGCGGGCATGCCTGTTCGAGCGTCATTTCAACCCTCGAGCTCC
AB109761_Tritirachium_sp            GAATTCTGGCGGGCATGCCTGTTCGAGCGTCATTTCAACCCTCGAGCTCC
DQ682584_Hypocreales_sp             GAATTCTGGCGGGCATGCCTGTTCGAGCGTCATTTCAACCCTCGGTCTCC
AB106650_Engyodontium_album         GAATTCTGGCGGGCATGCCTGTTCGAGCGTCATTTCAACCCTCGAGCTCC
AJ279474_ascomycete_sp              GAATTCTGGCGGGCATGCCTGTTCGAGCGTCATTTCAACCCTCGAGCTCC
EF687942_Engyodontium_sp            GAATTCTGGCGGGCATGCCTGTTCGAGCGTCATTTCAACCCTCGAGCTCC
DQ649066_Engyodontium_album         GAATTCTGGCGGGCATGCCTGTTCGAGCGTCATTTCAACCCTCGAGCTCC
60121d2                             GAATTCTGGCGGGCATGCCTGTTCGAGCGTCATTTCAACCCTCGAGCTCC
AM921716_Engyodontium_album         GAATTCTGGCGGGCATGCCTGTTCGAGCGTCATTTCAACCCTCGAGCTCC
AM262419_Engyodontium_album         GAATTCTGGCGGGCATGCCTGTTCGAGCGTCATTTCAACCCTCGAGCTCC
AJ621776_uncultured_ascomycete      GAATTCTGGCGGGCATGCCTGTTCGAGCGTCATTTCAACCCTCGAGCTCC
AJ621777_uncultured_ascomycete      GAATTCTGGCGGGCATGCCTGTTCGAGCGTCATTTCAACCCTCGAGCTCC
DQ872370_Engyodontium_album         GAATTCTGGCGGGCATGCCTGTTCGAGCGTCATTTCAACCCTCGAGCTCC
U18961_Engyodontium_album           GAATTCTGGCGGGCATGCCTGTTCGCGCGTCATTTCAACCCTCGAGCTCC
                                    ************************* ******************  ****

EU497949_Tritirachium_sp            CCT--TTCGGGGGGAGCCCGGCGTTGGGGACCCGGCGCTAACAACGCCGG
EU497945_Tritirachium_sp            CCT--TTCGGGGGGAGCCCGGCGTTGGGGACCCGGCGCTAACAACGCCGG
DQ682571_Clavicipitaceae_sp         CCT--TTCGGGGGGAGCCCGGCGTTGGGGACCCGGCGCTAACAACGCCGG
AB109761_Tritirachium_sp            CCT--TTCGGGGGGAGCCCGGCGTTGGGGACCCGGCGCTAACAACGCCGG
DQ682584_Hypocreales_sp             C-----TCCGGGAGAGACCGGCGTTGGGGACC-GGCACTTACCCCGCCGG
AB106650_Engyodontium_album         CCTCTTTTTGGGAGAGCCCGGCGTTGGGGACCCGGCGCTAACACCGCCGG
AJ279474_ascomycete_sp              CCTCTTTTTGGGAGAGCCCGGCGTTGGGGACCCGGCGCTAACACCGCCGG
EF687942_Engyodontium_sp            CCTCTTTTTGGGAGAGCCCGGCGTTGGGGACCCGGCGCTAACACCGCCGG
DQ649066_Engyodontium_album         CCTCTTTTTGGGAGAGCCCGGCGTTGGGGACCCGGCGCTAACACCGCCGG
60121d2                             CCTC-TTTTGGGAGAGCCCGGCGTTGGGGACCCGGCGCTAACACCGCCGG
AM921716_Engyodontium_album         CCTC-TTTTGGGAGAGCCCGGCGTTGGGGACCCGGCGCTAACACCGCCGG
AM262419_Engyodontium_album         CCTCTTTTTGGGAGAGCCCGGCGTTGGGGACCCGGCGCTAACACCGCCGG
AJ621776_uncultured_ascomycete      CCTCTTTTTGGGAGAGCCCGGCGTTGGGGACCCGGCGCTAACACCGCCGG
AJ621777_uncultured_ascomycete      CCTCTTTTTGGGAGAGCCCGGCGTTGGGGACCCGGCGCTAACACCGCCGG
DQ872370_Engyodontium_album         CCT--TTCGGGGGGAGCCCGGCGTTGGGGACCCGGCGCTAACAACGCCGG
U18961_Engyodontium_album           CCT--TACGGGGGGAGCCCGGCGTTGGGGACCCGGCGCTAACAACGCCGG
                                    *        *** *** *************** *** ** **  ******

EU497949_Tritirachium_sp            CCCC-GAAATGGAGTGGCGGCCCGTCCGCGGCGACCTCTGCGTAGTAACA
EU497945_Tritirachium_sp            CCCCCGAAATGGAGTGGCGGCCCGTCCGCGGCGACCTCTGCGTAGTAACA
DQ682571_Clavicipitaceae_sp         CCCC-GAAATGGAGTGGCGGCCCGTCCGCGGCGACCTCTGCGTAGTAACA
AB109761_Tritirachium_sp            CCCC-GAAATGGAGTGGCGGCCCGTCCGCGGCGACCTCTGCGTAGTAACA
DQ682584_Hypocreales_sp             CCCC-GAAATGAAGTGGCGGCCCGTCCGCGGCGACCTCTGCGTAGTAACT
AB106650_Engyodontium_album         CCCC-GAAATGGAGTGGCGGCCCGTCCGCGGCGACCTCTGCGTAGTAATA
AJ279474_ascomycete_sp              CCCC-GAAATGGAGTGGCGGCCCGTCCGCGGCGACCTCTGCGTAGTAATA
EF687942_Engyodontium_sp            CCCC-GAAATGGAGTGGCGGCCCGTCCGCGGCGACCTCTGCGTAGTAATA
DQ649066_Engyodontium_album         CCCC-GAAATGGAGTGGCGGCCCGTCCGCGGCGACCTCTGCGTAGTAATA
60121d2                             CCCC-GAAATGGAGTGGCGGCCCGTCCGCGGCGACCTCTGCGTAGTAATA
AM921716_Engyodontium_album         CCCC-GAAATGGAGTGGCGGCCCGTCCGCGGCGACCTCTGCGTAGTAATA
AM262419_Engyodontium_album         CCCC-GAAATGGAGTGGCGGCCCGTCCGCGGCGACCTCTGCGTAGTAATA
AJ621776_uncultured_ascomycete      CCCC-GAAATGGAGTGGCGGCCCGTCCGCGGCGACCTCTGCGTAGTAATA
AJ621777_uncultured_ascomycete      CCCC-GAAATGGAGTGGCGGCCCGTCCGCGGCGACCTCTGCGTAGTAATA
DQ872370_Engyodontium_album         CCCC-GAAATGGAGTGGCGGCCCGTCCGCGGCGACCTCTGCGTAGTAACA
U18961_Engyodontium_album           CCCC-GAAATGGAGTGGCGGCCCGTCCGCGGCGACCACTGCGTAGTAACA
                                    **** ****** ************************ ***********  

EU497949_Tritirachium_sp            ACCACTCGCACCGGGACCCGGGCGCGGCCACGCCGTAAAACACCCCACCT
EU497945_Tritirachium_sp            ACCACTCGCACCGGGACCCGGGCGCGGCCACGCCGTAAAACACCCCACCT
DQ682571_Clavicipitaceae_sp         ACCACTCGCACCGGGACCCGGGCGCGGCCACGCCGTAAAACACCCCACCT
AB109761_Tritirachium_sp            ACCACTCGCACCGGGACCCGGGCGCGGCCACGCCGTAAAACACCCCACCT
DQ682584_Hypocreales_sp             -CCACTCGCACCGGGACCCGGGCGCGGCCACGCCGTAAAAC-CCCCAACT
AB106650_Engyodontium_album         TCCACTCGCACCGGGACCCGGGCGCGGCCACGCCGTTAAACACCCCACCT
AJ279474_ascomycete_sp              TCCACTCGCACCGGGACCCGGGCGCGGCCACGCCGTTAAACACCCCACCT
EF687942_Engyodontium_sp            TCCACTCGCACCGGGACCCGGGCGCGGCCACGCCGTTAAACACCCCACCT
DQ649066_Engyodontium_album         TCCACTCGCACCGGGACCCGGGCGCGGCCACGCCGTTAAACACCCCACCT
60121d2                             TCCACTCGCACCGGGACCCGGGCGCGGCCACGCCGTTAAACACCCCACCT
AM921716_Engyodontium_album         TCCACTCGCACCGGGACCCGGGCGCGGCCACGCCGTTAAACACCCCACCT
AM262419_Engyodontium_album         TCCACTCGCACCGGGG----------------------------------
AJ621776_uncultured_ascomycete      TCCACTCGCACCGGGACCCGGGCGCGGCCACGCCGTTAAACACCCCACCT
AJ621777_uncultured_ascomycete      TCCACTCGCACCGGGACCCGGGCGCGGCCACGCCGTTAAACACCCCACCT
DQ872370_Engyodontium_album         ACCACTCGCACCGGGACCCGGGCGCGGCCACGCCGTAAAACACCCCACCT
U18961_Engyodontium_album           ACCACTCGCACCGGGACCCGGGCGCGGCCACGCCGTAAAACACCCCACCT
                                     **************                                   

EU497949_Tritirachium_sp            TCCGAATGTTGACCTCGAATC-AGGTAGGAATACCCGCTGAACTTAAGCA
EU497945_Tritirachium_sp            TCCGAATGTTGACCTCGAATC-AGGTAGGAATACCCGCTGAACTTAAGCA
DQ682571_Clavicipitaceae_sp         TCCGAATGTTGACCTCGAATC-AGGTAGGAATACCCGCTGAACTTAAGCA
AB109761_Tritirachium_sp            TCCGAATGTTGACCTCGAATC-AGGTAGGAATACCCGCTGAACTTAAGCA
DQ682584_Hypocreales_sp             TCCGAATGTTGACCTCGAATC-AGGTAGGAATACCCGC------------
AB106650_Engyodontium_album         TCCGAATGTTGACCTCGAATC-AGGTAGGAATACCCGCTGAACTTAAGCA
AJ279474_ascomycete_sp              TCCGAATGTTGACCTCGAATC-AGGTAGGAATACCCGCTGAACTTAA---
EF687942_Engyodontium_sp            TCCGAATGTTGACCTCGAATC-AGGTAGGAATACCCGCTGAACTT-----
DQ649066_Engyodontium_album         TCCGAATGTTGACCTCGAATC-AGGTAGGAATACCCGCTGAACTTAAGCA
60121d2                             TCCGAATGTTGACCTCGA-TC-AGGTAGG---------------------
AM921716_Engyodontium_album         TCCGAATGTTGACC------------------------------------
AM262419_Engyodontium_album         --------------------------------------------------
AJ621776_uncultured_ascomycete      TCCGAAT-------------------------------------------
AJ621777_uncultured_ascomycete      TCCGAAT-------------------------------------------
DQ872370_Engyodontium_album         TCCGAATGTTGACCTCGAATCCAGGTAGGAATACCCGCTGGAACTTGAAG
U18961_Engyodontium_album           TCCGAATGTTGACCTCGAATC-AGGTAGGAATACTGAATGAACTTAAGCA
                                                                                      

EU497949_Tritirachium_sp            TATCAATAAGCGGAGGA---------------------------------
EU497945_Tritirachium_sp            TATCAATAAGCGGAGGA---------------------------------
DQ682571_Clavicipitaceae_sp         TATCAA--------------------------------------------
AB109761_Tritirachium_sp            TATCAATAA-----------------------------------------
DQ682584_Hypocreales_sp             --------------------------------------------------
AB106650_Engyodontium_album         TATCAATAA-----------------------------------------
AJ279474_ascomycete_sp              --------------------------------------------------
EF687942_Engyodontium_sp            --------------------------------------------------
DQ649066_Engyodontium_album         TATCAATTAA----------------------------------------
60121d2                             --------------------------------------------------
AM921716_Engyodontium_album         --------------------------------------------------
AM262419_Engyodontium_album         --------------------------------------------------
AJ621776_uncultured_ascomycete      --------------------------------------------------
AJ621777_uncultured_ascomycete      --------------------------------------------------
DQ872370_Engyodontium_album         CCTTATTCAAATTAAGCCGGGAAGGAA-----------------------
U18961_Engyodontium_album           TATGCGGAGGGATCATTACCGAGTTTACAACTCCCAAACCCATGTGAACA
                                                                                      

EU497949_Tritirachium_sp            -------------------------------------------
EU497945_Tritirachium_sp            -------------------------------------------
DQ682571_Clavicipitaceae_sp         -------------------------------------------
AB109761_Tritirachium_sp            -------------------------------------------
DQ682584_Hypocreales_sp             -------------------------------------------
AB106650_Engyodontium_album         -------------------------------------------
AJ279474_ascomycete_sp              -------------------------------------------
EF687942_Engyodontium_sp            -------------------------------------------
DQ649066_Engyodontium_album         -------------------------------------------
60121d2                             -------------------------------------------
AM921716_Engyodontium_album         -------------------------------------------
AM262419_Engyodontium_album         -------------------------------------------
AJ621776_uncultured_ascomycete      -------------------------------------------
AJ621777_uncultured_ascomycete      -------------------------------------------
DQ872370_Engyodontium_album         -------------------------------------------
U18961_Engyodontium_album           TTACCTCTATGTAGCTTCGGCGGAGCCGCTAAAACGTTACGAA
                                                                               
