# Supplementary material for: A software pipeline for processing and identification of fungal ITS sequences
Source: Source Code Biol Med. 2009 Jan 15;4:1. doi: 10.1186/1751-0473-4-1 (PMC2649129; doi:10.1186/1751-0473-4-1)
Supplement: Additional file 2 — The evaluation dataset. The evaluation dataset (in the FASTA format) and the results of its analysis (a summary in the OpenOffice/Excel spreadsheet format with multiple alignments in the ALN (Clustal W) format and a list of the species recovered in the PDF format). [file 1751-0473-4-1-S2.zip › AdditionalFile2/2008-10-24-1/alignments/60121d2.dnd]

(
(
60121d2:-0.00114,
(
AM921716_Engyodontium_album:-0.00198,
(
(
(
AJ621777_uncultured_ascomycete:-0.01360,
(
DQ872370_Engyodontium_album:0.02869,
U18961_Engyodontium_album:0.05819)
:0.02202)
:0.00765,
AJ621776_uncultured_ascomycete:-0.00765)
:0.00528,
AM262419_Engyodontium_album:-0.00100)
:0.00277)
:0.00147)
:0.00143,
(
EF687942_Engyodontium_sp:-0.00124,
(
AJ279474_ascomycete_sp:-0.00168,
(
AB106650_Engyodontium_album:-0.00437,
(
(
(
(
EU497949_Tritirachium_sp:-0.00015,
EU497945_Tritirachium_sp:0.00015)
:0.00171,
DQ682571_Clavicipitaceae_sp:-0.00172)
:0.00337,
AB109761_Tritirachium_sp:0.00506)
:0.00754,
DQ682584_Hypocreales_sp:0.02842)
:0.01382)
:0.00364)
:0.00126)
:0.00117,
DQ649066_Engyodontium_album:-0.00030);
