# Supplementary material for: A software pipeline for processing and identification of fungal ITS sequences
Source: Source Code Biol Med. 2009 Jan 15;4:1. doi: 10.1186/1751-0473-4-1 (PMC2649129; doi:10.1186/1751-0473-4-1)
Supplement: Additional file 2 — The evaluation dataset. The evaluation dataset (in the FASTA format) and the results of its analysis (a summary in the OpenOffice/Excel spreadsheet format with multiple alignments in the ALN (Clustal W) format and a list of the species recovered in the PDF format). [file 1751-0473-4-1-S2.zip › AdditionalFile2/2008-10-24-1/alignments/60140.dnd]

(
(
(
(
(
(
(
(
60140:-0.02417,
(
(
EF694631_Penicillium_sp:-0.05318,
AM901881_uncultured_ascomycete:0.05497)
:0.03015,
AY345354_Penicillium_corylophi:-0.03012)
:0.02513)
:0.01198,
AY373906_Penicillium_corylophi:-0.00277)
:0.00721,
AY755613_Penicillium_sp:-0.01154)
:0.00610,
EU128646_Penicillium_corylophi:-0.00329)
:0.00387,
EU002988_uncultured_Trichocoma:-0.00147)
:0.00348,
EF451579_Penicillium_corylophi:-0.00342)
:0.00311,
EF103453_Penicillium_oxalicum:-0.00131)
:0.00217,
(
(
AF034457_Penicillium_corylophi:-0.00044,
(
AF481124_Penicillium_fagi:0.00210,
(
AF033463_Penicillium_namyslows:0.00000,
AF033448_Penicillium_velutinum:0.00000)
:0.00667)
:0.00219)
:0.00033,
AF034456_Penicillium_corylophi:-0.00033)
:0.00033,
AF033450_Penicillium_corylophi:-0.00033);
