# Supplementary material for: A software pipeline for processing and identification of fungal ITS sequences
Source: Source Code Biol Med. 2009 Jan 15;4:1. doi: 10.1186/1751-0473-4-1 (PMC2649129; doi:10.1186/1751-0473-4-1)
Supplement: Additional file 2 — The evaluation dataset. The evaluation dataset (in the FASTA format) and the results of its analysis (a summary in the OpenOffice/Excel spreadsheet format with multiple alignments in the ALN (Clustal W) format and a list of the species recovered in the PDF format). [file 1751-0473-4-1-S2.zip › AdditionalFile2/2008-10-24-1/alignments/6016.aln]

CLUSTAL W (1.83) multiple sequence alignment


EF679402_Cladosporium_variabil      --------------------------------------------AGAGGA
EF679380_Cladosporium_macrocar      --------------------------------------------AGAGGA
EF679376_Cladosporium_macrocar      --------------------------------------------AGAGGA
EF679375_Cladosporium_macrocar      --------------------------------------------AGAGGA
EF679378_Cladosporium_macrocar      --------------------------------------------AGAGGA
EF679379_Cladosporium_macrocar      --------------------------------------------AGAGGA
EF679377_Cladosporium_macrocar      --------------------------------------------AGAGGA
EF679403_Cladosporium_variabil      --------------------------------------------AGAGGA
EF679386_Cladosporium_sinuosum      --------------------------------------------------
EF679398_Cladosporium_subtilis      --------------------------------------------------
EF679394_Cladosporium_cf_subti      --------------------------------------------------
AF393711_Cladosporium_macrocar      CAACGACCACCCAGGGCCGGAAAGTTGGTCAAACCCGGTCATTTAGAGCA
AF393698_Davidiella_dianthi         AACGACCACCCAGGGCCGGAAAAGTTGGTCAAACCCGGTCATTTAGAGCA
EF679395_Cladosporium_cf_subti      --------------------------------------------------
6016                                --------------------------------------------------
EU622923_Davidiella_tassiana        --------------------------------------------------
                                                                                      

EF679402_Cladosporium_variabil      AGTAAAAGTCGTAACAAGGTCTCCGTAGGTGAACCTGCGGA-GGGATCAT
EF679380_Cladosporium_macrocar      AGTAAAAGTCGTAACAAGGTCTCCGTAGGTGAACCTGCGGA-GGGATCAT
EF679376_Cladosporium_macrocar      AGTAAAAGTCGTAACAAGGTCTCCGTAGGTGAACCTGCGGA-GGGATCAT
EF679375_Cladosporium_macrocar      AGTAAAAGTCGTAACAAGGTCTCCGTAGGTGAACCTGCGGA-GGGATCAT
EF679378_Cladosporium_macrocar      AGTAAAAGTCGTAACAAGGTCTCCGTAGGTGAACCTGCGGA-GGGATCAT
EF679379_Cladosporium_macrocar      AGTAAAAGTCGTAACAAGGTCTCCGTAGGTGAACCTGCGGA-GGGATCAT
EF679377_Cladosporium_macrocar      AGTAAAAGTCGTAACAAGGTCTCCGTAGGTGAACCTGCGGA-GGGATCAT
EF679403_Cladosporium_variabil      AGTAAAAGTCGTAACAAGGTCTCCGTAGGTGAACCTGCGGA-GGGATCAT
EF679386_Cladosporium_sinuosum      --------------------------------------GGA-GGGATCAT
EF679398_Cladosporium_subtilis      --------------------------------------GGA-GGGATCAT
EF679394_Cladosporium_cf_subti      ---------------------------GGTGAACCTGCGGA-GGGATCAT
AF393711_Cladosporium_macrocar      AGTAAAAGTCGTAACAAGGTCTCCGTAGGTGAACCTGCGAA-GGGATCAT
AF393698_Davidiella_dianthi         AGTAAAAGTCGTACCAAGGTCTCCGTAGGTGAACCTGCGAA-GGGATCAT
EF679395_Cladosporium_cf_subti      ---------------------------GGTGAACCTGCGGA-GGGATCAT
6016                                ------------------------------------GCGGAAGGGATCAT
EU622923_Davidiella_tassiana        -----------------------------TGAACCTGCGGA-GGGATCAT
                                                                          * * ********

EF679402_Cladosporium_variabil      TACAAGAACGCCCGGGCTTCGGCCTGGTTATTCATAACCCTTTGTTGTCC
EF679380_Cladosporium_macrocar      TACAAGAACGCCCGGGCTTCGGCCTGGTTATTCATAACCCTTTGTTGTCC
EF679376_Cladosporium_macrocar      TACAAGAACGCCCGGGCTTCGGCCTGGTTATTCATAACCCTTTGTTGTCC
EF679375_Cladosporium_macrocar      TACAAGAACGCCCGGGCTTCGGCCTGGTTATTCATAACCCTTTGTTGTCC
EF679378_Cladosporium_macrocar      TACAAGAACGCCCGGGCTTCGGCCTGGTTATTCATAACCCTTTGTTGTCC
EF679379_Cladosporium_macrocar      TACAAGAACGCCCGGGCTTCGGCCTGGTTATTCATAACCCTTTGTTGTCC
EF679377_Cladosporium_macrocar      TACAAGAACGCCCGGGCTTCGGCCTGGTTATTCATAACCCTTTGTTGTCC
EF679403_Cladosporium_variabil      TACAAGAACGCCCGGGCTTCGGCCTGGTTATTCATAACCCTTTGTTGTCC
EF679386_Cladosporium_sinuosum      TACAAGAACGCCCGGGCTTCGGCCTGGTTATTCATAACCCTTTGTTGTCC
EF679398_Cladosporium_subtilis      TACAAGAACGCCCGGGCTTCGGCCTGGTTATTCATAACCCTTTGTTGTCC
EF679394_Cladosporium_cf_subti      TACAAGAACGCCCGGGCTTCGGCCTGGTTATTCATAACCCTTTGTTGTCC
AF393711_Cladosporium_macrocar      TACAAGAACGCCCGGGCTTCGGCCTGGTTATTCATAACCCTTTGTTGTCC
AF393698_Davidiella_dianthi         TACAAGAACGCCCGGGCTTCGGCCTGGTTATTCATAACCCTTTGTTGTCC
EF679395_Cladosporium_cf_subti      TACAAGAACGCCCGGGCTTCGGCCTGGTTATTCATAACCCTTTGTTGTCC
6016                                TACAAGAACGCCCGGGCTTCGGCCTGGTTATTCATAACCCTTTGTTGTCC
EU622923_Davidiella_tassiana        TACAAGAACGCCCGGGCTTCGGCCTGGTTATTCATAACCCTTTGTTGTCC
                                    **************************************************

EF679402_Cladosporium_variabil      GACTCTGTTGCCTCCGGGGCGACCCTGCCTTCGGGCGGGGGCTCCGGGTG
EF679380_Cladosporium_macrocar      GACTCTGTTGCCTCCGGGGCGACCCTGCCTTCGGGCGGGGGCTCCGGGTG
EF679376_Cladosporium_macrocar      GACTCTGTTGCCTCCGGGGCGACCCTGCCTTCGGGCGGGGGCTCCGGGTG
EF679375_Cladosporium_macrocar      GACTCTGTTGCCTCCGGGGCGACCCTGCCTTCGGGCGGGGGCTCCGGGTG
EF679378_Cladosporium_macrocar      GACTCTGTTGCCTCCGGGGCGACCCTGCCTTCGGGCGGGGGCTCCGGGTG
EF679379_Cladosporium_macrocar      GACTCTGTTGCCTCCGGGGCGACCCTGCCTTCGGGCGGGGGCTCCGGGTG
EF679377_Cladosporium_macrocar      GACTCTGTTGCCTCCGGGGCGACCCTGCCTTCGGGCGGGGGCTCCGGGTG
EF679403_Cladosporium_variabil      GACTCTGTTGCCTCCGGGGCGACCCTGCCTTCGGGCGGGGGCTCCGGGTG
EF679386_Cladosporium_sinuosum      GACTCTGTTGCCTCCGGGGCGACCCTGCCTTCGGGCGGGGGCTCCGGGTG
EF679398_Cladosporium_subtilis      GACTCTGTTGCCTCCGGGGCGACCCTGCCTTCGGGCGGGGGCTCCGGGTG
EF679394_Cladosporium_cf_subti      GACTCTGTTGCCTCCGGGGCGACCCTGCCTTCGGGCGGGGGCTCCGGGTG
AF393711_Cladosporium_macrocar      GACTCTGTTGCCTCCGGGGCGACCCTGCCTTCGGGCGGGGGCTCCGGGTG
AF393698_Davidiella_dianthi         GACTCTGTTGCCTCCGGGGCGACCCTGCCTTCGGGCGGGGGCTCCGGGTG
EF679395_Cladosporium_cf_subti      GACTCTGTTGCCTCCGGGGCGACCCTGCCTTCGGGCGGGGGCTCCGGGTG
6016                                GACTCTGTTGCCTCCGGGGCGACCCTGCCTTCGGGCGGGGGCTCCGGGTG
EU622923_Davidiella_tassiana        GACTCTGTTGCCTCCGGGGCGACCCTGCCTTCGGGCGGGGGCTCCGGGTG
                                    **************************************************

EF679402_Cladosporium_variabil      GACACTTCAAACTCTTGCGTAACTTTGCAGTCTGAGTAAACTTAATTAAT
EF679380_Cladosporium_macrocar      GACACTTCAAACTCTTGCGTAACTTTGCAGTCTGAGTAAACTTAATTAAT
EF679376_Cladosporium_macrocar      GACACTTCAAACTCTTGCGTAACTTTGCAGTCTGAGTAAACTTAATTAAT
EF679375_Cladosporium_macrocar      GACACTTCAAACTCTTGCGTAACTTTGCAGTCTGAGTAAACTTAATTAAT
EF679378_Cladosporium_macrocar      GACACTTCAAACTCTTGCGTAACTTTGCAGTCTGAGTAAACTTAATTAAT
EF679379_Cladosporium_macrocar      GACACTTCAAACTCTTGCGTAACTTTGCAGTCTGAGTAAACTTAATTAAT
EF679377_Cladosporium_macrocar      GACACTTCAAACTCTTGCGTAACTTTGCAGTCTGAGTAAACTTAATTAAT
EF679403_Cladosporium_variabil      GACACTTCAAACTCTTGCGTAACTTTGCAGTCTGAGTAAACTTAATTAAT
EF679386_Cladosporium_sinuosum      GACACTTCAAACTCTTGCGTAACTTTGCAGTCTGAGTAAACTTAATTAAT
EF679398_Cladosporium_subtilis      GACACTTCAAACTCTTGCGTAACTTTGCAGTCTGAGTAAACTTAATTAAT
EF679394_Cladosporium_cf_subti      GACACTTCAAACTCTTGCGTAACTTTGCAGTCTGAGTAAACTTAATTAAT
AF393711_Cladosporium_macrocar      GACACTTCAAACTCTTGCGTAACTTTGCAGTCTGAGTAAACTTAATTAAT
AF393698_Davidiella_dianthi         GACACTTCAAACTCTTGCGTAACTTTGCAGTCTGAGTAAACTTAATTAAT
EF679395_Cladosporium_cf_subti      GACACTTCAAACTCTTGCGTAACTTTGCAGTCTGAGTAAACTTAATTAAT
6016                                GACACTTCAAACTCTTGCGTAACTTTGCAGTCTGAGTAAACTTAATTAAT
EU622923_Davidiella_tassiana        GACACTTCAAACTCTTGCGTAACTTTGCAGTCTGAGTAAACTTAATTAAT
                                    **************************************************

EF679402_Cladosporium_variabil      AAATTAAAACTTTTAACAACGGATCTCTTGGTTCTGGCATCGATGAAGAA
EF679380_Cladosporium_macrocar      AAATTAAAACTTTTAACAACGGATCTCTTGGTTCTGGCATCGATGAAGAA
EF679376_Cladosporium_macrocar      AAATTAAAACTTTTAACAACGGATCTCTTGGTTCTGGCATCGATGAAGAA
EF679375_Cladosporium_macrocar      AAATTAAAACTTTTAACAACGGATCTCTTGGTTCTGGCATCGATGAAGAA
EF679378_Cladosporium_macrocar      AAATTAAAACTTTTAACAACGGATCTCTTGGTTCTGGCATCGATGAAGAA
EF679379_Cladosporium_macrocar      AAATTAAAACTTTTAACAACGGATCTCTTGGTTCTGGCATCGATGAAGAA
EF679377_Cladosporium_macrocar      AAATTAAAACTTTTAACAACGGATCTCTTGGTTCTGGCATCGATGAAGAA
EF679403_Cladosporium_variabil      AAATTAAAACTTTTAACAACGGATCTCTTGGTTCTGGCATCGATGAAGAA
EF679386_Cladosporium_sinuosum      AAATTAAAACTTTTAACAACGGATCTCTTGGTTCTGGCATCGATGAAGAA
EF679398_Cladosporium_subtilis      AAATTAAAACTTTTAACAACGGATCTCTTGGTTCTGGCATCGATGAAGAA
EF679394_Cladosporium_cf_subti      AAATTAAAACTTTTAACAACGGATCTCTTGGTTCTGGCATCGATGAAGAA
AF393711_Cladosporium_macrocar      AAATTAAAACTTTTAACAACGGATCTCTTGGTTCTGGCATCGATGAAGAA
AF393698_Davidiella_dianthi         AAATTAAAACTTTTAACAACGGATCTCTTGGTTCTGGCATCGATGAAGAA
EF679395_Cladosporium_cf_subti      AAATTAAAACTTTTAACAACGGATCTCTTGGTTCTGGCATCGATGAAGAA
6016                                AAATTAAAACTTTTAACAACGGATCTCTTGGTTCTGGCATCGATGAAGAA
EU622923_Davidiella_tassiana        AAATTAAAACTTTTAACAACGGATCTCTTGGTTCTGGCATCGATGAAGAA
                                    **************************************************

EF679402_Cladosporium_variabil      CGCAGCGAAATGCGATAAGTAATGTGAATTGCAGAATTCAGTGAATCATC
EF679380_Cladosporium_macrocar      CGCAGCGAAATGCGATAAGTAATGTGAATTGCAGAATTCAGTGAATCATC
EF679376_Cladosporium_macrocar      CGCAGCGAAATGCGATAAGTAATGTGAATTGCAGAATTCAGTGAATCATC
EF679375_Cladosporium_macrocar      CGCAGCGAAATGCGATAAGTAATGTGAATTGCAGAATTCAGTGAATCATC
EF679378_Cladosporium_macrocar      CGCAGCGAAATGCGATAAGTAATGTGAATTGCAGAATTCAGTGAATCATC
EF679379_Cladosporium_macrocar      CGCAGCGAAATGCGATAAGTAATGTGAATTGCAGAATTCAGTGAATCATC
EF679377_Cladosporium_macrocar      CGCAGCGAAATGCGATAAGTAATGTGAATTGCAGAATTCAGTGAATCATC
EF679403_Cladosporium_variabil      CGCAGCGAAATGCGATAAGTAATGTGAATTGCAGAATTCAGTGAATCATC
EF679386_Cladosporium_sinuosum      CGCAGCGAAATGCGATAAGTAATGTGAATTGCAGAATTCAGTGAATCATC
EF679398_Cladosporium_subtilis      CGCAGCGAAATGCGATAAGTAATGTGAATTGCAGAATTCAGTGAATCATC
EF679394_Cladosporium_cf_subti      CGCAGCGAAATGCGATAAGTAATGTGAATTGCAGAATTCAGTGAATCATC
AF393711_Cladosporium_macrocar      CGCAGCGAAATGCGATAAGTAATGTGAATTGCAGAATTCAGTGAATCATC
AF393698_Davidiella_dianthi         CGCAGCGAAATGCGATAAGTAATGTGAATTGCAGAATTCAGTGAATCATC
EF679395_Cladosporium_cf_subti      CGCAGCGAAATGCGATAAGTAATGTGAATTGCAGAATTCAGTGAATCATC
6016                                CGCAGCGAAATGCGATAAGTAATGTGAATTGCAGAATTCAGTGAATCATC
EU622923_Davidiella_tassiana        CGCAGCGAAATGCGATAAGTAATGTGAATTGCAGAATTCAGTGAATCATC
                                    **************************************************

EF679402_Cladosporium_variabil      GAATCTTTGAACGCACATTGCGCCCCCTGGTATTCCGGGGGGCATGCCTG
EF679380_Cladosporium_macrocar      GAATCTTTGAACGCACATTGCGCCCCCTGGTATTCCGGGGGGCATGCCTG
EF679376_Cladosporium_macrocar      GAATCTTTGAACGCACATTGCGCCCCCTGGTATTCCGGGGGGCATGCCTG
EF679375_Cladosporium_macrocar      GAATCTTTGAACGCACATTGCGCCCCCTGGTATTCCGGGGGGCATGCCTG
EF679378_Cladosporium_macrocar      GAATCTTTGAACGCACATTGCGCCCCCTGGTATTCCGGGGGGCATGCCTG
EF679379_Cladosporium_macrocar      GAATCTTTGAACGCACATTGCGCCCCCTGGTATTCCGGGGGGCATGCCTG
EF679377_Cladosporium_macrocar      GAATCTTTGAACGCACATTGCGCCCCCTGGTATTCCGGGGGGCATGCCTG
EF679403_Cladosporium_variabil      GAATCTTTGAACGCACATTGCGCCCCCTGGTATTCCGGGGGGCATGCCTG
EF679386_Cladosporium_sinuosum      GAATCTTTGAACGCACATTGCGCCCCCTGGTATTCCGGGGGGCATGCCTG
EF679398_Cladosporium_subtilis      GAATCTTTGAACGCACATTGCGCCCCCTGGTATTCCGGGGGGCATGCCTG
EF679394_Cladosporium_cf_subti      GAATCTTTGAACGCACATTGCGCCCCCTGGTATTCCGGGGGGCATGCCTG
AF393711_Cladosporium_macrocar      GAATCTTTGAACGCACATTGCGCCCCCTGGTATTCCGGGGGGCATGCCTG
AF393698_Davidiella_dianthi         GAATCTTTGAACGCACATTGCGCCCCCTGGTATTCCGGGGGGCATGCCTG
EF679395_Cladosporium_cf_subti      GAATCTTTGAACGCACATTGCGCCCCCTGGTATTCCGGGGGGCATGCCTG
6016                                GAATCTTTGAACGCACATTGCGCCCCCTGGTATTCCGGGGGGCATGCCTG
EU622923_Davidiella_tassiana        GAATCTTTGAACGCACATTGCGCCCCCTGGTATTCCGGGGGGCATGCCTG
                                    **************************************************

EF679402_Cladosporium_variabil      TTCGAGCGTCATTTCACCACTCAAGCCTCGCTTGGTATTGGGCAACGCGG
EF679380_Cladosporium_macrocar      TTCGAGCGTCATTTCACCACTCAAGCCTCGCTTGGTATTGGGCAACGCGG
EF679376_Cladosporium_macrocar      TTCGAGCGTCATTTCACCACTCAAGCCTCGCTTGGTATTGGGCAACGCGG
EF679375_Cladosporium_macrocar      TTCGAGCGTCATTTCACCACTCAAGCCTCGCTTGGTATTGGGCAACGCGG
EF679378_Cladosporium_macrocar      TTCGAGCGTCATTTCACCACTCAAGCCTCGCTTGGTATTGGGCAACGCGG
EF679379_Cladosporium_macrocar      TTCGAGCGTCATTTCACCACTCAAGCCTCGCTTGGTATTGGGCAACGCGG
EF679377_Cladosporium_macrocar      TTCGAGCGTCATTTCACCACTCAAGCCTCGCTTGGTATTGGGCAACGCGG
EF679403_Cladosporium_variabil      TTCGAGCGTCATTTCACCACTCAAGCCTCGCTTGGTATTGGGCAACGCGG
EF679386_Cladosporium_sinuosum      TTCGAGCGTCATTTCACCACTCAAGCCTCGCTTGGTATTGGGCAACGCGG
EF679398_Cladosporium_subtilis      TTCGAGCGTCATTTCACCACTCAAGCCTCGCTTGGTATTGGGCAACGCGG
EF679394_Cladosporium_cf_subti      TTCGAGCGTCATTTCACCACTCAAGCCTCGCTTGGTATTGGGCAACGCGG
AF393711_Cladosporium_macrocar      TTCGAGCGTCATTTCACCACTCAAGCCTCGCTTGGTATTGGGCAACGCGG
AF393698_Davidiella_dianthi         TTCGAGCGTCATTTCACCACTCAAGCCTCGCTTGGTATTGGGCAACGCGG
EF679395_Cladosporium_cf_subti      TTCGAGCGTCATTTCACCACTCAAGCCTCGCTTGGTATTGGGCAACGCGG
6016                                TTCGAGCGTCATTTCACCACTCAAGCCTCGCTTGGTATTGGGCAACGCGG
EU622923_Davidiella_tassiana        TTCGAGCGTCATTTCACCACTCAAGCCTCGCTTGGTATTGGGCAACGCGG
                                    **************************************************

EF679402_Cladosporium_variabil      TCCGCCGCGTGCCTCAAATCGTCCGGCTGGGTCTTCTGTCCCCTAAGCGT
EF679380_Cladosporium_macrocar      TCCGCCGCGTGCCTCAAATCGTCCGGCTGGGTCTTCTGTCCCCTAAGCGT
EF679376_Cladosporium_macrocar      TCCGCCGCGTGCCTCAAATCGTCCGGCTGGGTCTTCTGTCCCCTAAGCGT
EF679375_Cladosporium_macrocar      TCCGCCGCGTGCCTCAAATCGTCCGGCTGGGTCTTCTGTCCCCTAAGCGT
EF679378_Cladosporium_macrocar      TCCGCCGCGTGCCTCAAATCGTCCGGCTGGGTCTTCTGTCCCCTAAGCGT
EF679379_Cladosporium_macrocar      TCCGCCGCGTGCCTCAAATCGTCCGGCTGGGTCTTCTGTCCCCTAAGCGT
EF679377_Cladosporium_macrocar      TCCGCCGCGTGCCTCAAATCGTCCGGCTGGGTCTTCTGTCCCCTAAGCGT
EF679403_Cladosporium_variabil      TCCGCCGCGTGCCTCAAATCGTCCGGCTGGGTCTTCTGTCCCCTAAGCGT
EF679386_Cladosporium_sinuosum      TCCGCCGCGTGCCTCAAATCGTCCGGCTGGGTCTTCTGTCCCCTAAGCGT
EF679398_Cladosporium_subtilis      TCCGCCGCGTGCCTCAAATCGTCCGGCTGGGTCTTCTGTCCCCTAAGCGT
EF679394_Cladosporium_cf_subti      TCCGCCGCGTGCCTCAAATCGTCCGGCTGGGTCTTCTGTCCCCTAAGCGT
AF393711_Cladosporium_macrocar      TCCGCCGCGTGCCTCAAATCGTCCGGCTGGGTCTTCTGTCCCCTAAGCGT
AF393698_Davidiella_dianthi         TCCGCCGCGTGCCTCAAATCGTCCGGCTGGGTCTTCTGTCCCCTAAGCGT
EF679395_Cladosporium_cf_subti      TCCGCCGCGTGCCTCAAATCGTCCGGCTGGGTCTTCTGTCCCCTAAGCGT
6016                                TCCGCCGCGTGCCTCAAATCGTCCGGCTGGGTCTTCTGTCCCCTAAGCGT
EU622923_Davidiella_tassiana        TCCGCCGCGTGCCTCAAATCGTCCGGCTGGGTCTTCTGTCCCCTAAGCGT
                                    **************************************************

EF679402_Cladosporium_variabil      TGTGGAAACTATTCGCTAAAGGGTGTTCGGGAGGCTACGCCGTAAAACAA
EF679380_Cladosporium_macrocar      TGTGGAAACTATTCGCTAAAGGGTGTTCGGGAGGCTACGCCGTAAAACAA
EF679376_Cladosporium_macrocar      TGTGGAAACTATTCGCTAAAGGGTGTTCGGGAGGCTACGCCGTAAAACAA
EF679375_Cladosporium_macrocar      TGTGGAAACTATTCGCTAAAGGGTGTTCGGGAGGCTACGCCGTAAAACAA
EF679378_Cladosporium_macrocar      TGTGGAAACTATTCGCTAAAGGGTGTTCGGGAGGCTACGCCGTAAAACAA
EF679379_Cladosporium_macrocar      TGTGGAAACTATTCGCTAAAGGGTGTTCGGGAGGCTACGCCGTAAAACAA
EF679377_Cladosporium_macrocar      TGTGGAAACTATTCGCTAAAGGGTGTTCGGGAGGCTACGCCGTAAAACAA
EF679403_Cladosporium_variabil      TGTGGAAACTATTCGCTAAAGGGTGTTCGGGAGGCTACGCCGTAAAACAA
EF679386_Cladosporium_sinuosum      TGTGGAAACTATTCGCTAAAGGGTGTTCGGGAGGCTACGCCGTAAAACAA
EF679398_Cladosporium_subtilis      TGTGGAAACTATTCGCTAAAGGGTGTTCGGGAGGCTACGCCGTAAAACAA
EF679394_Cladosporium_cf_subti      TGTGGAAACTATTCGCTAAAGGGTGTTCGGGAGGCTACGCCGTAAAACAA
AF393711_Cladosporium_macrocar      TGTGGAAACTATTCGCTAAAGGGTGTTCGGGAGGCTACGCCGTAAAACAA
AF393698_Davidiella_dianthi         TGTGGAAACTATTCGCTAAAGGGTGTTCGGGAGGCTACGCCGTAAAACAA
EF679395_Cladosporium_cf_subti      TGTGGAAACTATTCGCTAAAGGGTGTTCGGGAGGCTACGCCGTAAAACAA
6016                                TGTGGAAACTATTCGCTAAAGGGTGTTCGGGAGGCTACGCCGTAAAACAA
EU622923_Davidiella_tassiana        TGTGGAAACTATTCGCTAAAGGGTGTTCGGGAGGCTACGCCGTAAAACAA
                                    **************************************************

EF679402_Cladosporium_variabil      CCCCATTTCTAAGGTTGACCTCGGATCAGGTAGGG---------------
EF679380_Cladosporium_macrocar      CCCCATTTCTAAGGTTGACCTCGGATCAGGTAGGGATACCCGCTGAACTT
EF679376_Cladosporium_macrocar      CCCCATTTCTAAGGTTGACCTCGGATCAGGTAGGGATACCCGCTGAACTT
EF679375_Cladosporium_macrocar      CCCCATTTCTAAGGTTGACCTCGGATCAGGTAGGGATACCCGCTGAACTT
EF679378_Cladosporium_macrocar      CCCCATTTCTAAGGTTGACCTCGGATCAGGTAGGGATACCCGCTGAACTT
EF679379_Cladosporium_macrocar      CCCCATTTCTAAGGTTGACCTCGGATCAGGTAGGGATACCCGCTGAACTT
EF679377_Cladosporium_macrocar      CCCCATTTCTAAGGTTGACCTCGGATCAGGTAGGGATACCCGCTGAACTT
EF679403_Cladosporium_variabil      CCCCATTTCTAAGGTTGACCTCGGATCAGGTAGGGATACCCGCTGAACTT
EF679386_Cladosporium_sinuosum      CCCCATTTCTAAGGTTGACCTCGGATCAGGTAGGGATA------------
EF679398_Cladosporium_subtilis      CCCCATTTCTAAGGTTGACCTCGGATCAGGTAGGGATA------------
EF679394_Cladosporium_cf_subti      CCCCATTTCTAAGGTTGACCTCGGATCAGGTAGGGATA------------
AF393711_Cladosporium_macrocar      CCCCATTTCTAAGGTTGACCTCGGATCAGGTAGGGATACCCGCTGAACTT
AF393698_Davidiella_dianthi         CCCCATTTCTAAGGTTGACCTCGGATCAGGTAGGGATACCCGCTGAACTT
EF679395_Cladosporium_cf_subti      CCCCATTTCTAAGGTTGACCTCGGATCAGGTAGGGATA------------
6016                                CCCCATTTCTAAGGTTGACCTCGGATCAGGTAGG----------------
EU622923_Davidiella_tassiana        CCCCATTTCTAAGGTTGACCTCGGATCAGGTAGGGATACCCGCTGAACTT
                                    **********************************                

EF679402_Cladosporium_variabil      -----------------
EF679380_Cladosporium_macrocar      AAGCATATC--------
EF679376_Cladosporium_macrocar      AAGCATATC--------
EF679375_Cladosporium_macrocar      AAGCATATC--------
EF679378_Cladosporium_macrocar      AAGCATATC--------
EF679379_Cladosporium_macrocar      AAGCATATC--------
EF679377_Cladosporium_macrocar      AAGCATATCAATA----
EF679403_Cladosporium_variabil      AAGCATATCAATA----
EF679386_Cladosporium_sinuosum      -----------------
EF679398_Cladosporium_subtilis      -----------------
EF679394_Cladosporium_cf_subti      -----------------
AF393711_Cladosporium_macrocar      AAGCATATCAATAAC--
AF393698_Davidiella_dianthi         AAGCATATCAATAAC--
EF679395_Cladosporium_cf_subti      -----------------
6016                                -----------------
EU622923_Davidiella_tassiana        AAGCATATCAATAAGCG
                                                     
