# Supplementary material for: A software pipeline for processing and identification of fungal ITS sequences
Source: Source Code Biol Med. 2009 Jan 15;4:1. doi: 10.1186/1751-0473-4-1 (PMC2649129; doi:10.1186/1751-0473-4-1)
Supplement: Additional file 2 — The evaluation dataset. The evaluation dataset (in the FASTA format) and the results of its analysis (a summary in the OpenOffice/Excel spreadsheet format with multiple alignments in the ALN (Clustal W) format and a list of the species recovered in the PDF format). [file 1751-0473-4-1-S2.zip › AdditionalFile2/2008-10-24-1/alignments/6016.dnd]

(
(
(
(
(
(
(
(
(
(
(
(
6016:-0.00341,
EU622923_Davidiella_tassiana:0.00542)
:0.00422,
EF679395_Cladosporium_cf_subti:-0.00226)
:0.00078,
AF393698_Davidiella_dianthi:0.00209)
:0.00040,
AF393711_Cladosporium_macrocar:0.00123)
:0.00072,
EF679394_Cladosporium_cf_subti:-0.00078)
:0.00048,
EF679398_Cladosporium_subtilis:-0.00040)
:0.00023,
EF679386_Cladosporium_sinuosum:-0.00023)
:0.00047,
EF679403_Cladosporium_variabil:-0.00026)
:0.00016,
EF679377_Cladosporium_macrocar:-0.00016)
:0.00010,
EF679379_Cladosporium_macrocar:0.00000)
:0.00000,
EF679378_Cladosporium_macrocar:0.00000)
:0.00000,
(
(
EF679402_Cladosporium_variabil:0.00093,
EF679380_Cladosporium_macrocar:-0.00093)
:0.00000,
EF679376_Cladosporium_macrocar:0.00000)
:0.00000,
EF679375_Cladosporium_macrocar:0.00000);
