# Supplementary material for: A software pipeline for processing and identification of fungal ITS sequences
Source: Source Code Biol Med. 2009 Jan 15;4:1. doi: 10.1186/1751-0473-4-1 (PMC2649129; doi:10.1186/1751-0473-4-1)
Supplement: Additional file 2 — The evaluation dataset. The evaluation dataset (in the FASTA format) and the results of its analysis (a summary in the OpenOffice/Excel spreadsheet format with multiple alignments in the ALN (Clustal W) format and a list of the species recovered in the PDF format). [file 1751-0473-4-1-S2.zip › AdditionalFile2/2008-10-24-1/alignments/603114.aln]

CLUSTAL W (1.83) multiple sequence alignment


DQ093691_Penicillium_citreonig      ---------------AACAAGGTTTCCGTAGGTG-AACCTGCGGAAGGAT
EU497942_Penicillium_citreonig      GGAAGTAAAAGTCGTAACAAGGTTTCCGTAGGTG-AACCTGCGGAAGGAT
EF694629_Penicillium_sp             ---------------------GTTTCCGTAGGTG-AACCTGCGGAAGGAT
DQ426524_Penicillium_citreonig      ------------------------TCCGTAGGTG-AACCTGCGGAAGGAT
DQ148948_Penicillium_citreonig      -----------------------TTCCGTAGGTG-AACCTGCGGAAGGAT
EF694623_Penicillium_sp             ---------------------GTTTCCGTAGGTG-AACCTGCGGAAGGAT
EU069420_Penicillium_sp             -----------------------TTCCGTAGGGGTAACCTGCGGAAGGAT
603114                              ----------------------------------------GCGGAAGGAT
EU729705_Penicillium_citreonig      -----------------------------AGGTG-AACCTGCGGAAGGAT
AY373908_Penicillium_citreonig      ------------------------TCCGTAGGTG-AACCTGCGGAAGGAT
EU128641_Penicillium_citreonig      --------------------------------------CTGCGGAAGGAT
AM711490_uncultured_compost_fu      --------------------------------------------AAGGAT
AF033456_Penicillium_citreonig      --------------------------------------------AAGGAT
EF198647_Penicillium_citreonig      --------------------------------------------------
AF125942_Penicillium_sp             --------------------------------------------AAGGAT
AM176675_Penicillium_citreonig      --------------------------------------------AAGGAT
                                                                                      

DQ093691_Penicillium_citreonig      CATTACCGAGTGAGGGCCCTCTGGGTCCAACCTCCCACCCGTGTTTATCG
EU497942_Penicillium_citreonig      CATTACCGAGTGAGGGCCCTCTGGGTCCAACCTCCCACCCGTGTTTATCG
EF694629_Penicillium_sp             CATTACCGAGTGAGGGCCCTCTGGGTCCAACCTCCCACCCGTGTTTATCG
DQ426524_Penicillium_citreonig      CATTACCGAGTGAGGGCCCTCTGGGTCCAACCTCCCACCCGTGTTTATCG
DQ148948_Penicillium_citreonig      CATTACCGAGTGAGGGCCCTCTGGGTCCAACCTCCCACCCGTGTTTATCG
EF694623_Penicillium_sp             CATTACCGAGTGAGGGCCCTCTGGGTCCAACCTCCCACCCGTGTTTATCG
EU069420_Penicillium_sp             CATTACCGAGTGAGGGCCCTCTGGGTCCAACCTCCCACCCGTGTTTATCG
603114                              CATTACCGAGTGAGGGCCCTCTGGGTCCAACCTCCCACCCGTGTTTATCG
EU729705_Penicillium_citreonig      CATTACCGAGTGAGGGCCCTCTGGGTCCAACCTCCCACCCGTGTTTATCG
AY373908_Penicillium_citreonig      CATTACCGAGTGAGGGCCCTCTGGGTCCAACCTCCCACCCGTGTTTATCG
EU128641_Penicillium_citreonig      CATTACCGAGTGAGGGCCCTCTGGGTCCAACCTCCCACCCGTGTTTATCG
AM711490_uncultured_compost_fu      CATTACCGAGTGAGGGCCCTCTGGGTCCAACCTCCCACCCGTGTTTATCG
AF033456_Penicillium_citreonig      CATTACCGAGTGAGGGCCCTCTGGGTCCAACCTCCCACCCGTGTTTATCG
EF198647_Penicillium_citreonig      ----ACCGAGTGAGGGCCCTCTGGGTCCAACCTCCCACCCGTGTTTATCG
AF125942_Penicillium_sp             CATTACCGAGTGAGGGCCCTCTGGGTCCAACCTCCCACCCGTGTTTATCG
AM176675_Penicillium_citreonig      CATTACCGAGTGAGGGCCCTCTGGGTCCAACCTCCCACCCGTGTTTATCG
                                        **********************************************

DQ093691_Penicillium_citreonig      TACCTTGTTGCTTCGGCGGGCCCGCCGCAAGGCCGCCGGGGGGCATCTGC
EU497942_Penicillium_citreonig      TACCTTGTTGCTTCGGCGGGCCCGCCGCAAGGCCGCCGGGGGGCATCTGC
EF694629_Penicillium_sp             TACCTTGTTGCTTCGGCGGGCCCGCCGCAAGGCCGCCGGGGGGCATCTGC
DQ426524_Penicillium_citreonig      TACCTTGTTGCTTCGGCGGGCCCGCCGCAAGGCCGCCGGGGGGCATCTGC
DQ148948_Penicillium_citreonig      TACCTTGTTGCTTCGGCGGGCCCGCCGCAAGGCCGCCGGGGGGCATCTGC
EF694623_Penicillium_sp             TACCTTGTTGCTTCGGCGGGCCCGCCGTAAGGCCGCCGGGGGGCATCTGC
EU069420_Penicillium_sp             TACCTTGTTGCTTCGGCGGGCCCGCCGTAAGGCCGCCGGGGGGCATCTGC
603114                              TACCTTGTTGCTTCGGCGGGCCCGCCGCAAGGCCGCCGGGGGGCATCTGC
EU729705_Penicillium_citreonig      TACCTTGTTGCTTCGGCGGGCCCGCCGTAAGGCCGCCGGGGGGCATCTGC
AY373908_Penicillium_citreonig      TACCTTGTTGCTTCGGCGGGCCCGCCGCAAGGCCGCCGGGGGGCATCTGC
EU128641_Penicillium_citreonig      TACCTTGTTGCTTCGGCGGGCCCGCCGCAAGGCCGCCGGGGGGCATCTGC
AM711490_uncultured_compost_fu      TACCTTGTTGCTTCGGCGGGCCCGCCGCAAGGCCGCCGGGGGGCATCTGC
AF033456_Penicillium_citreonig      TACCTTGTTGCTTCGGCGGGCCCGCCGCAAGGCCGCCGGGGGGCATCTGC
EF198647_Penicillium_citreonig      TACCTTGTTGCTTCGGCGGGCCCGCCGCAAGGCCGCCGGGGGGCATCTGC
AF125942_Penicillium_sp             TACCTTGTTGCTTCGGCGGGCCCGCCGCAAGGCCGCCGGGGGGCATCTGC
AM176675_Penicillium_citreonig      TACCTTGTTGCTTCGGCGGGCCCGCCGCAAGGCCGCCGGGGGGCATCTGC
                                    *************************** **********************

DQ093691_Penicillium_citreonig      CCTCTGGCCCGCGCCCGCCGAAGACACCATTGAACGCTGTCTGAAGATTG
EU497942_Penicillium_citreonig      CCTCTGGCCCGCGCCCGCCGAAGACACCATTGAACGCTGTCTGAAGATTG
EF694629_Penicillium_sp             CCTCTGGCCCGCGCCCGCCGAAGACACCATTGAACGCTGTCTGAAGATTG
DQ426524_Penicillium_citreonig      CCTCTGGCCCGCGCCCGCCGAAGACACCATTGAACGCTGTCTGAAGATTG
DQ148948_Penicillium_citreonig      CCTCTGGCCCGCGCCCGCCGAAGACACCATTGAACGCTGTCTGAAGATTG
EF694623_Penicillium_sp             CCTCTGGCCCGCGCCCGCCGAAGACACCATTGAACGCTGTCTGAAGATTG
EU069420_Penicillium_sp             CCTCTGGCCCGCGCCCGCCGAAGACACCATTGAACGCTGTCTGAAGATTG
603114                              CCTCTGGCCCGCGCCCGCCGAAGACACCATTGAACGCTGTCTGAAGATTG
EU729705_Penicillium_citreonig      CCTCTGGCCCGCGCCCGCCGAAGACACCATTGAACGCTGTCTGAAGATTG
AY373908_Penicillium_citreonig      CCTCTGGCCCGCGCCCGCCGAAGACACCATTGAACGCTGTCTGAAGATTG
EU128641_Penicillium_citreonig      CCTCTGGCCCGCGCCCGCCGAAGACACCATTGAACGCTGTCTGAAGATTG
AM711490_uncultured_compost_fu      CCTCTGGCCCGCGCCCGCCGAAGACACCATTGAACGCTGTCTGAAGATTG
AF033456_Penicillium_citreonig      CCTCTGGCCCGCGCCCGCCGAAGACACCATTGAACGCTGTCTGAAGATTG
EF198647_Penicillium_citreonig      CCTCTGGCCCGCGCCCGCCGAAGACACCATTGAACGCTGTCTGAAGATTG
AF125942_Penicillium_sp             CCTCTGGCCCGCGCCCGCCGAAGACACCATTGAACGCTGTCTGAAGATTG
AM176675_Penicillium_citreonig      CCTCTGGCCCGCGCCCGCCGAAGACACCATTGAACGCTGTCTGAAGATTG
                                    **************************************************

DQ093691_Penicillium_citreonig      CAGTCTGAGCAATTAGTTAAATAACTTAAAACTTTCAACAACGGATCTCT
EU497942_Penicillium_citreonig      CAGTCTGAGCAATTAGTTAAATAACTTAAAACTTTCAACAACGGATCTCT
EF694629_Penicillium_sp             CAGTCTGAGCAATTAGTTAAATAACTTAAAACTTTCAACAACGGATCTCT
DQ426524_Penicillium_citreonig      CAGTCTGAGCAATTAGTTAAATAACTTAAAACTTTCAACAACGGATCTCT
DQ148948_Penicillium_citreonig      CAGTCTGAGCAATTAGTTAAATAACTTAAAACTTTCAACAACGGATCTCT
EF694623_Penicillium_sp             CAGTCTGAGCAATTAGTTAAATAACTTAAAACTTTCAACAACGGATCTCT
EU069420_Penicillium_sp             CAGTCTGAGCAATTAGTTAAATAACTTAAAACTTTCAACAACGGATCTCT
603114                              CAGTCTGAGCAATTAGTTAAATAACTTAAAACTTTCAACAACGGATCTCT
EU729705_Penicillium_citreonig      CAGTCTGAGCAATTAGTTAAATAACTTAAAACTTTCAACAACGGATCTCT
AY373908_Penicillium_citreonig      CAGTCTGAGCAATTAGTTAAATAACTTAAAACTTTCAACAACGGATCTCT
EU128641_Penicillium_citreonig      CAGTCTGAGCAATTAGTTAAATAACTTAAAACTTTCAACAACGGATCTCT
AM711490_uncultured_compost_fu      CAGTCTGAGCAATTAGTTAAATAACTTAAAACTTTCAACAACGGATCTCT
AF033456_Penicillium_citreonig      CAGTCTGAGCAATTAGTTAAATAACTTAAAACTTTCAACAACGGATCTCT
EF198647_Penicillium_citreonig      CAGTCTGAGCAATTAGTTAAATAACTTAAAACTTTCAACAACGGATCTCT
AF125942_Penicillium_sp             CAGTCTGAGCAATTAGTTAAATAACTTAAAACTTTCAACAACGGATCTCT
AM176675_Penicillium_citreonig      CAGTCTGAGCAATTAGTTAAATAACTTAAAACTTTCAACAACGGATCTCT
                                    **************************************************

DQ093691_Penicillium_citreonig      TGGTTCCGGCATCGATGAAGAACGCAGCGAAATGCGATACGTAATGTGAA
EU497942_Penicillium_citreonig      TGGTTCCGGCATCGATGAAGAACGCAGCGAAATGCGATACGTAATGTGAA
EF694629_Penicillium_sp             TGGTTCCGGCATCGATGAAGAACGCAGCGAAATGCGATACGTAATGTGAA
DQ426524_Penicillium_citreonig      TGGTTCCGGCATCGATGAAGAACGCAGCGAAATGCGATACGTAATGTGAA
DQ148948_Penicillium_citreonig      TGGTTCCGGCATCGATGAAGAACGCAGCGAAATGCGATACGTAATGTGAA
EF694623_Penicillium_sp             TGGTTCCGGCATCGATGAAGAACGCAGCGAAATGCGATACGTAATGTGAA
EU069420_Penicillium_sp             TGGTTCCGGCATCGATGAAGAACGCAGCGAAATGCGATACGTAATGTGAA
603114                              TGGTTCCGGCATCGATGAAGAACGCAGCGAAATGCGATACGTAATGTGAA
EU729705_Penicillium_citreonig      TGGTTCCGGCATCGATGAAGAACGCAGCGAAATGCGATACGTAATGTGAA
AY373908_Penicillium_citreonig      TGGTTCCGGCATCGATGAAGAACGCAGCGAAATGCGATACGTAATGTGAA
EU128641_Penicillium_citreonig      TGGTTCCGGCATCGATGAAGAACGCAGCGAAATGCGATACGTAATGTGAA
AM711490_uncultured_compost_fu      TGGTTCCGGCATCGATGAAGAACGCAGCGAAATGCGATACGTAATGTGAA
AF033456_Penicillium_citreonig      TGGTTCCGGCATCGATGAAGAACGCAGCGAAATGCGATACGTAATGTGAA
EF198647_Penicillium_citreonig      TGGTTCCGGCATCGATGAAGAACGCAGCGAAATGCGATACGTAATGTGAA
AF125942_Penicillium_sp             TGGTTCCGGCATCGATGAAGAACGCAGCGAAATGCGATACGTAATGTGAA
AM176675_Penicillium_citreonig      TGGTTCCGGCATCGATGAAGAACGCAGCGAAATGCGATACGTAATGTGAA
                                    **************************************************

DQ093691_Penicillium_citreonig      TTGCAGAATTCAGTGAATCATCGAGTCTTTGAACGCACATTGCGCCCCCT
EU497942_Penicillium_citreonig      TTGCAGAATTCAGTGAATCATCGAGTCTTTGAACGCACATTGCGCCCCCT
EF694629_Penicillium_sp             TTGCAGAATTCAGTGAATCATCGAGTCTTTGAACGCACATTGCGCCCCCT
DQ426524_Penicillium_citreonig      TTGCAGAATTCAGTGAATCATCGAGTCTTTGAACGCACATTGCGCCCCCT
DQ148948_Penicillium_citreonig      TTGCAGAATTCAGTGAATCATCGAGTCTTTGAACGCACATTGCGCCCCCT
EF694623_Penicillium_sp             TTGCAGAATTCAGTGAATCATCGAGTCTTTGAACGCACATTGCGCCCCCT
EU069420_Penicillium_sp             TTGCAGAATTCAGTGAATCATCGAGTCTTTGAACGCACATTGCGCCCCCT
603114                              TTGCAGAATTCAGTGAATCATCGAGTCTTTGAACGCACATTGCGCCCCCT
EU729705_Penicillium_citreonig      TTGCAGAATTCAGTGAATCATCGAGTCTTTGAACGCACATTGCGCCCCCT
AY373908_Penicillium_citreonig      TTGCAGAATTCAGTGAATCATCGAGTCTTTGAACGCACATTGCGCCCCCT
EU128641_Penicillium_citreonig      TTGCAGAATTCAGTGAATCATCGAGTCTTTGAACGCACATTGCGCCCCCT
AM711490_uncultured_compost_fu      TTGCAGAATTCAGTGAATCATCGAGTCTTTGAACGCACATTGCGCCCCCT
AF033456_Penicillium_citreonig      TTGCAGAATTCAGTGAATCATCGAGTCTTTGAACGCACATTGCGCCCCCT
EF198647_Penicillium_citreonig      TTGCAGAATTCAGTGAATCATCGAGTCTTTGAACGCACATTGCGCCCCCT
AF125942_Penicillium_sp             TTGCAGAATTCAGTGAATCATCGAGTCTTTGAACGCACATTGCGCCCCCT
AM176675_Penicillium_citreonig      TTGCAGAATTCAGTGAATCATCGAGTCTTTGAACGCACATTGCGCCCCCT
                                    **************************************************

DQ093691_Penicillium_citreonig      GGTATTCCGGGGGGCATGCCTGTCCGAGCGTCATTGCTGCCCTCAAGCAC
EU497942_Penicillium_citreonig      GGTATTCCGGGGGGCATGCCTGTCCGAGCGTCATTGCTGCCCTCAAGCAC
EF694629_Penicillium_sp             GGTATTCCGGGGGGCATGCCTGTCCGAGCGTCATTGCTGCCCTCAAGCAC
DQ426524_Penicillium_citreonig      GGTATTCCGGGGGGCATGCCTGTCCGAGCGTCATTGCTGCCCTCAAGCAC
DQ148948_Penicillium_citreonig      GGTATTCCGGGGGGCATGCCTGTCCGAGCGTCATTGCTGCCCTCAAGCAC
EF694623_Penicillium_sp             GGTATTCCGGGGGGCATGCCTGTCCGAGCGTCATTGCTGCCCTCAAGCAC
EU069420_Penicillium_sp             GGTATTCCGGGGGGCATGCCTGTCCGAGCGTCATTGCTGCCCTCAAGCAC
603114                              GGTATTCCGGGGGGCATGCCTGTCCGAGCGTCATTGCTGCCCTCAAGCAC
EU729705_Penicillium_citreonig      GGTATTCCGGGGGGCATGCCTGTCCGAGCGTCATTGCTGCCCTCAAGCAC
AY373908_Penicillium_citreonig      GGTATTCCGGGGGGCATGCCTGTCCGAGCGTCATTGCTGCCCTCAAGCAC
EU128641_Penicillium_citreonig      GGTATTCCGGGGGGCATGCCTGTCCGAGCGTCATTGCTGCCCTCAAGCAC
AM711490_uncultured_compost_fu      GGTATTCCGGGGGGCATGCCTGTCCGAGCGTCATTGCTGCCCTCAAGCAC
AF033456_Penicillium_citreonig      GGTATTCCGGGGGGCATGCCTGTCCGAGCGTCATTGCTGCCCTCAAGCAC
EF198647_Penicillium_citreonig      GGTATTCCGGGGGGCATGCCTGTCCGAGCGTCATTGCTGCCCTCAAGCAC
AF125942_Penicillium_sp             GGTATTCCGGGGGGCATGCCTGTCCGAGCGTCATTGCTGCCCTCAAGCAC
AM176675_Penicillium_citreonig      GGTATTCCGGGGGGCATGCCTGTCCGAGCGTCATTGCTGCCCTCAAGCAC
                                    **************************************************

DQ093691_Penicillium_citreonig      GGCTTGTGTGTTGGGCTCCGTCCTCCTTCCGGGGGACGGGCCCGAAAGGC
EU497942_Penicillium_citreonig      GGCTTGTGTGTTGGGCTCCGTCCTCCTTCCGGGGGACGGGCCCGAAAGGC
EF694629_Penicillium_sp             GGCTTGTGTGTTGGGCTCCGTCCTCCTTCCGGGGGACGGGCCCGAAAGGC
DQ426524_Penicillium_citreonig      GGCTTGTGTGTTGGGCTCCGTCCTCCTCCCGGGGGACGGGCCCGAAAGGC
DQ148948_Penicillium_citreonig      GGCTTGTGTGTTGGGCTCCGTCCTCCTCCCGGGGGACGGGCCCGAAAGGC
EF694623_Penicillium_sp             GGCTTGTGTGTTGGGCTCCGTCCTCCTCCCGGGGGACGGGCCCGAAAGGC
EU069420_Penicillium_sp             GGCTTGTGTGTTGGGCTCCGTCCTCCTCCCGGGGGACGGGCCCGAAAGGC
603114                              GGCTTGTGTGTTGGGCTCCGTCCTCCTCCCGGGGGACGGGCCCGAAAGGC
EU729705_Penicillium_citreonig      GGCTTGTGTGTTGGGCTCCGTCCTCCTCCCGGGGGACGGGCCCGAAAGGC
AY373908_Penicillium_citreonig      GGCTTGTGTGTTGGGCTCCGTCCTCCTCCCGGGGGACGGGCCCGAAAGGC
EU128641_Penicillium_citreonig      GGCTTGTGTGTTGGGCTCCGTCCTCCTCCCGGGGGACGGGCCCGAAAGGC
AM711490_uncultured_compost_fu      GGCTTGTGTGTTGGGCTCCGTCCTCCTCCCGGGGGACGGGCCCGAAAGGC
AF033456_Penicillium_citreonig      GGCTTGTGTGTTGGGCTCCGTCCTCCTCCCGGGGGACGGGCCCGAAAGGC
EF198647_Penicillium_citreonig      GGCTTGTGTGTTGGGCTCCGTCCTCCTCCCGGGGGACGGGCCCGAAAGGC
AF125942_Penicillium_sp             GGCTTGTGTGTTGGGCTCCGTCCTCCTTCCGGGGGACGGGCCCGAAAGGC
AM176675_Penicillium_citreonig      GGCTTGTGTGTTGGGCTCCGTCCTCCTTCCGGGGGACGGGCCCGAAAGGC
                                    *************************** **********************

DQ093691_Penicillium_citreonig      AGCGGCGGCACCGCGTCCGGTCCTCGAGCGTATGGGGCTTCGTCACCCGC
EU497942_Penicillium_citreonig      AGCGGCGGCACCGCGTCCGGTCCTCGAGCGTATGGGGCTTCGTCACCCGC
EF694629_Penicillium_sp             AGCGGCGGCACCGCGTCCGGTCCTCGAGCGTATGGGGCTTCGTCACCCGC
DQ426524_Penicillium_citreonig      AGCGGCGGCACCGCGTCCGGTCCTCGAGCGTATGGGGCTTCGTCACCCGC
DQ148948_Penicillium_citreonig      AGCGGCGGCACCGCGTCCGGTCCTCGAGCGTATGGGGCTTCGTCACCCGC
EF694623_Penicillium_sp             AGCGGCGGCACCGCGTCCGGTCCTCGAGCGTATGGGGCTTCGTCACCCGC
EU069420_Penicillium_sp             AGCGGCGGCACCGCGTCCGGTCCTCGAGCGTATGGGGCTTCGTCACCCGC
603114                              AGCGGCGGCACCGCGTCCGGTCCTCGAGCGTATGGGGCTTCGTCACCCGC
EU729705_Penicillium_citreonig      AGCGGCGGCACCGCGTCCGGTCCTCGAGCGTATGGGGCTTCGTCACCCGC
AY373908_Penicillium_citreonig      AGCGGCGGCACCGCGTCCGGTCCTCGAGCGTATGGGGCTTCGTCACCCGC
EU128641_Penicillium_citreonig      AGCGGCGGCACCGCGTCCGGTCCTCGAGCGTATGGGGCTTCGTCACCCGC
AM711490_uncultured_compost_fu      AGCGGCGGCACCGCGTCCGGTCCTCGAGCGTATGGGGCTTCGTCACCCGC
AF033456_Penicillium_citreonig      AGCGGCGGCACCGCGTCCGGTCCTCGAGCGTATGGGGCTTCGTCACCCGC
EF198647_Penicillium_citreonig      AGCGGCGGCACCGCGTCCGGTCCTCGAGCGTATGGGGCTTCGTCACCCGC
AF125942_Penicillium_sp             AGCGGCGGCACCGCGTCCGGTCCTCGAGCGTATGGGGCTTCGTCACCCGC
AM176675_Penicillium_citreonig      AGCGGCGGCACCGCGTCCGGTCCTCGAGCGTATGGGGCTTCGTCACCCGC
                                    **************************************************

DQ093691_Penicillium_citreonig      TCTGTAGGCCCGGCCGGCGCTTGCCGACACATCAATCTTTTTTCCAGGTT
EU497942_Penicillium_citreonig      TCTGCAGGCCCGGCCGGCGCTTGCCGACACATCAATCTTTTTTCCAGGTT
EF694629_Penicillium_sp             TCTGTAGGCCCGGCCGGCGCTTGCCGACACATCAATCTTTTTTCCAGGTT
DQ426524_Penicillium_citreonig      TCTGTAGGCCCGGCCGGCGCTTGCCGACACATCAATCTTTTTTCCAGGTT
DQ148948_Penicillium_citreonig      TCTGTAGGCCCGGCCGGCGCTTGCCGACACATCAATCTTTTTTCCAGGTT
EF694623_Penicillium_sp             TCTGTAGGCCCGGCCGGCGCTTGCCGACACATCAATCTTTTTTCCAGGTT
EU069420_Penicillium_sp             TCTGTAGGCCCGGCCGGCGCTTGCCGACACATCAATCTTTTTTCCAGGTT
603114                              TCTGTAGGCCCGGCCGGCGCTTGCCGACACATCAATCTTTTTTCCAGGTT
EU729705_Penicillium_citreonig      TCTGTAGGCCCGGCCGGCGCTTGCCGACACATCAATCTTTTTTCCAGGTT
AY373908_Penicillium_citreonig      TCTGTAGGCCCGGCCGGCGCTTGCCGACACATCAATCTTTTTTCCAGGTT
EU128641_Penicillium_citreonig      TCTGTAGGCCCGGCCGGCGCTTGCCGACACATCAATCTTTTTTCCAGGTT
AM711490_uncultured_compost_fu      TCTGTAGGCCCGGCCGGCGCTTGCCGACACATCAATCTTTTTTCCAGGTT
AF033456_Penicillium_citreonig      TCTGTAGGCCCGGCCGGCGCTTGCCGACACATCAATCTTTTTTCCAGGTT
EF198647_Penicillium_citreonig      TCTGTAGGCCCGGCCGGCGCTTGCCGACACATCAATCTTTTTTCCAGGTT
AF125942_Penicillium_sp             TCTGTAGGCCCGGCCGGCGCTTGCCGACACATCAATCTTTTTTCCAGGTT
AM176675_Penicillium_citreonig      TCTGCAGGCCCGGCCGGCGCTTGCCGACACATCAATCTTTTTTCCAGGTT
                                    **** *********************************************

DQ093691_Penicillium_citreonig      GACCTCGGATCAGGTAGGGA-ACCCG------------------------
EU497942_Penicillium_citreonig      GACCTCGGATCAGGTAGGGATACCCGCTGAACTTAAGCATATCAATAAGC
EF694629_Penicillium_sp             GACCTCGGATCAGGTAGGGATA----------------------------
DQ426524_Penicillium_citreonig      GACCTCGGATCA--------------------------------------
DQ148948_Penicillium_citreonig      GACCTCGGATCAGGTAGGGA------------------------------
EF694623_Penicillium_sp             GACCTCGGATCAGGTAGGGATACCCGCTGAA-------------------
EU069420_Penicillium_sp             GACCTCGGATCAGGTAGGGATACCCGCTGAACTTAAGCATATCAATAA--
603114                              GACCTCGGATCAGGTAGG--------------------------------
EU729705_Penicillium_citreonig      GACCTCGGATCAGGTAGGGATACCCGCTGAACTTAAGCATATCAATAA--
AY373908_Penicillium_citreonig      GACCTCGGATCAGGTAGGGATACCCGCTGAACTTAAGCATATCAATAAGC
EU128641_Penicillium_citreonig      GACCTCGGATCAGGTAGGGATACCCGCTGAACTTAAGCATATCAATAAGC
AM711490_uncultured_compost_fu      GACCTCGGATCAGGTAGGGATACCCGCTGAACTCAAG-------------
AF033456_Penicillium_citreonig      GACCTCGGATCAGGTAGGGATACCCGCTGAACTTAAGCATATCAATAAGC
EF198647_Penicillium_citreonig      GACCTCGGATCAGGTAGGGATACCCGCTGAACTTAAGCATATCAATAAGC
AF125942_Penicillium_sp             GACCTCGGATCAGGTAGGGATACCCGCTGAACTTAAGCATATCAATAAGC
AM176675_Penicillium_citreonig      GACCTCGGATCAGGTAGGGATACCCGCTGAACTTAA--------------
                                    ************                                      

DQ093691_Penicillium_citreonig      --------------------------------------------------
EU497942_Penicillium_citreonig      GGAGGAA-------------------------------------------
EF694629_Penicillium_sp             --------------------------------------------------
DQ426524_Penicillium_citreonig      --------------------------------------------------
DQ148948_Penicillium_citreonig      --------------------------------------------------
EF694623_Penicillium_sp             --------------------------------------------------
EU069420_Penicillium_sp             --------------------------------------------------
603114                              --------------------------------------------------
EU729705_Penicillium_citreonig      --------------------------------------------------
AY373908_Penicillium_citreonig      GGAGGAAAAGAAACCAACAGGGATTGCCCC--------------------
EU128641_Penicillium_citreonig      CGGA----------------------------------------------
AM711490_uncultured_compost_fu      --------------------------------------------------
AF033456_Penicillium_citreonig      GGAGGAAAAGAAACCAACAGGGATTGCCCCAGTAACGGCGAGTGAAGCGG
EF198647_Penicillium_citreonig      GGAGGAAAAGAAACCAACAGGGATTGCCCCAGTAACGGCGAGTGAAGCGG
AF125942_Penicillium_sp             GGAGGAAAAGAAACCAACAGGGATTGCCCCAGTAACGGCGAGTGAAGCGG
AM176675_Penicillium_citreonig      --------------------------------------------------
                                                                                      

DQ093691_Penicillium_citreonig      --------------------------------------------------
EU497942_Penicillium_citreonig      --------------------------------------------------
EF694629_Penicillium_sp             --------------------------------------------------
DQ426524_Penicillium_citreonig      --------------------------------------------------
DQ148948_Penicillium_citreonig      --------------------------------------------------
EF694623_Penicillium_sp             --------------------------------------------------
EU069420_Penicillium_sp             --------------------------------------------------
603114                              --------------------------------------------------
EU729705_Penicillium_citreonig      --------------------------------------------------
AY373908_Penicillium_citreonig      --------------------------------------------------
EU128641_Penicillium_citreonig      --------------------------------------------------
AM711490_uncultured_compost_fu      --------------------------------------------------
AF033456_Penicillium_citreonig      CAAGAGCTCAAATTTGAAAGCTGGCCCCCTCGGGGTCCGCATTGTAATTT
EF198647_Penicillium_citreonig      CAAGAGCTCAAATTTGAAAGCTGGCCCCCTCGGGGTCCGCATTGTAATTT
AF125942_Penicillium_sp             CAAGAGCTCAAATTTGAAAGCTGGCCCCCTCGGGGTCCGCATTGTAATTT
AM176675_Penicillium_citreonig      --------------------------------------------------
                                                                                      

DQ093691_Penicillium_citreonig      --------------------------------------------------
EU497942_Penicillium_citreonig      --------------------------------------------------
EF694629_Penicillium_sp             --------------------------------------------------
DQ426524_Penicillium_citreonig      --------------------------------------------------
DQ148948_Penicillium_citreonig      --------------------------------------------------
EF694623_Penicillium_sp             --------------------------------------------------
EU069420_Penicillium_sp             --------------------------------------------------
603114                              --------------------------------------------------
EU729705_Penicillium_citreonig      --------------------------------------------------
AY373908_Penicillium_citreonig      --------------------------------------------------
EU128641_Penicillium_citreonig      --------------------------------------------------
AM711490_uncultured_compost_fu      --------------------------------------------------
AF033456_Penicillium_citreonig      GCAGAGGATGCTTCGGGAGTGGCCCCCATCTAAGTGCTCTGGAACGGGCC
EF198647_Penicillium_citreonig      GCAGAGGATGCTTCGGGAGTGGCCCCCATCTAAGTGCTCTGGAACGGGCC
AF125942_Penicillium_sp             GCAGAGGATGCTTCGGGAGTGGCCCCCATCTAAGTGCTCTGGAACGGGCC
AM176675_Penicillium_citreonig      --------------------------------------------------
                                                                                      

DQ093691_Penicillium_citreonig      --------------------------------------------------
EU497942_Penicillium_citreonig      --------------------------------------------------
EF694629_Penicillium_sp             --------------------------------------------------
DQ426524_Penicillium_citreonig      --------------------------------------------------
DQ148948_Penicillium_citreonig      --------------------------------------------------
EF694623_Penicillium_sp             --------------------------------------------------
EU069420_Penicillium_sp             --------------------------------------------------
603114                              --------------------------------------------------
EU729705_Penicillium_citreonig      --------------------------------------------------
AY373908_Penicillium_citreonig      --------------------------------------------------
EU128641_Penicillium_citreonig      --------------------------------------------------
AM711490_uncultured_compost_fu      --------------------------------------------------
AF033456_Penicillium_citreonig      GTCATAGAGGGTGAGAATCCCGTATGGGATGGGGTGTCCGCGACCATGTG
EF198647_Penicillium_citreonig      GTCATAGAGGGTGAGAATCCCGTATGGGATGGGGTGTCCGCGACCATGTG
AF125942_Penicillium_sp             GTCATAGAGGGTGAGAATCCCGTATGGGATGGGGTGTCCGCGACCATGTG
AM176675_Penicillium_citreonig      --------------------------------------------------
                                                                                      

DQ093691_Penicillium_citreonig      --------------------------------------------------
EU497942_Penicillium_citreonig      --------------------------------------------------
EF694629_Penicillium_sp             --------------------------------------------------
DQ426524_Penicillium_citreonig      --------------------------------------------------
DQ148948_Penicillium_citreonig      --------------------------------------------------
EF694623_Penicillium_sp             --------------------------------------------------
EU069420_Penicillium_sp             --------------------------------------------------
603114                              --------------------------------------------------
EU729705_Penicillium_citreonig      --------------------------------------------------
AY373908_Penicillium_citreonig      --------------------------------------------------
EU128641_Penicillium_citreonig      --------------------------------------------------
AM711490_uncultured_compost_fu      --------------------------------------------------
AF033456_Penicillium_citreonig      AAGCTCCTTCGACGAGTCGAGTTGTTTGGGAATGCAGCTCTAAATGGGTG
EF198647_Penicillium_citreonig      AAGCTCCTTCGACGAGTCGAGTTGTTTGGGAATGCAGCTCTAAATGGGTG
AF125942_Penicillium_sp             AAGCTCCTTCGACGAGTCGAGTTGTTTGGGAATGCAGCTCTAAATGGGTG
AM176675_Penicillium_citreonig      --------------------------------------------------
                                                                                      

DQ093691_Penicillium_citreonig      --------------------------------------------------
EU497942_Penicillium_citreonig      --------------------------------------------------
EF694629_Penicillium_sp             --------------------------------------------------
DQ426524_Penicillium_citreonig      --------------------------------------------------
DQ148948_Penicillium_citreonig      --------------------------------------------------
EF694623_Penicillium_sp             --------------------------------------------------
EU069420_Penicillium_sp             --------------------------------------------------
603114                              --------------------------------------------------
EU729705_Penicillium_citreonig      --------------------------------------------------
AY373908_Penicillium_citreonig      --------------------------------------------------
EU128641_Penicillium_citreonig      --------------------------------------------------
AM711490_uncultured_compost_fu      --------------------------------------------------
AF033456_Penicillium_citreonig      GTAAATTTCATCTAAAGCTAAATATTGGCCGGAGACCGATAGCGCACAAG
EF198647_Penicillium_citreonig      GTAAATTTCATCTAAAGCTAAATATTGGCCGGAGACCGATAGCGCACAAG
AF125942_Penicillium_sp             GTAAATTTCATCTAAAGCTAAATATTGGCCGGAGACCGATAGCGCACAAG
AM176675_Penicillium_citreonig      --------------------------------------------------
                                                                                      

DQ093691_Penicillium_citreonig      --------------------------------------------------
EU497942_Penicillium_citreonig      --------------------------------------------------
EF694629_Penicillium_sp             --------------------------------------------------
DQ426524_Penicillium_citreonig      --------------------------------------------------
DQ148948_Penicillium_citreonig      --------------------------------------------------
EF694623_Penicillium_sp             --------------------------------------------------
EU069420_Penicillium_sp             --------------------------------------------------
603114                              --------------------------------------------------
EU729705_Penicillium_citreonig      --------------------------------------------------
AY373908_Penicillium_citreonig      --------------------------------------------------
EU128641_Penicillium_citreonig      --------------------------------------------------
AM711490_uncultured_compost_fu      --------------------------------------------------
AF033456_Penicillium_citreonig      TAGAGTGATCGAAAGATGAAAAGCACTTTGAAAAGAGAGTTAAAAAGCAC
EF198647_Penicillium_citreonig      TAGAGTGATCGAAAGATGAAAAGCACTTTGAAAAGAGAGTTAAAAAGCAC
AF125942_Penicillium_sp             TAGAGTGATCGAAAGATGAAAAGCACTTTGAAAAGAGAGTTAAAAAGCAC
AM176675_Penicillium_citreonig      --------------------------------------------------
                                                                                      

DQ093691_Penicillium_citreonig      --------------------------------------------------
EU497942_Penicillium_citreonig      --------------------------------------------------
EF694629_Penicillium_sp             --------------------------------------------------
DQ426524_Penicillium_citreonig      --------------------------------------------------
DQ148948_Penicillium_citreonig      --------------------------------------------------
EF694623_Penicillium_sp             --------------------------------------------------
EU069420_Penicillium_sp             --------------------------------------------------
603114                              --------------------------------------------------
EU729705_Penicillium_citreonig      --------------------------------------------------
AY373908_Penicillium_citreonig      --------------------------------------------------
EU128641_Penicillium_citreonig      --------------------------------------------------
AM711490_uncultured_compost_fu      --------------------------------------------------
AF033456_Penicillium_citreonig      GTGAAATTGTTGAAAGGGAAGCGCTTGCGACCAGACTCGCCTACGGGGTT
EF198647_Penicillium_citreonig      GTGAAATTGTTGAAAGGGAAGCGCTTGCGACCAGACTCGCCTACGGGGTT
AF125942_Penicillium_sp             GTGAAATTGTTGAAAGGGAAGCGCTTGCGACCAGACTCGCCTACGGGGTT
AM176675_Penicillium_citreonig      --------------------------------------------------
                                                                                      

DQ093691_Penicillium_citreonig      --------------------------------------------------
EU497942_Penicillium_citreonig      --------------------------------------------------
EF694629_Penicillium_sp             --------------------------------------------------
DQ426524_Penicillium_citreonig      --------------------------------------------------
DQ148948_Penicillium_citreonig      --------------------------------------------------
EF694623_Penicillium_sp             --------------------------------------------------
EU069420_Penicillium_sp             --------------------------------------------------
603114                              --------------------------------------------------
EU729705_Penicillium_citreonig      --------------------------------------------------
AY373908_Penicillium_citreonig      --------------------------------------------------
EU128641_Penicillium_citreonig      --------------------------------------------------
AM711490_uncultured_compost_fu      --------------------------------------------------
AF033456_Penicillium_citreonig      CAGCCGGTATTCGTACCGGTGTACTTCCCCGTGGGCGGGCCAGCGTCGGT
EF198647_Penicillium_citreonig      CAGCCGGTATTCGTACCGGTGTACTTCCCCGTGGGCGGGCCAGCGTCGGT
AF125942_Penicillium_sp             CAGCCGGTATTCGTACCGGTGTACTTCCCCGTGGGCGGGCCAGCGTCGGT
AM176675_Penicillium_citreonig      --------------------------------------------------
                                                                                      

DQ093691_Penicillium_citreonig      --------------------------------------------------
EU497942_Penicillium_citreonig      --------------------------------------------------
EF694629_Penicillium_sp             --------------------------------------------------
DQ426524_Penicillium_citreonig      --------------------------------------------------
DQ148948_Penicillium_citreonig      --------------------------------------------------
EF694623_Penicillium_sp             --------------------------------------------------
EU069420_Penicillium_sp             --------------------------------------------------
603114                              --------------------------------------------------
EU729705_Penicillium_citreonig      --------------------------------------------------
AY373908_Penicillium_citreonig      --------------------------------------------------
EU128641_Penicillium_citreonig      --------------------------------------------------
AM711490_uncultured_compost_fu      --------------------------------------------------
AF033456_Penicillium_citreonig      TTGGGCGGCCGGTCAAAGGCCCTCGGAATGTAACGCCTCTCGGGGCGTCT
EF198647_Penicillium_citreonig      TTGGGCGGCCGGTCAAAGGCCCTCGGAATGTAACGCCTCTCGGGGCGTCT
AF125942_Penicillium_sp             TTGGGCGGCCGGTCAAAGGCCCTCGGAATGTAACGCCTCTCGGGGCGTCT
AM176675_Penicillium_citreonig      --------------------------------------------------
                                                                                      

DQ093691_Penicillium_citreonig      --------------------------------------------------
EU497942_Penicillium_citreonig      --------------------------------------------------
EF694629_Penicillium_sp             --------------------------------------------------
DQ426524_Penicillium_citreonig      --------------------------------------------------
DQ148948_Penicillium_citreonig      --------------------------------------------------
EF694623_Penicillium_sp             --------------------------------------------------
EU069420_Penicillium_sp             --------------------------------------------------
603114                              --------------------------------------------------
EU729705_Penicillium_citreonig      --------------------------------------------------
AY373908_Penicillium_citreonig      --------------------------------------------------
EU128641_Penicillium_citreonig      --------------------------------------------------
AM711490_uncultured_compost_fu      --------------------------------------------------
AF033456_Penicillium_citreonig      TATAGCCGAGGGTGCCATGCGGCCAGCCCAGACCGAGGAACGCGCTTCGG
EF198647_Penicillium_citreonig      TATAGCCGAGGGTGCCATGCGGCCAGCCCAGACCGAGGAACGCGCTTCGG
AF125942_Penicillium_sp             TATAGCCGAGGGTGCCATGCGGCCAGCCCAGACCGAGGAACGCGCTTCGG
AM176675_Penicillium_citreonig      --------------------------------------------------
                                                                                      

DQ093691_Penicillium_citreonig      --------------------------------
EU497942_Penicillium_citreonig      --------------------------------
EF694629_Penicillium_sp             --------------------------------
DQ426524_Penicillium_citreonig      --------------------------------
DQ148948_Penicillium_citreonig      --------------------------------
EF694623_Penicillium_sp             --------------------------------
EU069420_Penicillium_sp             --------------------------------
603114                              --------------------------------
EU729705_Penicillium_citreonig      --------------------------------
AY373908_Penicillium_citreonig      --------------------------------
EU128641_Penicillium_citreonig      --------------------------------
AM711490_uncultured_compost_fu      --------------------------------
AF033456_Penicillium_citreonig      CACGGACGCTGGCATAATGGTCGTAAGCGACC
EF198647_Penicillium_citreonig      CACGGACGCTGGCATAATGGTCGTAAGCGACC
AF125942_Penicillium_sp             CACGGACGCTGGCATAATGGTCGTAAGCGACC
AM176675_Penicillium_citreonig      --------------------------------
                                                                    
