# Supplementary material for: A software pipeline for processing and identification of fungal ITS sequences
Source: Source Code Biol Med. 2009 Jan 15;4:1. doi: 10.1186/1751-0473-4-1 (PMC2649129; doi:10.1186/1751-0473-4-1)
Supplement: Additional file 2 — The evaluation dataset. The evaluation dataset (in the FASTA format) and the results of its analysis (a summary in the OpenOffice/Excel spreadsheet format with multiple alignments in the ALN (Clustal W) format and a list of the species recovered in the PDF format). [file 1751-0473-4-1-S2.zip › AdditionalFile2/2008-10-24-1/alignments/603114.dnd]

(
(
(
(
603114:-0.00546,
(
(
(
EU128641_Penicillium_citreonig:0.00180,
(
AM711490_uncultured_compost_fu:-0.00374,
(
(
(
AF033456_Penicillium_citreonig:-0.00830,
EF198647_Penicillium_citreonig:0.00830)
:0.00456,
AF125942_Penicillium_sp:-0.00368)
:0.01530,
AM176675_Penicillium_citreonig:-0.00836)
:0.00650)
:0.00212)
:0.00696,
AY373908_Penicillium_citreonig:-0.00242)
:0.00171,
EU729705_Penicillium_citreonig:0.00099)
:0.00427)
:0.00243,
EU069420_Penicillium_sp:0.00126)
:0.00355,
EF694623_Penicillium_sp:0.00108)
:0.00126,
DQ148948_Penicillium_citreonig:-0.00114,
(
(
EF694629_Penicillium_sp:0.00000,
(
DQ093691_Penicillium_citreonig:0.00238,
EU497942_Penicillium_citreonig:-0.00059)
:0.00193)
:0.00142,
DQ426524_Penicillium_citreonig:-0.00046)
:0.00112);
