# Supplementary material for: A software pipeline for processing and identification of fungal ITS sequences
Source: Source Code Biol Med. 2009 Jan 15;4:1. doi: 10.1186/1751-0473-4-1 (PMC2649129; doi:10.1186/1751-0473-4-1)
Supplement: Additional file 2 — The evaluation dataset. The evaluation dataset (in the FASTA format) and the results of its analysis (a summary in the OpenOffice/Excel spreadsheet format with multiple alignments in the ALN (Clustal W) format and a list of the species recovered in the PDF format). [file 1751-0473-4-1-S2.zip › AdditionalFile2/2008-10-24-1/alignments/603511.aln]

CLUSTAL W (1.83) multiple sequence alignment


603511                              --------------------------------------------------
AB298713_Aspergillus_cf_tubing      --------------------------------------------------
EF151436_Aspergillus_awamori        --------------------------------------------------
DQ235784_Aspergillus_awamori        --------------------------------------------------
EU833208_Aspergillus_niger          --------------------------------------------------
EF136365_Aspergillus_niger          --------------------------------------------------
AY213633_Aspergillus_niger          --------------------------------------------------
FJ040211_Aspergillus_niger          --------------------------------------------------
AJ280008_Aspergillus_tubingens      --------------------------------------------------
AF021264_Gliocladium_cibotii        --------------------------------------------------
AJ280007_Aspergillus_tubingens      --------------------------------------------------
AB369898_Aspergillus_niger          --------------------------------------------------
EU877947_Aspergillus_tubingens      --------------------------------------------------
EF621571_Aspergillus_tubingens      --------------------------------------------------
EF178271_Aspergillus_tubingens      GTACACACCGCCCGTCGCTACTACCGATTGAATGGCTCGGTGAGGCCTTC
DQ778910_Aspergillus_tubingens      --------------------------------------------------
                                                                                      

603511                              --------------------------------------------------
AB298713_Aspergillus_cf_tubing      --------------------------------------------------
EF151436_Aspergillus_awamori        --------------------------------------------------
DQ235784_Aspergillus_awamori        --------------------------------------------------
EU833208_Aspergillus_niger          --------------------------------------------------
EF136365_Aspergillus_niger          --------------------------------------------------
AY213633_Aspergillus_niger          --------------------------------------------------
FJ040211_Aspergillus_niger          --------------------------------------------------
AJ280008_Aspergillus_tubingens      --------------------------------------------------
AF021264_Gliocladium_cibotii        --------------------------------------------------
AJ280007_Aspergillus_tubingens      --------------------------------------------------
AB369898_Aspergillus_niger          --------------------------------------------------
EU877947_Aspergillus_tubingens      --------------------------------------------------
EF621571_Aspergillus_tubingens      --------------GGGTTGGCAACGACCCCCCAGAGCCGGAAAGTTGGT
EF178271_Aspergillus_tubingens      GGACTGGCTCAGGAGGGTTGGCAACGACCCCCCAGAGCCGGAAAGTTGGT
DQ778910_Aspergillus_tubingens      --------------------------------------------------
                                                                                      

603511                              --------------------------------------------------
AB298713_Aspergillus_cf_tubing      ---------------------------------------AGTTCCGTAGG
EF151436_Aspergillus_awamori        ---------------------------------TCCAGTCTTTCCGTAGG
DQ235784_Aspergillus_awamori        ---------------------------------TCCAGTCTTTCCGTAGG
EU833208_Aspergillus_niger          -------------------------------------------CCGTAGG
EF136365_Aspergillus_niger          ------------------------------------------TCCGTAGG
AY213633_Aspergillus_niger          ------------------------------------------TCCGTAGG
FJ040211_Aspergillus_niger          --------------------AAGTAAAAGTCGTAACAAGGTTTCCGTAGG
AJ280008_Aspergillus_tubingens      -----------------------------TCGTAACAAGGTTTCCGTAGG
AF021264_Gliocladium_cibotii        -----------------------------------CAAGGTTTCCGTAGG
AJ280007_Aspergillus_tubingens      -----------------------------TCGTAACAAGGTTTCCGTAGG
AB369898_Aspergillus_niger          ------------------GGAAGTAAAAGTCGTAACAAGGTTTCCGTAGG
EU877947_Aspergillus_tubingens      ------------------GGAAGTAAAAGTCGTAACAAGGTTTCCGTAGG
EF621571_Aspergillus_tubingens      CAAACCCGGTCATTTAGAGGAAGTAAAAGTCGTAACAAGGTTTCCGTAGG
EF178271_Aspergillus_tubingens      CAAACCCGGTCATTTAGAGGAAGTAAAAGTCGTAACAAGGTTTCCGTAGG
DQ778910_Aspergillus_tubingens      -------------------------------------AGGTTTCCGTAGG
                                                                                      

603511                              -------GCGGAAGGATCATTACCGAGTGCGGGTCCTTTGGGCCCAACCT
AB298713_Aspergillus_cf_tubing      TGAACCTGCGGAAGGATCATTACCGAGTGCGGGTCCTTTGGGCCCAACCT
EF151436_Aspergillus_awamori        TGAACCTGCGGAAGGATCATTACCGAGTGCGGGTCCTTTGGGCCCAACCT
DQ235784_Aspergillus_awamori        TGAACCTGCGGAAGGATCATTACCGAGTGCGGGTCCTTTGGGCCCAACCT
EU833208_Aspergillus_niger          TGAACCTGCGGAAGGATCATTACCGAGTGCGGGTCCTTTGGGCCCAACCT
EF136365_Aspergillus_niger          TGAACCTGCGGAAGGATCATTACCGAGTGCGGGTCCTTTGGGCCCAACCT
AY213633_Aspergillus_niger          TGAACCTGCGGAAGGATCATTACCGAGTGCGGGTCCTTTGGGCCCAACCT
FJ040211_Aspergillus_niger          TGAACCTGCGGAAGGATCATTACCGAGTGCGGGTCCTTTGGGCCCAACCT
AJ280008_Aspergillus_tubingens      TGAACCTGCGGAAGGATCATTACCGAGTGCGGGTCCTTTGGGCCCAACCT
AF021264_Gliocladium_cibotii        TGAACCTGCGGAAGGATCATTACCGAGTGCGGGTCCTTTGGGCCCAACCT
AJ280007_Aspergillus_tubingens      TGAACCTGCGGAAGGATCATTACCGAGTGCGGGTCCTTTGGGCCCAACCT
AB369898_Aspergillus_niger          TGAACCTGCGGAAGGATCATTACCGAGTGCGGGTCCTTTGGGCCCAACCT
EU877947_Aspergillus_tubingens      TGAACCTGCGGAAGGATCATTACCGAGTGCGGGTCCTTTGGGCCCAACCT
EF621571_Aspergillus_tubingens      TGAACCTGCGGAAGGATCATTACCGAGTGCGGGTCCTTTGGGCCCAACCT
EF178271_Aspergillus_tubingens      TGAACCTGCGGAAGGATCATTACCGAGTGCGGGTCCTTTGGGCCCAACCT
DQ778910_Aspergillus_tubingens      TGAACCTGCGGAAGGATCATTACCGAGTGCGGGTCCTTTGGGCCCAACCT
                                           *******************************************

603511                              CCCATCCGTGTCTATTATACCCTGTTGCTTCGGCGGGCCCGCCGCTTGTC
AB298713_Aspergillus_cf_tubing      CCCATCCGTGTCTATTATACCCTGTTGCTTCGGCGGGCCCGCCGCTTGTC
EF151436_Aspergillus_awamori        CCCATCCGTGTCTATTATACCCTGTTGCTTCGGCGGGCCCGCCGCTTGTC
DQ235784_Aspergillus_awamori        CCCATCCGTGTCTATTATACCCTGTTGCTTCGGCGGGCCCGCCGCTTGTC
EU833208_Aspergillus_niger          CCCATCCGTGTCTATTATACCCTGTTGCTTCGGCGGGCCCGCCGCTTGTC
EF136365_Aspergillus_niger          CCCATCCGTGTCTATTATACCCTGTTGCTTCGGCGGGCCCGCCGCTTGTC
AY213633_Aspergillus_niger          CCCATCCGTGTCTATTATACCCTGTTGCTTCGGCGGGCCCGCCGCTTGTC
FJ040211_Aspergillus_niger          CCCATCCGTGTCTATTATACCCTGTTGCTTCGGCGGGCCCGCCGCTTGTC
AJ280008_Aspergillus_tubingens      CCCATCCGTGTCTATTATACCCTGTTGCTTCGGCGGGCCCGCCGCTTGTC
AF021264_Gliocladium_cibotii        CCCATCCGTGTCTATTATACCCTGTTGCTTCGGCGGGCCCGCCGCTTGTC
AJ280007_Aspergillus_tubingens      CCCATCCGTGTCTATTATACCCTGTTGCTTCGGCGGGCCCGCCGCTTGTC
AB369898_Aspergillus_niger          CCCATCCGTGTCTATTATACCCTGTTGCTTCGGCGGGCCCGCCGCTTGTC
EU877947_Aspergillus_tubingens      CCCATCCGTGTCTATTATACCCTGTTGCTTCGGCGGGCCCGCCGCTTGTC
EF621571_Aspergillus_tubingens      CCCATCCGTGTCTATTATACCCTGTTGCTTCGGCGGGCCCGCCGCTTGTC
EF178271_Aspergillus_tubingens      CCCATCCGTGTCTATTATACCCTGTTGCTTCGGCGGGCCCGCCGCTTGTC
DQ778910_Aspergillus_tubingens      CCCATCCGTGTCTATTATACCCTGTTGCTTCGGCGGGCCCGCCGCTTGTC
                                    **************************************************

603511                              GGCCGCCGGGGGGGCGCCTTTGCCCCCCGGGCCCGTGCCCGCCGGAGACC
AB298713_Aspergillus_cf_tubing      GGCCGCCGGGGGGGCGCCTTTGCCCCCCGGGCCCGTGCCCGCCGGAGACC
EF151436_Aspergillus_awamori        GGCCGCCGGGGGGGCGCCTTTGCCCCCCGGGCCCGTGCCCGCCGGAGACC
DQ235784_Aspergillus_awamori        GGCCGCCGGGGGGGCGCCTTTGCCCCCCGGGCCCGTGCCCGCCGGAGACC
EU833208_Aspergillus_niger          GGCCGCCGGGGGGGCGCCTTTGCCCCCCGGGCCCGTGCCCGCCGGAGACC
EF136365_Aspergillus_niger          GGCCGCCGGGGGGGCGCCTTTGCCCCCCGGGCCCGTGCCCGCCGGAGACC
AY213633_Aspergillus_niger          GGCCGCCGGGGGGGCGCCTTTGCCCCCCGGGCCCGTGCCCGCCGGAGACC
FJ040211_Aspergillus_niger          GGCCGCCGGGGGGGCGCCTTTGCCCCCCGGGCCCGTGCCCGCCGGAGACC
AJ280008_Aspergillus_tubingens      GGCCGCCGGGGGGGCGCCTTTGCCCCCCGGGCCCGTGCCCGCCGGAGACC
AF021264_Gliocladium_cibotii        GGCCGCCGGGGGGGCGCCTTTGCCCCCCGGGCCCGTGCCCGCCGGAGACC
AJ280007_Aspergillus_tubingens      GGCCGCCGGGGGGGCGCCTTTGCCCCCCGGGCCCGTGCCCGCCGGAGACC
AB369898_Aspergillus_niger          GGCCGCCGGGGGGGCGCCTTTGCCCCCCGGGCCCGTGCCCGCCGGAGACC
EU877947_Aspergillus_tubingens      GGCCGCCGGGGGGGCGCCTTTGCCCCCCGGGCCCGTGCCCGCCGGAGACC
EF621571_Aspergillus_tubingens      GGCCGCCGGGGGGGCGCCTTTGCCCCCCGGGCCCGTGCCCGCCGGAGACC
EF178271_Aspergillus_tubingens      GGCCGCCGGGGGGGCGCCTTTGCCCCCCGGGCCCGTGCCCGCCGGAGACC
DQ778910_Aspergillus_tubingens      GGCCGCCGGGGGGGCGCCTTTGCCCCCCGGGCCCGTGCCCGCCGGAGACC
                                    **************************************************

603511                              CCAACACGAACACTGTCTGAAAGCGTGCAGTCTGAGTTGATTGAATGCAA
AB298713_Aspergillus_cf_tubing      CCAACACGAACACTGTCTGAAAGCGTGCAGTCTGAGTTGATTGAATGCAA
EF151436_Aspergillus_awamori        CCAACACGAACACTGTCTGAAAGCGTGCAGTCTGAGTTGATTGAATGCAA
DQ235784_Aspergillus_awamori        CCAACACGAACACTGTCTGAAAGCGTGCAGTCTGAGTTGATTGAATGCAA
EU833208_Aspergillus_niger          CCAACACGAACACTGTCTGAAAGCGTGCAGTCTGAGTTGATTGAATGCAA
EF136365_Aspergillus_niger          CCAACACGAACACTGTCTGAAAGCGTGCAGTCTGAGTTGATTGAATGCAA
AY213633_Aspergillus_niger          CCAACACGAACACTGTCTGAAAGCGTGCAGTCTGAGTTGATTGAATGCAA
FJ040211_Aspergillus_niger          CCAACACGAACACTGTCTGAAAGCGTGCAGTCTGAGTTGATTGAATGCAA
AJ280008_Aspergillus_tubingens      CCAACACGAACACTGTCTGAAAGCGTGCAGTCTGAGTTGATTGAATGCAA
AF021264_Gliocladium_cibotii        CCAACACGAACACTGTCTGAAAGCGTGCAGTCTGAGTTGATTGAATGCAA
AJ280007_Aspergillus_tubingens      CCAACACGAACACTGTCTGAAAGCGTGCAGTCTGAGTTGATTGAATGCAA
AB369898_Aspergillus_niger          CCAACACGAACACTGTCTGAAAGCGTGCAGTCTGAGTTGATTGAATGCAA
EU877947_Aspergillus_tubingens      CCAACACGAACACTGTCTGAAAGCGTGCAGTCTGAGTTGATTGAATGCAA
EF621571_Aspergillus_tubingens      CCAACACGAACACTGTCTGAAAGCGTGCAGTCTGAGTTGATTGAATGCAA
EF178271_Aspergillus_tubingens      CCAACACGAACACTGTCTGAAAGCGTGCAGTCTGAGTTGATTGAATGCAA
DQ778910_Aspergillus_tubingens      CCAACACGAACACTGTCTGAAAGCGTGCAGTCTGAGTTGATTGAATGCAA
                                    **************************************************

603511                              TCAGTTAAAACTTTCAACAATGGATCTCTTGGTTCCGGCATCGATGAAGA
AB298713_Aspergillus_cf_tubing      TCAGTTAAAACTTTCAACAATGGATCTCTTGGTTCCGGCATCGATGAAGA
EF151436_Aspergillus_awamori        TCAGTTAAAACTTTCAACAATGGATCTCTTGGTTCCGGCATCGATGAAGA
DQ235784_Aspergillus_awamori        TCAGTTAAAACTTTCAACAATGGATCTCTTGGTTCCGGCATCGATGAAGA
EU833208_Aspergillus_niger          TCAGTTAAAACTTTCAACAATGGATCTCTTGGTTCCGGCATCGATGAAGA
EF136365_Aspergillus_niger          TCAGTTAAAACTTTCAACAATGGATCTCTTGGTTCCGGCATCGATGAAGA
AY213633_Aspergillus_niger          TCAGTTAAAACTTTCAACAATGGATCTCTTGGTTCCGGCATCGATGAAGA
FJ040211_Aspergillus_niger          TCAGTTAAAACTTTCAACAATGGATCTCTTGGTTCCGGCATCGATGAAGA
AJ280008_Aspergillus_tubingens      TCAGTTAAAACTTTCAACAATGGATCTCTTGGTTCCGGCATCGATGAAGA
AF021264_Gliocladium_cibotii        TCAGTTAAAACTTTCAACAATGGATCTCTTGGTTCCGGCATCGATGAAGA
AJ280007_Aspergillus_tubingens      TCAGTTAAAACTTTCAACAATGGATCTCTTGGTTCCGGCATCGATGAAGA
AB369898_Aspergillus_niger          TCAGTTAAAACTTTCAACAATGGATCTCTTGGTTCCGGCATCGATGAAGA
EU877947_Aspergillus_tubingens      TCAGTTAAAACTTTCAACAATGGATCTCTTGGTTCCGGCATCGATGAAGA
EF621571_Aspergillus_tubingens      TCAGTTAAAACTTTCAACAATGGATCTCTTGGTTCCGGCATCGATGAAGA
EF178271_Aspergillus_tubingens      TCAGTTAAAACTTTCAACAATGGATCTCTTGGTTCCGGCATCGATGAAGA
DQ778910_Aspergillus_tubingens      TCAGTTAAAACTTTCAACAATGGATCTCTTGGTTCCGGCATCGATGAAGA
                                    **************************************************

603511                              ACGCAGCGAAATGCGATAACTAATGTGAATTGCAGAATTCAGTGAATCAT
AB298713_Aspergillus_cf_tubing      ACGCAGCGAAATGCGATAACTAATGTGAATTGCAGAATTCAGTGAATCAT
EF151436_Aspergillus_awamori        ACGCAGCGAAATGCGATAACTAATGTGAATTGCAGAATTCAGTGAATCAT
DQ235784_Aspergillus_awamori        ACGCAGCGAAATGCGATAACTAATGTGAATTGCAGAATTCAGTGAATCAT
EU833208_Aspergillus_niger          ACGCAGCGAAATGCGATAACTAATGTGAATTGCAGAATTCAGTGAATCAT
EF136365_Aspergillus_niger          ACGCAGCGAAATGCGATAACTAATGTGAATTGCAGAATTCAGTGAATCAT
AY213633_Aspergillus_niger          ACGCAGCGAAATGCGATAACTAATGTGAATTGCAGAATTCAGTGAATCAT
FJ040211_Aspergillus_niger          ACGCAGCGAAATGCGATAACTAATGTGAATTGCAGAATTCAGTGAATCAT
AJ280008_Aspergillus_tubingens      ACGCAGCGAAATGCGATAACTAATGTGAATTGCAGAATTCAGTGAATCAT
AF021264_Gliocladium_cibotii        ACGCAGCGAAATGCGATAACTAATGTGAATTGCAGAATTCAGTGAATCAT
AJ280007_Aspergillus_tubingens      ACGCAGCGAAATGCGATAACTAATGTGAATTGCAGAATTCAGTGAATCAT
AB369898_Aspergillus_niger          ACGCAGCGAAATGCGATAACTAATGTGAATTGCAGAATTCAGTGAATCAT
EU877947_Aspergillus_tubingens      ACGCAGCGAAATGCGATAACTAATGTGAATTGCAGAATTCAGTGAATCAT
EF621571_Aspergillus_tubingens      ACGCAGCGAAATGCGATAACTAATGTGAATTGCAGAATTCAGTGAATCAT
EF178271_Aspergillus_tubingens      ACGCAGCGAAATGCGATAACTAATGTGAATTGCAGAATTCAGTGAATCAT
DQ778910_Aspergillus_tubingens      ACGCAGCGAAATGCGATAACTAATGTGAATTGCAGAATTCAGTGAATCAT
                                    **************************************************

603511                              CGAGTCTTTGAACGCACATTGCGCCCCCTGGTATTCCGGGGGGCATGCCT
AB298713_Aspergillus_cf_tubing      CGAGTCTTTGAACGCACATTGCGCCCCCTGGTATTCCGGGGGGCATGCCT
EF151436_Aspergillus_awamori        CGAGTCTTTGAACGCACATTGCGCCCCCTGGTATTCCGGGGGGCATGCCT
DQ235784_Aspergillus_awamori        CGAGTCTTTGAACGCACATTGCGCCCCCTGGTATTCCGGGGGGCATGCCT
EU833208_Aspergillus_niger          CGAGTCTTTGAACGCACATTGCGCCCCCTGGTATTCCGGGGGGCATGCCT
EF136365_Aspergillus_niger          CGAGTCTTTGAACGCACATTGCGCCCCCTGGTATTCCGGGGGGCATGCCT
AY213633_Aspergillus_niger          CGAGTCTTTGAACGCACATTGCGCCCCCTGGTATTCCGGGGGGCATGCCT
FJ040211_Aspergillus_niger          CGAGTCTTTGAACGCACATTGCGCCCCCTGGTATTCCGGGGGGCATGCCT
AJ280008_Aspergillus_tubingens      CGAGTCTTTGAACGCACATTGCGCCCCCTGGTATTCCGGGGGGCATGCCT
AF021264_Gliocladium_cibotii        CGAGTCTTTGAACGCACATTGCGCCCCCTGGTATTCCGGGGGGCATGCCT
AJ280007_Aspergillus_tubingens      CGAGTCTTTGAACGCACATTGCGCCCCCTGGTATTCCGGGGGGCATGCCT
AB369898_Aspergillus_niger          CGAGTCTTTGAACGCACATTGCGCCCCCTGGTATTCCGGGGGGCATGCCT
EU877947_Aspergillus_tubingens      CGAGTCTTTGAACGCACATTGCGCCCCCTGGTATTCCGGGGGGCATGCCT
EF621571_Aspergillus_tubingens      CGAGTCTTTGAACGCACATTGCGCCCCCTGGTATTCCGGGGGGCATGCCT
EF178271_Aspergillus_tubingens      CGAGTCTTTGAACGCACATTGCGCCCCCTGGTATTCCGGGGGGCATGCCT
DQ778910_Aspergillus_tubingens      CGAGTCTTTGAACGCACATTGCGCCCCCTGGTATTCCGGGGGGCATGCCT
                                    **************************************************

603511                              GTCCGAGCGTCATTGCTGCCCTCAAGCCCGGCTTGTGTGTTGGGTCGCCG
AB298713_Aspergillus_cf_tubing      GTCCGAGCGTCATTGCTGCCCTCAAGCCCGGCTTGTGTGTTGGGTCGCCG
EF151436_Aspergillus_awamori        GTCCGAGCGTCATTGCTGCCCTCAAGCCCGGCTTGTGTGTTGGGTCGCCG
DQ235784_Aspergillus_awamori        GTCCGAGCGTCATTGCTGCCCTCAAGCCCGGCTTGTGTGTTGGGTCGCCG
EU833208_Aspergillus_niger          GTCCGAGCGTCATTGCTGCCCTCAAGCCCGGCTTGTGTGTTGGGTCGCCG
EF136365_Aspergillus_niger          GTCCGAGCGTCATTGCTGCCCTCAAGCCCGGCTTGTGTGTTGGGTCGCCG
AY213633_Aspergillus_niger          GTCCGAGCGTCATTGCTGCCCTCAAGCCCGGCTTGTGTGTTGGGTCGCCG
FJ040211_Aspergillus_niger          GTCCGAGCGTCATTGCTGCCCTCAAGCCCGGCTTGTGTGTTGGGTCGCCG
AJ280008_Aspergillus_tubingens      GTCCGAGCGTCATTGCTGCCCTCAAGCCCGGCTTGTGTGTTGGGTCGCCG
AF021264_Gliocladium_cibotii        GTCCGAGCGTCATTGCTGCCCTCAAGCCCGGCTTGTGTGTTGGGTCGCCG
AJ280007_Aspergillus_tubingens      GTCCGAGCGTCATTGCTGCCCTCAAGCCCGGCTTGTGTGTTGGGTCGCCG
AB369898_Aspergillus_niger          GTCCGAGCGTCATTGCTGCCCTCAAGCCCGGCTTGTGTGTTGGGTCGCCG
EU877947_Aspergillus_tubingens      GTCCGAGCGTCATTGCTGCCCTCAAGCCCGGCTTGTGTGTTGGGTCGCCG
EF621571_Aspergillus_tubingens      GTCCGAGCGTCATTGCTGCCCTCAAGCCCGGCTTGTGTGTTGGGTCGCCG
EF178271_Aspergillus_tubingens      GTCCGAGCGTCATTGCTGCCCTCAAGCCCGGCTTGTGTGTTGGGTCGCCG
DQ778910_Aspergillus_tubingens      GTCCGAGCGTCATTGCTGCCCTCAAGCCCGGCTTGTGTGTTGGGTCGCCG
                                    **************************************************

603511                              TCCCCCTCTCCGGGGGGACGGGCCCGAAAGGCAGCGGCGGCACCGCGTCC
AB298713_Aspergillus_cf_tubing      TCCCCCTCTCCGGGGGGACGGGCCCGAAAGGCAGCGGCGGCACCGCGTCC
EF151436_Aspergillus_awamori        TCCCCCTCTCCGGGGGGACGGGCCCGAAAGGCAGCGGCGGCACCGCGTCC
DQ235784_Aspergillus_awamori        TCCCCCTCTCCGGGGGGACGGGCCCGAAAGGCAGCGGCGGCACCGCGTCC
EU833208_Aspergillus_niger          TCCCCCTCTCCGGGGGGACGGGCCCGAAAGGCAGCGGCGGCACCGCGTCC
EF136365_Aspergillus_niger          TCCCCCTCTCCGGGGGGACGGGCCCGAAAGGCAGCGGCGGCACCGCGTCC
AY213633_Aspergillus_niger          TCCCCCTCTCCGGGGGGACGGGCCCGAAAGGCAGCGGCGGCACCGCGTCC
FJ040211_Aspergillus_niger          TCCCCCTCTCCGGGGGGACGGGCCCGAAAGGCAGCGGCGGCACCGCGTCC
AJ280008_Aspergillus_tubingens      TCCCCCTCTCCGGGGGGACGGGCCCGAAAGGCAGCGGCGGCACCGCGTCC
AF021264_Gliocladium_cibotii        TCCCCCTCTCCGGGGGGACGGGCCCGAAAGGCAGCGGCGGCACCGCGTCC
AJ280007_Aspergillus_tubingens      TCCCCCTCTCCGGGGGGACGGGCCCGAAAGGCAGCGGCGGCACCGCGTCC
AB369898_Aspergillus_niger          TCCCCCTCTCCGGGGGGACGGGCCCGAAAGGCAGCGGCGGCACCGCGTCC
EU877947_Aspergillus_tubingens      TCCCCCTCTCCGGGGGGACGGGCCCGAAAGGCAGCGGCGGCACCGCGTCC
EF621571_Aspergillus_tubingens      TCCCCCTCTCCGGGGGGACGGGCCCGAAAGGCAGCGGCGGCACCGCGTCC
EF178271_Aspergillus_tubingens      TCCCCCTCTCCGGGGGGACGGGCCCGAAAGGCAGCGGCGGCACCGCGTCC
DQ778910_Aspergillus_tubingens      TCCCCCTCTCCGGGGGGACGGGCCCGAAAGGCAGCGGCGGCACCGCGTCC
                                    **************************************************

603511                              GATCCTCGAGCGTATGGGGCTTTGTCACATGCTCTGTAGGATTGGCCGGC
AB298713_Aspergillus_cf_tubing      GATCCTCGAGCGTATGGGGCTTTGTCACATGCTCTGTAGGATTGGCCGGC
EF151436_Aspergillus_awamori        GATCCTCGAGCGTATGGGGCTTTGTCACATGCTCTGTAGGATTGGCCGGC
DQ235784_Aspergillus_awamori        GATCCTCGAGCGTATGGGGCTTTGTCACATGCTCTGTAGGATTGGCCGGC
EU833208_Aspergillus_niger          GATCCTCGAGCGTATGGGGCTTTGTCACATGCTCTGTAGGATTGGCCGGC
EF136365_Aspergillus_niger          GATCCTCGAGCGTATGGGGCTTTGTCACATGCTCTGTAGGATTGGCCGGC
AY213633_Aspergillus_niger          GATCCTCGAGCGTATGGGGCTTTGTCACATGCTCTGTAGGATTGGCCGGC
FJ040211_Aspergillus_niger          GATCCTCGAGCGTATGGGGCTTTGTCACATGCTCTGTAGGATTGGCCGGC
AJ280008_Aspergillus_tubingens      GATCCTCGAGCGTATGGGGCTTTGTCACATGCTCTGTAGGATTGGCCGGC
AF021264_Gliocladium_cibotii        GATCCTCGAGCGTATGGGGCTTTGTCACATGCTCTGTAGGATTGGCCGGC
AJ280007_Aspergillus_tubingens      GATCCTCGAGCGTATGGGGCTTTGTCACATGCTCTGTAGGATTGGCCGGC
AB369898_Aspergillus_niger          GATCCTCGAGCGTATGGGGCTTTGTCACATGCTCTGTAGGATTGGCCGGC
EU877947_Aspergillus_tubingens      GATCCTCGAGCGTATGGGGCTTTGTCACATGCTCTGTAGGATTGGCCGGC
EF621571_Aspergillus_tubingens      GATCCTCGAGCGTATGGGGCTTTGTCACATGCTCTGTAGGATTGGCCGGC
EF178271_Aspergillus_tubingens      GATCCTCGAGCGTATGGGGCTTTGTCACATGCTCTGTAGGATTGGCCGGC
DQ778910_Aspergillus_tubingens      GATCCTCGAGCGTATGGGGCTTTGTCACATGCTCTGTAGGATTGGCCGGC
                                    **************************************************

603511                              GCCTGCCGACGTTTTCCAACCATTTTTTCCAGGTTGACCTCGGATCAGGT
AB298713_Aspergillus_cf_tubing      GCCTGCCGACGTTTTCCAACCATTTTTTCCAGGTTGACCTCGGATCAGGT
EF151436_Aspergillus_awamori        GCCTGCCGACGTTTTCCAACCATTTTTTCCAGGTTGACCTCGGATCAGGT
DQ235784_Aspergillus_awamori        GCCTGCCGACGTTTTCCAACCATTTTTTCCAGGTTGACCTCGGATCAGGT
EU833208_Aspergillus_niger          GCCTGCCGACGTTTTCCAACCATTTTTTCCAGGTTGACCTCGGATCAGGT
EF136365_Aspergillus_niger          GCCTGCCGACGTTTTCCAACCATTTTTTCCAGGTTGACCTCGGATCAGGT
AY213633_Aspergillus_niger          GCCTGCCGACGTTTTCCAACCATTTTTTCCAGGTTGACCTCGGATCAGGT
FJ040211_Aspergillus_niger          GCCTGCCGACGTTTTCCAACCATTTTTTCCAGGTTGACCTCGGATCAGGT
AJ280008_Aspergillus_tubingens      GCCTGCCGACGTTTTCCAACCATTTTTTCCAGGTTGACCTCGGATCAGGT
AF021264_Gliocladium_cibotii        GCCTGCCGACGTTTTCCAACCATTTTTTCCAGGTTGACCTCGGATCAGGT
AJ280007_Aspergillus_tubingens      GCCTGCCGACGTTTTCCAACCATTTTTTCCAGGTTGACCTCGGATCAGGT
AB369898_Aspergillus_niger          GCCTGCCGACGTTTTCCAACCATTTTTTCCAGGTTGACCTCGGATCAGGT
EU877947_Aspergillus_tubingens      GCCTGCCGACGTTTTCCAACCATTTTTTCCAGGTTGACCTCGGATCAGGT
EF621571_Aspergillus_tubingens      GCCTGCCGACGTTTTCCAACCATTTTTTCCAGGTTGACCTCGGATCAGGT
EF178271_Aspergillus_tubingens      GCCTGCCGACGTTTTCCAACCATTTTTTCCAGGTTGACCTCGGATCAGGT
DQ778910_Aspergillus_tubingens      GCCTGCCGACGTTTTCCAACCATTTTTTCCAGGTTGACCTCGGATCAGGT
                                    **************************************************

603511                              AGG-----------------------------------------------
AB298713_Aspergillus_cf_tubing      AGGGATACCCGCTGAATTA-------------------------------
EF151436_Aspergillus_awamori        AGGGATACCCGCTGAACTTAAGCATATCAATAA-----------------
DQ235784_Aspergillus_awamori        AGGGATACCCGCTGAACTTAAGCATATCAATAAGCGGAGGA---------
EU833208_Aspergillus_niger          AGGGATACCCGCTGAACTTAAGCATAT-----------------------
EF136365_Aspergillus_niger          AGGGATACCCGCTGAACTTAAGCATATCAATAAGCGGAGGA---------
AY213633_Aspergillus_niger          AGGGATACCCGCTGAACTTAAGCATATCAATAAGCGGAGGA---------
FJ040211_Aspergillus_niger          AGGGATACCCGCTGAACTTAAGCATATCAATAAGCGGAGGAGATCTGATC
AJ280008_Aspergillus_tubingens      AGGGATACCCGCTGAACTTAAGCATATCAATAAGCGGA------------
AF021264_Gliocladium_cibotii        AGG-ATACCCGCTGAACTTAAGCATATCAATAAGC---------------
AJ280007_Aspergillus_tubingens      AGGGATACCCGCTGAACTTAAGCATATCAATAAGCGGA------------
AB369898_Aspergillus_niger          AGGGATACCCGCTGAACTTAAGCATATCAATAAGCGGAGGA---------
EU877947_Aspergillus_tubingens      AGGGATACCCG---------------------------------------
EF621571_Aspergillus_tubingens      AGGGATACCCGCTGAACTTAAGCATATCAATAAGCGGA------------
EF178271_Aspergillus_tubingens      AGGGATACCCGCTGAACTTAAGCATATCAATAAGCGGA------------
DQ778910_Aspergillus_tubingens      AGGGATACCCGCT-------------------------------------
                                    ***                                               

603511                              --
AB298713_Aspergillus_cf_tubing      --
EF151436_Aspergillus_awamori        --
DQ235784_Aspergillus_awamori        --
EU833208_Aspergillus_niger          --
EF136365_Aspergillus_niger          --
AY213633_Aspergillus_niger          --
FJ040211_Aspergillus_niger          AA
AJ280008_Aspergillus_tubingens      --
AF021264_Gliocladium_cibotii        --
AJ280007_Aspergillus_tubingens      --
AB369898_Aspergillus_niger          --
EU877947_Aspergillus_tubingens      --
EF621571_Aspergillus_tubingens      --
EF178271_Aspergillus_tubingens      --
DQ778910_Aspergillus_tubingens      --
                                      
