# Supplementary material for: A software pipeline for processing and identification of fungal ITS sequences
Source: Source Code Biol Med. 2009 Jan 15;4:1. doi: 10.1186/1751-0473-4-1 (PMC2649129; doi:10.1186/1751-0473-4-1)
Supplement: Additional file 2 — The evaluation dataset. The evaluation dataset (in the FASTA format) and the results of its analysis (a summary in the OpenOffice/Excel spreadsheet format with multiple alignments in the ALN (Clustal W) format and a list of the species recovered in the PDF format). [file 1751-0473-4-1-S2.zip › AdditionalFile2/2008-10-24-1/alignments/603511.dnd]

(
(
(
(
603511:-0.00379,
AB298713_Aspergillus_cf_tubing:0.00379)
:0.00149,
(
FJ040211_Aspergillus_niger:-0.00051,
(
(
EU833208_Aspergillus_niger:-0.00351,
(
EF151436_Aspergillus_awamori:0.00052,
DQ235784_Aspergillus_awamori:-0.00052)
:0.00351)
:0.00224,
(
EF136365_Aspergillus_niger:0.00000,
AY213633_Aspergillus_niger:0.00000)
:0.00110)
:0.00174)
:0.00094)
:0.00160,
(
AJ280008_Aspergillus_tubingens:-0.00038,
AF021264_Gliocladium_cibotii:0.00038)
:0.00025)
:0.00000,
(
(
(
(
EU877947_Aspergillus_tubingens:0.00722,
EF621571_Aspergillus_tubingens:-0.00722)
:0.00373,
EF178271_Aspergillus_tubingens:-0.00373)
:0.00317,
DQ778910_Aspergillus_tubingens:-0.00230)
:0.00210,
AB369898_Aspergillus_niger:-0.00072)
:0.00058,
AJ280007_Aspergillus_tubingens:-0.00033);
