# Supplementary material for: A software pipeline for processing and identification of fungal ITS sequences
Source: Source Code Biol Med. 2009 Jan 15;4:1. doi: 10.1186/1751-0473-4-1 (PMC2649129; doi:10.1186/1751-0473-4-1)
Supplement: Additional file 2 — The evaluation dataset. The evaluation dataset (in the FASTA format) and the results of its analysis (a summary in the OpenOffice/Excel spreadsheet format with multiple alignments in the ALN (Clustal W) format and a list of the species recovered in the PDF format). [file 1751-0473-4-1-S2.zip › AdditionalFile2/2008-10-24-1/alignments/60371d2.aln]

CLUSTAL W (1.83) multiple sequence alignment


AM883156_Aspergillus_versicolo      --------------------------------------------------
AJ937750_Aspergillus_versicolo      --------------------------------------------------
AJ937755_Aspergillus_versicolo      --------------------------------------------------
AM176707_Penicillium_sp             --------------------------------------------------
EU139862_Aspergillus_sp             --------------------------------------------------
AM176709_Hyalodendron_sp            --------------------------------------------------
AM176708_Emericella_nidulans        --------------------------------------------------
AJ937754_Aspergillus_versicolo      --------------------------------------------------
AJ937753_Aspergillus_versicolo      --------------------------------------------------
AY373882_Aspergillus_versicolo      --------------------------------------------------
EF125026_Aspergillus_versicolo      --------------------------------------------------
EU862194_Aspergillus_sp             --------------------------------------------------
EF687940_Aspergillus_sp             --------------------------------------------------
60371d2                             --------------------------------------------------
DQ093658_Aspergillus_versicolo      --------------------------------------------------
AM901683_Aspergillus_sp             TCAGCTCGTGCCGATTACGTCCCTGCCCTTTGTACACACCGCCCGTCGCT
                                                                                      

AM883156_Aspergillus_versicolo      --------------------------------------------------
AJ937750_Aspergillus_versicolo      --------------------------------------------------
AJ937755_Aspergillus_versicolo      --------------------------------------------------
AM176707_Penicillium_sp             --------------------------------------------------
EU139862_Aspergillus_sp             --------------------------------------------------
AM176709_Hyalodendron_sp            --------------------------------------------------
AM176708_Emericella_nidulans        --------------------------------------------------
AJ937754_Aspergillus_versicolo      --------------------------------------------------
AJ937753_Aspergillus_versicolo      --------------------------------------------------
AY373882_Aspergillus_versicolo      --------------------------------------------------
EF125026_Aspergillus_versicolo      --------------------------------------------------
EU862194_Aspergillus_sp             --------------------------------------------------
EF687940_Aspergillus_sp             --------------------------------------------------
60371d2                             --------------------------------------------------
DQ093658_Aspergillus_versicolo      --------------------------------------------------
AM901683_Aspergillus_sp             ACTACCGATTGAATGGCTCGGTGAGGCCTTCGGACTGGCGCAGGAGGGTT
                                                                                      

AM883156_Aspergillus_versicolo      --------------------------------TTTCTTGGTCATATAGAG
AJ937750_Aspergillus_versicolo      -------------------------------------------------G
AJ937755_Aspergillus_versicolo      --------------------------------------------------
AM176707_Penicillium_sp             --------------------------------------------------
EU139862_Aspergillus_sp             --------------------------------------------------
AM176709_Hyalodendron_sp            --------------------------------------------------
AM176708_Emericella_nidulans        --------------------------------------------------
AJ937754_Aspergillus_versicolo      --------------------------------TTCTTGGTCATTTTAGAG
AJ937753_Aspergillus_versicolo      --------------------------------------------------
AY373882_Aspergillus_versicolo      --------------------------------------------------
EF125026_Aspergillus_versicolo      --------------------------------------------------
EU862194_Aspergillus_sp             --------------------------------------------------
EF687940_Aspergillus_sp             --------------------------------------------------
60371d2                             --------------------------------------------------
DQ093658_Aspergillus_versicolo      --------------------------------------------------
AM901683_Aspergillus_sp             GGCAACGACCCCCCCGCGCCGGAAAGTTGGTCAAACCCGGTCATTTAGAG
                                                                                      

AM883156_Aspergillus_versicolo      GAAGTAAAAGTCGTAACAAGGTTTCCAGTAGGTGAACCTGCGGAAGGATC
AJ937750_Aspergillus_versicolo      GAAGTAAAAGTCGTAACAAGGTTTCC-GTAGGTGAACCTGCGGAAGGATC
AJ937755_Aspergillus_versicolo      ------AAAGTCGTAACAAGGTTTCC-GTAGGTGAACCTGCGGAAGGATC
AM176707_Penicillium_sp             -------------------------------------------AAGGATC
EU139862_Aspergillus_sp             -------------------------------------GNARTAAAGGATC
AM176709_Hyalodendron_sp            -------------------------------------------AAGGATC
AM176708_Emericella_nidulans        -------------------------------------------AAGGATC
AJ937754_Aspergillus_versicolo      GAAGTAAAAGTCGTAACAAGGTTTCC-GTAGGTGAACCTGCGGAAGGATC
AJ937753_Aspergillus_versicolo      ---------------------TTTCC-GTAGGTGAACCTGCGGAAGGATC
AY373882_Aspergillus_versicolo      -----------------------TCC-GTAGGTGAACCTGCGGAAGGATC
EF125026_Aspergillus_versicolo      ------------------------TCCGTAGGTGAACCTGCGGAAGGATC
EU862194_Aspergillus_sp             ------------------------TCCGTAGGTGAACCTGCGGAAGGATC
EF687940_Aspergillus_sp             ----------------------------------AACCTGCGGAAGGATC
60371d2                             ---------------------------------------GCGGAAGGATC
DQ093658_Aspergillus_versicolo      ----------GTGGAACAAG-TTTCC-GTAGGTGAACCTGCGGAAGGATC
AM901683_Aspergillus_sp             GAAGTAAAAGTCGTAACAAGGTTTCC-GTAGGTGAACCTGCGGAAGGATC
                                                                               *******

AM883156_Aspergillus_versicolo      ATTACCGAGTGCGGGCTGCCTCCGGGCGCCCAACCTCCCACCCGTGACTA
AJ937750_Aspergillus_versicolo      ATTACCGAGTGCGGGCTGCCTCCGGGCGCCCAACCTCCCACCCGTGACTA
AJ937755_Aspergillus_versicolo      ATTACCGAGTGCGGGCTGCCTCCGGGCGCCCAACCTCCCACCCTTGACTA
AM176707_Penicillium_sp             ATTACCGAGTGCGGGCTGCCTCCGGGCGCCCAACCTCCCACCCGTGACTA
EU139862_Aspergillus_sp             ATTACCGAGTGCGGGCTGCCTCCGGGCGCCCAACCTCCCACCCGTGACTA
AM176709_Hyalodendron_sp            ATTACCGAGTGCGGGCTGCCTCCGGGCGCCCAACCTCCCACCCGTGACTA
AM176708_Emericella_nidulans        ATTACCGAGTGCGGGCTGCCTCCGGGCGCCCAACCTCCCACCCGTGACTA
AJ937754_Aspergillus_versicolo      ATTACCGAGTGCGGGCTGCCTCCGGGCGCCCAACCTCCCACCCTTGACTA
AJ937753_Aspergillus_versicolo      ATTACCGAGTGCGGGCTGCCTCCGGGCGCCCAACCTCCCACCCTTGACTA
AY373882_Aspergillus_versicolo      ATTACCGAGTGCGGGCTGCCTCCGGGCGCCCAACCTCCCACCCGTGACTA
EF125026_Aspergillus_versicolo      ATTACCGAGTGCGGGCTGCCTCCGGGCGCCCAACCTCCCACCCGTGACTA
EU862194_Aspergillus_sp             ATTACCGAGTGCGGGCTGCCTCCGGGCGCCCAACCTCCCACCCGTGACTA
EF687940_Aspergillus_sp             ATTACCGAGTGCGGGCTGCCTCCGGGCGCCCAACCTCCCACCCGTGACTA
60371d2                             ATTACCGAGTGCGGGCTGCCTCCGGGCGCCCAACCTCCCACCCGTGACTA
DQ093658_Aspergillus_versicolo      ATTACCGAGTGCGGGCTGCCTCCGGGCGCCCAACCTCCCACCCGTGACTA
AM901683_Aspergillus_sp             ATTACCGAGTGCGGGCTGCCTCCGGGCGCCCAACCTCCCACCCTTGACTA
                                    ******************************************* ******

AM883156_Aspergillus_versicolo      CCTAACACTGTTGCTTCGGCGGGGAGCCCTCTCGGGGGCGAGCCGCCGGG
AJ937750_Aspergillus_versicolo      CCTAACACTGTTGCTTCGGCGGGGAGCCCTCTCGGGGGCGAGCCGCCGGG
AJ937755_Aspergillus_versicolo      CCTAACACTGTTGCTTCGGCGGGGAGCCCTCTCGGGGGCGAGCCGCCGGG
AM176707_Penicillium_sp             CCTAACACTGTTGCTTCGGCGGGGAGCCCTCTCGGGGGCGAGCCGCCGGG
EU139862_Aspergillus_sp             CCTAACACTGTTGCTTCGGCGGGGAGCCCTCTCGGGGGCGAGCCGCCGGG
AM176709_Hyalodendron_sp            CCTAACACTGTTGCTTCGGCGGGGAGCCCTCTCGGGGGCGAGCCGCCGGG
AM176708_Emericella_nidulans        CCTAACACTGTTGCTTCGGCGGGGAGCCCTCTCGGGGGCGAGCCGCCGGG
AJ937754_Aspergillus_versicolo      CCTAACACTGTTGCTTCGGCGGGGAGCCCTCTCGGGGGCGAGCCGCCGGG
AJ937753_Aspergillus_versicolo      CCTAACACTGTTGCTTCGGCGGGGAGCCCTCTCGGGGGCGAGCCGCCGGG
AY373882_Aspergillus_versicolo      CCTAACACTGTTGCTTCGGCGGGGAGCCCTTTCGGGGGCGAGCCGCCGGG
EF125026_Aspergillus_versicolo      CCTAACACTGTTGCTTCGGCGGGGAGCCCTCTCGGGGGCGAGCCGCCGGG
EU862194_Aspergillus_sp             CCTAACACTGTTGCTTCGGCGGGGAGCCCTCTCGGGGGCGAGCCGCCGGG
EF687940_Aspergillus_sp             CCTAACACTGTTGCTTCGGCGGGGAGCCCTCTCGGGGGCGAGCCGCCGGG
60371d2                             CCTAACACTGTTGCTTCGGCGGGGAGCCCTCTCGGGGGCGAGCCGCCGGG
DQ093658_Aspergillus_versicolo      CCTAACACTGTTGCTTCGGCGGGGAGCCCTCTCGGGGGCGAGCCGCCGGG
AM901683_Aspergillus_sp             CCTAACACTGTTGCTTCGGCGGGGAGCCCTCTCGGGGGCGAGCCGCCGGG
                                    ****************************** *******************

AM883156_Aspergillus_versicolo      GACTACTGAACTTCATGCCTGAGAGTGATGCAGTCTGAGTCTGAATATAA
AJ937750_Aspergillus_versicolo      GACTACTGAACTTCATGCCTGAGAGTGATGCAGTCTGAGTCTGAATATAA
AJ937755_Aspergillus_versicolo      GACTACTGAACTTCATGCCTGAGAGTGATGCAGTCTGAGTCTGAATATAA
AM176707_Penicillium_sp             GACTACTGAACTTCATGCCTGAGAGTGATGCAGTCTGAGTCTGAATATAA
EU139862_Aspergillus_sp             GACTACTGAACTTCATGCCTGAGAGTGATGCAGTCTGAGTCTGAATATAA
AM176709_Hyalodendron_sp            GACTACTGAACTTCATGCCTGAGAGTGATGCAGTCTGAGTCTGAATATAA
AM176708_Emericella_nidulans        GACTACTGAACTTCATGCCTGAGAGTGATGCAGTCTGAGTCTGAATATAA
AJ937754_Aspergillus_versicolo      GACTACTGAACTTCATGCCTGAGAGTGATGCAGTCTGAGTCTGAATATAA
AJ937753_Aspergillus_versicolo      GACTACTGAACTTCATGCCTGAGAGTGATGCAGTCTGAGTCTGAATATAA
AY373882_Aspergillus_versicolo      GACTACTGAACTTCATGCCTGAGAGTGATGCAGTCTGAGTCTGAATATAA
EF125026_Aspergillus_versicolo      GACTACTGAACTTCATGCCTGAGAGTGATGCAGTCTGAGTCTGAATATAA
EU862194_Aspergillus_sp             GACTACTGAACTTCATGCCTGAGAGTGATGCAGTCTGAGTCTGAATATAA
EF687940_Aspergillus_sp             GACTACTGAACTTCATGCCTGAGAGTGATGCAGTCTGAGTCTGAATATAA
60371d2                             GACTACTGAACTTCATGCCTGAGAGTGATGCAGTCTGAGTCTGAATATAA
DQ093658_Aspergillus_versicolo      GACTACTGAACTTCATGCCTGAGAGTGATGCAGTCTGAGTCTGAATATAA
AM901683_Aspergillus_sp             GACTACTGAACTTCATGCCTGAGAGTGATGCAGTCTGAGTCTGAATATAA
                                    **************************************************

AM883156_Aspergillus_versicolo      AATCAGTCAAAACTTTCAACAATGGATCTCTTGGTTCCGGCATCGATGAA
AJ937750_Aspergillus_versicolo      AATCAGTCAAAACTTTCAACAATGGATCTCTTGGTTCCGGCATCGATGAA
AJ937755_Aspergillus_versicolo      AATCAGTCAAAACTTTCAACAATGGATCTCTTGGTTCCGGCATCGATGAA
AM176707_Penicillium_sp             AATCAGTCAAAACTTTCAACAATGGATCTCTTGGTTCCGGCATCGATGAA
EU139862_Aspergillus_sp             AATCAGTCAAAACTTTCAACAATGGATCTCTTGGTTCCGGCATCGATGAA
AM176709_Hyalodendron_sp            AATCAGTCAAAACTTTCAACAATGGATCTCTTGGTTCCGGCATCGATGAA
AM176708_Emericella_nidulans        AATCAGTCAAAACTTTCAACAATGGATCTCTTGGTTCCGGCATCGATGAA
AJ937754_Aspergillus_versicolo      AATCAGTCAAAACTTTCAACAATGGATCTCTTGGTTCCGGCATCGATGAA
AJ937753_Aspergillus_versicolo      AATCAGTCAAAACTTTCAACAATGGATCTCTTGGTTCCGGCATCGATGAA
AY373882_Aspergillus_versicolo      AATCAGTCAAAACTTTCAACAATGGATCTCTTGGTTCCGGCATCGATGAA
EF125026_Aspergillus_versicolo      AATCAGTCAAAACTTTCAACAATGGATCTCTTGGTTCCGGCATCGATGAA
EU862194_Aspergillus_sp             AATCAGTCAAAACTTTCAACAATGGATCTCTTGGTTCCGGCATCGATGAA
EF687940_Aspergillus_sp             AATCAGTCAAAACTTTCAACAATGGATCTCTTGGTTCCGGCATCGATGAA
60371d2                             AATCAGTCAAAACTTTCAACAATGGATCTCTTGGTTCCGGCATCGATGAA
DQ093658_Aspergillus_versicolo      AATCAGTCAAAACTTTCAACAATGGATCTCTTGGTTCCGGCATCGATGAA
AM901683_Aspergillus_sp             AATCAGTCAAAACTTTCAACAATGGATCTCTTGGTTCCGGCATCGATGAA
                                    **************************************************

AM883156_Aspergillus_versicolo      GAACGCAGCGAACTGCGATAAGTAATGTGAATTGCAGAATTCAGTGAATC
AJ937750_Aspergillus_versicolo      GAACGCAGCGAACTGCGATAAGTAATGTGAATTGCAGAATTCAGTGAATC
AJ937755_Aspergillus_versicolo      GAACGCAGCGAACTGCGATAAGTAATGTGAATTGCAGAATTCAGTGAATC
AM176707_Penicillium_sp             GAACGCAGCGAACTGCGATAAGTAATGTGAATTGCAGAATTCAGTGAATC
EU139862_Aspergillus_sp             GAACGCAGCGAACTGCGATAAGTAATGTGAATTGCAGAATTCAGTGAATC
AM176709_Hyalodendron_sp            GAACGCAGCGAACTGCGATAAGTAATGTGAATTGCAGAATTCAGTGAATC
AM176708_Emericella_nidulans        GAACGCAGCGAACTGCGATAAGTAATGTGAATTGCAGAATTCAGTGAATC
AJ937754_Aspergillus_versicolo      GAACGCAGCGAACTGCGATAAGTAATGTGAATTGCAGAATTCAGTGAATC
AJ937753_Aspergillus_versicolo      GAACGCAGCGAACTGCGATAAGTAATGTGAATTGCAGAATTCAGTGAATC
AY373882_Aspergillus_versicolo      GAACGCAGCGAACTGCGATAAGTAATGTGAATTGCAGAATTCAGTGAATC
EF125026_Aspergillus_versicolo      GAACGCAGCGAACTGCGATAAGTAATGTGAATTGCAGAATTCAGTGAATC
EU862194_Aspergillus_sp             GAACGCAGCGAACTGCGATAAGTAATGTGAATTGCAGAATTCAGTGAATC
EF687940_Aspergillus_sp             GAACGCAGCGAACTGCGATAAGTAATGTGAATTGCAGAATTCAGTGAATC
60371d2                             GAACGCAGCGAACTGCGATAAGTAATGTGAATTGCAGAATTCAGTGAATC
DQ093658_Aspergillus_versicolo      GAACGCAGCGAACTGCGATAAGTAATGTGAATTGCAGAATTCAGTGAATC
AM901683_Aspergillus_sp             GAACGCAGCGAACTGCGATAAGTAATGTGAATTGCAGAATTCAGTGAATC
                                    **************************************************

AM883156_Aspergillus_versicolo      ATCGAGTCTTTGAACGCACATTGCGCCCCCTGGCATTCCGGGGGGCATGC
AJ937750_Aspergillus_versicolo      ATCGAGTCTTTGAACGCACATTGCGCCCCCTGGCATTCCGGGGGGCATGC
AJ937755_Aspergillus_versicolo      ATCGAGTCTTTGAACGCACATTGCGCCCCCTGGCATTCCGGGGGGCATGC
AM176707_Penicillium_sp             ATCGAGTCTTTGAACGCACATTGCGCCCCCTGGCATTCCGGGGGGCATGC
EU139862_Aspergillus_sp             ATCGAGTCTTTGAACGCACATTGCGCCCCCTGGCATTCCGGGGGGCATGC
AM176709_Hyalodendron_sp            ATCGAGTCTTTGAACGCACATTGCGCCCCCTGGCATTCCGGGGGGCATGC
AM176708_Emericella_nidulans        ATCGAGTCTTTGAACGCACATTGCGCCCCCTGGCATTCCGGGGGGCATGC
AJ937754_Aspergillus_versicolo      ATCGAGTCTTTGAACGCACATTGCGCCCCCTGGCATTCCGGGGGGCATGC
AJ937753_Aspergillus_versicolo      ATCGAGTCTTTGAACGCACATTGCGCCCCCTGGCATTCCGGGGGGCATGC
AY373882_Aspergillus_versicolo      ATCGAGTCTTTGAACGCACATTGCGCCCCCTGGCATTCCGGGGGGCATGC
EF125026_Aspergillus_versicolo      ATCGAGTCTTTGAACGCACATTGCGCCCCCTGGCATTCCGGGGGGCATGC
EU862194_Aspergillus_sp             ATCGAGTCTTTGAACGCACATTGCGCCCCCTGGCATTCCGGGGGGCATGC
EF687940_Aspergillus_sp             ATCGAGTCTTTGAACGCACATTGCGCCCCCTGGCATTCCGGGGGGCATGC
60371d2                             ATCGAGTCTTTGAACGCACATTGCGCCCCCTGGCATTCCGGGGGGCATGC
DQ093658_Aspergillus_versicolo      ATCGAGTCTTTGAACGCACATTGCGCCCCCTGGCATTCCGGGGGGCATGC
AM901683_Aspergillus_sp             ATCGAGTCTTTGAACGCACATTGCGCCCCCTGGCATTCCGGGGGGCATGC
                                    **************************************************

AM883156_Aspergillus_versicolo      CTGTCCGAGCGTCATTGCTGCCCATCAAGCCCGGCTTGTGTGTTGGGTCG
AJ937750_Aspergillus_versicolo      CTGTCCGAGCGTCATTGCTGCCCATCAAGCCCGGCTTGTGTGTTGGGTCG
AJ937755_Aspergillus_versicolo      CTGTCCGAGCGTCATTGCTGCCCATCAAGCCCGGCTTGTGTGTTGGGTCG
AM176707_Penicillium_sp             CTGTCCGAGCGTCATTGCTGCCCATCAAGCCCGGCTTGTGTGTTGGGTCG
EU139862_Aspergillus_sp             CTGTCCGAGCGTCATTGCTGCCCATCAAGCCCGGCTTGTGTGTTGGGTCG
AM176709_Hyalodendron_sp            CTGTCCGAGCGTCATTGCTGCCCATCAAGCCCGGCTTGTGTGTTGGGTCG
AM176708_Emericella_nidulans        CTGTCCGAGCGTCATTGCTGCCCATCAAGCCCGGCTTGTGTGTTGGGTCG
AJ937754_Aspergillus_versicolo      CTGTCCGAGCGTCATTGCTGCCCATCAAGCCCGGCTTGTGTGTTGGGTCG
AJ937753_Aspergillus_versicolo      CTGTCCGAGCGTCATTGCTGCCCATCAAGCCCGGCTTGTGTGTTGGGTCG
AY373882_Aspergillus_versicolo      CTGTCCGAGCGTCATTGCTGCCCATCAAGCCCGGCTTGTGTGTTGGGTCG
EF125026_Aspergillus_versicolo      CTGTCCGAGCGTCATTGCTGCCCATCAAGCCCGGCTTGTGTGTTGGGTCG
EU862194_Aspergillus_sp             CTGTCCGAGCGTCATTGCTGCCCATCAAGCCCGGCTTGTGTGTTGGGTCG
EF687940_Aspergillus_sp             CTGTCCGAGCGTCATTGCTGCCCATCAAGCCCGGCTTGTGTGTTGGGTCG
60371d2                             CTGTCCGAGCGTCATTGCTGCCCATCAAGCCCGGCTTGTGTGTTGGGTCG
DQ093658_Aspergillus_versicolo      CTGTCCGAGCGTCATTGCTGCCCATCAAGCCCGGCTTGTGTGTTGGGTCG
AM901683_Aspergillus_sp             CTGTCCGAGCGTCATTGCTGCCCATCAAGCCCGGCTTGTGTGTTGGGTCG
                                    **************************************************

AM883156_Aspergillus_versicolo      TCGTCCCCCCCGGGGGACGGGCCCGAAAGGCAGCGGCGGCACCGTGTCCG
AJ937750_Aspergillus_versicolo      TCGTCCCCCCCGGGGGACGGGCCCGAAAGGCAGCGGCGGCACCGTGTCCG
AJ937755_Aspergillus_versicolo      TCGTCCCCCCCGGGGGACGGGCCCGAAAGGCAGCGGCGGCACCGTGTCCG
AM176707_Penicillium_sp             TCGTCCCCCCCGGGGGACGGGCCCGAAAGGCAGCGGCGGCACCGTGTCCG
EU139862_Aspergillus_sp             TCGTCCCCCCCGGGGGACGGGCCCGAAAGGCAGCGGCGGCACCGTGTCCG
AM176709_Hyalodendron_sp            TCGTCCCCCCCGGGGGACGGGCCCGAAAGGCAGCGGCGGCACCGTGTCCG
AM176708_Emericella_nidulans        TCGTCCCCCCCGGGGGACGGGCCCGAAAGGCAGCGGCGGCACCGTGTCCG
AJ937754_Aspergillus_versicolo      TCGTCCCCCCCGGGGGACGGGCCCGAAAGGCAGCGGCGGCACCGTGTCCG
AJ937753_Aspergillus_versicolo      TCGTCCCCCCCGGGGGACGGGCCCGAAAGGCAGCGGCGGCACCGTGTCCG
AY373882_Aspergillus_versicolo      TCGTCCCCCCCGGGGGACGGGCCCGAAAGGCAGCGGCGGCACCGTGTCCG
EF125026_Aspergillus_versicolo      TCGTCCCCCCCGGGGGACGGGCCCGAAAGGCAGCGGCGGCACCGTGTCCG
EU862194_Aspergillus_sp             TCGTCCCCCCCGGGGGACGGGCCCGAAAGGCAGCGGCGGCACCGTGTCCG
EF687940_Aspergillus_sp             TCGTCCCCCCCGGGGGACGGGCCCGAAAGGCAGCGGCGGCACCGTGTCCG
60371d2                             TCGTCCCCCCCGGGGGACGGGCCCGAAAGGCAGCGGCGGCACCGTGTCCG
DQ093658_Aspergillus_versicolo      TCGTCCCCCCCGGGGGACGGGCCCGAAAGGCAGCGGCGGCACCGTGTCCG
AM901683_Aspergillus_sp             TCGTCCCCCCCGGGGGACGGGCCCGAAAGGCAGCGGCGGCACCGTGTCCG
                                    **************************************************

AM883156_Aspergillus_versicolo      GTCCTCGAGCGTATGGGGCTTTGTCACCCGCTCGATTAGGGCCGGCCGGG
AJ937750_Aspergillus_versicolo      GTCCTCGAGCGTATGGGGCTTTGTCACCCGCTCGATTAGGGCCGGCCGGG
AJ937755_Aspergillus_versicolo      GTCCTCGAGCGTATGGGGCTTTGTCACCCGCTCGATTAGGGCCGGCCGGG
AM176707_Penicillium_sp             GTCCTCGAGCGTATGGGGCTTTGTCACCCGCTCGATTAGGGCCGGCCGGG
EU139862_Aspergillus_sp             GTCCTCGAGCGTATGGGGCTTTGTCACCCGCTCGATTAGGGCCGGCCGGG
AM176709_Hyalodendron_sp            GTCCTCGAGCGTATGGGGCTTTGTCACCCGCTCGATTAGGGCCGGCCGGG
AM176708_Emericella_nidulans        GTCCTCGAGCGTATGGGGCTTTGTCACCCGCTCGATTAGGGCCGGCCGGG
AJ937754_Aspergillus_versicolo      GTCCTCGAGCGTATGGGGCTTTGTCACCCGCTCGATTAGGGCCGGCCGGG
AJ937753_Aspergillus_versicolo      GTCCTCGAGCGTATGGGGCTTTGTCACCCGCTCGATTAGGGCCGGCCGGG
AY373882_Aspergillus_versicolo      GTCCTCGAGCGTATGGGGCTTTGTCACCCGCTCGATTAGGGCCGGCCGGG
EF125026_Aspergillus_versicolo      GTCCTCGAGCGTATGGGGCTTTGTCACCCGCTCGATTAGGGCCGGCCGGG
EU862194_Aspergillus_sp             GTCCTCGAGCGTATGGGGCTTTGTCACCCGCTCGATTAGGGCCGGCCGGG
EF687940_Aspergillus_sp             GTCCTCGAGCGTATGGGGCTTTGTCACCCGCTCGATTAGGGCCGGCCGGG
60371d2                             GTCCTCGAGCGTATGGGGCTTTGTCACCCGCTCGATTAGGGCCGGCCGGG
DQ093658_Aspergillus_versicolo      GTCCTCGAGCGTATGGGGCTTTGTCACCCGCTCGATTAGGGCCGGCCGGG
AM901683_Aspergillus_sp             GTCCTCGAGCGTATGGGGCTTTGTCACCCGCTCGATTAGGGCCGGCCGGG
                                    **************************************************

AM883156_Aspergillus_versicolo      CGCCAGCCGACGTCTCCAACCATTTTTTTCAGGTTGACCTCGGATCAGGT
AJ937750_Aspergillus_versicolo      CGCCAGCCGACGTCTCCAACCATTTTCTTCAGGTTGACCTCGGATCAGGT
AJ937755_Aspergillus_versicolo      CGCCAGCCGACGTCTCCAACCATTTTTTTCAGGTTGACCTCGGATCAGGT
AM176707_Penicillium_sp             CGCCAGCCGACGTCTCCAACCATTTTTTTCAGGTTGACCTCGGATCAGGT
EU139862_Aspergillus_sp             CGCCAGCCGACGTCTCCAACCATTTTTTTCAGGTTGACCTCGGATCAGGT
AM176709_Hyalodendron_sp            CGCCAGCCGACGTCTCCAACCATTTTTTTCAGGTTGACCTCGGATCAGGT
AM176708_Emericella_nidulans        CGCCAGCCGACGTCTCCAACCATTTTTTTCAGGTTGACCTCGGATCAGGT
AJ937754_Aspergillus_versicolo      CGCCAGCCGACGTCTCCAACCATTTTTTTCAGGTTGACCTCGGATCAGGT
AJ937753_Aspergillus_versicolo      CGCCAGCCGACGTCTCCAACCATTTTTTTCAGGTTGACCTCGGATCAGGT
AY373882_Aspergillus_versicolo      CGCCAGCCGACGTCTCCAACCATTTTTTTCAGGTTGACCTCGGATCAGGT
EF125026_Aspergillus_versicolo      CGCCAGCCGACGTCTCCAACCATTTTCTTCAGGTTGACCTCGGATCAGGT
EU862194_Aspergillus_sp             CGCCAGCCGACGTCTCCAACCATTTTCTTCAGGTTGACCTCGGATCAGGT
EF687940_Aspergillus_sp             CGCCAGCCGACGTCTCCAACCATTTTCTTCAGGTTGACCTCGGATCAGGT
60371d2                             CGCTAGCCGACGTCTCCAACCATTTTTTTCAGGT-GACCTCGGATCAGGT
DQ093658_Aspergillus_versicolo      CGCCAGCCGACGTCTCCAACCATTTTCTTCAGGTTGACCTCGGATCAGGT
AM901683_Aspergillus_sp             CGCCAGCCGACGTCTCCAACCATTTTTTTCAGGTTGACCTCGGATCAGGT
                                    *** ********************** ******* ***************

AM883156_Aspergillus_versicolo      AGGGATACCCGCTGAACTTAAGCATATCAATAAGCGGAGGAAAAGAAACC
AJ937750_Aspergillus_versicolo      AGGGATACCCGCTGAACTTAAGCATATCAATAAGCGGAGGAAAAGAAACC
AJ937755_Aspergillus_versicolo      AGGGATACCCGCTGAACTTAAGCATATCAATAAGCGGAGGAAAAGAAACC
AM176707_Penicillium_sp             AGGGATACCCGCTGAACTTAA-----------------------------
EU139862_Aspergillus_sp             AGGGATACCCGCTGAACTTAA-----------------------------
AM176709_Hyalodendron_sp            AGGGATACCCGCTGAACTTAA-----------------------------
AM176708_Emericella_nidulans        AGGGATACCCGCTGAACTTAA-----------------------------
AJ937754_Aspergillus_versicolo      AGGGATACCCGCTGAACTTAAGCATATCAATAAGCGGAGGAAAAGAAACC
AJ937753_Aspergillus_versicolo      AGGGATACCCGCTGAACTTAAGCATATCAATAAGCGGAGGAAAAGAAACC
AY373882_Aspergillus_versicolo      AGGGATACCCGCTGAACTTAAGCATATCAATAAGCGGAGGAAAAGAAACC
EF125026_Aspergillus_versicolo      AGGGATACCCGCTGAACTTAAGCATATCAATAAGCGGAGGA---------
EU862194_Aspergillus_sp             AGGGATACCCGCTGAACTTAAGCATATCAATAAGCGGAGGA---------
EF687940_Aspergillus_sp             AGGGATACCC----------------------------------------
60371d2                             AGG-----------------------------------------------
DQ093658_Aspergillus_versicolo      AGGGA---------------------------------------------
AM901683_Aspergillus_sp             AGGGATAC------------------------------------------
                                    ***                                               

AM883156_Aspergillus_versicolo      AACCGGGATTGCCCCAGTAACGGCGAGTGAAGCGGCAAGAGCTCAAATTT
AJ937750_Aspergillus_versicolo      AACCGGGATTGCCCCAGTAACGGCGAGTGAAGCGGCAAGAGCTCAAATTT
AJ937755_Aspergillus_versicolo      AACCGGGATTGCCCCAGTAACGGCGAGTGAAGCGGCAAGAGCTCAAATTT
AM176707_Penicillium_sp             --------------------------------------------------
EU139862_Aspergillus_sp             --------------------------------------------------
AM176709_Hyalodendron_sp            --------------------------------------------------
AM176708_Emericella_nidulans        --------------------------------------------------
AJ937754_Aspergillus_versicolo      AACCGGGATTGCCCCAGTAACGGCGAGTGAAGCGGCAAGAGCTCAAATTT
AJ937753_Aspergillus_versicolo      AACCGGGATTGCCCCAGTAACGGCGAGTGAAGCGGCAAGAGCTCAAATTT
AY373882_Aspergillus_versicolo      AACCGGGATTGCCCC-----------------------------------
EF125026_Aspergillus_versicolo      --------------------------------------------------
EU862194_Aspergillus_sp             --------------------------------------------------
EF687940_Aspergillus_sp             --------------------------------------------------
60371d2                             --------------------------------------------------
DQ093658_Aspergillus_versicolo      --------------------------------------------------
AM901683_Aspergillus_sp             --------------------------------------------------
                                                                                      

AM883156_Aspergillus_versicolo      GAAATCTGGCCCCTCCGGGGTCCGAGTTGTAATTTGCAGAGGATGCTTCG
AJ937750_Aspergillus_versicolo      GAAATCTGGCCCCTCCGGGGTCCGAGTTGTAATTTGCAGAGGATGCTTCG
AJ937755_Aspergillus_versicolo      GAAATCTGGCCCCTCCGGGGTCCGAGTTGTAATTTGCAGAGGATGCTTCG
AM176707_Penicillium_sp             --------------------------------------------------
EU139862_Aspergillus_sp             --------------------------------------------------
AM176709_Hyalodendron_sp            --------------------------------------------------
AM176708_Emericella_nidulans        --------------------------------------------------
AJ937754_Aspergillus_versicolo      GAAATCTGGCCCCTCCGGGGTCCGAGTTGTAATTTGCAGAGGATGCTTCG
AJ937753_Aspergillus_versicolo      GAAATCTGGCCCCTCCGGGGTCCGAGTTGTAATTTGCAGAGGATGCTTCG
AY373882_Aspergillus_versicolo      --------------------------------------------------
EF125026_Aspergillus_versicolo      --------------------------------------------------
EU862194_Aspergillus_sp             --------------------------------------------------
EF687940_Aspergillus_sp             --------------------------------------------------
60371d2                             --------------------------------------------------
DQ093658_Aspergillus_versicolo      --------------------------------------------------
AM901683_Aspergillus_sp             --------------------------------------------------
                                                                                      

AM883156_Aspergillus_versicolo      GGTGCGGCCCCTGTCTAAGTGCCCTGGAACGGGCCGTCAGAGAGGGTGAG
AJ937750_Aspergillus_versicolo      GGTGCGGCCCCTGTCTAAGTGCCCTGGAACGGGCCGTCAGAGAGGGTGAG
AJ937755_Aspergillus_versicolo      GGTGCGGCCCCTGTCTAAGTGCCCTGGAACGGGCCGTCAGAGAGGGTGAG
AM176707_Penicillium_sp             --------------------------------------------------
EU139862_Aspergillus_sp             --------------------------------------------------
AM176709_Hyalodendron_sp            --------------------------------------------------
AM176708_Emericella_nidulans        --------------------------------------------------
AJ937754_Aspergillus_versicolo      GGTGCGGCCCCTGTCTAAGTGCCCTGGAACGGGCCGTCAGAGAGGGTGAG
AJ937753_Aspergillus_versicolo      GGTGCGGCCCCTGTCTAAGTGCCCTGGAACGGGCCGTCAGAGAGGGTGAG
AY373882_Aspergillus_versicolo      --------------------------------------------------
EF125026_Aspergillus_versicolo      --------------------------------------------------
EU862194_Aspergillus_sp             --------------------------------------------------
EF687940_Aspergillus_sp             --------------------------------------------------
60371d2                             --------------------------------------------------
DQ093658_Aspergillus_versicolo      --------------------------------------------------
AM901683_Aspergillus_sp             --------------------------------------------------
                                                                                      

AM883156_Aspergillus_versicolo      AATCCCGTCTTGGGCAGGGTGCCCGTGCCCGTGTGAAGCTCCTTCGACGA
AJ937750_Aspergillus_versicolo      AATCCCGTCTTGGGCAGGGTGCCCGTGCCCGTGTGAAGCTCCTTCGACGA
AJ937755_Aspergillus_versicolo      AATCCCGTCTTGGGCAGGGTGCCCGTGCCCGTGTGAAGCTCCTTCGACGA
AM176707_Penicillium_sp             --------------------------------------------------
EU139862_Aspergillus_sp             --------------------------------------------------
AM176709_Hyalodendron_sp            --------------------------------------------------
AM176708_Emericella_nidulans        --------------------------------------------------
AJ937754_Aspergillus_versicolo      AATCCCGTCTTGGGCAGGGTGCCCGTGCCCGTGTGAAGCTCCTTCGACGA
AJ937753_Aspergillus_versicolo      AATCCCGTCTTGGGCAGGGTGCCCGTGCCCGTGTGAAGCTCCTTCGACGA
AY373882_Aspergillus_versicolo      --------------------------------------------------
EF125026_Aspergillus_versicolo      --------------------------------------------------
EU862194_Aspergillus_sp             --------------------------------------------------
EF687940_Aspergillus_sp             --------------------------------------------------
60371d2                             --------------------------------------------------
DQ093658_Aspergillus_versicolo      --------------------------------------------------
AM901683_Aspergillus_sp             --------------------------------------------------
                                                                                      

AM883156_Aspergillus_versicolo      GTCGAGTTGTTTGGGAATGCAGCTCTAAATGGGTGGTAAATTTCATCTAA
AJ937750_Aspergillus_versicolo      GTCGAGTTGTTTGGGAATGCAGCTCTAAATGGGTGGTAAATTTCATCTAA
AJ937755_Aspergillus_versicolo      GTCGAGTTGTTTGGGAATGCAGCTCTAAATGGGTGGTAAATTTCATCTAA
AM176707_Penicillium_sp             --------------------------------------------------
EU139862_Aspergillus_sp             --------------------------------------------------
AM176709_Hyalodendron_sp            --------------------------------------------------
AM176708_Emericella_nidulans        --------------------------------------------------
AJ937754_Aspergillus_versicolo      GTCGAGTTGTTTGGGAATGCAGCTCTAAATGGGTGGTAAATTTCATCTAA
AJ937753_Aspergillus_versicolo      GTCGAGTTGTTTGGGAATGCAGCTCTAAATGGGTGGTAAATTTCATCTAA
AY373882_Aspergillus_versicolo      --------------------------------------------------
EF125026_Aspergillus_versicolo      --------------------------------------------------
EU862194_Aspergillus_sp             --------------------------------------------------
EF687940_Aspergillus_sp             --------------------------------------------------
60371d2                             --------------------------------------------------
DQ093658_Aspergillus_versicolo      --------------------------------------------------
AM901683_Aspergillus_sp             --------------------------------------------------
                                                                                      

AM883156_Aspergillus_versicolo      AGCTAAATACCGGCCGGAGACCGATAGCGCACAAGTAGAGTGATCGAAAG
AJ937750_Aspergillus_versicolo      AGCTAAATACCGGCCGGAGACCGATAGCGCACAAGTAGAGTGATCGAAAG
AJ937755_Aspergillus_versicolo      AGCTAAATACCGGCCGGAGACCGATAGCGCACAAGTAGAGTGATCGAAAG
AM176707_Penicillium_sp             --------------------------------------------------
EU139862_Aspergillus_sp             --------------------------------------------------
AM176709_Hyalodendron_sp            --------------------------------------------------
AM176708_Emericella_nidulans        --------------------------------------------------
AJ937754_Aspergillus_versicolo      AGCTAAATACCGGCCGGAGACCGATAGCGCACAAGTAGAGTGATCGAAAG
AJ937753_Aspergillus_versicolo      AGCTAAATACCGGCCGGAGACCGATAGCGCACAAGTAGAGTGATCGAAAG
AY373882_Aspergillus_versicolo      --------------------------------------------------
EF125026_Aspergillus_versicolo      --------------------------------------------------
EU862194_Aspergillus_sp             --------------------------------------------------
EF687940_Aspergillus_sp             --------------------------------------------------
60371d2                             --------------------------------------------------
DQ093658_Aspergillus_versicolo      --------------------------------------------------
AM901683_Aspergillus_sp             --------------------------------------------------
                                                                                      

AM883156_Aspergillus_versicolo      ATGAAAAGCACTTTGAAAAGAGAGTTAAACAGCACGTGAAATTGTTGAAA
AJ937750_Aspergillus_versicolo      ATGAAAAGCACTTTGAAAAGAGAGTTAAACAGCACGTGAAATTGTTGAAA
AJ937755_Aspergillus_versicolo      ATGAAAAGCACTTTGAAAAGAGAGTTAAACAGCACGTGAAATTGTTGAAA
AM176707_Penicillium_sp             --------------------------------------------------
EU139862_Aspergillus_sp             --------------------------------------------------
AM176709_Hyalodendron_sp            --------------------------------------------------
AM176708_Emericella_nidulans        --------------------------------------------------
AJ937754_Aspergillus_versicolo      ATGAAAAGCACTTTGAAAAGAGAGTTAAACAGCACGTGAAATTGTTGAAA
AJ937753_Aspergillus_versicolo      ATGAAAAGCACTTTGAAAAGAGAGTTAAACAGCACGTGAAATTGTTGAAA
AY373882_Aspergillus_versicolo      --------------------------------------------------
EF125026_Aspergillus_versicolo      --------------------------------------------------
EU862194_Aspergillus_sp             --------------------------------------------------
EF687940_Aspergillus_sp             --------------------------------------------------
60371d2                             --------------------------------------------------
DQ093658_Aspergillus_versicolo      --------------------------------------------------
AM901683_Aspergillus_sp             --------------------------------------------------
                                                                                      

AM883156_Aspergillus_versicolo      GGGAAGCGCTTGCGACCAGACTCGGCCTCGGGGTTCAGCCAGCATTCGTG
AJ937750_Aspergillus_versicolo      GGGAAGCGCTTGCGACCAGACTCGGCCTCGGGGTTCAGCCAGCATTCGTG
AJ937755_Aspergillus_versicolo      GGGAAGCGCTTGCGACCAGACTCGGCCTCGGGGTTCAGCCAGCATTCGTG
AM176707_Penicillium_sp             --------------------------------------------------
EU139862_Aspergillus_sp             --------------------------------------------------
AM176709_Hyalodendron_sp            --------------------------------------------------
AM176708_Emericella_nidulans        --------------------------------------------------
AJ937754_Aspergillus_versicolo      GGGAAGCGCTTGCGACCAGACTCGGCCTCGGGGTTCAGCCAGCATTCGTG
AJ937753_Aspergillus_versicolo      GGGAAGCGCTTGCGACCAGACTCGGCCTCGGGGTTCAGCCAGCATTCGTG
AY373882_Aspergillus_versicolo      --------------------------------------------------
EF125026_Aspergillus_versicolo      --------------------------------------------------
EU862194_Aspergillus_sp             --------------------------------------------------
EF687940_Aspergillus_sp             --------------------------------------------------
60371d2                             --------------------------------------------------
DQ093658_Aspergillus_versicolo      --------------------------------------------------
AM901683_Aspergillus_sp             --------------------------------------------------
                                                                                      

AM883156_Aspergillus_versicolo      CTGGTGTACTTCCCCGGGGCCGGGCCAGCGTCGGTTCGGGCGGCCGGTCA
AJ937750_Aspergillus_versicolo      CTGGTGTACTTCCCCGGGGCCGGGCCAGCGTCGGTTCGGGCGGCCGGTCA
AJ937755_Aspergillus_versicolo      CTGGTGTACTTCCCCGGGGCCGGGCCAGCGTCGGTTCGGGCGGCCGGTCA
AM176707_Penicillium_sp             --------------------------------------------------
EU139862_Aspergillus_sp             --------------------------------------------------
AM176709_Hyalodendron_sp            --------------------------------------------------
AM176708_Emericella_nidulans        --------------------------------------------------
AJ937754_Aspergillus_versicolo      CTGGTGTACTTCCCCGGGGCCGGGCCAGCGTCGGTTCGGGCGGCCGGTCA
AJ937753_Aspergillus_versicolo      CTGGTGTACTTCCCCGGGGCCGGGCCAGCGTCGGTTCGGGCGGCCGGTCA
AY373882_Aspergillus_versicolo      --------------------------------------------------
EF125026_Aspergillus_versicolo      --------------------------------------------------
EU862194_Aspergillus_sp             --------------------------------------------------
EF687940_Aspergillus_sp             --------------------------------------------------
60371d2                             --------------------------------------------------
DQ093658_Aspergillus_versicolo      --------------------------------------------------
AM901683_Aspergillus_sp             --------------------------------------------------
                                                                                      

AM883156_Aspergillus_versicolo      AAGGCCCCAGGAATGTATCGTCCTCCGGGACGTCTTATAGCCTGGGGTGC
AJ937750_Aspergillus_versicolo      AAGGCCCCAGGAATGTATCGTCCTCCGGGACGTCTTATAGCCTGGGGTGC
AJ937755_Aspergillus_versicolo      AAGGCCCCAGGAATGTATCGTCCTCCGGGACGTCTTATAGCCTGGGGTGC
AM176707_Penicillium_sp             --------------------------------------------------
EU139862_Aspergillus_sp             --------------------------------------------------
AM176709_Hyalodendron_sp            --------------------------------------------------
AM176708_Emericella_nidulans        --------------------------------------------------
AJ937754_Aspergillus_versicolo      AAGGCCCCAGGAATGTATCGTCCTCCGGGACGTCTTATAGCCTGGGGTGC
AJ937753_Aspergillus_versicolo      AAGGCCCCAGGAATGTATCGTCCTCCGGGACGTCTTATAGCCTGGGGTGC
AY373882_Aspergillus_versicolo      --------------------------------------------------
EF125026_Aspergillus_versicolo      --------------------------------------------------
EU862194_Aspergillus_sp             --------------------------------------------------
EF687940_Aspergillus_sp             --------------------------------------------------
60371d2                             --------------------------------------------------
DQ093658_Aspergillus_versicolo      --------------------------------------------------
AM901683_Aspergillus_sp             --------------------------------------------------
                                                                                      

AM883156_Aspergillus_versicolo      AATGCGGCCAGCCTGGACCGAGGAACGCGCTTC-----------------
AJ937750_Aspergillus_versicolo      AATGCGGCCAGC--------------------------------------
AJ937755_Aspergillus_versicolo      AATGCGGCCAGCCTGGACCGAGGAACGCGCTTC-----------------
AM176707_Penicillium_sp             --------------------------------------------------
EU139862_Aspergillus_sp             --------------------------------------------------
AM176709_Hyalodendron_sp            --------------------------------------------------
AM176708_Emericella_nidulans        --------------------------------------------------
AJ937754_Aspergillus_versicolo      AATGCGGCCAGCCTGGACCGAGGAACGCGCTTCGGCACGGACGTCTGGCG
AJ937753_Aspergillus_versicolo      AATGCGGCCAGCCTGGACCGAGGAACGCGCTTCGGCACGGACG-CTGGCG
AY373882_Aspergillus_versicolo      --------------------------------------------------
EF125026_Aspergillus_versicolo      --------------------------------------------------
EU862194_Aspergillus_sp             --------------------------------------------------
EF687940_Aspergillus_sp             --------------------------------------------------
60371d2                             --------------------------------------------------
DQ093658_Aspergillus_versicolo      --------------------------------------------------
AM901683_Aspergillus_sp             --------------------------------------------------
                                                                                      

AM883156_Aspergillus_versicolo      ----
AJ937750_Aspergillus_versicolo      ----
AJ937755_Aspergillus_versicolo      ----
AM176707_Penicillium_sp             ----
EU139862_Aspergillus_sp             ----
AM176709_Hyalodendron_sp            ----
AM176708_Emericella_nidulans        ----
AJ937754_Aspergillus_versicolo      TA--
AJ937753_Aspergillus_versicolo      TAAT
AY373882_Aspergillus_versicolo      ----
EF125026_Aspergillus_versicolo      ----
EU862194_Aspergillus_sp             ----
EF687940_Aspergillus_sp             ----
60371d2                             ----
DQ093658_Aspergillus_versicolo      ----
AM901683_Aspergillus_sp             ----
                                        
